# Supplementary material for: Inferring interaction partners from protein sequences using mutual information
Source: PLoS Comput Biol. 2018 Nov 13;14(11):e1006401. doi: 10.1371/journal.pcbi.1006401 (PMC6258550; doi:10.1371/journal.pcbi.1006401)
Supplement: S1 Data — This file contains the various multiple sequence alignments discussed here. (TAR) [file pcbi.1006401.s007.tar]

Archive with 9 entries (8 files):
- Data
- Data/GSIC_GSID.fasta
- Data/MALG_MALK.fasta
- Data/Standard_HKRR_dataset.fasta
- Data/FBPB_FBPC.fasta
- Data/XDHA_XDHC.fasta
- Data/PAAH_PAAJ.fasta
- Data/BASR_BASS.fasta
- Data/BASR_MALK.fasta
