# Supplementary material for: Inferring interaction partners from protein sequences using mutual information
Source: PLoS Comput Biol. 2018 Nov 13;14(11):e1006401. doi: 10.1371/journal.pcbi.1006401 (PMC6258550; doi:10.1371/journal.pcbi.1006401)
Supplement: S1 Data — This file contains the various multiple sequence alignments discussed here. (TAR) [file pcbi.1006401.s007.tar › Data/GSIC_GSID.fasta]

>null0_null1
GMAAGIIAAVWRNRWPDRLSMTIAVSGISFPAFALGMLLIQVFSVELGWLPTVGADSWQHYILPSLTLGA
AVAAVMARFTRASFVDVLSEDYMRTARAKGVSETWVVLKHGLRNAMIPVVTMMGLQFGFLLGGSIVVEKV
FNWPGLGRLLVDSVEMRDYPVIQAEILLFSLEFILINLVVDVLYAAINPAIRGTLLGLLAGYYEGWWDRL
IMRICDVLFAFPGILLAIAVVAVLGSGIANVIIAVAIFSIPAFARLVRGNTLVLKQQTFIESARSIGASD
MTVLLRHILPGTVSSIVVFFTMRIGTSIISAASLSFLGLGAQPPTPEWGAMLNEARADMVIAPHVAVFPA
LAIFLTVLAFNLLGDGLRDALDPKIK

>F2PBR1_F2PBR0_1_1001530
-IPLGVYSAIHPNSVFTKAIMAFSSIGISIPVFLTAIMLMYIFSIELWDSGYFTVDGLKHLVLPCVALAS
IMLPLFIRLVRSEMLEVLSSEYIKFAKAKGLPMKKVYYQHALKNTMLPVLTVGGVQIGTMIAYTILTESV
FQWPGTGLLFLDAINRVDTPLITAYVIFVGLIFVVTNTIVDLLYGLVNPTV-GIVIGLTAGYFGGRVDSF
LMRVADVQLSFSTMMVAIIVSTYAQYAVIMLVVIIGIAEWPQYARTVRASVLAEKKKEYVEAAKVMGFRA
PRIMFRHILPNCLSPILVISTVQVANAIMSEAALSFLGLGLPVDQPSLGSLISIGFKYIFSQWWITAFPG
IVLVVLVLVINLLGDWLRDVFNPKI-

>F2PCD1_F2PCD2_1_1001530
GSVLGIFAAWKRGSTYDAFISPGMLVVQAVPPVVIAMLVMFTFAIGLWTSWAFYKDVMYHAALPLFCATV
IQIGGFLINMRNNMINLLNEDYITMAKGKGLSENRVVFNYAARNAMLPSVTALSMALGMAIGGQLIVEII
FNYPGLGTVMLNAIHSRDYQVLQGQLLIMTMFMLFFNFMADILIVVLDPRLR-TIIGISAGYFGGKVDEI
LTAAMNIMLVMPQLPLLFVIAGQAG-PMTI-AVVIAMTSWAWGARVVRAQTLSLREKEFVKAAEVLGESS
WRIIFVEILPNLISIVGASFIGSVMLAIMTEATLSFLGLGDPNTISWGVMLYNVQTSSSMLAWWELLAPC
IALTLIAVGLALLNFAVD--------

>F2P771_F2P770_1_1001530
GIPLGTIAGVRRGQPIDTIISSVTLLGYSIPLFWLAMLLILLFSLNLPYRMEAFISALHHLILPTIVLAM
APTTEVIRLTRASVSDVMTKNYIKVAQTKGLSTFEIVRRHAMKNALPPIIPKLGMQFAAMMTFAMLTESI
FNWPGIGRWLLNAIADNNYVAIQAGVITVGGFILLANILSDLAGAMVNPLVRGLLIGILAGMSQGLKSSF
LNHILDTVLSIPSLLLAIIVVAYMGPGETH-ILLAIWLALIPFIRAVYTAVHAEVVKDYVIAARLDGANN
FYLLWNSILPNILTTIITEMTRAISIAILDIAALGFLGLGAQTPQPEWGAMLGDSIDLIYLAPWTVTLPG
LAIMFSVLVVNLVGDGLRQALNAG--

>F2P9J7_F2P9J6_1_1001530
GVTVGTIAALKQNTWLDYTIMSTAMAGVVMPSFILAPVLIYIFSIKLLPAGGWQDGSTKFILLPMFGMAL
LYVATFARITRGSMIETLNSNFIRTARAKGLSYPYIVIKHALKPALLPVVSYMGPAFVGIITGSVVIETI
FGLPGIGKLFVNAAFNRDYSLVLGITILIGSLTIIFNAIVDIVLATIDPKIR-TLYGAASGFIGGRTDRV
MMRILEILYSIPFMFFVIVLVTFFGRNIMLIFIAIGAISWLDMARIVRGQTLSLRSKEFIEAAHVCGVSR
WRIITRHIVPNVLGIVAVYSTLLVPSMILTESFLSFLGLGVQEPMTSWGALLQEGSQTMEVAIWQLLFPA
AFMVVTLFCFNYVGDGLRDALDPK--

>G9APQ2_G9APQ1_1_1123863
-IPLGIRKAVRNGSTFDVWSSTFIIIGYSIPAFLFGIMLIVLFAGGSLPWYARVTDYLWHIALPVLATVI
GGFATLTMLTKNAFLDEIRKQYVVTARAKGLSERRILYHHVFRNAMLLVIASFPATFISMFTSSVLIEVM
FSLNGLGLLGFDATIQRDYPVMFGTLYIFTLIGLLMNILSDLTYTLVDPRI-GIVIGAIQGYFGGKVDLI
GQRLIEVWSGMPSLFLLILLSSVIQPSFWWLLLVTVLFGWMSLVSVVRAEFLRTRNFDYIRAAQALGVSD
GRIMLRHILPNAMVATLTFLPFILCGSITTLTSLDFLGLGELLLQGKNNLQAPWLG----------LSGF
FTLAILLSLLIFIGEAVRDAFDPS--

>G9AUV6_G9AUV5_1_1123863
GVPLGVLSAVYRNRWLDHLVRLLALTGISTPAFWLGLGAIVLFYGKLEGNIEVFFNALQHLILPATTLAF
VHLGIVARQIRSAMLEQLSEDYIRTALASGLPKWTIVVRYALPNALIPSVTVLGLALGDLLYGAVLTETV
FAWPGMGAYVVSSIQALDFPAVMGFAIVVSFAYVLVNLFVDLLYLWIDPRMGGSLLGCLSGVLGGRSDAI
IMRLMDIMLSIPSLVLTMALAAALGSLFNA-MLAIAVVRIPFYVRLARGQTLIVKQHTFVEAAKTFGASR
WHLISWHILRNALPPLVVQASLDIGSAILMAATLGFIGLGAQQPTAEWGAMVANGRNYVLDQWWYCTFPG
AAILITAVGFNLFGDGIQDLLDPK--

>G9AQN3_G9AQN4_1_1123863
-LIIGIAAAMNRGSKLDRALVIGTMATVAVPEFLVATVAVLIFAVKLGSPNMDFASYLKAYALPVMTLCC
GLVAQMARMTRAAIINQLDSPYLEMALLKGVSPMRAVLRHALPNAVGPIANAISLSLSYLFGGVIIIETI
FSYPGLASQMVDAVSNRDLPVVQLCVMLFASCYLLLLLAADILTIAFNPKWRGTLLALLAAVTGRWLEEL
LGRINDAMLVLPGKILALMIVAVFGSSLPMLLITAVFTYWPGAFRIAFALASNLRNMDYVRASRLRGESR
WYIAIHDILPNMVHPVLADFGLRFVYIVLLLSGLSFLGLGVQPPYADWGTLVRENIQGLFDGSPAVLMPA
VAIASLTIAVNLFIDSLQS-------

>G9AM08_G9AM07_1_1123863
GVSLALIAAWKPGSWIDNVARFISLLGYSVPVFWLGLLGLLLFYAVLSGDREIFWNAVAHLWLPVVILGL
LAMAGITRLLRAALLEESSKEYVVLARAKGAGRGRILLRHIFPNVLGTLITVIALSYATLLEGSVLTETV
FAWPGVGRYMTNALFSGDVPAILGATLLIGGCFILINALADALTWLTDPRTRGLLVGITAGYAGGWTERV
LMRITDIFLSLPNLVIALALVAMMGPGLMNGALALALTSWPPFARQARAETLALRRSDYLAAARMQGITG
FRLMFGHILPLCLPTAVVRAALSLGGIILAAAGLGFLGMGVQPPTAEWGSMVAEGSKVIFDQWWVAAAPG
AAILFASLAFNLTGDGLRDRLDTR--

>G9AR37_G9AR36_1_1123863
GIPVGVMAAVKRGSVFDHTAVGISLTGYSMPIFWWGIMLIMLVSVQLWGEPGDFKDAVMHMILPAIVLGT
IPLAVIVRMTRSSMLEVLGEDYIRTARAKGLTRMRVIVIHALRNAMLPVVTVIGLQVGTLLAGAILTETI
FSWPGLGRWLIEALQRRDYPVVQGGVLLTAILIILVNLLVDLLYGVVNPRIRGVIFGLLAGYIGGAVDAT
IMRLVDIMLALPSLLLALVLVAIFGPSIVNASIALTFVALPHYIRLTRAAVLVEVNRDYVTASGVAGAGM
LRQMFVNILPNCLAPLIVQASLGFSNAILDMAALGFLGMGAQPPTPEWGTMLSDVLQYAQSAWWVVTFPG
LVILLTVLAFNLMGDGLRDALDPKLK

>G9AS35_G9AS36_1_1123863
GVTAGVIAALKQNSLWDYVVMGVAMTGVVIPSFVVAPLLVLVFAITLLPGGGWNGGQWNYMLLPMVALSL
AYIASIARITRGSMIEVMHSNFIRTARAKGLPLRRIVLRHALKPALLPVISYMGPAFVGIITGSMVIESI
YGLPGIGQLFVNGALNRDYSLVLSLTILVGLLTILFNAIVDVLYAVIDPKIRGTLYGSIAGYLGGKTDSV
MMRILEILNSFPFMFFVILLVTFFGRNILLIFAAIGMVSWLDMARIVRGQTLSLKRKEFIEAAHVGGVST
WKIVTRHIVPNVLGVVVVYASLLVPSMILFESFLSFLGLGTQEPLSSWGALLSDGANSMEVSPWLLLFPA
TFLVVTLFCFNFIGDGLRDALDPK--

>G9AVZ3_G9AVZ2_1_1123863
GMAIGIVSAVWRNRWPDRLGMTLAVSGISFPAFALGMLLMQVFSVQLGWLPTVGADSWQHYILPSVTLGA
AVAAVMARFTRASFVEVMQEDYMRTARAKGVRESGVVIKHGLRNAMIPVVTMMGLQFGFLLGGSIVVEVV
FNWPGLGRLLVDSVQMRDYPVIQAEVLLFSLEFILINLFVDMLYAVINPAIRGTLAGLLAGYYEGWWDRI
TMRVCDVLFAFPGILLAIAVVAIMGTGISNVIIAVAIFSIPAFARLVRGNTLVLKHQTYIESARSIGASD
WTIILRHLLPGTVSSIVVYFTMRIGTSIITAASLSFLGLGAQPPTPEWGAMLNEARADMVIAPHVAIFPA
LAIFFTVLAFNLLGDGLRDALDPKLK

>G9AXR6_G9AXR7_1_1123863
GLVLGVLAALKRGKWQDWTLMSMAVGGISMPAFWLGLLLIQ-FVAMPGLFSVSGFNKAGDIVLPAITLGS
SVAAVMARFTRSAFLEVAQEDYVRTAKAKGLRNRLVTWKHVMRNALIPVITMLGLQFGFLLGGSIVVESV
FNWPGLGWLLIESIKAQDQPVIQALVMLFVFEFIVINLLVDLLYAVVNPAIRGVVLGLLAGYYGGWVDML
IMRGADVLFAFPGMLLAIAVVALLGTGLNNVIIAVAVFSVPVFARIVRASTLSLRQAAYVEAVRCAGAPD
RIIILRHILPGTLSSVIVYFTMRIGTSILTAAGLSFIGLGPEPDVPEWGNILAMSRSMMMAAWHMSVFPG
LAIFITVLAFNLLGDALRDTLDPKLK

>E2MGG4_E2MGG5_1_546231
GLPLGVYAATNQGRSGDHIARVITLFGYSTPIFWLGMMAFLVFYAWLSGDWDAFRSALRHILLPAVILSF
NSVAYISRMTRSFMLEQLSQEYIITARVKGLSQRRIVWGHAFRNIRVQLLTIVALAYGGLLEGAVLIETV
FAWPGFGQYLTSSLLLGDMNAVMACVLLIGLIFVILNQISDALYKVFDPRTRGLLIGTVSGYFGGWVDSL
FMRITDIFISFPSLVLALAFIAALGPGLEHAVIAIALTAWPPIARLARAETLSLRNADFVVAVKLQGASA
VRVIGRHIIPMCLSSVIIRLTMNMASIILTAAALGFLGLGAQAPLPEWGAMISSGRRYMLESWWLVAAPG
ATIMLVSLAFNLLGDGLRDVLDPR--

>E2M866_E2M865_1_546231
GVPLGMFAGMYPDHPLSRLMMAASIVGFSLPAFWVALMMIMLFSITLVQWSWLTLDGLQHLLLPALNLAL
FKISLVLRLTRAGVREVLPQEFVKFARAKGLSPMRVMCMHVMRNTMIPVVTVLAMELGSTIAYAVVTESI
FAWPGAGKLILDSINMLDRPVVVAYLMVVVVIFVVLNLIVDGLYYLLDPRVRGTLLGLVSAYAGGWVDAL
LMRLVDLLLSFPVILMALMILAWLGKGVGNVMLTLILLEWAYYARTARGQALTESRREYVDAARGQGVGP
LRIVIGHILPNCLPPLIVIGALQIARAITLEATLSFLGLGVPVTEPSLGLLIANGFQYMLSEYWISLFPG
LALLITIVAINLVGDRLRDVLNPRL-

>E2ML93_E2ML92_1_546231
-LTLGIGAAMGRGGRLDGALNFITLSLVAVPEFLVATLAVLIFAVNLGSDVTSPWQFMRTYALPVMTLCC
VIVAQMARMTRAAVIDQLDSPYVEMARLKGVSPVRIVLRHALPNAIGPIVNAVALSLSYLLGGVVIVETI
FNYPGIASLMVDAVTNRDMALVQGCTMLFCAAYLGLVLMADLCAILSNPRLR--GIGTLCAVAPKWLDEI
ISRLMDAFISIPSKMLALIMVSAFGSSEVLLICTAVLSYSPGAFRIARSLAVNIEALEYVQVARTRGEGR
VYIACREILPNMLNPVLTDLGLRFGFIVLLLSGMSFLGLGVQPPDADLGSLVRENIGGLSQGAPAIVIPA
LAIGTLTIGVNLFIDRLA--------

>E2MHW6_E2MHW7_1_546231
GIGLAYLTAYVRWQPLKVALSRLPSLGFSVPVFWMGLLFIQLFAFSLGWFPATGNQGFASLILPAVTLAI
PSAAVYAQVLQRGFQGVWKEPYIITAYAKGLTRAQVQARHAFKNAALPLLTLIGLQVGNTVSGAVLVETI
FARAGVGRLAQEAVLRQDIPVVLAIVAVSAAAFVVVNLIVDLLYPALDPRIAGLSLGVISGFAGGRIDAV
IMRFIDVLLALPGLLLALAIVTAIGFGTLPVAIAVGVGIIPGFARTTRAEVLRVKTLPYVEAARLGGASW
TRTLLRHILPNAWGPVAVLATLDFGAAILATAGLSFLGFGAEPPAAEWGTLIANGRHFLITAPWVSLLPG
LFLVGVVFSFNHIART----------

>E2M7E9_E2M7E8_1_546231
AVPLATVAARNKGSWGDNLIRVFTTTGLGMPAFWLGIMLILLFSVRLSGYGSDWLDKLHHMVLPCLTIAL
ALSAVLVRNLRASMLMELQADHVTAARARGVSEGALFRRHVLPNSLVPSINLLAVNIGWLISGTVVIESL
FAIPGIGQLLVRGIFSRDYMVVQGVAMVLACATVIVNFLADVATVAIDPRVNGTFFGALSGYVGGRFDNL
CMRLIDIVLAFPFLVLMLAIIAILGPGLSSFYIAMALVGWVSYARLIRSQILVLKESDFALAAKSLGFGH
LRILFRHLLPNAMFGSIVFSMSDAVLVLLSGASVSYLGLGVQPPLAEWGTMVAEGQAFLTSAWWICTFPG
LAIVTLAMGFSLLADGVAE-------

>E2MDI4_E2MDI3_1_546231
-IPLGIAKATRHGSQFDVWTSSAIIVGYAIPAFLFAILLIVVFAGGSLSTLGKIFDYFWHLVLPVTALVI
GNFATMTLLTKNSFLDEISKQYVTTAKAKGLSNHKVLYGHVFRNAMLLVIAGFPSAFIGIFTGSLLVEVI
FSLDGLGLMSFEAAINRDYPVVFGTLFIFTLLGLVVKLIGDITYTLVDPRI-GVIAGALQGYYGGWVDLL
GQRFLEVWSGLPVLYLLIILASFVQPNFWWLLGIMLLFSWMGLVDVVRAEFLRGRNLEYVRAARALGMEN
GAIMFRHILPNAMVSTMTFLPFILTGAIGTLTALDFLGFGLPAGSPSLGELVAQGKSNLQ-APWLGISAF
AVLAIMLSLLVFIGESARDAFDPR--

>E2MKF3_E2MKF4_1_546231
AIPLGVLAAVKRDTWVDRLALSIAVLGQAMPSFWFALMLIVVFSVTLKWLPVSGNSTWAHFVMPAIALGY
YATPAIMRLTRAGMLDVLNSDYIRTARAKGLRPATVLFKHALRNALIPVVALAAVEFGFMLGGSVVIETV
FSLQGIGQLAWDAIARDDFPVVQAVVLLIAVIYIVLTLLADVLNALLDPRIRGTIMGLLAGYFGGKTDAL
ISYLITTRLAMPVVMVALASASLIGSLKVV-IILLGCLLWDRFAVVVRAAVQQIRDAEYVASAQALGCST
LRILASEILPNLVGALIVVATLEMAHAILLESALSFLGVGVQPPIPSWGLMIAEGKPYMFFSPWVIAIPG
IALMVLVLGINLVGDGLRDLIL----

>E2ML77_E2ML78_1_546231
-IPLGIRKAVRHGSAFDVWSSTLVIIGYATPAFLFAILLIVVFAGGSLSTWGKVKDYLWHLVLPVSSLVI
GGFATLTILTKNSFLNEISRQYVVTARAKGLTEHRVLYGHVFRNAMLLVIAGIPQALIEVFAGSLLIETI
FGLDGLGRMSYEAAVSRDYPIVFGTLFLFTLFGLLIKLIGDLCYTLVDPRI-GVCAGAIQGYYGGMTDLI
GQRIQEIWSGLPVLYLLIILSGFVSSFWWL-LGIMALFSWLSLVDVVRAEFLRGRNLEYVKAARALGLTD
AALMWRHILPNAMTSTLTYLPFIITGAIATLTALDFLGFGMPAGSASLGELIGEAKRNLQ-APWLGLTAF
VALALILSLLVFIGEACRDAFDPR--

>E2M850_E2M849_1_546231
GLSLGLLAAWRPGGWVDALVRLFSLIGYSVPIFWLGLLMLLLFYARLSGDSSALANAFGHLVLPVLVLAF
YSMAGICRMTRSALLGEMGKEYVVTALAKGAGRGRVLLRHVLPNVAGTLVIVVALSYAALLEGSILTETV
FAWPGIGRYLTTALFAGDVPAILGSTLLIGLCFVVINGIADVLAGMIDPRTRGVLIGVTAGFYGGWAERI
LMRLTDVVMAFPQLVMALAFVAILGPGLLNGALALSLTAWPAYARQARAETSVLRNSDYLAAAHLQGIRG
MRLLMGHVLPLCLPSVIVRVALNLGGIILAAAGLGFLGLGVEPPTAEWGSMVADGSRVIFDQWWVAAAPG
IAILLTSLSFNLLGDGLRDVLDPR--

>E2M7H2_E2M7H3_1_546231
GLLAGVIAALKRGSLFDHGVMGISLAGYSMPIFWWGLILIMFFSVTLSDEQGAFLDALHHLILPAIVLGT
IPLAVIARMTRSSMLEVLREDYVRTARAKGLSPARVVFVHGLRNALIPVLTVFGLQVGALLAGAVLTETI
FSWPGIGKWLIEAIGARDYPVVQNGILLIACLVILVNFVVDILYGFANPRIRGILLGLLAGFFPRVLGPS
VMRLMDIMLALPSLLLAVAIVAILGPGLINTVIAIAIVSLPSYVRLTRAAVMGELNRDYVTAARLAGATL
PRLMFITVLPNCMAPLIVQATLSFSSAILDAAALGFLGLGVQPPTPEWGTMLASARDYIERAWWVVSLPG
LTILLSVLAINLMGDGLRDALDPKLK

>E2MII9_E2MII8_1_546231
-IPLGIRKAVKHGSQFDIWSSTAIIIGYATPAFLFAMLLVVVFCGGTLSTLGKVADYFWHLVLPVSALVI
GGFATLTLLTKHSFLNEITRQYVTTARAKGMSERRVLYGHVFRNAMLLVVSGIPQAFISVFAGSLLIEVI
FSLDGLGRMSYEAAVSRDYPVVFGSLFIFTVFGLLIKLIGDVCYTLVDPRI-GISAGALQGYYGGWVDLF
GQRLLEVWSGLPVLYLLIILSGFVEDFWWL-LGIMALFSWLTLVDVVRAEFLRGRNLEYVKAARALGLGD
RKVIMRHILPNAMNATLSYLPFILTGAISTLTALDFLGFGMPAGSASLGELIAQGKQNLQ-APWLGLTAF
FALALILTLLVFIGEALRDAFDPR--

>F8ADI2_F8ADI1_1_667014
GIFTGSLAAFKKGTKTDTFLRMYGILTYTLFIPWFGMVLQIIFGVYLTFNFESLESACLHLLLPGVTLGI
VLSGAYTRLVRNNLIEILNQDFILAYKARGISEVRII-YHSIKNAFIPIITLMGLQFAILLAGAVLTETT
FSWPGIGTFLLERIQYRDYPCVQGVIVFYALFVALISLIVDIIYALLDPRVKGVTLGLISGYLGGKFDRI
FAMIMDSIYAFPSLILAIAISAILGPSIVNAIIAIAIVYIPTFYRMIRGQTLSLKTRLFVEAAKVIGASD
FRILTKYILVNLIPTVAVIFSLCIADAIITAAGLSFLGFIVTAPTPDWGWDLSSGRDYL---PAGFWWLI
TFPGLMIVLLAFGFA-----------

>F8AB63_F8AB62_1_667014
AIPLGILSAARPNSFWDYACLTYSAFFISVPNFWLALILILFFSLYLDLLPVAGFGSLAHLILPAITLAA
GMSAITVRLTRASLLDVLRQDYIITARAKGLAEKTILYRHALRNALIPVVTMIGLQIGHLLSGTVIVETV
FGWPGIGKLLADSIEVRDIPMIQGCVVFIAIMFSLVNILVDFSYRFLDPRVKGIFIGLISG-FFKKVDKI
TIGIIDVFLALPELILALVIVGALGPGLFNSALALVVLGWIKYARVVRGSVLSIKERQFVEMARAAGLSD
FGLIIKHILPNVLSPVVTIAMLHLGHAVLSLAALGFLGLGAQPPTPEWGTMLNEGRVYLRVAWWWSVFPG
LAIVLTVFSFTLLGDGLKDILNPK--

>F8A8V6_F8A8V7_1_667014
-LPIGVASAVREGSLFDRATTVFVFIGYAMPGFWLALLLMWLFGIKWMSTFEKILDWARHLVLPVLVSAF
GGLAGLSRFMRSSMIEVLRQDFIVTARAKGLPERVVIYKHALRNALLPVITLLGLSVPGLVGGSVIFESI
FSIPGVGQLMWQAVMARDYPVIMGSLVIVSVLTLLGNLIADICYALADPRIRGVVLGALAGYYGGFVDNI
ISRFIDIMLCFPSIFLILAVIAYLEPSIVNIMIVIGLTSWMGVARLVRAEFLSLKEREFVLAEKALGANN
WRIIFFHILPNALPPILVSATLGVGSAILVESALSFLGLGVQPPMPSWGNMLTEGKETLDIAWWLSVFPG
MAILITVLAFNLLGEAIQEATDPR--

>H5K525_H5K526_1_868194
-VPLGIWAARHRDRLPDFAVRFIAFLGVSMPNFWLAFLLVMAFSVYLQWLPAMGYGGWQHIILPAVSIAF
MSLAINARLLRASMLDVAGQRHVTWARLRGLNDKQTERRHILRNASLPMITAVGMHIGELIGGTMIIENI
FAWPGVGRYAVSAIFNRDYPVIQCFTLMMVVVFVVCNLIVDLLNAALDPRIRGLVIGGSAGLIGGRVDQA
TMRVADMFMTFPTSILSFFMVGVLGTGLTNVIIAIALSHWAWYARMVRSLVISLRQREFVLASRLSGAGH
VRVFVDHLAGAVIPSLLVLATLDIGHMMLHVAGMSFLGLGVTAPTAEWGVMINDARQYIWTQPLQMFWPG
LALFISVMAFNLVGDALRDHLDPHL-

>H5JXL9_H5JXM0_1_868194
GVSAGVIAALKQNTKWDYTVMGLAMTGVVIPSFVVAPLLVMIFAIILLPGGGWNGGALKFMILPMVALSL
AYIASIARITRGSMIEVLHSNFIRTARAKGLPMRRIILRHALKPALLPVLSYMGPAFVGIITGSMVIETI
YGLPGIGQLFVNGALNRDYSLVLSLTILVGALTILFNAIVDVLYAVIDPKIRGTLYGSLSGYLGGKVDSV
MMRLLEILNSFPFMFFVILLVTFFGQNILLIFVAIGMVSWLDMARIVRGQTLSLKRKEFIEAAQVGGVST
SGIVIRHIVPNVLGVVVVYASLLVPSMILFESFLSFLGLGTQEPLSSWGALLSDGANSMEVSPWLLLFPA
GFLVVTLFCFNFIGDGLRDALDPK--

>H5K5B8_H5K5B7_1_868194
GIPVGVLAAVKRGSIFDHTAVGLALTGYSMPIFWWGMMLIMLVSVHWWGEDGNFIDAVAHMILPAIVLGT
IPLAVIVRMTRSSMLEVLGEDYIRTARAKGLTRMRVIIVHALRNAMLPVVTVIGLQVGTLLAGAILTETI
FSWPGLGRWLIDALQRRDYPVVQGGVLLVATMIILVNLLVDLLYGVVNPRIRGVILGLIAGYFGGLVDNI
IMRVVDIMLALPSLLLALVLVAIFGPSIGNAALALTFVALPHYVRLTRAAVLVEVNRDYVTASRVAGAGA
MRQMFINIFPNCLAPLIVQASLGFSNAILDMAALGFLGMGAQPPTPEWGTMLSDVLQFAQSAWWVVTFPG
LAILLTVLAFNLMGDGLRDALDPKLK

>H5K0Z4_H5K0Z5_1_868194
-IPLGIRKAVYNGSRFDVWSSAFIIIGYAIPAFLFAILLIVFFAGGSLPWYQKITDYLWHITLPVLATVI
GGFAALTMLTKNSFLDEVRKQYVVTARAKGVSEKNILWKHVFRNAMLLVIAGFPATFISMFTGSLLIEVM
FSLNGLGLLGYEATVSRDYPVMFGTLYIFTLIGLLLNIVSDISYTLVDPRI-GVLAGALQGYYGGKVDLW
GQRFIEVWSGMPTLFLIILLSSVVQPNFWWLLAITVLFGWMSLVGVVRAEFLRTRNFDYIRAAQALGVSD
RSIILRHMLPNAMVATLTFLPFILCSSITTLTSLDFLGLGELLLQGKNNLQAPWLG----------ITAF
LSVAILLSLLIFIGEAVRDAFDP---

>H5JVU5_H5JVU6_1_868194
GMAAGIIAAVWRNRWPDRLSMTIAVSGISFPAFALGMLLIQVFSVELGWLPTVGADSWQHYILPSLTLGA
AVAAVMARFTRASFVDVLSEDYMRTARAKGVSETWVVLKHGLRNAMIPVVTMMGLQFGFLLGGSIVVEKV
FNWPGLGRLLVDSVEMRDYPVIQAEILLFSLEFILINLVVDVLYAAINPAIRGTLLGLLAGYYEGWWDRL
IMRICDVLFAFPGILLAIAVVAVLGSGIANVIIAVAIFSIPAFARLVRGNTLVLKQQTFIESARSIGASD
MTILLRHILPGTVSSIVVFFTMRIGTSIISAASLSFLGLGAQPPTPEWGAMLNEARADMVIAPHVAVFPA
LAIFLTVLAFNLLGDGLRDALDPKIK

>H5JY94_H5JY93_1_868194
GIPLGILSAVWRNRWLDHLVRIMAITGISTPAFWLGLGVIVLFYGHLEGNGEVFFNALQHLILPALTLAF
VHLGIVARQIRSAMLEQLSEDYIRTARASGLPGWYIVLCYALPNALIPSITVLGLALGDLLYGAVLTETV
FAWPGMGAWVVTSIQALDFPAVMGFAVVVSFAYVLVNLVVDLLYLWIDPRI-GSLLGCLSGVLGGRADAI
IMRIMDIMLSIPSLVLTMALAAALGSLFNA-MLAIAIVRIPFYVRLARGQALVVRQYTYVQAAKTFGASR
WHLISWHILRNSLPPLIVQASLDIGSAILMAATLGFIGLGAQQPSAEWGAMVANGRNYVLDQWWYCAFPG
AAILLTAVGFNLFGDGIRDLLDPK--

>I3UCB4_I3UCB5_1_1036672
GIPAGVYAALHHNSRIDRCLMGFSIAGHTCPSFVLGLLLVMMLSVGMGWLPTGGYGTVQHAILPILTLSL
GGAAILARFTRSAMVEVLGQPYIRTALAKGLSWRQVVFRHALPNAAIPTVTLIGMMVGGLIAGAVVVETV
FSWPGEGRLLVTAVATRDLSVVQAILIVVATCMVLANLLVDALYVILDPRLRGVLLGVLAAHFRGWVENL
VLVLIDFQAAMPFMIIALAVLAFFGNTLPLLIGLMGFYGWERTARISRSLTIAANEQGYAAAAHDLGASA
TRVYGKHVLPNIASTIIVNITVTFPGVVLLESGLSFLGLGVQPPMASLGNMVGYGREYLQSAPWILLCPS
FVIVMTTFAISLVGDWLRDRLDP---

>I3U7R0_I3U7R1_1_1036672
GVPLGLIAGLYSESIASRTIMTGSILGFSLPTFWVGLVLIMAFSVSLYQWSFLTLDGLRHMLLPAVNLAL
FKVSLVIRLTYAGVQEVLPLDYIRFARAKGLSNLRVIGVHVLRNIMIPLVTVLGLEFGSTIAGAVVTESI
FSWPGAGKLILDSINGLDRPVILAYLVIIVCVFVTINLLVDIAYRLLDPRVRGTILGVLSAYAGGRIDSF
IMRTVDLMLSFPSILIAMMILAYLGKGIGNVILTLVILEWAYYARTARGQALAERQKEYVEAAKSLNIPQ
WRIMLRHILPNCLPPLIVIGTLQVARAITLEATMSFLGLGVPVTEPSLGLLIANGYQYMLSQYWISLFPG
VALLVTIVALNLVGDRLREIFNPRR-

>I3UE07_I3UE06_1_1036672
GIPLGVLSAVYKNSWVDQLARTLAVTGISMPAFWLGLGLLIIFYGHLAGDWDLFSSTVEHLVLPAFTLSF
VHLGVVARQIRSSMLEQLSEDYVRTAQAYGLGRWKIILGHALPNALIPSVTVLGLAMGDLLYGAVLTETV
FGWPGMGLYVVESIQALDFPAVMGFAVLVSFVYVLLNMLVDLLYSVLDPRIKGSVIGCFSGVIGRTVDTI
IMRTMDIVLSVPSLVLTMALAAALGSLFNA-MIAITIVRIPYYVRLARGQTLSIREMAYVQAAKTFGAGR
RHIVRWHVLRNALPPVIVQMTLDIGNAILMAAALGFIGLGAQQPTAEWGAMIASGRNFLLDQWWYSTFPG
VAILITAIGFNLVGDGVRDMLDPKQ-

>I3U936_I3U937_1_1036672
GVVFGMISGYARNSIWDRLASLSSIFGVSIPHYWLGMVLVIVFSVYLGTGWRWDWDHVQYMILPAITMSV
IPMGIVARTIRALVSDILSREFMVGLQARGLGRGR-MFMHLVKNVAPTALSVMGLQLGYLLGGSILIETV
FSWPGAGFLLNSAVFQRDFPLLQGTILIMAIFFVLLNLLVDTVQTWLDPRIQGGTIGVIAGYAGGRINAV
FMRLTDVLYAFPSVLLAIALSGTLGAGTGNALLSLTVVFIPQIIRVAESVTTQMRTQEFVDAARTSGASP
VRIVFSQVLNNVLGPIFVFSTSLISVSMILASGLSFLGLGVKPPEPEWG---------------------
--------------------------

>I3U8J6_I3U8J7_1_1036672
GLVIGVVSAVWRNRWPDRLFMTLAVSGISFPPFALGMVLIQIFAVNLGWLPSVGATSWQHYILPSITLGA
AVAAIMARFTRASFVEVIQEDFVRTARAKGLSEKVVIVKHTLRNALIPVITMMGLQFGFLLGGSIVVETV
FGWPGMGTLLVDAVAARDYPIIQGLVLLFSFEFILINLIVDVLYGVINPTIRGSVLGLLAGYYEGWWERI
VMRISDVLLAFPGILLAIGVIAVLGPSMVNVVIAVAVFSIPAFARLVRGNTLSLKNMTYIEAVRSIGASD
FTIIFKHILPGTISPILVYGTMRIGTSIITAASLSFIGLGAQPPTPEWGAMLNEARSDMVLAPHVAIFPS
LAIFLTVLAFNLLGDGLRDALDPKI-

>I3U7L5_I3U7L4_1_1036672
GIAAGTVAALRHNRLIDRAVMAVAVVGISIPNFVLATLLIQELSVGLGWFPAATWRTPWHKVLPVIALAV
TPMAILARITRSSMLDVLTQDYMTMARAKGLSPWRIVIRHGLRNALLPVVTLLGTLAASILTGTFVIEKI
FAIPGMGRYFVDSISTRDYPVIMGTTVFYSAILVFLLFLVDIAYGLLDPRI-GVTYGGYSGYKGGKTDIF
MMRVLEVLYGLPYLLVVILLMVVMGPSLLTIIIALTITGWISMARLVRGQVLQLKNQEYVTAARSFGAGT
AHIIRRHLLPNAMGPILVQMTLTVPTAIFAEAFLSFLGLGVQAPYASWGVMANDALGVILSDWWQLFFPA
LFISLTMFAFNVVGDGLQDALDPRL-

>Q7WP19_Q7WP20_1_257310
AIPLGILAAWRRGRLLDRAVMGFSVLGFSVPVFVTGYVLIWAFAIKLTPLAQGFWPYLHRLVLPSLALST
VYVALIARITRTSIIEVMGEDFIRTARAKGLGETGVLLGHALRNAAVPIATVIGVGVALLISGVVVTESV
FNIPGLGRLVVEAVMARDYPVIQGLTLFFAFVYVFINLVVDCAYTVFDPRIRGLVIGVIAG-WFRTLDGL
IMRTMDAVMAIPGILLAIALVSVTGASLATVLVAITIPEIPRVVRLVRGQILSVRGEPYVEAALALGTPL
PLLLWRHLVPSTVAPLTVQGTYVFASAMLTEAILSFLGAGIPPEIASWGNIMSEGRMYFRMLPGLILFPG
LFLSLTVLSVNILGDALRDALDPKMT

>Q7WD67_Q7WD68_1_257310
GMAIGVVSAVWRNRWPDRLGMTLAVSGISFPAFALGMMLMQVFSVNLGWLPTVGASSWKHYILPSLTLGA
AVAAVMARFTRASFVEVIQEDFVRTARAKGLSERVVVTKHALRNALIPVVTMMGLQFGFLLGGSIVVETV
FNWPGLGRLLVDAVTQRDYPVIQGLVLLFSLEFILINLIVDVLYGVINPSIRGTFMGLMAGYYQGWWERI
TMRISDVLLAFPGMLLAIGVVAILGSSMVNVIVAVAVFSVPAFARLVRGNTLAIKQMTYVEAVRSVGASD
WTIIMRHILPGTISPIVVYGTMRIGTSIITAASLSFLGMGAQPPTPEWGAMLSEARADMVIAPHVAIFPA
LAIFFTVLAFNLLGDGLRDALDPRI-

>Q7WEA7_Q7WEA6_1_257310
GILTGVIAAEGKRKWLDSAIMSGALLIYATPQFWLALLAVIFFSLTLLTGWARVGDIAQHLILPTVSLGC
FFMAIYARLTRASMLEVLGMDFIKTARAKGVPVPQIIRRHALRNALLPVITFAGIQLGQMAGGAVLTETV
FGWPGIGRLMFDALVQRDYQLLLGVFLITSTMVVVFNLITDLIYRFIDPRI-GILVGALSGYFGGRLDDF
LMRMTEFFQTIPQLAMAMVLVAIFKPNLVSIVGAIAMVSWPPVARLVRSEFMTLRTREFVQAAVVIGQRP
GRIILTQILPNAASPIIVTASLMTATSILTESALSFLGLG-DRNLMSWGFMIGAARTMLREAPMMSMWPG
LAIMLTVLAINLIGEGLNDALNPQLR

>Q7WJY0_Q7WJX9_1_257310
GIFLGVVAAVRHGRWQDRLILAFSWLSISLPQFLIAIVLVLLVAGTLVELSAGFGAWLSHLVMPVCTLVL
GLVAHVTSLQRSSMLETLSAPYVRAARAKGLRERTVLYRHALRNALIPTVTVLALDFGILMGGIVVVETV
FSYPGLGRLLIFAVEQKDLPVLQAGVLAVTVIYALANLAADIAYAILDPRIRGVPLGLLAGYLRGWIDDA
VMRTVDIVISVPPVMLGLLILSTEPSLWKA-ALAVGIIYTPIMIRLARGMTLSLANEEFITAARARGEGL
AWILLREILPNALPPLVVEASLRVSFAILLGAVFSFLGLGTQPPSSDWGLMVAEARPYLERAPWVALSPG
LAICLTVIAVNLMGEGLRKRLDAR--

>Q7WHK4_Q7WHK5_1_257310
AVPLGVLAAWRHNTLVDRVVMIYAVIGFSLPSFVVGYLLILMFSVWLVSITDDIWLAAQHLVLPTLALAI
FYMSLISRVTRASVLEVLNEDFVRTAKAKGVPPLRILSQHVLRNAAIPIVTVIGIGLAFLISGVVITESV
FNLPGLGRLTIDAVLSRDYPVVQGVILFFACVYILVNLLIDMLYVVIDPRIRGTLIGLVAG-ASRIMDRV
LMRIMDGVMAIPGILLAVALVSLFGASLASVVIAIAVPEIPRVVRLVRSVVLSVREEPYVEAAVGLGVPY
PKVVWRHILPNCFAPLIVQASYVFAAAILLEAVLGFLGVGFPPEIPTFGNILAEARPVFQRAPWATVAPG
LLLAVTVLAVNLLGDGLRDSLDPKL-

>Q7WL66_Q7WL67_1_257310
GVLLGVVAAANKRRWIDSSVMTGALLLYATPLFWLSLMGILLFSVMLLTGWARVQDIALHLILPTVTLGC
FFMAVYVRLTRASMLEVIGMDFVKTARAKGVSANRVIRAHVLRNALLPVITFAGIQLGQMAGGAVLTETV
FAWPGIGRLMFDALLQRDYQLLLGIFLVTSIMVVVFNLITDVIYRLIDPRI-GIAIGAIAGYCGGRIDDA
LMRFTEFFQTIPQLAMAVVLVAVVGPSVYSIMGAIALVSWPPAARLVRSEFMTLKQREFVQAAIVIGQTP
GRIVCTQILPNAMSPIIVSASFMVATAILTESSLSFLGLG-DRNLMSWGFMIGAARTMIREAWWMSVWPG
VAILLTVLAINLIGEGLNDALNPQ--

>Q7WDI6_Q7WDI7_1_257310
GVPLGIRAGLKPKAPASRVIMTGSVLGFSLPNFWVGLMLIMIFAVTLLSLSVLTLDGWASLILPAATIAL
AKCAMIIRVTRAATRESLPQDYIKFARAKGLPEKRVLGVHLLKNILIPIVTVAGLEFGQVVAFAVVTETV
FSWPGMGKLLIDSIINLDRPVVVAYLLLIVFFLVMLNLVVDIIYTVLDPRVRGATVGLIAAYFGGRIDAL
LMRIVDIQLSFPAILVALILLAILGKGVDKVIIALVVVQWAYFARAARGAALVERGKEYVEAARCLSLGW
GRVLLRHVLPNCMPPLIVIATIDLAHAIALEATLSFLGVGVPVTEPSLGMLIANGFEYLLSHYWISFFPG
IALAIAIIAINLVGDHLRDVLNPR--

>Q7WG92_Q7WG93_1_257310
GLPLGVYTALRRHGLLAQLVLAGSLLGVSLPTFLIGILLILVFSVQLWTSGLFTATGWKHLILPSITLSL
FQMTLVLRLVRSEMLEVLRSDYIKFARARGLRQRAIHFGHALKNTMVPVITITGLQLGGIIAFAIVTETV
FQWPGMGLLFIQAVQFADVPVMAAYLCLIALVFVVINLIVDLLYFVVDPRLRGVVLGLVSGYAGGRLDAL
IMRVADVQLSFPAILIALLIDHEVIAFPVL-IGAIALAGWPQYARTVRGSTLVEKNREYVQAARVIGVAP
PVIMFRHVLPNVMGPVLVLATVHLATAIITEATLSFLGVGVPPTAPSLGTLIRIGNDFLFSEWWITIFPG
AALVLLVLSVNLVGDWLRDALNPRL-

>Q7WNV7_Q7WNV6_1_257310
AIPIGALAAWKHNRLQDRGIMVLAVFSFSVPSFAVGYLLAWIFGLQLVPLATGFWASVHTLVLPALALGS
VYVALITRITRATLLETLSQDYIRTARAKGVGNRGLLFRHALKNAAVPIITVIGSGVALLISGTVVTETV
FSIPGLGRLVVDAILRRDYPVIQGVILLFSFMYVLVNLLVDLLYRAFDPRIKGVVIGLAAG-FVRWVDAV
VMRIMDGFMSIPTILLAIALIALTRASLQNVIIAITIAEVPRVVRLVRGLVLSLREQPYVEAAVAAGASR
LRIVARHIFPNTLAALMVQATYICGVAILAEASLSFIGAGVPPSVPSWGNIMAEGRALWQIKPHLIAFPA
VFLSITILAINMLGDGLRDAVDPRM-

>Q7WDS8_Q7WDS7_1_257310
GIPMGIYTALRRHGVLSKTFMALSLAGISLPTFLIGILLILVFGVQLWSTGLLTRSGLAALIMPAITLAL
FQMTLIMRLVRAEMLEVLRTDFIKFARARGLPERLINFRHALKNTLVPVITITGLQLGSIIAFAIITETV
FQWPGMGLLFIQAISMVDIPVMAAYLVLIAFFFVVINLIVDMLYFAVDPRLRGVTLGLISGYAGGRVDSI
IMRIADVQLSFPAILVALLIDDKLA-LYVL-IFAIGISGWVQYARTVRGSTLVERNKEYVQAARLIGIGP
FTILRRHILPNVMGPVLVIATIHLAIAIITEATLSFLGVGVPPTAPSLGTLIRIGNSYLFSMWWISIFPG
IALVALVLSVNLLGDWLRDALNPKL-

>Q7WNN1_Q7WNN0_1_257310
--GVGLAVAAFKRLRLGALIEGLNIWSIAVPSFCTGVLGILVFSI-----WLKWLPIRGQMLLPVIILGL
DIAGQIAKPLHEELKQTARAGFVRTARAKGLSSWRIIWRHVLPNCLSQVIALSGVILGGLVGGALTMEAL
FAQPGLGGLTLEAIRSRDYPVIQVAVMALATFVILVNIAAAALQRWADPRLA---VGLLACALGGAVRAA
VYLVFDLIRTLPPILLSLALMVALGVGTGSVIVAVGISFMPLFGYVARAAYERETASGYVRAARVLGVAP
AAIAWRHILPNIAGTLLTQLAIVVPRAVVTESVLSFFGLGVAPDVPTWGRIIATAVPYAEQAPTALLFPV
LALALTSLALSVAGNRLRRRFDP---

>Q7WG06_Q7WG07_1_257310
AVPLGVLAAWRHRSWLDYAVMAFSVIGFSIPAFVVGYILMKIFAVDLTSVFQDPQQFLRTAVLPCMTLAT
VFVALIARMTRASMLDVLGEDYIRTARAKGVKERIVLFRHALGNAAVPIVTIIGTGFALLIAGVVVTESV
YNIPGIGRLTVDAVLARDYPVIQAMILLTSALYVFINLLIDLSYTIFDPRIRGLCIGLVSG-FFRVLDGV
VMRIMDAVMSVPSILLAIALVALNGPSIWSVIIAITVPEVPRVVRLVRSVVLSAREEPYVEAALALGTSM
PGILWRHIMPNTLAPLMVQATYVCASAILTEAVLSFLGAGVSTEIPTWGNIMAEARMYFQIRPGLMLWPG
LLLSLCILSINLLGDTARDMLDPRLK

>Q7WEP0_Q7WEN9_11_257310
GIPLGLVAGLHRDRPLGRGIMATSVLGFSLPNFWQGMMLILLFSVWLVPLSILTLDGWSHVIMPAINLAV
ANVALVLRLTASGVVEAQSQEYVKFARAKGIKPGRIVRRHILRNILIPVVTVIGMEFGHLIAYSTITETV
FAWPGMGKLLIDSVYQLDRPVVVAYVMLVTLIFVVINLVVDILYAALDPRV-GSLVGLLAAYAGGVIDAV
LMRIVDFILGFPTILVALVLLAMMGRGVDKVILALVVVQWAHYARIMRGRALQERRKEYVEAAANLGFPA
WRIMLFHLLPNCMAPVMVFATIQIANAIVLEATLSFLGVGVPVTEPSLGLLIANGFQYLLSDYWISLFPG
LALLLLILSINIVGDRLRESLDPR--

>Q7WJH6_Q7WJH5_1_257310
GIPLGIVAAVRKGTAVEMGANMAALSGMSIPNFWLGIILIMVVSVQWVSPAEDFWLSIKTMLMPALVLST
AIAAYLMRHTRSAMLEALSADYVRTARAKGVAPRKVVLRHALRNALMPIVTLVTLLFGELLAGAVLTEQV
FTIPGFGKLIVDAVFNRDYAVVQGVVLCVAVGFIVMNLLADILYILVNPRLRGVPFGLAAGYFGGWTDSV
ISRATEALLAIPFLILAIALAAFLGPSLTNAMIAIGVSAAPKFIRLTRGQVLAVKNEDYVQSARALGASD
LRIIGRHVFPNVMPPLIVQATITIATAIIAEASLSFLGLGLQPPNPSWGSMLNTAKNFMTQAPWMSIFPG
SAIFLVVLGFNLLGDGLRDALDPR--

>B3X9C8_B3X9C9_1_358709
-IPLGIRKAVYNGSRFDVWSSAFIIIGYAIPAFLFAILLIVFFAGGSLPWYQKITDYLWHITLPVLATVI
GGFAALTMLTKNSFLDEVRKQYVVTARAKGVSEKNILWKHVFRNAMLLVIAGFPATFISMFTGSLLIEVM
FSLNGLGLLGYEATVSRDYPVMFGTLYIFTLIGLLLNIVSDISYTLVDPRI-GVLAGALQGYYGGKVDLW
GQRFIEVWSGMPTLFLIILLSSVVQPNFWWLLAITVLFGWMSLVGVVRAEFLRTRNFDYIRAAQALGVSD
RSIILRHMLPNAMVATLTFLPFILCSSITTLTSLDFLGLGELLLQGKNNLQAPWLG----------ITAF
LSVAILLSLLIFIGEAVRDAFDP---

>B3XBW8_B3XBW9_1_358709
GVSAGVIAALKQNTKWDYTVMGLAMTGVVIPSFVVAPLLVMIFAIILLPGGGWNGGALKFMILPMVALSL
AYIASIARITRGSMIEVLHSNFIRTARAKGLPMRRIILRHALKPALLPVLSYMGPAFVGIITGSMVIETI
YGLPGIGQLFVNGALNRDYSLVLSLTILVGALTILFNAIVDVLYAVIDPKIRGTLYGSLSGYLGGKVDSV
MMRLLEILNSFPFMFFVILLVTFFGQNILLIFVAIGMVSWLDMARIVRGQTLSLKRKEFIEAAQVGGVST
SGIVIRHIVPNVLGVVVVYASLLVPSMILFESFLSFLGLGTQEPLSSWGALLSDGANSMEVSPWLLLFPA
GFLVVTLFCFNFIGDGLRDALDPK--

>B3XAP3_B3XAP2_1_358709
GIPLGILSAVWRNRWLDHLVRIMAITGISTPAFWLGLGVIVLFYGHLEGNGEVFFNALQHLILPALTLAF
VHLGIVARQIRSAMLEQLSEDYIRTARASGLPGWYIVLCYALPNALIPSITVLGLALGDLLYGAVLTETV
FAWPGMGAWVVTSIQALDFPAVMGFAVVVSFAYVLVNLVVDLLYLWIDPRI-GSLLGCLSGVLGGRADAI
IMRIMDIMLSIPSLVLTMALAAALGSLFNA-MLAIAIVRIPFYVRLARGQALVVRQYTYVQAAKTFGASR
WHLINWHILRNSLPPLIVQASLDIGSAILMAATLGFIGLGAQQPSAEWGAMVANGRNYVLDQWWYCAFPG
AAILLTAVGFNLFGDGIRDLLDPK--

>B3X8D5_B3X8D4_1_358709
-VPLGIWAARHRDRLPDFAVRFIAFLGVSMPNFWLAFLLVMAFSVYLQWLPAMGYGGWQHIILPAVSIAF
MSLAINARLLRASMLDVAGQRHVTWARLRGLNDKQTERRHILRNASLPMITAVGMHIGELIGGTMIIENI
FAWPGVGRYAVSAIFNRDYPVIQCFTLMMVVVFVVCNLIVDLLNAALDPRIRGLVIGGSAGLIGGRVDQA
TMRVADMFMTFPTSILSFFMVGVLGTGLTNVIIAIALSHWAWYARMVRSLVISLRQREFVLASRLSGAGH
VRVFVDHLAGAVIPSLLVLATLDIGHMMLHVAGMSFLGLGVTAPTAEWGVMINDARQYIWTQPLQMFWPG
LALFISVMAFNLVGDALRDHLDPHL-

>B3XFU0_B3XFU1_1_358709
GMAAGIIAAVWRNRWPDRLSMTIAVSGISFPAFALGMLLIQVFSVELGWLPTVGADSWQHYILPSLTLGA
AVAAVMARFTRASFVDVLSEDYMRTARAKGVSETWVVLKHGLRNAMIPVVTMMGLQFGFLLGGSIVVEKV
FNWPGLGRLLVDSVEMRDYPVIQAEILLFSLEFILINLVVDVLYAAINPAIRGTLLGLLAGYYEGWWDRL
IMRICDVLFAFPGILLAIAVVAVLGSGIANVIIAVAIFSIPAFARLVRGNTLVLKQQTFIESARSIGASD
MTVLLRHILPGTVSSIVVFFTMRIGTSIISAASLSFLGLGAQPPTPEWGAMLNEARADMVIAPHVAVFPA
LAIFLTVLAFNLLGDGLRDALDPKIK

>B3X863_B3X864_1_358709
GIPVGVLAAVKRGSIFDHTAVGLALTGYSMPIFWWGMMLIMLVSVHWWGEDGNFIDAVAHMILPAIVLGT
IPLAVIVRMTRSSMLEVLGEDYIRTARAKGLTRMRVIIVHALRNAMLPVVTVIGLQVGTLLAGAILTETI
FSWPGLGRWLIDALQRRDYPVVQGGVLLVATMIILVNLLVDLLYGVVNPRIRGVILGLIAGYFGGLVDNI
IMRVVDIMLALPSLLLALVLVAIFGPSIGNAALALTFVALPHYVRLTRAAVLVEVNRDYVTASRVAGAGA
MRQMFINIFPNCLAPLIVQASLGFSNAILDMAALGFLGMGAQPPTPEWGTMLSDVLQFAQSAWWVVTFPG
LAILLTVLAFNLMGDGLRDALDPKLK

>D8A140_D8A141_1_749527
-IPLGIRKAVYNGSRFDVWSSAFIIIGYAIPAFLFAILLIVFFAGGSLPWYQKITDYLWHITLPVLATVI
GGFAALTMLTKNSFLDEVRKQYVVTARAKGVSEKNILWKHVFRNAMLLVIAGFPATFISMFTGSLLIEVM
FSLNGLGLLGYEATVSRDYPVMFGTLYIFTLIGLLLNIVSDISYTLVDPRI-GVLAGALQGYYGGKVDLW
GQRFIEVWSGMPTLFLIILLSSVVQPNFWWLLAITVLFGWMSLVGVVRAEFLRTRNFDYIRAAQALGVSD
RSIILRHMLPNAMVATLTFLPFILCSSITTLTSLDFLGLGELLLQGKNNLQAPWLG----------ITAF
LSVAILLSLLIFIGEAVRDAFDP---

>D8ABI0_D8ABI1_1_749527
GIPLGILSAVWRNRWLDHLVRIMAITGISTPAFWLGLGVIVLFYGHLEGNGEVFFNALQHLILPALTLAF
VHLGIVARQIRSAMLEQLSEDYIRTARASGLPGWYIVLCYALPNALIPSITVLGLALGDLLYGAVLTETV
FAWPGMGAWVVTSIQALDFPAVMGFAVVVSFAYVLVNLVVDLLYLWIDPRI-GSLLGCLSGVLGGRADAI
IMRIMDIMLSIPSLVLTMALAAALGSLFNA-MLAIAIVRIPFYVRLARGQTLVVRQYTFVQAAKTFGASR
WHLINWHILRNSLPPLIVQASLDIGSAILMAATLGFIGLGAQQPSAEWGAMVANGRNYVLDQWWYCAFPG
AAILLTAVGFNLFGDGIRDLLDPK--

>D8A4N5_D8A4N4_1_749527
-VPLGIWAARHRDRLPDFAVRFIAFLGVSMPNFWLAFLLVMAFSVYLQWLPAMGYGGWQHIILPAVSIAF
MSLAINARLLRASMLDVAGQRHVTWARLRGLNDKQTERRHILRNASLPMITAVGMHIGELIGGTMIIENI
FAWPGVGRYAVSAIFNRDYPVIQCFTLMMVVVFVVCNLIVDLLNAALDPRIRGMVIGGSAGLIGGRVDQA
TMRVADMFMTFPTSILSFFMVGVLGTGLTNVIIAIALSHWAWYARMVRSLVISLRQREFVLASRLSGAGH
VRVFVDHLAGAVIPSLLVLATLDIGHMMLHVAGMSFLGLGVTAPTAEWGVMINDARQYIWTQPLQMFWPG
LALFISVMAFNLVGDALRDHLDPHL-

>D8ADL1_D8ADL2_1_749527
GMAAGIIAAVWRNRWPDRLSMTIAVSGISFPAFALGMLLIQVFSVELGWLPTVGADSWQHYILPSLTLGA
AVAAVMARFTRASFVDVLSEDYMRTARAKGVSETWVVLKHGLRNAMIPVVTMMGLQFGFLLGGSIVVEKV
FNWPGLGRLLVDSVEMRDYPVIQAEILLFSLEFILINLVVDVLYAAINPAIRGTLLGLLAGYYEGWWDRL
IMRICDVLFAFPGILLAIAVVAVLGSGIANVIIAVAIFSIPAFARLVRGNTLVLKQQTFIESARSIGASD
MTILLRHILPGTVSSIVVFFTMRIGTSIISAASLSFLGLGAQPPTPEWGAMLNEARADMVIAPHVAVFPA
LAIFLTVLAFNLLGDGLRDALDPKIK

>D8A7G9_D8A7G8_1_749527
GVSAGVIAALKQNTKWDYTVMGLAMTGVVIPSFVVAPLLVMIFAIILLPGGGWNGGALKFMILPMVALSL
AYIASIARITRGSMIEVLHSNFIRTARAKGLPMRRIILRHALKPALLPVLSYMGPAFVGIITGSMVIETI
YGLPGIGQLFVNGALNRDYSLVLSLTILVGALTILFNAIVDVLYAVIDPKIRGTLYGSLSGYLGGKVDSV
MMRLLEILNSFPFMFFVILLVTFFGQNILLIFVAIGMVSWLDMARIVRGQTLSLKRKEFIEAAQVGGVST
PGIVIRHIVPNVLGVVVVYASLLVPSMILFESFLSFLGLGTQEPLSSWGALLSDGANSMEVSPWLLLFPA
GFLVVTLFCFNFIGDGLRDALDPK--

>D8A4S8_D8A4S9_1_749527
GIPVGVLAAVKRGSIFDHTAVGLALTGYSMPIFWWGMMLIMLVSVHWWGEDGNFIDAVAHMILPAIVLGT
IPLAVIVRMTRSSMLEVLGEDYIRTARAKGLTRMRVIIVHALRNAMLPVVTVIGLQVGTLLAGAILTETI
FSWPGLGRWLIDALQRRDYPVVQGGVLLVATMIILVNLLVDLLYGVVNPRIRGVILGLIAGYFGGLVDNI
IMRVVDIMLALPSLLLALVLVAIFGPSIGNAALALTFVALPHYVRLTRAAVLVEVNRDYVTASRVAGAGA
MRQMFINIFPNCLAPLIVQASLGFSNAILDMAALGFLGMGAQPPTPEWGTMLSDVLQFAQSAWWVVTFPG
LAILLTVLAFNLMGDGLRDALDPKLK

>A5G372_A5G374_2_351605
AIPIGILAATHRETLLDKGITIFVFLGFAVPTFWLALLLMYLFGVKLGFTPVHRLLDIGHLFLPIAVATF
GSLAGLSRYMRANMLEVLGQDYITTARAKGLAERAVIYRHALKNALLPVITLLGFSLPGLIGGSVIFETI
FAIPGMGQLFYMGVMARDYPLVMGILVIGAFLTLVGNLLADLCYALADPRIRGTVVGLVAGFYGGWIDTI
LMRFVDIMLCFPTFFLILAVIAMLEPSIWYIMIIIGLTGWMGVARLVRAEVLSLRERDFVLAARALGASD
LRIIFRHIFPNAMSPVLVSATLGVAGAILTESALSFLGIGVQPPTPSWGNILTSGKDYIEFAWWLSLFPG
LAILVTVLSYNLLGEGIRDALDPR--

>A5GAK3_A5GAK2_1_351605
-VSVGIVSAWRAGSRLDRLFGTIGFGLVSIPSFALAIILIFFFSLRLTPMAEGLPANLKGFILPALSIAL
VEWVTLMRVLRNDMITTLREDFILLARAKGLPAWRILLRHALRPSCFTMITLCGLHIGNLIGGAVIIENL
FALPGVGRLLLSSIFAQDFPMVQGCVLFIAVGYVGVNFLVDASYGLLDPRVRGCLLGVLAGFYRDYPEKM
IGGAIDTFLAFPRLVFLLMATFVFGSSLPTLTIALGVVAIPSFARVARANTIRFAEREFVLAARGAGASD
AAIILREILPNVLMPMLVYMLLVMGFVIIAEGGLGFLGLSVPSPTPSWGGMIAEGREVLEQAPHVSMIPT
IVMFLTIMSLNLVGDRMRGWFDGR--

>F0EK46_F0EK47_1_888066
AIILGLLAAANKGKIWDRIIDAVASLGIAVPTFWFAMILIYVFGYLLVGKEGDFGDFLQHFILPYTTLTV
AFFPDLTRYIRASATQQVSEDYVMVQRAFHASKWQIFSRHISRNILIPVVTQIGLALPMLVTGAIITETI
YGWPGVGPYLMSATKSLDYPVIMAIMLLSATLVILGNLLADVLYSVVDPRIRGTLVGLVSGYFGGWIDNL
LMRLVDVLSSIPWLVLVIVLSVFLRPGLTTIIIVIGGFSWMNIARLIRGETLAAKEREYVAYGKFIGRSS
FSIIVKHVFPAVLPTLIVAASASISGAIMTESALSFLGLGIQQPMASWGSLLQNAQNSLQRAPYMAILPG
LFVIFTIYSFNNIGDMIKHVLQ----

>F0EGJ3_F0EGJ2_1_888066
AIPLGMWAGRYQNSLLDKVVVVYNFFSFAVPLFIFALIALFIFGYRLVSGMAEFWSRLYHLLLPAITSAL
LGTAVTIQYLRSEVIDSKSLDFVRTARSKGVPTNKVFSRHVFRNASLPIASQMGYEITSLIAGSVVIEKI
FAYPGVGKLFIDSIVQRDYAVITSLTLILGLATLIGTLLSDIIMSIVDPRIRGVGLGIISGYYGGIIDNI
LMRIVDFVMILPIMLIIIVIVSIVPYNVWTFIWVMSAFYWVGKARLFRSKTLSEGRRDYVSASKTLGTND
FVIMFREIMPNLSSLIITNLTMNFAANIGIETTLTFLGFGLPTNVPSLGTLIGYASSGDVLRQWIWLPAS
ILILVLMLSINYVGQAFKRS------

>H5R039_H5R038_1_868209
GIPVGVLAAVKRGSIFDHTAVGLALTGYSMPIFWWGMMLIMLVSVHWWGEDGNFIDAVAHMILPAIVLGT
IPLAVIVRMTRSSMLEVLGEDYIRTARAKGLTRMRVIIVHALRNAMLPVVTVIGLQVGTLLAGAILTETI
FSWPGLGRWLIDALQRRDYPVVQGGVLLVATMIILVNLLVDLLYGVVNPRIRGVILGLIAGYFGGLVDNI
IMRVVDIMLALPSLLLALVLVAIFGPSIGNAALALTFVALPHYVRLTRAAVLVEVNRDYVTASRVAGAGA
MRQMFINIFPNCLAPLIVQASLGFSNAILDMAALGFLGMGAQPPTPEWGTMLSDVLQFAQSAWWVVTFPG
LAILLTVLAFNLMGDGLRDALDPKLK

>H5QSW0_H5QSW1_1_868209
GVSAGVIAALKQNTKWDYTVMGLAMTGVVIPSFVVAPLLVMIFAIILLPGGGWNGGALKFMILPMVALSL
AYIASIARITRGSMIEVLHSNFIRTARAKGLPMRRIILRHALKPALLPVLSYMGPAFVGIITGSMVIETI
YGLPGIGQLFVNGALNRDYSLVLSLTILVGALTILFNAIVDVLYAVIDPKIRGTLYGSLSGYLGGKVDSV
MMRLLEILNSFPFMFFVILLVTFFGQNILLIFVAIGMVSWLDMARIVRGQTLSLKRKEFIEAAQVGGVST
SGIVIRHIVPNVLGVVVVYASLLVPSMILFESFLSFLGLGTQEPLSSWGALLSDGANSMEVSPWLLLFPA
GFLVVTLFCFNFIGDGLRDALDPK--

>H5QW13_H5QW14_1_868209
-IPLGIRKAVYNGSRFDVWSSAFIIIGYAIPAFLFAILLIVFFAGGSLPWYQQITDYLWHITLPVLATVI
GGFAALTMLTKNSFLDEVRKQYVVTARAKGVSEKNILWKHVFRNAMLLVIAGFPATFISMFTGSLLIEVM
FSLNGLGLLGYEATVSRDYPVMFGTLYIFTLIGLLLNIVSDISYTLVDPRI-GVLAGALQGYYGGKVDLW
GQRFIEVWSGMPTLFLIILLSSVVQPNFWWLLAITVLFGWMSLVGVVRAEFLRTRNFDYIRAAQALGVSD
RSIILRHMLPNAMVATLTFLPFILCSSITTLTSLDFLGLGELLLQGKNNLQAPWLG----------ITAF
LSVAILLSLLIFIGEAVRDAFDP---

>H5QZV0_H5QZV1_1_868209
-VPLGIWAARHRDRLPDFAVRFIAFLGVSMPNFWLAFLLVMAFSVYLQWLPAMGYGGWQHIILPAVSIAF
MSLAINARLLRASMLDVAGQRHVTWARLRGLNDKQTERRHILRNASLPMITAVGMHIGELIGGTMIIENI
FAWPGVGRYAVSAIFNRDYPVIQCFTLMMVVVFVVCNLIVDLLNAALDPRIRGLVIGGSAGLIGGRVDQA
TMRVADMFMTFPTSILSFFMVGVLGTGLTNVIIAIALSHWAWYARMVRSLVISLRQREFVLASRLSGAGH
VRVFVDHLAGAVIPSLLVLATLDIGHMMLHVAGMSFLGLGVTAPTAEWGVMINDARQYIWTQPLQMFWPG
LALFISVMAFNLVGDALRDHLDPHL-

>H5QTI1_H5QTI0_1_868209
GIPLGILSAVWRNRWLDHLVRIMAITGISTPAFWLGLGVIVLFYGHLEGNGEVFFNALQHLILPALTLAF
VHLGIVARQIRSAMLEQLSEDYIRTARASGLPGWYIVLCYALPNALIPSITVLGLALGDLLYGAVLTETV
FAWPGMGAWVVTSIQALDFPAVMGFAVVVSFAYVLVNLVVDLLYLWIDPRI-GSLLGCLSGVLGGRADAI
IMRIMDIMLSIPSLVLTMALAAALGSLFNA-MLAIAIVRIPFYVRLARGQALVVRQYTYVQAAKTFGASR
WHLISWHILRNSLPPLIVQASLDIGSAILMAATLGFIGLGAQQPSAEWGAMVANGRNYVLDQWWYCAFPG
AAILLTAVGFNLFGDGIRDLLDPK--

>H5QQS6_H5QQS7_1_868209
GMAAGIIAAVWRNRWPDRLSMTIAVSGISFPAFALGMLLIQVFSVELGWLPTVGADSWQHYILPSLTLGA
AVAAVMARFTRASFVDVLSEDYMRTARAKGVSETWVVLKHGLRNAMIPVVTMMGLQFGFLLGGSIVVEKV
FNWPGLGRLLVDSVEMRDYPVIQAEILLFSLEFILINLVVDVLYAAINPAIRGTLLGLLAGYYEGWWDRL
IMRICDVLFAFPGILLAIAVVAVLGSGIANVIIAVAIFSIPAFARLVRGNTLVLKQQTFIESARSIGASD
MTILLRHILPGTVSSIVVFFTMRIGTSIISAASLSFLGLGAQPPTPEWGAMLNEARADMVIAPHVAVFPA
LAIFLTVLAFNLLGDGLRDALDPKIK

>A3Y2S0_A3Y2S1_1_314290
GSILGIFAAWKRGSKYDAFVTPGMLILQAVPQVVIAMIALFTFAIGLWTSWAFIKDVAYHAFLPLLCASI
VQIGGFLVNMRNNMINLLAEDYITMAKGKGLSENRVVFNYAARNAMLPSVTALSMSLGMAIGGQLIIEII
FNYPGLGSVLFNAINARDYQVLQGQLLIMTLFMLFFNLVADMLYVVLDPRLR-TVIGVSAGYFGGRVDDV
LTAAMNIMLVIPQYPLLFVVAAFIGAGPLTITLVIGFMSWAWGARVVRSQTLALREKEFVKAAEVLGESS
FRIIFVEILPNLISIVGASFIGSVMYAIMMEATISFLGLGDPNTISWGIMLYNVQTSSSMLAWWELLAPC
IALTLLVTGLALLNFAVDEIAN----

>A3Y273_A3Y272_1_314290
GVTVGTIAALKHNTWVDYTIMSTAMLGVVMPSFVLAPALIYLFSLHWFPAGGWHGGTFVYIVLPVIAMSL
LYVATFARITRGSMIETLNSNFIRTARAKGLSYRYIVLKHALKPAMLPVVSYMGPAFVGIITGSVVVETI
FGLPGIGKLFVNAAFNRDYSLVMGVTILIGFLFILFNAIVDILLALIDPKIR-TLYGAASGFIGGRTDRV
MMRILEILYAVPFMFLVIVLVTFFGRNIVLIFVAIGAIAWLDMARIVRGQTLSLRSKEFIEAAHVCGVSK
WKIITRHIVPNVLGIVAVYSTLLIPSMILTESFLSFLGLGVQEPMTSWGALLQEGSQTMEVAIWQLAFPA
AFMVVTLFCFNYVGDGLRDALDPK--

>A3XZS2_A3XZS3_1_314290
GIPFGTIAGMRQGKFVDTTISFTSMAGYSAPIFWVALLMIMVFSLHFNYRAHALQSVIDHMALPCLVLAL
APTTQVIRLMRASVAEVMAQNYIRAARIKGLSTREIVTQHVLRNAIPPIIPKVGVQLSSMLTLAIITESI
FNWPGIGRWLLDALSNQDYVSIQAGVIVVATLVLTANILSDLLGAMVNPLVRGCLIGVLAGMTRGLLSST
LNHLLDTVMSIPSLLLAIIFVAFLGFGEFNILLALCLALIPRFIRSVYIAVHAEVEKDYILASRLDGAND
FYLLWNSILPNILTVVALEITLALSVAILDITALGFLGLGAQAPSTEWGSILGDSVELIYLAPWTVTLPG
LAIMFTVIVINLVGEGVRQALNAG--

>A3XY78_A3XY77_1_314290
-IPLGVYSAIHPKSFFTKLIMAGSSVGISVPVFLTAIMLMYVFSIELWESGFLTLDGLAHLVLPSIALAS
IMLPLFIRLVRSEMLEVLSSEYIKFGKAKGLALNKIYYQHALKNTMLPVLTVGGVQIGTMVAYTILTETV
FQWPGTGFLFLEAINRVDTPLITAYVIFVGLIFVVTNTIVDLLYGVINPTV-GIIIGLSAGYFGGRIDSF
LMRFADVQLSFSTMMVAIIVSFYAQYAVVMLVVIIGIAEWPQYARTIRASVLAEKKKEYVEAARVMGFRA
PRIMFRHILPNCLSPILVISTVQVANAIMSEAALSFLGLGLPVDQPSLGALISTGFNYIFSAWWITAFPG
VLLVTLVLVINLLGDWLRDVFNPKI-

>A3XVB9_A3XVC0_1_314290
-IPLGIMKAIHHGSRFDIWSSAVVIVGYAVPGFLFAIILIILFASGNLNWYQQIGDYFWHLALPIFAMVI
GGFATLSMLTKNSFLDEINKQYVVTARAKGLDESSILYKHVFRNAMLIIIAGFPSAFISIFTGSMLIEVM
FSLEGIGLLGFESTIQRDYPVVFSSLYIMTLLGLVLSIISDLTYTWVDPRI-GVVVGATQGYYGGWVDLF
GQRFIEVWSGMPTLFLLIILSSFIEPNFWWLLGIMVLFSWMSLVGIVRAEFLRCRNFDYVRAAQAMGVDD
KRIMLRHMLPNAMVASLTMMPFILSGSVTTLTSLDFLGFGLPAGSPSLGELLAQGKANLQ-APWLGISAF
VVLSLMLTLLVFVGEAVRDAFDP---

>A3XRU3_A3XRU2_1_314290
AIPIGIYCGKRTDSFADHFSLLGSIILRAQPVFLIGLALVIIFALQLNWLPVAGFGRVEFIILPALALAL
SLAAMSSRLIRNATHDAITAPHFLFARLKGLSEAQAFQHHAHKHIALPVITFVGVQATGLIEGIIMIESL
FSWPGIGHALAHAIFRRDIPMIQGSALLMGLLFVVINTLVDLVNYQLDPRQRGTSMGVIAGWKQGWWDKI
FSFNVNMILAMPGLILVLLFAMVPGSFLIL-YIAISLMLWVDFFRVSRNRTLSLIQSPAVEASRLYGFNH
WYIFKRHLWPDCRNDLFTLFCFGTGNSILALASLGFLHVGLKPPEAELGLMMVELFRYY----HQAPWVL
IQPVLTVFLLVLSFHLLA--------

>F8M8Z0_F8M8Y9_1_572418
GIGFGVIAGLRQGGIFDSAVLVTGLVIIAIPIFVLGFLAQFLFGVQLAPVTVGERASVGRLLLPGIVLGA
MSFAYVVRLTRSAVAANAHADYVRTATAKGLSRPRVVTVHILRNSLIPVVTFLGADLGALMGGAIVTEGI
FNIHGVGGVLYQAVTRQETPTVVSIVTVLVLIYLITNLLVDLLYAALDPRIRGGALGALAGFYGSWIDAV
VSRVTDVFLGLPLLLAAIVLMQVMHRTVWTVIAILALFGWPQVARIARGAVLEVRASDYVLAAKALGLNR
FQILLRHALPNAVGPVIAVATVALGIFIVTEATLSYLGVGLPTSVVSWGGDINVAQTRLRSGSPILFYPA
GALAITVLAFMMMGDALRDALDP---

>F8M6L4_F8M6L3_1_572418
GVVIGAWGAIRQYRLSDRVMTTLALLVLSTPTFVVANLLILGALRVNGGVWDRLGDRLQHLILPSLTLAL
AAAAGFSRYQRNAMLDVLGQDFIRTARAKGLTRRRALLKHGLRTALIPMATLFAYGVAGLVTGAVFVEKI
FGWHGMGEWMVRGISTQDTNIVAAITVFSGAVVLLAGLLSDVIYAALDPR----TVGAISGYFGGWRDRT
LMWVVDLLLVVPSFILIAIVTKNSANIMFL-VLLLAGFGWMISSRMVRGMTMSLREREFIRAARYMGVSS
RRIIVGHVVPNVASILIIDAALNVAAAILAETGLSFLGFGIQPPDVSLGTLIADGTASATAFPWVFLFPA
SILVLILVCANLTGDGLRDALDPA--

>D7DBP4_D7DBP5_1_591019
GIPLGILAALKRDTWVDTSVRILALTGVSTPIFWLAYLLIFLFFTQLRLDLPMLAEIFKRYSLPGFILGF
MGIGVTARIVRNSFLDAMNADYTEYAMARGLKKLR-IYRHVFRNALVPVVTVLGLQFGGLLGGAPITERV
FGLPGLGNYMLNAIYQYDYLALMGAVFFVAIIYLTANLIVDILYAFIDPRVRGIGIGLIAGYYGGKTDET
LMRLTDIFLAFPGLILAIAFSGAMAYLVSV-IIALWIVWWPGYARLVRGQVLSARENVYVEAARALGVPT
RWILLRHIFPNILGPVLVYLTLDFGGVILTEAGLSFLGVGAVPPIADWGRIINDGSQYFPNSWWLVFYPG
LMILLTVLGFNLIGDTLRDVLDPKTR

>D7D866_D7D867_1_591019
GLLTGVVGAVKRGTIIDSSMRLYSIIAYTLFIPWFGLMLQYLFGVVLTGNWAALRSALAHLVLPSITLGI
VLSGAYTRLVRNNMIDVLSQDFIRSYHARGVKGWKVTW-YALKNAFIPIVTLMGLQFAILLGGAVLTETT
FSWPGMGTFIVDRLEYRDYASIQGAIIFFAIFVSIISLIVDIIYALLDPRVKGIPLGLISGYYGGKLDRT
LSMFMDSMYAFPALILAIAIAAVLGPSPTNTAIAIAFVYIPTYFRMIRGQTLGLKSQLFVEAARALGAND
RVVMKDYILPNLGHTILVVFSLSVADAILTEAGLSYLGLSVTPPTPDWGYDLRVGQPFL---LDGKWWLV
FFPGLMVMLLAMGFALIGEALSERI-

>F9S4D8_F9S4D9_1_870968
-IPLGVYSAIHPKSIFTKFVMAMSSVGISIPVFLTAIMLMYVFSIELWESGFFTIDGLRHLILPCIALAS
IMLPLFIRLVRSEMLEVLSSEYIKFAKAKGLNLNKIYYQHALKNTMLPVLTVGGVQIGTMVAYTILTETV
FQWPGTGFLFLEAINRVDTPLITAYVIFVGLIFVVTNTIVDLLYGIINPTV--LFLGIIIGYFGGRVDSF
LMRFADVQLSFSTMMVAIIVSFYNQYAVIMLVVIIGVAEWPQYARTIRASVLAEKKKEYVEAARVMGFKA
PRIMFRHILPNCLSPILVISTVQVANAIMSEAALSFLGLGLPVDQPSLGALISIGFNYIFSAWWITAFPG
IVLVTLVLVINLLGDWLRDVFNPKI-

>F9S3J8_F9S3J7_1_870968
GIPIGTIAGMKQGKWIDTFISFTSMSGYSAPLFWVALMMIMVFSLHYPYRAHALQSVIDHLILPCLVLAL
APTTQVIGLMRTSVAEVMSKNYIRVARIKGLANHEIVTQHVLRNAIPPIIPKIGVQLASMLTLTIVTESI
FNWPGIGRWLLDALSNQDYVAIQAGVIVVATLVLTANILSDLIGAMINPLIR--SIGILAGMTKGLLSST
LNHLLDTVMSIPSLLLAIIFVAFLGFGEFNILLAICLALIPRFIRSVYIAVHNEVEKDYVMAARLDGAND
FYLLWNSILPNVLVVIASEATLALSIAILDITALGFLGLGAQAPSVEWGAMLGDSVELIYLAPWTVTLPG
LAIMFTVVMVNLVGEGVRQAL-----

>F9S5W0_F9S5V9_1_870968
GSILGIYAAWKRGSKYDAFITPGMLVIQAVPQVVIAMIALFTFAIGLWTSWTFIKDVLYHAVLPLLCATI
VQIGGFLVNMRNNMINLLAEDYITMAKGKGLSERRIVFNYAARNAMLPSVTALSMALGMAIGGQLIIEII
FNYPGLGSVLFNAIKARDYQVLQGQLLIMTLFMLFFNLLADMLYVVLDPRLR-TVIGISAGYFGGRIDDF
LTAAMNIMLVIPQYPLLFVLAAFIGAGPLTIALIIGFTAWAWGARVIRSQTLALREKEFVKAAEVLGESS
WRIIFVEILPNLIPIVGASFIGSVMYAIMMEATISFLGLGDPNTVSWGIMLYNVQTSSSMLAWWELLAPC
LALILLMTGLALLNFAVDE-------

>H4DYI5_H4DYI6_1_931447
GLILGVAAATKQNSWVDYTTTVISVIAVSVPSFVLAVLLQYVFAVKLRWFPVAGWEGFSTAVLPSLALSA
AVLATVARYIRAEMIEVLSSDYILLARAKGNSTMRVLFGHALRNALIPIITIIVPMLASILTGTLTIENI
FGVPGLGDQFVRSITTNDFSVIMAITLLFSTLFIVSIFIVDILYGVIDPRIRGVVYGAISGFFGGRVDTI
MQRILEVIASIPNLIVVILFVLIFEPSIWTIILAMSITGWLGMSRVVRGEFLKLKNQEFVMASKTLGASK
FKLIFKHILPNTLGAIVVTSMFTVPSAIFFEAFLSFIGIGVPAPQTSLGSLVNDGRAMLLIYPHELFIPA
MILSLLILFFYLFSDGLRDAFDPKMR

>H4DWH9_H4DWI0_1_931447
AIPIGIISAMKRNSWLDITLMIIALIGLSIPSFWQGLLFILAFSLKLILPPSYMPEHPISLILPVLVIGT
SIAASITRMTRSSVLEVMRSDYVLTAYAKGLSTTQVVIKHILKNAIIPIVTLVGLLVAELLGGSAVTEQV
FNINGIGRYIVQKQLIPDIPAVMGGVVYISIVISLANLIIDIFYALIDPKLRGVLLGTIAG-YFNHIDNL
IMRILDVVFAIPSLLLAVAIIASFGASIPNLIIALSIGNIPSFARTMRASVLEIKRMEYVDAARITGENT
WNIIWRYILPNAIAPMIVRFSLNIGVVVLTTSSLSFLGLGVTPDVAEWGNILRTGSNYLETHSNLAIVPG
ICIMFVVLAFNFIGDAVRDALDPRI-

>H4DZT8_H4DZT7_1_931447
-IPLGIIAAKRFHKLSDKVIRVISTLSISLPAFFIGIILLFIVTN----LMNIDSVILSQFILPVLTLSL
GMCAYIIRLVRSNLLILLKSNIVQASRLRGMNERYILIHDLLKPTILPIIPLLGISLGSLIGGTVVIENL
FDIPGIGYLLMDSIKSRDYPVIQGCVLFIGFFVVIINTIADLLTLLLDPKQRGVTLGLFAGYKKGWIERL
VLRFIDVGLSIPEFIIMIALASFFQPSLWNLVISITVIKWMNYTRLTRSIVNSEMNKPYIKMAQLFHVPI
RTILIRHLTPKIIPAIIVLMVVDFGKIILYISSLSFIGLGAQPPTPEWGAMLQQGRDFISSHPIMLIAPA
SVIAITILIFNLTGDALRDRL-----

>C9UR84_C9UR83_1_520451
-IPLGMWAARHREGWQDHVVRFVAFLGVSMPNFWLGFLLVLVFSIQLGWLPPMGRGGFAHMIMPAIAISF
MSLSINARLLRASMLEVSGQRHVRYARLRGLSERSVERSHVLRNAWLPIITATGMHIGELIGGTLVIESI
FGWPGVGRYAVSAILNRDYPVIQCFTLVMVTIFVICNLIVDVVYAWADPRIRGIVIGGAAGFLGGRADQV
IMRITDVFLTFPTLVLALFMVGMLGTGLVNVILAIALSHWAWYARIVRGIVMSLRHREFLLAARMSGAGP
VRTFWEHLLPATFSQLVVLATLDVGHIMLHVSGLSFLGLGVTPPTAEWGVMINDARQFVWTAPMLILWPG
LALFLSVMAFNILGDALRDSLDPHLK

>C9UTQ3_C9UTQ2_1_520451
GTFLGTLAALKQNSATDYFVVALATFGITTPNFVVAPLLSLLFGVILVPAGGWSSANVAYWILPVLTLAL
PQVGVIARLVRGATIEALRANHVRTARAYGLPSRVVVGIHALRAAMLPAVSYLGPTAAALLTGSVVVETI
FGIPGIGRYFVQGALSRDYTLVMGTVVVISIFVVVFNLIVDLLYAWLDPRVRGVGYGAISGYLGGRVDNV
MMRLVDILYSLPFIFFVILMLVFFGRSIFIIFIAIGATEWLDMARIVRGQTLSLKRQEFVQAAEALGATR
SGVITRHIIPNALGPVIVFVTLLVPKAILLESLLSFLGLGVQDPLTSLGLLISEGAQNMRGASWQLIWPA
ATLTIILFALNFVGDGLRDSLDPK--

>C9UR66_C9UR65_1_520451
GSFLGVVAGARPGSFRDRFLSVASLVLYAVPGFWLALVLVILFSIKLKHGLARASDIARHLILPVVSLAV
IYLALYLRVMRAAMADIWRMDFVRALRARGISRPRIVLFHVARNALLPLVTVLGVQAASMLGGSVVIESV
FAVPGLGRLAQEAVASRDTPLLLGVIITSALMVILVNFVIDLVYLWLDPRI-GSIVGTLAGFAGGFIDEA
LMRVAEAFQTVPGFLLALALVSIAGSLPVL-IAAIALSSWTQATRLTRAQVLSIRESDYVAAARVIGMHP
LEIAFRQILPNALPPVLALVPVIVASAILTEAALSFLGLGD-PNRVTWGGMIAEGRTVLRSAPWLSILPG
AALALTVVGVYLAGEGLTEAMSRR--

>C9US12_C9US11_1_520451
----ALL-ARKPDGMLDKSVRFVTMLGTGIPVFWLGMGLQFIFFYKLAGNLRGFGLALQHLCLPALTIVM
NLLAVGTRLTRSTLLDEREQPYVRTALGKGLTGRSILLKHMLRNAANPILVTTSMQFGYLISWILMVEVI
FEWPGIGLYAYKSFQLFDYAPVIALALVSTAGFVIINLAVDLVQPLIDPRIRGVIYGAIAGFVSPRIDTL
MMRIVDVFMGFPSLIFALAVAAALGRGLGSVTLALSLMWWPGFARTVRAEVVRLKEFPHVEAARALGVKP
VLIFIRHILPFVAGPVNIRITTDIGYALVAVTALSFLGLGAKSPTPEWGLLIRDARPYF----GTAWWYL
VFPGTAIMLCAAASSILGDSLTARR-

>C9UNN2_C9UNN1_1_520451
GIPAGVIAAVKRGSWFDQGLMGISLVGYSMPIFWWALLLIIFFSGVLSGQKGAFLSAASHLILPTIVLAT
IPLAVIARQTRSAMLEVLGEDYVRTARAKGLPIRRIVGLHALRNAMIPVITTIGLQVGVLMAGAILTETI
FSWPGIGKWMLDSISRRDYPVVQSGLLLIAFIIMVVNLVVDLLYGLINPRIRGIAIGVFSGYMGGGVDTV
AMRIMDVMLAFPSLLLALVLVAILGPGLINAVLAITLVLLPHFSRLTRAAVMAEKEREYATAAKLAGAGK
LRLMFKTILPNCLAPLVVQATMSFSNAILDVAALGFLGMGAQPPTPEWGTMLAEAREFIMRAWWVVTFPG
LAILITVLAINLIGDGLRDALDPKL-

>C9UTE9_C9UTE8_1_520451
GVTTGIISAVRRNSFPDYSFSVLALLGISSPAFLTALLGLYVFSVRLPATDFSIPDLLRHLALPALVLSI
GHAALIMRYMRSSMLETLNQDYVRTARAKGVREFWVVVKHTLRNAMLPVVTLIGSTIGLAVGGAIFIESV
FNWPGMGLLLINAVETRDYPVIMGATLVIGACVIIVNILTDLAYAVIDPRIKGFLIGAISALGGRWADAI
AMRSVDLAMTLPPVIFLLVLASIIGSGIWSTVVVIALLSWPVLSRMIRARLLELREREFVMASRGMGAGL
GHLLFRHGLPNSIDILVVYATLQVANAILLEAGLSFLGLGVPPPAASWSNMLNAARSTAVLFPWQWLFPG
GALVLAVLAINFIGDGLKDAFDPRA-

>C9UQA8_C9UQA7_1_520451
-IPLGIRKAIKDGSRFDTWTSAVIIIGYAIPSFLFAILLIVVFAGGSMTWFEKIKDYLWHMVLPVTALVL
SAFATTTLLTKNSFLEEIRKQYVTTARAKGLTENQVLYRHVFRNAMLIVIAGFPGAFISAFTGSLLIETI
FSLDGLGLLGYQSVINRDYPVVFANLFIFSLIGLLVGLLSDLTYTWIDPRI-GVTAGAVQGYFGGWVDLL
FQRFIEIWSSIPVLYLLLIIAAILPPGFWVLLGIMLLFSWVAFVGVVRAEFLRARNFEYVNAARALGVKN
GTIMWRHLLPNAMVATLTFLPFILNGSITTLTSLDFLGFGLPPGSASLGELLAQGKNNLQ-APWLGITGF
VVISAMLSLLIFIGEATRDAFDPR--

>C9URT8_C9URT7_1_520451
AIPVGVYAASRRGKTGDVLSMGVAQVGVAIPNFWLGLLLILLFALQLAGWEGGFWNGIRSLFLPALALAL
PLAAILARVTRSAVIETLGEDFVRTARAKGLTRKAALWRHAVPNALIPVVTIIGLQFSFLLAGTMIIENV
FNLPGLGRLVFQAIAQRDLVTVQSLVTLLAASVIGVNFIVDLVYGFIDPRLSGIPLGSLAAARGGLIDGF
VMRMTDLAFAFPALLTAVIITAIFGPGAVNAMIAIGIFNIPVFARVTRGASLGLWKREYVQAARCAGRGD
ISITLLHVLPNINHVLIVQATIQFALAIVAEAGLSYVGLGTQPPSPSWGKMLNDAQTYIYDAPWLAIFLG
LAITLAVLGLNMLGDGLRDVLDPRVR

>A4TQQ5_A4TQQ6_1_386656
GIFLGLLCARWAGSKLDITIRFITLLGNSVPIFWLGLLMLLLFYARLSGDMGAFNNALGHMILPVSLLAY
YALASITRLTRSACLSELNKEYITLARAKGAGEMRILLMHVLPNIRGTLLTVIALAYTSMLEGAVLTETV
FAWPGIGRYLTSALFAGDTTAIMGGTLLLGMCFILINNVTDLLVRLLDPRTRGLLVGVLSGYYGGWLERI
LMRITDVVMSMPRLILAFAFVAMLGPGLLNGALALALTTWPAYARQARAEIQLLRKSDYLAAAEMMGIRG
LRLLWGHILPMCLPSAVVRLALDLAGIILAAAGLGFLGLGARPPMSEWGSMVADGMQVIFDQWWIAAIPG
CAILLSSMAFNLLGDGLRDILDP---

>A4TL38_A4TL37_1_386656
GLLLGLTAGRYLNRWPDRLISTLSYLLASLPTFWIGLLLLSLFAVKLQAETASWGDKLHHLILPMLALGL
LGVGNIALHTRARVAEVMNSEFIRYAQAQGDKGWPLVNFHILRHAITPALCLQFASVGELLGGSLLAEKV
FAYPGLGQATIDAGLHGDIPLLMGIVMFCAILVFCGNSIANALLHRLNRG------AMLTAAVNKTLDYL
IRGLIDSMLALPHLLLLVLICFTLGGGKQGVILAVALTHWPKLALILRAEILRIRETDYVMLSHRLGNSN
FYCWRHHLLPLLLPQWIVGTLLMFPHAVLHSAALSFLGFGLAPHEPSLGILLADALRYL---SSGSWWLA
FFPGLILVGLVLIFDQFARSLQ----

>A4TR09_A4TR08_1_386656
GIPVGVLAAVKRGSIFDHTAVGISLTGYSMPIFWWGIMLIMLVSVQWWGEPDDFKDAVMHMILPAIVLGT
IPLAVIVRMTRSSMLEVLGEDYIRTARAKGLSRMRVIVVHALRNALLPVITVIGLQVGTMLAGAILTETI
FSWPGLGRWLMDALQRRDYPVVQGGVLLVAIMIILVNLLVDVLYGVVNPRIRGVIFGLLAGYFGGIVDAI
IMRVVDIMLALPSLLLALVLVAVFGPSIVNASLALTFVALPHYVRLTRAAVLVEVNRDYVTASRVAGAGA
MRQMFINILPNCLAPLIVQASLTPFWIWRLSA--------------------------------------
--------------------------

>A4TND5_A4TND6_1_386656
-IPLGIKKAVRNGTAFDTWSSTLIIIGYAIPSFLFAILLVVLFSGGSLPWYSKITDYLWHITLPVLATVI
GGFATLTMLTKNSFLDEIRKQYVVTARAKGLPEEKILYRHVFRNAMLLVIAGFPATFVSMFTGSLLIEVM
FSLNGLGLLGYDATIQRDYPVMFGTLYIFTLIGLLLNIVSDITYTLVDPRI-GICAGAVQGYYGGRVDLW
GQRFIEVWSGMPTLFLVILLSSIVQPNFWWLLAITVIFGWMGLVGVVRAEFLRTRNYDYIRAARAMGVRD
RTIMTRHMLPNAMVATLTFLPFILCGSITTLTSLDFLGFGLPIGSPSLGGLLLEGKNNLQ-APWLGITAF
LVLAVLLSLLIFIGEAVRDAFDPS--

>A4TJ91_A4TJ90_1_386656
GVSAGVIAALNQNTKWDYTVMGFAMTGVVIPSFVVAPLLVLVFAIILLPGGGWNGGAPKYIILPMVALSL
AYIASIARITRGSMIEVLHSNFIRTARAKGLPLRTIVLRHALKPALLPVLSYMGPAFVGIITGSMVIETI
FGLPGIGQLFVNGALNRDYSLVLSLTILVGALTILFNAIVDVLYAVIDPKIRGTLYGSLSGYLGGKIDSL
MMRLLEILNSFPFMFFVILLVTFFGQNILLIFVAIGMVSWLDMARIVRGQTLSLKRKEFIEAALVGGVST
RNIVLRHIVPNVLGVVVVYASLLVPSMILFESFLSFLGLGTQEPLSSWGALLSDGANSMEVSPWLLMFPA
GFLVVTLFCFNFIGDGLRDALDPK--

>B9CRU2_B9CRU1_1_553212
-IPLGIFAALNYHKTLDHLIRVFTSLSVSLPSFFIGLILLFIFNQKLNLLPTSEEGSIAIYVLPILTMSI
GMCAYYIRLIRSNLLEQYQSPIVETSRLRGMSERYILFNDIFKPSLLPIIPLLGLSVGSLIGGTVVIENL
FDIPGLGYILVDSIKSRDYPLIQGCVLFIGCFVVIINTIADILSLMMDPKQRGVPLGLLAGYKKGIIDSI
IMRVIDIGLSIPEFVIMIALASFFHPSIWNLVIAITLIKWMNYTSVTRGIVNSEMNYSYIKMAKLFNVST
FNILFKHLLPKVIPSILVIMVVDFGKIILYISSLSFLGLGAQPPSPEWGAMLQAGRNFITSHPIMIIAPA
TLISITILLFNLTGDAIRDRL-----

>B9CQJ9_B9CQJ8_1_553212
GLFLGVIAAIKQNTWIDYLATTVSVIAVSVPSFVLAVLLQNVFSVQLRWFPVAGWEGLPTIVLPSLSLSA
IVMATVSRYIRSEMIEVLNSDYILLAYAKGVPQYKIIFVHALRNALIPVITVIVPMTASIMTGTLTIENI
FGVPGLGDQFVRSIATNDFSLIMAITILFSSFFIVSIFVVDILYGIIDPRIRGVMYGAISGYYGGKIDMV
MQRIIEILASIPTLIIVILFVLIFEPSIWTIILAMTVTGWLGMSRVVRGEFIKLRNQEYVLASKALGASN
LRIIFKHILPNTLGAVIVTSMFTIPNAIFFEAFLSFIGIGVPAPKTSLGSLVNDGRAMLLIHPHELFIPA
TILSLLILFFYLFSDGLRDAFDPKMR

>A4ER07_A4ER06_1_388739
-LIIGVLAGMREGSVTDRSLSTVSILTTATPEYVSGVIFIAVFTSSTTATSAMDNPTFENFFLPVLTIAL
YGMGYIARMTRASMTEVMTAQYIRTARLKGVSFHNIVLKHALRNALIAPFTVIMLQFPWLLNGVVIVETL
FNYKGFGWILVEAAGNNDIELLLAISVVSVFVVLVTQLISDIGYVYLNPRIRGITLGLPAGYFGGRLDTL
LSFLANLILAFPVILLFYLLVPLPGGLLVV-FVSVVFVNSPTVFRIVRGLTMDIKTRDYVAAAQTRGERP
WYIMLWEVLPNARGPLIVDFCLRIGYTTILLGTLGFFGLGLEPESPDWGSTINEGRKLLSIYLHPALPPA
MALLSLVLGLNLLADGL---------

>A4EY64_A4EY65_1_388739
-VPLGVYTAIRPDAVLSRVIMALSILGISVPVFLTAIMMIFVFSVEWWETNFLSLDGWEHILLPSVALAS
IMLPLFVRLIRAEMMEVLQSEYVRYAKAKGIAPWRIYFIHALKNTLLPVITVGGVQIGTMVAYTILTETV
FQWPGMGFMFLEAVNRVDTPLIVAYLIVVGFIFVVTNTIVDLIYGLVNPTV-GISIGLLAGYIGGRLDSL
LMRLADIQLSFSTLMVAIIFLETFNYAIFFLVAVIGVAEWPQYARTVRATVLAEKKKEYVDSARVLGFGP
MRIMVRHILPNSLSPIFVISTVQVANAIISEASLSFLGLGMPPSQPSLGSLISSGFDYIFSSWWITVIPG
IVLVVLVLVINLLGDWMRDVLNPKL-

>A4F0F6_A4F0F7_1_388739
-FPAGIYAAARRGKSGDMAVMGATQLGVAVPNFWFAMILVLIFAINLAGWESGLGPALHSLTLPAIALAL
PQAAILTRVMRSALLDILGEDFMRTARAKGLTRRQALWRHGLRNAMIPVLTIIGLQFSFLLAGAIIIEQV
FFLPGLGRLVFQAISSRDLIVVESVVMLLVFAVILVNFLVDLAYALVDPRLRGVPLGLTAARKGSWLDEL
IMRGNDLVFAFPSLVIAILITAIFGAGAVNAIIAIGIFNIPVFARITRGAALPLWQREFILAARVAGKGA
VRISAEHILPNVANLLIVQGTIQFSLGILAEAGLSYVGLGAQPPTPSWGRMLADAQTMVSFAPHLALIPG
SAIIVSVLGLNLMGDGLRDWLDPKL-

>A4EWF0_A4EWE9_1_388739
-IPMGIRKALRDGSRFDTWTSGVIIAAYAIPSFLFAIMLLVLFAGGSLSLMGKIGDYAWHIALPVIASTI
GAFATLTLLTKNSFLDEIKKQYVITARAKGLSEHRVLYGHVFRNAMLIVIAGFPAVFISIFSGSLIIETI
FSLDGLGRLGFEAAVARDYPVIFGTLFIFGLMSLVIGILSDIMYVLVDPRI-----GIMAGYFGGWLDLA
FQRFIEIWSSTPTLYVIIIMFAILGRSFWLLVILMIIFGWTALVGVVRAEFLRARNLEYVRAAKALGVSN
MTIMFRHMLPNAMVATLTMLPFIVTGTISALASLDFLGLGELTLQAKQNLDAPWLA----------FTAF
FTFALMLSLLIFIFEGIRDAFDPR--

>A4EP07_A4EP06_1_388739
-LPLGVLAAARARSWVDYTSAFVGYLGLATPNFLLALILFYYGHRWFPMSWDKVKSILIHLIVPTFVIGT
SGASAMMQRLRANMLDELGKPYVETAVAKGMSPSRMLAKYPLRVAFNPFVADIGNLLPSMISGSVLVSVV
LGLQTIGPTLLTALKTQDLFLSGFVLMFVALLTLIGTMISDVLLVLLDPRIRGIFFGSIAGYFGGRIDWV
INRVIEILRSLPELPLWLALSSPVAVFFII-SVILGILDWPGLARSVRAKFLSLREEEYVRAAEMMGASS
GRVIRKHLLPNFMSHLIASATLSIPAMILGETALSFLGLGLRAPAVSWGVMLNDAQNLANIIYPWTAIPM
LPIIIIVLAFNFLGDGLRDSLDP---

>A4EYP7_A4EYP6_1_388739
-LPIGIYSAYRQYSWFDQLGTFVSMVGFSVPPFFSGVLVIVIFSVQLVDSWESFVKQLQQMIMPVMVLAL
QITAQLSRFMRASMLDNLNQDYVRTARAKGLSEYVVVMVHVLRNSMIPVVTVIALGIPSIFGGAIITEQV
FKVNGIGQLLIGAIQANDLPMVQTLTFIFAVLIVLFNLIADVLYGILDPRIRGSFIGVLAG-FFKRLDGP
LMRLTDLFLALPLLPLLLVMM-EQGIFILI-VASIGITSWMPTARIVRGDVLAIKEREFVMAARSIGTPD
SKLISRHILPNVLSPIMVSATLGIATAIITESSLSFLGLGFPPDFPTWGRLLFDATDYLQQYPERVFWPG
MAISLTVLSVNYLGDGLRDALDPRIR

>A4ERE7_A4ERE8_1_388739
GIGLGAYAAAHPNTLIDRMTAAISVAFVAAPAFVVALLSLLIFAVNLIGVGEGIWDKLDHLVLPAFAIGL
SWVGYVARLVRASMLEVMGENHIRTARAFGISEGRIVLSYALRIAILPVVTVIGVGMGFLLSSAVFAEIV
FARPGLGKLVIDSITTRNYPIVMGSVLVSTTLFVVSTALADLINAWLDPRARGLTLGMIAGYGPKWLDNL
LMLFFDTIRSFPTVMFALAVVALVGPSLQTVVFVVMATSIPTYGRVARTQTLTLRNSEFILAERSMGAGM
ARILGVHMLPNIIGVLAVLAAMDIPTVIALEAGLSFLGLGVKPPTPSWGALLKDGYALIRQTPWLVVGGG
LPIILATLGFTFLGESLRDVVDPKLR

>A4EVM2_A4EVM3_1_388739
AIFLGLLAVRFKDRWPDKAISAVTLASISIPEFLIGYVLMYLIAVKMINDSMTLGEKLSSIALPVAVLTL
VVLAHMMRMTRAAILNVMQSAYIETAELKGLNGFQVIYRHAFPNAIAPIVNVVMLNLAYLVVGVVVIEVV
FVYPGMGQYLVDHVSKRDVPVVQACGLIFAAVYIGLNMIADLVAILSNPRLRGSVLGFFAAVAGGWVDQV
LSRFVDLIMSIPTLIFALVVLSVTPVTVPMLIIVMGLLDSTRVYRLARAVAVDIEVMDYVEAARLRGEKI
AWIIFREILPNALSPLVAEMGLRFIFAVLFVSTLSFLGLGVQPPEADWGGIVKENKDGIVYGIPAALAPA
FAIATLAISVNLVADWV---------

>A4ESZ3_A4ESZ2_1_388739
-LAVAFLLARHPGTWLDRAAVMLSSIGAAMPSYWLGLLLILGFAVHLGWFPSYGTGTPAHLVLPALTLAF
WVMASQTRLLRSFMLEAANQPFVETLRLRGISEREIFFRHVLRHAMVPAMTMIAIDFASLLEGAIIVELT
FARSGLGSLLAGSVLSRDLPMVMFLVMFFAVAYVVINSLAEALQAASDPATRGTLVGLLAARSGPFPDAL
LMRVTDSFFAFPELIAAVAFAGLFGSTVNL-VIALSLVSWMKFARLARSLGLTIGERDFVIQARLNGLTG
GLILWRHILPNVLPSLLVLWTSSWSRTILAVSGLSFLGFGVQPPAAEWGAMLLDGKPYMQTAPHIMIFPG
LAVLVSVLAINLAGDRLRDLLT----

>Q02X13_Q02X14_1_272622
AVPMSIVAARHEGKWQDRLWLTYNSITFGIPHYVFYLVMIFIFGYSLVGFVAVFFSRIYHMILPAFSLAV
FGTVAIFTYFRSGILDEETQDYVRTARAKGVKERVIFTRHILRNASLPIAANFGFVITGLLGGAIFAETI
FGYPGLGQLFITSITGRDYSMITALILLNGFLGLLGALLSDIIMAIVDPRIRGNVLGVITGYYGGRFDLI
FMRFTDFWMILPNLMIIIVFVIIPRFNAWSLIWIISIFSWIGTTRLIRAKTLTEVNRDYVRASKTSGTSN
LKIMFREIWPNLSTLVIAESTLVFAGNIGLETGLSFLGFGLPAGTPSLGTMISEETNPETMKPWTWVPAT
VVILIVVLAIIFIGNALRRVADQR--

>P0A4N8_P0A4P0_12_272622
AIPMSIVAARNEGKWQDQLWLTYNSITFGIPPYVFYLLIIFIFGYSLMGIIPVFFSKIYHMILPAFSLAV
FGTVGIFTYFRSGILDEQTQDYVRTARAKGVKEKVIFRRHILRNASLPIASNFGFVITGLLGGAIFAETI
FGYPGLGQLFITSISGRDYSMITALILLNGFLGLLGALLSDIIMAMVDPRIRGNILGVITGYFGGRFDLI
FMRFTDFVMILPSMMIIIVFVIIPRFNSWSLIGIISIFSWIGTTRLIRARTMTEVNRDYVQASKTSGTSD
FKIMFREIWPNLSTLVIAEATLVFAGNIGLETGLSFLGFGLPAGTPSLGTMINEATNPETMKPWTWVPAT
VVILIVVLAIIFIGNALRRVADQR--

>D0BKF0_D0BKE9_1_626369
-IPLSIFFVQCQNRIVKSLFQMILFFKMSLPSFVIGYLLMYVFSVQLWFPLLAKQGGTG-LILPIITIII
PVSAKFIQQFSALLEQELQHEYVKVLYYRGMEESKIFQRHLLKNIFPTMVTIILLSFGSLMAGVVVVETI
FYWPGIGKLLVDSISSRDYPLVQMIVVSISFLYLVLTQISDGLQ--------GILLGGLAGVFGGWIDRI
ITSMLDILLAIPSLLIAITVAGVLGGGLRNGVIALVISYLPYYAKLTRGEIRKIKVREYVTVMYMQGAPL
WYRMI-TILKNIQKPLVTYMIVNISSTILSLATLSFLGIGVKVPQPEWGTMLNEGRLSFEQAPWLMVAPG
LAITITIIMFNGIHIWIQ--------

>D0BMR7_D0BMR8_1_626369
GTLLGLVAAMKQNTIVDTGATFFAIIGRSVPSFVFAVVLQLVFGVIFILPIALWNQGFISSILPTLALSI
SPVADSARFIRTEMVEVLQSDYMELARAKGLSRMEVVMKHGVRNALIPLVTIAGPMLVGLMTGSMVIENI
FAIPGIGEQFVKSILTNDYPTIMGVTMMYSFLLVVTILIVDLLYGFIDPRIRGVLYGLISGWFGGRVDTV
MQRILEIMTAIPNLVILVLMLLFLQPGVGTIILAIGVTSWLTMARVVRAQTLKLKNLEYVLASKSLGQSF
WKIALKHLLPNIAGIIIIQTMFSIPSAIFFEAFLSFLGIGVPVPNASLGSLINDGYKTFRFLPHLMWFPA
IVLCILMISFNLLADGLRDAFDPKMK

>D0BJ73_D0BJ74_1_626369
-LPLGMVAGRYQNSWADKLIVVYNFITYSIPTFVFALILLWLFGYTLPGSIGYLINRFHHLLLPALTMAI
LSTTGTVQYLRTGVIDAKSQDYVRTARAKGVPEKVVFNRHIFRNSILPIAAFLGYEFTGLIGGSVFIENI
FSYPGMGNLFVSSISSRDYSVILALLLLFGTATLLGTLLSDIIMSIVDPRVRGIIVGLISGYYGKWVDTT
LMRIVDFIMILPTLMIIIVFVTVIPYTLFHFILIMTLFYWVGSARLFRTRTLQEASLDYVNASKTLGSSD
LQIMFREILPNISSLIIVNLILRLAGNIGIETGLTYLGFGLPYTTPSLGTLISAAKTQDIIKMWVWLPAT
ILILVMMLCINYIGQAFQRAADAR--

>F3DJ04_F3DJ03_1_629258
GLLAGVIAALKRGSLFDHGVMGISLAGYSMPIFWWGLILIMFFSVSLSDEQGAFLDALHHLILPAIVLGT
IPLAVIARMTRSSMLEVLREDYVRTARAKGLSPARVVFVHGLRNALIPVLTVFGLQIGTLLAGAVLTETI
FSWPGIGKWLIEAIGARDYPVVQNGILLIACLVILVNFVVDILYGFANPRIRGILLGLLAGFFPRVLGPS
VMRLMDIMLALPSLLLAVAIVAILGPGLINTVIAIAIVSLPSYVRLTRAAVMGELNRDYVTAARLAGATL
PRLMFITVLPNCMAPLIVQATLSFSSAILDAAALGFLGLGVQPPTPEWGTMLASARDYIERAWWVVSLPG
LTILLSVLAINLMGDGLRDALDPKLK

>F3DAK7_F3DAK6_1_629258
-IPLGIRKAVRHGSAFDVWSSTLVIIGYATPAFLFAILLIVVFAGGSLSTWGKVKDYLWHLVLPVSSLVI
GGFATLTILTKNSFLNEISRQYVVTARAKGLTEHRVLYGHVFRNAMLLVIAGIPQALIEVFAGSLLIETI
FGLDGLGRMSYEAAVSRDYPIVFGTLFLFTLFGLLIKLIGDLCYTLVDPRI-GVCAGAIQGYYGGMTDLI
GQRIQEIWSGLPVLYLLIILSGFVSSFWWL-LGIMALFSWLSLVDVVRAEFLRGRNLEYVKAARALGLTD
AALMWRHILPNAMTSTLTYLPFIITGAIATLTALDFLGFGMPAGSASLGELIGEAKRNLQ-APWLGLTAF
VALALILSLLVFIGEACRDAFDPR--

>F3DBG9_F3DBG8_1_629258
GLPLGVYAATHQGRSGDHIARVITLFGYSTPIFWLGMMAFLVFYAWLSGDWEASRSALRHILLPAVILSF
NSVAYISRMTRSFMLEQLSQEYIITARVKGLSQRRIVWGHAFRNIRVQLLTIVALAYGGLLEGAVLIETV
FAWPGFGQYLTSSLLLGDMNAVMACVLLIGLIFVILNQISDALYKVFDPRTRGLLIGTVSGYFGGWVDSL
FMRITDIFISFPSLVLALAFIAALGPGLEHAVIAIALTAWPPIARLARAETLSLRNADFVVAVKLQGASA
VRVIGRHIIPMCLSSVIIRLTMNMASIILTAAALGFLGLGAQAPLPEWGAMISSGRRYMLESWWLVAAPG
ATIMLVSLAFNLLGDGLRDVLDPR--

>F3DFI1_F3DFI2_1_629258
-IPLGIAKATRHGSQFDVWTSSAIIVGYAIPAFLFAILLIVVFAGGSLSTLGKIFDYFWHLVLPVTALVI
GNFATMTLLTKNSFLDEISKQYVTTAKAKGLSNHKVLYGHVFRNAMLLVIAGFPSAFIGIFTGSLLVEVI
FSLDGLGLMSFEAAINRDYPVVFGTLFIFTLLGLVVKLIGDITYTLVDPRI-GVIAGALQGFYGGWVDLL
GQRFLEVWSGLPVLYLLIILASFVQPNFWWLLGIMLLFSWMNLVDVVRAEFLRGRNLEYVRAARALGMEN
GAIMFRHILPNAMVSTMTFMPFILTGAIGTLTALDFLGFGLPAGSPSLGELVAQGKSNLQ-APWLGISAF
AVLAIMLSLLVFIGESARDAFDPR--

>F3DBQ7_F3DBQ8_1_629258
GVPLGMFAGMYPEHPLSRLMMAASIVGFSLPAFWVALMMIMLFSITLVQWSWLTLDGLQHLLLPALNLAL
FKISLVLRLTRAGVREVLPQEFVKFARAKGLSPMRVMCMHVMRNTMIPVVTVLAMELGSTIAYAVVTESI
FAWPGAGKLILDSINMLDRPVVVAYLMVVVVIFVVLNLIVDGLYYLLDPRVRGTLLGLVSAYVGGWVDAL
LMRLVDLLLSFPVILMALMILAWLGKGVGNVMLTLIVLEWAYYARTARGQALTESRREYVDAARGQGVGP
LRIMIGHILPNCLPPLIVIGALQIARAITLEATLSFLGLGVPVTEPSLGLLIANGFQYMLSEYWISLFPG
LALLITIVAINLVGDRLRDVLNPRL-

>F3DAJ0_F3DAJ1_1_629258
-LALGIGAAMYRGSRLDGALSFITLTLVAVPEFLVATLAVLIFAVNLGGDVSSPWQFMRTYALPVMTLCC
VIVAQMARMTRAAVIDQLDSPYVEMARLKGVSPVRIVLRHALPNAIGPIVNAVALSLSYLLGGVVIVETI
FNYPGIASLMVDAVTNRDMALVQGCTMLFCSAYLGLVLMADLCAILSNPRLR--GIGTLCAVAPKWLDEI
ISRLMDAFISIPSKMLALIMVSAFGSSEVLLICTAVLSYTPGAFRIARSLAVNIEALEYVQVARTRGEGR
IYIACREILPNMLNPVMTDLGLRFGFIVLLLSGMSFLGLGVQPPDADLGSLVRENIGGLSQGAPAIVIPA
LAIGTLTIGVNLFIDRLA--------

>F3DBL6_F3DBL5_1_629258
-IPLGIRKAVKHGSQFDIWSSTAIIIGYATPAFLFAMLLVVVFCGGTLTTVGKIADYFWHLVLPVSALVI
GGFATLTLLTKHSFLNEITRQYVTTARAKGMSERRVLYGHVFRNAMLLVVSGIPQAFISVFAGSLLIEVI
FSLDGLGRMSYEAAVSRDYPVVFGSLFIFTVFGLLIKLIGDVCYTLVDPRI-GITAGALQGYYGGWVDLL
GQRLLEVWSGLPVLYLLIILSGFVEDFWWL-LGIMALFSWLTLVDVVRAEFLRGRNLEYVKAARALGLGD
RKIIMRHILPNAMTATLSYLPFILTGAISTLTALDFLGFGMPAGSASLGELIAQGKQNLQ-APWLGLTAF
FALALILTLLVFIGEALRDAFDPR--

>F3DJD3_F3DJD2_1_629258
GLSLGLLAAWRPGGWVDGLVRLVSLIGYSVPIFWLGLLMLLLFYARLSGESGALANAFSHLVLPVLVLAF
YSMAGICRMTRSALLGEMGKEYVVTALAKGAGCGRVLLRHVLPNVAGTLVVVVALSYASLLEGSILTETV
FAWPGIGRYLTTALFAGDVPAILGSTLVIGLCFVVVNGIADVLAGMIDPRTRGLLVGVTAGFYGGWAERI
LMRLTDIIMAFPQLVLALAFVAILGPGLLNGALALSLTAWPAYARQARAETSVLRNSDYLAAAHLQGIRG
MRLLIGHVLPLCLPSVIVRVALNLGGIILAAAGLGFLGLGVEPPTAEWGSMVADGSRVIFDQWWVAAAPG
IAILLTSLSFNLLGDGLRDVLDPR--

>F3DJ54_F3DJ53_1_629258
GVGLAYLTAYVRWQPLKVVLSRLPSLGFSVPVFWMGLLFIQLFAFSLGWFPATGNQGFSSLILPAVTLAI
PSAAVYAQVLQRGFQGVWKEPYIITAYAKGLTRAQVQARHAFKNAALPLLTLIGLQVGNTVSGAVLVETI
FARSGVGRLAQEAVLRQDIPVVLAIVAVSAAAFVVVNLIVDLLYPALDPRIAGLSLGVISGFAGGRIDAV
IMRLIDVLLALPGLLLALAIVTAIGFGTLPVAIAVGVGIIPGFARTTRAEVLRVKTLPYVEAARLGGASW
TRTLLRHILPNAWGPVAVLATLDFGAAILATAGLSFLGFGAEPPAAEWGTLIANGRHFL----MTAPWVS
LLPGLFVVGVVFSFNHI---------

>F3DET6_F3DET7_1_629258
AIPLGVLAAVKRDTWIDRLALSIAVLGQAMPSFWFALMLIVVFSVTLKWLPVSGNSTWAHFVMPAIALGY
YATPAIMRLTRAGMLDVLNSDYIRTARAKGLRPATVLFKHALRNALIPVVALAAVEFGFMLGGSVVIETV
FSLQGIGQLAWDAIARDDFPVVQAVVLLIAVIYIVLTLLADVLNALLDPRIRGTIMGLLAGYFGGKTDAV
ISYLITTRLAMPVVMIALASASLIGSLKVV-IVLLGCLLWDRFAVVVRAAVQQIRDAEYVASAQALGCST
LRILASEILPNLVGALIVVATLEMAHAILLESALSFLGVGVQPPIPSWGLMIAEGKPYMFFSPWVIAIPG
IALMVLVLGINLVGDGLRDLIL----

>D9W2H8_D9W2H7_1_253839
GLGAGVTAALRKDTATDKALMVGAVAAASLPVYFTSVMLVYGVIRVAQAFTEDPLAWASNLLLPWTALAL
LYAAMYARQSRGSMIEAMAEPYIRTARAKGMPERTVVVKHGLRSGMTPILTIFGMDLGGLLAGAVITESI
FGLPGIGRLFYGALVNSDQPVVLGVTLLAAFFIVVANLAVDLLYAVVDPRVRGTAAGIAAGYFGGRTDAV
LSRLMDLTMSFPSLIFMIAMLKDVNRIVLM-TSVIGLFGWPGVARVVRGQTLSLKHREYVDAARVGGASA
WRILTRDILPGVSGPVIAYTTLLIPGMISTEAALSYLGVGVRPPTPSWGQMIAESVAFYETDPMYFVIPS
VFLFLAVLAFTLLGDALRDILDPR--

>D9VSR4_D9VSR3_1_253839
GVSGGILAA-LRPGLPDRAVLIGTGVATATPSFVTAIALVSLFSVQLGGTPAGFSDRLYHLTLPAFALAL
TFAGMLARVTRSAMLDELGREHVEVAHARGVAPRTVVRKHVLRGALGPVVTVGGTMLAGLLISTSIVETA
FDVPGLGSLLVQSVTAKDFAVVQAITLLSVAAFVLVNLAVDLLAPLIDSRL-GTLLGVVAAWRGGWADSV
LSRSMDMVFAIPGLLLAILLVSVVGSGMTAPVIAMAVAYTPYVGRLVRGIARQEKARPYIEAYRVQGWSG
WNVCRRHLLPNIAPTVFAQSAMNFGYALMDLAALSFLGFGVQPPTADWGAMINEGQSAVQQAMLPALAPS
ACIVLAVVAFGIVGEGLADRIARRE-

>D9VXT0_D9VXT1_1_253839
GVLAGIMAALRRGKFLDQLVLISTLMVISIPVFVTGFVLQLTLGVQLFSVSFNENDGLQAYLLPAWVLAS
TSLAYVARLTRTSLMETMRADYVRTATAKGLPRRRVVVNHALRNALIPIVTFLGADLGALMGGAVITERI
FNIHGLGGLLAKSVYLKEGAVVVGGVTLLVLIYLVANLLVDLLYAVLDPRIRGGALGLIAGWVGGITDSI
LSRFTEIFFAIPLILGGMLIMALPGNAWTV-SLVLAILGWPQIFRIMRSSVLQNKNNDYVVAARALGAGT
MRITIRHILPNAVAPVIVVGAISLGVYISAEAALSYLGIGVQPPQISWGLMVSDASVRWLQAPHVLLFPS
IALSITVLAFIMVGDAVRDALDPKLR

>D9VXT6_D9VXT7_1_253839
GITLGVVSGLRRGKAVDTTLLVLTLVVISVPTFVTGYVIQFVLGVKWVRPTVSSNASLDELILPGIVLAL
VSLAYVTRLSRTSIAENVKADYVRTAVAKGLPRRRIITRHLLRNSLIPVVTFIGTDIGALMGGAIITERI
FNIHGVGYQLYQGILRNNSPTVVGFVTILVIVFLVANLLVDLLYAVLDPRIRGSVLGGLAGFFGGWGDSL
LSRVADIFFGIPVVLGGLVFLSVVTTTVWPVVGFIVLLGWPQLARIARGSVITAKQNDYVQAARALGAGN
GRMLLRHVAPNAVAPVIVVATIALGTYISLEATLSFLGVGLRPPTVSWGIDISNAATQIRNAPHMLLWPA
GALSLTVLAFIMLGDAVRDALDPKLR

>D9W013_D9W011_2_253839
GVATGVISALKRRTAIDRTVMVGALAGVSLPIFFTGMVAPAIFVYSLQPLTEDPLAWLNSMILPWITLAF
LFAATYARITRATMLEVLGEDYIRTARAKGLKEGVVIRKHALRSTLTPVVTMFGLDLGGLLGGAVLTETT
FNFQGLGTAAVAAISAGDLPVIMGVTLLAALFVVLANLIVDLLYVVIDPRVRGSLLGALAGFLGGWVDAI
ISRLMDLLLAFPQLLFTIALVGFEGSGVRMLILVIGFFGWPYIGRIVRGQTISLREREYVEAARSLGAGR
GYILLKELLPNLVAPILVYATLIIPTNILTEAALSFLGAGVKPPTASWGKMLSDAVPIYQDDPMYMVVPG
MTIFITVLAFNLFGDGLRDALDPK--

>E1P6T7_E1P6T8_1_655817
GVSAGVIAALKQNTKWDYTVMGLAMTGVVIPSFVVAPLLVMIFAIILLPGGGWNGGALKFMILPMVALSL
AYIASIARITRGSMIEVLHSNFIRTARAKGLPMRRIILRHALKPALLPVLSYMGPAFVGIITGSMVIETI
YGLPGIGQLFVNGALNRDYSLVLSLTILVGALTILFNAIVDVLYAVIDPKIRGTLYGSLSGYLGGKVDSV
MMRLLEILNSFPFMFFVILLVTFFGQNILLIFVAIGMVSWLDMARIVRGQTLSLKRKEFIEAAQVGGVST
PGIVIRHIVPNVLGVVVVYASLLVPSMILFESFLSFLGLGTQEPLSSWGALLSDGANSMEVSPWLLLFPA
GFLVVTLFCFNFIGDGLRDALDPK--

>E1PCI8_E1PCI7_1_655817
GVIAGVLCARYVGSPLDFTVRTLTLLGNSVPVFWLGLLMLALFYARLSGDREAFTNAINHLILPVLLLAY
FSLASITRLTRSACLGEMNKEYILLARAKGASEMTILLRHVLPNIRGTLLTVIALAYTSMLEGAVLTETV
FSWPGIGRYLTTALFAGDTTAIMGGTLLIGVCFVLINNLTDLLVRLTDPRLRGLLIGILAGYYGGWLERV
LMRFTDVVMSMPRLILAFAFVAMLGPGLVNGALALALTTWPAYARQARSEIQRLRHSDYLAAAEMMGIRG
RRLLAGHILPLCLPSAIVRLALDLAGIILAAAGLGFLGLGARPPMAEWGAMIADGMQVIFDQWWIAAAPG
AIILIASLAFNLLGDGLRDVLEP---

>E1PHD6_E1PHD7_1_655817
-IPLGIRKAVYNGSRFDVWSSAFIIIGYAIPAFLFAILLIVFFAGGSLPWYQKITDYLWHITLPVLATVI
GGFAALTMLTKNSFLDEVRKQYVVTARAKGVSEKNILWKHVFRNAMLLVIAGFPATFISMFTGSLLIEVM
FSLNGLGLLGYEATVSRDYPVMFGTLYIFTLIGLLLNIVSDISYTLVDPRI-GVLAGALQGYYGGKVDLW
GQRFIEVWSGMPTLFLIILLSSVVQPNFWWLLAITVLFGWMSLVGVVRAEFLRTRNFDYIRAAQALGVSD
RSIILRHMLPNAMVATLTFLPFILCSSITTLTSLDFLGLGELLLQGKNNLQAPWLG----------ITAF
LSVAILLSLLIFIGEAVRDAFDP---

>E1PI98_E1PI99_1_655817
-VPLGIWAARHRDRLPDFAVRFIAFLGVSMPNFWLAFLLVMAFSVYLQWLPAMGYGGWQHIILPAVSIAF
MSLAINARLLRASMLDVAGQRHVTWARLRGLSDKQTERRHILRNASLPMITAVGMHIGELIGGTMIIENI
FAWPGVGRYAVSAIFNRDYPVIQCFTLMMVVVFVVCNLIVDLLNAALDPRIRGLIIGGSAGLIGGRVDQA
TMRVADMFMTFPTSILSFFMVGVLGTGLTNVIIAIALSHWAWYARMVRSLVISLRQREFVLASRLSGAGH
VRVFIDHLAGAVIPSLLVLATLDIGHMMLHVAGMSFLGLGVTAPTAEWGVMINDARQYIWTQPLQMFWPG
LALFISVMAFNLVGDALRDHLDPHL-

>E1PDQ5_E1PDQ6_1_655817
GMAAGIIAAVWRNRWPDRLSMTIAVSGISFPAFALGMLLIQVFSVELGWLPTVGADSWQHYILPSLTLGA
AVAAVMARFTRASFVDVLSEDYMRTARAKGVSETWVVLKHGLRNAMIPVVTMMGLQFGFLLGGSIVVEKV
FNWPGLGRLLVDSVEMRDYPVIQAEILLFSLEFILINLVVDVLYAAINPAIRGTLLGLLAGYYEGWWDRL
IMRICDVLFAFPGILLAIAVVAVLGSGIANVIIAVAIFSIPAFARLVRGNTLVLKQQTFIESARSIGASD
MTILLRHILPGTVSSIVVFFTMRIGTSIISAASLSFLGLGAQPPTPEWGAMLNEARADMVIAPHVAVFPA
LAIFLTVLAFNLLGDGLRDALDPKIK

>E1PJ52_E1PJ51_1_655817
GIPVGVLAAVKRGSIFDHTAVGLALTGYSMPIFWWGMMLIMLVSVHWWGEDGNFIDAVAHMILPAIVLGT
IPLAVIVRMTRSSMLEVLGEDYIRTARAKGLTRMRVIIVHALRNAMLPVVTVIGLQVGTLLAGAILTETI
FSWPGLGRWLIDALQRRDYPVVQGGVLLVATMIILVNLLVDLLYGVVNPRIRGVILGLIAGYFGGLVDNI
IMRVVDIMLALPSLLLALVLVAIFGPSIGNAALALTFVALPHYVRLTRAAVLVEVNRDYVTASRVAGAGA
MRQMFINIFPNCLAPLIVQASLGFSNAILDMAALGFLGMGAQPPTPEWGTMLSDVLQFAQSAWWVVTFPG
LAILLTVLAFNLMGDGLRDALDPKLK

>B9KBE7_B9KBE8_1_309803
GIWLGVKAAVHRGKFLDHFIRIFAVVGWSFPDFVFGLLVLMIFYSILNGRLDVFWDGLKHLIGPIITLSW
LWWAYLLRITRSSMLEVLNKEYVRTARAKGLPEDVVINKHAKRNALIPVTTVAGGMVIGLFSGTVIVETV
FNRTGVGSFTAQAALQLDYASVMASALFFSTILVVGNLIIDILYALIDPRIRGILIGSISGYFGGWIDEL
LMRITDVFLSIPFLIAAVVLTTVLGTGLDKVMIAMIVFGWMGAARLIRGNILQVREEQYVLAAKAIGVPD
FLIILKHVLPNSIFPVLIWASMNMGSLVITAAVLSFLGLGAPQGYADWGSILSYSRDWMMEHWYALVYPG
TAMVLFVLGWNLLGDALRDAFDPRL-

>B9K777_B9K778_1_309803
GFLIGVYSGTHQYSMGDYIFTVLGYIGLATPNFLLALILLWVVFVTTPWSWAKFVDLLKHIWIPVVVIGT
GSMAGLIRVLRANLLDEINKPYVVAARARGVPERELVWKYPLRVAVIPFASTAGWALPQIVSGAVVTGIV
LNLPTVGTLLLDALTSQDMYLAGSLVLILSVFTIIGTLISDILLAWLDPRIRGIVIGGISGYYGGKVDNF
IQRVIEFIISIPTIPLWMALASQIKVYFAI-TVILSLIGWTGLARVVRSKFLSLKEEDFVVAARLAGASE
WRIIFKHMLPSLTSHLIASATLAVPGMILGETGLSFLGLGLRPPAISWGVLLQEAQNIRTVLYPWLLIPG
LFVIVTVLCFNFVGDGLRDAADP---

>B9K992_B9K993_1_309803
GNRFGAFVA--RKRRLDNFALPIFYTLTASPYFWFGILLAWIFGVVISLSWQFVLDFLHHWVLPFGSLFL
VMLGGWAIGMRNMIIYELEANYSRYLEALGSSQKL-IRRYAYRNAILPQITGLAIQLGTVVAGALTTEIV
FSYPGIGYLLMQGILNQDYFLIQGCFLFIILGVLIANFLVDIFYVIIDPRIRGLLIGFVAGYRGGWFDEL
LMMFTNILMVIPTLALLIIIAYLPYRGVFIESVIIGFTAWPWTARAVRAQTLSLKTREFVDLARITARSS
MKIIFGEIMPNMMSYVFMVFILQFGGAILAATGLDFIGLGIMMQQATLWNAIQLGMWW------WAVTPG
AVITLMVATLYVMNAGLDEVFNPKLR

>B9K9G9_B9K9G5_4_309803
GIFWGSFAAYRRDSGIDIGARMFSMVMYAVPVFWFGLMMQYVFGVVLTGNWEALKDVFEHLFLPGLTLGL
VISSIFVRMVRNNTVLTLAQDFVKAARARGLKERVVLFRYALKNALVPIFTMMGLQFALLLGGAVLTETT
FSWPGLGSYLVMKIRYRDFPAIQGTVVFFALIVVVISILVDVINALIDPRVRGIPLGLLSGYIGGIFDRV
LTLVMDAIYSFPGLILAIAVAAVLGPGIMNIAVSIAVVYAPTYFRVVRNQVASVKNELYVEAARALGARD
WEILVKYVLPNVLPSVVVVLSMNLADAIMTEAGLSFLGLGIAPPTPDWGFDLSNGQRFILSAWWGVLFPG
LAIITSVLGFSMFSEGMSEIINPNV-

>E6IQY8_E6IQY7_1_749492
GILLGIIAAMRQNTWVDTLATLLAILGRSIPNFVFAVLLQYIFAMKLRILPIAMWNGFAYTILPTIALAM
SPMADSARFIRTEMVEVLHSDYVELAKAKGLSRWQVAFRHGLRNSLIPLITLLGPLAVGLMTGSLVVENI
FAIPGIGEQFVKSIMTNDYPTIMAVTILYSTMLVVVILIVDLLYGLIDPRIRGVTYGLISGLVGGRVDTV
MQRILEVLSGIPNLVVMILMLTVFDPGIVSIVLAMVITNWISMARIVRAQTMKLKDQEFVMAAETLGESR
WKIAIKHILPNISSVIIVQMMFSIPSAIFFEAFLSFIGLGLRPPTASLGTLLNEGYKTFRFLPYLMWIPA
ATLSVIMICFNLLADGLRDAFDPKMK

>E6IRW5_E6IRW6_1_749492
AIPFGLIAGRYQNSWFDKMVVIYNFFSFAVPLFIFALIMLFIFGYRLEGTWPYYLDKLKHLILPGVTQAL
LGTAVTIQYLRSEVIDVKNMDFVRTARSKGVPTNKIFNRHIFRNAALPIASQLGYEITALIAGSVVIEKI
FAFPGIGKLFIDSIIQRDYSVITALVLILGLATLIGTLISDIVMSIVDPRIRGVGLGIISGYYGGMIDNI
LMRIVDFIMILPIMLIIIVFVVIPKYSIWSFIWIMCAFYWVGKARLFRSKTLSEGRRDYVSASKTMGTSD
FKIMFREIMPNLSSLIITNLTINFAANIGIETTLTFLGFGLPQSVPSLGTLIGYASSGDVLKQWVWLPAS
ILILVLMLSINYVGQAFKRSA-----

>D0BGB1_D0BGB2_1_520488
-IPLGMWAARHREGWQDQVVRFVAFLGVSMPNFWLGFLLVLVFSIQLGWLPPMGRGGFAHMIMPAIAISF
MSLSINARLLRASMLEVSGQRHVRYARLRGLSECSVERSHVLRNAWLPIITATGMHIGELIGGTLVIESI
FGWPGVGRYAVSAILNRDYPVIQCFTLVMVTIFVICNLIVDVVYAWADPRIRGIVIGGAAGFLGGRADQV
IMRITDVFLTFPTLVLALFMVGMLGTGLVNLILAIALSHWAWYARIVRGIVMSLRHREFLLAARMSGAGP
VRTFWEHLLPATFSQLVVLATLDVGHIMLHVSGLSFLGLGVTPPTAEWGVMINDARQFVWTAPMLILWPG
LALFLSVMAFNILGDALRDSLDPHLK

>D0BEW4_D0BEW5_1_520488
GIPAGVIAAVKRGSWFDQGLMGISLVGYSMPIFWWALLLIIFFSGVLSGQKGAFLSAASHLILPTIVLAT
IPLAVIARQTRSAMLEVLGEDYVRTARAKGLPIRRIVGLHALRNAMIPVITTIGLQVGVLMAGAILTETI
FSWPGIGKWMLDSISRRDYPVVQSGLLLIAFIIMVVNLVVDLLYGLINPRIR-IAIGVFSGYMGGGVDTV
AMRIMDVMLAFPSLLLALVLVAILGPGLINAVLAITLVLLPHFSRLTRAAVMAEKEREYATAAKLAGAGK
LRLMFKTILPNCLAPLVVQATMSFSNAILDVAALGFLGMGAQPPTPEWGTMLAEAREFIMRAWWVVTFPG
LAILITVLAINLIGDGLRDALDPKL-

>D0BHB6_D0BHB7_1_520488
GVTTGIISAVRRNSFLDYSFSVLALLGISSPAFLTALLGLYVFSVRLPATDFSIPDLLRHLALPALVLSI
GHAALIMRYMRSSMLETLNQDYVRTARAKGVREFWVVVKHTLRNAMLPVVTLIGSTIGLAVSGAIFIESV
FNWPGMGLLLINAVETRDYPVIMGATLVIGACVIIVNILTDLAYAVIDPRIKGFLIGAISALGGRWADAI
AMRSVDLAMTLPPVIFLLVLASIIGSGIWSTVVVIALLSWPVLSRMIRARLLELREREFVMASRGMGAGL
GHLLFRHGLPNSIDILVVYATLQVANAILLEAGLSFLGLGVPPPAASWGNMLNAARSTAVLFPWQWLFPG
GALVLAVLAINFIGDGLRDAFDPRA-

>D0BDW7_D0BDW8_1_520488
-IPLGIRKAIKDGSRFDTWTSAVIIIGYAIPSFLFAILLIVVFAGGSMTWFEKIKDYLWHMVLPVTALVL
SAFATTTLLTKNSFLEEIRKQYVTTARAKGLTENQVLYRHVFRNAMLIVIAGFPGAFISAFTGSLLIETI
FSLDGLGLLGYQSVINRDYPVVFANLFIFSLIGLLVGLLSDLTYTWIDPRI-GVTAGAVQGYFGGWVDLL
FQRFIEIWSSIPVLYLLLIIAAILPPGFWVLLGIMLLFSWVAFVGVVRAEFLRARNFEYVNAARALGVKN
GTIMWRHLLPNAMVATLTFLPFILNGSITTLTSLDFLGFGLPPGSASLGELLAQGKNNLQ-APWLGITGF
VVISAMLSLLIFIGEATRDAFDPR--

>D0BFR9_D0BFS0_1_520488
AIPVGVYAASRRGKTGDVLSMGVAQVGVAIPNFWLGLLLILLFALQLAGWEGGFWNGIRSLFLPALALAL
PLAAILARVTRSAVIETLGEDFVRTARAKGLTRKAALWRHAVPNALIPVVTIIGLQFSFLLAGTIIIENV
FNLPGLGRLVFQAIAQRDLVTVQSLVTLLAASVIGVNFIVDLVYGFIDPRLSGIPLGSLAAAGGGLIDGF
VMRMTDLAFAFPALLTAVIITAIFGPGAVNAMIAIGIFNIPVFARVTRGASLGLWKREYVQAARCAGRGD
ISITLLHVLPNINHVLIVQATIQFALAIVAEAGLSYVGLGTQPPSPSWGKMLNDAQTYIYDAPWLAIFPG
LAITLAVLGLNMLGDGLRDVLDPRV-

>D0BFJ2_D0BFJ1_1_520488
----ALLALRKPDGMLDKSVRLVTMLGTGIPVFWLGMGLQFIFFYKLAGNLRGFGLALQHLCLPALTIVM
NLLAVGTRLTRSTLLDEREQPYVRTALGKGLTGRSILLKHMLRNAANPILVTTSMQFGYLISWILMVEVI
FEWPGIGLYAYKSFQLFDYAPVIALALVSTAGFVIINLAVDLVQPLIDPRIRGVIYGAIAGFVSPRIDTL
MMRIVDVFMGFPSLIFALAVAAALGRGLGSVTLALSLMWWPGFARTVRAEVVRLKEFPHVEAARALGVKP
VLIFIRHILPFVAGPVNIRITTDIGYALVAVTALSFLGLGAKSPTPEWGLLIRDARPYF----GTAWWYL
VFPGTAIMLCAAASSILGDSLTARR-

>D0BFK8_D0BFK9_1_520488
GITLGILAAYYRDSVIDHLARLFALFGSSLPVFWLGLAVLFVFSVQFAGDGAAFRDALAHLILPSLVLGW
AVAGTISRLVRANMLDVIGREFILTARAKGAGELRVVFRHALRNILVPVLTVISYSFAYLITGAVLTETI
FAWPGLGSYAVEAARALDFPAIIGVTIVGGIMFLMTNLLTDIAYVLANPRVRGALAGAVAGYRGGWVDAA
IMRLVDITLSFPPMLLAMAVAASLGPGLENAAIAMVIVWWPVYARLMRAQVLEVREREHVEAAIAAGAGS
GRILFKHILPLCWTPVLISATMDLGQVILLAASLSFIGLGATPPTPEWGSMIAEGAVHFY-NWWIAMGPG
LAILTIVLGFNFIGDGLRDYFDPR--

>D0BFJ8_D0BFJ7_1_520488
GIIMGVVAAYLRDSWFDTGVMSLALLGVSVPSFWLAILAVILFSVTLVPFLDSPLGWLRSLILPASILAL
FQIGYLARMTRSEMLEVMDQDYIRTARSKGVSEYSVLSTHAFRNALVSVLTVSGYIFSLLIGGSVVIEQI
FALPGLGRLLVQAILARDLPVVQGTMLFLGFLFVAINVLVDILYTIADPRVHGAIIGIAAA-WYRRFDTL
LMRVMDALMAFPAILLAIGISAALGHLSSV-IIALTSAYIPRCARIVRASALVLRETDYVDAARLAGASD
LRIITRHILPNCLAPLLVTLTFVFAYAILAEATLSFLGIGTPPPHASWGSIVAQGRDYSVDAWWIMLFPG
IAITISALAINLIGDGLRDVLDPRLK

>D0BGC8_D0BGC9_1_520488
GSFLGVVAGARPGSFRDRFLSVASLVLYAVPGFWLALVLVILFSIKLKHGLARASDIARHLILPVVSLAV
IYLALYLRVMRAAMADIWRMDFVRALRARGISRPRIVLFHVARNALLPLVTVLGVQAASMLGGSVVIESV
FAVPGLGRLAQEAVASRDTPLLLGVIITSALMVILVNFVIDLVYLWLDPRI-GSIVGTLAGFAGGFIDEA
LMRVAEAFQTVPGFLLALALVSIAGSLPVL-IAAIALSSWTQATRLTRAQVLSIRESDYVAAARVIGMHP
LEIAFRQILPNALPPVLALVPVIVASAILTEAALSFLGLGD-PNRVTWGGMIAEGRTVLRSAPWLSILPG
AALALTVVGVYLAGEGLTEAMSRR--

>H0DR53_H0DR54_1_904325
GLVLGVAAATKQNTWVDYTTTIISVIAVSVPSFVLAVLLQYVFAVKLEWFPVAGWEGFSTAILPSLALSA
TVLATVARYIRAEMIEVLSSDYILLARAKGNSTLKVLFGHALRNALIPIITIIVPMLAGILTGTLTIENI
FGVPGLGDQFVRSITTNDFSVIMATTILFSTLFIVSIFIVDILYGVIDPRIRGVVYGAVSGFFGGRVDDV
MQRILEIIASIPNLIVVILFVLIFEPSIWTIILAMSITGWLGMSRVVRGEFLKLKNQEFVLASQTLGASK
FKLIFKHILPNTLGAIVVTSMFTVPSAIFFEAFLSFIGIGVPAPKTSLGSLVNDGRAMLLIHPHELFIPA
IILSLLILFFYLFSDGLRDAFDPKMR

>H0DLV9_H0DLV8_1_904325
-VVLGIVSALTSGRFTDRAIRSIAFLLTALPSYWVASILIIYVSVKLNLLPTSGLTGPESYILPVFVITI
TYAGIYFRNVRRSMLEQLNEDYVLYLKASGVPRLTMLL-HVLRNALQVAISIFCMSIPMIMGGLVVIENV
FAWPGLGPLSIKAITEHDFPVIQAYVLIVAVLFILFNTLADIINAILNPRLRGAILGFISGYFPGYIDAI
IMRICDVMLAFPSYVVTLALITLFGMGVENIIIAFILTRWAWFCRVIRTSVMQYIEADHVKFAKVIGMND
LTIIRKHILPLTFTDIAIIASSSMCSMILQMSGFSFLGLGVKAPTAEWGMMLNEARKVMFTHPGMMMTTG
VAIVIIVMAFNFLSDALQMAIDPRMS

>G5XI84_G5XI85_1_1068619
-VPLGIWAARHRDRLPDFAVRFIAFLGVSMPNFWLAFLLVMAFSVYLQWLPAMGYGGWQHIILPAVSIAF
MSLAINARLLRASMLDVAGQRHVTWARLRGLNDKQTERRHILRNASLPMITAVGMHIGELIGGTMIIENI
FAWPGVGRYAVSAIFNRDYPVIQCFTLMMVVVFVVCNLIVDLLNAALDPRIRGLVIGGSAGLIGGRVDQA
TMRVADMFMTFPTSILSFFMVGVLGTGLTNVIIAIALSHWAWYARMVRSLVISLRQREFVLASRLSGAGH
VRVFVDHLAGAVIPSLLVLATLDIGHMMLHVAGMSFLGLGVTAPTAEWGVMINDARQYIWTQPLQMFWPG
LALFISVMAFNLVGDALRDHLDPHL-

>G5XF90_G5XF91_1_1068619
-IPLGIRKAVYNGSRFDVWSSAFIIIGYAIPAFLFAILLIVFFAGGSLPWYQKITDYLWHITLPVLATVI
GGFAALTMLTKNSFLDEVRKQYVVTARAKGVSEKNILWKHVFRNAMLLVIAGFPATFISMFTGSLLIEVM
FSLNGLGLLGYEATVSRDYPVMFGTLYIFTLIGLLLNIVSDISYTLVDPRI-GVLAGALQGYYGGKVDLW
GQRFIEVWSGMPTLFLIILLSSVVQPNFWWLLAITVLFGWMSLVGVVRAEFLRTRNFDYIRAAQALGVSD
RSIILRHMLPNAMVATLTFLPFILCSSITTLTSLDFLGLGELLLQGKNNLQAPWLG----------ITAF
LSVAILLSLLIFIGEAVRDAFDP---

>G5XQQ3_G5XQQ4_1_1068619
GVSAGVIAALKQNTKWDYTVMGLAMTGVVIPSFVVAPLLVMIFAIILLPGGGWNGGALKFMILPMVALSL
AYIASIARITRGSMIEVLHSNFIRTARAKGLPMRRIILRHALKPALLPVLSYMGPAFVGIITGSMVIETI
YGLPGIGQLFVNGALNRDYSLVLSLTILVGALTILFNAIVDVLYAVIDPKIRGTLYGSLSGYLGGKVDSV
MMRLLEILNSFPFMFFVILLVTFFGQNILLIFVAIGMVSWLDMARIVRGQTLSLKRKEFIEAAQVGGVST
SGIVIRHIVPNVLGVVVVYASLLVPSMILFESFLSFLGLGTQEPLSSWGALLSDGANSMEVSPWLLLFPA
GFLVVTLFCFNFIGDGLRDALDPK--

>G5XP45_G5XP46_1_1068619
GMAAGIIAAVWRNRWPDRLSMTIAVSGISFPAFALGMLLIQVFSVELGWLPTVGADSWQHYILPSLTLGA
AVAAVMARFTRASFVDVLSEDYMRTARAKGVSETWVVLKHGLRNAMIPVVTMMGLQFGFLLGGSIVVEKV
FNWPGLGRLLVDSVEMRDYPVIQAEILLFSLEFILINLVVDVLYAAINPAIRGTLLGLLAGYYEGWWDRL
IMRICDVLFAFPGILLAIAVVAVLGSGIANVIIAVAIFSIPAFARLVRGNTLVLKQQTFIESARSIGASD
MTILLRHILPGTVSSIVVFFTMRIGTSIISAASLSFLGLGAQPPTPEWGAMLNEARADMVIAPHVAVFPA
LAIFLTVLAFNLLGDGLRDALDPKIK

>G5XRH3_G5XRH2_1_1068619
GIPLGILSAVWRNRWLDHLVRIMAITGISTPAFWLGLGVIVLFYGHLEGNGEVFFNALQHLILPALTLAF
VHLGIVARQIRSAMLEQLSEDYIRTARASGLPGWYIVLCYALPNALIPSITVLGLALGDLLYGAVLTETV
FAWPGMGAWVVTSIQALDFPAVMGFAVVVSFAYVLVNLVVDLLYLWIDPRI-GSLLGCLSGVLGGRADAI
IMRIMDIMLSIPSLVLTMALAAALGSLFNA-MLAIAIVRIPFYVRLARGQALVVRQYTYVQAAKTFGASR
WHLISWHILRNSLPPLIVQASLDIGSAILMAATLGFIGLGAQQPSAEWGAMVANGRNYVLDQWWYCAFPG
AAILLTAVGFNLFGDGIRDLLDPK--

>Q1Z160_Q1Z159_1_314280
GVTVGTIAALKHNTWIDYTIMSTAMAGVVMPSFILAPILIYIFSINLLPAGGWQDGSMKFLLLPMFGMSL
LYVATFARITRASMIETLNSNFIRTARAKGLSYPYIIIKHALKPALLPVVSYMGPAFVGIITGSVVIETI
FGLPGIGKLFVNAAFNRDYSLVLGITILIGTLTIIFNAVVDILLAYIDPKIRGTLYGATSGFIGGRTDRV
MMRILEILYSIPFMFFVIVLVTFFGRNIMLIFVAIGAISWLDMARIVRGQTLSLRSKEFIEAAHVSGVSR
WRIITRHIVPNVLGIVAVYSTLLVPSMILTESFLSFLGLGVQEPMTSWGALLQEGSQTMEVALWQLMYPA
AFMVVTLFCFNYVGDGLRDALDPK--

>Q1Z048_Q1Z047_1_314280
-IPLGYYKAMRHGTIFDSSSSILIFVGYALPGYVVGVLLITLFSYHLETFYEQVKDIMWHAVLPLICYLI
GDFATLTMTMKNNLMENLSSDYVRTAIAKGLPFKDAVRKHALRNSLIPVASHFGNSLLFFMTGSFLIEVI
FNIDGIGLLGYESIVERDYPVVMGIVAINAVLLMIGNILSDICVAIADPRVKGVAVGCAMGFWGGKFDLV
AQRLIEVWSMVPFLYVIMILVSITRPTFSLFVAINVLFGWMGITWYMRTMTYKESAREYVVAARALGAST
FRILFKHILPNTMVMIVTLAPFTIAANITALTALDYLGLGLMPPTPSWGDLLQQGKSNLD-SPWIASSVV
AAIVMVLVMVTFIGEGIREAFDPK--

>Q1Z2B7_Q1Z2B8_1_314280
-IPLGVYSAIHPNSMFTKTVMALSSVGISIPVFLTAIMLMYVFSIELWQSGYFTIDGLKHLVLPCVALAS
IMLPLFIRLVRSEMLEALSSEYIKFARAKGLASNKIYYQHALKNTMLPVLTVGGVQIGTMVAYTILTETV
FQWPGTGLLFLDAINRVDTPLITAYVIFVGLIFVVTNTIVDLLYGLVNPTV-GVTIGLSAGYFGGRIDSF
LMRFADVQLSFSTMMVAIIVS-FSQYAVVMLVVIIGVAEWPQYARTVRASVLAEKKKEYVEAARVMGFRS
PRIMFRHILPNCLSPILVISTVQIANAIMSEAALSFLGLGLPVDQPSLGSLISIGFNYIFSSWWITAFPG
IVLISLVLVINLLGDWLRDVFNPKL-

>Q1Z1B9_Q1Z1C0_1_314280
GSTLGIFAAWKRGSKYDAFISPGMMVIQAVPPVVVAMLVLYTFAIGTWTSFAFIKDVLYHAVLPLFCATI
IQIGGFLINMRNNMINLLNEDYITMAKGKGLSENRVVFNYAARNALLPSVTALSMALGLAIGGQLIIEMI
FNYPGLGTVLLNAINARDYQVLQGQLLIMTLFMLFFNFMADILIVALDPRLR-TLVGVSAGYFGGRVDDI
LSAAMNIMLVIPQLPLLFVLAGKAG-PETI-ALVIGITAWAWGARVVRAQTLSIREKEFIKAAEVLGESR
VRIIFVEILPNLISIVGASFIGSVMLAIMTEATLSYLGLGDPSTISWGMMLYNVQTSSSMLELLVPCMAL
IFIAVGLALLNFAVD-----------

>Q31YY6_Q31YY7_1_300268
-IPLGIRKAVHNGSRFDVWSSAFIIIGYAIPAFLFAILLIVFFAGGSLPWYQKITDYLWHITLPVLATVI
GGFAALTILTKNSFLDEVRKQYVVTARAKGVSEKNILWKHVFRNAMLLVIAGFPATFISMFTGSLLIEVM
FSLNGLGLLGYEATVSRDYPVMFGTLYIFTLIGLLLNIVSDISYTLVDPRI-GVLAGALQGYYGGKVDLW
GQRFIEVWSGMPTLFLIILLSSVVQPNFWWLLAITVLFGWMSLVGVVRAEFLRTRNFDYIRAAQALGVSD
RSIILRHMLPNAMVATLTFLPFILCSSITTLTSLDFLGLGELLLQGKNNLQAPWLG----------ITAF
LSVAILLSLLIFIGEAVRDAFDP---

>Q31ZT6_Q31ZT7_1_300268
GVSAGVIAALKQNTKWDYTVMGLAMTGVVIPSFVVAPLLVMIFAIILLPGGGWNGGALKFMILPMVALSL
AYIASIARITRGSMIEVLHSNFIRTARAKGLPMRRIILRHALKPALLPVLSYMGPAFVGIITGSMVIETI
YGLPGIGQLFVNGALNRDYSLVLSLTILVGALTILFNAIVDVLYAVIDPKIRGTLYGSLSGYLGGKVDSV
MMRLLEILNSFPFMFFVILLVTFFGQNILLIFVAIGMVSWLDMARIVRGQTLSLKRKEFIEAAQVGGVST
SGIVIRHIVPNVLGVVVVYASLLVPSMILFESFLSFLGLGTQEPLSSWGALLSDGANSMEVSPWLLLFPA
GFLVVTLFCFNFIGDGLRDALDPK--

>Q323W3_Q323W2_1_300268
GMAAGIIAAVWRNRWPDRLSMTIAVSGISFPAFALGMLLIQVFSVELGWLPTVGADSWQHYILSSLTLGA
AVAAVMARFTRASFVDVLSEDYMRTARAKGVSETWVVLKHGLRNAMIPVVTMMGLQFGFLLGGSIVVEKV
FNWPGLGRLLVDSVEMRDYPVIQAEILLFSLEFILINLVVDVLYAAINPAIRGTLLGLLAGYYEGWWDRL
IMRICDVLFAFPGILLAIAVVAVLGSGIANVIIAVAIFSIPAFARLVRGNTLVLKQQTFIESARSIGASD
MTILLRHILPGTVSSIVVFFTMRIGTSIISAASLSFLGLGAQPPTPEWGAMLNEARADMVIAPHVAVFPA
LAIFLTVLAFNLLGDGLRDALDPKIK

>Q31VE9_Q31VE8_1_300268
-VPLGIWAARHRDRLPDFAVRFIAFLGVSMPNFWLAFLLVMAFSVYLQWLPAMGYGGWQHIILPAVSIAF
MSLAINARLLRASMLDVAGQRHVTWARLRGLNDKQTERRHILRNASLPMITAVGMHIGELIGGTMIIENI
FAWPGVGRYAVSAIFNRDYPVIQCFTLMMVVVFVVCNLIVDLLNAALDPRIRGLVIGGSAGLIGGRVDQA
TMRVADMFMTFPTSILSFFMVGVLGTGLTNVIIAIALSHWAWYARMVRSLVISLRQREFVLASRLSGAGH
VRVFVDHLAGAVIPSLLVLATLDIGHMMLHVSGMSFLGLGVTAPTAEWGVMINDARQYIWTQPLQMFWPG
LALFISVMAFNLVGDALRDHLDPHL-

>Q320S5_Q320S4_1_300268
GIPLGILSAVWRNRWLDHLVRIMAITGISTPAFWLGLGVIVLFYGHLEGNGEVFFNALQHLILPALTLAF
VHLGIVARQIRSAMLEQLSEDYIRTARASGLPGWYIVLCYALPNALIPSITVLGLALGDLLYGAVLTETV
FAWPGMGAWVVTSIQALDFPAVMGFAVVVSFAYVLVNLVVDLLYLWIDPRI-GSLLGCLSGVLGGRADAI
IMRIMDIMLSIPSLVLTMALAAALGSLFNA-MLAIAIVRIPFYVRLARGQALVVRQYTYVQAAKTFGASR
WHLISWHILRNSLPPLIVQASLDIGSAILMAATLGFIGLGAQQPSAEWGAMVANGRNYVLDQWWYCAFPG
AAILLTAVGFNLFGDGIRDLLDPK--

>Q31V82_Q31V83_1_300268
GIPVGVLAAVKRGSIFDHTAVGLALTGYSMPIFWWGMMLIMLVSVHWWGEDGNFIDAVAHMILPAIVLGT
IPLAVIVRMTRSSMLEVLGEDYIRTARAKGLTRMRVIIVHALRNAMLPVVTVIGLQVGTLLAGAILTETI
FSWPGLGRWLIDALQRRDYPVVQGGVLLVATMIILVNLLVDLLYGVVNPRIRGVILGLIAGYFGGLVDNI
IMRVVDIMLALPSLLLALVLVAIFGPSIGNAALALTFVALPHYVRLTRAAVLVEVNRDYVTASRVAGAGA
MRQMFINIFPNCLAPLIVQASLGFSNAILDMAALGFLGMGAQPPTPEWGTMLSDVLQFAQSAWWVVTFPG
LAILLTVLAFNLMGDGLRDALDPKLK

>E6E5H9_E6E5I0_1_765071
GILAGAWAGVRRGKFIDYFVLVSSLIVISIPIFVIGSLAQLVFGLRLWFPVTAGDGSWGALVLPGLVLGA
LSVAYVARLTRSNLLENQRADYVRTAKAKGMSPSRIVTVHTLRNSLIPVITFIGYDFGALMGGAIVTERI
FNINGIGNYVYRSINQRDGVSVVGAVTCLVLVYLLANLLVDLLYGVLDPRISGAFIGLVAGFRGGWLDTL
LSRTGDVFYAIPLLLGGIITLGTPYVMVLKVVGAIIILGWPSIARLMRSSVLQVLPHDYVQAARALGASS
WRIIRSHILPNAVAPVIVVATINLGAYIAIEATLSYLGIGLQEPAISWGVSISDASGLGYVAPFMLLFPS
LFLSLAVLAFIFLGEAAQDAFDPK--

>E6E9Q6_E6E9Q7_1_765071
-LPVGAYAAVHRRKGRGFVASALSQVLMSIPAFLAGILLILLFSVTLVPLHEDVGAWAAHLILPVLSLSI
VQAAVMTRYVRSAFIDVLADDHMQTARAVGWRLWPALHRHGLRNASISLATVLGLQASAMLVGAIVVEEV
FVIPGLGSYLLDAVSTRDLLVVSDVVMVIVAIVMAISYLTDLIVVVLDPRLRGVPWGVTSAMLPRPWSTV
VGRAADLLYAFPALLLAIILAAAVGSTLTG-MIAIGVSTVPVFARITRTASRQILAQDYVVAARSSGMAW
RSVAFNHVFPNIAPLIGVQASVSYGTAILAEAALSYLGLATPATVPTWGRMLRDSQVYLFDSPWLTVAPA
VAIAGAVMGFTLLGDGLRDFLDPRL-

>B3YWP3_B3YWP2_1_405917
AIPLGLFTGVKKNSFFDRIVNFISYVGISMPVFWFALLLIYLFSLKLTVGQDSVWDIVQHGILPCMVLAF
QNISVYMRYIRSSTIQQLEEDYVQIQYAYGASKKTVLFNHVLRNVLIPIITIFGLSIPSLVGGAFITETV
FSWPGLGSLGVNAIFRFDYPIIMAITLLSSFMLILGNLIADILYGVVDPRIRGTAVGTISGYFGGKLDNF
LMRVVEVLMSIPSFFLMLLLNAYLKPGITTLVLIIGLLTWMDTARIVRAETLSVKEREYVLYAKVSGQKS
LTIIVRHIIPNILSTIIIAATLTIATSILMESSLSFLGLGIREPDSSWGSMLNNAQGYIGEAWYLTLFPG
FLILLTVLSFNVIGEALKKAFAP---

>B3YYZ0_B3YYZ1_1_405917
GIAAGTFAALYHGKVIDYSVSLLAILGISIPSFILAPLFIQVFAIQFELLPVASWGTFEHTVLPSFALAL
GPIAVITRFVRSNMIEVLQSDYIKLARAKGIPIKKIIIRHALRNAIVPVLTFVGPLMAGLLTGTFVIEKI
FSIPGLGKYFVDSIFNRDYPVIMGTTIFYSALLILCIFITDIIHRIVDPRIRGVLIGGFSGRLGTLIDEW
IIRGIEVLYGIPYLLIVILLLIVMKPLFTI-IIALALTGWIGMARLIRAQVLSLKQREFVIAAERLGTSH
MKIIYGHLIPNLTGIIIVNLSFTIPAAIFSESFLSFIGLGVQSPAASWGTMTNDALGTLLSEWWQLFFPA
IMIALIMFAFNAIGDGLQDAIDPKII

>H5WEJ1_H5WEJ2_1_1091042
GIPLGLWAGLRPNGVANRTIMTISILGFSLPTFWVGLMLIMVFAVQLIPVSFLTLDGLRHLILPGVTLSL
LNIAMVIRLTRAGTQEAMLQDYVKFARAKGLSNTRIVGVHVLKNILIPIVTVVGLQFGSVIAFSIVTESI
YAWPGMGKLIIDSIQLLDRPVIVAYLLVIVTLFILINLVVDLIYGVLDPRVRGTVLGLIAGFAGGRIESL
IMRIADLQLSFPPILLALILLALLKPGLTNIVIALVAVQWAYYARTTRSAALVERRREYIEAAQVLGLSP
SRIMFRHLLPNCLPPLIVIAALQVASAITLEATLSFLGLGVPITEPSLGLLIANGFQYMLSKYWISFFPG
LALLLTIVSMNLVSDQLRDVLNPRL-

>H5W9E0_H5W9D9_1_1091042
-VPLGIAKAVRAGSRFDLVSSVIVLVGYAIPGFVLGVLLLVLFGGGTLSLAGKVTDYLWHIALPITASVV
GGFAVITMLTKNAFLEEIRKQYVLTARSKGLSERRVLWKHIFRNAMIPLVTGFPAAFIGAFTGSLLIEKL
FSLDGMGLMSYEAVVQRDYPVVLGTLYVFTLIGLATRLISDVCYVLVDPRI-GTLTGALMGFFGGRFDLV
SQRLIEIWGSMPELYLLIIFASIFESLGLL-IVLLSLFGWMGLSAYVRAEFYRNRSLDYVKSARAMGLSD
WQIIWRHILPNSLTSIITFLPFSMSAAILTLTSLDFLGLGVPPSTPSLGELLAQGKANLD-AWWISLSTF
VTLVLILVLLTFMGDALRDAFDTRL-

>H5W8R6_H5W8R5_1_1091042
GMAIGIASAVWRNKWPDRLGMTLAVSGISFPAFALGMLLMEVFSVQLGWLPSIGADSWKHYILPSLTLGA
AVAAVMARFTRASFVEVLQEDFVRTARAKGVRETVVVAKHCLRNAMIPVVTMMGLQFGFLLGGSIVVEKV
FNWPGLGRLLVDAVEMRDYPVIQAEVLLFSLEFILINLVVDVLYTVINPTIRGTVLGLLAGYYEGWWDRI
VMRICDVLFAFPGILLAIGIVAILGSGMANVVFAVAVFSIPAFARLVRGNTLMLKHLTYVEAARSIGASD
WTIILRHILPGTISSIVVYFSMRIGTSIITAASLSFLGLGAQPPTPEWGAMLNEARADMVTAPHVAIFPS
LAIFLTVLAFNLLGDGLRDALDPKI-

>H5WH61_H5WH60_1_1091042
GVPLGLFAGLYPRHPVSRLLMTGSVVGFSLPTFWVGLMLIMAFSVSLVQWSWLTADGLRHLLLPALNLSL
FKLSLVLRLTSAGVREVLPQDFVKFARAKGLSPMRVVLAHVLRNTLIPLVTVLGLELGSTIAFAVVTESI
FAWPGAGKLILDSINALDRPVIVSYLIVVVCLFVSLNLIVDILYRLLDPRVRGTLLGLIAAYAGGKIDSL
IMRSVDLLLSFPSVLVAMMILAYLGKSVTNVVMTLVLLEWAYYARTVRGQALVERRREYVEAARSLALPG
WRIALGHILPNCLPPLIVVGTLQVARAITLEATLSFLGLGVPITEPSLGLLIANGYQYMLSQYWISFYPG
IALLLALVAINLVGDRLREVLNPR--

>K2LL44_K2LL47_3_391937
GVATGLASA-RLRGRADWIVRLYNGFILAVPNFVVATLIVLVVGLYFTPFFTDPLANIGGLLLPALSLAL
AVSVTISENTRAAVLEVSGQDFVMVARAKGLLPRTVLANYLMRNALTPIVTVTGLQVATLLGGSILVETI
FAIPGMGQYLFDSITSRDYPVIQAIVLLASAVVVIVNMFVDIAYARIDARA-GIPVGLVAGFFGDWRDTV
LMRFIDVLLALPAILFAMALIAVLGRSQMAAFIAVGITGIPNFARITRARVLSLRKSDFVTAVEAFGGSS
GYNMFRTILPNAWSPILVQVVVLCSVAILLEAALAFLGVGVAPPTPSWGEMLRTGKSYLYEAPYYAVLPG
VILTLTILSFDVIGRALASLL-----

>K2N2Q2_K2N2P6_6_391937
GIPVGVISAISPGSWIDRALSAWSALALGVPTFWLGILLILWFAVDLVPIWEEPLTAIRNLLLPAITLGV
YVSGILARFLRASLVSELRADYVRTARAKGLPERQVVGIHIMRNALLPFITIVGLMMASFIGGAVVTEAV
FTYPGLGRLLIQAISTRDYPLIQGCIVVILILYVAINLAVDVLYAYVDPRIDGLVLGLLSGYVGGIVDDV
IMRVLDVIFAFPVFLLAIAVVAGLGPSVPNLILTIAIVYTPAMARVVRGPVLSVKQWDHVEAARSIGMSE
LRIVLRHVLPMVVSPIVVATSLTLAQTIFTITALSFLGLGPPPPDPNWGGMLAEARQFMELAPLTVIAPA
GAIVFATLTFIVLANGLREVLD----

>K2MCV3_K2MCU3_10_391937
AIPAGVFSARRAGTAADRLVTTAALAGMSFPTFVVGTLLFYVLFFMLKPISRDALEWLRHMILPWMTLAV
VGTGTYTRIARGSLLETLNQDYVRSARAKGISEGCVMYHHALPPSLTPVVTLIGLDLGGLLGGTIITERI
WGINGVGSLAVQAVENGDLPMIMGTVLFAAVFIVVANLCVDIVQALRDPRVRGIFLGLIAG-FFRKADAP
VSRLIDAMMAFPDILLAIALVAALGPSAANVVLALGIVYAPRLARVVRASTLVIRELPYVEAARALAVPT
PVILVRHVLRNVTSPLLVQATFIFANAILAEAGLSFLGVGISPDIPTWGTMISTGRQFMSTAGWIMLFPG
LAIVVTVLALQLLGDGLRDLLDPRL-

>G3ZFS3_G3ZFS4_1_754506
GIPLGLLGAIYQSHFIGKTTRTLSSMGLAMPVFWIAPILLYASAINGPYRLKIIQNVLQHLALPSLVLTI
LPTMEIVRFVQQQAETIFQQNYVKVAATRGWSKFKVLRKYILRNTLPLLIPQMTRLFTLVITQCMLVEST
LGWPGIGRWLIDSVTQQDYNSISAGIITIGSCIIFIKLFSESLIFILDP---GGGLGILAGMSQGIKSRV
LGHFLDAFLTIPVLLVAIIIATLMENLINA-MLAISLALLPYFVHEIYLSIQQELKKEYVLMLRLDGISK
RLLLKDTILPNIATRYIQEISRAFNIAILDISALSFIALGAQRPAPEWGAIIQDSLELIYLAPWTVILPG
LAIILSVLISLIFTNGLCKAID----

>G3ZFZ9_G3ZFZ8_1_754506
GVAAGTLAALNQNSRWDYILMSCSMVGVIMPSFVFAPLLVLLFAITLLPAGGWNEGALSYILLPVASLTI
GYVAGIARIMRGSMIEVLHSNFIRTAKAKGLSTSRIILKHALRPALLPVITYLGPAFVGIITGSMVIETV
FGLPGMGKLFVNGALNRDYSLVLSLTILVGTLTIVFNAVVDILYAVIDPKIRGTIYGAISGYFGGKIDMV
MMRLLEILSSFPFMFFVILLVTLFGQNIFLIFVAIGAIAWLGLARIVRGQTLSLKNKEFVEAAIVCGVPR
RQIIFKHIIPNVLGLVAVYASLEVPGFILFESFLSFLGLGTQEPMSSWGALLSDGAAQMEVSPWLLTFPA
FFLCLTLFCFNFIGDGLRDALDPK--

>D3T575_D3T576_1_580331
GIFLGAFAAQKRATITEGIISTVSSIIQAIPPFILAVLILFVFSVRLSFSLEFISKIFLHALGPMLAIAI
PQMASWTLAMRGNTSQIMEEDFIRFAEARGLRDSVIAAKYVRNNAMLPLVASLAISVGYMLGGQTLVESI
FNYPGIGFYFGKAIAVRDFGLLTGLFTLIVIGVILATFIADFVYALIDPRVKGTVIGVARGYLEGIAGKI
IDAIIMVFLVIPSFPALLILA--DLNVVEI-ALLVAIWLWAPLAKQISAQVLSIKSKEFIEASKMLNMPL
SYILFSDIAKLLIPYIFINFVMQIKGAMEFSVGLMFLGLAR-FDPTHWGIMLNYALYQAGAGFHYLFFII
LNIVLLIYGGILLSQGVEEVFNPRLR

>D3T6L7_D3T6L8_1_580331
GNYIGAVAA--RHRSLDSRMLPIFYIITSIPYMWLGILLAWALGVVLNWSWRFVVDFLRHWILPFLSLFI
VQIGGWAIGMRNLIIYELEANYSRYLEALGASERL-IRRYAFKNAILPQITGLALQLGTIVAGSIATEVV
FSYPGVGYLLLQGILNQDYFLVQGTFLFIIIGVLVANFVVDILYMVFDPRIRGLLIGFIAGYKGGLLDDL
LMMLTNILIVIPTLALLIIIAYLPYRGIGIQSVIIGLTAWPWTARAVRAQTLSLKSREFVNLAKITALRP
LKIVLEEIAPNMMSYVVMVFILQFAGAILAAVGLDFIGLGLMMQYSVLWNAIQLGMWW------WFVPPG
LAITMIVSSLYFLNIGLDEIFNPRLR

>D2TDX4_D2TDX3_1_644651
GMAIGVVSAVWRNRWPDRLGMTLAVSGISFPAFALGILLMQVFSVQLGWLPTVGADSWQHYILPSITLGA
AVAAVMARFTRASFVEVVQEDYMRTARAKGVPEAVVMVKHGLRNAMIPVVTMMGLQFGFLLGGSIVVEVV
FNWPGLGRLLVDSVAMRDYPVIQAEVLLFSLEFILINLLVDMLYAAINPAIRGSALGLLAGYYEGWWDRL
IMRICDVLFAFPGILLAIAVVAVMGSGMSNVILAVAIFSIPAFARLVRGNTLVLKHLTWIESARSIGASD
FTLIVRHILPGTLSSIVVYFTMRIGTSIISAASLSFLGLGAQPPTPEWGAMLNEAQADMVLAPHVAIFPS
LAIFFTVLAFNLLGDGLRDALDPKLK

>D2T4U0_D2T4U1_1_644651
GILLALLAAWKPGSLLDNVARLISLLGYSVPVFWLGLLGLLLFYAVLSGDREMLRNAIAHLWLPVVVLGL
LSMATITRLLRAALLEESSKEYVTLARAKGASRGRILLLHIFPNVRGTLITVLALSYATLLEGSVLTETV
FAWPGVGRYMTTALFASDTPAILGSTLLIGGCFIAINALADALTYLTDPRTRGMLIGISAGYLGGWSERV
LMRITDIFLSLPNLVIALALVAMMGPGLMNGALALALTSWPPFARQARAETLALRRSDYLAAARMQGIHG
LRLMFGHILPLCLPTAVVRAALSLGGIILSAAGLGFLGMGIQPPTAEWGSMVAEGSKVIFDQWWVAAVPG
GAILFASLAFNLTGDGLRDRLDTR--

>D2T957_D2T958_1_644651
----GLIAGLFPGGKLDRILLAMSTALRALPHFVLGLILVLVFALGLGWLPAAGYGNAAHLLLPALTLAL
GLAAVSGRVARNAMHQVSESACYQFGRTKGLNERTLFWRHGLRNASVPLIAYLSVQFIYLIEGVIVVETL
FAWPGIGHALVHAIFARDVPVIQGTALIMGLLFVLLNALSDGLCYWLDPRR-GIFLGVLAAWRGGVVDRA
VSLLADAFLALPGLLLVLLLTALVPDSALMLYIGISLLLWVEYFRLSRAIARPLLMSPAVQASRLLGFSP
WLIFRRHLWPEMAPLVLTVAAFGAASAVMAIAALGFVSVGVRPPTPELGLMMTELLPYY----EEAPYAL
LQPVVVVFLLVLSLLLL---------

>D2TA97_D2TA96_1_644651
GIPAGVLAAVKRGSIFDHTAVGISLTGYSMPIFWWGMMLIMLVSVQLWGEPGDFNDAVMHMILPAIVLGT
IPLAVIVRMTRSAMLEVLGEDYIRTARAKGLTPTRVIVVHALRNAMLPVVTVIGLQVGTLLAGAILTETI
FSWPGLGRWLIDALQRRDYPVVQGGVLVVATLIILVNLLVDLLYGVVNPRIRGVILGLIAGYVGGAIDAA
IMRLVDIMLALPSLLLALVLVAIFGPSIVNASLALTFVALPHYIRLTRAAVLVEVTRDYVTASRVAGARM
LRQMFVNILPNCLAPLIVQASLGFSNAILDMAALGFLGMGAQPPTPEWGTMLSDVLQFAQSAWWVVTFPG
VAILLTVLAFNLMGDGLRDALDPKLK

>D2TAI2_D2TAI3_1_644651
GVSAGVIAALKQNSKWDYAVMGVAMTGIVIPSFVVAPLLVLLFSITLLPGGGWNGGALKYMLLPMVALSL
AYIASIARITRGSMIEVLHSNFIRTARAKGLPMHRIVLRHALKPALLPVLSYLGPAFVGIITGSMVIETI
YGLPGIGQLFVNGALNRDYSLVLSLTILVGALTILFNAIVDVLYAVIDPKIRGTLYGTLAGYIGGKTDSV
MMRLLEILNSFPFMFFVILLVTFFGQNILLIFVAIGMVSWLDMARIVRGQTLSLKRKEFIEAAEVGGVST
FKIVLRHIVPNVLGVVVVYASLLVPSMILFESFLSFLGLGTQEPLSSWGALLSDGANSMEVSPWLLLYPA
AFLVITLFCFNFIGDGLRDALDPK--

>D2T3W2_D2T3W1_1_644651
-LVTGFISARYQGRWIDRLLNLFTRAAVSLPEFFSGYLLILVFSITFISDDMPLGDRLQAIALPCVTLIF
AILGHMSNMTRAALVTAQNAAWVDTALMKGLSPSAILFRHVLPNAWGPIINVIVLNLAWLMVGVVIVENV
FVYPGLGQYMVDSISKRDIPVIQDCALLLAGIYILLNLLADVVALLANPRLRGIFLGFLAGYARGWVDQL
ISRVNDVLMAIPTLILALVVLAMLPKTMPMIVAVLGILESTRVLRVARSLALDIAAQEFIEVARLRGERL
SWVLWREILPNAYTTLVAEFALRFIFILLFLSALSFLGLGIQPPAADWGGLARDNKDGILFGVWAALIPG
AAIALLALVLNSVADWLL--------

>G8NDI6_G8NDI5_1_1111069
GLPAGIWAALRQNRPPDLLVRLFALLLGSTPVFFLAIFLLDLLHRQMVRDWVAFRDALLHLLLPAFVLGS
ASAALLARMTRAAMLEVLSQDYVRTAWAKGLSERRVVLGHALKNAALPILTLLGGLMGGLLSGAVLTETI
FSWPGLGRYVTQSATSLDFPAVMGVTLLVGLVYSLLNLVVDLLYALLDPRIRGTAVGLLAGGLGGRWDSL
LMRLTDIFFAFPSLILAMAIAAALGPNLVNTVLAVALVTWPIYARLVRAQVLALREREFVEAARALGASQ
GRILFRHLLPNALAPVLVQASYEVGAAILTAAGLSFIGFGAQPPTPEWGAMVAETRNYMAEAPWAATAPA
LGILLTVLAFNLLGDGLRDVLDPR--

>G8N9W6_G8N9W5_1_1111069
AIPIGVYGAVRQYSLGDRILSFLAYVGLSVPSFFLALIAIYLLLQLKMPPLRQLLDIAWHAVVPVLVATA
NDIAGLSRLMRGQMLEVLGLDYIRTARAKGLSERVVLYKHAFRNAVIPFVATLGGLLPSLISGAGFVEVV
MAWPGITPFFLDAIANQDLYVIAGFLTVSLVLLMIGNLISDLLLAWVDPRIR---------------DDL
IMRTVEIIAAIPSLFLLISLRDPLLTFYLV-VGLLGFIGWGGLARVVRGIVLSVREMDYVQAARALGASD
GRIIGRHVLPATASYVIVSLSLTIPGFILGESGLSFLGLGVTEPYTSWGLLLQAAQQGGFADRPWVLWPG
FFIFLSVLSWNFLGDGLRDALDPRRR

>G8NDJ2_G8NDJ3_1_1111069
-----LPLAAVRLPPLDLTLSGLMGLLQSVPTFFLGVVLLYALAVHLFPGWERPGEALRHLLLPALTLAL
SRAAILFRMARASLLEVLGQDYVRTARAKGVPEARVLLKHALRPASLPLVTLLGLEGGFLLTGAVVVEAV
FALPGMGSLALTALEARDYPLLQGLVLAMAALIVLLNLVVDLLYGLLDPRVEGVALGLLAGYLGRGWDGV
LSLLMEALYALPGLLLALLLAALLGPGGLSSTLAIGVSMVPAFFRVARAGALGLKGAPFVEAALALGAGP
GRILLRHLLPNLLGPLLVQASLAFAAALLAEAALSYLGLGVQPPAPSLGRMLREAQGFLPLSPYPALVPG
LALSLGVLGFNLLGDGLRDRLDPR--

>G8NAU7_G8NAU6_1_1111069
GIPLGILAALRPGSGLDLAVMVLALVGVSMPVFWFGLLAILIFSVELGWFPVAGKGTLAHLVLPAITLGV
NATALLARMTRGTLLEVLSQDYIRTARAKGVSERVVILKHALRNALIPVVTVAGLEFGSLLAGAVITETI
FAWPGLGQLLVGSILARDYPVVQGAVLLVAFSFILVNLLVDLLYAWIDPRVRGAPLGALSAYFGGRMDLL
VQRLVDVMLAFPGILLAIVLVAILGTGLGNAMIAVGIAAIPIYARLVRGGVLSLKALDYVEAARALGASH
GRILLRHLLPNALGPILIQTSLQMAIAILFAAGLGFLGLGARPPEPEWGLMLARGREYLAVAPHVATFPG
LAIVGLVLAFNLLGDALRDALDPR--

>E7AHS8_E7AHS9_1_935897
GLPLGIISAVNSEQVFAKSLQILSYVGLSIPIFWLAPILLYVAALSHPYRTKIVQNILQHLALPTLVLCI
LPTMEIIRIIHQRAEYILNQNFSKVATTRGWSKWKILHQYVFRNTFPLLVPQVPRVFTLVLTQCMLVETA
LGWPGIGRWLINAVNEQDYNSIAAGVIVIGVCIILIDTFTKIFTFILDPFKKGGALGIIAGLLKGIKARF
VGHIFDAFLSLPILLIAVVISTLMEPSLWN-AMFATLLAILPYFIHTIYRAIQELEKDYVVMLKLEGISN
QALLKSTILPNITVIYIQEVARAFVIAVLDISALSFISLGAQQPTPEWGAIIKDSLELLYLAPWTVLLPG
FAIIFTILLSIIFSNGLTKAIN----

>E7AI29_E7AI30_1_935897
GVTAGTLAALNQNSRWDYILMSFSMLGVIMPSFVFAPVLVLIFAIYLLPAGGWNGGTAMYMILPVASLTI
AYVAGIARIMRGSMIEVLHSNFIRTAKAKGLSMSRIILKHALRPALLPVITYLGPAFVGIITGSMVIESV
FGLPGMGLLFVNGALNRDYSLVLSLTILVGTLTILFNAIVDILYAIIDPKIRGTIYGAISGYVGGKTDML
MMRFLEILSSFPFMFFVILLVTLFGQNIFLIFIAIGAIAWLGLARIVRGQTLSLKNKEFVEAAIVCGVPR
RQIILKHIIPNVLGLVAVYASLEVPGLILFESFLSFLGLGTQEPMSSWGALLSDGAAQMEVSPWLLIFPA
FFLCLTLFCFNFIGDGLRDALDPK--

>E7AHW5_E7AHW6_1_935897
GVILGTIAAVKKDSWISHTVTAASLTGYSMPIFWWGLILILYVSPQLSGMPGAFENAVKSLILPAIVLGT
VPLAIITRMTRSAMLEVLGEDYIRTAKAKGLSYTRIVIVHALRNALIPVVTVVGLIVGQLLSGAVLTETI
FSWPGIGKWIIDAIQARDYPVLQGSVLIIATIIIVVNLTVDLLYGVVNPRIRGTSLGLISGYYGGVLDTV
IIRLIDIMLAIPNLLLTIVVISILESLANA-TLAIAVVSIPSYVRLTRAAVMNEKNRDYVTSSKVAGAGI
LRLMFIVILPNCLAPLIVQMTMGISNAILELATLGFLGIGAKPPTPELGTMLSEARGFMQAANWLVTIPG
LVILSLVLAFNLMGDGLRDALDPKLK

>C6LB73_C6LB74_1_478749
AIPLGIIAATNQYSKADYAITVFALAGISLPTFFFASLLKLVFSVKLLDSFGRILDMGYHLVLPIITLVV
VSVGSLMRYTRTNMLEVLSADYIRTARAKGLSEKKVIYHHAFRNTLIPLVTVIGNSLPGLFSGALITETL
FAIPGIGYTSYQAMIAGDIPFSMFYLTFMAILTLASNLLADIMYAVVDPRVRGILLGGVAGYFGGWIDNL
IMRIVDIFYCIPSMPVIIILGVDPQIRMLYLMLILGILGWPGTARMVRGQILSLREQEFMTATEACGISV
SRRIFRHLIPNVIPQLIVISTMSLGSTIITESTLSFLGLGVKFPFASWGNIINDVSNSFVLYWFIWIPAG
ICLMLTVLAFNFVGDGLRDAFDPRMK

>C6LK47_C6LK46_1_478749
GFLLGVLAGVFRGRLVDKVVKGYCLVIASTPSFWLALLLLLIFSVWLEASGVTFLDRVRHAILPALTLSI
TGVSNIALHTREKMIDIMESDYVLFAQARGEKTGSIVRRHALRNVLLPALTLQFTSISEIIGGSVLVEQV
FSYPGLGQAAVAAGTGSDVPLLMGITLITAAIVFFGNFIANLLYGVVDPRIR-LFLGIAAAVFGKKVDAV
ISFVIDGILGIPHILLLILISYACGKGLKGVIIGVALTHWTSLARLIRAEVMQLRQSEYILIAEKLGQSK
WKIAVKHMFPHLLPQFLVGLVLMFPHAILHESSITFLGFGLSSEQPAIGVILSESMTYLIMKWWLALFPG
IMLVLTVALFDLGGNALRRLLDP---

>E4QSL6_E4QSL8_2_907287
GVPLGIAVGKNPGKFLDNFATIWIAVFSSIPPLVFALLLLI-FGQKTGIPYIFNIQDFSTFVLPAIALSI
GSVISYVRYIRFELNNELNSMHAKFAYLKNLTRNRFVWTHALKASLFPIATFFPIVVLGSFIGSIFVEKI
FLITGSGGIMIDAIQSKDNNIILFLVIVYSLLTIISYTLRDISYELLDPRIRGTLFGTLMG-NFDLFDKI
FTFIIKIISNIPTILVIILMTLVLRPSFWVLILSFSLTGWIGLANQVRAQIKRARNFTWVIASRVLGTPS
YKIL-YNFVPVIIPLLITNIVFVIPGTILGETGLAFIGLS-LPNVATLGNAINAGIPIVTLYPRYVLIPA
FFLILLTSSIQMIGNSVQDA------

>E4QTG0_E4QTF9_1_907287
GVILGTVAAYRRDRIEDAAISGISTFFVAIPSFVLAPFVVLIAIKIGDPSTYGISTALASLIPPIFVFSI
TSVAGYVFLVRNQVITVLSSEYILIAKAKGLSKMDIFFKYVLKNAAIPLVRSLIFSYIILLSGSIVLEQF
FRIPGSSSILVSAAFDGEVNISMFSIIFFTSLSLIVDIIGDLVYLFMDPRI-GIILGTYLGHIGTWIDNV
ILRIIDIFGSIPWIILFIIFIAIFGPNTLTLILLLSLTGWTRPAYQARLYTIMVKDEEYVYAAKVIGASK
LRQIYYHILPNIFGKLLSVFIASIFASITTVAALAFLGLGLIINSS---------VSLANKNPMALLLPS
IILVILAVTSRFIANGIHDVLDPRI-

>D6JZS9_D6JZT0_1_645465
GITLGVVTGLRRGRPVDTAVLLGTLVVISVPTFVTGLLLQLLLGVKWVRPSVSPRAPLDELILPGLVLAS
VSLAYVTRLTRTSIAENRRADYVRTAVAKGLPRRRVVVRHLLRNSLIPVVTFIGTDIGALMGGAIVTERI
FNIHGVGYQLYQGILRQNTQTVVGFVTVLVLVFLVANLLVDLLYAVLDPRIRGSVLGALAGFFGGGWDAV
LSRITDVFFAIPVVLGGLVLLSVVTNTVWPVVGFIVLLGWPQIYRIARGSVITAKQHDYVQAARALGASD
ARILLRHIAPNAVAPVIVVATIALGTYISLEATLSYLGVGLKPPSVSWGIEISAASPYVRNAPHALLWPA
GALAVTVLAFIMLGDAVRDALDPKLR

>D6K1D6_D6K1D4_2_645465
GVAVGVVSALKPRSFFDRAFMGVALAGVSLPMFFTGQLAILLFRVQWYVPFTENPSQWANTLFPWCSLAL
LYSAIYARLTRSGMLETMNEDFIRTARAKGLRERKVVVRHGLRAALTPIITVFGMDLGLLLGGAVITEYV
FSLHGVGEYAVQGITDNDLPKILGVTLLAAFFVVIANLLVDLLYAAADPRVRGAIMGVVAGYYGGRVDSV
ISRLMDTFLAFPLLLFAIAISNGLPHLSVL-IFVIGFFNWPYLGRIVRGQTLALREREFVDAARGMGAKG
PYILFRELMPNLVGPIIVYSTLLIPTNILFEASLSFLGVGIQPPQASWGGMLRDAVTYYEVDPQYMIVPG
LAIFITVLAFNLLGDGLRDALDPRS-

>D6JZS3_D6JZS4_1_645465
GISVGVLAAMRRYSIWDVSATFITTLAIGVPSIVLGMIMQRVFVIELDWFPLIAGDSFEGIILPAFTLAI
IDAALVAQLARSTMLEVLRADYVKTAVAKGLPRRTVLTRHIMRNSVIPVVTYLGISFGTLLGGAIITETI
FNWNGIGLALIQAIQQNNNPIIVGVVTISVAVFVVLNLVVDLLYAALDPRIRGVALGALAGYYGRWVDTV
IMRVADVFFAFPLLIGAIVIILLMGRGVLPVVLSLAIFSWATFARLLRSQVLSVREMDYVHAAKALGAGQ
GRIIRKHILPNSLTSVLVYATSNVGIAIVAEASLSYLGVGVDPEVAEWGNMISAGRNFMGVKDFMWTYPS
LAIVITALGFILLGNGLRDALDPKMR

>D6K0B9_D6K0B8_1_645465
GVGTGVLSAWRRGRTSERVLTALTLAGTATPVFVIGLVLMIVVCGEFVNLTDDPEQWAWNLLLPWLSLAL
IEAAAFARLTRASMLETLAEDHIRTFRAYGVGERSVVGRHALRGALAPVIALNANNVGSAVGGAVLTETL
FGLPGIGQELVHAVNVVDLPVVVGMVLVVGFFVVIANTVADVLFAVADRRV-GVTVGVAAALGNRWVDQL
LSRLTDIIVAMPLMIMSLALLQSFPRPVLV-ALVIGLIAWGNIAKIVRAQTLTLKGLDHVAAARLSGWGA
WRIARRELLPGLAAPVITYAALLVPTNIAVEAALSFLGVGVKPPTPSWGQMLTAADVWYQAAPQYLLFPA
GALFVTVVALTVLGDGVRTALDPR--

>I3GHI6_I3GHI5_1_1116221
-IPLGIIAAKRFHKWTDKVIRVISTLSISLPAFFIGIILLFIVTN----LMNIDSVILSQFILPVITLSL
GMCAYIIRLVRSNLLMLLQSNIVQASRLRGMNERYILIHDLLKPTILPIIPLLGISLGSLIGGTVVIENL
FDIPGIGYLLMDSIKSRDYPVIQGCVLFIGFFVVIINTIADLLTLLLDPKQRGVTLGLFAGYKKGWIERL
VLRFIDVGLSIPEFIIMIALASFFQPSLWNLVISITVIKWMNYTRLTRSIVNSEMNKPYIKMAQLFHVPT
RTILIRHLTPKIIPAIIVLMVVDFGKIILYISSLSFIGLGAQPPTPEWGAMLQQGRDFISSHPIMLIAPA
SVIAITILIFNLTGDALRDRL-----

>I3GSI6_I3GSI7_1_1116221
AIPIGIISAMKRNSWLDITLMIIALIGLSIPSFWQGLLFILAFSLKLILPPSYMPEHPISLILPVLVIGT
SIAASITRMTRSSVLEVMRSDYVLTAYAKGLSTTQVVIKHILKNAIIPIVTLVGLLVAELLGGSAVTEQV
FNINGIGRYIVQKQLIPDIPAVMGGVVYISIVISLANLIIDIFYALIDPKLRGVLLGTIAG-YFNHIDNL
IMRILDVVFAIPSLLLAVAIIASFGASIPNLIIALSIGNIPSFARTMRASVLEIKRMEYVDAARITGENT
WNIIWRYILPNAIAPMIVRFSLNIGVVVLTTSSLSFLGLGVAPDVAEWGNILRTGSNYLETHSNLAIVPG
VCIMFVVLAFNFIGDAVRDALDPRI-

>I3GJB7_I3GJB8_1_1116221
GLILGVAAATKQNSWVDYTTTVISVIAVSVPSFVLAVLLQYVFAVKLRWFPVAGWEGFSTAVLPSLALSA
AVLATVARYIRAEMIEVLSSDYILLARAKGNSTMRVLFGHALRNALIPIITIIVPMLASILTGTLTIENI
FGVPGLGDQFVRSITTNDFSVIMAITLLFSTLFIVSIFIVDILYGVIDPRIRGVVYGAISGFFGGRVDTI
MQRILEVIASIPNLIVVILFVLIFEPSIWTIILAMSITGWLGMSRVVRGEFLKLKNQEFVMASKTLGASK
FKLIFKHILPNTLGAIVVTSMFTVPSAIFFEAFLSFIGIGVPAPQTSLGSLVNDGRAMLLIYPHELFIPA
MILSLLILFFYLFSDGLRDAFDPKMR

>F7TWK3_F7TWK4_1_1042163
-VPLGMISALYKGKLIDQVSRMLAFVSVSMPAFWLGFLFIYFLSVKLDLFPVLGRGTFAHLVLPALTLAF
PYIGTYMRLLRTSMLENLNEPFVVYARARGLRESLIIGRHVFKKSLLPVLTGLGMSIGNMLSGAVIVETV
FAWPGMGSLFVTSILHRDYPMIQSCLLFMGVIFVVCNLLVDIAYAFLDPRIK-LPVGIFAGYRGGWVDYL
FMRICDIFMAFPSLLLSLALIGILGPGLGNMIFAMVLVQWVFYARIIRGMVLSVKEQPFILAAKVCGTPK
LVIVLKHILPTIVSQVVVLAFMDIGGVVLAISGLSFLGLGIQPPGAEWGMMINDSKPFFRNNPSLMLYPG
MMILLVVIAFNLFGEALRDALDLK--

>F7TZC9_F7TZD0_1_1042163
-ISIGVFSASRQYSWFDSLVTIGVFAAMALPAFFVGLLAIKIFAVDLATGLDYVIEVMKHMILPVTVLTM
LSVGSLTRYFRTNILEVIRQDFIRTARAKGLKEKVITYKHALRNALLPAITLLGFELPALFGGAIITEKI
FNWPGVGQVYMQALSLRDYPLLMGFTMFIALLTVVSNLLADLLYGVVDPRVRGTLLGVLAGYFRGWVDAL
IMRASDILMTIPELPMLFILAKVPSSYRLYVMIMLSFVGWAGLARLVRSQILSLREQEYIQAAKVLGLRS
SRILFRHLLPNVLPLLIVVATLRVGGAILSESTLSYFGLGVVPPTATWGNMIDSANTLIDFRPWLWIPPG
LAIFVTVISINLLGDGLRDALDPKMK

>C8KTE1_C8KTE2_1_455227
GLILGVAAATKQNSWVDYTTTVISVIAVSVPSFVLAVLLQYVFAVKLRWFPVAGWEGFSTAVLPSLALSA
AVLATVARYIRAEMIEVLSSDYILLARAKGNSTMRVLFGHALRNALIPIITIIVPMLASILTGTLTIENI
FGVPGLGDQFVRSITTNDFSVIMAITLLFSTLFIVSIFIVDILYGVIDPRIRGVVYGAISGFFGGRVDTI
MQRILEVIASIPNLIVVILFVLIFEPSIWTIILAMSITGWLGMSRVVRGEFLKLKNQEFVMASKTLGASK
FKLIFKHILPNTLGAIVVTSMFTVPSAIFFEAFLSFIGIGVPAPQTSLGSLVNDGRAMLLIYPHELFIPA
MILSLLILFFYLFSDGLRDAFDPKMR

>C8KV05_C8KV04_1_455227
-IILGVVSALKRGKFTDRAIRSVAFFLTALPSYWIASILIIYVSVKLNILPTSGLTGPESYILPVIVITI
AYAGIYFRNVRRSMVEQLNEDYVLYLRASGVKSIT-LMLHVLRNALQVAVSIFCMSIPMIMGGLVVIEYI
FAWPGLGQLSLKAILEHDFPVIQAYVLIVAVLFIVFNTLADIINALLNPRLRGSILGFLSGYFQGFVDAL
IMRACDVMLAFPSYVVTLALIALFGMGAENIIMAFILTRWAWFCRVIRTSVMQYTASDHVRFAKTIGMND
MKIIHKHIMPLTLADIAIISSSSMCSMILQISGFSFLGLGVKAPTAEWGMMLNEARKVMFTHPEMMFAPG
IAIVIIVMAFNFLSDALQIAIDPR--

>C8KQF9_C8KQG0_1_455227
AIPIGIISAMKRNSWLDITLMIIALIGLSIPSFWQGLLFILAFSLKLILPPSYMPEHPISLILPVLVIGT
SIAASITRMTRSSVLEVMRSDYVLTAYAKGLSTTQVVIKHILKNAIIPIVTLVGLLVAELLGGSAVTEQV
FNINGIGRYIVQKQLIPDIPAVMGGVVYISIVISLANLIIDIFYALIDPKLRGVLLGTIAG-YFNHIDNL
IMRILDVVFAIPSLLLAVAIIASFGASIPNLIIALSIGNIPSFARTMRASVLEIKRMEYVDAARITGENT
WNIIWRYILPNAIAPMIVRFSLNIGVVVLTTSSLSFLGLGVAPDVAEWGNILRTGSNYLETHSNLAIVPG
VCIMFVVLAFNFIGDAVRDALDPRI-

>C8KUS6_C8KUS7_1_455227
-IPLGIIAAKRFHKWTDKVIRVISTLSISLPAFFIGIILLFIVTN----LMNIDSVILSQFILPVITLSL
GMCAYIIRLVRSNLLMLLQSNIVQASRLRGMNERYILIHDLLKPTILPIIPLLGISLGSLIGGTVVIENL
FDIPGIGYLLMDSIKSRDYPVIQGCVLFIGFFVVIINTIADLLTLLLDPKQRGVTLGLFAGYKKGWIERL
VLRFIDVGLSIPEFIIMIALASFFQPSLWNLVISITLIKWMNYTRLTRSIVNSEMNKPYIKMAQLFHVPT
RTILIRHLTPKIIPAIIVLMVVDFGKIILYISSLSFIGLGAQPPTPEWGAMLQQGRDFISSHPIMLIAPA
SVIAITILIFNLTGDALRDRL-----

>B5CCE5_B5CCE6_1_454165
-IPLGIRKAVHNGSRFDVWSSAFIIIGYAIPAFLFAILLIVFFAGGSLPWYQKITDYLWHITLPVLATVI
GGFAALTMLTKNSFLDEVRKQYVVTARAKGVSEKNILWKHVFRNAMLLVIAGFPATFISMFTGSLLIEVM
FSLNGLGLLGYEATVSRDYPVMFGTLYIFTLIGLLLNILSDISYTLVDPRI-GVLAGALQGYYGGKVDLW
GQRLIEVWSGMPTLFLIILLSSVVQPNFWWLLAITVLFGWMSLVGVVRAEFLRTRNFDYIRAAQALGVSD
RDIILRHMLPNAMVATLTFLPFILCSSITTLTSLDFLGLGELLLQGKNNLQAPWLG----------IAAF
LSVAILLSLLIFIGEAVRDAFDP---

>B5CKG4_B5CKG5_1_454165
GVTLGFLAGRFLHRWPDKMICRISYLLSSLPTFWIAMLLLALFAVRWNAGTALLSERLRHLVLPVCALSL
LGMGQIALHTREKIASVMKSEFIRFARAQGDKGWSLLRHQVLRHAITPALCLQFASLGELMGGALLAEKV
FAYPGLGQATIDAGLRGDVPLLMGIVLFCTLLVFAGNTISAWLVVVLNRSLE--VIALVMARIHPRLDLL
MRLITDAMLAMPHLLLLILICFTLGGGKSGVIAAVALTHWPRLALILRADAERVAQSDYLTLTYRLGHGH
LYCWRYHYFPALLPQWLTGTLLMFPHAVLHSAALSFLGFGLAPHEPSLGLLLADALRFI---SHGNWWLV
LFPGLMLFTLVMLFDQFARAIQR---

>B5CFS7_B5CFS6_1_454165
GVSAGVIAALKQNTRWDYTVMGFAMTGVVIPSFVVAPLLVMVFAITLLPGGGWNGGALKFMILPMVALSL
AYIASIARITRGSMIEVLHSNFIRTARAKGLPMRRIIFRHALKPALLPVLSYMGPAFVGIITGSMVIETI
YGLPGIGQLFVNGALNRDYSLVLSLTILVGALTILFNAIVDVLYAVIDPKIRGTLYGSLSGYLGGKIDSV
MMRLLEILNSFPFMFFVILLVTFFGQNILLIFVAIGMVSWLDMARIVRGQTLSLKRKEFIEAAQVGGVST
ASIVIRHIVPNVLGVVVVYASLLVPSMILFESFLSFLGLGTQEPLSSWGALLSDGANSMEVSPWLLLFPA
GFLVVTLFCFNFIGDGLRDALDPK--

>B5CDB9_B5CDC0_1_454165
GMAIGIAAAVWRNRWPDRLGMTLAVTGISFPAFALGMLLMQIFSVDLGWLPTVGADSWQHYILPSLTLGA
AVASVMARFTRSSFVDVLSEDYMRTARAKGVSETWVVLKHGLRNAMIPVVTMMGLQFGFLLGGSIVVEKV
FNWPGLGRLLVDSVDMRDYPVIQAEVLLFSLEFILINLVVDVLYAAINPAIRGTVLGLLAGYYEGWWDRF
IMRICDVLFAFPGILLAIAVVAVLGSGIANVIVAVAIFSIPAFARLVRGNTLVLKQQTFIESARSIGASD
TTILFSHILPGTVSSIVVFFTMRIGTSIISAASLSFLGLGAQPPTPEWGAMLNEARADMVIAPHVALFPA
VAIFLTVLAFNLLGDGLRDALDPKIK

>B5CB26_B5CB28_2_454165
GIPVGMLADVTRSKWPDRFISALALLGFSIPVFWLALLLTLFFSLTLPWRDEMVMSAIRHMVLPVLTLSV
APTTEVIRLMRISTIEVYDQNYVKAAATRGLSRFTILRRHVLHNALPPVIPRLGLQFSTMLTLAMITEMV
FSWPGLGRWLIHAIRQQDYAAISAGVMVIGSLVIVVNVISDILGAMANP---GLVLGVVAGATHGLRSAV
LNHILDTLLSIPSLLLAIIVVAFAGHLSHA-MFAVWLALLPRMVRSVYSMVHDELEKEYVIAARLDGATT
LNILWFAILPNITAGLVTEITRALSMAILDIAALGFLDLGAQLPSPEWGAMLGDALELIYVAPWTVMLPG
AAITLSVLLVNLLGDGIRRAII----

>B5C9L2_B5C9L1_1_454165
GIPVGVLAAVKRGSIFDHTAVGLALTGYSMPIFWWGMMLIMLVSVHWWGEEGNFIDALAHMILPAMVLGT
IPLAVIVRMTRSSMLEVLGEDYIRTARAKGLTRMRVIIVHALRNAMLPVVTVIGLQVGTLLAGAILTETI
FSWPGLGRWLIDALQRRDYPVVQGGVLLVATMIILVNLLVDLLYGVVNPRIRGIILGLVAGYFGGLVDNI
IMRVVDIMLALPSLLLALVLVAIFGPSIGNAALALTFVALPHYVRLTRAAVLVEVNRDYVTASRVAGAGA
MRQMFVNIFPNCLAPLIVQASLGFSNAILDMAALGFLGMGAQPPTPEWGTMLSDVLQFAQSAWWVVTFPG
LAILLTVLAFNLMGDGLRDALDPKLK

>I5MZU3_I5MZV5_12_1005510
-VPLGIWAARHRDRLPDFAVRFIAFLGVSMPNFWLAFLLVMAFSVYLQWLPAMGYGGWQHIILPAVSIAF
MSLAINARLLRASMLDVAGQRHVTWARLRGLNDKQTERRHILRNASLPMITAVGMHIGELIGGTMIIENI
FTWPGVGRYAVSAIFNRDYPVIQCFTLMMVVVFVVCNLIVDLLNAALDPRIRGLVIGGSAGLIGGRVDQA
TMRVADMFMTFPTSILSFFMVGVLGTGLTNVIIAIALSHWAWYARMVRSLVISLRQREFVLASRLSGAGH
VRVFVDHLAGAVIPSLLVLATLDIGHMMLHVAGMSFLGLGVTAPTAEWGVMINDARQYIWTQPLQMFWPG
LALFISVMAFNLVGDALRDHLDPHL-

>I5NGF6_I5NGH4_18_1005510
GIPLGILSAVWRNRWLDHLVRIMAITGISTPAFWLGLGVIVLFYGHLEGNGEVFFNALQHLILPALTLAF
VHLGIVARQIRSAMLEQLSEDYIRTARASGLPGWYIVLCYALPNALIPSITVLGLALGDLLYGAVLTETV
FAWPGMGAWVVTSIQALDFPAVMGFAVVVSFAYVLVNLVVDLLYLWIDPRI-GSLLGCLSGVLGGRADAI
IMRIMDIMLSIPSLVLTMALAAALGSLFNA-MLAIAIVRIPFYVRLARGQALVVRQYTYVQAAKTFGASR
WHLINWHILRNSLPPLIVQASLDIGSAILMAATLGFIGLGAQQPSAEWGAMVANGRNYVLDQWWYCAFPG
AAILLTAVGFNLFGDGIRDLLDPK--

>I5NIS9_I5NIU7_18_1005510
GVSAGVIAALKQNTKWDYTVMGLAMTGVVIPSFVVAPLLVMIFAIILLPGGGWNGGALKFMILPMVALSL
AYIASIARITRGSMIEVLHSNFIRTARAKGLPMRRIILRHALKPALLPVLSYMGPAFVGIITGSMVIETI
YGLPGIGQLFVNGALNRDYSLVLSLTILVGALTILFNAIVDVLYAVIDPKIRGTLYGSLSGYLGGKVDSV
MMRLLEILNSFPFMFFVILLVTFFGQNILLIFVAIGMVSWLDMARIVRGQTLSLKRKEFIEAAQVGGVST
SGIVIRHIVPNVLGVVVVYASLLVPSMILFESFLSFLGLGTQEPLSSWGALLSDGANSMEVSPWLLLFPA
GFLVVTLFCFNFIGDGLRDALDPK--

>P66967_P66965_2_233413
GVVIGAWGAIRQYRLSDRVMTTLALLVLSTPTFVVANLLILGALRVNGGVWDRLGDRLQHLILPSLTLAL
AAAAGFSRYQRNAMLDVLGQDFIRTARAKGLTRRRALLKHGLRTALIPMATLFAYGVAGLVTGAVFVEKI
FGWHGMGEWMVRGISTQDTNIVAAITVFSGAVVLLAGLLSDVIYAALDPR----TVGAISGYFGGWRDRT
LMWVVDLLLVVPSFILIAIVTKNSANIMFL-VLLLAGFGWMISSRMVRGMTMSLREREFIRAARYMGVSS
RRIIVGHVVPNVASILIIDAALNVAAAILAETGLSFLGFGIQPPDVSLGTLIADGTASATAFPWVFLFPA
SILVLILVCANLTGDGLRDALDPA--

>Q7TVZ8_Q7TVZ9_1_233413
GIGFGVIAGLRQGGIFDSAVLVTGLVIIAIPIFVLGFLAQFLFGVQLAPVTVGERASVGRLLLPGIVLGA
MSFAYVVRLTRSAVAANAHADYVRTATAKGLSRPRVVTVHILRNSLIPVVTFLGADLGALMGGAIVTEGI
FNIHGVGGVLYQAVTRQETPTVVSIVTVLVLIYLITNLLVDLLYAALDPRIRGGALGALAGFYGSWIDAV
VSRVTDVFLGLPLLLAAIVLMQVMHRTVWTVIAILALFGWPQVARIARGAVLEVRASDYVLAAKALGLNR
FQILLRHALPNAVGPVIAVATVALGIFIVTEATLSYLGVGLPTSVVSWGGDINVAQTRLRSGSPILFYPA
GALAITVLAFMMMGDALRDALDP---

>G7CUR4_G7CUR5_1_1076135
GILLGLCAGRYLNRWPDRLICRFAYLLASLPTFWVGLLLLALFAVHWSADEADWLMRLRHLLLPVTTLAL
LGVGNIALHTRGRVAEVLESDFIRYARAQGDGGWPMLRFHVLRHALTPALCLQFASLGELIGGSLLAEKV
FSYPGLGQATVDAGLRGDIPLLMGIVLFCTLLVFIGNTVASVLLARINRG----LLAMVAALIHPRCDVA
VRLVIDAMLALPHMLLLILICFTVGGGMRGVILAVALTHWPKLALILCAAARRIACSDYMVLARCQGMGA
LRRWRTHLLPGLLPQWFIGTLLMFPHAVLHSAALSFLGFGLAAHEASLGLLLADALRYL---AGGGWWLA
LFPGLMLLLLVLLFDLATRALQQ---

>G7CS25_G7CS24_1_1076135
GSIVGIFAAWHRGGRMDSILSPLTLVMQAIPPVVISLLALFLFGVSLDFGWEHIKSIMLHAVMPVLTLAM
VQVGGFLITMRNNMI---NLDYITMAKAKGLSSNRVIFNYGARNAILPSVTALSMALGFVIGGSLITEVI
FNYPGLGLTLYQGILARDYPLIQGQLLIMTITMLSFNFLADVLYVFLDPRLRAITIGITAGYFGGVIDEC
LTFLMNVVLVIPNLPLLLVLASFIGEASPTIALIIGFTSWAYGARVIRAQTLALREKEFVIAAEVLGEPA
WRIILVEILPNLISIIGVSFIGSIIYAIVTEATLEFLGLGDPTVVSWGIMLYNAQTSSAILEILAPCFAI
ATLGAGLALLNFAID-----------

>G7CQ33_G7CQ32_1_1076135
GIPLGTLAALSQGKPLDLSIMTAGLIGYAVPVFWLALLVVMFFSLDLPWRQAALHDALRHLILPSLVLAV
VPTTEVIRHVRSSLIDVMKQNYIKAAASRGLSRRQIVWRHGLKNALPPVLPLLGLQLGSVLTSAMITEVV
FEWHGIGRWLISSIALQDYAAIRGATLVVAGFVIFTSVSTELLTTIIYPARRGTAIGILGGMSKGLKSSV
LHHLLDTLLSIPSLLLTIIMVAILGPGLFNTLIAITLALIPPFIRATYNAVHTEMQKEYIIASRLDGSPP
FRIMRLAILPNIVETLVAQTTRTLSAAILDISAVGFLGLGAQSPQPEWGAMLADSSDLIYLAPWTVTLPG
MAILFSVLVTNLVGEGIREAL-----

>G7CX47_G7CX46_1_1076135
-IPLGVYSAIRPRSILTKIIMAVSSIGISIPVFLTAIMLMYLFSIQLWESGFFTWDGILHLILPAVSLSS
IMLPLFIRLVRSEMLEQLSSEYVKFARAKGLDNNKVYYQHALKNTMLPVITVGGVQIGTMVAYTILTESV
FQWPGTGFLFLEAIHRVDTPLITAYVIFVGLIFVVTNTLVDLLYGFINPTV-GIVIGLIAGYFGGRIDSL
LMRFADVQLSFSTMMVAIIISFYSKFAILMLVVIIGIAEWPQYARTVRASVLAEKKKEYVEAAKVMGFRA
PRIMFRHILPNCLSPILVISTVQVANAIMSEAALSFLGLGMPVDQPSLGSLISVGFNYIFSSWWITAFPG
ICLVVLVLVINLLGDWLRDVFNPKI-

>G7CUH5_G7CUH6_1_1076135
GVTFGSIAALKQNTLIDYLLMSSAMAGVVIPGFVLAPLLVLFFSIYLFPAGGWQGGGVQFMVLPVFGMMM
YYISAISRIMRGSMIETMNSNFIRTARAKGLPLRHIILKHALRPAMLPVVSYLGPAFVGIITGSVVIETI
FGLPGIGQLFVNGALNRDYSMVLGLTILVGALTITFNAVVDILYAFIDPKIR-TLYGAASGFIGGRVDSL
MMRILEILNAFPFMFFVIMLVTFFGNLALI-FIAIGAVSWLDMARIVRGQTLSLKSKEFIEAAHVCGVSK
WKIITRHIVPNVLGIVAVYATLLVPGMIMFESFLSFLGLGVQEPMTSWGALLDEGSKSMEVAIWQLLFPA
GFMVVTLFCFNFLGDGLRDALDPK--

>G7CPJ2_G7CPJ3_1_1076135
-LPLGSLSALHPGGLCDRLTLAWSVLMRALPPFLLGLVLMVLLSV-----ELGWFSAAGHLWLPALTLGL
GLSGVLARVVRESVLTVVQSDYYRFALTKGLSPVRVFLRHGLRNTGVSVIAYTSVQLVLLIEGVVVVESL
FAWPGIGHALVHAIFWRDVPIVQGTVLVLAALFVLLNTLTDLLCLAIDPR--GSLLGWLSAWRGGWADGL
LRSLADGVLALPSLLLVLLFS-MAQGGFAILYLGLAMAQWVEYYRVVRARSRTLLASPQVEASRLLGFGN
GYIVRRHLWHELAPQLLTMMAFGLAGAILTLSTLGFVGVGIQPPTPELGLMMTEALPHYQEAPRLLLAPI
MVMGLMLLALVLL-------------

>F9SAH8_F9SAH9_1_1051645
GVTVGTIAALKHNTWVDYTIMSTAMLGVVMPSFVLAPALIYLFSLHWIFPAGGWQGGTFYIVLPVIAMSL
LYVATFARITRGSMIETLNSNFIRTARAKGLSYRYIVVKHALKPALLPVVSYMGPAFVGIIAGSVVVETI
FGLPGIGKLFVNAAFNRDYSLVMGVTILIGFLFILFNAIVDILLALIDPKIR-TLYGAASGFIGGRTDRV
MMRILEILYAVPFMFLVIVLVTFFGRNIILIFVAIGAIAWLDMARIVRGQTLSLRSKEFIEAAHVCGVSK
WKIITRHIVPNVLGIVAVYSTLLIPSMILTESFLSFLGLGVQEPMTSWGALLQEGSQTMEVAIWQLAFPA
VFMVVTLFCFNYVGDGLRDALDPK--

>F9SII9_F9SIJ0_1_1051645
-IPLGIMKAIHHGSRFDIWSSAVVIVGYAVPGFLFAIILIILFASGNLNWYQQIGDYFWHLALPIFAMVI
GGFATLSMLTKNSFLDEINKQYVVTARAKGLDENSILYKHVFRNAMLIIIAGFPSAFISIFTGSMLIEVM
FSLEGIGLLGFESTIQRDYPVVFSSLYIMTLLGLVLSIISDLTYTWVDPRI-GVVVGATQGYYGGWVDLF
GQRFIEVWSGMPTLFLLIILSSFIEPNFWWLLGIMVLFSWMSLVGIVRAEFLRCRNFDYVRAAQAMGVDD
KRIMLRHMLPNAMVASLTMMPFILSGSVTTLTSLDFLGFGLPAGSPSLGELLAQGKANLQ-APWLGISAF
VVLSLMLTLLVFVGEAVRDAFDP---

>F9SCM4_F9SCM3_1_1051645
GSILGIFAAWKRGSKYDAFVTPGMLILQAVPQVVIAMIALFTFAIGLWTSWAFIKDVAYHAFLPLFCASV
VQIGGFLVNMRNNMINLLAEDYITMAKGKGLSENRVVFNYAARNAMLPSVTALSMSLGMAIGGQLIIEII
FNYPGLGSVLFNAINARDYQVLQGQLLIMTLFMLFFNLVADMLYVVLDPRLR-TVIGVSAGYFGGRVDDV
LTAAMNIMLVIPQYPLLFVVAAFIGAGPLTITLVIGFMSWAWGARVVRSQTLALREKEFVKAAEVLGESR
IRIIFVEILPNLISIVGASFIGSVMYAIMMEATISFLGLGDPNTISWGIMLYNVQTSSSMLAWWELLAPC
IALTMLVTGLALLNFAVD--------

>F9SI15_F9SI16_1_1051645
-IPLGVYSAIHPKSFFTKLVMAGSSIGISVPVFLTAIMLMYVFSIELWESGFLTLDGLAHLVLPSIALAS
IMLPLFIRLVRSEMLEVLSSECIKFGKAKGLELNKIYYQHALKNTMLPVLTVGGVQIGTMVAYTILTETV
FQWPGTGFLFLEAINRVDTPLITAYVIFVGLIFVVTNTIVDLLYGIINPTV-GIIIGLSAGYFGGRIDSF
LMRFADVQLSFSTMMVAIIVSFYAQYAVVMLVVIIGIAEWPQYARTIRASVLAEKKKEYVEAARVMGFRA
PRIMFRHILPNCLSPILVISTVQVANAIMSEAALSFLGLGLPVDQPSLGALISTGFNYIFSAWWITAFPG
VVLVTLVLVINLLGDWLRDVFNPKI-

>E4LJZ9_E4LJZ8_1_879310
GFVLGVLAGMYRDSVLDKAIQGFSLLCVSVPIFWLGLLFLMIFSVQLLHEEVTLADQIRHLILPALTLSV
TGISSITLQTREKLLEVMSTNYMLFAEARGESLWQRVRRHGLRNIALPAITLQFASFNELFGGAILAETV
FSYPGLGGTVTLAGLRGDLSLLLGIAIFSAIFVFAGNLIANILYGIADPRLR-LLLGTLSAAFGGKVDQV
VLWLVDLCMGIPHILLILMISVMLGGGVAGVSTGIVVTHWPRLTRVIRAEVMQLRTEPYIMAARHYGHSW
LTVARRHFVPHVLPQYIIGLVLLFPHAIMHEAAVSFLGYGLPLDMPAIGIILSESMRYL---ALGMWWLA
FFPGFLLLVVVLLFDRLGTAL-----

>E4LI68_E4LI69_1_879310
---LAIAAFRFHGRPLDLVIRFGSFFGITIPTFWLALILIYVVSVKL-SLLPMNTSGMEGLILPSAALAV
YYVGLYVRRLRGALLEEHMKDYITGARALGLSDRVILWRYLMPNALPNVLTMLGISLGNLLGGTVVIESI
FGWRGMGFLMVEAIKNNDFTLMQAYVLWGSGVFIVVNLVMDILCLWLNPQVRGIGVGAAMAMTRGRVQLV
CTGIIDFFLAFPSRVFLVALVGFLGPSVFNIIAAILITTWAEYARITRTIVRTEREKWYVRYADVSGIPF
SCRLRSYVLPNVIPQMLVFFFQHLSDIILTVAGLSLIGIGIQPPTPEWGMLLMGSKDYMQTAPWLLMFPG
AAIFITVVIFSLMGDELRDIFEPRW-

>E4LMU4_E4LMU3_1_879310
-VPLGAVMAVYRHGAAERWLTLLSIALTSLPSFWLAIVLMQILCENLRIFPTSGYGTVRHLLLPGLVLGA
GTIGAVMRLQRDALTDVLAENYILTARAKGLPLFYIVYRHALRNAFIATATMLGNYAGALLGGAAIIELI
FALPGLGTLALTAVQARDYPMIQGYVLMVGCMMILVNMCVDVFYVMLKPNLRGLVVGTVSGYVGGRVDAL
IQTVVNVFQGIPSFSLMIALAGLLEPGVTSMLIAVVVTSWTGFSRVVRGEVIRIKGEPFVEGLRALGAGA
GFIVGRYVLRSLLPVVIVLFTIRIGMVILSVSGLSYIGIGLQPPTSDWGLMVSEGQTYF----RTYPLLL
YAPGACIFILCVAVNILGESLQRRF-

>I5WI28_I5WI33_5_1005530
GVSAGVIAALKQNTKWDYTVMGLAMTGVVIPSFVVAPLLVMIFAIILLPGGGWNGGALKFMILPMVALSL
AYIASIARITRGSMIEVLHSNFIRTARAKGLPMRRIILRHALKPALLPVLSYMGPAFVGIITGSMVIETI
YGLPGIGQLFVNGALNRDYSLVLSLTILVGALTILFNAIVDVLYAVIDPKIRGTLYGSLSGYLGGKVDSV
MMRLLEILNSFPFMFFVILLVTFFGQNILLIFVAIGMVSWLDMARIVRGQTLSLKRKEFIEAAQVGGVST
SGIVIRHIVPNVLGVVVVYASLLVPSMILFESFLSFLGLGTQEPLSSWGALLSDGANSMEVSPWLLLFPA
GFLVVTLFCFNFIGDGLRDALDPK--

>I5VML9_I5VMN9_20_1005530
GIPVGVLAAVKRGSIFDHTAVGLALTGYSMPIFWWGMMLIMLVSVHWWGEDGNFIDAVAHMILPAIVLGT
IPLAVIVRMTRSSMLEVLGEDYIRTARAKGLTRMRVIIVHALRNAMLPVVTVIGLQVGTLLAGAILTETI
FSWPGLGRWLIDALQRRDYPVVQGGVLLVATMIILVNLLVDLLYGVVNPRIRGVILGLIAGYFGGLVDNI
IMRVVDIMLALPSLLLALVLVAIFGPSIGNAALALTFVALPHYVRLTRAAVLVEVNRDYVTASRVAGAGA
MRQMFINIFPNCLAPLIVQASLGFSNAILDMAALGFLGMGAQPPTPEWGTMLSDVLQFAQSAWWVVTFPG
LAILLTVLAFNLMGDGLRDALDPKLK

>I5WAI2_I5WAH6_6_1005530
GIPLGILSAVWRNRWLDHLVRIMAITGISTPAFWLGLGVIVLFYGHLEGNGEVFFNALQHLILPALTLAF
VHLGIVARQIRSAMLEQLSEDYIRTARASGLPGWYIVLCYALPNALIPSITVLGLALGDLLYGAVLTETV
FAWPGMGAWVVTSIQALDFPAVMGFAVVVSFAYVLVNLVVDLLYLWIDPRI-GSLLGCLSGVLGGRADAI
IMRIMDIMLSIPSLVLTMALAAALGSLFNA-MLAIAIVRIPFYVRLARGQALVVRQYTYVQAAKTFGASR
WHLINWHILRNSLPPLIVQVSLDIGSAILMAATLGFIGLGAQQPSAEWGAMVANGRNYVLDQWWYCAFPG
AAILLTAVGFNLFGDGIRDLLDPK--

>A4T2Z1_A4T2Z0_1_350054
AILLGCLAGMHRGGLIDRLCTGFSVTFAAVPPFVVSLALVVVVAVGLPGADYTIEGVLRHGILPWIALTV
SMIPWLLLTTRAAVVESVDSDAVRAARSRGVHGWALLRGHIAPVSVLPTLALLGTRLPELIAGAAIVETV
FGWPGMAAVLVDSAAALDFPLLAALTVAAAAAVLAGSALSDAAAVAIDPRVRGLAVGVAAALVGGWFDAV
VMRLVDGFNALPHLVVGIVIAAMWRGAPLAIIASIALTHWPAVARVVRAELLAVADAGWVESARLAGASR
WFVARTHLVPAVTGQALVAMIVLLPHAVWHESTLSFLGVGLSPDRASLGTLLSEARGDV---LTGAWWTL
AVPAAALIATALAFAAAGT-------

>A4T8Q5_A4T8Q4_1_350054
----GVVAGIRQYRLSDRVITALALLILSAPTFVIANLLILGALQANGGGWNQFVDRAQHLLLPTFTLAL
TAMAGYSRYQRNAMLDVLGQDFIRTARAKGLTRRQALFKHGLRTALIPMATLFAYSVGGLFTGAVFVEKI
FGWHGVGEWFVLGIAAQDTNIIVAITVFTGATVLLAGLLSDVLYAALDPRVR--TAGAIAGYFGAWRSSA
LMWLVDLLLVVPSFLLIAIVTRESGTLIWL-ILLLAAFSWMISARIVRGLTMSLREREFVTAARYMGVRN
WRIIVRHILPNVASILIIDTALNVGLAVLAETSLSFLGFGVQPPDVSLGTLIADGTRSVTTFPWVFLFPA
GVLVLIAFCANLVGDGLRDALDPGVR

>H6MJL9_H6MJL8_1_1048689
GIPVGVLAAVKRGSIFDHTAVGLALTGYSMPIFWWGMMLIMLVSVHWWGEDGNFIDAVAHMILPAIVLGT
IPLAVIVRMTRSSMLEVLGEDYIRTARAKGLTRMRVIIVHALRNAMLPVVTVIGLQVGTLLAGAILTETI
FSWPGLGRWLIDALQRRDYPVVQGGVLLVATMIILVNLLVDLLYGVVNPRIRGVILGLIAGYFGGLVDNI
IMRVVDIMLALPSLLLALVLVAIFGPSIGNAALALTFVALPHYVRLTRAAVLVEVNRDYVTASRVAGAGA
MRQMFINIFPNCLAPLIVQASLGFSNAILDMAALGFLGMGAQPPTPEWGTMLSDVLQFAQSAWWVVTFPG
LAILLTVLAFNLMGDGLRDALDPKLK

>H6MCM1_H6MCM2_1_1048689
GMAAGIIAAVWRNRWPDRLSMTIAVSGISFPAFALGMLLIQVFSVELGWLPTVGADSWQHYILPSLTLGA
AVAAVMARFTRASFVDVLSEDYMRTARAKGGSETWVVLKHGLRNAMIPVVTMMGLQFGFLLGGSIVVEKV
FNWPGLGRLLVDSVEMRDYPVIQAEILLFSLEFILINLVVDVLYAAINPAIRGTLLGLLAGYYEGWWDRL
IMRICDVLFAFPGILLAIAVVAVLGSGIANVIIAVAIFSIPAFARLVRGNTLVLKQQTFIESARSIGASD
MTILLRHILPGTVSSIVVFFTMRIGTSIISAASLSFLGLGAQPPTPEWGAMLNEARADMVIAPHVAVFPA
LAIFLTVLAFNLLGDGLRDALDPKIK

>H6MHG8_H6MHG9_1_1048689
-IPLGIRKAVYNGSRFDVWSSAFIIIGYAIPAFLFAILLIVFFAGGSLPWYQKITDYLWHITLPVLATVI
GGFAALTMLTKNSFLDEVRKQYVVTARAKGVSEKNILWKHVFRNAMLLVIAGFPATFISMFTGSLLIEVM
FSLNGLGLLGYEATVSRDYPVMFGTLYIFTLIGLLLNIVSDISYTLVDPRI-GVLAGALQGYYGGKVDLW
GQRFIEVWSGMPTLFLIILLSSVVQPNFWWLLAITVLFGWMSLVGVVRAEFLRTRNFDYIRAAQALGVSD
RSIILRHMLPNAMVATLTFLPFILCSSITTLTSLDFLGLGELLLQGKNNLQAPWLG----------ITAF
LSVAILLSLLIFIGEAVRDAFDP---

>H6MB62_H6MB63_1_1048689
GVSAGVIAALKQNTKWDYTVMGLAMTGVVIPSFVVAPLLVMIFAIILLPGGGWNGGALKFMILPMVALSL
AYIASIARITRGSMIEVLHSNFIRTARAKGLPMRRIILRHALKPALLPVLSYMGPAFVGIITGSMVIETI
YGLPGIGQLFVNGALNRDYSLVLSLTILVGALTILFNAIVDVLYAVIDPKIRGTLYGSLSGYLGGKVDSV
MMRLLEILNSFPFMFFVILLVTFFGQNILLIFVAIGMVSWLDMARIVRGQTLSLKRKEFIEAAQVGGVST
SGIVIRHIVPNVLGVVVVYASLLVPSMILFESFLSFLGLGTQEPLSSWGALLSDGANSMEVSPWLLLFPA
GFLVVTLFCFNFIGDGLRDALDPK--

>H6MIX7_H6MIX8_1_1048689
-VPLGIWAARHRDRLPDFAVRFIAFLGVSMPNFWLAFLLVMAFSVYLQWLPAMGYGGWQHIILPAVSIAF
MSLAINARLLRASMLDVAGQRHVTWARLRGLNDKQTERRHILRNASLPMITAVGMHIGELIGGTMIIENI
FAWPGVGRYAVSAIFNRDYPVIQCFTLMMVVVFVVCNLIVDLLNAALDPRIRGLVIGGSAGLIGGRVDQA
TMRVADMFMTFPTSILSFFMVGVLGTGLTNVIIAIALSHWAWYARMVRSLVISLRQREFVLASRLSGAGH
VRVFVDHLAGAVIPSLLVLATLDIGHMMLHVAGMSFLGLGVTAPTAEWGVMINDARQYIWTQPLQMFWPG
LALFISVMAFNLVGDALRDHLDPHL-

>H6M9A9_H6M9A8_1_1048689
GIPLGILSAVWRNRWLDHLVRIMAITGISTPAFWLGLGVIVLFYGHLEGNGEVFFNALQHLILPALTLAF
VHLGIVARQIRSAMLEQLSEDYIRTARASGLPGWYIVLCYALPNALIPSITVLGLALGDLLYGAVLTETV
FAWPGMGAWVVTSIQALDFPAVMGFAVVVSFAYVLVNLVVDLLYLWIDPRI-GSLLGCLSGVLGGRADAI
IMRIMDIMLSIPSLVLTMALAAALGSLFNA-MLAIAIVRIPFYVRLARGQALVVRQYTYVQAAKTFGASR
WHLINWHILRNSLPPLIVQASLDIGSAILMAATLGFIGLGAQQPSAEWGAMVANGRNYVLDQWWYCAFPG
AAILLTAVGFNLFGDGIRDLLDPK--

>F0ND37_F0ND38_1_930945
-ISLGILSALKPNGLLDNSIRVVYTITRSAPPFIVALLLLLILSYYFVGDIPAFVSALDHSILPALALTL
FGFGGIVRLTRNSMLEVLNTDYIKTARAKGLKERIVITRHALRNALLSSITLISVIFAGLMQGSLVVETI
FNYYGIGYLVAESLLNLDTPTLIAATVVITIVVVISNLVADISYALLDPRIRGTIIGILSGYFGGLLDEA
LMRITDIFLAFPGILLALAISHLSLRLYLS-ALALAIVNWPIYARLVRAQILQVKNMQYITLAKVAGLNN
FQIIKKHIIPHLVSLLLVYTTLDMGTIILNYSILAFFGLGAPPPTPELGRMVYDGLSALPQNWWSSIFPA
IIITLMALGYSLAGDGLRDILDPRL-

>F0NCM5_F0NCM6_1_930945
GNLLGRVAALSRGKISDYAILGLMMFLYTFPVFVTGEILIEVLAIDLTMSLPFVWSVIYHAILPTLTLII
FSLAGWIMGMRNNMIPILQEDYMNYYRLMGVSEKM-VASKAYRLALLPNFTSFSISLGYSVLGAVAIEYL
FNYAGLGYFFNQAITGLDYPLLSGIFFMLVTAMVLSNFVADIIYTIIDPR--AILIGVTAGYAETMIDRV
LSAITQIFLIIPGILIIELIGFKLG-YITI-LFALSLTGWAWGARVLRSLVLSLRRREYILSSDLIGESK
LSIIFNQIIPNNLPFIASNFFFTAIYGIAGFTFIYYFGLG-SLTQVNWGTMLYWSLGGEAYLWWWYIPPG
LMIGLVAFSFALINIGIDRVANPRLR

>F0ND19_F0ND18_1_930945
GSYLGSIAGFNRRSRKDLVILIITSILAALPSFVILMYLEMWLSVQHNTSPNSIMALARFYTLPIIALMF
TSLSGFVLGMRNNMLHTIRDNYVTYAEILGLDRNR-IRKMVYKNSLLPNITAFAIILGLAISQSLTVEGL
LTTPGVGFFFGLALTSKDLPLLQGIFLFIAIMLILSIAVVEAIYTILDPR---TLIGLFGGYGGKISGVI
IDILTITALTIPGVILLVIIENITLSYIIV-VIGLAITSWAFGAKQIRAQVLSISKRDYIIASRLIGEKS
WRIIFNQILPSILPLTVAQFLFGVLYGILSLITAEFWGLGTMLFFISSNGAYLSNQWW------WILGAI
IPIMILGAGLGILNIGIDEFIDPRL-

>F0NFU0_F0NFU1_1_930945
GLFTGAIAASNRNKPLDYLVRGVYLVTWASPPFLIAVILQLVIAYYLAGDWPYFSSLVHHMVLPVIAIAL
VSFGIVTRIARASMLDYMESDFAKLSLMKGLSRRKVVYGVVLRNASIPLVTLIALLFGYSVAGAVVIEDI
FQYHGMGYFITQAIESLDYTSILGTTVIVGIAIIIANLVADILYGVLDPRVRGGILGILAGYLGGIIDEI
LMRVTDAFLSLPALILVIAITVPLKATFLATILGLAIVWWPTYARFYRAQTLRIKNMDYISAAKLSGVSR
ISLFYRYIFLNSVDPILAYAALDFGNVILTYSTLAFLGIGITPPIPELGEMAANGVTGLPQYWWWALFPG
LTILIIVIGFVLLGDRLQDVVA----

>F0NDD2_F0NDD0_2_930945
--FLGIRIGYMRGTKTDSISTVSLSILRSVPIYIYAVLLIYILAFTYGFNLPFIASVLYHAFLPIFTLTI
VNLVGWILQMRANTIYVLGEDFVNFAEVSGIKKDIIEKKYIGKNAILPLYTSLVIAIGFSFSGSVFVEQT
FSYPGVGNLLINSITSNDYPTEMGVFIIIIVAVIVGNLIADLTYSFLDPRA-GIAVGIVAGYLGGIIDDI
LMGITDIVLTLPSIILLIVVVSAFKNPIIL-SLILSITSWAGLARAVRSQVLVIRNSPTIEVLRVLGLSR
GYIIFREVVPTLGSYIIIHYIFNVEAAVYAEVGLYYLG-VLPYNPNNWGAMIQQALSYGAAAIYYLAFPT
LAIVGFMSGLILLSYGIDEISNPRIR

>B6XEL2_B6XEL1_1_520999
GITAGVIAALNQNTKWDFTVMGFAMTGVVIPSFVVAPLLVLIFAIHLLPGGGWDGGNVTHMILPMVALSL
AYIASISRITRGSMIEIMHSNFIRTARAKGLPLRTIIFRHALKPALLPVLSYMGPAFVGIITGSMVIETI
FGLPGIGQLFVNGALNRDYSLVLSLTILVGVLTIAFNAIVDVLYAVIDPKIRGTLYGSLAGYVGGKVDSI
MMRLLEILNSFPFMFFVILLVTLFGTNILLIFVAIGMVSWLDMARIVRGQTLGLKRKEFIEAALVCGVST
RHIILRHIVPNVLGVVVVYASLLVPSMILFESFLSFLGLGTQEPLSSWGALLSDGANSMEVTPWLLLIPA
GFLVITLFCFNFIGDGLRDALDPK--

>B6XFU7_B6XFU8_1_520999
GFGLGLVAGRYLNRWPDKLISTFCYLLASIPVFWVGLLLLSLFAVTLDEQTATFSQKIHHLILPVIALGM
LGVGTIALHTRSKVVEVMNSEFIHYAQAQGDKGWSMMRFHVLKHAITPAICLQFASVGELFSGALLAEKV
FAYPGLGQATIDAGLRGDVPLLMGIVMLCAVLIFISNTLADLLLKRVNKGV---IIALVMASLNKSMDYM
VRGVIDALLALPHLLLLVLICFTLGGGKMGVILAVALTHWPKLTLILRSELLRVQQTDYIMLSHRIGNSA
LWRLRYHYLPMLLPQWMVGTLLMFPHSVLHSAALSFLGFGLAPHEPSLGILLSEALRYL---STGAWWMV
VFPGAALMGLVLLFDQFAKSVQ----

>B6XH12_B6XH11_1_520999
GIPVGVLAAVKRGSIFDHTAIGVSLTGYSMPIFWWGIMLIMLVSVQWWGEAGDFKDAVEHLILPSIVLGT
IPLAVIVRMTRSAMLEVLGEDYIRTARAKGVSRARVILIHALRNALLPVVTVIGLQVGVMLAGAILTETI
FSWPGLGRWLIEGLQRRDYPVVQGGVLLVATLIIFVNLVVDVLYGIVNPRIRGVTIGVIAGYFGGVVDAL
IMRVVDIMLALPSLLLALVLVAIFGPSIVNASIALTFVALPHYIRLTRAAVLVEVNRDYVTASRVAGAGA
FRQMFVNILPNCLAPLIVQASLGFSNAILDMAALGFLGMGAQPPTPEWGTMLSDVLQFAQSAWWVVTFPG
LAILLTVLAFNLMGDGLRDAFDPKL-

>G7WN98_G7WN99_1_1110509
GLVLGIESGFRRGRRLDKALLGGLMFLNGFPDFFMGIVLLLLFGVLMLAGLPLALDILHHLMAPLAALVL
VRVTSPYLLTRNTMITTLRESFVMTARAKGCSEGRIKYRHAGRNSLLPVVTSTGMMIPHMITGALFVEIV
FSYPGVGWLLYNSLLTRDYPLIQGILLMVTVAVLAANLLVDLLYSRLDPRVS-VLIGGTAAIFGGLYDRF
WMRVVDATIAIPDVIVIILVAAYLRPNVLFMILLLSALSWPGGARVIRAQTLTLKERMHVSAARTFGAGW
PHLLFRHIVPDLAPVLVAIMIQDARRAVFMEAGLSFLGISDP-SVMSWGKMIQYARVFTFLWKWWLLPTG
IALSATLIGLSFTGYALESALDPRL-

>G7WM34_G7WM33_1_1110509
GTYLGALAG-WDEGRGSRRLQTLAIAIYSSPPYFISLVAVYILGFKLVYLTGDPLNVLHHLFLPVFIMTL
FAASRNFMIMRGSVIQEKRSLYVSYARAKGLYRDEILFASVFKNAILPIITLIALDFGFIFSGALFIEIV
FSMNGMGLLIYDAVLCRDYPVLQGAMLIITVMVIIANILADLIYGVVDPRVRGTMVGLVAGYYRGWADEV
LMGLTDVVLMIPQIPLIITLAAFLRPSFWMIALLMGLLWWPSMARVVRSRAIQVREMSFVEAARCLGFPH
RHIILTDVLPNTVHVILPKFMLTVASAMIAEASISFLGLVDPT-ARSWGTTISFAFARGG-FINGYWWWY
LPPGICITLFVLSL------------

>D2RRT8_D2RRT9_1_543526
AIPLGVIAADRRNEPTDHVSRIVALVGVSTPSFWIGIVLILVFAVKLDGHLELYYQSLRHLLLPMIALGT
LQMATIMRVERTQMIESLQGEYVRLARAYGVPERTVLRKHAFQPAQLPIITIVGLNLSTAIGGAVLVETV
FDINGMGRLFIDAIQSNDYQLVMGITMTLGALFVIGVIITDISYAYIDPRVTGTIVGAVAGYYGGRVDDV
LMRIVETVYAIPPLILIIVFTFVGGANIWYAVLGVGIAFVPVFARIIRSRVLSIREMDYIEAAQAAGVKD
RNVIMRHVVPNSFAPVLVYATLQIGVTILIVAGLSFLGYGAQPPTPDWGQMLNVAHSNHMHNIWLSIWPG
LAIMITIMGFNLFGDGLQDALDPRI-

>D2S1L5_D2S1L6_1_543526
GISIGALMAYWEGGKLDVGLTSYAVLMGSIPFYVLAILLLIFLAYRLGFNLVYISGIVRHAALPVISMLV
-ASGVASLGMRGNSIRVLGEDYLRVARLRGLSDITISTQYVARNAVLPMYTTLLISIGEMFGGSIVLEQV
FQYRGVGWYMLSATHQRDYPLMMGGFMVITVAMVISLLLADLTYGYVDPR--GTIIGSIAGYKGGMTDTV
LSSITDVFINIPGFPLVMVLGQILGNPFAI-GILLSVASWGGLARAIRSQMLTLREESFVEASQAMGIGT
PTIVFKEIVPHLMPFVVINLTNAGRKVIFEAVALYYLG-ILPFKNLNWGSILNQAYGANAHAIHWFLVPM
FSIVFISVGLTLLGQSLDRVFNPRVR

>D2S047_D2S046_1_543526
-IVLGAVMAFKEKSRFDSVSSVVVIGLNSTPYYVAGILFIFFFSIRYGFNLAFMQSIALHAALPILSMSV
LG-LGTALTMRGNSVRVLGEDYLRVAELRGLRNSRIATQYVGRNAILPMYTQFMIGIAGVLSSSVIVEEI
FSYPGVGLLVYDAIQVRNYPVLMGSLIVFTLVTIVAILIADLTYGFIDPRI---LVGILSGLRGSKIDTI
LMSITDIIITIPGLPLVIVLIFQPRDPYVI-GVLLGLDNWPGLARTVRSQVLSIREESYVEASQIMGVST
GTILRRDVLAQLMPYITVNSALASRRIIFESVGLYFLG-ILPFTTFNWGVMMNIAYEGQALMYHFLAFPL
LTIFLMSFGLVLFSQGMDSVFNVRL-

>D2S252_D2S251_1_543526
AVVWGALIAYKEGSRFDTVSSGLSILLSSVPFYVLGILFVVVFSYKFSLSLQFVGNVLYHAALPIASIVI
TQVGLQTLAMRGNSIQVLGEDFVRVARLRGLSDRRIAVRYVGRNAILPMYTGFLTLIGFNLGGSVILEEV
FTYTGIGYYMFEALINRDYPLMMGIFLVITTALVLSVYIADLTYGLVDPR--AVLIGTVAGYKGGTTDRV
LTTFSDVAMSIPGLPLIMVLAVSPERAVVI-GILITINYWAGLARSIRSQVLTIRENSYVEASRTMGVST
PRILIKDVIPNIMPYVLVNFANAARYVVFASVGLYYLG-ILPTSVANWGIQLDNAYSQAGATMYQLAVPM
IAIMFLALGLILLAQGMDRVFNPRVR

>D2S0N0_D2S0M9_1_543526
-ISLGALLAYKEGSRLDSAVSTVAIVMNSVPYYVAAIVLIAIFVTNLGFNLPFIVDVLRHATLPMLSVII
TGFGVQTLAMRSNSIRVLGEDYIRVARLRMLPTSRIANQYVARNAILPIYTGFVIQIGFIFGGSIILEDI
FQYPGVGYYFFNAITARDYPLMMGGFLIISVAVVIAVTIADLTYGLIDPR--GAFVGIVSGYKGGRADEI
LMTLTDTAMMIPGLPLIIIVGAIWESPILV-GILVSINAWAGTARSLRSQVLTIREEAYVEASRIMGVST
GSILRKDITPQLLPLILVNFVMSGRGVIFNSVALYFLG-VLPVEGVNWGVMLEKAYNAGAVLYYTVLWPL
LTIVLLSWGLIMLSQGLDRVVNVRVR

>D2RXU3_D2RXU2_1_543526
GIPVGVVSAVKRGEPADEVSRIAALAGIATPNFWLGLVLLFVFGVHLPDAPLLSLETLWFLVLPTITLGT
ASAALVARLLRSSMLRELNAPYVRTARAKGLRERTVICKHVLRNSLIAVVTVAGLQLTLLVDGAVVVEQV
FSWPGMGRLLVGAIGQRDFPTVQATVLVIAVSVVVANLLVDIAYAVLDPRIRGVPLGAIAGYFGGWVDEL
VMRVVDTLYAFPFLVLAIAVVAVVGRGYWNIVAALALTGWIGYARLLRGEVLSVKEREYVTAARALGTPD
RTVIARHVLPNAVAPVIVQATLNVGTVVLTAAALGFLGLGLEPSTAEWGSMLADGRDSIAGHWHRTVFPG
LAIFLFVMAINLVGDGINDALDPR--

>D2S1M9_D2S1M8_1_543526
GIVLGAVMAYREGSQFDTGSTVLSMFMNSVPYYVAALLLVYVFSIQLGLTPIFIADVFYHATLPIASLVL
TGFGGVAITMRGNSIQEIGEDYIRVAHLRGVPGRRIAVRYVGRNALLPMYTNLMISVGFMFGGSIILEQI
FAYPGLGNYLLQALNNSDYPLMMGIFIVITAAVLICILIADLTYGLIDPRV--TIVGTVSGYKGGTVDSV
LTTFTDIAMTIPGLPLIILLIFEPESPYVI-GVFLVINSWAGLARSIRSQVLSIRDHSYVEVSRIMGAST
PKIIVDDVLPNIMPYVLINFVNSARGVIFGSVALFYLGFSNNWGITLNEAFTNAAIYSLD-GIYWLLFPM
IAIVGLSFGLVLFAQGTEKLFNPRIR

>L7H765_L7H782_17_1205752
AVPLATLAARNKGSWSDNLIRVFTTTGLGMPAFWLGIMLILMFSVQLSGYGSDWLDKVHHLVLPCLTIAL
ALSAVLIRNLRASMLVELQADHVTAARARGLSESALFRRHVLPNSLVPSINLLAVNIGWLISGTVVIESL
FAIPGIGQLLVRGIFSRDYMVVQGVAMVLACATVIVNFLADVATVAIDPRVNGILLGLLAGFFPRILGPS
VMRLMDIMLALPSLLLAVAIVAILGPGLINTVIAIAIVSLPSYVRLTRAAVMGELNRDYVTAARLAGATL
PRLMFITVLPNCMAPLIVQATLSFSSAILDAAALGFLGLGVQPPTPEWGTMLASARDYIERAWWVVSLPG
LTILLSVLAINLMGDGLRDALDPKLK

>L7GUA5_L7GUC0_15_1205752
-LALGIGAAMGRGGRLDGALNFITLSLVAVPEFLVATLAVLIFAVNLGADVSSPWQFMRTYALPVMTLCC
VIVAQMARMTRAAVIDQLDSPYVEMARLKGVSPVRIVLRHALPNAIGPIVNAVALSLSYLLGGVVIVETI
FNYPGIASLMVDAVTNRDMALVQGCTMLFCSAYLGLVLMADLCAILSNPRLRGVCAGAIQGYYGGMTDLI
GQRIQEIWSGLPVLYLLIILSGFVSSFWWL-LGIMALFSWLSLVDVVRAEFLRGRNLEYVKAARALGLTD
AALMWRHILPNAMTSTLTYLPFIITGAIATLTALDFLGFGMPAGSASLGELIGEAKRNLQ-APWLGLTAF
VVLALILSLLVFIGEACRDAFDPR--

>L7GU74_L7GU61_13_1205752
-IPLGIRKAVRHGSAFDVWSSTLVIIGYATPAFLFAILLIVVFAGGSLSTWGKVKDYLWHLVLPVSSLVI
GGFATLTILTKNSFLNEISRQYVVTARAKGLTEHRVLYGHVFRNAMLLVIAGIPQALIEVFAGSLLIETI
FGLDGLGRMSYEAAVSRDYPIVFGTLFLFTLFGLLIKLIGDLCYTLVDPRI---GIGTLCAVAPKWLDEI
ISRLMDAFISIPSKMLALIMVSAFGSSEVLLICTAVLSYTPGAFRIARSLAVNIEALEYVQVARTRGEGR
IYIACREILPNMLNPVMTDLGLRFGFIVLLLSGMSFLGLGVQPPDADLGSLVRENIGGLSQGAPAIVIPA
LAIGTLTIGVNLFIDRLA--------

>L7H7G8_L7H7E9_19_1205752
GLLAGVIAALKRGSLFDHGVMGISLAGYSMPIFWWGLILIMFFSVTLSDEQGAFLDALHHMILPAIVLGT
IPLAVIARMTRSSMLEVLREDYVRTARAKGLSPARVVFVHGLRNALIPVLTVFGLQIGTLLAGAVLTETI
FSWPGIGKWLIEAIGARDYPVVQNGILLIACLVILVNFVVDILYGFANPRIRGTFIGALSGYIGGRFDNL
CMRVIDIVLAFPFLVLMLAIIAILGPGLGSFYIAMAMVGWVSYARLIRSQILVLKESDFALAAKSLGFGH
LRILFRHLLPNAMFGSIVFSMSDAVLVLLSGASVSYLGLGVQPPTAEWGTMVAEGQAFLTSAWWICTFPG
LAIVTLAMGFSLLADGVA--------

>B6B1G2_B6B1G1_1_314270
GIPMGVFTALYKDSVLTKLFQAISLVGISLPTFLIGILLIYVFSVQLWSTGLLTVSGLKALILPAITLGL
FQMTLIMRLVRSEMMEILRSDFIKFARARGLTPRAVHFGHALKNTMIPVITITGLQLGSIIAFAIITETV
FQWPGIGLMFLQAVQDVDVPIMAAYLLMIAFLFVFINLIVDILYVVVDPRIRGITLGLVAGYMGGRVDAI
IMRVADVQLSFPAILIALLLVDRERSAFTVLVISIGLSFWVQYARTVRSSTLVERNKEYVQAARLIGLHP
FLIMLRHVLPNVMGPVLVIATINLALAVITEATLSFLGVGIPGTQPSLGTMIRTGNDFLFSEWWITFFPG
AMLAALVLAVNLLGDWLRDALNPKL-

>B6ATK1_B6ATK0_1_314270
GLPLGILAARHRGRWQDHLVRVIALLTVSAPGFVWAVILMLLFAFYLVGNWAAFGSAVHHLILPAIALSL
SGIGQAARLTRANMVETYEKPYIEMAQAYGFFPSRIARSYAFKPSLIPSLTIIGLDFAAMLGNAFLVEAV
FAWPGLSRYGVAVILRKDLNAIMGTVLIIAITFLIVNIIVDLMIAFLNPRIRGTMIGLLAGYIGGWLEMI
LMRIVDVFLSIPPLVLAIAMMGVLEPTLTNAMLAVTAMWWPWYARLVYSIARGEREEGYVLAAEVIGAGA
GHIAFREILPNCLPAIITKMTLDMGFVIIIASSLSFLGLGVQPPTADLGSMVAEGARYLPDSWWLTVFPG
LAILVAVFGFNLLGDGLRDVL-----

>B6B386_B6B387_1_314270
-VPLAVIATKRPGSLLDRFAVGIASLGNAIPAYWLGLMLILLFAVKLAWLPALGASTPAHAILPALTLGL
GVAASLTRIIRSGILEARGQAFLPAISRRGVSERALGKDHIAPHAAIPVITVFGLELAFLLEGIVLVEVI
FGRPGLGTFLVQAILSRDFSHVQAVVVLTALIFVTVNLVIDLSYRAIDPRI-GTTIGLIAALGGRFADWG
LMRVTDTFLAFPELVAAIVIAGLLGAGSWSLIFALSITGWMRYARVARGIGLSVQSRGYVVQARLAGLSG
ISIARWHYLPSLLPSLTVVWTGMFARAILGISALGFLGFGVQPPNPEWGAMLLDARVHLRSTPLQMIWPG
LAIVICVLAINLAGDALRDALSK---

>B6B450_B6B449_1_314270
-LPIGVYSAYRQYSVFDQAGTFVSMIGFSIPPFFTGPLLIVLFSVQLVTDWASFKVQFLQMIMPVMVLAL
QTTAQISRYMRASMLENLNQDYVRTARAKGLSEAVVVMVHVLRNSMIPVVTVIALGMPAIFGGAIITENV
FKVNGIGQLLLTALFANDIPMVLTLTFIFAILIVLFNLIADILYGVLDPRIRGTLIGVLSG-YFKRLDGI
LMRFTDLVLSLPLLPLLLVAVPEQGMFVLI-VGIIAITSWMQTARIVRGEILALKEREFILAARSIGTTP
YKIITRHLLPNIMSPIMVSATLGLATAIITESALSFLGVGFPSDFPTWGKMLADSVPRMTEYPERVMLPG
IAISLTVLSVNYLGDGLRDALDPRI-

>B6AVY5_B6AVY6_1_314270
-IPLGIRKAVHDGTSFDTWTSAMIIVAYAIPGFLFAILLLVLFAGGSLSPIGKALDYLWHIALPVLASTI
SAFATLTLLTKNSFLDEIKKHYVMTARAKGLSESRVLYGHVFRNAMLIVIAGFPAVFISVFSGSLIIETI
FSLDGLGRLGFEAAVARDYPVIFGTLFIFGLIGLIVSILSDLMYVLVDPRI-GIAAGALQGYFGGWVDLI
FQRVIEIWSAVPSLYIIIIMFAILGRSFWLLVFLMVLFGWMALVGVVRAEFLRARNLEYVRAAKALGVSN
TVIMFRHMLPNAMVATVTMLPFIVTGTISALAGLDFLGLGEMTLQAKQNLQAPWLA----------FTAF
TVFAVMLSLLVFIFEGVRDAFDPR--

>B6AXK9_B6AXK8_1_314270
-FPAGIYAASRRGGLGDVSIMGATQLGVAIPNFWFAMMLVLVFAINLPGWDNGLFTGLKALTLPAIALAL
PQAAILARVMRSSLLDILNEDFIRTARAKGLTPRQALWRHALRNALIPVLTIIGLQFSFLLAGSIIIEQV
FYLPGLGRLVFQSISQRDLIVVESVVMLLVFAVILVNFIVDLAYAWVDPRLRGVPLGLAAARQGSLLDEV
IMRGNDLVFAFPSLVIAILITAVFGPGAINAIIAIGIFNIPVFARLTRSAALPLWQREFIMAARVSGKGN
ARISMEHILPNVTNLLIVQGTIQFSLGILAEAGLSYVGLGAQPPLPSWGRMLADAQTMVSFAPHLALIPG
GAIILTVLGLNLMGDGLRDLLDPRIR

>B6AXY7_B6AXY8_1_314270
-LLIGVLAGMREGSRTDRSLSTLSIATTATPEYVSGVIFIALFAASATATSAMENANFNNFFLPVLTISL
YGMGYIARMTRASMAEVMTAQYIRTARLKGVSFPNIVMKHALRNALIAPFTVIMLQIPWLLNGVVIVETL
FNYKGFGWVLVQAAGNNDIELLLGVSVVSVIVVLITQLISDIGYVYLNPRISGITLGLPAGYYGGKFDTL
LSFVANLVLAFPVILLFYLLV-NPAAGILVVFVSVVFVNAPTVFRIVRGLTLDIKQRDYVAAAQTRGEGS
WYIMLWEILPNARGPLIVDFCLRIGYTTILLGTLGFFGLGLESESPDWGSTINEGRKLLSIYAHPALPPA
LALLSLVLGLNLLADGL---------

>B6B1P0_B6B1P1_1_314270
AIFLGLLAVRYKDRWPDKLISAVTLTSISIPEFLIGYVLMYFIGVKLINDSMSLGEKLAAIALPVTVLTL
VVLAHMMRMTRAAILNVMQSAYIETAELKGLSSFQVISRHAFPNAIAPIVNVVMLNLAYLVVGVVVVEVV
FVYPGMGQYLVDHVAKRDVPVVQACGLVFAAVYILLNMVADIVSILANPRLRGSCLGLLAAVMGGWVDQA
ISRFVDLIMSIPTLIFALVVLSVMPVTIPVLILVMGLLDSTRVYRLSRAVAVDINVMDYVEAATLRGEGR
GWIIFREILPNALSPLVAEMGLRFIFAVLFVSTLSFLGLGVQPPGADWGGIVKENKDGIVYGIPAALVPA
FAIATLAISVNLVADWI----L----

>F0PS68_F0PS69_1_930170
GIAAGTFAALYHGKVIDYGVSLLAILGISIPSFILAPLFIQIFAIQFELLPVASWGTFEHTVLPSFALAL
GPIAVITRFVRSNMIEVLQSDYIKLARAKGIPIKKIIIRHALRNAIVPVLTFVGPLMAGLLTGTFVIEKI
FSIPGLGKYFVDSIFNRDYPVIMGTTIFYSALLIVCIFITDIIHRIVDPRIRGVLIGGFSGRLGTLIDEW
IIRGIEVLYGIPYLLIVILLLIVMKPLFTI-IIALALTGWIGMARLVRAQVLSLKQREFVIAAERLGTSH
MKIIYGHLIPNLTGIIIVNLSFTIPAAIFSESFLSFIGLGVQSPAASWGTMTNDALGTLLSEWWQLFFPA
IMIALIMFAFNAIGDGLQDAIDPKIV

>F0PM75_F0PM76_1_930170
AIPLGLLTGVKKNSIFDRVVNFISYVGISMPVFWFALLLIYLFSLKLTVGQDSVWDIVQHGILPCMVLAF
QNVSVYMRYIRSSTIQQLEEDYVQIQYAYGASKKTVLFNHVLRNVLIPIITIFGLSIPSLVGGAFITETV
FSWPGLGSLGVNAIFRFDYPIIMAITLLSSFMLILGNLIADILYGVVDPRIRGTAVGTISGYFGGKLDNF
LMRVVEVLMSIPSFFLMLLLNAYLKPGITTLVLIIGLLTWMDTARIVRAETLSVKEREYVLYAKVSGQKS
LTIIVRHIIPNILSTIIIAATLTIATSILMESSLSFLGLGIREPDSSWGSMLNNAQGYIGEAWYLTLFPG
FLILLTVLSFNVIGEALKKAFAP---

>C2S0H6_C2S0H7_1_526975
GLILGIVAALRNNTWVDYGATIISVLGMSVPSFVFAALLQYFVGVKLGWFPVAFWKGPEFTVMPTIALSM
AVIATIARFARAELIEVMQADYILTAKAKGISQGVIIIKHALRNALIPVVTILGPMVAGLITGTLVIEQI
YAVPGLGEQFVKSITVNDYTVIMGTTIFYSAIFILVIFIVDILYGIIDPRIRGVAYGGISAFYGGRVDNI
MQRIMEIINGIPYLIIVILMVIIMGSGIWSITLAMAITGWIGMSRIVRGQILKLKNQEYVLASRTLGATN
TQLIVKHLIPNVMGPIIVMTMFTIPTAVFGEAFLSFIGLGIQPPFASLGSLVNDGYKSIQTYPHMMFIPA
VVISILILAFNLMADGLRDALDPKMR

>C2RXY0_C2RXY1_1_526975
GIAAGTFAALYHGKVIDYGVSLLAILGISIPSFILAPLFIQVFAIQFELLPVASWGTFEHTVLPSFALAL
GPIAVITRFVRSNMIEVLQSDYIKLARAKGIPIKKIIIRHALRNAIVPVLTFVGPLMAGLLTGTFVIEKI
FSIPGLGKYFVDSIFNRDYPVIMGTTIFYSALLIVCIFITDIIHRIVDPRIRGVLIGGFSGRLGTLIDEW
IIRGIEVLYGIPYLLIVILLLIVMKPLFTI-IIALALTGWIGMARLVRAQVLSLKQREFVIAAERLGTSH
MKIIYGHLIPNLTGIIIVNLSFTIPAAIFSESFLSFIGLGVQSPAASWGTMTNDALGTLLSEWWQLFFPA
IMIALIMFAFNAIGDGLQDAIDPKIV

>D5UKS0_D5UKS1_1_446466
GVTVGIVSALRQYSAFDYLIIFLSFLLFSLPSFWVAVLLKQWAAIGFGNYWVQVLDSFTHLALPTLTLVL
IAFASYTRYSRSSMLEVMNQDYIRTARAKGLPERLVVVRHGFRNALIPLATVVPIDVITLLGGAIITEAV
FARPGMGQLFVGSLDGAEIDPVMAYLLVTAFLAILANIIADIVYATIDPRIRGIAIGAAAGFFRGRSDTV
LMRLTDLVITVPTIVIGAVVGAGTVSGVVF-AVAMGLILWTTLARLVRGEFLSLREREFVDAARVAGASN
LRIIFKHILPNAIGTVIVSVTLLMSSAILLETALSFLGFGIVAPEISLGQLINQYQQAFATRPWLFWWPG
LFIIVIALSINFIGDGLRDAFDPRQ-

>D5UF62_D5UF61_1_446466
GVPLGYLAARRQGRLVDHVAVVTSLLGVTVPVFFLAFLLKWLFAVQLTREWDASWDALLHLVLPALALGT
IPLAIIARITRASVIDVQHADYVRTARAKGLSPAHVRSRVILHNAMLPVSTTIGLQVGLLLSGAVLTETV
FAFPGIGKFLADAVFNLDYAVLQGFILLIAVVYALVNLAVDVSYGLIDPRMRGMLVGLLAGAFGGGVDSA
AMRLVDLMLAVPSLLLAVSIAAIAGQTPSAVVIAIGVVQVPVFARLLRGSMLAQMGQDYVLAARSLGLSR
RTVTMSHVLPNSVSPVIVQATLLLATAVIEAAALSFLGWGRMLVAA---------QNELEIAPRLALWPG
VCISVTALGFTLFGEALREALDPRS-

>B7L631_B7L630_1_585055
GIPVGVLAAVKRGSIFDHTAVGLALTGYSMPIFWWGMMLIMLVSVHWWGEDGNFIDAVAHMILPAIVLGT
IPLAVIVRMTRSSMLEVLGEDYIRTARAKGLTRMRVIIVHALRNAMLPVVTVIGLQVGTLLAGAILTETI
FSWPGLGRWLIDALQRRDYPVVQGGVLLVATMIILVNLLVDLLYGVVNPRIRGVILGLIAGYFGGLVDNI
IMRVVDIMLALPSLLLALVLVAIFGPSIGNAALALTFVALPHYVRLTRAAVLVEVNRDYVTASRVAGAGA
MRQMFINIFPNCLAPLIVQASLGFSNAILDMAALGFLGMGAQPPTPEWGTMLSDVLQFAQSAWWVVTFPG
LAILLTVLAFNLMGDGLRDALDPKLK

>B7LAK2_B7LAK3_1_585055
-IPLGIRKAVYNGSRFDVWSSAFIIIGYAIPAFLFAILLIVFFAGGSLPWYQKITDYLWHITLPVLATVI
GGFAALTMLTKNSFLDEVRKQYVVTARAKGVSEKNILWKHVFRNAMLLVIAGFPATFISMFTGSLLIEVM
FSLNGLGLLGYEATVSRDYPVMFGTLYIFTLIGLLLNIVSDISYTLVDPRI-GVLAGALQGYYGGKVDLW
GQRFIEVWSGMPTLFLIILLSSVVQPNFWWLLAITVLFGWMSLVGVVRAEFLRTRNFDYIRAAQALGVSD
RSIILRHMLPNAMVATLTFLPFILCSSITTLTSLDFLGLGELLLQGKNNLQAPWLG----------ITAF
LSVAILLSLLIFIGEAVRDAFDP---

>B7LCB4_B7LCB5_1_585055
GMAAGIIAAVWRNRWPDRLSMTIAVSGISFPAFALGMLLIQVFSVELGWLPTVGADSWQHYILPSLTLGA
AVAAVMARFTRASFVDVLSEDYMRTARAKGVSETWVVLKHGLRNAMIPVVTMMGLQFGFLLGGSIVVEKV
FNWPGLGRLLVDSVEMRDYPVIQAEILLFSLEFILINLVVDVLYAAINPAIRGTLLGLLAGYYEGWWDRL
IMRICDVLFAFPGILLAIAVVAVLGSGIANVIIAVAIFSIPAFARLVRGNTLVLKQQTFIESARSIGASD
MTILLRHILPGTVSSIVVFFTMRIGTSIISAASLSFLGLGAQPPTPEWGAMLNEARADMVIAPHVAVFPA
LAIFLTVLAFNLLGDGLRDALDPKIK

>B7L5T0_B7L5T1_1_585055
-VPLGIWAARHRDRLPDFAVRFIAFLGVSMPNFWLAFLLVMAFSVYLQWLPAMGYGGWQHIILPAVSIAF
MSLAINARLLRASMLDVAGQRHVTWARLRGLNDKQTERRHILRNASLPMITAVGMHIGELIGGTMIIENI
FAWPGVGRYAVSAIFNRDYPVIQCFTLMMVVVFVVCNLIVDLLNAALDPRIRGLVIGGSAGLIGGRVDQA
TMRVADMFMTFPTSILSFFMVGVLGTGLTNVIIAIALSHWAWYARMVRSLVISLRQREFVLASRLSGAGH
VRVFVDHLAGAVIPSLLVLATLDIGHMMLHVAGMSFLGLGVTAPTAEWGVMINDARQYIWTQPLQMFWPG
LALFISVMAFNLVGDALRDHLDPHL-

>B7L7I5_B7L7I4_1_585055
GIPLGILSAVWRNRWLDHLVRIMAITGISTPAFWLGLGVIVLFYGHLEGNGEVFFNALQHLILPALTLAF
VHLGIVARQIRSAMLEQLSEDYIRTARASGLPGWYIVLCYALPNALIPSITVLGLALGDLLYGAVLTETV
FAWPGMGAWVVTSIQALDFPAVMGFAVVVSFAYVLVNLVVDLLYLWIDPRI-GSLLGCLSGVLGGRADAI
IMRIMDIMLSIPSLVLTMALAAALGSLFNA-MLAIAIVRIPFYVRLARGQALVVRQYTYVQAAKTFGASR
WHLISWHILRNSLPPLIVQASLDIGSAILMAATLGFIGLGAQQPSAEWGAMVANGRNYVLDQWWYCAFPG
AAILLTAVGFNLFGDGIRDLLDPK--

>B7LHI9_B7LHJ0_1_585055
GVSAGVIAALKQNTKWDYTVMGLAMTGVVIPSFVVAPLLVMIFAIILLPGGGWNGGALKFMILPMVALSL
AYIASIARITRGSMIEVLHSNFIRTARAKGLPMRRIILRHALKPALLPVLSYMGPAFVGIITGSMVIETI
YGLPGIGQLFVNGALNRDYSLVLSLTILVGALTILFNAIVDVLYAVIDPKIRGTLYGSLSGYLGGKVDSV
MMRLLEILNSFPFMFFVILLVTFFGQNILLIFVAIGMVSWLDMARIVRGQTLSLKRKEFIEAAQVGGVST
SGIVIRHIVPNVLGVVVVYASLLVPSMILFESFLSFLGLGTQEPLSSWGALLSDGANSMEVSPWLLLFPA
GFLVVTLFCFNFIGDGLRDALDPK--

>H4AJW9_H4AJX0_1_931446
GLILGVAAATKQNSWVDYTTTVISVIAVSVPSFVLAVLLQYVFAVKLRWFPVAGWEGFSTAVLPSLALSA
AVLATVARYIRAEMIEVLSSDYILLARAKGNSTMRVLFGHALRNALIPIITIIVPMLASILTGTLTIENI
FGVPGLGDQFVRSITTNDFSVIMAITLLFSTLFIVSIFIVDILYGVIDPRIRGVVYGAISGFFGGRVDTI
MQRILEVIASIPNLIVVILFVLIFEPSIWTIILAMSITGWLGMSRVVRGEFLKLKNQEFVMASKTLGASK
FKLIFKHILPNTLGAIVVTSMFTVPSAIFFEAFLSFIGIGVPAPQTSLGSLVNDGRAMLLIYPHELFIPA
MILSLLILFFYLFSDGLRDAFDPKMR

>H4AJC2_H4AJC1_1_931446
-IPLGIIAAKRFHKWTDKVIRVISTLSISLPAFFIGIILLFIVTN----LMNIDSVILSQFILPVITLSL
GMCAYIIRLVRSNLLMLLQSNIVQASRLRGMNERYILIHDLLKPTILPIIPLLGISLGSLIGGTVVIENL
FDIPGIGYLLMDSIKSRDYPVIQGCVLFIGFFVVIINTIADLLTLLLDPKQRGVTLGLFAGYKKGWIERL
VLRFIDVGLSIPEFIIMIALASFFQPSLWNLVISITVIKWMNYTRLTRSIVNSEMNKPYIKMAQLFHVPT
RTILIRHLTPKIIPAIIVLMVVDFGKIILYISSLSFIGLGAQPPTPEWGAMLQQGRDFISSHPIMLIAPA
SVIAITILIFNLTGDALRDRL-----

>H4AHB6_H4AHB7_1_931446
AIPIGIISAMKRNSWLDITLMIIALIGLSIPSFWQGLLFILAFSLKLILPPSYMPEHPISLILPVLVIGT
SIAASITRMTRSSVLEVMRSDYVLTAYAKGLSTTQVVIKHILKNAIIPIVTLVGLLVAELLGGSAVTEQV
FNINGIGRYIVQKQLIPDIPAVMGGVVYISIVISLANLIIDIFYALIDPKLRGVLLGTIAG-YFNHIDNL
IMRILDVVFAIPSLLLAVAIIASFGASIPNLIIALSIGNIPSFARTMRASVLEIKRMEYVDAARITGENT
WNIIWRYILPNAIAPMIVRFSLNIGVVVLTTSSLSFLGLGVAPDVAEWGNILRTGSNYLETHSNLAIVPG
VCIMFVVLAFNFIGDAVRDALDPRI-

>F8IHF9_F8IHG0_1_1048834
-MLIGTVQAYFENTIADHIITVLNYFFYSMPSFWLGILMVMFFSIQLQDPNPGFWDWLHHLILPAATLTL
VTLAGYSRYMRSSVRETLLMDYVRTARAKGLRESQVLWRHVLRNSILPQITLFGLSFPALFAGALFIEEI
FNYPGMGLLYWNAVGTLDYPVLLGVTMFLGALTIIGNLLADILYSLVDPRISGTFYGMVSALAGGWVDII
LMRIVDILLSIPSIFILLFLNATFKNVGLM-IFVLAATSWLGVSRIVRGEVLKIKNETYVEAALLAGVRT
WRLMTKYLVPNFIGTVLVTTTFAVADSILSIAGLSFLGLGLPPPAPNWGADLSAAMNYIFQAWWLIYPPG
ILILCSQLFVNFIGDGLRHALETR--

>F8IE69_F8IE68_1_1048834
GTLIGILIAWRRGGTADNVIPVATMFGQAIPTFWLGLILIYFFGFVHGLNGPFLASAVYHSLLPAVVVFV
GSISGWIVGMRNNMITTLGEDYVVFAEAKGVSKRRLIFSYAARNALLPQLTSVAIALSSIIGGQILIEQV
FSYPGIGYGLTNAVASEDYPLIQGMFLIIAVTALVINFIVDMLYGRLDPRVRAILIGVTAGYVGGVVDSI
LNALCNIFLVMPGLALLIIIESYVHNTTPYNGLIIALTGWAWGARVMRSMAMTIASRDYIAAARLSGMST
LRIIVFEIVPNMTSVVASNVMYACLAAVLAESGLAYLGWGTMLYWATQNSALMSGA----------WWWF
VPPGLGIALLGTSFALMNFGID----

>Q8PU83_Q8PU84_1_192952
GVLLGTLSAKNRKNGSDRIMMTGMIAFAEIPSFLLGLILLLIFSVHLTGLAEQAWDILYHAFLPVVTLSL
SQLTGVYLLTRNTLITVTTKDYIRTARAKGLGEKTVWTRHALRNALLPVVTRTGFMIGIMMGGVVLVESV
FSYPGIGMTLRSAVIGRDYPLIQGILLVIAVSILVCNLMVDKIYGKLDPR---GAVGILAGYIGGNVDEA
LMRVIDITMALPSFPLLIVISAFLGPSILNVILILVLFSWAKPARIARSQTLALKKNDYITAARNYGAKP
FYLLWRHIFPEVMPVLLVLVIGISSHAIIAETGLAFLGLGDPTSK-SWGMMLNHATGFRSIWQWWLLPPL
FMLIFLLLCLAFISRDMERILDPKLK

>Q8Q0X6_Q8Q0X5_1_192952
GFILGIVAGMNKGTWIDRAIKTYCYVLAATPTFWLALVLLMVFSVSLTAENVTFFDRIQHLILPALTLSL
LGVAQIAMFTREKLIEVLSSDYVLFAKARGEKGLDLVLRHGIRNVALPAITLQFLGFSELFGGAVLVEQV
FSYPGIGQAAVAAGLRSDVPLLLGVVIFSAIFVFCGNLIADTIYEFVDPRIK-VVLGLLSS-AGKAVDSF
VSWLVDLFLSIPHLLLIILISIGLGGGAYGVIMGVALTHWTSLTRVVRAEIKQLKTQEYIHISKNLGKSK
WWIATKHILPHLIPQILLGTILMFPHAILHEASVTFLGFGLSPHEPAIGIILSESMKYLSAYWWLAFFPG
LSLLIVVLAFDMIGDNLGKIIDPK--

>Q8PRW7_Q8PRW8_1_192952
-LPLGIISALKKGTVIDDVCRLFALAGVSMPNFWQAYLLIIVFALTLLPSSGYGDGGITYLFLPAVTLGT
GYAAVTMRLMRSSMIDVLQQDYVRAARAKGVPEHMVIFRHALKNSLIPVVTVAGLNFGYLLNGSVIVETI
FSWPGIGNLIVSSILSKDYPMIQGCVLFIAVIFVLVNFAVDISYAYLNPRIRGLAVGSLSGYYGGWADEA
VMRIVDAFLAFPSLLLALGIAGLFGAGFKNLVIALIVVDWAGYARLARSSVISVKEQDYIKASKGLGVGD
MHVIVHHVIPNIISPLIVMATIGMGYVILSAAGLSFLGFGVQPPTPEWGSMLNEGKTYIRSAPYIMVFPG
IAIMLVVLAFNYLGDELRDLIDPR--

>H4ABK2_H4ABK3_1_931434
GLILGVAAATKQNSWVDYTTTVISVIAVSVPSFVLAVLLQYVFAVKLRWFPVAGWEGFSTAVLPSLALSA
AVLATVARYIRAEMIEVLSSDYILLARAKGNSTMRVLFGHALRNALIPIITIIVPMLASILTGTLTIENI
FGVPGLGDQFVRSITTNDFSVIMAITLLFSTLFIVSIFIVDILYGVIDPRIRGVVYGAISGFFGGRVDTI
MQRILEVIASIPNLIVVILFVLIFEPSIWTIILAMSITGWLGMSRVVRGEFLKLKNQEFVMASKTLGASK
FKLIFKHILPNTLGAIVVTSMFTVPSAIFFEAFLSFIGIGVPAPQTSLGSLVNDGRAMLLIYPHELFIPA
MILSLLILFFYLFSDGLRDAFDPKMR

>H4ACU1_H4ACU0_1_931434
-IPLGIIAAKRFHKWTDKVIRVISTLSISLPAFFIGIILLFIVTN----LMNIDSVILSQFILPVITLSL
GMCAYIIRLVRSNLLMLLQSNIVQASRLRGMNERYILIHDLLKPTILPIIPLLGISLGSLIGGTVVIENL
FDIPGIGYLLMDSIKSRDYPVIQGCVLFIGFFVVIINTIADLLTLLLDPKQRGVTLGLFAGYKKGWIERL
VLRFIDVGLSIPEFIIMIALASFFQPSLWNLVISITVIKWMNYTRLTRSIVNSEMNKPYIKMAQLFHVPT
RTILIRHLTPKIIPAIIVLMVVDFGKIILYISSLSFIGLGAQPPTPEWGAMLQQGRDFISSHPIMLIAPA
SVIAITILIFNLTGDALRDRL-----

>H4A9M9_H4A9N0_1_931434
AIPIGIISAMKRNSWLDITLMIIALIGLSIPSFWQGLLFILAFSLKLILPPSYMPEHPISLILPVLVIGT
SIAASITRMTRSSVLEVMRSDYVLTAYAKGLSTTQVVIKHILKNAIIPIVTLVGLLVAELLGGSAVTEQV
FNINGIGRYIVQKQLIPDIPAVMGGVVYISIVISLANLIIDIFYALIDPKLRGVLLGTIAG-YFNHIDNL
IMRILDVVFAIPSLLLAVAIIASFGASIPNLIIALSIGNIPSFARTMRASVLEIKRMEYVDAARITGENT
WNIIWRYILPNAIAPMIVRFSLNIGVVVLTTSSLSFLGLGVAPDVAEWGNILRTGSNYLETHSNLAIVPG
VCIMFVVLAFNFIGDAVRDALDPRI-

>Q2FMW9_Q2FMX0_1_323259
GISLGARAGFQSGKWWSDAISLIALVISSTPPYLLSLLVLVLFVYHLFYDTYNLQSILYHLILPTFVLIS
FYTSRNILIMRGAVLTEKELLYPQFARSLGISERNILLHHIRKNAIIPLIALIALDFGFLFSGALFIEIV
FSLNGMGSLMYDAILARDYPILTGSLLIIAIFVIIANITADIMSLIIDPRIRGTSIGIVSGFLQGWVDDL
MMGVTDITLIIPKIPVIILIAAYLHPSIWILIIVLGLFSWETTARVVRTKTMQIRNSGFVLSSRCLGFSS
FSIIIHDIIPVIYPVLLPKFMLTIASAMISEASLSFLGLSDPMME-SWGKMIADAFDHGG-FIREMWWWF
LPPAICMCVTVLAITRI---------

>Q2FPT2_Q2FPT4_2_323259
AIVLAILAASREGGLIDRIITNTSFLLYAAPSFFIALILILVFSVWLPGFFAELADRIRHIILPAAALGM
SHFALFYGYLRSSLSESIKQDYIITARAKGIDERTILIRHAFRNSLLPFVTQLGLAIPWLISGSVVIETI
FAWPGIGRLTYDAAMKSDFMLLIGLTLFTSILVIIGNLLADIAYAIIDPRVRGAGIGITAGFIGGKVDGL
LMRIVDTINSPPEVILLIVLATIFPRSILTIILIISLTHWMSTSRLIRGETLSIKERPFVEAAIALGADD
RYIMKRHILPNLYSILVISVTLMAAHAIMMEAMLSFLGLGIPAHMASWGNMLNQAQSDVMRIWWTSIFPG
IMLVATVWSIYRLGEGLKEYL-----

>D6IPU5_D6IPU4_1_656380
GIPLGILSAVWRNRWLDHLVRIMAITGISTPAFWLGLGVIVLFYGHLEGNGEVFFNALQHLILPALTLAF
VHLGIVARQIRSAMLEQLSEDYIRTARASGLPGWYIVLCYALPNALIPSITVLGLALGDLLYGAVLTETV
FAWPGMGAWVVTSIQALDFPAVMGFAVVVSFAYVLVNLVVDLLYLWIDPRI-GSLLGCLSGVLGGRADAI
IMRIMDIMLSIPSLVLTMALAAALGSLFNA-MLAIAIVRIPFYVRLARGQTLVVRQYTYVQAAKTFGASR
WHLINWHILRNSLPPLIVQASLDIGSAILMAATLGFIGLGAQQPSAEWGAMVANGRNYVLDQWWYCAFPG
AAILLTAVGFNLFGDGIRDLLDPK--

>D6IVX9_D6IVX8_1_656380
GIPVGVLAAVKRGSIFDHTAVGLALTGYSMPIFWWGMMLIMLVSVHWWGEDGNFIDAVAHMILPAIVLGT
IPLAVIVRMTRSSMLEVLGEDYIRTARAKGLTRMRVIIVHALRNAMLPVVTVIGLQVGTLLAGAILTETI
FSWPGLGRWLIDALQRRDYPVVQGGVLLVATMIILVNLLVDLLYGVVNPRIRGVILGLIAGYFGGLVDNI
IMRVVDIMLALPSLLLALVLVAIFGPSIGNAALALTFVALPHYVRLTRAAVLVEVNRDYVTASRVAGAGA
MRQMFINIFPNCLAPLIVQASLGFSNAILDMAALGFLGMGAQPPTPEWGTMLSDVLQFAQSAWWVVTFPG
LAILLTVLAFNLMGDGLRDALDPKLK

>D6IVN8_D6IVN9_1_656380
-VPLGIWAARHRDRLPDFAVRFIAFLGVSMPNFWLAFLLVMAFSVYLQWLPAMGYGGWQHIILPAVSIAF
MSLAINARLLRASMLDVAGQRHVTWARLRGLNDKQTERRHILRNASLPMITAVGMHIGELIGGTMIIENI
FAWPGVGRYAVSAIFNRDYPVIQCFTLMMVVVFVVCNLIVDLLNAALDPRIRGLVIGGSAGLIGGRVDQA
TMRVADMFMTFPTSILSFFMVGVLGTGLTNVIIAIALSHWAWYARMVRSLVISLRQREFVLASRLSGAGH
VRVFVDHLAGAVIPSLLVLATLDIGHMMLHVAGMSFLGLGVTAPTAEWGVMINDARQYIWTQPLQMFWPG
LALFISVMAFNLVGDALRDHLDPHL-

>D6IPB4_D6IPB5_1_656380
GVSAGVIAALKQNTKWDYTVMGLAMTGVVIPSFVVAPLLVMIFAIILLPGGGWNGGALKFMILPMVALSL
AYIASIARITRGSMIEVLHSNFIRTARAKGLPMRRIILRHALKPALLPVLSYMGPAFVGIITGSMVIETI
YGLPGIGQLFVNGALNRDYSLVLSLTILVGALTILFNAIVDVLYAVIDPKIRGTLYGSLSGYLGGKVDSV
MMRLLEILNSFPFMFFVILLVTFFGQNILLIFVAIGMVSWLDMARIVRGQTLSLKRKEFIEAAQVGGVST
SGIVIRHIVPNVLGVVVVYASLLVPSMILFESFLSFLGLGTQEPLSSWGALLSDGANSMEVSPWLLLFPA
GFLVVTLFCFNFIGDGLRDALDPK--

>D6ILQ6_D6ILQ7_1_656380
GMAAGIIAAVWRNRWPDRLSMTIAVSGISFPAFALGMLLIQVFSVELGWLPTVGADSWQHYILPSLTLGA
AVAAVMARFTRASFVDVLSEDYMRTARAKGVSETWVVLKHGLRNAMIPVVTMMGLQFGFLLGGSIVVEKV
FNWPGLGRLLVDSVEMRDYPVIQAEILLFSLEFILINLVVDVLYAAINPAIRGTLLGLLAGYYEGWWDRL
IMRICDVLFAFPGILLAIAVVAVLGSGIANVIIAVAIFSIPAFARLVRGNTLVLKQQTFIESARSIGASD
MTILLRHILPGTVSSIVVFFTMRIGTSIISAASLSFLGLGAQPPTPEWGAMLNEARADMVIAPHVAIFPA
LAIFLTVLAFNLLGDGLRDALDPKIK

>D6IRS6_D6IRS7_1_656380
-IPLGIRKAVYNGSRFDVWSSAFIIIGYAIPAFLFAILLIVFFAGGSLPWYQKITDYLWHITLPVLATVI
GGFAALTMLTKNSFLDEVRKQYVVTARAKGVSEKNILWKHVFRNAMLLVIAGFPATFISMFTGSLLIEVM
FSLNGLGLLGYEATVSRDYPVMFGTLYIFTLIGLLLNIVSDISYTLVDPRI-GVLAGALQGYYGGKVDLW
GQRFIEVWSGMPTLFLIILLSSVVQPNFWWLLAITVLFGWMSLVGVVRAEFLRTRNFDYIRAAQALGVSD
RSIILRHMLPNAMVATLTFLPFILCSSITTLTSLDFLGLGELLLQGKNNLQAPWLG----------ITAF
LSVAILLSLLIFIGEAVRDAFDP---

>Q9YFD8_Q9YFD9_1_272557
GVYLGTKAAANKDKLIDHLTRLLALSGYSMPVFWLALMLLYLFYNVLNRNIEVFIDAVKHLIPPVLTQTY
IHIAIFIRVLRSSMIEEMNKEYVDFALSKGLRREVVLKDYVRRNSYISLVNVAGLQFVGLMSGVVLTETV
FNWPGLGRFAANAAIQLDPAAVVGFTLFVGTLFIVVNLAVDILLAYLDPRIRGVVVGSISAYFGGIIDNI
LMRITEVFLSLPGLILAMAIASMMERSLQNMILALIAVWWPAYARIVRAEVLRVKNEPYVEAAKILGLNT
YRIIARHILPNSIYTVLVIASMDLGLVVLVASGLGFLGLGAQPGTAEWGIMISEGRNWLLQAWWPVFFPG
IAIFLWVLGWSLLGDGLRDVLDPR--

>Q9YC56_Q9YC55_1_272557
GIPLGIISALTRDTIIDAAIRIMALVGISVPIFWLAYLLIFVFYTKYMLDAATFEDVLRRYTIPAFTLAY
PSIGFVARLVRNSFLDAMSGDYVEFMDARGLPSTWKYR-HILRNSSIPIVTVLGLIFGGLLTGAPITETI
FGLPGLGKFLLDSINNYDYLSLMGGVLFVGIIYLTVNLLVDITYAIIDPRVRGILLGLFSGYRGGVVDEV
IMRVVDVFLAFPGLILAIALSLPMVRLVVV-VIALWIVWWPVYARLVRGMVLSARENTYVEAARALGIPT
HSILLGHILPNILGPVLVYLTLDFGAVILVEAGLSFLGLGAVPPIADWGRIIYDGAQYYPNAWWLVFFPG
LAILFTVLGFNLLGDALRDIMDPRTR

>Q9Y9N0_Q9Y9M8_2_272557
GVGSGVVAA-FRGGLVDRLLRTSSIVAYTLFIPWLGLMLKYVFSIKLTANPAALVSAVEHLILPSLTLGI
VLSGVYTRLVRIHVAEALRSEVAVAYRARGLRESRIAV-HMLRISLIPTITMMGLQFAILLGGAVLTEAT
FSWPGLGSLLVERISYRDYSTIQGVTVFFAFMVGLVSLIVDIIYAIVNPRVRGVPLGLVSGYFGGPVDRV
LSVVMDSLYAFPGIVLAIAIASVLGPSVLNAAIALMVVYVPAYFRMTRARVIEIKTQDYIVALRVLGAPH
SRIMFRHVLPGVMPTVLVVYGLASADAILTEAGLSFFGLVVTYPAPDWGLDISYGIKQF---LSGSWWLT
LFPGLAILTLALGFAMIGEGLAERFR

>G0AHB1_G0AHB0_1_1005048
GLPAGILAALKRNTVLDYSVMGASLTGYSMPVFWWALLLILLFSVTLSDDSGAFKSALSHLILPTIALGT
IPLAVIARMTRSAMLEVLREDYVRTARAKGLSRARVVAVHALRNALIPVVTVVGLQVGTLLAGAILTETI
FSWPGIGKWLVAAIQRRDYPVVQGGILLSAITIIIVNLAVDLLYGVINPRIRGVLLGLLAGYFRGLVEVA
IMRLMDIMLALPSLLLAIAVVAILGPGLMNAMYAIAVVMLPHYARQTRAAVIGEMSRDYVSASRIAGAGT
LRIMFNCVLPNCLAPLIVQATLGFSSAILDAAALGFLGMGAQPPTPEWGSMLASAMEFIQSAWWVVAFPG
LAILISVLAFNLMGDGLRDALDPKLK

>G0A885_G0A886_1_1005048
-LLLGIASAMYRGSTFDRVVNVSAVSLVSVPEFLIATIAVMIFAVKLSADAATVGAFIKSYAMPVMTLCC
VIVAQMTRMTRAAVIDQLRSSYAEMALLKGVRRTRIVLRHALPNAIGPIANAVALSLSYLLGGVIIVESI
FNYPGIATLMIDAVTTRDMPLVQACSMIFCAGYLLLVLTADVLAIVSNPRLKGTAVALYAAFTGGWRDAV
ISRALDALISIPSKMFALMMVATFGSSMWLLVTTAAITYMPGAYRIARSVAVNVQAMEYVQAARARGEGV
WYIMTMEMLPNMIRPVLADFGLRFVYVVLLLSGLSFLSLGVQPPDADWGSLVRENISGL----GEGALAV
IMPALAIASLTIGVNLLIDN------

>G0A8B8_G0A8B7_1_1005048
GLVIGIVSAVWRNEWPDRLGMTLAVSGISFPSFALGMLLMELFSVKLGWLPTIGADSWRHYILPSLALGA
AVAAVMARFTRSSFVEILQEDFVRTARAKGLSETIVVLKHCLRNSLIPVVTMMGLQFGFLLGGSIVVEKV
FNWPGMGRLLIDAVEMRDYPVIQAEILLFSLEFIFINLVVDVLYAVINPSIRGTLAGLIAGYYEGWPDRI
IMRICDVLFAFPGILLAIGIVAILGNGMSNVIFAVAIFSIPTFARLVRGNTLALKHLTFIEAVRSIGAND
RTIILRHIFPGTVSAVVVYFTMRIGTSIITAASLSFLGMGAQPPMPEWGAMLNEARSDMMTAPHIAIFPS
LAIFFTVLAFNLLGDGLRDALDPKID

>B4ENJ5_B4ENJ6_1_216591
-VGLAVLTA--GRRWAGRAASGVELLLASTPSFWLGIMLLFVFSFTLKLFPVAGDRGFASLVLPALSLGL
AQGAVIGRVLRQGIERALDEPYALTVRSWGIGGLALRVRHALRHAALPAVTLAGWLVGGLLSGAVITEQV
FGRPGLGKVTVDAVLSKDMPVILAIAILSAAIYVTLSTAVDLLYLLIDPRLRGTALGLCAGLARGWLDEL
ITRVLDVVSAFPDLLLALMLISFTGPGAVNLVFALGIASVPRFARVVRAQTFVVAASGYVEHARTLGLAP
AVLVWRHVLPHAIAQVPVLATIGLGTAIIGTSGLSFLGMGPQPPAAEWGLMLAEGRNYLYNAWWIAVWPG
LAITAAVIAVNALGGYWQARFEHR--

>B4EHT4_B4EHT5_1_216591
GMAIGIASAVWRNRWPDRLGMTIAVSGISFPAFALGMLLMEVFSVKLGWLPVVPDGSWKSYVLPSLTLGA
AVAAVMARFTRASFVEVLNEDFVRTARAKGVHEPMVVLKHCLRNAMIPVVTMMGLQFGFLLGGSIVVEVV
FNWPGLGRLLVDAVTMRDYPVIQAIVLLFSLEFILINLTVDVLYAVINPTIRGTFFGLLAGYYEGWWDRI
TMRIADVLFAFPGILLAIGVVAILGNGMVNVICAVAIFSIPAFARLVRGNTLMLKHMTYVEAARSIGASD
WTIIMRHILPGTVSSVVVYFTMRIGTSIITAASLSFLGLGAQPPTPEWGAMLNEARADMVTAPHIAVFPS
LAIFLTVLAFNLLGDGLRDALDPKL-

>B4END8_B4END9_1_216591
-LLLGILAAVKRESVVDRVISLGTLSLVATPEFLIATVAVLVFAVKLSGPIDSLHDFLRAYAMPVLTLCA
VVIAQMARMTRAAVIEQLSASYVEMAMLKGASPARVVLRHALPNAIGPIANAIALSLSYLLGGVIVVETI
FNYPGLASLMVDAVGNRDFPLVQACTLIFCVAYLMLVLFADLCSIVSNPRLRGTTLGLLATVSGRAVDET
MSRLLDALTSIPSKMFALMFVAAFGSLPLL-VLTAAVSYMPGSYRIARALAVNISTLEFVQVAKARGESA
LYIACVEMLPNMIHPMLADTGLRFTFVVLLLSGLSFLGLGVQPPYADLGSLVRENIASLGDGSAVAIMPA
VAIAILTVGVNLLIDGL---------

>B4EKZ6_B4EKZ5_1_216591
GVLLGTVAAVRRDSVIDRFVMLIGNFGNVVPPFVLGPVLVWIFAILLLPAGGWGDGGWQYRLLPIVLLTF
INVSLLARVMRGSMIETLSSNYIRTARAKGLPGSTIVLRHALKPALMPVVSLFGTVCITSITAAVVTESV
FALPGLGQLVVNGAINRDYTLVLGLVVLTTVCAVLFNLLVDLAYAWLDPRIRGVAWGATAGFAGGRVDSV
MMRVVDMMYAIPYLLIAILMMTLFGRSFMLVVLTISAFSWIDMARVVRGQTLSLRNREFVDAARAIGVSP
GSIVLRHVVPNLLGVVVVYATVSVPNIVLTESVLSFLGLGVQEPMTSWGVLIQDGAQKLESMPWLLLAPA
VMLCVTLYCVNFVGDGLRDALDPK--

>B4E8I8_B4E8I9_1_216591
GLPAGVIAALRRGSVIDHGVMGTALTGYSMPIFWWGLILIMVFSSYLAPDEGAFKSAVSHLILPAIVLGT
IPLAVIARMTRSSMLEVLREDYIRTARAKGLSPVRVVVVHALRNALIPVVTVIGLQIGTLLAGAVLTETL
FSWPGVGKWLIDAIGRRDYPVVQGGILLIATLVIVVNLVVDLLYGVLNPRIRGIVLGLVAAFFQKWADTP
VMRIMDVLLALPSLLLAVAVVAIIGPGLTNTMFAIAIVALPAYVRLTRASALGELQKEYVTASRVAGAGT
LRLMFSQVLPNCTAPLIVQATLGFSSAILDAAALGFLGLGVQPPTAEWGAMLASARDYIDNAWWIVTMPG
LSILISVLAINLLGDGLRDALDPKLK

>B4ELT0_B4ELT1_1_216591
GVPLGVAAAVKHNRPIDHIARFVGLIGNSVPVFWLGLMGLLLFYARLAGEWDVFRNAVSHIALPAAILGY
YSVAYLSRMTRSFMLDQLNQEYIVTARAKGLSERRVIWRHAFGNIAVPLLTVIALTYSNLLEGSVLTEIV
FAWPGLGSYLTGALLNADMNAVLGATLVIGAMFITVNLLTDALYRVFDPRARGLLIGTTAGYCGGFVDSV
LMRITDIALAFPKIVLALAFAAALGPGVINAVVAISITAWPAYARLARAETIRIAQADYIHAARLQGASG
PRILLRYIMPLCMSSVIVRATLDMAGIILTVAGLGFLGLGAQPPSPEWGFMVASGRNVLLDAWWVATLPG
IAILLVSLAFNLLGDGLRDVFDPR--

>B4E9W3_B4E9W2_1_216591
-VPLGIAKAVRNGSRFDTVTSVLVLTGYAVPGFVLGVLLLMLFGGGTLTLIGQTLDYLWHMVMPVTASVI
GNFAIVTILTKNTFLDEIGRQYVLTARAKGALERDVLWKHVLRNAAIPLLTGLPAAFVGALNGNLLIETL
FSLDGMGQLSYDSVIRRDYPVVLGSLFLFTLIGLLTKLIADICYVLVDPRI-GVLTGALQGFYGGRTDLI
GQRLIEIWSALPDLYLLIIFASIFTSLWLL-FILLSMFGWLVLSDYVRAEFLRNRALDYVKAARTMGLSN
WQIMWRHVLPNSLTPVITFLPFRMSAAILSLTSLDFLGLGVQPPTPSLGELLQEGKNYLD-AWWISISAF
AALVITLLLLTFMGDALRNALDTR--

>E4UA89_E4UA88_1_670487
GVWMGTMAAIHRDRFVDQVVRVFAIIGWSLPTFVLAIWMLAVFYGYFNGRWDVTYSALKRLVMPVATYTI
VASAQIMRVLRSSMLDVLNSDYVRTARAKGLPERVVNLKHARRNAIIPVVTIAGLMFAFMLEGVFFIEII
FNIPGLGQWAVPAAIQLDFPAVIGIALLTGLVVSIANLAVDILYGIIDPRISGIVIGGLSGFIGGTVDNL
IMRITDVMLSFPGLVFVMIVSVIFGSGLTTVMLALALIRWAGYARFFRGDILRTKAQEFVDAARAIGASP
LRVFLKHVFPNAIGTLLILASMDVGSIVLTAAGFSFLGLGAPVGYADWGQMISFARGYILGFWYVWIYPS
LMLVLFGLAWNLLGDAVRDALDPK--

>E4U4Y3_E4U4Y4_1_670487
GVPAGVLAAVRKGSLAELATMTLALLGQSIPVFWLGLMLILVFGLELRWLPISGAGSWKHLILPTITVGT
FVTASIARLTRSGVIQELRSDHVRTARAKGLAGRVVVYKHALRNAAIPVVTIIGLQLGALLSGAVITETI
FAWPGIGRFVLIAVSQRDFPVVQATVVVFALLLALVNLIVDLAYLWLDPRVRGVPLGLVSGYVGGRLDDL
LMRLGDIQLSLPFILLVIAIIAALGPSLTNTILTLGVTSWVVYARVVRGSVLSLKEQDFVQAARALGAPT
QRILTRHLLPNAAGPLIVVATLELARIIVSEAALSFLGSGVPPEVPSWGQMLADGREVLYFGWWVATFPG
VAISLVVLGINLLGDALGEVLDPRS-

>E4U6W9_E4U6X0_1_670487
GLPMGVGAAIRADTLTDRTLRFLSVLGISAPTFWIGIMLILIFSVNLGWLPSSGLSSWKHYLMPAFTLSL
YRIALFLRMVRSTMLDVLNQDFIRTARAKGLAERVVVYKHALRNALIPFITVAGLQFGHLMAGAVVTEKI
FAIPGMNRLALDALYSDDRPVIIAFIIVVAVLFAVVNLIVDLFYAIIDPRVRGTPLGLLAGYAGGRLGEL
IMRLADIQLAVPTFLVALVVLTGGGSVLKL-ILVIGVVGWANYARLVRGAVLSEKEREYVLAAEALGMSR
GRIMFRHILPNVLSVILVQMSVDVPRVILLEATLSFLGVGVSIETPAIGLMIQRGLDYIYSVWWTTVLPG
LVLATLVLATNLIGDWMRDAFDPRRR

>E4UA86_E4UA85_1_670487
GVWLGTQAATHRDSLLDQALRVVAIVGWSLPTFVVAIWLVAWVYGGLNGRPDIALEALKRLVLPATALVI
VVSAGIMRVMRSSMLDELGKDYVRTARAKGLAEKTVVYKHARRNALIPVITMAGPMLGRMIGGIVVIELI
FNFPGLGEWAAKAALQLDVTTLLAFVMLIGLIMATANLLVDVAYVIVDPRIR-TVVGGLAGLFGGWLDNL
LMRLVDVVYSIPGLVLAMVFASIFGRGLIKTMIAIALVAWPIYARMLRGNILQVKAQDYISAAHAVGAGS
GRLFFKHILPNAIGPMIILASLDIGAIVITASTLAFLGLGADVGYADWGQMISFARSWISNYWFVWFWPS
MAIALFVLGWNLLGDAVRDALDPR--

>E4U4D2_E4U4D1_1_670487
AIPAGIMAAVRKNSWLDLSVMTAALVGISMPIFWLGLLLIYLFAVNLTGNFAATRNALRHLILPALALGS
IPTAVIARMMRGAMLEVLSQDYIRTARSKGLSERVVIWKHALRNAMLPVITVIGLMFGTLLTGAILTETI
FNWPGIGKWLYDGIGARDYPIVQGGTLFIATVYVIINALVDLSYGFFDPRIQGTFLGLLAGYFGGRTDML
ISWLVDIMLSFPSILLAIAIVAVIGPGISNAMIAVGIVQIPIYARLTRSVVLSLKEQDFVAAAEGLGAGR
ARIIFRHILPNGLSPLIVQATLSIATAILDAAGLGFLGLGAQPPQPEWGLMISKGFLYFTRAPWISLFPG
VAIMIAVLGFNLLGDGLRDALDPRT-

>E4U4A9_E4U4B0_1_670487
-IPIGIYSALRQYSWGDRFWTSFAFFGLAVPNFFFALLMLYFALWLKAPKWRQWLDVMWHAVLPVIVAGT
AGTAGLTRVMRTQMLETKMQDYVRTARAKGLAERVVIYKHILRNAVIPIIASIGFLLPELFGGAGFVEVV
MAWPGLTPLILDAIFSIDVYILMGSISISVVLLMIGNLLSDLLLAWVDPRIR--------------VDDL
IMRTTEILAAIPGLFLLIILSPSSTRFLLV-LTILAFVGWGGLARNIRGFVLQLREMEYAQAAKALGAGD
ARILFRHIIPGTLGYLIVVASLAIPGYILAESGLSFLGLGIQEPSSSWGLLLSKAQQIGISERPWLFIPG
FFIFVSILTYNYLGDALRDALDPRA-

>Q9PKJ3_Q9PKJ2_1_243161
GITLGILAAFYKRGCGRTIF-FSSIIQISVPAFVIGAFLQYIFAIKYSLLPIACWGDFSHTLLPSIALAI
APMAFITQLTYASVSASLKKDYVLLAYAKGLSPLKVLIKHVLPYALFPVISYSAFLITTLMTGTFSIENL
FCIPGLGKWFICSIKQRDYPMTLGLSVFYGAFFMLISLLCDLLQAWIDPQIR--------SAGGKKIADF
MSRITEILFSLPRIPVIILLLVIFNHGILPLILAMTITGWIPIARIIYDQFLLLENKEFVLSARALQAST
FHILRKHLLPNTLGPIISTLIFTIPNAVYTEAFISFLGLGIQPPYASLGTLVKEGIHSLDYHPWLFFIPS
FFMVIISVSFNCIGEG----------

>Q9PJR4_Q9PJR5_1_243161
--VFGMIMAVNKNRWIDHLLNFLFLILFSIPVFVAVPWIIDNFVLNKMTSLEKLIDIVLHSFLPFCAVSY
GAFAAQSRLSRAVFLEVLGEDHIPALRARGISQYDILIRHVGKNSAATLITSLASSLSALLGGALVVETL
FDIDGFGKFFYQAILNRDHNVVMFSVIMGSVISLIGYLIGDICYVLLDPRV-GTIVGLLSGYFGGKIDML
LSRVTEIWETMPMLFILMLVVTQKKSLILD-SVLLGCFGWVSISRYVRIETLKQRNLGYVLAATNLCYSH
YHIMVHQILPNVIVPVISLLPFSMMAMISCEAGLTFLGLGE-ESSASWGNLLREGVSAFPSESAILWPPA
VMLTLLLMSIAVIGDGIRDALDPKMQ

>F9R843_F9R842_1_701176
GIPIGTIAGMKQGKWLDTVISFTSMSGSSAPLFWVALMMIMIFSLNYPYRAHALQSVIDHLILPCLVLAL
APTTQVIGLMRTSVAEVMSKNYIRVARIKGLANHEIVTQHVLRNAIPPIIPKIGVQLASMLTLTIITESI
FNWPGIGRWLLDALSNQDYVAIQAGVIVVATLVLTANILSDLIGAMINPLIR-CAIGILAGMTKGLLSST
LNHLLDTVMSIPSLLLAIIFVAFLGFGEFNILLAICLALIPRFIRSVYIAVHNEVEKDYVMAARLDGAND
FYLLWNSILPNVLVVIASEATLALSIAILDITALGFLGLGAQAPSVEWGAMLGDSVELIYLAPWTVTLPG
LAIMFTVVMVNLVGEGVRQAL-----

>F9RFI3_F9RFI2_1_701176
GVSIGTFAALRQNSIVDYAIMSTAMLGVVLPSFVLAPALIYLFSLHWFPAGGWQDGGFEYLVLPVIAMSL
LYVATFARITRGSMIETLNSNFIRTARAKGLSYPYIVVKHALKPALLPVVSYMGPAFVGIITGSVVVETI
FGLPGIGKLFVNAAFNRDYSLVMGVTILIGFLFILFNAIVDILLAMIDPKIR-TLYGAASGFIGGKVDRI
MMRILEILYAVPFMFLVIVLVTFFGRNIVLIFVAIGAIAWLDMARIVRGQTLSLRSKEFIEAAHVCGVSN
WKIITRHIVPNVLGIVAVYSTLLIPSMILTESFLSFLGLGVQEPMTSWGALLQEGSQTMEIAIWQLAFPA
SFMVVTLFCFNYVGDGLRDALDPK--

>F9R6R5_F9R6R6_1_701176
-IPLGIMKAIHHGSRFDIWSSALVIVGYAIPGFLFAIILIILFASGNLTWYQQIGDYFWHLALPIFAMVI
GGFATLSMLTKNSFLDEINKQYVVTARAKGLDERSILYRHVFRNAMLIIIAGFPSAFISIFTGSMLIEVM
FSLEGIGLLGFESTIQRDYPVVFSSLYIMTLLGLILSIISDLTYTWVDPRI-GVVVGASQGYYGGWFDLF
GQRFIEVWSGMPTLFLLIILSSFVEPNFWWLLGIMVLFSWMSLVGIVRAEFLRCRNFDYVRAAQAMGVDD
KRIMLRHMLPNAMVASLTMMPFILSGSVTTLTSLDFLGFGLPAGSPSLGELLAQGKANLQ-APWLGLSAF
AILSIMLTLLVFIGEAVRDAFDP---

>F9RAJ0_F9RAI9_1_701176
GSILGIYAAWKRGSKYDAFITPGMLVIQAVPQVVIAMIALFTFAIGLWTSWAFIKDVAYHAVLPLVCATI
VQIGGFLVNMRNNMINLLAEDYITMAKGKGLSERRIVFNYAARNAMLPSVTALSMALGMAIGGQLIIEII
FNYPGLGSVLFNAIKARDYQVLQGQLLIMTLFMLFFNLLADMLYVVLDPRLR-TVIGISAGYFGGRVDDF
LTAAMNIMLVIPQYPLLFVLAAFIGAGPLTIALIIGFTAWAWGARVIRSQTLALREKEFVKAAEVLGESS
WRIIFVEILPNLIPIVGASFIGSVMYAIMMEATISFLGLGDPNTVSWGIMLYNVQTSSSMLAWWELLAPC
MALILLMTGLALLN------------

>F9REI3_F9REI2_1_701176
-IPLGVYSAIHPKSMFTKFIMAMSSVGISIPVFLTAIMLMYVFSIELWESGFFTIDGLKHLILPCIALAS
IMLPLFIRLVRSEMLEVLSSEYIKFAKAKGLNLNKIYYQHALKNTMLPVLTVGGVQIGTMVAYTILTETV
FQWPGTGFLFLEAINRVDTPLITAYVIFVGLIFVVTNTIVDLLYGIINPTV-GIIIGLSAGYFGGRVDSF
LMRFADVQLSFSTMMVAIIVSFYNQYAVIMLVVIIGVAEWPQYARTIRASVLAEKKKEYVEAARVMGFKA
PRIMFRHILPNCLSPILVISTVQVANAIMSEAALSFLGLGLPVDQPSLGALISIGFNYIFSAWWITAFPG
IVLVTLVLVINLLGDWLRDVFNPKI-

>H6CJD7_H6CJD8_1_1050222
-LLLATIAATHKDKLLDHLIRILPTITLGMPIFWVGLLLILVLSVRFGGVGEGWIGTLYSLTLPAITVAF
SQIPTLVRSLRAQMLEVLESDFVVTLKAAGIPSRVILFKHVLRNSALPTLMLLGVNISYLIGGTLVVEQV
FGIKGIGSLLFTSIAKRDFPVIQGIALYCAISVVIISLLIEIISRWLDPRTKGVFLGMLAGYYGKWIDTV
ITLLTDTFIAFPFYLIVIIVASGAGQRGIY--ITFILVGWIVFARVVRGLSASFRKQDWVASAQTLGLPG
VRIILRHLLPNVLPQAVVVLMTDMVGLLVAIVTLGYLGIGITPPTPDWGTMISDGQSFITTAWWLSAVPG
FAVVYTGIALSLVGDGLADI------

>H6CEZ4_H6CEZ3_1_1050222
GISLGTLAALHHNRPLDYISMFIAIIGISVPSFILAPLLIKYVAVKWHLLPVASWGTWQHTVLPSLALSV
SPLAVIARFMRTSMLEVMHQEYIRTAKAKGLSSWVIVIRHGLRNALIPVLSFIGPLFASVITGTFVVEKI
FAIPGIGKYFVDSIFNRDYPVIMGTTIFYSVILVVTLFLIDISYRLVDPRIK-ILVGCVAGKTGDRIDSI
LMRIIEVLYSIPYLLIIILLLVIMKPGLLTMIIALSITGWVGMARVVRGQILQLKQQEYVLAARSLGTSH
SRIIFRHLLPNAAAIIIVNLTFTIPSAIFAESFLSFLGLGIQSPSASWGTMANDSLGVILSQWWRLFFPG
LMISLTMLAFNTLGDGLQDALDPR--

>H6CS26_H6CS24_2_1050222
---LGMGLAVKSSGPLDRLSRLLALLGSSIPSFWLGFLLIYLFSVCLGWLPSMGREDWTHLVLPALTLGA
GLGAVQARVLRAQMLELSDRNFVKAAKARGFSRTHILFFEVFKHAFLPITTLLGTNLSFMLAGNVIVETI
FSWPGLGKYFIDAITQRDYPVIQGYVIFAAFLIVGVQCLVDVVQTAIDPRLR-LPIGLLIGYVRGRVDQL
IMRGIDGVLAFPDIILTVAIVGILGPGFVNMTLAIIAVRWAGYVRYIRSLVQKACQEDYVRYARLSGNSH
IRILRRYVLPQVLSQLVVYAVWDIGRVVLMIAGLSFLGLGVQPPKPEWGVMLHDATSYF----QVAPHVM
IFPGLAIMLFVLACQLLGDRF-----

>H6CKI0_H6CKH9_1_1050222
GVLLGMVAAMYHRRLIDNVAMILAIMGIAVPSFVLASLIQFYFAQNLGWFNVMGFEGPLDYVLPVAALSA
QPIAFIARLTRSSMLEVLHADYIKTAKAKGLQPVTIMFKHVVRNAILPVVTYVGPMTANIITGSVVIERI
FGIGGIGKVFVDSITTRDYTMIMGVTIFYGILLMVARFITDIAYGFIDPRIKGVIYGGIMGYFGGRVDEI
MNKFSEILYSIPYLLVTILLLVVLEPSITTIIIALCVTGWINMSWIVRGEMLQLKNREFVLASRSMGAGA
GRLLFRHLLPNAVGPIIVTLTLSVPTAIFSEAFLSFLGLGVQAPQASLGSMIESALTGWMYYPWRMLFPA
GLISLIMLAFNLFGDGLRDALDPKLK

>H6CIG3_H6CIG4_1_1050222
AVIIGVIAAYKQYSWFDTLVMVLIFAAMSVPSFFIGLYLIKIAAVDLATGMEYVKEVLQHMTLPVIVMTL
LGLGSLTRYFRSNMIDVIQQDYIRTARAKGLKERKVLFTHALRNALLPAITLVGFELPALFGGSLIIEKI
FNWPGIGQLYMQSFSLRDYPLLMGFTMLIAILSVIGTLLSDILYRIADPRVKGATLGVVSAYFRGIADQI
IMRVADLLLTIPSLPLLFIMGKVPPRMYIV-MLMLSLVNWPGIARMVRGQMLSLREREFMQAATVLGLSN
RRKLFKHLLPNILPLLIVIATLNIGGAILSESVLSFFGLGVLPTTPTWGNMIDAANNVLDFRPWLWIPPG
LSIFATVIAINIFGDGLRDVLDPK--

>H6CPS0_H6CPS1_1_1050222
-LPMGTMAALYRNRWIDNASRMFALIGSSIPSFWLGLLFIEWFAVKLRILPSMGEGTIFHLVLPSLTLGL
AMAAVYVRMIRASLIESSGQDFIKAAQARGISPARIFFRHMFRHSLVPLITVFSESIGSLLGGTVVIEVL
FAYPGLGKWIVDAIAARDYPIIQGYTLFMAVFIVCINMAVELSYRWINPEM-GVPLGLLSGFVGGWFDRI
FKRVVDAFMTLPDYIFAIVLSGLLGPGLMNLIFAVTAVKWVSYARLVRSTVLAEKQKDYISLSILAGTSS
LQIVMRHILPHAIGNVLVLAALDIGKIILMIASLSFLGLGPQPPIPEWGAMLNEGRAYFQMAPHLMLVPG
MAVVLTVLLANMLGD-----------

>A8I2G4_A8I2G2_2_438753
AVPLGALAAWRHNSWIDRGVMVLSVIGFSVPAFVIGYVLILLLAVKTVSPLSDPVAAARHLFLPSVTLAL
VFMALIARVTRSSVLEVLGEDFVRTARAKGNRPTRVLWRHVLPNAAVPIITVVGLGLALLISGVVVTESV
FNIPGVGRLTIDAILARDYPVVQGLMLFFASIFIGVNLLIDIAYVIVDPRIRGSLLGLVAG-YLRAFDAV
IMRLMDGMMAIPSLLFAVALVCLVGPSLFSIVAAITFSEIPRVTRLVRSVVLSVREESYVRAAEGLGIPG
YLVLLRHILPTCLAPLIVQTTYMFAAAMLAEAVLGFLGVGFPPDMPSWGNVLAEGRAVFQRAPWTIIAPG
LFLAATVMAVNLLGDGLRDRLDPRL-

>A8IB88_A8IB91_3_438753
GCLLGVVSGYLAGKPTDKAVTAVSITGVSIPHYWLGMVLMVIFAVELSGAFGFGWDSLQYLILPALTLSV
IPAGIIARSVRGTIAEVRKQDFMQTLHAKGLPGRRIFV-HVVKNALPAVLAVMGLQLAQLLGGSILVETV
FSWPGTGFLLNNAIFTRDLPVLQGTILVLAMFFVLINLAVDVVQTAVDPRIKGGLLGIIAGYVGGALNML
IMRVIDVFYAFPSVLLAVAISGVLGAGIGNTIFSLTLVFIPPVARVAESVATQMRNQDFVEAARATGAAN
WRIVLAHVVPNVTGPILSYASSLISVSIVLAAGLSFLGLGITPPEPEWGLMLNTLRQSIYVAPLNAILPG
VMIFITSMCFNLMSDGLRSA------

>A8HXY2_A8HXX9_3_438753
GVFFGLVAGYFRDTWLDKLATSIAVAGVSVPHYWLGMVMVIIFSVTLSSEWHWDWAHIQFLILPAVTMSV
IPMGIVTRTIRALTGDILSQDFVEALRSKGLRETR-VFRHVVKNAAPTAIAVMGLQLGYLLGGSILIETV
FSWPGTGFLLNSAIFQRDLPLLQGTILVLALFFVFLNLVVDIAQASIDPRIKGTSLGLVAGYAGGWLNTA
IMRTVDVFYAFPSVLLAIAISGVLGAGIVN-SIVSLTVVFVPQITRVAESVTTVRNLDFVDAARASGAGA
LTIMRVHMLGNVLGPIFVYSTGLISVSMILAAGLSFLGLGTKPPEPEWGLMLNTLRTAI----YVNPWVA
AMPGVMIFAVSICFNLLSDGL-----

>A8I8E2_A8I8E5_3_438753
GVLFGAIAAIRRNTLLDDLISLVALLAYAMPIFWIGLMLIILFSVTLDVGPLARAVDIGHLVLPALTLSL
FYFAIYTRLMRASMLEVMGLDYIRTARAKGLGAAKVTIRHVVRNALLPIVTMLGMQMASLLGGAVVVETV
FNWPGIGRLTYDAVFQRDYALLIGILLMSSALVIFINMLVDLAYSWLDPRIKGITVGALSGYYGGWVNDT
LMRITEMFQTMPQFILAVVLVAIVGPALSSIIIALALVSWPPVARLVRAEVMSLREREFVQSCYAIGMSE
RSIIFGQILPNCLTPIIVTASIMVATAILTEAGLSFLGLGDP-NVVTWGAMIGAGRESLRSAWYLVAEPG
LAIILVVLALNLVGEGLNDALNPKLK

>A8I2Z1_A8I2Y9_2_438753
AVPLGIAAALRPGSVVDHGVRLLCALGVCVPTFVSGLLLIYVFYYLLAGDFEGWRAAASQLVLPAFTMAL
FVVAPLARITRAAMLSSLGSDFVRTARSIGLSRWRIIVVYALRNAILPVLTITGIVFSTMLGANVLVEKV
FSWPGVASYALDALLASDYAPVQGFVLLMAFIFVLVNLVIDILYGIADPRISGAVIGSICGYAGGRLDRA
VGRFVDVLMAFPLFVLAMAMVAALGNRVENIVIATAIINLPFYIRFARAEVNVRRSAGWVEAARACGDSH
LSVVLRFLLPNILPAMAVQISLNLGWAILNAAGLSFIGLGVKPPTPEWGIMVAEGARFISTKWWLVAFPG
LALMLCVLCFNLLGDGLRDILDPRMR

>A8IDB8_A8IDB6_2_438753
GVPLGMYAGYRPNSPAAKLLMAASIIGFSVPTFWVGLVLIFAFAVQLVEWSFLTLDGLQHMLLPAINLAL
FKFALMIRLARSGTREVMLTDTVKFARAAGLSERTILLRHVLRLIAIPIVTVFGLEFGSTLAFAVVTETI
FSWPGLGKLIIDSITSLDRPVMVAYLMLVALFFIGINLVVDLSYAALDPRLR-AGVGTMAAYVGGRTEAF
IMRLVDLQLSFPAILLAFVLAALLGQGKAQLVMALVAAQYAYFARTAHGAASAERSKDYVEAALSTPLPA
WRVVLRHILPNALPPLIVVATVQVASAISLEATLSFLGVGLPPTEPSLGMLIANGFPYMLSRYWISIYPG
VALIVLIFSVNLVGDQIRDQLNPRLK

>A8HXK5_A8HXK9_4_438753
AVPFGIAAAVKQGSWIDHACRLITTAGVSLPVFFTGLLLVYLFYFRLARDGDTFRAALAQLVVPALTLAI
FALAPIARITRASMLQVLSSEFIRTARAAGLTSKTVIVTYAFRNAMLPVVTTLGMVFSFLLGANVLVEKV
FAWPGIGSYAVEALISSDFAPVQGFVLAMAILYVVLNLVIDLAYGIIDPRAR-GIAGIAAGFFGGWTDRI
VGRICDTIMAFPLFVLAMGIVAALGNTVTNIVIATAIINFPLYARVARSEAAIRRQAGFIQAARLTGNSE
WRILLTQILPNILPIMMVQMSLTMGYAILNAAGLSFIGLGVRPPTAEWGIMVAEGATFIVSEWWIALFPG
LALMFAVFCFNLLGDGLRDIVDP---

>A8I3I8_A8I3I5_3_438753
-LTLGILSAMWRGSLFDRTVTVLTIAVISVPEFMVATSAVLIFAVYLTSDSLTFLQLLRALAMPIITLSC
VISAQMIRMTRAAVIETLNTPYVEMALLKGASRPRMVLRHALPNAIGPIANAVALSLSYLLGGVIIVETI
FNYPGIAKLMVDAVSTRDLPLIQSCAMIFCVVYLALITLADMIAILSNPRLRGVTLGMTAAVIGGWFDSI
LSRFLDALSSIPSKLFGLVVVAGIGSSIPVLIGTLAIIYTPGSYRFARALAVNINTMDFVTVARTRGEGV
AYLIGSEILPNIVGPVFADVGLRFVFIVLLLSGLSFLGLGVQPPNADWGALVRENISGL----AFGAPAV
IFPSLAIASLTISVNLLIDNLPRKIR

>A8IGT8_A8IGT5_3_438753
-IPLGISKAMRDGSRFDVWTSAVIIVGYAIPSFLFAILLIILFAGGSMSWPQRIGDYAWHLVLPLTSMVL
GAFATMTLLTKNSFLEEIRKQYVITARMKGLPERAVLYRHVFRNAMLIVIAGFPSAFISAFTGSLLIETI
FSLDGLGLLGFESVLNRDYPVVFATLYIFSLAGLLIGLVSDLTYMLVDPRI-GVAAGAVQGYFGGWVDLL
FQRFIEIWTSIPSLYLLLIISSVLVPGFWVLLGILLLFSWVSLVGLVRAEFLRARNFEYVQAARALGVGN
FTIMMRHLLPNAMVATLTFLPFILSSSVMTLTALDFLGFGLPPGSPSLGELLSQGKANIQ-APWLGLTGF
FTVAIMLSLLIFIGEAVRDAFDPR--

>A8I3E5_A8I3E3_2_438753
AVPMGVVAAWKAGTWVDRAIMTFAVLGFSVPVFVIGYVLAYTFALQLTPIAEGIGPWLSNLVLPAISLGC
VYIALIARITRASMLEVLAQDYVRTAKAKGLGQGGVLFIHALKNAAVPIVTVIGIGIALLIGGAVVTESV
FAIPGLGRLTVDAILRRDYPVIQGVVLLFSFVYVLVNLIIDILYTFLDPRIRGLAIGLIAG-YVRWLDSL
VMRVMDSLMSIPPILLAVSLMAITRGSVGN-VILAITVAEIPRVRLVRGVVLSLREQPYVDGAIASGTRT
PMIILRHILPNTLAPMTVQATYICGSAMIVEAILSFIGAGTPPNIPSWGNIMAEGRALWQVKPFIVFFPA
AFLSVTVLAVNLMGDGLRDMLDPR--

>A8I361_A8I359_2_438753
GLGFGVYTALRRSGLVSRAIMAISLIGVSLPTFLIGIGLIYLFAVELWTTGFLTRSGLASLVLPAITLGL
FQMTLIMRLVRAEMLEVLRQDYIRFARARGLTDRAVHFRHALKNTLVPVITVMGLQLGSIVAFSIITETV
FQWPGIGSLFISSVQAVDIPVMATYLLFVAGFFVAVNLIVDLLYFAVDPRLRGVGLGLLAGYRGGWLDSL
IMRVADIQLTFPDILVAMLIFTAQESIAIPLILSIGVSKWPQYARTVRGLTLVERGKDYVAAARVVGLPQ
ATIMRRHILPNVIGPVLVIATLGLSLAIITEATLSFLGVGAPPTQPSLGTLIRIGQEYIASEWWILFFPA
VTLLAIALSVNLLGDWLRDALNPRL-

>A8I8S1_A8I8R8_3_438753
-LPLGVIAAARSGSAVDYGASLFAQVCVAVPNFWIGLLLILLFSTQLPGWSAGIGAGLKALLLPAIALAL
PQSAILARVTRSAVLDVLNEDFVATARAKGLTRRAALWRHVVPNALVPVVTILGLQFSFLIAGAVLVENV
FVLPGLGRLAFQALAQRDLLVIRDVVLLFAGLVVVVNFLVDMAYLALDPRLRGTLLGVSAAARGGLLEGA
IMRLCDILFAFPAVLSAIVLGALMGGAVTA-VIAIGVFMVPVFARVTRGAAAQVWARDYVLAARAAGKGP
ARITLEHVLPNIASQIIVQATIQLGLAILTEAGLSFLGLGIAPPAPSWGRMLADAQTYLSAAPHLALVPG
IAIALSVLGFNLLGDGLRDLIDPRRR

>A8I6U9_A8I6V1_2_438753
GVVLGAWAAAHKGRPLDRIITTVSLVFYAAPLFWMALMAVLIFSVWLAGLLDRTLDVARHLVLPAVTLGL
FFTAVYVRMTRASMIEVARQDFVKTCRAKGLPERVILRRHVLRNAVLPVVTLAGLQAGQMVGGAVMTETV
FAWPGIGRLMYEALIQRDYNLLLGVFVVSAAMVVVFNILTDLVYRMVDPRIEGVPIGAIAGYFGGIVDDL
LMRVTEFFQTVPSFALAIVLVAIFQPSLVSIVTAIGIVGWPPVARLVRGEVLAQRKREYVEAAILCGQSH
FTIITRQILPNVVSPIVVLASLMVATAILLESSLSFLGLGDPSV-MSWGYMVGAARTVVRQAWWLSVLPG
LAIVIAVLAINLVGEGLSEALDPR--

>A8IDU3_A8IDU1_2_438753
GLLIGVLSAVKRGRWQDYGGMIIAVSGISFPSFWLGLLLIDLFSVRLGWLPTGGYGTWAHFVMPSFTLGL
GVAAVMARFTRSAFVEIAREDYVRTARAKGVPEKTVIWKHTLRNALVPVITMTGLQFGFLLGGSIVVETV
FSWPGLGRLLVDSVSYRDYPVIQAEILLFSLEFIFINLAVDVLYAFANPEIRGVTLGVVSGYYGGLIDSV
IMRVCDVLLAFPGILLAIGVIAILGPGIDNVIYAVAVFSVPIFARLARGSTLSLKRAVYVDAARAIGVKD
RVIMMRHLLPGALPNVIVYFSMRIGTSILTAASLSFIGLGAQPPSPEWGAMLADGRSYIGVADNVTLFPG
IAIFITVLAFNLLGDGLRDALDPKLK

>A8I749_A8I746_3_438753
AVPMGVLAAWKHGTLIDNLVMALCVLGFSVPVFVIGYVLIQVFAINLSTIANGIGPFAQRATLPAFTLAS
IYVALIARMTRASLLDVLGEDYIRTARAKGVAERIVLFRHALRNSAVPILTVIGTGFALLISGVVVTESV
FNIPGLGRLIVDAVLARDYPVIQGLILLTSGIYVFINLMVDLSYSLLDPRIRGLPLGLLSG-YFRTLDAI
LMRVMDGLMAIPSVLLAIAVVSLSGSSLTTVMIAITIPEVPRVVRLVRSVVLSARNEPYVEAAIAMGTRL
PALLYRHLMPNTYAPLIVQGTYICASAIVTEAILSFLGAGIGTETPSWGNMISEGRMYFQLKPMLIFWPG
LLLSMCILSVNLIGDAARDVLDPRLK

>A8INP5_A8INP8_3_438753
GGLAGSIAATRRGSVIEFVVMTLALLGQATPVFWLGIMLILLFAVDLGWLPTGGYGSPSHLVLPAFTLAV
FVSASIARLLRSSMLDVLKEDYVRTARAKGLLPGTIFVWHLARNALIPVVTMIGILTGELLGGSVVTETV
FAWPGVGRLIVQAIETKDFPVIQAGVAMIAAIYVGINLLVDLLYMVIDPRI-GVFLGIVAGYRGGMVDRI
LMRLVDIQLAIPLMLLALLVVAALGPSLSNLIVVLAVTSWIRYARIIRGQVLSLREREFVLAARAISAPT
SRIMLRHILPNVLTPALVVATLELARIIIMDAALSFLGLGVQPPTASWGRMLAEGRTYISSAWWIVTFPG
LAILLTVLSVNLVGDWLRDYFDPRLR

>A8IQF2_A8IQF0_2_438753
GVPMGILSAVHNGKAMDYIANVIALWGLSTPNFWLGIMLILLFSVQLVPPTENLLENLRAMILPAFVLGN
SIAAVMMRHTRAAMLQVLSSDYVRTARAKGLAPRSVIIRHCLRNAAVPVITLGALEFGALLSGALLTEQV
FSVPGFGKLMVDAVFNRDYAVVQGVVLCTATTYILLNLLADLAYFLVNPKLRGLPVGMIAGYAGGWIEAA
LMRLTDALLAIPFLILAIALAAFLGPTLTNAMIAIGLSATTIFIRLTRAQVQSTKVEEYVEAARAAGATP
LRIVLRHILPNIIPAILVQATLTIAAAIIAEASLSFLGLGQQPPDPSWGSMLNTAKNFLTQAPWMAIWPG
LSIFLAVLSFNLLGDGLRDALDPRH-

>A8I8G6_A8I8G9_3_438753
GIALGALMASFVGRLPDRVLSVLALLFYSIPSFWIGLMLIVLFSVKLYTGWEAFVDRLRFMVLPGLSLAL
FYVAIYARLTRGDMLEVRAQDYVRTAQAKGLPPFAVTTRHVLRNALLPVTTMAGIHLGGLMGGAVVVETV
YSWPGLGRLAYEAVMGRDFNVLLGILLLSSLLVVAVNALIDLFQAWLDPRIEGTLVGALAGYFGGRTDDV
LVKLIEVFQTIPGFILLIVLVAIAQPSIPAITLAIGLVSWPSVARLVRAQFRSLREKDFVMAARGLGYGH
GRIIFREILPNALPPVIVMASVTVATAILMESALSFMGWGSMIGAGREMLRTAWYL---------SAVPG
LAIVFTVLSLNLIGDGLNDALNPRL-

>C7ZVK0_C7ZVK1_1_585143
GLILGVAAATKQNSWVDYTTTVISVIAVSVPSFVLAVLLQYVFAVKLRWFPVAGWEGFSTAVLPSLALSA
AVLATVARYIRAEMIEVLSSDYILLARAKGNSTMRVLFGHALRNALIPIITIIVPMLASILTGTLTIENI
FGVPGLGDQFVRSITTNDFSVIMAITLLFSTLFIVSIFIVDILYGVIDPRIRGVVYGAISGFFGGRVDTI
MQRILEVIASIPNLIVVILFVLIFEPSIWTIILAMSITGWLGMSRVVRGEFLKLKNQEFVMASKTLGASK
FKLIFKHILPNTLGAIVVTSMFTVPSAIFFEAFLSFIGIGVPAPQTSLGSLVNDGRAMLLIYPHELFIPA
MILSLLILFFYLFSDGLRDAFDPKMR

>C7ZWZ1_C7ZWZ0_1_585143
-IPLGIIAAKRFHKLSDKVIRVISTLSISLPAFFIGIILLFIVTN----LMNIDSVILSQFILPVLTLSL
GMCAYIIRLVRSNLLILLKSNIVQASRLRGMNERYILIHDLLKPTILPIIPLLGISLGSLIGGTVVIENL
FDIPGIGYLLMDSIKSRDYPVIQGCVLFIGFFVVIINTIADLLTLLLDPKQRGVTLGLFAGYKKGWIERL
VLRFIDVGLSIPEFIIMIALASFFQPSLWNLVISITVIKWMNYTRLTRSIVNSEMNKPYIKMAQLFHVPI
RTILIRHLTPKIIPAIIVLMVVDFGKIILYISSLSFIGLGAQPPTPEWGAMLQQGRDFISSHPIMLIAPA
SVIAITILIFNLTGDALRDRL-----

>C7ZSG4_C7ZSG3_1_585143
-IILGVVSALKRGKFTDRAIRSVAFFLTALPSYWIASILIIYVSVKLNILPTSGLTGPESYILPVIVITI
AYAGIYFRNVRRSMVEQLNEDYVLYLRASGVKSIT-LMLHVLRNALQVAVSIFCMSIPMIMGGLVVIEYI
FAWPGLGQLSLKAILEHDFPVIQAYVLIVAVLFIVFNTLADIINALLNPRLRGSILGFLSGYFQGFVDAL
IMRACDVMLAFPSYVVTLALIALFGMGAENIIMAFILTRWAWFCRVIRTSVMQYTASDHVRFAKTIGMND
MKIIHKHIMPLTLADIAIISSSSMCSMILQISGFSFLGLGVKAPTAEWGMMLNEARKVMFTHPEMMFAPG
IAIVIIVMAFNFLSDALQIAIDPR--

>C7ZTK2_C7ZTK3_1_585143
AIPIGIISAMKRNSWLDITLMIIALIGLSIPSFWQGLLFILAFSLKLILPPSYMPEHPISLILPVLVIGT
SIAASITRMTRSSVLEVMRSDYVLTAYAKGLSTTQVVIKHILKNAIIPIVTLVGLLVAELLGGSAVTEQV
FNINGIGRYIVQKQLIPDIPAVMGGVVYISIVISLANLIIDIFYALIDPKLRGVLLGTIAG-YFNHIDNL
IMRILDVVFAIPSLLLAVAIIASFGASIPNLIIALSIGNIPSFARTMRASVLEIKRMEYVDAARITGENT
WNIIWRYILPNAIAPMIVRFSLNIGVVVLTTSSLSFLGLGVTPDVAEWGNILRTGSNYLETHSNLAIVPG
ICIMFVVLAFNFIGDAVRDALDPRI-

>E8GE21_E8GE27_6_882867
GIPVGMLAGVTRSKWPDRFISALALLGFSIPVFWLALLLTLFFSLTLPWRDEMVMSAIRHMVLPVLTLSV
APTTEVIRLMRISTIEVYDQNYVKAAATRGLSRFTILRRHVLHNALPPVIPRLGLQFSTMLTLAMITEMV
FSWPGLGRWLIHAIRQQDYAAISAGVMVIGSLVIVVNVISDILGAMANP---GLVLGVVAGATHGLRSAV
LNHILDTLLSIPSLLLAIIVVAFAGHLSHA-MFAVWLALLPRMVRSVYSMVHDELEKEYVIAARLDGATT
LNILWFAILPNITAGLVTEITRALSMAILDIAALGFLDLGAQLPSPEWGAMLGDALELIYVAPWTVMLPG
AAITLSVLLVNLLGDGIRRAII----

>E8GFK1_E8GFK2_1_882867
GVTLGFLAGRFLHRWPDKMICRISYLLSSLPTFWIAMLLLALFAVRWNAGTALLSERLRHLVLPVCALSL
LGMGQIALHTREKIASVMKSEFIRFARAQGDKGWSLLRHQVLRHAITPALCLQFASLGELMGGALLAEKV
FAYPGLGQATIDAGLRGDVPLLMGIVLFCTLLVFAGNTISAWLVVVLNRSLE--VIALVMARIHPRLDLL
MRLITDAMLAMPHLLLLILICFTLGGGKSGVIAAVALTHWPRLALILRADAERVAQSDYLTLTYRLGHGH
LYCWRYHYFPALLPQWLTGTLLMFPHAVLHSAALSFLGFGLAPHEPSLGLLLADALRFI---SHGNWWLV
LFPGLMLFTLVMLFDQFARAIQR---

>E8GE78_E8GE77_1_882867
GVSAGVIAALKQNTRWDYTVMGFAMTGVVIPSFVVAPLLVMVFAITLLPGGGWNGGALKFMILPMVALSL
AYIASIARITRGSMIEVLHSNFIRTARAKGLPMRRIIFRHALKPALLPVLSYMGPAFVGIITGSMVIETI
YGLPGIGQLFVNGALNRDYSLVLSLTILVGALTILFNAIVDVLYAVIDPKIRGTLYGSLSGYLGGKIDSV
MMRLLEILNSFPFMFFVILLVTFFGQNILLIFVAIGMVSWLDMARIVRGQTLSLKRKEFIEAAQVGGVST
ASIVIRHIVPNVLGVVVVYASLLVPSMILFESFLSFLGLGTQEPLSSWGALLSDGANSMEVSPWLLLFPA
GFLVVTLFCFNFIGDGLRDALDPK--

>E8GD10_E8GD11_1_882867
-IPLGIRKAVHNGSRFDVWSSAFIIIGYAIPAFLFAILLIVFFAGGSLPWYQKITDYLWHITLPVLATVI
GGFAALTMLTKNSFLDEVRKQYVVTARAKGVSEKNILWKHVFRNAMLLVIAGFPATFISMFTGSLLIEVM
FSLNGLGLLGYEATVSRDYPVMFGTLYIFTLIGLLLNILSDISYTLVDPRI-GVLAGALQGYYGGKVDLW
GQRLIEVWSGMPTLFLIILLSSVVQPNFWWLLAITVLFGWMSLVGVVRAEFLRTRNFDYIRAAQALGVSD
RDIILRHMLPNAMVATLTFLPFILCSSITTLTSLDFLGLGELLLQGKNNLQAPWLG----------IAAF
LSVAILLSLLIFIGEAVRDAFDP---

>E8GI93_E8GI92_1_882867
GIPVGVLAAVKRGSIFDHTAVGLALTGYSMPIFWWGMMLIMLVSVHWWGEEGNFIDALAHMILPAMVLGT
IPLAVIVRMTRSSMLEVLGEDYIRTARAKGLTRMRVIIVHALRNAMLPVVTVIGLQVGTLLAGAILTETI
FSWPGLGRWLIDALQRRDYPVVQGGVLLVATMIILVNLLVDLLYGVVNPRIRGIILGLVAGYFGGLVDNI
IMRVVDIMLALPSLLLALVLVAIFGPSIGNAALALTFVALPHYVRLTRAAVLVEVNRDYVTASRVAGAGA
MRQMFVNIFPNCLAPLIVQASLGFSNAILDMAALGFLGMGAQPPTPEWGTMLSDVLQFAQSAWWVVTFPG
LAILLTVLAFNLMGDGLRDALDPKLK

>F0D0K7_F0D0K8_1_882867
GMAIGIAAAVWRNRWPDRVGMTLAVTGISFPAFALGMLLMQIFSVDLGWLPTVGADSWQHYILPSLTLGA
AVASVMARFTRSSFVDVLSEDYMRTARAKGVSETWVVLKHGLRNAMIPVVTMMGLQFGFLLGGSIVVEKV
FNWPGLGRLLVDSVDMRDYPVIQAEVLLFSLEFILINLVVDVLYAAINPAIRGTVLGLLAGYYEGWWDRF
IMRICDVLFAFPGILLAIAVVAVLGSGIANVIVAVAIFSIPAFARLVRGNTLVLKQQTFIESARSIGASD
TTILFSHILPGTVSSIVVFFTMRIGTSIISAASLSFLGLGAQPPTPEWGAMLNEARADMVIAPHVALFPA
VAIFLTVLAFNLLGDGLRDALDPKIK

>F0CQM3_F0CQM2_1_858314
GMAIGIAAAVWRNRWPDRVGMTLAVTGISFPAFALGMLLMQIFSVDLGWLPTVGADSWQHYILPSLTLGA
AVASVMARFTRSSFVDVLSEDYMRTARAKGVSETWVVLKHGLRNAMIPVVTMMGLQFGFLLGGSIVVEKV
FNWPGLGRLLVDSVDMRDYPVIQAEVLLFSLEFILINLVVDVLYAAINPAIRGTVLGLLAGYYEGWWDRF
IMRICDVLFAFPGILLAIAVVAVLGSGIANVIVAVAIFSIPAFARLVRGNTLVLKQQTFIESARSIGASD
TTILFSHILPGTVSSIVVFFTMRIGTSIISAASLSFLGLGAQPPTPEWGAMLNEARADMVIAPHVALFPA
VAIFLTVLAFNLLGDGLRDALDPKIK

>E8A0P6_E8A0P0_6_858314
GIPVGMLAGVTRSKWPDRFISALALLGFSIPVFWLALLLTLFFSLTLPWRDEMVMSAIRHMVLPVLTLSV
APTTEVIRLMRISTIEVYDQNYVKAAATRGLSRFTILRRHVLHNALPPVIPRLGLQFSTMLTLAMITEMV
FSWPGLGRWLIHAIRQQDYAAISAGVMVIGSLVIVVNVISDILGAMANP---GLVLGVVAGATHGLRSAV
LNHILDTLLSIPSLLLAIIVVAFAGHLSHA-MFAVWLALLPRMVRSVYSMVHDELEKEYVIAARLDGATT
LNILWFAILPNITAGLVTEITRALSMAILDIAALGFLDLGAQLPSPEWGAMLGDALELIYVAPWTVMLPG
AAITLSVLLVNLLGDGIRRAII----

>E8A4W2_E8A4W1_1_858314
-IPLGIRKAVHNGSRFDVWSSAFIIIGYAIPAFLFAILLIVFFAGGSLPWYQKITDYLWHITLPVLATVI
GGFAALTMLTKNSFLDEVRKQYVVTARAKGVSEKNILWKHVFRNAMLLVIAGFPATFISMFTGSLLIEVM
FSLNGLGLLGYEATVSRDYPVMFGTLYIFTLIGLLLNILSDISYTLVDPRI-GVLAGALQGYYGGKVDLW
GQRLIEVWSGMPTLFLIILLSSVVQPNFWWLLAITVLFGWMSLVGVVRAEFLRTRNFDYIRAAQALGVSD
RDIILRHMLPNAMVATLTFLPFILCSSITTLTSLDFLGLGELLLQGKNNLQAPWLG----------IAAF
LSVAILLSLLIFIGEAVRDAFDP---

>E8A0I8_E8A0I9_1_858314
GVSAGVIAALKQNTRWDYTVMGFAMTGVVIPSFVVAPLLVMVFAITLLPGGGWNGGALKFMILPMVALSL
AYIASIARITRGSMIEVLHSNFIRTARAKGLPMRRIIFRHALKPALLPVLSYMGPAFVGIITGSMVIETI
YGLPGIGQLFVNGALNRDYSLVLSLTILVGALTILFNAIVDVLYAVIDPKIRGTLYGSLSGYLGGKIDSV
MMRLLEILNSFPFMFFVILLVTFFGQNILLIFVAIGMVSWLDMARIVRGQTLSLKRKEFIEAAQVGGVST
ASIVIRHIVPNVLGVVVVYASLLVPSMILFESFLSFLGLGTQEPLSSWGALLSDGANSMEVSPWLLLFPA
GFLVVTLFCFNFIGDGLRDALDPK--

>E7ZX22_E7ZX21_1_858314
GIPVGVLAAVKRGSIFDHTAVGLALTGYSMPIFWWGMMLIMLVSVHWWGEEGNFIDALAHMILPAMVLGT
IPLAVIVRMTRSSMLEVLGEDYIRTARAKGLTRMRVIIVHALRNAMLPVVTVIGLQVGTLLAGAILTETI
FSWPGLGRWLIDALQRRDYPVVQGGVLLVATMIILVNLLVDLLYGVVNPRIRGIILGLVAGYFGGLVDNI
IMRVVDIMLALPSLLLALVLVAIFGPSIGNAALALTFVALPHYVRLTRAAVLVEVNRDYVTASRVAGAGA
MRQMFVNIFPNCLAPLIVQASLGFSNAILDMAALGFLGMGAQPPTPEWGTMLSDVLQFAQSAWWVVTFPG
LAILLTVLAFNLMGDGLRDALDPKLK

>F5RL52_F5RL53_1_888060
GFTLGVLAGMYRGSRLDKAIQGFSLLCVSVPVFWLGLLFLMLFAVKLLHEEVTLTDQLRHVILPALTLSV
TGISAMTLQTREKMIEVMGTNYMLFAEARGESLWQRVRRHGLRNILMPVVTLQFASFNELFGGAVLAETV
FSYPGLGGTVTMAGLRGDLSLLLGIAIFSAVFVFVGNLIANILYGIVDPQLR-LLLGTLSAAFGGKVDQF
VLWLVDLCMGIPHILLILMISVMMGGGVMGVSIGVIVTHWPRLTRIIRAEVMQLRAQPYILAARQYGYSW
VTVARRHFVPHVLPQYIIGLVLLFPHAIMHEAGISFLGYGLPLDMPAIGIILSESMRYL---ALGMWWLA
FFPGFLLLLVVLIFDRLGAAL-----

>F5RMA9_F5RMA8_1_888060
-IPAGVVSALYRNRWPDQIIRIFTFLGVSMPSFWVGLILLYVFGLKLLFPIAGGEVSLDRMILPAFTLAI
LLSSKYTRQVRTAVLEELGQDYVTGLKARGMAMSRILLRHVLPNAFLPLITLLGLAIGWLLGGVAVIEIV
FSWPGIGRLAVRAIETRDYPLLQGFVLWIATLYMIVNLIVDISYTYLDPRLRGTLIGVISAYVGGKVDTV
IMRLADIFLAFPGIVLAIAIAGVLGSAVNA-VLAIVVVGWTKYARLARSLTLKVKQQDYLAAAITNGTRQ
ADMIRRHILPNILPIIIVTAALDIGALMMELAGLSFLGFGAQPPTPEWGLMLNEGRQLIQTAPWLMIFPG
LAIVIVVAVFNLWGDSLRDIMDPR--

>F0CZL4_F0CZL3_1_882863
GMAIGIAAAVWRNRWPDRVGMTLAVTGISFPAFALGMLLMQIFSVDLGWLPTVGADSWQHYILPSLTLGA
AVASVMARFTRSSFVDVLSEDYMRTARAKGVSETWVVLKHGLRNAMIPVVTMMGLQFGFLLGGSIVVEKV
FNWPGLGRLLVDSVDMRDYPVIQAEVLLFSLEFILINLVVDVLYAAINPAIRGTVLGLLAGYYEGWWDRF
IMRICDVLFAFPGILLAIAVVAVLGSGIANVIVAVAIFSIPAFARLVRGNTLVLKQQTFIESARSIGASD
TTILFSHILPGTVSSIVVFFTMRIGTSIISAASLSFLGLGAQPPTPEWGAMLNEARADMVIAPHVALFPA
VAIFLTVLAFNLLGDGLRDALDPKIK

>E8F5E2_E8F5E1_1_882863
GVSAGVIAALKQNTRWDYTVMGFAMTGVVIPSFVVAPLLVMVFAITLLPGGGWNGGALKFMILPMVALSL
AYIASIARITRGSMIEVLHSNFIRTARAKGLPMRRIIFRHALKPALLPVLSYMGPAFVGIITGSMVIETI
YGLPGIGQLFVNGALNRDYSLVLSLTILVGALTILFNAIVDVLYAVIDPKIRGTLYGSLSGYLGGKIDSV
MMRLLEILNSFPFMFFVILLVTFFGQNILLIFVAIGMVSWLDMARIVRGQTLSLKRKEFIEAAQVGGVST
ASIVIRHIVPNVLGVVVVYASLLVPSMILFESFLSFLGLGTQEPLSSWGALLSDGANSMEVSPWLLLFPA
GFLVVTLFCFNFIGDGLRDALDPK--

>E8F8B0_E8F8A9_1_882863
-IPLGIRKAVHNGSRFDVWSSAFIIIGYAIPAFLFAILLIVFFAGGSLPWYQKITDYLWHITLPVLATVI
GGFAALTMLTKNSFLDEVRKQYVVTARAKGVSEKNILWKHVFRNAMLLVIAGFPATFISMFTGSLLIEVM
FSLNGLGLLGYEATVSRDYPVMFGTLYIFTLIGLLLNILSDISYTLVDPRI-GVLAGALQGYYGGKVDLW
GQRLIEVWSGMPTLFLIILLSSVVQPNFWWLLAITVLFGWMSLVGVVRAEFLRTRNFDYIRAAQALGVSD
RDIILRHMLPNAMVATLTFLPFILCSSITTLTSLDFLGLGELLLQGKNNLQAPWLG----------IAAF
LSVAILLSLLIFIGEAVRDAFDP---

>E8F9V7_E8F9V6_1_882863
GIPVGVLAAVKRGSIFDHTAVGLALTGYSMPIFWWGMMLIMLVSVHWWGEEGNFIDALAHMILPAMVLGT
IPLAVIVRMTRSSMLEVLGEDYIRTARAKGLTRMRVIIVHALRNAMLPVVTVIGLQVGTLLAGAILTETI
FSWPGLGRWLIDALQRRDYPVVQGGVLLVATMIILVNLLVDLLYGVVNPRIRGIILGLVAGYFGGLVDNI
IMRVVDIMLALPSLLLALVLVAIFGPSIGNAALALTFVALPHYVRLTRAAVLVEVNRDYVTASRVAGAGA
MRQMFVNIFPNCLAPLIVQASLGFSNAILDMAALGFLGMGAQPPTPEWGTMLSDVLQFAQSAWWVVTFPG
LAILLTVLAFNLMGDGLRDALDPKLK

>E8F4Q9_E8F4Q8_1_882863
GVTLGFLAGRFLHRWPDKMICRISYLLSSLPTFWIAMLLLALFAVRWNAGTALLSERLRHLVLPVCALSL
LGMGQIALHTREKIASVMKSEFIRFARAQGDKGWSLLRHQVLRHAITPALCLQFASLGELMGGALLAEKV
FAYPGLGQATIDAGLRGDVPLLMGIVLFCTLLVFAGNTISAWLVVVLNRSLE--VIALVMARIHPRLDLL
MRLITDAMLAMPHLLLLILICFTLGGGKSGVIAAVALTHWPRLALILRADAERVAQSDYLTLTYRLGHGH
LYCWRYHYFPALLPQWLTGTLLMFPHAVLHSAALSFLGFGLAPHEPSLGLLLADALRFI---SHGNWWLV
LFPGLMLFTLVMLFDQFARAIQR---

>E8F2Y1_E8F2Y7_6_882863
GIPVGMLAGVTRSKWPDRFISALALLGFSIPVFWLALLLTLFFSLTLPWRDEMVMSAIRHMVLPVLTLSV
APTTEVIRLMRISTIEVYDQNYVKAAATRGLSRFTILRRHVLHNALPPVIPRLGLQFSTMLTLAMITEMV
FSWPGLGRWLIHAIRQQDYAAISAGVMVIGSLVIVVNVISDILGAMANP---GLVLGVVAGATHGLRSAV
LNHILDTLLSIPSLLLAIIVVAFAGHLSHA-MFAVWLALLPRMVRSVYSMVHDELEKEYVIAARLDGATT
LNILWFAILPNITAGLVTEITRALSMAILDIAALGFLDLGAQLPSPEWGAMLGDALELIYVAPWTVMLPG
AAITLSVLLVNLLGDGIRRAII----

>Q7MLX0_Q7MLW9_1_196600
-IPLGYYKAIKHGSVFDSASSIMIFVGYALPGYVVGVFLITVFAYNLETFWLQFKDIMWHAVLPLICYLI
GDFATLTMTMKNSLMENLSSDYIRTAISKGLPFKKAVKKHALQNSLIPIASHFGNSLLFFMTGSFLIEVI
FNIDGIGLLGYESIIERDYPVVMGIVAINAVMLMVGNILSDLCVALTDPRVRGTVVGCAMGFFGGKFDLF
VQRLIEIWSMVPFLYVIMILVSITQPTFALFVAINVLFGWMGMTWYMRTMTYKESAREYVMAAKALGAST
MRILLHHILPNTMVMIVTLAPFTIAGNITALTALDYLGLGLMPPTPSWGELLQQGKSNLD-SPWIVSSVV
TSIVAVLVMVTFIGEAIRAAFDPK--

>Q7MG36_Q7MG35_1_196600
GVSIGTYASYHRQGLFGQVVPPVLAFISNFPYVVTALLLFYFFGLKMGFNLEFIASVAKHAVLPVGSMVV
VGIATWVFNMRNAMINVLGEDYVTMAEAKGLSSFRVMYRYAGRNAILPVATAIAMAIGFSFAGSIMTEVV
FNYQGLGNILLKGIVARDYPLIQAILLILVTAVLTANFIADLLYVWLDPRISAVIIGVSSGYFGGKIDER
LNFLTNVFLVFPQLPLLIVLAGQVGSLVIT--VLLGITSWPWGARVIRSQTMAIRNKEFIISAEVMGESK
IRIILVEILPNLVSIVFGGFLGTVIYAMGAEAGLGILGLG-DATEVSWGSMLYWAQTSSSLAWWEMLVPA
SALAITGGALALINMSIDQVSNPKL-

>Q7MBV9_Q7MBW0_1_196600
AIPIGMYSALRQYSWGDYVATVFGFIGMATPNFVIAILALLIGYYSFPMSWAKFLDAASRSWIYILVVGT
AGLAGIIRIMRANLLDELKKPYVKTARAKGQTEAKLIMKYPVRIAILPIVSTIGWMLPALLGADIIVSQV
MNIPTLGPLMLSALRAQDMYVAGDVLLIMSILTIIGTLISDLLLYWVDPRVRGIVIGGISGYFGGAIDNF
IQRSIEFMKSIPTLPLWMALSSSLTKYFLI-TIILGLVSWPDMARVVRSRFMSLRSEEYVAAAWLDGNTP
FEIIRRYMVPNFLSHIIAVVTLAIPAMILGETALSFLGLGLQAPMVSWGVLLQEAQNIRALEAAWLLIPA
AAVIVVILAMNFVGDGLRDACDP---

>Q7MQG3_Q7MQG2_1_196600
-IPLGVYSAIHPKSFFTKVVMAGSSIGISIPVFLTAIMLMYVFSIELWESGFFTIDGLKHLVLPCIALAS
IMLPLFIRLVRSEMLEVLSSEYIKFAKAKGLALNKIYYQHALKNTMLPVLTVGGVQIGTMVAYTILTETV
FQWPGTGFLFLEAINRVDTPLITAYVIFVGLIFVVTNTIVDLLYGLINPTV-GIVIGLSAGYFGGRIDNF
LMRFADVQLSFSTMMVAIIVSFYSQYAVVMLVVIIGVAEWPQYARTIRASVLAEKKKEYVEAARVMGFRA
PRIMFRHILPNCLSPILVISTVQVANAIMSEAALSFLGLGLPVDQPSLGALISIGFNYIFSAWWITAFPG
IVLVTLVLVINLLGDWLRDVFNPKI-

>Q7MLN8_Q7MLN9_1_196600
GIPFGTIAGMKQGKWVDTTISFVSMSGYSAPLFWVALLMLMVFSLHFPYKAHALQSVIEHMVLPCLVLAL
APTTQVIGLMRASVADVMSQNYIRAARIKGLTTREIVTQHVLRNAIPPIIPKVGVQLSSMLTLAIITESI
FNWPGIGRWLLDALSNRDYVSIQAGVMVVATLVLTANILSDLIGAMINPLVRGCFIGVLAGMTRGLLSST
LNHLLDTVMSIPSLLLAIIFVAFFGVGEFTVLLAVGLALIPRFIRSVYIAIHTEVEKDYIMAARLDGANS
FYLLWNSILPNVLTVIATEITLALSVAVLDITALGFLGLGAQAPSTEWGAILGDSVELIYLAPWTVTLPG
LSIMFTVIVINLVGDGVRRALN----

>Q7MHY2_Q7MHY1_1_196600
GSILGIFAAWRRGSKYDAFITPGMLIIQAVPQVVIAMLALFIFAIGLWTSWAYFKDVAYHAVLPLFCASI
VQIGGFLVNMRNNMINLLAEDYITMAKGKGLSENRVVFNYAARNALLPSVTALSMSLGMAIGGQLIVEII
FNYPGLGKVLLDAINARDYQVLQGQLLIMTLFMLSFNLIADMLYVVLDPRLR-TVIGISAGYFGGRVDDI
LTAAMNIMLVIPQYPLLFVLAGEAG-PMTI-AIIIGCTSWAWGARVVRSQTLALREKEFVKAAEVLGESS
WRIIFVEILPNLIPIVGASFIGSVMYAITMESIISFLGLGDPNTISWGIMLYNVQTSSSMLAWWELLAPC
IALTLLVTGLALLNFAVDEIAN----

>Q7MPW1_Q7MPW0_1_196600
-IPLGYYKALRHGSVFDSASSILIFVGYALPGYVVGVLLITLFSYHLETFFERAKDVMWHAVLPLICYLI
GDFATLTLTMKNNLMENLSSDYIRTAIAKGLPFKTAVRKHALRNSLIPIASHFGNSLLFFMTGAFLIEVI
FNIDGIGLLGYESIIERDYPVVMGIVAINAVLLLLGNIISDVCVALVDPRVKGTAVGCAMGYWGGKFDLF
VQRLIEIWSMVPFLYVIMILVSIVQPTFALFVGINVLFGWMGMTWYMRTMTYKESAREYVLAAKALGAST
ARILFQHILPNTMVMIVTLAPFTIAGNITALTALDYLGLGLMPPTPSWGELLQQGKSNLD-SPWIVASVV
SSIVAVLVMVTFIGEAIRAAFDPK--

>Q7MM69_Q7MM68_1_196600
GVTVGTIAALKHNTWVDYTIMSTAMIGVVMPSFVLAPALIYLFALHWFPAGGWHDGGLKYLVLPVIGMSL
LYVATFARITRGSMIETLNSNFIRTARAKGLSYPYIIVKHALKPAMLPVVSYMGPAFVGIITGSVVIETI
FGLPGIGKLFVNAAFNRDYSLVMGVTILIGFLFILFNAIVDILLAMIDPKIR-TLYGAASGFIGGRTDRI
MMRILEILYAVPFMFLVIVLVTFFGRNIVLIFVAIGAIAWLDMARIVRGQTLSLRSKEFIEAAHVCGVSK
WKIITRHIVPNVLGIVAVYSTLLIPSMILTESFLSFLGLGVQEPMTSWGALLQEGSQTMEVAIWQLAFPA
LFMVVTLFCFNYVGDGLRDALDPK--

>Q4MQ06_Q4MQ05_1_269801
GIAAGTFAALYHGKVIDYGVSLLAILGISIPSFILAPLFIQVFAIQFELLPVASWGTFEHTVLPSFALAL
GPIAVITRFVRSNMIEVLQSDYIKLARAKGIPIKKIIIRHALRNAIVPVLTFVGPLMAGLLTGTFVIEKI
FSIPGLGKYFVDSIFNRDYPVIMGTTIFYSALLIVCIFITDIIHRIVDPRIRGVLIGGFSGRLGTLIDEW
IIRGIEVLYGIPYLLIVILLLIVMKPLFTI-IIALALTGWIGMARLVRAQVLSLKQREFVIAAERLGTSH
MKIIYGHLIPNLTGIIIVNLSFTIPAAIFSESFLSFIGLGVQSPAASWGTMTNDALGTLLSEWWQLFFPA
IMIALIMFAFNAIGDGLQDAIDPKIV

>Q4MPW0_Q4MPV8_2_269801
-LIIGVISATKQHSWFDRLVTIGVFAAMSFPSFFIGLFLIKLLAVDLSTGIAYILEVLRHMILPVFILTL
LGVGSLTRYFRTGMLDVIRQDYIRTARAKGLKERTVIYKHALKNAILPAITLLAFELPGLFSGAIIIEQI
FNWPGIGSIQLEALNFRDYTVLMAFTMFLSCLTIMANFLADIVYAFVDPRIRGALLGAIAGFYRGVVDHL
IMRVADVLMSIPGLPLLIIMGKLPSEYRLYVMIILSLVGWPGLARLVRGQILTLREQAFMQAADVLGLKD
SRKIIHHLIPNVFPLLIVVATLGVAGSILSESALSYLGLGVVPPTPSWGNMISAANSLIDFRLWLWIPPG
FAIFITVVSINLLGDALRDALDPKMR

>Q4MN21_Q4MN22_1_269801
AIPLGVISGRWNDTWADRLITIYNYLGFATPLFIFALVMLFLFGFKFTGTFAYYLSKLNHMLLPALSGAL
IATVGTVQYLRSEIIDTKHKDFVRTVRAKGVPESKIYSRHILRNSFLPIAAFLGYEITGLVGGAIFLESI
FSYPGIGQLFIQSISQRDFSVITALVMFTGFATLLGTLLSDIILSIVDPRIRGLSIGLIAGYFGGAIDNI
IMRIIDFVMVLPFLMLVIVFILVPTFNIFTFILIMSVFLWTGKARLIRSKVLTEKELDYVSASKTLGTPN
WKIILFQVLPNLSSIIIVSVTLNLAGNIGIESGLTFLGFGLPESTPSLGTLVSYARNPDV--LQEKWWIW
LPASIMILTLMLCINFIGQALRR---

>F5QM20_F5QM21_1_766160
-IPLGIRKAVYNGSRFDVWSSAFIIIGYAIPAFLFAILLIVFFAGGSLPWYQKITDYLWHITLPVLATVI
GGFAALTMLTKNSFLDEVRKQYVVTARAKGVSEKNILWKHMFRNAMLLVIAGFPATFISMFTGSLLIEVM
FSLNGLGLLGYEATVSRDYPVMFGTLYIFTLIGLLLNIVSDISYTLVDPRI-GVLAGALQGYYGGKVDLW
GQRFIEVWSGMPTLFLIILLSSVVQPNFWWLLAITVLFGWMSLVGVVRAEFLRTRNFDYIRAAQALGVSD
RSIILRHMLPNAMVATLTFLPFILCSSITTLTSLDFLGLGELLLQGKNNLQAPWLG----------ITAF
LSVAILLSLLIFIGEAVRDAFDP---

>F5QRE4_F5QRE5_1_766160
GIPVGVLAAVKRGSIFDHTAVGLALTGYSMPIFWWGMMLIMLVSVHWWGEDGNFIDAVAHMILPAIVLGT
IPLAVIVRMTRSSMLEVLGEDYIRTARAKGLTRMRVIIVHALRNAMLPVVTVIGLQVGTLLAGAILTETI
FSWPGLGRWLIDALQRRDYPVVQGGVLLVATMIILVNLLVDLLYGVVNPRIRGVILGLIAGYFGGLVDNI
IMRVVDIMLALPSLLLALVLVAIFGPSIGNAALALTFVALPHYVRLTRAAVLVEVNRDYVTASRVAGAGA
MRQMFINIFPNCLAPLIVQASLGFSNAILDMAALGFLGMGAQPPTPEWGTMLSDVLQFAQSAWWVVTFPG
LAILLTVLAFNLMGDGLRDALDPKLK

>F5QJ53_F5QJ54_1_766160
GVSAGVIAALKQNTKWDYTVMGLAMTGVVIPSFVVAPLLVMIFAIILLPGGGWNGGALKFMILPMVALSL
AYIASIARITRGSMIEVLHSNFIRTARAKGLPMRRIILRHALKPALLPVLSYMGPAFVGIITGSMVIETI
YGLPGIGQLFVNGALNRDYSLVLSLTILVGALTILFNAIVDVLYAVIDPKIRGTLYGSLSGYLGGKVDSV
MMRLLEILNSFPFMFFVILLVTFFGQNILLIFVAIGMVSWLDMARIVRGQTLSLKRKEFIEAAQVGGVST
PGIVIRHIVPNVLGVVVVYASLLVPSMILFESFLSFLGLGTQEPLSSWGALLSDGANSMEVSPWLLLFPA
GFLVVTLFCFNFIGDGLRDALDPK--

>F5QHM4_F5QHM5_1_766160
GMAAGIIAAVWRNRWPDRLSMTIAVSGISFPAFALGMFLIQVFSVELGWLPTVGADSWQHYILPSLTLGA
AVAAVMARFTRASFVDVLSEDYMRTARAKGVSETWVVLKHGLRNAMIPVVTMMGLQFGFLLGGSIVVEKV
FNWPGLGRLLVDSVEMRDYPVIQAEILLFSLEFILINLVVDVLYAAINPAIRGTLLGLLAGYYEGWWDRL
IMRICDVLFAFPGILLAIAVVAVLGSGIANVIIAVAIFSIPAFARLVRGNTLVLKQQTFIESARSIGASD
MTILLRHILPGTVSSIVVFFTMRIGTSIISAASLSFLGLGAQPPTPEWGAMLNEARADMVIAPHVAVFPA
LAIFLTVLAFNLLGDGLRDALDPKIK

>F5QRN5_F5QRN4_1_766160
-VPLGIWAARHRDRLPDFAVRFIAFLGVSMPNFWLAFLLVMAFSVYLQWLPAMGYGSWQHIILPAVSIAF
MSLAINARLLRASMLDVAGQRHVTWARLRGLNDKQTERRHILRNASLPMITAVGMHIGELIGGTMIIENI
FAWPGVGRYAVSAIFNRDYPVIQCFTLMMVVVFVVCNLIVDLLNAALDPRIRGLVIGGSAGLIGGRVDQA
TMRVADMFMTFPTSILSFFMVGVLGTGLTNVIIAIALSHWAWYARMVRSLVISLRQREFVLASRLSGAGH
VRVFVDHLAGAVIPSLLVLATLDIGHMMLHVAGMSFLGLGVTAPTAEWGVMINDARQYIWTQPLQMFWPG
LALFISVMAFNLVGDALRDHLDPHL-

>B8DST6_B8DST5_1_442563
GIGFGRIAAKHRDRAQDAGIRMFAILCYATPVFFLGLVLKLIFSVGLPGDMKVLGDVLMHAILPALALGL
LTAGVFIRLVRTNVISTYNAGYIEAARSRGVSEKRLMSKHAWRPALIPIITVMGMQIALLLAGAVLTETT
FEWKGLGFMLSNYLKARDFVAVQGIVILIAIIVSVVNFIVDVISALIDPRVRGVFLGLVSGYFGGWVDRV
FVVIADAVYSFPSLLLAILMASSLWGGILASGISITVVYIPQYFRTIRAEVIRIKDSAYIESAKVVGAST
WRIMSKHLLKNSTRTLPVILTLNSSEAILTLAGLGFLGFGIPTAAAEWGYDLNRSVADVTSIWWTAVFPG
LAIVLIVLGITLIGESLNDLADPRLR

>B8DTQ0_B8DTQ1_1_442563
GIPLGYLAVRTTNRAAKALFQTIAIIGGAIPALWGGLLLILLFARGLSRGWTDPSRALLSLVLPALTVGM
IVGATIMRYTRSSLQTIASSGYVEMAMACGMTRRQALWHVGMRLAMPQLVSVIGLTFAEMVTGVMVIENL
FALPGIGTGLVSDLGHRDLIAVQSELFMLAAFFLVIGLLVDLTHRALDPRL----FGLLLVSHSTLLANG
TVVAIDALISIPTVLIALMLAVPLGASILGIVLACGFGYGLNLARVARPQAMLSARSLYVESALSNGASA
ARVFFTHVLTNIRPVVTVQCSLAAGTAVLAETGLTYLGVGVPSGVPSWGYSLASSVKFITIYPLTVVWPG
LIVTVVVMALNLFGDALHDAADP---

>B8DSN6_B8DSN5_1_442563
GCVFGAISGLKKGKWYDSVILIVSLLLISVPTFVTGFVGQYFLGVKGFPVTAGADPGFFDLLLPAMVLGS
VSMAYIIRLARSEISSNIAQDYVRTARAKGMSNTAVTFRHILRNSMIPVVTYLGQDLGALMGGAMITEQI
FNIHGIGYLTYQSILKGEANLVVSVVTLLTLVFVICNLIVDMLYAALDPRIRGTLIGAIAGFFGGWVDAV
LSRLVDIFLAIPMLLGAIVVLFRTSSSIWKVVLVLALFGWVSTARIARGAVLSSKNLEFNTASTALGSTP
MRNLFRHILPNSVAPIIVIGTTSLGSYIVSEATLSFLGIGLPPSVVSWGGDISKAQTVLRTDPMVLFYPS
LALAITVLAFIMMGDAVKDALDPKS-

>H0AS24_H0AS23_1_904732
GLILGVAAATKQNSWVDYTTTVISVIAVSVPSFVLAVLLQYVFAVKLRWFPVAGWEGFSTAVLPSLALSA
AVLATVARYIRAEMIEVLSSDYILLARAKGNSTMRVLFGHALRNALIPIITIIVPMLASILTGTLTIENI
FGVPGLGDQFVRSITTNDFSVIMAITLLFSTLFIVSIFIVDILYGVIDPRIRGVVYGAISGFFGGRVDTI
MQRILEVIASIPNLIVVILFVLIFEPSIWTIILAMSITGWLGMSRVVRGEFLKLKNQEFVMASKTLGASK
FKLIFKHILPNTLGAIVVTSMFTVPSAIFFEAFLSFIGIGVPAPQTSLGSLVNDGRAMLLIYPHELFIPA
MILSLLILFFYLFSDGLRDAFDPKMR

>H0AW37_H0AW36_1_904732
-IPLGVLSARHYHKLTDKVIRTVSTLSISLPAFFIGIILLFIFTN----LLNIDSALWNQIVLPVFTLSL
GMCAYIIRLIRSNLLSLYQSNIVKSSRLRGMSERYILMHDLLKPTLLPIIPLLGISLGSLIGGTVVIENL
FDIPGIGYLLMDSIKSRDYPIIQGCVLFIGFFVVLINSIADLLALLFDPKQRGVTLGLLAGYKKGWIERI
ILRIVDIGLSIPEFIIMIALASFFQPSIWNLVIAITIIKWMNYTRLTRSIVNSELTKPYIKMAKLFHVPT
RVILLRHLTPKIMPSIIVLMVVDFGKIILYISSLSFIGLGAQPPTPEWGAMLQLGRDFISSHPIMLIAPA
SIIATTILIFNLTGDALRD-------

>H0ARK5_H0ARK6_1_904732
AIPIGIISAMKRNSWLDITLMIIALIGLSIPSFWQGLLFILAFSLKLILPPSYMPEHPISLILPVLVIGT
SIAASITRMTRSSVLEVMRSDYVLTAYAKGLSTTQVVIKHILKNAIIPIVTLVGLLVAELLGGSAVTEQV
FNINGIGRYIVQKQLIPDIPAVMGGVVYISIVISLANLIIDIFYALIDPKLRGVLLGTIAG-YFNHIDNL
IMRILDVVFAIPSLLLAVAIIASFGASIPNLIIALSIGNIPSFARTMRASVLEIKRMEYVDAARITGENT
WNIIWRYILPNAIAPMIVRFSLNIGVVVLTTSSLSFLGLGVAPDVAEWGNILRTGSNYLETHSNLAIVPG
ICIMFVVLAFNFIGDAVRDALDPRI-

>F5TK99_F5TK98_1_936047
GTWLGVRLGWKPGRKLDSIVTPLSMFFSSIPAFWLGLLIVWYFAYKNLTNGHFIASVLMHSVLPFFTLVI
VGFAGWLFSMRNMMITTVNEDYVQLARAKGLSSSRIRNRYAARNAILPNFTGLAQSIGGSLTAVILAEAV
FIYPGIGSLLSGAQGHRDYPVMQGIMLMIIFMSLLFNFIADSVYVILDPRTR-VVIGTWAGFSGGWIDRF
LNGFILVFANIPTFAILFMIAQNAGWL--LVSLVIGCFEWSGGARQIRAQAMSLRGRDFTTALRTIGESQ
SHIVLSEVMPHLLGLISPMFLRLIAAGVNMQASLAFLGIGDPS-MPSWGLMINWAMTQNA-LFRGLWWWF
IPPGLALALIGFATTMIN--------

>F5TPS3_F5TPS4_1_936047
-LPVGAYAAVHRRKSRGFVASALSQVLMSIPAFLAGILLILLFSVTLVPLHEDAGAWAAHLILPVLSLSI
VQAAVMTRYVRSAFIDVLTDDHMQTARAVGWRLWPALHRHGLRNASISLATVLGLQASAMLVGAIVVEEV
FVIPGLGSYLLDAVSTRDLLVVSDVVMVIVAIVMAISYLTDLIVVVLDPRLRGVPWGVTSAMLPRPWSTV
VGRAADLLYAFPALLLAIILAAAVGSTLTG-MIAIGVSTVPVFARITRTASRQILAQDYVVAARSSGMAW
RSVAFNHVLPNIAPLIGVQASVSYGTAILAEAALSYLGLATPATVPTWGRMLRDSQVYLFDSPWLTVAPA
VAIAGAVMGFTLLGDGLRDFLDPRL-

>F5TKY8_F5TKY9_1_936047
GILAGAWAGVRRGKFIDYFVLVSSLIVISIPIFVIGSLAQLVFGLRLWFPVTAGDGSWGALVLPGLVLGA
LSVAYVARLTRSNLLENQRADYVRTAKAKGMSPSRIVTVHTLRNSLIPVITFIGYDFGALMGGAIVTERI
FNINGIGNYVYRSINQRDGVSVVGAVTCLVLVYLLANLLVDLLYGVLDPRISGAFIGLVAGFRGGWLDTL
LSRTGDVFYAIPLLLGGIITLGTPYVMVLKVVGAIIILGWPSIARLMRSSVLQVLPHDYVQAARALGASS
WRIIRSHILPNAVAPVIVVATINLGAYIAIEATLSYLGIGLQEPAISWGVSISDASGLGYVAPFMLLFPS
LFLSLAVLAFIFLGEAAQDAFDPK--

>F8VME5_F8VME4_1_218493
GIPVGVLAAVKRGSIFDHTAVGLALTGYSMPIFWWGMMLIMLVSVHWWGEEGNFIDALAHMILPAMVLGT
IPLAVIVRMTRSSMLEVLGEDYIRTARAKGLTRMRVIIVHALRNAMLPVVTVIGLQVGTLLAGAILTETI
FSWPGLGRWLIDALQRRDYPVVQGGVLLVATMIILVNLLVDLLYGVVNPRIRGIVLGLIAGYFGGLVDNI
IMRIVDIMLALPSLLLALVLVAIFGPSIGNAALALTFVALPHYVRLTRAAVLVEVNRDYVTASRVAGAGA
MRQMFVNIFPNCLAPLIVQASLGFSNAILDMAALGFLGMGAQPPTPEWGTMLSDVLQFAQSAWWVVTFPG
LAILLTVLAFNLMGDGLRDALDPKLK

>F8VDD2_F8VDD1_1_218493
GVSAGVIAALKQNTRWDYTVMGFAMTGVVIPSFVVAPLLVMIFAITLLPGGGWNGGALKFMILPMVALSL
AYIASIARITRGSMIEVLHSNFIRTARAKGLPMRRIIFRHALKPALLPVLSYMGPAFVGIITGSMVIETI
YGLPGIGQLFVNGALNRDYSLVLSLTILVGALTILFNAIVDVLYAVIDPKIRGTLYGSLSGYLGGKIDSV
MMRLLEILNSFPFMFFVILLVTFFGQNILLIFVAIGMVSWLDMARIVRGQTLSLKRKEFIEAAQVGGVST
ASIVIRHIVPNVLGVVVVYASLLVPSMILFESFLSFLGLGTQEPLSSWGALLSDGANSMEVSPWLLLFPA
GFLVVTLFCFNFIGDGLRDALDPK--

>F8VF16_F8VF17_1_218493
-IPLGIRKAVHNGSHFDVWSSAFIIIGYAIPAFLFAILLIVFFAGGSLPWYQKITDYLWHITLPVLATVI
GGFAALTMLTKNAFLDEVRKQYVVTARAKGVSEKNILWKHIFRNAMLLVIAGFPATFISMFTGSLLIEVM
FSLNGLGLLGYEATVSRDYPVMFGTLYIFTLIGLLLNILSDISYTLVDPRI-GVLAGALQGYYGGKVDLW
GQRLIEVWSGMPTLFLIILLSSVVQPNFWWLLAITVLFGWMSLVGVVRAEFLRTRNFDYIRAAQALGVSD
RDIILRHMLPNAMVATLTFLPFILCSSITTLTSLDFLGLGELLLQGKNNLQAPWLG----------ITAF
LSVAILLSLLIFIGEAVRDAFDP---

>F8VFZ3_F8VFZ4_1_218493
GVALGFLAGRFLNRWPDRVICRISYLLSSLPTFWIAMLLLALFAVRWNAGTALLSERLRHLVLPVCALSL
LGMGQIALHTREKIASVMKSEFVRFARAQGDKGWSLLRHQVLRHAITPALCLQFASLGELLGGALLAEKV
FAYPGLGQATIDAGLRGDVPLLMGIVLFSTLLVFVGNTISAWLVAVLNRSLE--VIALVMARIHPRLDLL
MRLITDAMLAMPHLLLLILICFTMGGGKSGVIAAVALTHWPRLALILRADAERVAQSDYLMLTYRLGHGH
LYCWRYHYLPALLPQWLTGTLLMFPHAVLHSAALSFLGFGLAPHEPSLGLLLADALRFI---SHGNWWLV
LFPGLMLFTLVMLFDQFARAVQR---

>F8VJJ1_F8VJJ2_1_218493
GIPVGMLAGVTRSKWPDRFISALALLGFSIPVFWLALLLTLFFSLTLPWRDEMVISALRHMVLPVLTLSV
APTTEVIRLMRISTIEVYDQNYVKAAATRGLSRFTILRRHVLHNALPPVIPRLGLQFSTMLTLAMITEMV
FSWPGLGRWLINAIRQQDYAAISAGVMVIGSLVIVINVISDILGAMANP---GLALGVVAGATHGLRSAV
LNHILDTLLSIPSLLLAIIVVAFAGHLSHA-MFAVWLALLPRMVRSVYSMVHDELEKEYVIAARLDGATT
LNILWFAILPNITAGLVTEITRALSMAILDIAALGFLDLGAQLPSPEWGAMLGDALELIYVAPWTVMLPG
AAITLSVLLVNLLGDGIRRAII----

>F8VFN4_F8VFN5_1_218493
GMALGIVAAVWRNRWPDRVGMTLAVTGISFPAFALGILLMQIFSVELGWLPTVGADSWQHYILPSLTLGA
AVASVMARFTRSSFVDVLSEDYMRTARAKGVSETWVVLKHGLRNAMIPVVTMMGLQFGFLLGGSIVVEKV
FNWPGLGRLLVDSVEMRDYPVIQAEVLLFSLEFILINLVVDVLYAAINPAIRGTVLGLLAGYYEGWWDRL
TMRICDVLFAFPGILLAIAVVAVLGSGIANVIVAVAIFSIPAFARLVRGNTLVLKQQTFIESARSIGASD
VTILFSHILPGTVSSIVVYFTMRIGTSIISAASLSFLGLGAQPPTPEWGAMLNEARADMVIAPHVALFPA
VAIFLTVLAFNLLGDGLRDALDPKVK

>Q5FP38_Q5FP39_1_290633
GIPLGVIAAAKRGTLLDTGLMGFLQLFKSIPDFWLAMMMTFLFSLTLPGWHAGALPALRALTLPAIALAI
PQAAITARFMRSSLIETLSQDFIRTARAQGYSRRGVLWRIALPNALIPVLTLAGIQLPVLVTGTIIVESV
FSLPGCGKLLLEAVNQRDIPVVQNLVMLIVASVMVLNVLMTIFVRWLDPRLEGTALGLIAA---VRPARA
IMGLTDLGLAFPPVLIAALLVTALGASATGEILAIALFGLPAQIRITRQAARSILIQDYIAASRLAGRGP
VYIMRRHVLPNILPLLTVQATSSLALAILSDAGLSYLGLGAPPPRPDLGRALASYQIHIFDHPLLVAIPG
VTIMLLVLGFNMFGDGLRDALD----

>Q5FT62_Q5FT61_1_290633
-LVFGIASAVLRDSWVDRLLMVLGLIGLSMPVFWLGEVVNLVTQSRWVPFSQSPWGWAKALFLPSLTLAV
CFIGLYARVLRSELLTAMGEDAIRTARAKGAGPVRVWLWHGLRLSWLSYISLFGLDFAQLGGGALLTEVV
FAMPGVGRLTYQALATLDLPLIMATVMYAAVFVVIANALVDGLYALLDPRI---CIGICAGYFGGWIDLI
LSRILDMLWAIPVYLFAISLSIGADNLLIP-IGIIALVYVPYAARPLRARALSLSQAGFVMAARGMGASD
WRILWREILPGLTPTMAVLAPLVMALCMLAESALSFLSLGVQAPAASWGTIIQDGEGLLYTRPMVAIVPG
LAIVLTVLALNVLGNALRDQLDPK--

>I4MD78_I4MD77_1_698961
----GIPLGVTHEGKLSQVVSRFTAISASVPALWGGMLLILLFGKGVTDGWSDFSEAFLSLLLPAITVGI
IVGSSFMRYTAAILENIANSEIAAEAMACGMTRKQVVWRVGLRLALAQLVSVIGLTFAHMVMGVMVIENL
FSLPGMGMGLVRDVGLRDLIAVQGELFMLAALFLLIGFAVDIAHRLLDPRLS----------QYKIIRAT
SVMAVDALISVPTVLIALMLAVPFGTNVLVIVIACGFGYGFNLARIVRPSAKLVLQSDYVNSAISQGASR
RYVLLRHVLPNITPVALVQLSLSAGTVILAESGLTYLGVGVPSGVPSWGRVLATSVTLIHVNPLAVLWPG
LIVTIVVVALNLLGDVLRKVLDP---

>I4MEN9_I4MEP0_11_698961
GVTFGIISGLKKGKWYDSVILIVSLLLISVPTFVTGYAMQYLLGIKWLPPNVSNDPGFLDMLTPAMVLGS
VSMAYVIRLTRSEVSSNIALDYVRTARAKGLKEGAVIIRHILRNSLIPVVTFLGQDLGALMGGAMITETI
FNIHGIGFLTYQGILKGESNLVVSVVTLLMLIFVVSNLLVDILYAALDPRIRGSLIGAIAGFFGGWVDAV
LSRITDIFLALPMLLGAIVVLRTTKSMWKI-ILVMVLFGWVSVARIARSAVMESKNLEFNTASTALGSRP
IRNLFRHIIPNSLAPIIVVGTTSLGSYIVLEATLSFLGIGLPTTTVSWGGDIATYSRYFNNSPEVLFYPS
FALAITVLAFIMMGDAVKDALDPKS-

>I4MDF2_I4MDF3_1_698961
GVSVGVYTAIRQYRWQDRVLNSTATFLLVVPAAVLGLMVVLAAISINSDPFMFLLDFLQHLILPTIVMTI
PGMVGYHLTQRTYLLDTMNADYVRTARAKGLPLNLAIRRHALRTSLIPTAVDVAFSIAGVFTGAVITETV
FAINGLGSYFVQTIMQNDINGSVAIAAFGAVCTLVGALLADVFSAWLDPRIR---ITVIAAYFEGWFEQV
GMWLLDMLLIVPSFLLIALIISSGGSDWLWLAFGLTAFGWIGYARTLRTLTLSLREREYVRAAKFEGVSS
FRIIVRHLVPNLGSVLIINTVLGVIGAINGETALSFLGLGIKAPDTSLGTLLNAGQSVVQTSPWVLLVPS
AVLVLLTFSVQLIGDGLRDAIDP---

>I4MEJ1_I4MEJ0_1_698961
GVATGVISAAKEGSFIDRALRALSSVGISSPAYLIGMLAILAFAVYLVSFVESPLDWLQHLLLPWLVLAL
LNAAYYTRLTRAHMLDELQQDYMRTALAKGMPRSKAITRHAMPNAMLPVLTMFGLDLGGLLGGAVITESV
FSMQGLGSLLLDSVKNLDLQVLVGVTLFAAALVIVANLVVDVCYRFVDPRA-GILIGMIAGYFGGFADTL
LSRTMDVFFGFPFLIFAIALSQNFPRPILL-TLVLGFFGWPSIARLVRAQTLSLKSRNFTVASYVMGANT
WHILREQIMPNMLPLLLVNVTFLIPGRIGAEAALSFLGVGMNPPSPSWGRAIADAVQWVLVDPWYLLFPG
VALFLLTFGFNLVGDGLASALQPRAS

>E1KUW8_E1KUW7_1_866773
---LGCITFLWKSKIINKLINLLCLIGVSIPSFYIAIILLDIFAVKWDLLSVAGNIGITNYLLPAITLGI
FGASFYYPLFKDALDKENGEYYIMFFRANGLKEFTLFVKHILPNSIVKLIPNFFQSIGLMIANVAIVEGV
FSIPGFGYLIVNSVINRDATMIHGLVFFLALFIALANITSDLINELLI--------GLLLGKVTMKKNVI
VDSIINAVTAIPPIAYLIIFIASWGNGIKTTLIALVVSYILRFLRLVRTQINIEYDKAYCTCMISLGASK
TRLVLVHILPNISLDLVHYICLSCADMILAITGFSFIGIGLGENVVEWGSMILEARDSIFIKPELIIYPI
FAVFITTMSFNIIA------------

>E1KXK5_E1KXK4_1_866773
AIPLGINAGRYDGSLFDQGVNLYNFLALATPGFVFYLIMLLIFGYKLKGGMAAVLSRIYHMLLPAISYAL
LTTIGTIQYLRNEVVDAKSQDYVRTARAKGVPIKKVYSKHIFRNSLLPIAAFFGFQITGLLAGSIMIETI
FGYQGMGSLFVDCINQRDYSVMTALVMIYGFLTLCGSLLSDIIMSIVDPRIRGIVVGLLIGYYGGWLDNI
IMRIIDFIQILPTMMIIIVFVIVPKYSMFTFVMIFTVFYWTGMARLVRSKALAESKKDYVNASKTMGTSD
LKTMFTGILPNISSILIVDMTLSFAGNIGIETGLSFLGFGLPPSDPSLGTLVSLARKPEVIKLYVWLPAS
LLILVMMLCINYIGQALRRASDAK--

>F0J0Y2_F0J0Y1_1_926570
-IGAGVYAAIHARSRIDRAISLTGLSMTVIPEFVSSIVLILILGIWLAPRHAGALGQIHHLILPALPLVF
VLFGYIARMARAGTIEALESDYARTATLKGLPRRTVIVRHVLRNALPPTITVVATQVGYLVGGLVIVETL
FRYQGIGSLILTAARNKDFPMLEAGILVIGAVYVLVTVAADMLLIMLNPRLHGTSIGLVTGYFGGLIDTV
LSRLIEVLLALPLIIVALLALVALGSTPTV-VIVIGLIFAPLISRTVRAAVIAERELDYVAAAELRGEGA
AHIMFVEILPNVLPPILVEATVRLGYAIFTVASLSFLGFGIQPPSADWGLAISQNYAMITGYWWTVVFDA
IAIASLVVGVNLVADGVQAALE----

>F0J4L5_F0J4L4_1_926570
-IAIGLVQGAFWGQWPARLIGAAQLVLYAMPVFFAGTILILYVAVKWRHAAPGVADYARHLILPVVTVGL
LGTAGLSRYFGAAVHEELGKDYVRTALAKGLGFGAVLRRHVLRNALRPLVTILGLSFPYIFAGSVLVETV
FDYPGLGFLLWRSALSQDYPVISAIVLLIGVLTVIGNLLADLVNGWLDPRERGIAYGLAAALGPRWLDAT
LMRLLDAVLALPGLVILIFFAALFTGTFTL-ILLLGLTAWPGLARLVRNEAIAQRGRDFILAARQFGGGS
AYIARVHILRVIAPILAVNGTFLVGDQILALSGLSFLGLGVQPPMASWGGLLESGLNLI---ALDPWWMI
LPPGLMILLSILATNLIGQ-------

>F0J7U6_F0J7U7_1_926570
AILVGLLAAAYKDRVIDRILMIASLIGISIPVFWLGEVVNLIAQGGLVPLRRNPALWFKSLLLPWCTLAV
AFIGIYGRVLRANIIEAMQEDYIRLARAKGLSSRAVLIRHALRCSLIAIFTLFGLDFGALGGGALLVEVV
FGLPGVGYLTYQALTNLDLPMIMATVIYASFFVVAANALVDILYSVFDPRVR-SLLGVAAGFYGGMTDRV
ISVMLDILWAFPIYLLAISLSITSNDLIMP-IGIIAIVYVPYVARPIRARVMMLRRSDFVAASISLGASD
GRILRRDILPNVASTLIVFAPIMMALDIITEASLSFLGIGIQPPSASWGTIIRNGEQLLYTRPIVSLAPG
LAIVMTVVALNVLGDALRDALDPR--

>D4CLS0_D4CLR9_1_608534
-VPMGILAAVKSGHWQDMLLMGLATIGVTIPSFVIASLLIYCFSFRLKLLPTYGLASLSGYILPVIALGG
YSVSYMARLMRSSLLEVMGQDYIRTARAKGLTEGAVVFRHALRNALIPLVTVLGPTIANLLTGSFVVEKI
FAIPGLGVHFVNSVSQRDYTTIMGVTIFYASFLMGMTLLVDLFYCLIDPRIRGILYGGISGYLGGNVDEF
MMRIVDIISTIPLTLYVILIMVLLGSGLGSIIVALGSVYWVGMARVVRGQVLSLKQQEFVLAARTIGSST
STILFRHLIPNAMGAILVTATMLIPSAIFMEAFLGFLGIGLKPPLASLGTMCNDATENLRSCPYQLFIPA
FVIVLIMFAFNFVGDGLRDALDPKLR

>D4CPA4_D4CPA5_1_608534
-IPLGLLAGSRRGKWPDKLIDGFCSIGIATPTFWFAMLLIYAFGYRMVGMEKSLPDLLRHFLLPYLVLIF
SFLPDLTRFVRSSAIGQWKEDYVLVQKAFGAGRSEILFRHVARNVLIPLITKLGMALPLLVTGAVITETV
FSWPGIGSYFVKAVQAMDYPIVMSVLVLSGSLVILGNLLSDILYSIVDPRIRGVTVGMLSGYFGGLIDGF
FMRLVDIFLSIPWLIMVTVFGLLFKKGLLSIILVIGIFSWMDIARIVRSEVLAVKGREYVQYADFIGIPP
LSVMTGHILPAVFSTIITASTSTIAGAIMTESALSFLGLGVQQPMSSWGSLLQQSQKYLQNAPYMALLPG
ILIILTVYSFNKLGDILRVFAEPRVR

>D3NSY7_D3NSY8_1_137722
-LPLGIWAARHRDRLPDHLVRALAFAGVSIPNFWLGFLLVLLFSVTLNWLPPLGRGGLNHLVMPVAAVAL
MSLCINARLLRTSMLETAGQRHVLYARLRGLPERRVVQNHILRNALLPIVTATGMHIGELLGGTLVIENI
FGWPGVGRYAVSAIYNRDYPVLQCFTLLMTVIFVLCNLAVDVLYAWLDPRIRGIGIGGLSGFLGGRTDRI
VMRVCDGFLTVPTFVLAMFMVGVLGTGLTNVVLAIALSHWAWYARIVRGMVLSLRERDFVAAAIVSGASR
PRVFAEHVLPGVLVQLVVLATLDIGHMILHVAGLSFLGLGVTPPTPEWGVMISDAREFIWTQPMLMLWPG
LMILLTVMGFNLLGDALRDRLDPTL-

>D3NZS1_D3NZS2_1_137722
GLPAGILAAVKRGSLFDHGVMGVSLTGYSMPIFWWGLLLILFFSVALAGDYDAFRSALGHLVLPTIVLGT
VPLAVVARMTRSAMLEVLGEDYIRTARAKGLDSGRVIGMHALRNALIPVVTVIGLQVGTLLGGAILTETI
FSWPGVGKWLIESINRRDYPALQGGVLLIATSVILVNLLVDVLYGVLNPRIRGLGLGLVAGFFGGMADVL
IMRAMDILLALPSLLLAVVVAAILGPGLVNAMLAVSVVVIPHYARLTRAAVLAEVNKDYVVASRVAGAGP
LRLMLIVVLPNCVAPLIVQATLGFSTAILDAAALGFLGLGAQPPTPEWGTMLASSLQFLQRAPWVVTWPG
IAILVTVLAFNLLGDGLRDALDPKL-

>D3NRN5_D3NRN4_1_137722
-IPLGIAKAVRDGQPFDVWTSGIVIVGYAIPSFLFAVLLIVVFAGGRLPWYRQILDYFWHMALPVLSMVI
GGFAGLTMLTKNSFLEEIGKQYVTTARAKGLTENRVLYGHVFRNAMLIVIAGFPGAFIGIFTGAMLIEVI
FSLDGLGLLGFEAAINRDYPVMFGTLYFFTLLGLIMNLVGDITYVMVDPRI-GVAAGAVQGYFGGLTDLL
FQRFIEIWQGLPTLFLLIILASVVTPTFWWLLGLLLLFSWTALVHVVRAEFLRARNLDYVRAAKALGAGD
VTIMVRHVLPNAMVATLTFMPFILNGSITTLTALDFLGFGLPPGSPSLGELLAQGKANLQ-APWLGLTAF
LVLAIMLSLLIFIGEAVRDAFDPR--

>D3NYW6_D3NYW7_1_137722
GIAAGAVMAAFAGRLADRVLSVAALLFYSIPGFWIGLMLIVLFSVKLHAGWAAVLDQARHLVLPAVSLAL
FYVAIYARLTRGAMLEVRAQDYVRTARAKGLPSAAVTVRHVLRNALLPVTTMAGVHLGGLMGGAVVVETV
YSWPGLGRLAYEAVMGRDFNVLLGILLLSSLIVVAVNAVIDLLQAWLDPRIEGVLIGAVAGYFGGRTDDV
LVKLVEIFQTIPGFILLIVTVAIAQPTIPAITLAIALVSWPAVARLVRAEFRLLREKEMVMAARGLGYGH
ARIILREILPNALPPVIVMSSVTVATAILMESALSFMGLGDP-NTISWGSMIGAGRDMLRTAWYLSAIPG
LAIVFIVLALNLIGDGLNDALNPRL-

>D3P131_D3P130_1_137722
GLLIGVASATKRGRWQDHVGMVVAVSGIAFPSFWLGLLMIDLFSVKLGWLPTSGYGTWQHYVMPSLTLGL
GVAAVMARFTRSAFIEIAREDYVRTARAKGVPARLVVWKHTLRNALIPIITMVGLQFGFLLGGSIVVETV
FSWPGLGRLLVDSVNYRDYTVIQAEILLFSLEFIVINLLVDVLYALANPEIRGVALGLVAGFRGGWIDSL
IMRVCDVLLAFPGILLAIGIVAILGPGIENVIYAVAIFSVPVFARLVRGSTLSLKRAVYVDAARAIGVRD
RLLMVRHILPGTLPSVIVYVSMRIGTSILTAASLSFIGLGAQPPSPEWGAMLADGRSYIGVASHVTFYPG
LAIFLTVLAFNLLGDGLRDALDPKL-

>D3P6N9_D3P6P0_11_137722
-FPLGALAAIRANSWVDYLAAAVGYIGLATPNFLLALILLYYGQKWLPLSWAKVGSILQHLIVPTIVIGL
SGTAAMVRRLRANLLDELGKPYVVTAKAKGVPPLRRLTRYPLRMALNPFVSDIGSLLPSLVSGSVLISVV
LSLPTIGPALLEALRAQDIFLSGFILMFISLLVLIGMLVSDVALALLDPRIRGITLGGMAGYFGGWVDAG
VQRLSEILKSLPELPLWLALSSPVTVFLCI-SVILGLLDWPSLARAVRSRFLALREEDFVMAAELMGASP
ARIIRRHLLPNFASHLLASATLSIPAMILGETALSFLGLGLRPPATSWGVMLNDAQNLMAVTYPWVSLPM
LPVILVVLSFNFFGDGLRDALDP---

>D3P116_D3P118_2_137722
GVPVGILSAARRGGLIDQTAVGLAMLAASIPSFWIGLTLIKYLAVDHGPPDADLLERMRHLVLPAIALGI
PNSALILRFTRTSMLDVMSHDYVRTARAKGLPPLVVVLKHALRNAMIPILTVIGLTTAVMIAGAIVTETV
FGLPGVGNLIVSAVLRRDYPVIQGALLVVSAIYVLINLTVDLLYAVVDPRVRGTLLGLAAG-YVRPLDGL
LMRLTDALMAFPDILLAIAFMAALGPSLYNVVLALGIVYTPRVARVVRAACLVVREMPFIEAATALGAST
PRIVFLHILPNLISPILVQATFIFAYAILTEAALSFLGVGVPPTTPTWGNMIAGAQQYFQQADWLILFPG
CAIVLTVLSLQIVGDGLRDALDPRL-

>D3P2Q4_D3P2Q5_1_137722
AIPLGALAAVKRGSWFDRAALIFCALGQAVPTFWLGLSLIIVFAVNLRWLPVSGNATWSHFVLPSVALGW
YAIPAVMRLTRNGMLDVMASDYIRTARAKGLRPRTVIFKHALRNAVVPVVALAAVQFGFMLGGSIVVEAV
FSLQGLGQLAWEAIARKDFPVVQAIVMLLATIYILLTFLADLLNAWLDPRIRGTALGVAAGFFGGRVDMV
IGYIINVRLALPVVLVALAVAALVGSLNTV-IVVLGLLLWDRFAVVARSTTQQIAHADFVGAARAIGCST
RLIVFSEVLPNILNPLIVVATLEMAHAILLEAALSFLGLGVQPPLPSWGLMISEGKQYMFFSPWVITIPG
VALVALVLGINLLGDGLRDVTAP---

>D3P4P3_D3P4P4_1_137722
-LTLGITAAMWRRTLYDRIVTVATIGVISVPEFVLATLAVLVFAVYLTYQIDSFAGLLRAYAMPVITLTF
GVSAQMIRMTRAAVIETLNTPYVEMALLKGASRPRLVLRHALPNALSPIANAVALSLSYLVGGVIIVETI
FNYPGIAKLMVDAVSTRDLPLIQSCAMIFCLGYLLLITAADIVAILSNPRLRGVVLGMTSAVLRGPVDMV
VSRVLDAMNSIPSKLFGLMVVAAVGSSIPVLILTLSVIYVPGAYRFSRALAVNIDTMDFIMVARIRGEKL
PYLIGAEILPNIIGPVLADLGLRFVFIVLLLSGLSFLGLGVQPPYADWGALVRENIGGL----PFAAPAV
IVPSLAIATLTISVNLLIDNLPQKIR

>D3NRH1_D3NRH0_1_137722
GIPAGVSAATNRGRWPDHAIRLLGLIGHSVPIFWLGLMALLLFYARLAGETDIFWNALHHLVLPSAILGL
HSVAYIARMTRGFMLDQLRQEYITTARVKGLSETRVVWGHALRNITVPLITVIALSYASLLEGSVLTETV
FAWPGLGLYITNSLLSADMNAVLGGTLVVGAVFIALNLLSDLLYRLLDPRARGLVIGTVAGYFGGWVDIT
LMRVTDIALAFPKLILALAFVAALGPGIENAVIAIAITSWPPYARIARAETLTVRRADFIAAARLQGASS
PRIILGHIMPLCVASLIVRTTLDMAGVILTAAGLGFLGLGAQPPLPEWGAMIASGRQYVLEQWWVAAMPG
FAIFIVSLGFNLLGDGLRDVLDPK--

>D3NY41_D3NY40_1_137722
-LPLGLLAAARRGRGGDWAVLGFAQLGVSMPSFWIAILLILVFSLTLPGWSGGVGPALHALVLPALALAL
PEAAILTRVTRTAVLDTLGEDHVRTARAKGVGRAAVLLRHALPNALIPVATVLGLQISFLVAGAVVVENV
FTLPGLGRLLYQAIGQRDLIVVQGVVVLLALFVVLVNALVDIACALVDPR--GVPLGLLAAALGRWGDEV
VARLGDLVFAFPAVLTAILLTAALGAGAVNVVVALALFNAAVLARVTRGAALAVWRRPFVGAALALGRGP
LSATLVHVLPNIAGIVVVQATVLFAVAIVNEAALSYLGLGIQPPSPSWGRMLGDAQTYLFTAPLQAVFPG
LAIALCVMGLTMLGDGLRDWLDPR--

>D3NZ01_D3NZ02_1_137722
GVPLGCYAATHPGSALDRATAAVSIGFIAIPNFVVAILLLLVFSIWLVSRSGDLSDQLARLVLPALSLAL
TWIGYIARLLRASLLEVLGEAHIRTLRAYGVPDRTIVYKYALKPAAIPTVAILGLGIGRLLGGAIFAEIV
FARPGIGTLVYDAISSRNYPVVQACVLVVVALFTLTNLAVDLSYAWLDPRIRGTLLGIAAAYAPPGAERA
ILAAFDIVSAFPIVVFALAVVALMGPGLDKVILIVAVTLVPHFGRVARAQTLSLRNSPFLEAERVLGASP
LRITLHHLVPNILGPLVVLASMDVPVVITIEAGLSFLGVGVPPPRASWGTLLHDGYTTLSQSPWPVIAAG
AVLTLATLGFTLFGEALRDAIDPKL-

>D3P1N5_D3P1N4_1_137722
--SLGFLAARRAGKLTDTVISIVALLFYATPVFWVGIMLIVVFSVILLSGLALVGDVAAHLVLPAVTLGL
FYLAIYARLMRAAMLEVYGQDFVRTARAKGVRPHRIAWRHVLRNALLPIVTTLGVQLGSILGGAVLVETV
FSWPGLGRLAFAALFQRDLNLLLGILFCSSVVVVLVNIAVDLVYTLLDPRIEGIGIGALAGYYGGRVDRA
LMRVTELFQTIPPFLFTLALVAILQPSIATITTAIGITSWSGLARLVRAEVLRLRNSELAQASIILGASD
ARIIVLHILPNVLAPVIVSASILVATAILTESSLSFLGLGDP-NVVSWGGMVGAGREVIRTDPHVAAIPG
VAIVVAVLALNLLGDGLNDVLN----

>D3P2H0_D3P2G9_1_137722
GVALGTLAAVAVGTWADSAITVIALLAYATPIYWIGLMLSLLFSIQLYTGLAHVADVAAHLILPVITLAL
FYMAGYARLTRASMLEVRGLDFVKTAKAKGLTKSRIVTRHVLRNAILPVITVAGIQAGQLVGGSILIETV
FAWPGIGRLAFEAVLQRDYQVLLGIFLVTSVMVILFNILTDILYGLVDPRIQGVTLGALAGFHGGRVDDA
IMRFTELFQTIPNFVLAVVLVAIFTSLTTI-VAAIAIVSWPPLARLARAEFLSLRTREFVQAAITTGQSS
GTIILRQILPNSLSPIIVSASLMVATAILLESSLSFLGLGDP-NAMSWGYMIGAARTVIRQAWWMSVFPG
LAIVLTVLALNLVGEGLNDALNPKL-

>H0D401_H0D402_1_904737
-IPLGIIAAKRFHKWTDKVIRVISTLSISLPAFFIGIILLFIVTN----LMNIDSVILSQFILPVITLSL
GMCAYIIRLVRSNLLMLLQSNIVQASRLRGMNERYILIHDLLKPTILPIIPLLGISLGSLIGGTVVIENL
FDIPGIGYLLMDSIKSRDYPVIQGCVLFIGFFVVIINTIADLLTLLLDPKQRGVTLGLFAGYKKGWIERL
VLRFIDVGLSIPEFIIMIALASFFQPSLWNLVISITLIKWMNYTRLTRSIVNSEMNKPYIKMAQLFHVPT
RTILIRHLTPKIIPAIIVLMVVDFGKIILYISSLSFIGLGAQPPTPEWGAMLQQGRDFISSHPIMLIAPA
SVIAITILIFNLTGDALRDRL-----

>H0D6E0_H0D6D9_1_904737
AIPIGIISAMKRNSWLDITLMIIALIGLSIPSFWQGLLFILAFSLKLILPPSYMPEHPISLILPVLVIGT
SIAASITRMTRSSVLEVMRSDYVLTAYAKGLSTTQVVIKHILKNAIIPIVTLVGLLVAELLGGSAVTEQV
FNINGIGRYIVQKQLIPDIPAVMGGVVYISIVISLANLIIDIFYALIDPKLRGVLLGTIAG-YFNHIDNL
IMRILDVVFAIPSLLLAVAIIASFGASIPNLIIALSIGNIPSFARTMRASVLEIKRMEYVDAARITGENT
WNIIWRYILPNAIAPMIVRFSLNIGVVVLTTSSLSFLGLGVAPDVAEWGNILRTGSNYLETHSNLAIVPG
VCIMFVVLAFNFIGDAVRDALDPRI-

>H0D1E8_H0D1E7_1_904737
GLILGVAAATKQNSWVDYTTTVISVIAVSVPSFVLAVLLQYVFAVKLRWFPVAGWEGFSTAVLPSLALSA
AVLATVARYIRAEMIEVLSSDYILLARAKGNSTMRVLFGHALRNALIPIITIIVPMLASILTGTLTIENI
FGVPGLGDQFVRSITTNDFSVIMAITLLFSTLFIVSIFIVDILYGVIDPRIRGVVYGAISGFFGGRVDTI
MQRILEVIASIPNLIVVILFVLIFEPSIWTIILAMSITGWLGMSRVVRGEFLKLKNQEFVMASKTLGASK
FKLIFKHILPNTLGAIVVTSMFTVPSAIFFEAFLSFIGIGVPAPQTSLGSLVNDGRAMLLIYPHELFIPA
MILSLLILFFYLFSDGLRDAFDPKMR

>F1W0L0_F1W0K9_1_937450
GCLLGALAGYWHGSWIDRIATVLSVIGVSIPHYWLGLVLTIIFSTKLSSEWLWDLEHMRYLVLPALTLSV
IPLGIITRTVRALVADMLEQEFVIALRARGLSNRA-IFRHVAKNTAPTILAVAGLQLGYLMGGSILVETV
FAWPGTGFLLNTAIFQRDIPLLQGTILVLCLFFVALNLLVDILQPLIDPRMGGTSIGLFAGYVGGRANMI
TMRMLDVFYAFPSVLLAVAIAGALGPGMSNSLIALTLVFVPQMVRVAESVTTQVRRLDYIEAARMSGASA
FSIIRVHVLGNVLGPVFVYATGLLSVSMILGSGLSFLGLGVKPPEPEWGLMLNTLRSAIFLNPLVAALPG
AMIFITSIAFNLLADGVRSAM-----

>F1W406_F1W407_1_937450
-LPTGILAAARPNGIANSVSTFIALFGMSVPHFWLGMMFIVLFAVNLVPFSVDWRGNLLAMIMPMVATGL
RESAILMRMIRSSLLEVLNEDYIRTAFSKGLKDWQVVLGHGLRNAMIPVVTASGLMVSGMLGGLVITESI
FGIPGMGKMIVDAIFQRDYVLVQAGVLAAALMVVMVNLAVDLLYSVIDPRIAGVPIGIATGYRGFWDDWV
VMRLVDALQAFPSLILALAISAALGGGFYNAMVAVGIGFTPAFVRLARGQAMTIRNLDYVMAARSVGAGD
LRIMWRYVLPNAMAPLVIQASFAMGSAIIAEAGLSYLGLGAKPEDPSWGSMLHIAQGYLNTNPTLVLWPG
IAIFVVVLGFNLLGDGIREVFDPKLN

>F1VY36_F1VY37_1_937450
GVPAGMLAALKRNTVLDYSVMGVSLTGYSMPVFWWALLLIMLFSVTLSGEPGAFKSAVSHLILPAIALGT
IPLAVVARMTRSSMLEVLREDYVRTARAKGLSRWRVVGVHALRNALIPVITVIGLQVGTLLAGAILTETI
FSWPGIGKWLVEAIRRRDYPVVQGGILLSATIIIVVNLIVDVLYGVINPRIRGVIIGLVAGFFRGVVEVA
LMRLMDIMLALPSLLLAVAVVAILGPGLMNAMYAIAIVMLPHYARQTRAAVIGEMQKDYVNASRIAGAGT
VRLMFNCVLPNCAAPLIVQATLGFSSAILDAAALGFLGLGAQPPTPEWGSMLASALEFIQSAWWVVTFPG
LAILVSVLAFNLMGDGLRDALDPKLK

>F1VTU4_F1VTU5_1_937450
GIPLGLWAGLRPNGIAGKSIMAVSILGFSLPTFWVGLMLIMVFAVQLVPVSFLSVDGLRHLLMPAFNLAL
FNIALVIRLTRAGAQEALLQDYVKFARAKGLSSTRIIGVHVLKNILIPIVTVIALQFGSIIAFAIVTETV
FAWPGMGKLIIDSIRFLDRPVIVAYLMLIVVIFIFINLVVDVVYSLLDPRVRGLTLGLLAGYSGGRTEAF
IMRVADIQLSFPPILIALILLALTGPGVGKIIIALVAVQWAYYARTARSAALVERKKEYIEAATALGLSP
LRIMLRHLLPNCLPPLIVISALQVASAISLEATLSFLGLGLPVTEPSLGLLIANGFQYLLSKYWISFFPG
IALLLTVVAINLVADQLRDVLNPRL-

>D0G9L5_D0G9L4_1_520465
GIIMGVVAAYLRDSWFDTGVMSLALLGVSVPSFWLAILAVILFSVTLVPFLDSPLGWLRSLILPASILAL
FQIGYLARMTRSEMLEVMDQDYIRTARSKGVSEYSVLSTHAFRNALVSVLTVSGYIFSLLIGGSVVIEQI
FALPGLGRLLVQAILARDLPVVQGTMLFLGFLFVAINVLVDILYTIADPRVRGAIIGIAAA-WYRRFDTL
LMRVMDALMAFPAILLAIGISAALGHLSLV-IIALTSAYIPRCARIVRASALVLRETDYVDAARLAGASD
LRIITRHILPNCLAPLLVTLTFVFAYAILAEATLSFLGIGTPPPHASWGSIVAQGRDYFVDAWWIMLFPG
IAITISALAINLIGDGLRDVLDPRLK

>D0GBF8_D0GBF9_1_520465
GVTTGIISAVRRNSFPDYSFSVLALLGISSPAFLTALLGLYVFSVRLPATDFSIPDLLRHLALPALVLSI
GHAALIMRYMRSSMLETLNQDYVRTARAKGVREFWVVVKHTLRNAMLPVVTLIGSTIGLAVGGAIFIESV
FNWPGMGLLLINAVETRDYPVIMGATLVIGACVIIVNILTDLAYAVIDPRIKGFLIGAISALGGRWADAI
AMRSVDLAMTLPPVIFLLVLASIIGSGIWSTVVVIALLSWPVLSRMIRARLLELREREFVMASRGMGAGL
GHLLFRHGLPNSIDILVVYATLQVANAILLEAGLSFLGLGVPPPAASWSNMLNAARSTAVLFPWQWLFPG
GALVLAVLAINFIGDGLRDAFDPRA-

>D0GDT5_D0GDT6_1_520465
GIPAGVIAAVKRGSWFDQGLMGISLVGYSMPIFWWALLLIIFFSGVLSGQKGAFLSAASHLILPTIVLAT
IPLAVIARQTRSAMLEVLGEDYVRTARAKGLPIRRIVGLHALRNAMIPVITTIGLQVGVLMAGAILTETI
FSWPGIGKWMLDSISRRDYPVVQSGLLLIAFIIMVVNLVVDLLYGLINPRIRGIAIGVFSGYMGGGVDTV
AMRIMDVMLAFPSLLLALVLVAILGPGLINAVLAITLVLLPHFSRLTRAAVMAEKEREYATAAKLAGAGK
LRLMFKTILPNCLAPLVVQATMSFSNAILDVAALGFLGMGAQPPTPEWGTMLAEAREFIMRAWWVVTFPG
LAILITVLAINLIGDGLRDALDPKL-

>D0GI42_D0GI43_1_520465
-IPLGIRKAIKDGSRFDTWTSAVIIIGYAIPSFLFAILLIVVFAGGSMTWFEKIKDYLWHMVLPVTALVL
SAFATTTLLTKNSFLEEIRKQYVTTARAKGLTENQVLYRHVFRNAMLIVIAGFPGAFISAFTGSLLIETI
FSLDGLGLLGYQSVINRDYPVVFANLFIFSLIGLLVGLLSDLTYTWIDPRI-GVTAGAVQGYFGGWVDLL
FQRFIEIWSSIPVLYLLLIIAAILPPGFWVLLGIMLLFSWVAFVGVVRAEFLRARNFEYVNAARALGVKN
GTIMWRHLLPNAMVATLTFLPFILNGSITTLTSLDFLGFGLPPGSASLGELLAQGKNNLQ-APWLGITGF
VVISAMLSLLIFIGEATRDAFDPR--

>D0GAF3_D0GAF4_1_520465
GSFLGVVAGARPGSFRDRFLSVASLVLYAVPGFWLALVLVILFSIKLKHGLARASDIARHLILPVVSLAV
IYLALYLRVMRAAMADIWRMDFVRALRARGISRPRIVLFHVARNALLPLVTVLGVQAASMLGGSVVIESV
FAVPGLGRLAQEAVASRDTPLLLGVIITSALMVILVNFVIDLVYLWLDPRI-GSIVGTLAGFAGGFIDEA
LMRVAEAFQTVPGFLLALALVSIAGSLPVL-IAAIALSSWTQATRLTRAQVLSIRESDYVAAARVIGMHP
LEIAFRQILPNALPPVLALVPVIVASAILTEAALSFLGLGD-PNRVTWGGMIAEGRTVLRSAPWLSILPG
AALALTVVGVYLAGEGLTEAMSRR--

>D0GAD6_D0GAD7_1_520465
-IPLGMWAARHREGWQDQVVRFVAFLGVSMPNFWLGFLLVLVFSIQLGWLPPMGRGGFAHMIMPAIAISF
MSLSINARLLRASMLEVSGQRHVRYARLRGLSERSVERSHVLRNAWLPIITATGMHIGELIGGTLVIESI
FGWPGVGRYAVSAILNRDYPVIQCFTLVMVTIFVICNLIVDVVYAWADPRIRGIVIGGAAGFLGGRADQV
IMRITDVFLTFPTLVLALFMVGMLGTGLVNVILAIALSHWAWYARIVRGIVMSLRHREFLLAARMSGAGP
VRTFWEHLLPATFSQLVVLATLDVGHIMLHVSGLSFLGLGVTPPTAEWGVMINDARQFVWTAPMLILWPG
LALFLSVMAFNILGDALRDSLDPHLK

>D0G9T8_D0G9T9_1_520465
AIPVGVYAASRRGKTGDVLSMGVAQVGVAIPNFWLGLLLILLFALQLAGWEGGFWNGIRSLFLPALALAL
PLAAILARVTRSAVIETLGEDFVRTARAKGLTRKAALWRHAVPNALIPVVTIIGLQFSFLLAGTIIIENV
FNLPGLGRLVFQAIAQRDLVTVQSLVTLLAASVIGVNFIVDLVYGFIDPRLSGIPLGSLAAARGGLIDGF
VMRMTDLAFAFPALLTAVIITAIFGPGAVNAMIAIGIFNIPVFARVTRGASLGLWKREYVQAARCAGRGD
ISITLLHVLPNINHVLIVQATIQFALAIVAEAGLSYVGLGTQPPSPSWGKMLNDAQTYIYDAPWLAIFPG
LAITLAVLGLNMLGDGLRDVLDPRVR

>D0GB36_D0GB37_1_520465
GTFLGTLAALKQNSATDYFVVALATFGITTPNFVVAPLLSLLFGVILVPAGGWSSANVAYWILPVLTLAL
PQVGVIARLVRGATIEALRANHVRTARAYGLPSRVVVGIHALRAAMLPAVSYLGPTAAALLTGSVVVETI
FGIPGIGRYFVQGALSRDYTLVMGTVVVISIFVIVFNLIVDLLYAWLDPRVRGVGYGAISGYLGGRVDNV
MMRLVDILYSLPFIFFVILMLVFFGRSIFIIFIAIGATEWLDMARIVRGQTLSLKRQEFVQAAEALGATR
SGVITRHIIPNALGPFIVFVTLLVPKAILLESLLSFLGLGVQDPLTSLGLLISEGAQNMRGASWQLIWPA
ATLTIILFALNFLGDGLRDSLDPK--

>E3XSF1_E3XSF2_1_670897
GIPVGVLAAVKRGSIFDHTAVGLALTGYSMPIFWWGMMLIMLVSVHWWGEDGNFIDAVAHMILPAIVLGT
IPLAVIVRMTRSSMLEVLGEDYIRTARAKGLTRMRVIIVHALRNAMLPVVTVIGLQVGTLLAGAILTETI
FSWPGLGRWLIDALQRRDYPVVQGGVLLVATMIILVNLLVDLLYGVVNPRIRGVILGLIAGYFGGLVDNI
IMRVVDIMLALPSLLLALVLVAIFGPSIGNAALALTFVALPHYVRLTRAAVLVEVNRDYVTASRVAGAGA
MRQMFINIFPNCLAPLIVQASLGFSNAILDMAALGFLGMGAQPPTPEWGTMLSDVLQFAQSAWWVVTFPG
LAILLTVLAFNLMGDGLRDALDPKLK

>E3XMS9_E3XMT0_1_670897
GVSAGVIAALKQNTKWDYTVMGLAMTGVVIPSFVVAPLLVMIFAIILLPGGGWNGGALKFMILPMVALSL
AYIASIARITRGSMIEVLHSNFIRTARAKGLPMRRIILRHALKPALLPVLSYMGPAFVGIITGSMVIETI
YGLPGIGQLFVNGALNRDYSLVLSLTILVGALTILFNAIVDVLYAVIDPKIRGTLYGSLSGYLGGKVDSV
MMRLLEILNSFPFMFFVILLVTFFGQNILLIFVAIGMVSWLDMARIVRGQTLSLKRKEFIEAAQVGGVST
PGIVIRHIVPNVLGVVVVYASLLVPSMILFESFLSFLGLGTQEPLSSWGALLSDGANSMEVSPWLLLFPA
GFLVVTLFCFNFIGDGLRDALDPK--

>E3XSN7_E3XSN6_1_670897
-VPLGIWAARHRDRLPDFAVRFIAFLGVSMPNFWLAFLLVMAFSVYLQWLPAMGYGGWQHIILPAVSIAF
MSLAINTRLLRASMLDVAGQRHVTWARLRGLSDKQTERRHILRNASLPMITAVGMHIGELIGGTMIIENI
FAWPGVGRYAVSAIFNRDYPVIQCFTLMMVVVFVVCNLIVDLLNAALDPRIRGLIIGGSAGLIGGRVDQA
TMRVADMFMTFPTSILSFFMVGVLGTGLTNVIIAIALSHWAWYARMVRSLVISLRQREFVLASRLSGAGH
VRVFIDHLAGAVIPSLLVLATLDIGHMMLHVAGMSFLGLGVTAPTAEWGVMINDARQYIWTQPLQMFWPG
LALFISVMAFNLVGDALRDHLDPHL-

>E3XKI7_E3XKI6_1_670897
GVIAGVLCARYVGSPLDFTVRTLTLLGNSVPVFWLGLLMLALFYARLSGDREAFTNAINHLILPVLLLAY
FSLASITRLTRSACLGEMNKEYILLARAKGASEMTILLRHVLPNIRGTLLTVIALAYTSMLEGAVLTETV
FSWPGIGRYLTTALFAGDTTAIMGGTLLIGVCFVLINNLTDLLVRLTDPRLRGLLIGILAGYYGGWLERV
LMRFTDVVMSMPRLILAFAFVAMLGPGLVNGALALALTTWPAYARQARSEIQRLRHSDYLAAAEMMGIRG
RRLLAGHILPLCLPSAIVRLALDLAGIILAAAGLGFLGLGARPPMAEWGAMIADGMQVIFDQWWIAAAPG
AIILIASLAFNLLGDGLRDVLEP---

>E3XR53_E3XR54_1_670897
-IPLGIRKAVYNGSRFDVWSSAFIIIGYAIPAFLFAILLIVFFAGGSLPWYQKITDYLWHITLPVLATVI
GGFAALTMLTKNSFLDEVRKQYVVTARAKGVSEKNILWKHVFRNAMLLVIAGFPATFISMFTGSLLIEVM
FSLNGLGLLGYEATVSRDYPVMFGTLYIFTLIGLLLNIVSDISYTLVDPRI-GVLAGALQGYYGGKVDLW
GQRFIEVWSGMPTLFLIILLSSVVQPNFWWLLAITVLFGWMSLVGVVRAEFLRTRNFDYIRAAQALGVSD
RSIILRHMLPNAMVATLTFLPFILCSSITTLTSLDFLGLGELLLQGKNNLQAPWLG----------ITAF
LSVAILLSLLIFIGEAVRDAFDP---

>E3XVC0_E3XVB9_1_670897
GMAAGIIAAVWRNRWPDRLSMTIAVSGISFPAFALGMLLIQVFSVELGWLPTVGADSWQHYILPSLTLGA
AVAAVMARFTRASFVDVLSEDYMRTARAKGVSETWVVLKHGLRNAMIPVVTMMGLQFGFLLGGSIVVEKV
FNWPGLGRLLVDSVEMRDYPVIQAEILLFSLEFILINLVVDVLYAAINPAIRGTLLGLLAGYYEGWWDRL
IMRICDVLFAFPGILLAIAVVAVLGSGIANVIIAVAIFSIPAFARLVRGNTLVLKQQTFIESARSIGASD
MTILLRHILPGTVSSIVVFFTMRIGTSIISAASLSFLGLGAQPPTPEWGAMLNEARADMVIAPHVAVFPA
LAIFLTVLAFNLLGDGLRDALDPKIK

>A0R0E2_A0R0E3_1_246196
AIPAGIWSALREGRVSDAIVRVASQFGVSIPDFRLGILLIGLFASVLRPLFDDPGGWLRHIILPGLTVGL
VAGAILTRYVRSAVLEVAAMGYVRTARSKGLPPPVVTFRHIVRNALLPVLTITGIQLATILGGVIVVEVV
FAWPGLGRLVFNSVAARDYPVIQGAVLLIAVLFLLINLLVDVLYAVVDPRIRGVTIGVVAGYRGGWLDTI
VMRVVDVMFAFPVLLLALAIVAILGPGVTTTMLAIGIVYIPIFARVARASTLGVRVEPYVAVSRTMGTPS
GFILRRHILPNIAGPLIVQLSLSLAFAILAEASLSFLGLGIQPPQPSLGRMIFDAQGFVTLAWWMAVFPG
AAIFVTVLAFNLFGDGLRDVLDPK--

>A0QZP4_A0QZP3_1_246196
--TIGLAANYAPWKRLRDTVASMPALFGSIPTFVVGILLLQFFSFGLHLIPASDNGSFVALLAPAVTLGI
LIAAPLAQVFTTSIRSARQQPFAHVLTARGAGEAYVFRHGVLRNSSMPVLTLLGLACGELIAGAVVTEAV
FARRGIGSLTVGAVSTQDLPVLQGVVLIATLAYVTVNLVVDFAYPFIDPRV-GSLLGAVAGWFGGFGDTV
AMRFVDVLLSIPGFLLAIAIVTGSAGLVPA-AVAVGLTSSATFARLIRSEVLRVRASNYVEAAITSGATT
VTILRRHVIPNSLAPTVSLIAVQLGIAIIWIASLSFLGLGAQPPEPEWGLLVSDGRKYI----ATRGWLT
LFPALTIIAVVLATNNISRHLSNRAT

>A0R7D2_A0R7D3_1_246196
-LPAGILASAHRGRITDTVISGIVLIGQSTPAFWIGILFILLFAVRLRVLPAAGYGGAAHLVLPAITLAI
YSIAVVARVLRTSLAEELSADYIRTATAKGLSRRQVVVGHGLRNASLPVVTVVGLEFGSLLGGAILTEQV
FSWPGIGRLTVEAISNRDFALVQGAVLFFALVFVVVNLLVDLSYTLLDPRVRGALVGIVAGYRGGWADRV
LMRLADVQLAFPAILLALAVVAFLGNGLWVVIIVLGVTNWVSYARVARSSVLSLRERDYVLEARAIGVGP
ATIMRRHLLPNVLASLITIAALNVASAIVVESALSFLGLGVPADIPTWGSMLADGQLYLGTSWWIAVFPG
LALMLTALSINITGDAIRDAVDPR--

>A0R5A6_A0R5A5_1_246196
AVVIGCWAAYRPNSLADRFSSLLSMTAASIPDFWFAITGVWLFAVLLWLPTSGVDSGVLSWVLPIATLMI
RPLGVLTQVVRGAMVSALSAPYIRLARSKGAGDVRVVSHHALRNAAAPALTVAGDLAVGLVNGAVVVEAI
FGWPGIGKLMIDAILQRDFAVLQAAVLLTAVSIFVLNIVIDACYALLDARVRGSVIGMWAGYHRGWRETV
AMRIADVIMSFPSLLLAVVVL--FSSAANI-ILVLAVTRIPVYLRTARAESAELQSRVFVDAARTFGAGA
TSIITRHVVPIVLPTLLTVATLDFCYVMLAESSLSFLGIGIQPPDVSWGLMVAQGRTYL----HTAWWLS
FFPGLAIVITTVSATILAAW------

>A0QW78_A0QW77_1_246196
----TLLLATTRFEWLRTFIRSIPPLFSAIPTFWLGLVVLQIFSVQLGLFSLFPDGSLASLLVPATVLAV
PISAPIAQVLLKNAEATLALPHINTARAKGGSPTWVIRRHVLKNAAGPALTVTATTIGALLGGSVVTETV
FSRSGLGTVLLQAVSNQDISLIQGLVLLTSVVIVGVNLLVDLLYPVLDPRVTGSIIGILAGVSGPVADAV
GMRLSDVLLALPGFLVSVWIVTAYGAGPLSVGIGVGIGSIAIFARVFRAEVMRVRALDYVEAAFLSGESR
WSVIRRHIVPNAIGAVVALAVIDLSAAILAISALGYLGYSAPPPTPEWGLLVAEGRSYLATWWLTSLPGA
VILVVIVALGVV--------------

>A0R0H3_A0R0H4_1_246196
-VTVTLLTA-HRSRWLASIGSGVEIFLAALPQYWLGIVLLVVFAIQLRLLPVIGGDDFSGLILPALTLAL
PLAGYLGQVTRDEFSSAMEQPFAVSARARGMSDWGVRWRHALRHAVLPGLTLSGWALGSLFSTAVIVESV
FVRPGLGRVLVDAVTSKDMPVVIGVTLFVAAVYVLANLLVDIGFVRVDPRLR-IILGFGAGLGGRFADGA
ISRFIEVVLSIPGLLLALVFIAMFGPGVVTQILAVAIGSAVGYARMVRGQVIAVKDSGYVHAATALGHSR
GQIIRRHVFPNAMRPLVVLGTMGIGQSIVWASSLSFLGLGVAPPAPEWGAMLNAGRDFVSTAWWLELFPG
LAIVGCTLAVTVVGRYLQQRLEGR--

>A0QQ63_A0QQ64_1_246196
-IWFGYLSAVHAGRFTDRALTVLSLAGISMPVFWLAAILLYFLSFKLVPLDENPLQWAYHLILPWITLAV
LFVGFYSRVLRTNMLDVANEDYVRTAKAKGITPRQVRIRHILRNSLIPVVTLFGLDFGAVGGGAILTETV
FNINGVGLYAGEAVRTLDLPPLIGVTMYGAFFIVLFNTVVDLAYAYLDPRIRAVVIGLLAGFYRGWIDTV
LSRIMDVMWAFPVLLLGIALGHVAGSLWIP-ILIIGCVYVPYMARPIRGEVLALRQKEFIEAAVAMGKGP
VRIMVTELLPNIISTIIVFFTLNIANNMLLESALSFLGAGVRPPNASWGTMIADGYQTIYTAPHLTIVPG
LMIVITVLSLNVFGDGLREALDPK--

>A0QRE3_A0QRE4_1_246196
AVPLGVIAAHKQYSIFDRVSMMVSLAGASVPVYWFGLLLIGAFAVTLPRFPGGFTDLLAHLVLPAIAAAL
VPLAVIARMTRSVMIDILQQDYIRTLRASGLSTNSVLWRHALRNALPPIVNIIGLQVGYLLGGVVFVEVV
FGWPGLGQQLYTSITQRDIPVVQAGVLFIALAFVIINLLADGAVGLLDPRTR-LMIGLFAGYRRSRAGEV
LMRILDVLFAFPLVLLAIALSAVLGAGLGNVMLAIGITLIPYMARVAYTATVSEASKDYIEAARAYGANP
LLLMFRELMPNVVVQLLVYSTTLCGLMIVVASGLSFLGVGVIPPTPDWGIMTADGKNVLLEIYHVATIPG
LLILVVSLAFNLVGDGIRDALDPR--

>A0R0X7_A0R0X6_1_246196
-VVLGVYAARRPGSVFDHVTSGVSYVLLSVPTFVTGVILLFVLYYQLVALTESPAEWARHLLLPWTTLVL
VEVGLFQRVVRASVLEVADKDYIRTARAKGLGAHGVYFNHALSAALNPILTLGAIEFAAILGGAIITEQI
FGLDGVGRLAVNAANNGDAPVVIGCTLLGAVIFVVSTFVIDVIT--------GVVVGLAGGYFGGRIDAA
LSELTNVALAFPFLVTALSVVTLVDPIFVV-IGIIALFSWTYFARLVRNSVIELKARPFVLAAVGSGSSH
TRVLVREILPNIAPTVIIYWAVQLPTNIVAEASLSYLGVGIKPPTPSWGTMIANAQDSALYQPLMLIAPA
GALFVTVLGFNILSTRLRSRFDP---

>A0R258_A0R259_1_246196
GVVVGAWGAIRQYRLSDRVVTVVSLLILSTPTFVIANLLILGALDVNGGSWAQFVDRLQHLVLPTLTLAL
GGIAGFSRYQRNAMLDVLSQDYIRTARAKGLTRRRALFKHGLRTALIPMATLFAYTVAGLVTGAVFVEKI
FGWHGMGEWVVQGIATQDTNIIAAITVFTGTVVLLAGLLSDVIYAMLDPR----TVGSIAGYFGGWRDRT
LMWIVDVLLVVPSFILIAIVTNDADRVFWL-IVLLSLFSWMISSRIVRGMTMSLRSREFVVAARYMGVRS
GRIIVRHILPNVASLLIIDTALNVGTAILAETGLSFLGFGIQPPDVSLGTLIADGTGSATTFPWVFLFPA
GVLVLIILCSNLVGDGLRDALDPG--

>D1A5X3_D1A5X2_1_471852
GVPLGVLAATREGTWWDRAASTLALLGQSVPVFWLGMMLVALFAVKLGWLPAGQSGTPRHLILPAVTMSL
YPMAHIARLTRASMSEALAEPFIDSARARGLSTAGVVWRHAFKNALMPVLTIVILQTGILMSGAVAIEYV
YSWPGLGQLALQAVQFRDYPLVQAIVVFGALTFVVLNLLVDVIHSIVDPRVRGVLIGMLAGYLRGWVDRV
ISIFIDAQLALPFILIALAIISNRGSSLPVLFSVLALTGWAACARVTRSATRTIREQQFILALRAAGASE
TRIIFRHVLPNLAGTVVALGTLQIGTAILIESALSFLGLGVVPPTTSWGSMLASGQDELGQAWWIAFFPG
LAITVLVLLVNLLGDALLTHYDPR--

>D1A2R5_D1A2R3_2_471852
GVGIGVLSALRRGSLFDRMAMVTALAGVSLPIFFTGLLSLAFVVHAWVPLTKDPAGWFSGLILPWITLAF
LYAAMYARLTRAGMLETMNEDFIRTARAKGLPERTVVVKHGLRAALTPLLTVFGLDLGVLLGGAVLTEKT
FSLKGLGQLSLDGVIQSDLPVVLGVVLFAALFVVLANLIVDILYGVVDPRVRGTTLGVIAGYFGGWVDSL
IARAMDVFLAFPLLLFAIALVGNALRMALL-VFIIGFFSWPYIGRIVRGQTMSLREREFVDAARSMGAGN
TYILVREILPNLVAPILVYSTLLIPTNILFEAALSFLGVGINPPAPSWGGMLTQATSLYSVAPHFVIVPG
LAIFVTVMAFNLFGDGLRDALDPRTR

>D1AAA4_D1AAA3_1_471852
GVLAGAGTAIRRNGAGDRLITVCSFVLLSTPVFVLAVLLQLGAERINGHGGARLGERLRHLLLPTVTVVL
VQAAVISRYQRHLMLDVLGADFVRAAMARGLTRRRALLRHGLRTVLAPVTTYLAYTFGAVLLGAFFTEKI
FGWHGVGEWLIDSLHRGDVNVVAAVGLLAALLVLLAGLVADVAHRLLDPRA---LVGITAGYAGGWIDRT
LMWGTDLLLVVPAFLVVAMLSPALGATWPLLVAVLAAVMWTITARMVRHMTISLKRREFVLAARYMGVGP
VRTVLRHILPHLASLLIIDGTLNVGVAIVAESALAYFGFGVRPPDVSLGTLIADGSGAVTAFPWLFGFAA
ALLVLTVLAVNLVGEGLRDALDPA--

>I4S6D3_I4S6D2_1_752784
-IPLGIRKAVYNGSRFDVWSSAFIIIGYAIPAFLFAILLIVFFAGGSLPWYQKITDYLWHITLPVLATVI
GGFAALTMLTKNSFLDEVRKQYVVTARAKGVSEKNILWKHVFRNAMLLVIAGFPATFISMFTGSLLIEVM
FSLNGLGLLGYEATVSRDYPVMFGTLYIFTLIGLLLNIVSDISYTLVDPRI-GVLAGALQGYYGGKVDLW
GQRFIEVWSGMPTLFLIILLSSVVQPNFWWLLAITVLFGWMSLVGVVRAEFLRTRNFDYIRAAQALGVSD
RSIILRHMLPNAMVATLTFLPFILCSSITTLTSLDFLGLGELLLQGKNNLQAPWLG----------ITAF
LSVAILLSLLIFIGEAVRDAFDP---

>I4SUH7_I4SUH8_1_752784
GMAAGIIAAVWRNRWPDRLSMTIAVSGISFPAFALGMLLIQVFSVELGWLPTVGADSWQHYILPSLTLGA
AVAAVMARFTRASFVDVLSEDYMRTARAKGVSETWVVLKHGLRNAMIPVVTMMGLQFGFLLGGSIVVEKV
FNWPGLGRLLVDSVEMRDYPVIQAEILLFSLEFILINLVVDVLYAAINPAIRGTLLGLLAGYYEGWWDRL
IMRICDVLFAFPGILLAIAVVAVLGSGIANVIIAVAIFSIPAFARLVRGNTLVLKQQTFIESARSIGASD
MTILLRHILPGTVSSIVVFFTMRIGTSIISAASLSFLGLGAQPPTPEWGAMLNEARADMVIAPHVAIFPA
LAIFLTVLAFNLLGDGLRDALDPKIK

>I4SWZ2_I4SWZ3_1_752784
GIPVGVLAAVKRGSIFDHTAVGLALTGYSMPIFWWGMMLIMLVSVHWWGEDGNFIDAVAHMILPAIVLGT
IPLAVIVRMTRSSMLEVLGEDYIRTARAKGLTRMRVIIVHALRNAMLPVVTVIGLQVGTLLAGAILTETI
FSWPGLGRWLIDALQRRDYPVVQGGVLLVATMIILVNLLVDLLYGVVNPRIRGVILGLIAGYFGGLVDNI
IMRVVDIMLALPSLLLALVLVAIFGPSIGNAALALTFVALPHYVRLTRAAVLVEVNRDYVTASRVAGAGA
MRQMFINIFPNCLAPLIVQASLGFSNAILDMAALGFLGMGAQPPTPEWGTMLSDVLQFAQSAWWVVTFPG
LAILLTVLAFNLMGDGLRDALDPKLK

>I4SQS2_I4SQS3_1_752784
GVSAGVIAALKQNTKWDYTVMGLAMTGVVIPSFVVAPLLVMIFAIILLPGGGWNGGALKFMILPMVALSL
AYIASIARITRGSMIEVLHSNFIRTARAKGLPMRRIILRHALKPALLPVLSYMGPAFVGIITGSMVIETI
YGLPGIGQLFVNGALNRDYSLVLSLTILVGALTILFNAIVDVLYAVIDPKIRGTLYGSLSGYLGGKVDSV
MMRLLEILNSFPFMFFVILLVTFFGQNILLIFVAIGMVSWLDMARIVRGQTLSLKRKEFIEAAQVGGVST
SGIVIRHIVPNVLGVVVVYASLLVPSMILFESFLSFLGLGTQEPLSSWGALLSDGANSMEVSPWLLLFPA
GFLVVTLFCFNFIGDGLRDALDPK--

>I4SLL5_I4SLL4_1_752784
-VPLGIWAARHRDRLPDFAVRFIAFLGVSMPNFWLAFLLVMAFSVYLQWLPAMGYGGWQHIILPAVSIAF
MSLAINARLLRASMLDVAGQRHVTWARLRGLNDKQTERRHILRNASLPMITAVGMHIGELIGGTMIIENI
FAWPGVGRYAVSAIFNRDYPVIQCFTLMMVVVFVVCNLIVDLLNAALDPRIRGLVIGGSAGLIGGRVDQA
TMRVADMFMTFPTSILSFFMVGVLGTGLTNVIIAIALSHWAWYARMVRSLVISLRQREFVLASRLSGAGH
VRVFVDHLAGAVIPSLLVLATLDIGHMMLHVAGMSFLGLGVTAPTAEWGVMINDARQYIWTQPLQMFWPG
LALFISVMAFNLVGDALRDHLDPHL-

>I4SZ60_I4SZ59_1_752784
GIPLGILSAVWRNRWLDHLVRIMAITGISTPAFWLGLGVIVLFYGHLEGNGEVFFNALQHLILPALTLAF
VHLGIVARQIRSAMLEQLSEDYIRTARASGLPGWYIVLCYALPNALIPSITVLGLALGDLLYGAVLTETV
FAWPGMGAWVVTSIQALDFPAVMGFAVVVSFAYVLVNLVVDLLYLWIDPRI-GSLLGCLSGVLGGRADAI
IMRIMDIMLSIPSLVLTMALAAALGSLFNA-MLAIAIVRIPFYVRLARGQTLVVRQYTYVQAAKTFGASR
WHLINWHILRNSLPPLIVQASLDIGSAILMAATLGFIGLGAQQPSAEWGAMVANGRNYVLDQWWYCAFPG
AAILLTAVGFNLFGDGIRDLLDPK--

>C7LHQ0_C7LHP9_1_568815
GVTTGIISAVRRNSFPDYSFSVLALLGISSPAFLTALLGLYVFSVRLPATDFSIPDLLRHLALPALVLSI
GHAALIMRYMRSSMLETLNQDYVRTARAKGVREFWVVVKHTLRNAMLPVVTLIGSTIGLAVGGAIFIESV
FNWPGMGLLLINAVETRDYPVIMGATLVIGACVIIVNILTDLAYAVIDPRIKGFLIGAISALGGRWADAI
AMRSVDLAMTLPPVIFLLVLASIIGSGIWSTVVVIALLSWPVLSRMIRARLLELREREFVMASRGMGAGL
GHLLFRHGLPNSIDILVVYATLQVANAILLEAGLSFLGLGVPPPAASWGNMLNAARSTAVLFPWQWLFPG
GALVLAVLAINFIGDGLRDAFDPRA-

>C7LIS7_C7LIS6_1_568815
-IPLGMWAARHREGWQDQVVRFVAFLGVSMPNFWLGFLLVLVFSIQLGWLPPMGRGGFAHMIMPAIAISF
MSLSINARLLRASMLEVSGQRHVRYARLRGLSERSVERSHVLRNAWLPIITATGMHIGELIGGTLVIESI
FGWPGVGRYAVSAILNRDYPVIQCFTLVMVTIFVICNLIVDVVYAWADPRIRGIVIGGAAGFLGGRADQV
IMRITDVFLTFPTLVLALFMVGMLGTGLVNVILAIALSHWAWYARIVRGIVMSLRHREFLLAARMSGAGP
VRTFWEHLLPATFSQLVVLATLDVGHIMLHVSGLSFLGLGVTPPTAEWGVMINDARQFVWTAPMLILWPG
LALFLSVMAFNILGDALRDSLDPHLK

>C7LJL3_C7LJL4_1_568815
GIIMGVVAAYLRDSWFDTGVMSLALLGVSVPSFWLAILAVILFSVTLVPFLDSPLGWLRSLILPASILAL
FQIGYLARMTRSEMLEVMDQDYIRTARSKGVSEYSVLSTHAFRNALVSVLTVSGYIFSLLIGGSVVIEQI
FALPGLGRLLVQAILARDLPVVQGTMLFLGFLFVAINVLVDILYTIADPRVRGAIIGIAAA-WYRRFDTL
LMRVMDALMAFPAILLAIGISAALGHLSSV-IIALTSAYIPRCARIVRASALVLRETDYVDAARLAGASD
LRIITRHILPNCLAPLLVTLTFVFAYAILAEATLSFLGIGTPPPHASWGSIVAQGRDYSVDAWWIMLFPG
IAITISALAINLIGDGLRDVLDPRLK

>C7LI24_C7LI23_1_568815
GTFLGTLAALKQNSATDYFVVALATFGITTPNFVVAPLLSLLFGVILVPAGGWSSANVAYWILPVLTLAL
PQVGVIARLVRGATIEALRANHVRTARAYGLPSRVVVGIHALRAAMLPAVSYLGPTAAALLTGSVVVETI
FGIPGIGRYFVQGALSRDYTLVMGTVVVISIFVVVFNLIVDLLYAWLDPRVRGVGYGAISGYLGGRVDNV
MMRLVDILYSLPFIFFVILMLVFFGRSIFIIFIAIGATEWLDMARIVRGQTLSLKRQEFVRAAEALGATR
SGVITRHIIPNALGPVIVFVTLLVPKAILLESLLSFLGLGVQDPLTSLGLLISEGAQNMRGASWQLIWPA
ATLTIILFALNFLGDGLRDSLDPK--

>C7LJK3_C7LJK2_1_568815
GITLGILAAYYRDSVIDHLARLFALFGSSLPVFWLGLAVLFVFSVQFAGDGAAFRDALAHLILPSLVLGW
AVAGTISRLVRANMLDVIGREFILTARAKGAGELRVVFRHALRNILVPVLTVISYSFAYLITGAVLTEII
FAWPGLGSYAVEAARALDFPAIIGVTIVGGIMFLMTNLLTDIAYVLANPRVRGALAGAVAGYRGGWVDAA
IMRLVDITLSFPPMLLAMAVAASLGPGLENAAIAMVIVWWPVYARLMRAQVLEVREREHVEAAIAAGAGS
GRILFKHILPLCWTPVLISATMDLGQVILLAASLSFIGLGATPPTPEWGSMIAEGAVHFY-NWWIAMGPG
LAILTIVLGFNFIGDGLRDYFDPR--

>C7LJC9_C7LJC8_1_568815
AIPVGVYAASRRGKTGDVLSMGVAQVGVAIPNFWLGLLLILLFALQLAGWEGGFWNGIRSLFLPALALAL
PLAAILARVTRSAVIETLGEDFVRTARAKGLTRKAALWCHAVPNALIPVVTIIGLQFSFLLAGTIIIENV
FNLPGLGRLVFQAIAQRDLVTVQSLVTLLAASVIGVNFIVDLVYGFIDPRLSGIPLGSLAAARGGLIDGF
VMRMTDLAFAFPALLTAVIITAIFGPGAVNAMIAIGIFNIPVFARVTRGASLGLWKREYVQAARCAGRGD
ISITLLHVLPNINHVLIVQATIQFALAIVAEAGLSYVGLGTQPPSPSWGKMLNDAQTYIYDAPWLAIFPG
LAITLAVLGLNMLGDGLRDVLDPRVR

>C7LF65_C7LF64_1_568815
-IPLGIRKAIKDGSRFDTWTSAVIIIGYAIPSFLFAILLIVVFAGGSMTWFEKIKDYLWHMVLPVTALVL
SAFATTTLLTKNSFLEEIRKQYVTTARAKGLTENQVLYRHVFRNAMLIVIAGFPGAFISAFTGSLLIETI
FSLDGLGLLGYQSVINRDYPVVFANLFIFSLIGLLVGLLSDLTYTWIDPRI-GVTAGAVQGYFGGWVDLL
FQRFIEIWSSIPVLYLLLIIALPPGFGVLL-G-IMLLFSWVAFVGVVRAEFLRARNFEYVNAARALGVKN
GTIMWRHLLPNAMVATLTFLPFILNGSITTLTSLDFLGFGLPPGSASLGELLAQGKNNLQ-APWLGITGF
VVISAMLSLLIFIGEATRDAFDPR--

>C7LJL9_C7LJM0_1_568815
----ALL-ARKPDGMLDKSVRLVTMLGTGIPVFWLGMGLQFIFFYKLAGNLRGFGLALQHLCLPALTIVM
NLLAVGTRLTRSTLLDEREQPYVRTALGKGLTGRSILLKHMLRNAANPILVTTSMQFGYLISWILMVEVI
FEWPGIGLYAYKSFQLFDYAPVIALALVSTAGFVIINLAVDLVQPLIDPRIRGVIYGAIAGFVSPRIDTL
MMRIVDVFMGFPSLIFALAVAAALGRGLGSVTLALSLMWWPGFARTVRAEVVRLKEFPHVEAARALGVKP
VLIFIRHILPFVAGPVNIRITTDIGYALVAVTALSFLGLGAKSPTPEWGLLIRDARPYF----GTAWWYL
VFPGTAIMLCAAASSILGDSLTARR-

>C7LIQ9_C7LIQ8_1_568815
GSFLGVVAGARPGSFRDRFLSVASLVLYAVPGFWLALVLVILFSIKLKHGLARASDIARHLILPVVSLAV
IYLALYLRVMRAAMADIWRMDFVRALRARGISRPRIVLFHVARNALLPLVTVLGVQAASMLGGSVVIESV
FAVPGLGRLAQEAVASRDTPLLLGVIITSALMVILVNFVIDLVYLWLDPRI-GSIVGTLAGFAGGFIDEA
LMRVAEAFQTVPGFLLALALVSIAGSLPVL-IAAIALSSWTQATRLTRAQVLSIRESDYVAAARVIGMHP
LEIAFRQILPNALPPVLALVPVIVASAILTEAALSFLGLGD-PNRVTWGGMIAEGRTVLRSAPWLSILPG
AALALTVVGVYLAGEGLTEAMSRR--

>D2BW57_D2BW58_1_590409
-LAFGITCAITEHSVWDKLVRSLVFLTVSIPNYWLGLLLMWGLAVRLNLFPVGGMQETHAVILPACTLML
GYIGTYIRLIRGSMLGNLQQNYVLYARARGLPEPLIITKHVLVNSLHASLVAIGMSIPKLIAGTVVIENI
FAWPGVGRLCLSAIFNRDYPMIQAYMLLMALLFLVGNFATDVMQVRLDPRMKGGIIGVIAGYFKGRIDGG
LMRLCDAMLAFPSEVMIFAIVGILGPGMPNILLAVVLAKWAWYARMIRGMTLRHSSKNYINYVRVIAAPP
TYIMRRHLLPAAAADSVILASADIGSVILMISALSFLGLGAQPPLPEWGNMLSEAKNVMLTHPTQMLPAG
IAIAVVVAACHVVGDFLHDALEP---

>D2C2X4_D2C2X3_1_590409
----ALLTA-GRHARLRALMSWLELTLLSTPVYWVGIVLLSVFSFHLQWFPVMGNDGLISLVLPVVTLSL
PLAALLSQVLRDGLEEALSQPFALTVRTRGVSETGLRLRHGLRHGALAASTLTGTLLAGVLSGSVLTETV
FGRAGIGQITLHAIESRDMPLVLGLVMLSALLFVVINLLVDALYLLIDPRLRGVLLGTLSALAPLPVRRV
LVRLLDIMLAFPEMLLALLVIAVLGRGPENTLLAVGLSGVAGYARLVRSQVLQVKLSGYVEHAIALGEHP
LYIVVRHIIPNTLRPLLILATIGVGNAVLSASALSFLGLGVVPPTAEWGALLADGRNFLDIAPWVSLFPA
SVVALSVIVITLLGRRLQAILAKG--

>D2C2V0_D2C2V1_1_590409
AIPLGVLAAVFRDTWVDRFAMLVSVVGQAMPNFWFALVLILIFAVGLKWLPVAGNGSWQHFVLPAVALGY
YAMPSLMRLTRSGMLDVLGSDYIRTARAKGLSAFKVVVKHGLRNAIIPVVALATVELGFMLGGSVVIESV
FSLQGLGQLAWDSIARNDFPVVQAIVLIIAVFYIGLTFLADVLNALLDPRLRGIALGVLAGYFGGRVDAV
VSYLLTVRLSMPVILVALALASLVGSVKVV-IMLLGLLLWDRFLIVSRTVTRQLREAEFIAAAQTLGASS
LFIMLREILPNLLGPLTVVATLEIAHAILLEATLSFLGLGVQPPMPSWGLMVAEGKAYMFFQPWVIVIPG
VVLALLVLSINLVGDGLRD-------

>D2C1T0_D2C1T1_1_590409
-IPLGINKAVRNGSAFDVWSSTLIIIGYAIPAFLFAILLIVVFAGGSLSAFDKVIDYLWHITLPVLATVI
GGFATLTMLTKNSFLDEIRKQYVITARAKGLEEKQILYRHVFRNAMLLVIAGFPATFISMFTGSLLIEVM
FSLNGLGLLGYDATLQRDYPVMFGTLYIFTLIGLLLNILSDMTYTLVDPRI-GIVVGACQGYYGGRIDLW
GQRVIEVWSGMPTLFLIILLSSVIQPNFWWLLGITVLFGWMALVGVVRAEFLRTRNFDYIRAAQAMGVSD
RSIMFRCMLPNAMVATLTYLPFILCGSITTLTSLDFLGFGLPMGSASLGGLLLEGKNNLQ-APWLGITVF
IVLAVVLSLLIFIGEAVRDAFDPS--

>D2BUX9_D2BUY0_1_590409
-LPLGVWAAVRKGKLADVLVSVLSYIGISFPEFVTATLMLLLFADIWVPLSENLIDGVRHLVLPSATVAM
ILVAHVSRMVRSEMVDVLHTDYIRAAWLKGLPRRRILWRHALRNGLLPTITIVALDVGYLLGGIVVVEEI
FAIPGIGRELIVAVQARDLPTIQGGVMILASTYAVVNFLADLAYATLDKRIHGSVIGTASAYLGGRMDEG
IMRTMDAVMSIPSLLFALLIVSTLGQSSLNAVLAITIAFIPGMVRIARSVALAARQQDYVYAAIARGESS
GYIILREMLPNIVAPIIVESTIRVSFAIMLFATLSFLGLGAQPPQPEWGLMVSEARAYFFNAPWMMLIPG
LAIAIVAIGFNLLGDGLRDVLNPR--

>D2C2L7_D2C2L8_1_590409
-LLIGFLSVRYQGSWLDRLLNLFTRVAVALPEFFSGYLLILIFSITLVSDHMPLGAHLTAIALPCLTLVL
AVLGHMSNMTRAALIGAQNAAYVDTALLKGMSPSVILLRHVLPNAWGPIINVIVLNLAYLMVGVVIVESV
FVYPGLGQYMVDSISKRDMPVIQGCALVLATIYILLNLLADVVSLMANPRLRGAGLGFLAGVCGGWVDQL
ISRVNDVLMAIPTLILALVVLMLPKSTFII-ILVLGVLEATRVLRVARSLAVDIATQEFIEVARLRGESM
GWILWREILPNARNTLVAEFALRFIFILLFLSALSFLGLGIQPPTADWGGLARDNKDGILFGVWAALVPG
AAIALLAVSLNVVADWL---------

>D2C0J0_D2C0I9_1_590409
-IALAILSALAPFAWLRQLFQSVPSLLISIPTFWLGIVLIQVFSFRLGWISVINPGEWEGLILPVLTLSV
PIAAPIAQVLMRSIDQVLAQPFVAVARAKGLSRHSVLWRHVARNAVLPALTLAGLLLGELIAGALITETV
FGRSGLGQLTQEAVNTQDASVLQAIVLISATAFVLVNLLVDLLYPLLDPRLKGSLLGLLAGAVGGKLDTV
VMRSVDVLLAIPGLLLALSVIILLGFGNLNAAIAVGVTSVANFTRLVRAEVLRVRRSDYVEAAFGSGGTF
FGVLWRHILPNSLTSVLAFAALQFGSAILALATLSFLGYGAPPPTPEWGLLIAEGRNYL----ATAWWLT
TFPGLLVVAVVLATNRISQ-------

>D2C174_D2C173_1_590409
GLLIGVFAALKRGKWQDWSLMSLAVGGISMPPFWLGLLLIQ-FVAMPGLFSVSGFNKPTDIILPALTLGA
SVAAVMARFTRSAFLEVMQEDYVRTARAKGLRQRLIVWKHVMRNALIPVITMLGLQFGFLLGGSIVVESV
FNWPGLGWLLIESIKSQDQPVIQALVMLFVFEFILINLLVDLLYAVVNPAIRGIALGLLAGYYGRTIDML
IMRGCDVLFAFPGMLLAIAVVAILGPGLNNVIIAVAVFSVPVFARIVRASTLSLKQAAYVEAVRCAGAPD
RVILLRHILPGTLPNVIVYFTMRIGTSILTAAGLSFIGLGPEPDVPEWGNILAMSRSMMMAQWHVSVFPG
LAIFCTVLAFNLLGDALRDTLDPKLK

>D2C155_D2C156_1_590409
GIPLGVWAAVRQGRWVDQVIRVICLAGHSLPVFVLALLSLLVFYAVLAGDYDALRDALAHMVQPVLILAY
FSMAYITRMTRTFMLNALSGEFVITARAKGLSSRRVVWRHAFPTVAVQLVTVLALTYAGLLEGAVVTENV
FSWPGLGQYLTTALLNADMNPVVGATLLVGAVYVLLNLLADIFYRLLDPRVTGLLVGCIAGYAGGWLDKI
LMRLTDIFLAFPRLVLALAFVAALKPGVESAILAIALTAWPPYARLARAETLQFRHTDFIAASRLTGAAP
LRIILRHIMPLCVPSLIVRVTLDMSSIIITAASLGFLGMGAQPPSPEWGTMIATARRFLFNAWWVPLVPC
VAIFLTSLAFNFLGDGLRDVLDPK--

>D2BSZ0_D2BSY9_1_590409
-IPLASLAARQRGRLADQLIRLFTTAGLGFPAFWLGIMMIIIFSVVLSGYGSGFADQLHHMVLPCLTVAL
ALAAVLIRNLRASLLMEMSSDYVVAARARGQRENRIFWRHVLPNSLVPTLNLLAVNIGWLIGSTVVIESV
FAIPGLGQLLVKAIFSRDYMVVQGVVMVFALATVVVNLLADVLTVALDPRVKGTTLGALSGYLGGVVDAA
IMRLIDIVLAFPFLVLMLAIIAILGLGLGSFYIAMAMVGWVSYARLVRAQVLTLKQRDFIVAARSLGYSH
ARILFRHLLPNAITGALVFSMSDCVLVLLNGAAVSYLGLGVQPPTAEWGVMVAEGQSFITTAWWITTFPG
LAIVLLAMGFSLLADGLGDKLGAR--

>D2C0S4_D2C0S3_1_590409
GVTSGVIAALNQNSKWDYTVMGFAMTGVVIPSFVVAPLLVLIFAITLLPGGGWNGGAPKYIILPMVALSL
SYIASIARITRGSMIEVLHSNFIRTARAKGLPLRRIILRHALKPALLPVLSYMGPAFVGIITGSMVIETI
FGLPGIGQLFVNGALNRDYSLVLSLTILVGALTILFNAVIDVLYAVIDPKIR-TLYGAASGYLGGKVDSV
MMRLLEILNSFPFMFFVILLVTLFGQNILLIFVAIGMVSWLDMARIVRGQTLSLKRKEFIEAALVCGVSS
RSIVLRHVVPNVLGVVVVYASLLVPSMILFESFLSFLGLGTQEPLSSWGALLNDGANSMEVAPWLLLYPA
GFLVVTLFCFNFIGDGLRDALDPK--

>D2BZ23_D2BZ24_1_590409
GIALGAVMAVWAGKWPDRLLSLLALLLYSTPGFWIGLMALILFSVRLLHGWAYLRDVLLHAVLPVGALSS
FFIAIYARLTRAAMLEIDRQDFVRTAHAKGLSPWRVTLRHILRCALLPVTTVAGMHIGNLLGGAAVVETV
FSWPGLGRLALEAVMARDFNVLLGVLLLSAFLVIVANILVDVLQSWLDPRIKGITVGAIAGFFGGKVDHL
LVHVTELFQTFPTFLLVVVLVAIGQPSVTLISCAIGVASWPTIARLVRAEFRTWRESDFVLAARSQGFSS
LRIMAQEILPNALPSIIVTTSVMVASSILIESALSFLGFG-DPNRVSWGSMIGAGRESLRSAWFLTAIPG
GALVLTVLALNLVGDALNDALNPRSR

>D2BZM3_D2BZM2_1_590409
GIPVGVLAAVKRGSVFDHTAVSIALTGYSMPIFWWGMMLIMLVSVHFWGAEGDFKDAVMHMVLPAVVLGT
IPLAVIVRMTRSAMLEVLGEDYIRTARAKGLSRLRVIVVHALRNAMLPVVTVIGLQVGTMLAGAILTETI
FSWPGLGRWLIDALQRRDYPVVQGGVLLVATMIILVNLLVDVLYGVVNPRIRGIIFGLLAGYFGGTVDAA
IMRVVDIMLALPSLLLALVLVAIFGPSIVNASLALTFVSLPHYVRLTRAAVLVEVNRDYVTASRVAGAGA
LRQMFVNIFPNCLAPLIVQASMGFSNAILDMAALGFLGMGAQPPTPEWGTMLSDVLQFAQSAWWVVTFPG
LAILLTVLAFNLMGDGLRDALDPKLK

>D2C2Z8_D2C2Z7_1_590409
GIPLGVFAGLRPDSLAAKSVMTVSILGFSLPTFWIGMMMIMLFSVKLVPLSLLTLDGWQHLLLPALNLAL
FKISLIIRLTRAGVRECLQQDYVRFARAKGLSESRILFVHVLKNTLIPLITVIGLELGSLIAFAVVTETI
YAWPGMGKLIIDAIAVLDRPVILAYLMMTVVMFSLINLLVDVLYAVVDPRIRGMVVGLLSAWLGGKTDAL
LMRIVDIQLSFPPILIALILLAVLGQGVDKIILALVITQWAYYARTLRASALLENRRNYVDAARGMAFSA
PRILFRHVLPNCLPPLIVVATMRIAYAIMLEATLSFLGIGLPITEPSLGLLIANGFDYLLSDYWISLFPG
VMLLLLIVAINLIGDALRDALNTR--

>D2BYF4_D2BYF5_1_590409
GITLALLSALKPGGVLDYLVRGVALLGYSVPVFWIGLLSLLLFYSVLNNDLIMLRNALAHLWLPACVLGF
VSMASIARMLRTALLEESGKEYVTLARAMGASRWRILLFHILPNIQTVMVTVLMLSYASLLEGAILVETV
FSWPGVGRYLTTALFAADIPAVLGATLLIGVCFILLNALADALIFLLDPRTRGLLVGVGAGYLGGWIDRV
LMRLTDIMLALPGLVIALSLVAVLGPGLLHGALALALSAWPQFARQARAETMALRNSEFLLAARMQGING
WRLMYGHVLPLCLPGALARAAMTPGNMILAAAGLGFLGLGAPPPMAEWGAMVAEGSNVMLEQWWVATMPG
LAIFLTSLTFNLLGNALRDRLDPR--

>I5HS50_I5HS51_1_1005494
-IPLGIRKAVYNGSRFDVWSSAFIIIGYAIPAFLFAILLIVFFAGGSLPWYQKITDYLWHITLPVLATVI
GGFAALTMLTKNSFLDEVRKQYVVTARAKGVSEKNILWKHVFRNAMLLVIAGFPATFISMFTGSLLIEVM
FSLNGLGLLGYEATVSRDYPVMFGTLYIFTLIGLLLNIVSDISYTLVDPRI-GVLAGALQGYYGGKVDLW
GQRFIEVWSGMPTLFLIILLSSVVQPNFWWLLAITVLFGWMSLVGVVRAEFLRTRNFDYIRAAQALGVSD
RSIILRHMLPNAMVATLTFLPFILCSSITTLTSLDFLGLGELLLQGKNNLQAPWLG----------ITAF
LSVAILLSLLIFIGEAVRDAFDP---

>I5IIV6_I5IIV7_1_1005494
GMAAGIIAAVWRNRWPDRLSMTIAVSGISFPAFALGMLLIQVFSVELGWLPTVGADSWQHYILPSLTLGA
AVAAVMARFTRASFVDVLSEDYMRTARAKGVSETWVVLKHGLRNAMIPVVTMMGLQFGFLLGGSIVVEKV
FNWPGLGRLLVDSVEMRDYPVIQAEILLFSLEFILINLVVDVLYAAINPAIRGTLLGLLAGYYEGWWDRL
IMRICDVLFAFPGILLAIAVVAVLGSGIANVIIAVAIFSIPAFARLVRGNTLVLKQQTFIESARSIGASD
MTILLRHILPGTVSSIVVFFTMRIGTSIISAASLSFLGLGAQPPTPEWGAMLNEARADMVIAPHVAVFPA
LAIFLTVLAFNLLGDGLRDALDPKIK

>I5HGZ2_I5HGZ3_1_1005494
-VPLGIWAARHRDRLPDFAVRFIAFLGVSMPNFWLAFLLVMAFSVYLQWLPAMGYGGWQHIILPAVSIAF
MSLAINARLLRASMLDVAGQRHVTWARLRGLNDKQTERRHILRNASLPMITAVGMHIGELIGGTMIIENI
FTWPGVGRYAVSAIFNRDYPVIQCFTLMMVVVFVVCNLIVDLLNAALDPRIRGLVIGGSAGLIGGRVDQA
TMRVADMFMTFPTSILSFFMVGVLGTGLTNVIIAIALSHWAWYARMVRSLVISLRQREFVLASRLSGAGH
VRVFVDHLAGAVIPSLLVLATLDIGHMMLHVAGMSFLGLGVTAPTAEWGVMINDARQYIWTQPLQMFWPG
LALFISVMAFNLVGDALRDHLDPHL-

>I5HG68_I5HG67_1_1005494
GIPVGVLAAVKRGSIFDHTAVGLALTGYSMPIFWWGMMLIMLVSVHWWGEDGNFIDAVAHMILPAIVLGT
IPLAVIVRMTRSSMLEVLGEDYIRTARAKGLTRMRVIIVHALRNAMLPVVTVIGLQVGTLLAGAILTETI
FSWPGLGRWLIDALQRRDYPVVQGGVLLVATMIILVNLLVDLLYGVVNPRIRGVILGLIAGYFGGLVDNI
IMRVVDIMLALPSLLLALVLVAIFGPSIGNAALALTFVALPHYVRLTRAAVLVEVNRDYVTASRVAGAGA
MRQMFINIFPNCLAPLIVQASLGFSNAILDMAALGFLGMGAQPPTPEWGTMLSDVLQFAQSAWWVVTFPG
LAILLTVLAFNLMGDGLRDALDPKLK

>I5I997_I5I996_1_1005494
GIPLGILSAVWRNRWLDHLVRIMAITGISTPAFWLGLGVIVLFYGHLEGNGEVFFNALQHLILPALTLAF
VHLGIVARQIRSAMLEQLSEDYIRTARASGLPGWYIVLCYALPNALIPSITVLGLALGDLLYGAVLTETV
FAWPGMGAWVVTSIQALDFPAVMGFAVVVSFAYVLVNLVVDLLYLWIDPRI-GSLLGCLSGVLGGRADAI
IMRIMDIMLSIPSLVLTMALAAALGSLFNA-MLAIAIVRIPFYVRLARGQALVVRQYTYVQAAKTFGASR
WHLINWHILRNSLPPLIVQASLDIGSAILMAATLGFIGLGAQQPSAEWGAMVANGRNYVLDQWWYCAFPG
AAILLTAVGFNLFGDGIRDLLDPK--

>I5ICZ3_I5ICZ4_1_1005494
GVSAGVIAALKQNTKWDYTVMGLAMTGVVIPSFVVAPLLVMIFAIILLPGGGWNGGALKFMILPMVALSL
AYIASIARITRGSMIEVLHSNFIRTARAKGLPMRRIILRHALKPALLPVLSYMGPAFVGIITGSMVIETI
YGLPGIGQLFVNGALNRDYSLVLSLTILVGALTILFNAIVDVLYAVIDPKIRGTLYGSLSGYLGGKVDSV
MMRLLEILNSFPFMFFVILLVTFFGQNILLIFVAIGMVSWLDMARIVRGQTLSLKRKEFIEAAQVGGVST
SGIVIRHIVPNVLGVVVVYASLLVPSMILFESFLSFLGLGTQEPLSSWGALLSDGANSMEVSPWLLLFPA
GFLVVTLFCFNFIGDGLRDALDPK--

>I1XQ24_I1XQ25_1_694569
GVAAGTLAALNQNSRWDYILMSCSMVGVIMPSFVFAPLLVLLFAITLLPAGGWNEGALSYILLPVASLTI
GYVAGIARIMRGSMIEGCTPILFVPPRQKACPLHA-LFKHALRPALLPVITYLGPAFVGIITGSMVIETV
FGLPRHGQTFRQRRANRDYSLVLSLTILVGTLTIVFNAVVDILYAVIDPKIRGTIYGAISGYFGGKIDMV
MMRLLEILSSFPFMFFVILLVTLFGQNIFLIFVAIGAIAWLGLARIVRGQTLSLKNKEFVEAAIVCGVPR
RQIIFKHIIPNVLGLVAVYASLEVPGFILFESFLSFLGLGTQEPMSSWGALLSDGAAQMEVSPWLLTFPA
FFLCLTLFCFNFIGDGLRDALDPK--

>I1XU98_I1XU97_1_694569
GIPLGLLGAIYQSHFIGKTTRTLSSMGLAMPVFWIAPILLYASAINGPYRLKIIQNVLQHLALPSLVLTI
LPTMEIVRFVQQQAETIFQQNYVKVAATRGWSKFKVLRKYILRNTLPLLIPQMTRLFTLVITQCMLVEST
LGWPGIGRWLIDSVTQQDYNSISAGIITIGSCIIFIKLFSESLIFILDP---GGGLGILAGMSQGIKSRV
LGHFLDAFLTIPVLLVAIIIATLMENLINA-MLAISLALLPYFVHEIYLSIQQELKKEYVLMLRLDGISK
RLLLKDTILPNIATRYIQEISRAFNIAILDISALSFIALGAQRPAPEWGAIIQDSLELIYLAPWTVILPG
LAIILSVLISLIFTNGLCKAID----

>D9WCT1_D9WCT0_1_457427
AVPLGVLQAVRRGRIADHLLTGAAFLAYATPVFFLGLVLILVFSQRLADTVGGILSDPRALVLPVVTLAL
GIVAAFSRYTRSAVLDNLSEDYVRTARAKGQSNARIMARHVLRNALIPLASLLGLYLPTLLSGSLVVESM
FNYPGMGLLFWNAAQGSDFPVLLGVTLVVGVATVLGSLFTDIAYAVLDPRIRGTVYGAVAGYFGGWLDAA
MMRITDAALAIPALFLLVVVATIVTPSKPVLTLIIASVAWLSPARLIRGEALALRSRDYVHAMRLMGGGG
TRAVFRHIVPNAIGTVIVNATFQIADAILYVAYLSFLGLSIPPPAADWGSMLSTGITYTQVYWWLIFPPG
IAIVLVVAAFTFLGDGLRDAFDVRL-

>D9WVP5_D9WVP4_1_457427
GLTLGMLAGWRRGSWF-DSLVPSTTFLAAIPYFWLALLLLYLFSQVWGLSGAFLGSAAEHAVLPAATIVL
SSVGGWMLGMRNMMVSTLAEDYVVAAEAKGLPPRTIMVGYAARNAVLPSVAGFAISLGFIVSGSLVMEIV
FSYPGMGFTLLQAVQNTDYPLMQAVFLVITFGVLAANFLVDLVYGFVDPRTR-VVVGIGGGFLGGLADEA
LSLISNVFLVIPGLPLVIVVSYVKGGGAWSTILVIALTSWAASARVLRAQTLSLRSRDYVLAARVYGEKR
WRIVLVEILPNELAIIVSQFIFAVIFAILTQAGLAFLGWGTMLYFAQNAEALTSGAWW------WFIPPG
LCIAALGTALSLISFGLDEVLDPRLR

>D9W7Y9_D9W7Z0_1_457427
-LLVGSLAAYRPQSAVDRLAGLLSMTAASIPDFWFAIMGVLVFGVALWLPTSGTLGGPEVWVLPLATLLI
RPFGVLVQVVRGSMVGALSAPYVKVARSKGADATRVVFGHALRNAITPVLTVAGDLAVGLVNGAVVVETV
FGWPGIGKLMIDSILQRDFAVLQAAVLLTAVTIFALNILVDVCHALIDPRVRGSALGLWAGYHGGMRENV
AMRVADVILSFPSLLIAVVVLYVFTPSAMNIVLILAVARIPVYLRTARAEAAELRSRLFVDAARTFGTPA
SAIIRRHLLPIALPTLLTVATLDFCFVMLTESSLSFLGIGIQPPEVSWGLMVAQGRQYL----QTAWWIA
VLPGLAIMLTTVSATVLAAWV-----

>D9WCW7_D9WCW9_2_457427
GIATGVLSALRRGTLWDRTAMSAALAGVSLPIYFTGLLSLAIFSYQLKGLGDDPAKWFESLILPWITLAF
LYAAMYARLTRATMLEIMGEDYIRTARAKGLRERVVIGRHAMRSTWTPILTLLGLDLGALLGGAVLTEST
YNLPGLGRLAVNAISDKDLPLILGVTLIAALCIVVANLVVDLLYAVIDPRVRGTVFGIIAGYFGGWVDSV
ISRVMDMLLAFPQLLFIISLVTGSGVRIAVLVSVIGFFGWPYVGRIVRGQTLSLREKEYVEAARSLGAGR
RYILFRELLPNLVAPITVYATLMIPTNILTEAALSFLGAGVKPPTASWGQMLSKAVNTYEDDPMFMIIPG
AAIFVTVLAFNLFGDGVRDALDPK--

>D9WI83_D9WI81_2_457427
GIGIGMVAAWRRGTWIDKLFSSLSLLGASLQIYFVGVLCLAWFVSGLYPFTDNPAKWFSGMLLPWLVLSL
IFMANYSRMTRSQMVEQLQEDHVRTARAKGLSGRTVFFRYAWRGAIAPIVTIFGIDLGSLFGGAMVTEYT
FTLHGIGRLAVESVQLTDLPMLMGVMLVSAAAIVMFNILVDAAYAVIDPRVRGIVIGVVAGYLGGRTDYF
LGRLIDLLLSFPQQLFMPVVTTPTYFRVTALVTVLWLLGWMQLARLLRGQVLSLREREFVEAAKVTGASP
WRIVRKELLPNLGTPILVQSTLMLPNFVTTEAALSFLGVGVVEPTPDWGRMFAKGANFYEGDITYMFFPG
IAMVIFVVAFNLLGDSVRDAMDPKT-

>D9WJS6_D9WJS5_1_457427
GVTLGVVTGLMRGKFLDRFVLVFTLIVTSIPVFVIGFVTVFLFGLKWITPTVQDSMDIAQLFAPAMVLGA
LSLAYVSRLTRTTVVENLRADYMRTALAKGLPRRRIIGVHLMRNSLIPVVTFLGTDLGTLMGGAIVTEGI
FNIQGVGNTLFRAIQTSEGPTVVGIVTVLVLVYLVSSLVVDLLYAVLDPRIRGGVIGMFAGYFGGLLDTL
LSRLTDIFFGIPLLLGGMVLLQAFTRTIWTVVLALATFGWMPLARVMRGAVITQKQADFVTAARALGAGT
TRILLRHILPNTLAPVIVVATIALGGFVSTEATLSYLGLQSTVSWGVDISDAQNVLRDA---PHVLLVPA
SFLSLTVLSFILLGDAVRDAFDPKLR

>D9W7Q0_D9W7P9_1_457427
AIPMGILMAVRHRRPSGLILSALSQVGVAVPAFLAGILLITVFAVGLTPPAEDPALFLKQLVLPALSLGM
VQAAMLTRYVRSAVLDVLREDYLRTARAKGLRPTQALLRHGLRNAAVPVVTVLGLHLATLLVGAVVIERV
FVIPGLGSLLLDSVSNRDLIVVQDVVMIIAMAVLLVNFLVDLVYLVIDPRLRGVPLGIVAGMGPRWFGEL
LMRGNDMLLAFPALLLAIMFAAVYGSTLVA-MVAIGIASIPNFARLIRGGTLQVMKTEYVIAARAAGRGP
FAIGLRHVLPNVSSLVIVQASVGFAIAVLAEAALSFLGFGTPPPTPSWGRMLQESQELLSSDPRLAVFPG
VAIAVAVLGFNLLGDGLRDRFDPK--

>D9WI96_D9WI95_1_457427
GITLGVLSGLRRGRGLDTSVLLLTLVVVSIPTFVSGTVLQYVFGVRWARPSVAPEAPFTELLLPGVVLGL
VSLAYTTRLTRTSLVENARADYVRTAVAKGLPRRRIVVRHLLRTSLIPVVTFIGTDIGALMGGAIVTERI
FNIHGVGYQLYQGILRQNSPTVVGFVTILVIVFLLANLLVDLLYAVLDPRIRGSVLGGLAGFFGGWWDSL
LSRIADVFFGIPILLGGLVFLSVVTGSVWPVVGFIVLLGWPQISRIARGSVVTVKQQDYVLAARTLGASN
GRMLLRHIAPNAVAPVIVVATIALGTYIALEATLSFLGVGLKPPTVSWGIDISSASTQIRNAPHMLLWPA
AALSITVLAFIMLGDAVRDALDPKLR

>D9WK23_D9WK22_1_457427
-LVLGILAGLYRDRWPDHVISTVSLVGMSIPEFVVATLLVLAFSVTVYGPGAGFGQLLPAVWLPAASLAI
VMAAYIVRMARTSVIDVMASEYVTTARLKGLSTWRVVTRHALPGALLPTLHVIALNVAWLIGGVAVVENV
FNYPGIGKLLLTSVQNRDLPVIQAIALISAVVYVICNLAADLGSMALNPKLRGTVLGCAAALRGGWLDDV
LMRILDAVLSIPAILVLLVIVTALGTGSGVIVLAIGVICVPQVVRVVRGAALAVVPQDYVTAARARGEST
WAILRREVLPNIIDVVCVEFAMRASWVVLLISSLSFLGFGADPPTPDWGLMVSENRTAITVVPMASLAPI
IALATLVVGLNLAADGLS--------

>D9WP96_D9WP95_1_457427
GVGSGVLAA-LRRGWVDSAVVGGTTLAASVPSFVAAIALVSLFGVRLTGQGEGFTGRLHHLTLPAFALAL
GALAVISRVTRQAMAEAYASDHVDAARASGMAERQIVIRHVLRNALGPIVTMCGLVMAGMLAGTVVVETA
FGLSGVGSLLVSAISTHDFPVTQAVLLLMVIGYVVVTTLVDLVHPLIDPRVSGITMGTVAAWRGGWVDTL
LSRVTDVMYAFPGLLFVVLVIAVFGDGLTTSILALGLAYAPTIARYTRSVALAERSQPYIDAYRVQGMSG
ARICVRHLVPNLSGALIGYLVVLFGEGLMSLATLSYLGFGAGSPSIDWGLMVQEGQDAVVQALLPALVPG
TAIAAVVVAFNIVGVWVSDR------

>E6JZH8_E6JZH7_1_864564
GVPLGLAGAGARKPLAQEVYRMAAIVAASIPALWSGLLLILLFGRGVDQGWASPGRALASLILPAVSVGI
LTAASIMRYTRSALLDLAQSDAIAMSMAAGMTRRQALARTGLRLALPQLVSVFGLTFAGMVTGVLVVEQL
FALPGLSGMLMRDIQNRDLLAAQTEILLLALLFFLVGFLVDVTHSLVDPRLK----GTALTSSRPAVSAL
SRVLLDLVISIPTIVIAMVVAVPLGSLAIV-IIACSLAYSFNLMRIVRPQAVLAARSDYALASRWAGEGD
WGVFRKHVLPTILPTMAVQISHSAGTAILAEVGLTYLGIGVPADIPSWGHSLQTSSQLISVYPMTVVWSG
LAVTLVVAAVNIFGDCLREACDP---

>E6JZ60_E6JZ59_1_864564
GIVFGIISGLNKGKWFDSVILVLSLLLISVPTFVTGFVMQYFLGVKWFPVTASSNNSFLDLLMPAMVLGS
ASMAYIIRLTRTEVSSNRTLDYVRTARAKGMSNKNVIVRHILRNSLIPVVTYLGADLGALMGGAMISERI
FNIFGVGYALYDGIYRGEQTLVVSLVTVLVFIFVICNLAVDMLYAVLDPRIRGGVIGALAGFFGGWVDAL
LSRVTDVFFAIPLLLGAIVVLKNNGSIWKI-ILVMAIFGWVSVARIARGAVMEAKNLEFNTAATALGSSR
TRNLVHHIIPNALAPVIVVGTTSLGTYIVLEATLSFLGLGLPISTVSWGADIATAQQLLSTNAIVLVYPS
AALAITVLAFIMMGDAVRDALDPKS-

>E6JZ70_E6JZ71_1_864564
GVSLGVYTALRQYSWKDNFWTGLASVLMCIPTPVIAILLIFFFININDNPFFWFLDFCQHIFIPTLVLTI
VGSVGYHISQRTYLMDEINSDYVRTARMKGLTRNQAIRRHALRASFIPTAVSIAFSIAGVFTGATLTESM
FGIEGMGKYFVTALAKNDIYGTVAYMAFGGVTTLVGALLADIVAALLDPRIK--------GYFRGPVEKI
GMWLLDMLMVIPSFLLIALMVANASAGWVWLVFGLSVFGWISEARVLRTVALSLRERDYVKASKYMGVNS
FTIIIRHLIPNLASIIILNMLLGIIGSVGSETGLSFLGLGIKLPDTSLGSLLSGGQSVMQTAPWVVLEPA
FTLIVLCVSLMMISDALRDAIDPR--

>F2MT68_F2MT69_1_474186
GILLGIIAAMRQNTWVDTLATLLAILGRSIPNFVFAVLLQYIFAMKLRILPIAMWNGFAYTILPTIALAM
SPMADSARFIRTEMVEVLHSDYVELAKAKGLSRWQVAFRHGLRNSLIPLITLLGPLAVGLMTGSLVVENI
FAIPGIGEQFVKSIMTNDYPTIMAVTILYSTMLVVVILIVDLLYGLIDPRIRGVTYGLISGLVGGRVDTV
MQRILEVLSGIPNLVVMILMLTVFDPGIVSIVLAMVITNWISMARIVRAQTMKLKDQEFVMAAETLGESR
WKIAIKHILPNISSVIIVQMMFSIPSAIFFEAFLSFIGLGLRPPTASLGTLLNEGYKTFRFLPYLMWIPA
ATLSVIMICFNLLADGLRDAFDPKMK

>F2MPK3_F2MPK2_1_474186
AIPFGLIAGRYQNSWFDKMVVIYNFFSFAVPLFIFALIMLFIFGYRLEGTWPYYLDKLKHLILPGVTQAL
LGTAVTIQYLRSEVIDVKNMDFVRTARSKGVPTNKIFNRHIFRNAALPIASQLGYEITALIAGSVVIEKI
FAFPGIGKLFIDSIIQRDYSVITALVLILGLATLIGTLISDIVMSIVDPRIRGVGLGIISGYYGGMIDNI
LMRIVDFIMILPIMLIIIVFVVIPKYSIWSFIWIMCAFYWVGKARLFRSKTLSEGRRDYVSASKTMGTSD
FKIMFREIMPNLSSLIITNLTINFAANIGIETTLTFLGFGLPQSVPSLGTLIGYASSGDVLKQWVWLPAS
ILILVLMLSINYVGQAFKRSA-----

>B0B852_B0B851_1_471472
--VFGMIMAVNKNHWIDHLLNFLFLILFSIPVFVAVPWIIDNFVLNKMTSFEKLTDIVLHSFLPFCAVSY
GAFAAQSRLSRAVFLEVLGEDHISALRARGISQYDILVRHVGKNSAATLITSLASSLSALLGGALVVETL
FDIDGFGKFFYQAILNRDHNVVMFSVIMGSVISLIGYLIGDICYVLLDPRV-GIIVGLLSGYFGGKVDML
LSRVTEIWETMPMLFILMLVVTQKKSLILD-SVLLGCFGWVSISRYVRIETLKQRNLGYVLAATNLCYSH
YHIMVHQILPNVIVPVISLLPFSMMAMISCEAGLTFLGLGE-ESSASWGNLLREGVTAFPSESAILWPPA
IMLTLLLMAIAVIGDGIRDALDPKMQ

>B0B9U9_B0B9V0_1_471472
GITLGILAA-FYKKSCGRTIFFSSVIQISVPAFVIGAFLQYVFAIKYSCLPIACWGNFSHTLLPSIALAI
TPMAFITQLTYASVSANLKKDYVLLAYAKGLSPFKVLIKHILPYALFPVISYSAFLITTLMTGTFSIENL
FCIPGLGKWFICSIKQRDYPITLGLSVFYGAFFMLTSLCCDLLQAWIDPQIR--------SASGKKVADI
MSRITEILFSIPRIPVIILLLVIFNHGILPLILAMTITGWIPIARIIYGQFLLLENKEFVLSARALQAST
FHILRKHLLPNSLGPIISTLIFTIPNAVYTEAFISFLGLGIQPPYASLGTLVKEGIHSLAYHPWLFFIPS
FFMIIVSVSFNCIGEGLQT-------

>D3FHY6_D3FHY7_1_708616
GVSFGVLSAVYRGKALDTTLNTLSVVFVSVPSFVIAIVLLIIFRNTGGSNGYTVGRFIASLTLPILSLSL
GGFSSMTYYMRNEMVEVLQQDYIKTARSKGLSESAIIFKHAFRNASIPILSIIVPSILGLISSSFIIETF
FSVPGTASLLVAAIQRNEVNMLAFQVLFFSSLGFLLQILLDFIYTLVDPRIRGVIYGAISGFAGKWIDTV
MMRIVEIIGGLPSIILIIILATSGGNLSIGSIAALIALYWTGPAQVTRIYIVKSKDAEYVQAARTLGASQ
WRIIFYHLIPNISGRLAVIFVNFIPVAIFVDAGLVFLGSQDITLGTILSSTYQNVSPDL---LHISLPPI
VVFSLFTISLQIIANAINDAVDPRI-

>D3FHY0_D3FHY1_1_708616
GIPLGIWVGKNPGGWVDNISTILVSIFSSIPSIIFALLLVFIGRAMG-IPYVYDQANFVTYILPGLALSL
GSIIVYIKYIRTELNRELNSVHAKFAYLKGVSKDRFVWKHALKPSLFPIATFFPAVIFGSFIGSIFIEQI
FLIPGSGDTLLQAIQTKDYNVILFLIVMFALITVLSYAFRDILYELIDPRIRGLTIGIMMG-QFEFFDKV
MTFIIKVISIVPTIIILILLTIIAPSFWVI-VFALSLTSWTGMANQIRAQVKRAKHSEWVMASRILGTPT
WK-ILKNYVPVILPILITQLVFTIPGVVLAETSLAFIGLGNIISEGQKLFPTY-------------ARYV
FIPATFLILITTSVQLIGATV-----

>G6ZWW2_G6ZWW1_1_991954
-IPLGISKAIHHGSRFDVWSSAVVIIGYAIPGFLFAIILIILFASGNLPWYQQVLDYFWHLTLPTLAMVI
GGFATLSMLTKNSFLDEINKQYVVTARAKGLDERRILYKHVFRNAMLIIIAGFPSAFISIFTGSMLIEVM
FSLEGIGLLGFEATIQRDYPLVFSSLYIMTLLGLLLSIISDLTYMWVDPRI-GVLIGATQGYYGGWLDLF
GQRFIEVWSGMPTLFLLIILSSFVEPNFWWLLGIMVLFSWMSLVGVVRAEFLRCRNFDYVRAAQAMGVSD
MRIILRHMLPNAMVASLTMMPFILSGSVTTLTSLDFLGFGLPAGSPSLGELLAQGKANLQ-APWLGISAF
VVLSVMLTLLVFIGEAVRDAFDPH--

>G7A0I7_G7A0I6_1_991954
GSVLGIFAAWKRGSRYDTFITPGMLVIQAVPQVVIAMLAMFTFAIGLDWTSWAFIKDVGHAVLPLFCASI
VQIGGFLVNMRNNMINLLAEDYITMAKGKGLSENRVVFNYAARNALLPSVTALSMSLGMAIGGQLIIEII
FNYPGLGTVLFNAITARDYQVLQGQLLIMTLFMLFFNLLADMLYVVLDPRLR-TVIGVSAGYFGGKIDDF
LTAAMNIMLVIPQYPLLFVLAAFIGAGPLTIALIIGCTSWAWGARVVRSQTMALREKEFVKAAEVLGESS
WRIIFIEILPNLISIVGASFIGSVMYAIMMEATISFLGLGDPNTISWGIMLYNVQTSSSMLAWWELLAPC
LSLTLLVTGLALLNFA----------

>G6ZY93_G6ZY94_1_991954
AIPIGVYCGKRTDRWADNLALLTSIMIKAQPVFLIGLGLVILFALQLNWLPVAGFGHPKFLILPALALAL
GMAAMSSRMIRNATAQVLQSPYYAFARLKGLNHEQAFTRHAQRNIALPVMAFVGIQAVSLVEGIVMIESL
FSWPGVGHALSHAIFQRDIPMIQGSALVMGLLFVALNTLVDLVQYALDPRLRGLVTGVVAAWKRGWWDRG
FSWLLNMLLAMPGLILVLLFGMVPGSFFIL-YLAIALMLWVEFFRVVRSKTLSLLEQPQIEASRLYGFNA
WYLFRRHLWPELREDLFTLACFGAGNAILALASIGFLYVGLKPPQAELGMMMVELFRYY----HQALWVL
AQPILVVFILVLSFQM----------

>G6ZZD0_G6ZZD1_1_991954
-IPLGVYSAIHPKSLFTKIVMAGSSIGISIPVFLTAIMLMYVFSIELWESGFFTLDGLRHLVLPSIALAS
IMLPLFIRLVRSEMLEVLSSEYIKFAQAKGLPLNKIYYQHALKNTMLPVLTVGGVQIGTMVAYTILTETV
FQWPGTGFLFLEAINRVDTPLITAYVIFVGLIFVVTNTIVDLLYGLINPTV-GIVIGLSAGYFGGRIDSF
LMRFADIQLSFSTMMVAIIVS---QYAVVMLVVIIGVAEWPQYARTVRASVLAEKKKEYVEAARVMGFKA
PRIMFRHILPNCLSPILVISTVQVANAIMSEAALSFLGLGLPVDQPSLGSLISIGFTYIFSAWWITAFPG
IVLVLLVLVINLLGDWLRDVFNPKI-

>G7A3N4_G7A3N5_1_991954
GIPIGTLAGMRQGKWLDTIISFISMSGYSAPIFWLALMMIMAFSLHFPYRSQALQSVIEHLTLPCLVLAL
APTTQVIGQMRASVAEVMNQNYIRAAKIKGLSNYQIVTQHVLRNAIPPMIPKFGVQLSSMLTLAIITESI
FNWPGIGRWLLDALANRDFMSIQAGVIVVGTLVLTANILSDLIGAAANPLVRGGTIGALAGMTKGLLSST
LNHILDTVMSIPSLLLAIIFVAFLGAGEFNILLAIGLALIPRFIRSVYVAVHNEVEKDYVMAARLDGANE
FYLLWHSIFPNILPIIVAEITMALSIAILDITALGFLGLGAQSPSTEWGAMLGDSVELIYIAPWTVTLPG
LAIMFTVVVINLVGDGARQALN----

>G7A221_G7A222_1_991954
GVTVGTIAALKQNTWIDYTIMSTAMLGVVMPSFVLAPVLIYIFAIQFFPAGGWQDGGFEYMALPVLGMSL
LYVATFARITRGSMIETLNSNFIRTARAKGLSYGYIVVKHALKPALLPVVSYMGPAFVGIITGSVVIETI
FGLPGIGKLFVNAAFNRDYSLVMGVTILIGFLFILFNAIVDILLAYIDPKIR-TLYGAASGFIGGRTDRV
MMRILEILYAIPFMFLVIVLVTFFGRNIVLIFVAIGAIAWLDMARIVRGQTLSLRSKEFIEAAHVCGVSK
WNIITRHIVPNVLGIVAVYSTLLIPSMILTESFLSFLGLGVQEPMTSWGALLQEGANTMEVAIWQLLFPA
AFMVLTLFCFNYVGDGLRDALDPK--

>F2K0Z8_F2K0Z9_1_717774
GVGCGIFAALRQNSWIDYSVMAFANLGIVLPNFVLAPLCILLFSIYLLPSGGWNDGAWPYLIMPVIAMST
SYIAQIARITRGSMIETMHSNFIRTARAKGLPNYKIVLQHALRPAIVPVLSYLGPAFVGIITGSVIVDVY
FSTGGIGQHFINGAINRDYPMVMAVTILIGSLTILFNAIVDILYALIDPKIRGTLYGATSGYLGGRVDSL
MMRVLEILNSFPFMFFVIIMMTLFGHIVLI-FVAIGAISWLDMARIVRGQTLSLKNKEYIEAAHACGVST
TNIILRHIVPNVLGIVVVYATLLVPNMILLESFISFLGLGVQEPMTSWGALISEGAVNMEIAVWQLAWPL
GFLVVTLFCFNFLGDGLRDALDPK--

>F2JWX0_F2JWW9_1_717774
GLPSGIFAAVKRGTFFDHSVMTVSLTGYSMPVFWWALLLMLVFSVSLSDEDGAFSSALSHLILPSIVLGT
IPMAVIARMTRSSMLEVLGEDYIRTARSKGIAPWRVIVIHALRNALIPVITVIGLQVGILLAGAILTETV
FAWPGIGKWLIESIGRRDYPVVQGGILIVATIIIIVNLLVDVTYGIVNPRIRGILLGLIAGYFKGLIDTA
IMRIVDIMLAMPSLLLAIAIVAVLGPSIVNAALAISLVSLPHYVRLTRAATLSEMSRDYVTSSRVIGASP
LRLMFICILPNCLAPLIVQATLGFSSAILDMAALGFLGLGAQPPTPEWGSMLANALQFVQRAWWVVTFPG
LFILLTVLAFNLMGDGLRDALDPKL-

>F2JVQ7_F2JVQ6_1_717774
-LFIGIFSAMYRGSAFDRYSNMFAVFSVSVPEFLIATIAVLIFAVKLISDDASFSEMVRAYAMPVLTLCC
VLVAQMARMTRAAVIDQLSSPYVEMAMLKGASSIRIVLLHALPNAIGPIANAIALSLSYLLGGVIIVESI
FNYPGIATLMLNSVTTRDMPLVQACAMLFCFGYLILVLIADICEIVSNPRLRGVVSGLIAAANSGWIDAT
ISRTQDALISIPSKMFALIMVASFGSSVPLLIITAAIAYMPGSFRIARSLAVNVMTLDFIQVARLRGEST
PYIIFKEVLPNMFRPVLTDFGLRFVFIVLLLSSMSFLGLGIQPPEADWGSLVRENILGLGEGAPAVVAPA
VAIATLTIGVNLLIDSL---------

>F2K328_F2K329_1_717774
AIPLGVLAAIKQDTWIDRLALMIAVVGQAMPSFWFALTLIVVFAVNLHWLPAGGNATWQHYILPAIALGY
YAMPAMMRLTRTGMLEVLGSDYIRTARAKGLSETSVVFKHALRNAVIPVVALAAVELGFMLGGSIVIESV
FSLKGLGQLAWDAISRNDYPVVQAVVLIIAVFYIALTFVADVINAMLDPRLRGTTLGVLAGYFGGRTDAV
ISYIITTRLALPVLLVALAMAALVGSLEMV-IILLGLLLWDRFAVVARSTTQQLRDAEFIASAKVLGAST
PYILIRELLPNILSALIVVITLEMAHAILLEATLSFLGLGVQPPLPSWGLMVSEGKAYMFFQPWVIAIPG
ITLMVLVLAINLVGDGLRDMNAP---

>F2JW60_F2JW59_1_717774
-FPLGLWAA-KYGGWADRLTLLFSTSVRALPVFVIGVLLILVFSLELELLPVAGFGTPAHLILPSLALAI
SLAAVSSRIIRNEAKRVFDSSFFEFAQIKGLSTRKAFQRHGWRNLLVPVIAFFAIQLITVVEGVVMIESL
FSWPGIGHGLAHAIFARDIPIIQGAALLMGIMFVVLNTLVDIISYYLDPR--GIALGVMSAWFPTRFGKV
VELLTTILLALPGLVLVLIFAIVPGSFWML-YFAIALIQWVEYYRVVRAICQPLIHSPEMEASQLMGFGR
WYCFKRHLLPAILPQVLTIAAFGAANAILMMASLGFVYVGIQPPLAELGLMTVELFPYYSDAPWLLAEPL
VSLAAMVL------------------

>F2JZX3_F2JZX4_1_717774
-TPCGVAAAIKPKSLFSRAVMLISTLGISIPIFIIAILMVYVFSIQLWETGLLSKDGLAHLALPVFSLSV
AIMPIFIRLIRAEMLEVLESDYIRFAWSKGLSPARIYFIHALKNTALPVITIGGIQTGTLIAYTIFTESI
FQWPGMGFLFIEAVGHADTPLISAYLIVVGGIFVVTNTLVDLIYGLANPTVKGISIGLISGYVGGRVDSF
LMRFADVQLSFSTIMTAIVFLTYEDLAMLMLILVIGLAEWPLFARTIRASVLAEKQKEYIDAARVMGIGK
TRIMFRHILPNTLTPVLVIFTIQIANAIIAEAALSFLGLGMPSTEPSLGALISSGFRYLFSAWWICVIPS
VALIGLILVMNLLGDWLRDYLNPR--

>E8M418_E8M419_1_945550
-IPLGIMKAIHHGSRFDVWSSAVVIVGYAIPGFLFAIILIILFASGNLNWYEQIIDYFWHLALPIFAMVI
GGFATLSMLTKNSFLDEINKQYVVTARAKGLDERSILYKHVFRNAMLIIIAGFPAAFISIFTGSMLIEVM
FSLEGIGLLGFESTIQRDYPVVFSSLYIMTLLGLILSIISDLTYTWVDPRI-GVAVGASQGYYGGWLDLL
GQRFIEVWSGMPTLFLLIILSSFVEPNFWWLLGIMVAFSWMSLVGVVRAEFLRCRNFDYVKAAHAMGVSD
NRIMLRHMLPNAMVASLTMMPFILSGSVTTLTSLDFLGFGLPAGSPSLGELLAQGKANLQ-APWLGFSAF
IVLSLMLTLLVFVGEAVRDAFDP---

>E8M6B5_E8M6B4_1_945550
AIPIGVYCGKHAHSAADKWSLITSVFIRAQPVFVIGLVMTIIFALHLGLFPVAGFGTVAHLFLPGLTLAL
SLAAMSNRLIRNATRTAINAPYFKFARLKGLSFEQAFQHHAQRHIAIPIVTFLAIQTIGLMEGIIMIESL
FSWPGIGHALAHAIFARDIPMIQGTALVMGLLFVAINTFIDLVTYQLDPRQ-GIAAGVLAGWRRGWWDRS
FSFVMNIILAMPGLILVLLFALVPGSFTIL-YVAIALILWVEFYRVVRNRTLSLVHSPEVEASLLYGFGS
WYVFKRHIWPHCRQDVFTLCCFGAGNAILALASLGFLHVGLKPPEAELGLMMVELFRYY----QVAPWVL
AQPLITLFVLVL--------------

>E8MB36_E8MB37_1_945550
-IPLGYYKALKHGSVFDSASSIMIFVGYALPGYVVGVLLITFFSYHLTTLYEQVSDIVWHAVLPLICYLI
GDFATLTMTMKNNLMENLSSDYIRTAIAKGLPFKDAIRKHALRNSLIPIASHFGNSLLFFMTGSFLIEVI
FDINGIGLLGYESIVERDYPVVMGIVAINACILLLGNILSDVCVAVVDPRVKGVSIGCAMGFFGGKFDLI
VQRVIETWSMVPFLYVIMILVSIAQPTFMLFVLINVTFGWMGITWYMRTMTYKESAREYVMAAKALGAST
TRIIFRHILPNTMVMIVTLAPFTIAANITALTALDYLGLGLVPPTPSWGELLQQGKSNLD-SPWIVSSVV
IAIVSVLVMVTFIGEAIRTAFDPK--

>E8M1S9_E8M1S8_1_945550
GSILGIFAAWKRGSKYDAFVTPGMLIIQAVPQVVIAMLALFIFAIGLWTSWAFIKDVAYHAVLPLFCASV
VQIGGFLVNMRNNMINLLAEDYITMAKGKGLSENRVVFNYAARNALLPSVTALSMSLGMAIGGQLIVEII
FNYPGLGTVLLNAIHARDYQVLQGQLIIMTLFMLSFNLIADMLYVVLDPRLR-TVIGISAGYFGGRVDDT
LTAAMNIMLVIPQYPLLFVLAAFIGAGPLTIAIIIGCTSWAWGARVIRSQTLALREKEFVKAAEVLGESS
FRIIFVEILPNLIPIVGASFIGSVMYAIGMESIISFLGLGDPSTISWGIMLYNVQTSSAMLAWWEVLAPC
LALTILVTGLALLNFAVDEIANP---

>E8MCK7_E8MCK8_1_945550
GVTVGTIAALKHNTWVDYTIMSTAMIGVVMPSFVLAPALIYLFSLHWFPAGGWHDGSAKYLVLPVIGMSL
LYVATFARITRGSMIETLNSNFIRTARAKGLSYRYIIVKHALKPALLPVVSYMGPAFVGIITGSVVIETI
FGLPGIGKLFVNAAFNRDYSLVMGVTILIGLLFILFNAIVDILLAMIDPKIR-TLYGAASGFIGGRTDRI
MMRILEILYAVPFMFLVIVLVTFFGRNIVLIFVAIGAIAWLDMARIVRGQTLSLRSKEFIEAAHVCGVSK
WKIITRHIVPNVLGIVAVYSTLLIPSMILTESFLSFLGLGVQEPMTSWGALLQEGSQTMEVAIWQLAFPA
AFMVVTLFCFNYVGDGLRDALDPK--

>E8MCD3_E8MCD2_1_945550
-IPLGVYSAIHPKSIFTKIVMAGSSIGISIPVFLTAIMLMYVFSIELWESGFFTLDGLAHLVLPCIALAS
IMLPLFIRLVRSEMLEVLSSEYIKFGKAKGLALNKIYYQHALKNTMLPVLTVGGVQIGTMVAYTILTETV
FQWPGTGFLFLEAINRVDTPLITAYVIFVGLIFVVTNTIVDLLYGIINPTV-GIVIGLSAGYFGGRIDSF
LMRFADVQLSFSTMMVAIIVSFYSQYAVVMLVVIIGVAEWPQYARTIRASVLAEKKKEYVEAARVMGFKA
PRIMFRHILPNCLSPILVISTVQVANAIMSEAALSFLGLGLPVDQPSLGALISIGFNYIFSAWWITAFPG
IVLVTLVLVINLLGDWLRDVFNPKI-

>E8M9T1_E8M9T2_1_945550
GIPIGTLAGMKQGKWVDTFISFTSMSGYSAPLFWVALLMIMAFSLHFPYRAHALQSVIEHLILPCLVLAL
APTTQVIGLMRTSVAEVMGQNYIRAARIKGLSAKEIVTQHVLRNAIPPIIPKIGVQLSSMLTLAIITESI
FNWPGIGRWLLDALSNQDYVAIQAGVIAVATLVLTANILSDLIGAMVNPLVR-CIIGILAGMTKGLVSST
LNHLLDTVMSIPSLLLAIIFVAFLGFGEFNILLAICLALIPRFVRSVYIAVHTEVEKDYIMAARLDGAND
FYLLWNSILPNILVVIASEVTLALSIAILDITALGFLGLGAQAPSTEWGAILGDSVELIYLAPWTVTLPG
LAIMFTVIVINLVGEGVRQAL-----

>E8M8J8_E8M8J9_1_945550
-IPLGYYKAIKHGSVFDSTSSILIFVGYALPGYVVGVFLITVFAYNLETFYEQFKDIMWHAILPLICYLI
GDFATLTMTMKNNLMENLSADYIRTAIAKGLPFKKAVRKHALQNSLIPIASHFGNSLLFFMTGSFLIEVI
FNIDGIGLLGYEAIVERDYPVVMGIVAINAVMLMIGNILSDLCVAAADPRVRGTVVGCSMGFFGGKFDLF
VQRLIEVWSMVPFLYVIMILVSITQPTFTLFVAINVLFGWMGITWYMRTMTYKESAREYVMAARALGAST
SRILLHHILPNTMVMIVTLAPFTIAANITALTALDYLGLGLMPPTPSWGELLQQGKSNLD-SPWIVVSVV
TSIVAVLVMVTFIGEAIRSAFDP---

>E8M332_E8M331_1_945550
GMVLGTIAALNRNGKLDYLLMSLSMTGVVIPAFVLAPVLVTIFSIHLLPAGGWEGGELSFLVLPVLSLAI
GSVASIARVMRGAMIETLNQPYIRTAKAKGLSTSYILFHHALRPSLIPIIAMLGPSFVAVITGSVIIDIF
FSTGGMGQHFVSGALNRDYGLVMGITLIVAALTIFFNLVVDILYTVIDPRIRGTAWGALSGYMGGLVDST
MMRIIEVLDSVPFMFLVILFVTLFGNNIYLIFVVIGMVSWLGIARVVRGVTFSIKKREFIEAAHSIGVSR
FTIVRRHVLPNVLGIVMVYSSLMVPGFIMFESFLSFLGLGVQPPDTSWGILISEGAKTIDVALWQLLFPS
LFLVATLFCFNFIGDGLRDALDPK--

>C7NVT5_C7NVT4_1_485914
GVSLGAFMAYKEGSSFDVASTGVGLVLNSTPGYVLALLFISYLGYRMGFNASFLGSVLYHGALPIASMAL
VGFGGWALSMRGNSIRVLGEDYLRVARLRGLSTRRIAMRYVARNAILPMYTGLMIAIGTVFGGAVIIENI
FAYPGVGFYLIQGINARDYPLMMGGFIIITIAMVIGITVADLTYGVLDPR--GTAFGTIAGYKGGTVDRV
LMIVTDIMMTIPGLPLTIVLAQIDGNPVII-GILITINAWAGLARAIRSQVLTLRDAEYVEASRIMGMET
STIISGDIIPNLMPYITMNFVQQARAVIFGSVGLYFLG-VLPYTSVNWGVMMNAAVNRAGAAFHWLLVPM
VTIIILALGLTLLAQGADRIFNPRVR

>C7NYL3_C7NYL2_1_485914
AIPTGIYAAVNKDDLGDHVSRFIALSGISVPNFWLGLMLILFGALVFPRNGLLSLDTLWFLVMPGITIGT
ASASTLMRIMRSSMAEELNKEYVTAARAKGLPEQTVILKHVLRNSLISVTTVAAFLTANIVAGSVVVEVV
FSWPGLGREFVQAITSREVNLILAITLFTGVALVLANLLADIVYAMLDPRIRGLVYGAVAGYYGGWVDEV
MMRIVDTVFAFPALVLALVIIAILGGGYWQLVAAFAFPGWAGYARLIRGEILSVKQNQYVTAAQALGARD
RSVIFRHIVPNAIAPLIVQASLSIGTVVIGVAALGFLGLGFPPGTPEWGTMLDATRETLIQPWWATVFPG
GAIFIFVMAMNMIGDGVNDALD----

>C7P287_C7P288_1_485914
AIVWGALTAYREGSTFDKVSSVAGVLLGSIPFYVFAFILLLFLAYENELTVDFIVDVLHHAALPIASVVV
VQAGLQMLSMRGNSIQVLGEDYVRVARLRGLSDRRISTRYVARNAILPMYTGFLTLIGFNIGNSVILEQV
FTYRGIGYVMFDALEVQDYSILMGVFLVFTIILVVAVLIADLTYSWVDPR---VFTGTVSGYKGGTTDRV
ITTISDIAMSIPGLPLVMVLAIKPENPAVV-GILLTINYWSGLGRAIRSQVLTLREESYVEASRTMGVST
RRILTKDIIPNLMPYILVNFAFAARYCIFAGVGLYYLG-----DLANWGLQLDSAYNDYSASEYLVIVPM
IPIALLSLSLVLLAQGLDRIFNPRVR

>C7NWB2_C7NWB1_1_485914
GVPLGFYAGMRSNTASDYVASMGGIVWRAMPNFWLGIMLLAVLGSSQLHTVEGFLAATKKVLPAAIVLGS
ASMGNEMRIGRTAVLEVRNEDYVDLARAKGVSERALVWKHIFRNALIPLVPIITSEAFLLIGGSVLVETV
FSINGIGLLFFNAATQGDLPLVGTLMYVFILLIVGVNLLQDVLYTVIDPRV----LALIGAYYKGRVDLG
MVLVSDGVMAMPQLLLLIMLTAGLYSGAFLLALIFAFTGWTYMWRSLRGPALQVSERQWIDAAKSFGQRP
RTIMRQHMLPYITGYLLIYGSMTLGGAIIAIAGLSFLGLGVSPPTPEWGRAVNLGQEYVDTSWHISLIPG
LLITLVVTGFNALGDGIRDAIDPR--

>C7NWY8_C7NWY7_1_485914
GLPLGILSAIRQDSLTDHVTRIGALTGISVPIFWSGPLLILAFATYLLGNWTAFTSAVHHLFLPALVIGI
YSTALISRMMRSSMLEVVRQDYMRTARAKGQGARITVLKHGFRNALIPVVTIIGIQFGTLLGGAVLTETV
FGINGMGLTIVTAIGALDYPVVQGTVLTFALLFTLVNLVVDITYGYLDPRIQGVGLGIVAAYYGDVTDNV
VMRTMDVLLAFPPLLLALALV--L-GLWRA-VAALTLVYTPRFARVIRGAALTVLEDEYVDATVALGATD
PRVLVRHVLPNTLAPITVQSTLNFGLAIIDLAALSFLGFGAQAGTPSWGLMLSRGVDNGLLRWWLSFFPG
LFLAVTVLGFNLLGDGMRDALDPR--

>C7P3N9_C7P3N8_1_485914
AVPLGVISAKRRNRLTDHVSRIVSLIGVSTPSFWIGLMLILVFGFHTAETRLDVLAMAGHLLLPMITLGT
LQMAAITRIERSEMLDVLTEEYVTLARAYGISERTILRKHAFRNAQLPVITIIGLQLSSAIGGAVLTEVV
FEINGMGRLIVDSIARQDYPLIMGTTIVFAFVFVVGVVVTDLSYAYVDPRVSGTVVGAVSGYYGDWVDDV
LMRAAETLFAIPFLVLVLAFIAVFGRSLTFIVFGVGIASIPTFARLIRSRVVSIREEDYIEAAQAAGVRD
RDIIFRHVIPNSFTPVLVQATLQVGTAILIVAGLSFLGFGVQPPTPSWGQMLAVSRNYMIPNPWFSVWPG
LAILVTVVGFNIFGDGLRDALDPRF-

>F6C4B4_F6C4B3_1_698936
GVITGTIAALRQNSFLDFAVMSVSTIGVTVPNFVVGPVLTLIFAIVLLPAGGWGDGSLRFLILPMIALAL
PQLAVFARLTRGSMIEALNTDHIRTAKAYGLPSRAVVVTHAMRGAMLPVVSYLAPCAAALLTGSAVVETI
FTIPGVGRYFVLGAINRDYTLVMGTVILIAIFVILFNLLVDILYGLLDPRVRGVVYGATSGYIGGRVDNV
MMRLVEILYSLPFVFLVVVLVVFFGRSFILIFLVIGAVEWLDMARIVRGQTLALKRREFVGAAQALGLTD
WQIIRRHIIPNTIGPVIVFVTVVVPKVILLESFLSFLGLGVQAPLTSWGALISEGANNIQSAPWLLIFPA
IFFVVTLFSLNFVGDGLRDALDPK--

>F6BVE8_F6BVE9_1_698936
AVPMAALAARNSGKAPDHIVRVVSTFGIGFPPFWLGLMLMILFSVKLSGYGATFGDKLAHLILPSLTVAL
SLSTVLVRSLRATMIESLKSDVATAARARGMPERIVFWRHVVPNSLVPTINLLAVNIGWLIGGTVVVESV
FALPGMGQLLVRAIFSRDYMVVQGVAMVFACATVLVNFIADIVTVAVDPRVKGTIVGTIAGFFGGIVDAL
FMRLVDIILAFPFLVLMLSIIAILGPGLGSFYIAMALVGWVSYARLIRAQILVLKNSDYAVAAVSLGFGR
FRIMFRHLLPNAIAGSIVFAMSDAVLVLLSGAAVSYLGLGVQPPVAEWGVMVAEGQSFI----TTAWWIT
LFPGLSIVSLAFGFSMLGDAL-----

>F6C4K8_F6C4K7_1_698936
-FPIGLYAATHQYSWGDYGLSLIGLIGIAIPNFMLALVLMYFANIWFPMSWEKAKSILEHIWIPVIIVGA
AGTAGMIRRLRANLLDELQKQYVVTARAKGLSPTRTLLKYPLRMALNFFISDIGSILPAIISGAEITAIV
LSLETTGPMLIKALQSQDMYLAGSFLMFLAFLTVIGVLVSDLALAVLDPRIRGIVIGGLAGYHGGIFDLV
VQRLIEVLQSIPSIPLWLSLASPLLIYLGI-TVILGLLDWTGLARAVRSKLLALREEDYVLAAQLMGARS
GRIIGRHLVPGFMSHLIATATISIPGMILGETALSFLGLGLRPPITSWGILLTEAKSVSVIFYPWLLFPT
IPVILVILAFNFLGDGLRDAADP---

>F6BYI7_F6BYI8_1_698936
GVVLGSLMATFAGRIPDRLLSIFSLLFYSIPSFWIGLMLIVLFSVKLLKGFPALLDKARYMVLPATSLAL
FYVAIYARLTRAAMLEVKNHDFVRTAYAKGLTPFGVTARHILRNALIPITTMAGMHIGGMLGGAVVVETV
YSWPGLGRLAFEAVMGRDFTVLLGILLLSSLLVITANAAVDLVHAWLDPRI-GVVVGAIAGYFSGWIDDL
LVRLIEIFQTLPSFVLLVVLVAIVQPSATTVTLAIAVISWPTVARLTRAEFRAIREKDFVMAARSLGFGH
GRIIVREILPNALPPIIVTSSVMVATAILMESALSFMGLGDP-NVVSWGSMIGTGRELVRTAWYLTALPG
LAIVFTVLALNLIGDGLNDALNPRF-

>F6BX60_F6BX61_1_698936
-VPLGFVAALRPGSVLDTVTMIGAVSGLSMPQFWLGLLMMYLFALQLLPSFGYGDGSFRNLILPAVTLGV
TPLALLARTTRAGVLDVLNADFIRTAHSKGMSEAKVVRWHVARNALVLIVTTVGLQFGSLIGQAVVIEKL
FAWPGIGSLLVDSVASRDIPVVQGTILVIVLWFLVINTAVDLIYAAIDPRIKGVTLGMTAGYWGGWWDDL
VNGFTNVMLAIPSLIFALAVMAVLGPGLPSLLIALGLTNWSWTCRIARSSTLSLKSLGYVQAAQTLGYGD
LRIMFTQILPNMMGPILVMATLGMGSAVLSEAALSFLGLGIQPPFPSWGSMLTDARQLIQLAPWVAIFPG
LAIFLSVLGFNLLGDGLRDSLDPHMR

>F6BNN9_F6BNP0_11_698936
GLTMGIVAALRRGSRTDDTLMIASFVGVSAPQFVIGILLLYVFAVKLGWFPIGGYGTFAHLVLPSVTLGF
LGAGWYSRMMRSSLIEVMRQDFIRTARATGAGRAKVLFRHAMPNAILPVIAMIGIDIGLFMSGIVVVESV
FGWPGIGQLAWQAIQRVDIPIIMGVTLVSAFAIVLGNLLADLITPLIDPRIKGSLVGIAAGYFRGWVDTV
LMRFTDLMMAFPALLLAIVLAAIFTSLWIV-AMVIAMVNWVQIARVVYTETRSIAERDFVTAERAMGAGA
GRILFRHILPHLLSTIIVWATLGIATTVLLEATLSFLGIGVQPPIPSWGNIIFENQTYFTSAPWLVFIPG
AAILALALAFNLVGDALRDVLDP---

>F6BTE4_F6BTE3_1_698936
-IPLGIKKAVSDGSTFDVWTSGVIIVGYAVPSFLFGILLIVLFAGGSLSWYEKIIDYFWHMTLPLITLLL
SAFATTTLLTKNSFIDEIKKQYVTTARAKGLTERRVLYGHVFRNAMLIIIAGFPGAFISAFTGSLLIEYI
FSLDGLGRLGYDAVVKRDYPIVFATLFIYSLMGLVVSLVSDLIYTWVDPRI-GVSAGAVQGYFGGWTDLL
MQRFIEIWSSMPVLYILLIIAAILPPGFFILLGIMLLFSWVGFVGVVRAEFLRARNFEYVNAARALGVGN
GTIMYRHLLPNAMVATLTFLPFILSGSITTLTSLDFLGFGMPPGSPSLGEMIAQGKSNLQ-APWLGLTAF
FAMSIMLSLLIFVGEATRDAFDPR--

>F6BPJ1_F6BPJ0_1_698936
GIPAGVYAALHRQSFADRGVITLAIIGFTVPSFVMGLVLVLIFSVLLGVLPSGGQDTWMHGILPTITMSI
GGIGILARFSRSAMIEVLGQPYIRTASAKGLKWRDVIWSHALPNAAVPIVTIVGFMVGSLIAGAVVVESI
FSWPGIGRLLIVSVSNRDLAVVQCILLIIAAAMVMSNLVVDLLYGWLDPRLRGTALGFAAARFRGLTEHL
VLALADFQAALPFLIMSLAVLAFFGSSMVLLVCLMGFYGWERYARIARGLAISAGAQGYAAAVVQLGATP
ARVYLRHILPNVASTLIVSMTLTFPEIILMESGLSFLGLGVQPPETSLGNMVGFGREYLTRAPWIMLAPA
AVIMLTTLSISLVGDWLRDKLDPTVR

>F6BYE8_F6BYE7_1_698936
AIVVGALAAARPGSLFDRIAGLVSLAGASTPDFWIAIVGILVFAVGLGMLPTSGTGTALHWIMPIVVLML
RPFGLLVQVVRGTMISALASPFIKTAHAKGMKRRKIIFGHALRNSLLPVITVAGDLATGLINGAVVVETI
FGWPGIGKLMIDSIIQRDFAVVQSTILVTAIAIFIVNIAIDLLYAVLDPRIRGGILGLAAGYSERWYSHV
ILRLADVVMSFPSLLLALIVLYTLGPSMTNLVIVLAITRMPIFIRTARAEVLELRERMFVSAARSMGAST
GRILFRHIAPLVLPTLVTIAAIDFATVILAESSLSFLGLGIQPPDFTWGAMVANGRGYLKTAWWIAFWPG
LAILLTTLSLNILASWARTVADP---

>F6BZR1_F6BZR2_1_698936
-LTLGITSAMLRGSPYDRIVTVLTIGVISVPEFMIATSAVLVFAVYLANEVTSMTDLLRVYAMPVITLTF
VISAQMIRMTRAAVIETLNTPYVEMALLKGASRSRMVFRHALPNALGPIVNAVALSLSYLLGGVIIVETI
FNYPGIAKLMVDAVSTRDLPLIQSCAMVFCLGYLLLITTADIIAILSNPRLRGVVLGMIAAVAGGWLDTL
LSRLLDALNSIPSKLFGLVVVAAVGSSIPVLILTLSVIYIPGAYRFARALAVNINAMDFITVARIRGEST
LYLIRSEILPNIIGPVLADLGIRFVFIVLLLSGLSFLGLGVQPPYADWGALVRENIGGL----PFGAPAV
IFPSFAIASLTISVNLLIDNLPQKIR

>F6C285_F6C284_1_698936
AVVVGSLAAARPNSLFDKIASTASLAGASAPDFWVAIVAILVFSVGLGLLPTSGTGTALHWIMPIFVLTL
RPFGLLVQVVRGTMMGALASPYVKTARAKGVNRSRIVFRHALRNSLLPVITVAGDLAASLVNGAVVVETI
FGWPGIGKLMIDAIVRRDFALIQATVLVTAIAIFVLNIAIDLVYARLDPRIRGGMLGLIAGYSRGAAGTM
IMRGADIVMSFPSLLLALIVLFSLGPSVTNLILVLAITRVPIYLRTTRAEVLEVRERMFVSAAVALGANH
TRILFRHIAPIVLPTLVTIGAIDFATVVLAESSLSFLGLGIQAPEFTWGAMVATGRGYLSTAWWIAFWPG
LAILLTTLSLNILSSWWRTYADPQ--

>F6BUN0_F6BUN1_1_698936
-VGLGMLAVQFRNRLPDKIINVISLAAISLPEFFIGYLLIMFFAVKWVYDSMGFTERLSAIALPVATLVL
VVLAHMMRMTRAAILNVMSSAYVETAELKGLGTFRIIARHAAPNAVAPVINVIALNLAYLVVGVVVVEVV
FVYPGMGQYMVDAVTVRDMPVVQACGLIFAAFYIFLNMAADILAILANPRLRGMILSFTAAVTGGFVDQF
FSRFNDLMMAVPTLIFALVVLVLPQHLWIL-VLVMAVLDSTRVFRIGRAVALDVAVMEFVEAARLRGEGN
VWIIFREILPNTLSPLLAEFGLRFAFSILFLSTLSFLGLGIQPPAADWGGMVKDNKDGIIFGISAALIPG
AAIAALAICVNLVVDWLMK-------

>F6C1L6_F6C1L7_1_698936
AIVVGSLGAFRSGGFFDRLSSMVSLIGASVPDFWLAIVAIVIFSINFAILPTSGTGSVVHWILPIAVLFV
RPFGIIVQVVRGSMVSALSSAYVKTARAKGVKSGPIIFIHALRNAMLPVITVVGDQAASLLNGAVVVETI
FGFPGVGKLMIDSILQRDFNVVLAAILVTAIAIFLMNVLIDLAYALLDPRIRGTVLGLIAGFSSPRMSQI
IMRLADVIMSFPSLLIAVIVLYVLGSSILNLMLVLAITRIPVYLRTTRAEVLEIRERMFVQAARVMGASS
KRILFRHILPVVLPTLTTLATLDFAYVMLAESALSFLGIGIQPPEITWGLMISQGRQYLTNAWWLSFWPG
LAIILTTMSLNLLSNWMRIALDP---

>F6BXL9_F6BXL8_1_698936
-IPLGAVSALRPGGLVDRLTMSVGLLGLAMPQFWLGLVAIMIFAVTLRWLPTSGMGTAAHLVLPALTLAL
TPLARFTMMVRASMIDELNKPYVKTARAKGLGLTRILRVHTLRNILVPFLSISGWELIATLSGTVVVETV
FAWPGLGLTAVQAIQRGDLFLMQAIVFVIAFLIVLIGIALDILSKAVDPRMEGTVIGLWAGFMGGRTDSI
LMRLVDIQVSFPGILLILLVVAVLGPGVWTLVAVLSVTNWMVYARLVRGIVSSTRQIPYVEAAEVIGCRP
ARVIFRHILPNIVSPLMTLAILEFTNIVLAEAAVSFLGFGVQPPATSWGLDVASGRDYLFIAWWLVTFPG
LAIVVTVLSINLFANWLRVTTD----

>F6BXU6_F6BXU5_1_698936
GTGLGLLAGRRSGTLFDRTLVKASVSALSIPSFWLAMMLILVGAILTQEWSFLTANGLWHLVLPALALAI
PNIALIARLSRSGTIEVENLDYTRFCRAKGLSARRILFRHTLPNISVPIVTIIGLQFGGMLAFAVVVETI
FSWPGVGKLLIDSIQLLDRPVVMATLTVIAVAFVALNALVDLFYAVLDPRVRGLTAGVSAAYFGKWVDIA
IMRLVDLQLSLPTILIALIAIVTLGPGIDRIILALIIAQWATYARIARGVALSEANKPYMDAARLMRLPT
SRIIFRHLLPNSIAPAVTLIPIEVGHAVALEATLSFLGLGVPIDKPSLGSAVANGFQYL---LTGQYWIS
LFPGLALFGLIASINLV---------

>F6BSV3_F6BSV4_1_698936
GIPAGVVAAVKRGSIFDQIIMGTALIGFSMPIFWWGLLLIIVVSGILSGQEGAFQSAFNHLILPTIVLGT
IPLAVIARQTRSAMLEVLSEDYVRTARAKGLSTFRVVGIHALRNAMIPVVTTIGLQIGVMLAGAILTETI
FSWPGIGKWMVDSVFRRDYAVIQGGLLIIAAVIMLVNLAVDLLYGLINPRIRGILVGVIAGYFRGWIDTV
IMRVMDIILAFPSLLLALVLVAVLGPGLTNAMIAIALVFQPHFVRLTRAAVMTEKTRDYVVAAKVAGAGH
ARLMFKTILPNCMAPLIVQATLSFSSAILDAAALGFLGMGAQPPTPEWGTMLAEAREFILRAWWVVTLPG
LAILVTVLAINLMGDGLRDALDPKLK

>F6BQ74_F6BQ73_1_698936
AVPAGVIAAWRQNSLTDLALVGTATVLLSIPTFWLGLLLLLLFGLELVSIGDNLTAGLLYLVLPVVTLVI
HEAGVLIRMARASTLEVLRLDYITHARAKGLSESAMLWRHAFKNAFGPTWTMIGLILGNLLGGIAVIETV
FTIPGLGRLMVDSIFARDYPVIQGCLLFVSLSYVLVNLVVDLLYPLFDPRV-GTLIGLISGYARGWVDGV
IMAVNNALLAFPGILLALGLLAVFGANQYGIIFALGIAYTPSMARVVRGAVLSLREREFIEASRVMGNGE
LYTMLRHILPNCVAPITVLATSMFGWAILSESALSFLGLGVPPPAPTWGNMLAAGRPFLQQAAWLGLFPG
LCIALTLLGINLLGDALRDRLDPRM-

>F6C0X3_F6C0X4_1_698936
GIAFGIIAATRQYSWIDSLLSTVSFLGMTVPRFLMALIIVYILVFHFPWSWDKFVDLIKHVWPVVAIATF
GGLAYNMRVMRGNLLDTLNAQYVETARAKGLSEGAVVMRHAVPNALHPLIMYQGVVLPYMLTGEIETAII
FALPTVGPAIVGSMWVGDVYVTATFMLVLSATLIVGNIIADMMLAALDPRVRGTTVGMVSGYFGGRFDAW
VQRFVELVLAFPQLPLYLALAAPTNFLAFV-IIVMSALGWAQMSREVRGKTLALARIEYVRAAIAIGATD
RRIIFQHIFPNVMSHVIVAVTLAIPHVVLLESFLGFLGFAVKPPLISWGLMLQDTANYSAISYPWILSPV
AFVLVTVFAFNALGDGLRDAIDP---

>F6BR29_F6BR30_1_698936
GLPLGVLTAIKRGKWYTEGLQFISIVGVSLPSFVVGILLILVFSVTFWSTGLLTPSGRAAILLPSVALSL
YQVTLVMRLVRAEMLEVLRSDYVKFARARGIPRWRIYFRHALRNCLMPVVTMTAMNVGSLIAFALITETV
FQWPGMGMLFIQAVTFLDIPVMAAYLCIISFIFVVLNTLVDIAYAVIDPRLRGMSAGLIAGYFGGFIDNL
LMRFGDVTLSIPTILVAILVSREVGASAVL-ILAISLSAWVQYARTVRAQAIVETGKDYVSAARLIGVPA
RRIMANHILPNTLTPIMVAATLNFGMAILTEATLSFLGIGMPPSQPSLGTLIRIGNQFLFSSWWIVLFPV
IQLCLLVVAVNMLGDWLRDAFNPKL-

>F6C0C4_F6C0C5_1_698936
----AIIQATNRGKAVDNIISVITLVLLSLPDFLLATILLFLFAVAVISEASTWQETLRAMVLPAVTLAI
MMAVYAIRVLRDSLIEVLRSDYVRLAELKGLRPTAVLFRHALPNAIVPALNVTALNLGFLIGGVVIVERV
FSYPGFGTLLIDALQLRDIPLIKATVMISAVVYVAANLVADVLAVLLQPRLRGTTLGLLSGYTGGWFDEV
TQRIVEAMISIPFLALALVMIALAGEPVLI-VFVVGLVYAPRIVRIARAAAMDIATREYVAVAELRGEGT
WSIVFREILPNAANVLLVEFSLRLSYAPILIGALGFLGFGIRPPTPEWGLMISENRNLLIASPVTVFGPG
LGLASLVIGFNLFTDGLSRMLGQR--

>F6BMX0_F6BMW9_1_698936
GVPLGVLAAVKRGSIADQVVRVIGLVGYSVPIFWLALLALLVFYARLQGQWDVFRDVFRHIILPASLLGY
FSLAYISRMTRSFMLNELQQEYIVAARAKGLSEARIIWTHALRNAAVPLVTVIALSYAGLLEGSVLTETV
FAWPGLGLYITNSLQNADMNAVLGGTIIIGSVFIAINLLSDLLYRTLDPRT-GLIVGAVAGYAGGWVDAV
LMRITDIFLAFPKLVLALAFVAALGPGIENAVIAIAITSWPPYARIARAETLTVRNSDYIAAVRLMGASP
LRIVFRHVMPMCMSSLIVRVTLDMAGIILTAAGLGFLGLGAQPPLPEWGAMIASGRRFILDQWWVATMPG
IAILIVSLGFNLLGDGLRDALDPR--

>F6C005_F6C004_1_698936
-LALGFLGALWPYRVPDRVSRGLALLGASTPTFFVGALMIYGFSVHFQLLPSFGFNGPQSWILPWLTVSV
LPAAVLSRVVRVGLEETMASPFVLTAKSKGLGRTAILFRDALPNITPIFINALGTQVGLMTATAIIVEPL
FAWQGLGDYFLAGVRFRDFMVVQACLLIFLTFFILVNLIADLAVLLTDPRIRGIAMGTIAGYHRGWVDDV
LMRVVDVGLSIPSLIIALAVIGIVGPGYWTMVMALALAWWPMSGRISRAVAVSIMSKPHIEALRVLGASP
WRIYFNHLLPGTIGAVMVYATADAGVAALAVATLSFLGLGIQPPTPEWGQMLVDALPYLESDPRQVILPG
LALTAAVIGFNTLGESI---------

>B1LIE0_B1LIE1_1_439855
-VPLGIWAARHRDRLPDFAVRFIAFLGVSMPNFWLAFLLVMAFSVYLQWLPAMGYGGWQHIILPAVSIAF
MSLAINARLLRASMLDVAGQRHVTWARLRGLNDKQTERRHILRNASLPMITAVGMHIGELIGGTMIIENI
FAWPGVGRYAVSAIFNRDYPVIQCFTLMMVVVFVVCNLIVDLLNAALDPRIRGLVIGGSAGLIGGRVDQA
TMRVADMFMTFPTSILSFFMVGVLGTGLTNVIIAIALSHWAWYARMVRSLVISLRQREFVLASRLSGAGH
VRVFVDHLAGAVIPSLLVLATLDIGHMMLHVAGMSFLGLGVTAPTAEWGVMINDARQYIWTQPLQMFWPG
LALFISVMAFNLVGDALRDHLDPHL-

>B1LH56_B1LH55_1_439855
GVSAGVIAALKQNTKWDYTVMGLAMTGVVIPSFVVAPLLVMIFAIILLPGGGWNGGALKFMILPMVALSL
AYIASIARITRGSMIEVLHSNFIRTARAKGLPMRRIILRHALKPALLPVLSYMGPAFVGIITGSMVIETI
YGLPGIGQLFVNGALNRDYSLVLSLTILVGALTILFNAIVDVLYAVIDPKIRGTLYGSLSGYLGGKVDSV
MMRLLEILNSFPFMFFVILLVTFFGQNILLIFVAIGMVSWLDMARIVRGQTLSLKRKEFIEAAQVGGVST
PGIVIRHIVPNVLGVVVVYASLLVPSMILFESFLSFLGLGTQEPLSSWGALLSDGANSMEVSPWLLLFPA
GFLVVTLFCFNFIGDGLRDALDPK--

>B1LFD0_B1LFD1_1_439855
GIPLGILSAVWRNRWLDHLVRIMAITGISTPAFWLGLGVIVLFYGHLEGNGEVFFNALQHLILPALTLAF
VHLGIVARQIRSAMLEQLSEDYIRTARASGLPGWYIVLCYALPNALIPSITVLGLALGDLLYGAVLTETV
FAWPGMGAWVVTSIQALDFPAVMGFAVVVSFAYVLVNLVVDLLYLWIDPRI-GSLLGCLSGVLGGRADAI
IMRIMDIMLSIPSLVLTMALAAALGSLFNA-MLAIAIVRIPFYVRLARGQTLVVRQYTYVQAAKTFGASR
WHLINWHILRNSLPPLIVQASLDIGSAILMAATLGFIGLGAQQPSAEWGAMVANGRNYVLDQWWYCAFPG
AAILLTAVGFNLFGDGIRDLLDPK--

>B1LKS7_B1LKS8_1_439855
-IPLGIRKAVYNGSRFDVWSSAFIIIGYAIPAFLFAILLIVFFAGGSLPWYQKITDYLWHITLPVLATVI
GGFAALTMLTKNSFLDEVRKQYVVTARAKGVSEKNILWKHVFRNAMLLVIAGFPATFISMFTGSLLIEVM
FSLNGLGLLGYEATVSRDYPVMFGTLYIFTLIGLLLNIVSDISYTLVDPRI-GVLAGALQGYYGGKVDLW
GQRFIEVWSGMPTLFLIILLSSVVQPNFWWLLAITVLFGWMSLVGVVRAEFLRTRNFDYIRAAQALGVSD
RSIILRHMLPNAMVATLTFLPFILCSSITTLTSLDFLGLGELLLQGKNNLQAPWLG----------ITAF
LSVAILLSLLIFIGEAVRDAFDP---

>B1LMC4_B1LMC5_1_439855
GMAAGIIAAVWRNRWPDRLSMTIAVSGISFPAFALGMLLIQVFSVELGWLPTVGADSWQHYILPSLTLGA
AVAAVMARFTRASFVDVLSEDYMRTARAKGVSETWVVLKHGLRNAMIPVVTMMGLQFGFLLGGSIVVEKV
FNWPGLGRLLVDSVEMRDYPVIQAEILLFSLEFILINLVVDVLYAAINPAIRGTLLGLLAGYYEGWWDRL
IMRICDVLFAFPGILLAIAVVAVLGSGIANVIIAVAIFSIPAFARLVRGNTLVLKQQTFIESARSIGASD
MTILLRHILPGTVSSIVVFFTMRIGTSIISAASLSFLGLGAQPPTPEWGAMLNEARADMVIAPHVAVFPA
LAIFLTVLAFNLLGDGLRDALDPKIK

>B1LJA2_B1LJA1_1_439855
GIPVGVLAAVKRGSIFDHTAVGLALTGYSMPIFWWGMMLIMLVSVHWWGEDGNFIDAVAHMILPAIVLGT
IPLAVIVRMTRSSMLEVLGEDYIRTARAKGLTRMRVIIVHALRNAMLPVVTVIGLQVGTLLAGAILTETI
FSWPGLGRWLIDALQRRDYPVVQGGVLLVATMIILVNLLVDLLYGVVNPRIRGVILGLIAGYFGGLVDNI
IMRVVDIMLALPSLLLALVLVAIFGPSIGNAALALTFVALPHYVRLTRAAVLVEVNRDYVTASRVAGAGA
MRQMFINIFPNCLAPLIVQASLGFSNAILDMAALGFLGMGAQPPTPEWGTMLSDVLQFAQSAWWVVTFPG
LAILLTVLAFNLMGDGLRDALDPKLK

>F6B182_F6B183_1_742013
-----LAAALAPFAWLRNALYSLPSVFISVPVFWLGIMLIQVVSFRLGWIAVINPGPWEGLVLPTLTLAV
PISAPLAQVLLRNIDAVLAQPFVAVARAKGASRRWVLLRHVARNALLPTLTIAGVLFGELLAGAVVTEAV
FGLNGLGTLTQQAVGNQDTAVLQAVVVVSAAAFVLINLAVDLLYPLLDPRLRGTLIGLLAGATGGRTEDA
LMRLVDVLLAVPSLLLSLTIIIVLGFGTINAAIAVGVVSVASFARLVRSEVVRVRRSDYVEAAFGSGGRF
AAVLWRHVLPNSLTSVIAMAALQFGSAILAISTLGFLGYGAPPPTPEWGLLIAEGRNYI----ATAWWLT
TAPGLIVVAVVLAANRIATAFARR--

>F6AUM8_F6AUM9_1_742013
GTLLGVLSSRRPNGLLSQCITVLSLVGFAAPVFWTGMLLVLAFASWWGAGLADLLDVARHLVLPALTLAL
VYLAQYSRLSRSSMLDVLGADYIRTARAKGLAEHVVLYRHALRNALLPVVTMLGLQFGNVMAGAIIVETV
FNWPGLGRLAFDSVLRRDYPTILGVLLFSSIVVVVMNLVTDLCYRLIDPRIKGVTLGAMAGYYGGRVDAL
LMRVTEFFQVLPALLFAMVVVTLFSSLVTV-TLAIGSVSWPATARLTRAEFMRIRQLEFVRAESAIGARH
GRIIWKVILPNALPPLVVSATLAVGAAILFEAGLSFLGLGD-PNQMSWGLMIGSARQYLLSCWWAVAFPG
AAIFVTVLAVSLIGDGLNDALNPKLR

>F6AXV9_F6AXV8_1_742013
-LAAGIYAASRHNRWGDLGIMGLAQVGIAIPNFWFAILLILVFSVKLEADGGGPLQALQALLLPAISLAV
VQAAILARITRSAVLEVLREDFVRTARAKGLSRRAVLWGHVLRNAMIPVLTVMGLQFAQLLAGTIVVENV
FYLPGLGRLIFQSIANRDLIVVRNCVLLLAAMVVVINFIVDVLYAAIDPRIEGVALGLVAAACRGWVEEA
IMRLADFSFAFPALLSAIMLTAVFGAGIVNAIIAIGIFNIPTFARITRASAKAVWAREYVLAARACGHGR
ASITWRHVLPNILPVLVVQATIQFALAILAEAALSYLGLGTQPPQASWGRMLSEAQTLMFQAPLLAVWPG
LAIALSVLGLNLLGDGLRDLLDPRL-

>F6AXM6_F6AXM5_1_742013
GVALGVYTAIRREGWLSRSIMTVSLVGVSLPTFLIGIALIYLFAVELWETGLLTASGWSALILPAITLGF
YNMTLIMRLVRAEMLEVLRADYMRFGRARGLRERDLYFGHALRNTLIPVITIAGLQIGSLIAFAIVTETV
FQWPGVGLLFISSIQGVDVPLIAAYLMFIALLYVGINLLVDFLYVIVDPRLRGVPLGLVCGYAGGWFDTL
MMRIADVQLTFPVILVALLVF--DMAVFVI-IVAIGLSDWVQYARTVRGAVMVEKHKDYVLAAQLIGRSR
VAILVRHILPNLLAPILVIATISFAHAIVAESTLSYLGVGLPPTQPSLGTLIRIGQGFLFSEWWILLFPS
LVLLALALSVNLVGDWLRDALNPKL-

>F6B236_F6B235_1_742013
AVPLGIAKAVRAGSRFDFATTLLILVGYAIPGFVLGVALLVIFGGQLLSWGARIVDYLWHIALPVTAMVA
GSFAITAMLTKNAFLEEIRKQYVLTARAKGLSERQVLYRHVLRNALIPIVTGFPAAFIGAFTGSLLIETL
FSLDGLGLLSYDSVIRRDYPVVLGTLYLFTLIGLVTKLVSDLCYVWVDPRVR-VVLGVVTGFFGGRTDLA
FQRFIEIWGSMPELYLLIIFSVLAPSVSLL-LVLLSLFGWMGLSDYVRAEFLRNRQLDYVKSARALGVGN
GALIWRHLLPNSMTPVVTFLPFRMSAAILALTSLDFLGLGELLNQGKNSIDAWWIS----------LSTF
AVLVVTLLLLTFMGDALRDALDPR--

>I4U4Y2_I4U4Y1_1_752787
GIPVGVLAAVKRGSIFDHTAVGLALTGYSMPIFWWGMMLIMLVSVHWWGEDGNFIDAVAHMILPAIVLGT
IPLAVIVRMTRSSMLEVLGEDYIRTARAKGLTRMRVIIVHALRNAMLPVVTVIGLQVGTLLAGAILTETI
FSWPGLGRWLIDALQRRDYPVVQGGVLLVATMIILVNLLVDLLYGVVNPRIRGVILGLIAGYFGGLVDNI
IMRVVDIMLALPSLLLALVLVAIFGPSIGNAALALTFVALPHYVRLTRAAVLVEVNRDYVTASRVAGAGA
MRQMFINIFPNCLAPLIVQASLGFSNAILDMAALGFLGMGAQPPTPEWGTMLSDVLQFAQSAWWVVTFPG
LAILLTVLAFNLMGDGLRDALDPKLK

>I4U584_I4U585_1_752787
-VPLGIWAARHRDRLPDFAVRFIAFLGVSMPNFWLAFLLVMAFSVYLQWLPAMGYGGWQHIILPAVSIAF
MSLAINARLLRASMLDVAGQRHVTWARLRGLNDKQTERRHILRNASLPMITAVGMHIGELIGGTMIIENI
FAWPGVGRYAVSAIFNRDYPVIQCFTLMMVVVFVVCNLIVDLLNAALDPRIRGLVIGGSAGLIGGRVDQA
TMRVADMFMTFPTSILSFFMVGVLGTGLTNVIIAIALSHWAWYARMVRSLVISLRQREFVLASRLSGAGH
VRVFVDHLAGAVIPSLLVLATLDIGHMMLHVAGMSFLGLGVTAPTAEWGVMINDARQYIWTQPLQMFWPG
LALFISVMAFNLVGDALRDHLDPHL-

>I4THR9_I4THR8_1_752787
GMAAGIIAAVWRNRWPDRLSMTIAVSGISFPAFALGMLLIQVFSVELGWLPTVGADSWQHYILPSLTLGA
AVAAVMARFTRASFVDVLSEDYMRTARAKGVSETWVVLKHGLRNAMIPVVTMMGLQFGFLLGGSIVVEKV
FNWPGLGRLLVDSVEMRDYPVIQAEILLFSLEFILINLVVDVLYAAINPAIRGTLLGLLAGYYEGWWDRL
IMRICDVLFAFPGILLAIAVVAVLGSGIANVIIAVAIFSIPAFARLVRGNTLVLKQQTFIESARSIGASD
MTILLRHILPGTVSSIVVFFTMRIGTSIISAASLSFLGLGAQPPTPEWGAMLNEARADMVIAPHVAIFPA
LAIFLTVLAFNLLGDGLRDALDPKIK

>I4UKH4_I4UKH5_1_752787
-IPLGIRKAVYNGSRFDVWSSAFIIIGYAIPAFLFAILLIVFFAGGSLPWYQKITDYLWHITLPVLATVI
GGFAALTMLTKNSFLDEVRKQYVVTARAKGVSEKNILWKHVFRNAMLLVIAGFPATFISMFTGSLLIEVM
FSLNGLGLLGYEATVSRDYPVMFGTLYIFTLIGLLLNIVSDISYTLVDPRI-GVLAGALQGYYGGKVDLW
GQRFIEVWSGMPTLFLIILLSSVVQPNFWWLLAITVLFGWMSLVGVVRAEFLRTRNFDYIRAAQALGVSD
RSIILRHMLPNAMVATLTFLPFILCSSITTLTSLDFLGLGELLLQGKNNLQAPWLG----------ITAF
LSVAILLSLLIFIGEAVRDAFDP---

>E4AID7_E4AID6_1_765124
GLWLGARAGWKHGTTFDNISSAIALVFWSVPTFWLALLLLMVFAGILDGTGARILDVMAHMVLPVLTMVA
VVYAQYLMVMRASLVEEMGGDYLTTARAKGLREDLVRSRHAVPNALLPTVTLVFLHLGGLIAGAVTVETV
FSWPGLGKLTFDAIQGPDLPLLQGTFVVFSSIIIVMNLLADLVYRVLDPRVRGTILGICAGHFHGWVGGL
VMRIIDFFLVLPSLILAIVLSAVLSRSVWTIVIAIGLTSWAGTARVVRSQTLSVSQRDYVERARVLGAGN
WHIIVKHLFPAVIPLVLANTTLTVGSAIIAESTLSFLGQQSWGTILKNAMDVSAATS-------GYWWYV
LIPGVAILVVVLAFTLVGRAVE----

>E4AB81_E4AB82_1_765124
-LPVGAYAAVHRREGRGFVASALSQVLMSIPAFLAGILLILLFSVTLVPLHADVGEWAVHLVLPVLSLSI
VQAALMTRYVRSAFIDVLADDYLRTARAAGWRLWPALHRHGLRNASISLATVLGLQASAMLVGAIVVEEV
FVIPGLGSYLLDAVSTRDLLVVSDVVMVIVAIVLVISYLTDLIVVILDPRLRGVPWGVTSAMLPRPWSTV
VGRVADLLYAFPALLLAIILAAAVGSTVTG-MIAIGVSTVPVFARITRIASRQILAQDYVVAARSSGMPW
RSVAFNHVLPNIAPLIGVQASVSYGMAILAEAALSYLGLATPATVPTWGRMLRDSQVYLFDSPWLTVAPA
VAIAGAVMGFTLLGDGLRDFLDPRL-

>E4AFP8_E4AFP9_1_765124
GILAGVWAGVQRGTFIDYFVLVSSLTVISIPIFVIGSLAQLVFGLRLWFPVTAGDGSWGALILPGLVLGA
LSVAYVARLTRSNLLENQRADYVRTAKAKGMSPSRIVTVHTLHNSLIPVITFIGYDFGALMGGAIVTERI
FNINGIGNYVYRSINQRDGVSVVGAVTCLVLVYLLANLLVDLLYGVLDPRISGAFIGLVAGFHGGWLDTL
LSRTGDVFYAIPLLLGGIIILGTPYVMVLNVVGAIIILGWPSIARLMRSSVLQVLPHDYVQAARALGASS
WRIIRSHILPNAVAPVIVVATINLGAYIAIEATLSYLGIGLQEPAISWGVSISDASGLGYVAPFMLLFPS
LFLSLAVLAFIFLGEAAQDAFDPK--

>G5VC86_G5VC87_1_1068614
-IPLGIRKAVYNGSRFDVWSSAFIIIGYAIPAFLFAILLIVFFAGGSLPWYQKITDYLWHITLPVLATVI
GGFAALTMLTKNSFLDEVRKQYVVTARAKGVSEKNILWKHVFRNAMLLVIAGFPATFISMFTGSLLIEVM
FSLNGLGLLGYEATVSRDYPVMFGTLYIFTLIGLLLNIVSDISYTLVDPRI-GVLAGALQGYYGGKVDLW
GQRFIEVWSGMPTLFLIILLSSVVQPNFWWLLAITVLFGWMSLVGVVRAEFLRTRNFDYIRAAQALGVSD
RSIILRHMLPNAMVATLTFLPFILCSSITTLTSLDFLGLGELLLQGKNNLQAPWLG----------ITAF
LSVAILLSLLIFIGEAVRDAFDP---

>G5VMI1_G5VMI2_1_1068614
GVSAGVIAALKQNTKWDYTVMGLAMTGVVIPSFVVAPLLVMIFAIILLPGGGWNGGALKFMILPMVALSL
AYIASIARITRGSMIEVLHSNFIRTARAKGLPMRRIILRHALKPALLPVLSYMGPAFVGIITGSMVIETI
YGLPGIGQLFVNGALNRDYSLVLSLTILVGALTILFNAIVDVLYAVIDPKIRGTLYGSLSGYLGGKVDSV
MMRLLEILNSFPFMFFVILLVTFFGQNILLIFVAIGMVSWLDMARIVRGQTLSLKRKEFIEAAQVGGVST
SGIVIRHIVPNVLGVVVVYASLLVPSMILFESFLSFLGLGTQEPLSSWGALLSDGANSMEVSPWLLLFPA
GFLVVTLFCFNFIGDGLRDALDPK--

>G5VFS4_G5VFS3_1_1068614
GIPVGVLAAVKRGSIFDHTAVGLALTGYSMPIFWWGMMLIMLVSVHWWGEDGNFIDAVAHMILPAIVLGT
IPLAVIVRMTRSSMLEVLGEDYIRTARAKGLTRMRVIIVHALRNAMLPVVTVIGLQVGTLLAGAILTETI
FSWPGLGRWLIDALQRRDYPVVQGGVLLVATMIILVNLLVDLLYGVVNPRIRGVILGLIAGYFGGLVDNI
IMRVVDIMLALPSLLLALVLVAIFGPSIGNAALALTFVALPHYVRLTRAAVLVEVNRDYVTASRVAGAGA
MRQMFINIFPNCLAPLIVQASLGFSNAILDMAALGFLGMGAQPPTPEWGTMLSDVLQFAQSAWWVVTFPG
LAILLTVLAFNLMGDGLRDALDPKLK

>G5VFE0_G5VFE1_1_1068614
-VPLGIWAARHRDRLPDFAVRFIAFLGVSMPNFWLAFLLVMAFSVYLQWLPAMGYGGWQHIILPAVSIAF
MSLAINARLLRASMLDVAGQRHVTWARLRGLNDKQTERRHILRNASLPMITAVGMHIGELIGGTMIIENI
FAWPGVGRYAVSAIFNRDYPVIQCFTLMMVVVFVVCNLIVDLLNAALDPRIRGLVIGGSAGLIGGRVDQA
TMRVADMFMTFPTSILSFFMVGVLGTGLTNVIIAIALSHWAWYARMVRSLVISLRQREFVLASRLSGAGH
VRVFVDHLAGAVIPSLLVLATLDIGHMMLHVAGMSFLGLGVTAPTAEWGVMINDARQYIWTQPLQMFWPG
LALFISVMAFNLVGDALRDHLDPHL-

>G5VKS1_G5VKS2_1_1068614
GMAAGIIAAVWRNRWPDRLSMTIAVSGISFPAFALGMLLIQVFSVELGWLPTVGADSWQHYILPSLTLGA
AVAAVMARFTRASFVDVLSEDYMRTARAKGVSETWVVLKHGLRNAMIPVVTMMGLQFGFLLGGSIVVEKV
FNWPGLGRLLVDSVEMRDYPVIQAEILLFSLEFILINLVVDVLYAAINPAIRGTLLGLLAGYYEGWWDRL
IMRICDVLFAFPGILLAIAVVAVLGSGIANVIIAVAIFSIPAFARLVRGNTLVLKQQTFIESARSIGASD
MTILLRHILPGTVSSIVVFFTMRIGTSIISAASLSFLGLGAQPPTPEWGAMLNEARADMVIAPHVAVFPA
LAIFLTVLAFNLLGDGLRDALDPKIK

>G5VNA7_G5VNA6_1_1068614
GIPLGILSAVWRNRWLDHLVRIMAITGISTPAFWLGLGVIVLFYGHLEGNGEVFFNALQHLILPALTLAF
VHLGIVARQIRSAMLEQLSEDYIRTARASGLPGWYIVLCYALPNALIPSITVLGLALGDLLYGAVLTETV
FAWPGMGAWVVTSIQALDFPAVMGFAVVVSFAYVLVNLVVDLLYLWIDPRI-GSLLGCLSGVLGGRADAI
IMRIMDIMLSIPSLVLTMALAAALGSLFNA-MLAIAIVRIPFYVRLARGQALVVRQYTYVQAAKTFGASR
WHLISWHILRNSLPPLIVQASLDIGSAILMAATLGFIGLGAQQPSAEWGAMVANGRNYVLDQWWYCAFPG
AAILLTAVGFNLFGDGIRDLLDPK--

>A4WWG7_A4WWG8_1_349102
AITLGVICARFRGRFIDRFLSTSTLASISLPEFFVAYLMMMIFAVKLIRNSMDLGEQLYRMVLPILTLLL
VILAHMIRNTRAAILSVMSSPYVEMARLKGESESRVVMRQALPNAIGPIASVVALNLAYLISGVVVIEVV
FVYPGVGQAMIDAVRNRDVPVIQACALIFATAYIGFNLLADIVSIVSNPRL-GCLLGVFSALIGGFVDQA
ISRFVDALMSVPDLIFILMILSIFGNSIPNLILIIAVLTSTRFFRISRAAALNVASLDFVEAARVRGESL
LWISVHEVFPNVLPLILSELGMRFCFIFLSIAALSFLGVGIQPPMAEWGSMVRDNAALINMGDITPLIPA
ASIALLAIAVNFVVDWLL--------

>A4WPW9_A4WPX0_1_349102
-IPLGIRKAVRDGTSFDTWTSGAIIVAYAIPGFLFAILLLVLFAGGSLSLWGKIVDYFWHITLPVVASTI
SAFATLTLLTKNSFLEEIRKQYVMTARAKGLTEGRVLYGHVFRNAMLIVIASFPSVFVSVFGGSLIIETI
FSLDGLGRLGFEAAVARDYPVIFGTLFVFGLLGLLMGILSDLMYVWIDPRI-GIAAGAVQGYFGGLTDLI
FQRIIELWGSTPSLYIIIIVAAIWQDFWLL-VGLMVLFGWTSLIGVVRAEFLRARNFEYVRAARALGVSD
LVIMFRHVLPNAMVATLTMLPFIITGTIGSLAALDFLGLGELTLQAKQNLQAPWLG----------FTAF
FAFAIMLSLMVFIFEGVRDAFDPR--

>A4WWL1_A4WWL0_1_349102
GTVLGAIAALRQNSWLDYTIVGLATFGITTPNFVVAPLLSLFFGVILLPAGGWSASDPAYWVLPVVTLAL
PQVAVIARLVRGATIEALRSNHVRTARAYGLPARTVVVKHALRAAMLPAVSYLGPTAAGLLTGSVVVETI
FGLPGIGRYFVQGALGRDYTLVMGTVVVIALFILLFNLIVDLLYTLLDPRVRGVTYGAISGYLGGRVDNV
MMRIVDILYSLPFIFFVILLVVFFGRNIVIIFIAIGATEWLDMARIVRGQTLSLKRQEFVQAAEALGATR
AGILMRHIVPNTLGPVIVFVTLLVPKAILLESLLSFLGLGVQEPLTSLGLLISEGAANMRGAPWLLIWPA
LTLTAILFALNFLGDGLRDSLDPK--

>A4WZK4_A4WZK5_1_349102
GIPLGVFAAIKRGSWFDQISMGTALVGYSMPIFWWGLLLIIFFSGILSGQKGAFTSAVRHLILPAIVLAT
IPMAVIARQSRSAMLEVLGEDYVRTARAKGMSPFRVISVHALRNALIPVVTTIGLQVGVVMAGAILTETI
FSWPGIGKWMIDSISRRDYPSVQGGLLLMAGVVMVVNLIVDLLYGVINPRIRGIILGLVAGFFGGWVDAV
IMRVMDVILAFPSLLLALVMVAILGPGLTNAMIAIAIVLQPHFARLTRAAVMAEKNREYVMAARVAGAGR
LRLMFRTILPNCLAPLIVQGTLSFSNAVLDAAALGFLGMGAQPPTPEWGTMLAEAREFILRAWWVVTFPG
LAILTTVLAINLVGDGLRDALDPKLK

>A4WPG5_A4WPG6_1_349102
GIPLGVISAVKQGRAIDQVVRVLGLVGYSAPIFWLGLLGLLVFYARLQGAWGAFRNAFSHIILPGALLGY
FSMAYISRMTRSFMLAELAQEYVTTARVKGVPEWRIVWVHALRNAAVPLVTVVALSYAGLLEGSVLTETV
FAWPGLGLYLTNSLQVADMNAVLGGTLVIGAIFVALNLLSDLLYTILDPRTRGLAIGTTAGYFGGWIDTV
LMRATDIFLAFPRLILALAFVAALGPGIENAIIAIALTSWPPYARLARAETLTIRDSDFINAARLQGASS
LRILWGHVTPLCLSSVVVRVTLDMAGIILTAAGLGFLGLGAQPPQPEWGAMIAGGRRFIIDYWWVATMPG
LAIFAVSLGFNLLGDGLRDVLDPKAR

>A4WXP6_A4WXP7_1_349102
GLTMGIVAALRRGRALDQGLMIVSFVAVSAPQFVVSLLLLYVFAVKLGWFPIGGYGTLSHLVLPAVTLGI
LGSGWYSRMMRSSMIDVLRQDYIRTARAKGLTRGRVILRHALPNAILPIVAMIGIDIGIFMGGIVVVESV
FGWPGIGQLAWQAIQRIDIPIIMGVTMVSACAIVLGNLLADLVAPFIDPRIKGTLVGLTAGYFRGWIGAV
LMRFTDLMMAFPALLLAICLAAIFQSLWIV-AMVIAFVNWVQTARVIYTETSALSEREFIAAERTLGAGT
GRILFRHILPHLLPTIIVWGTLGISTTVLLEATLSYLGVGVQPPTPSWGNIIFENQTYFQSAPWLVFIPG
AAILLLALAFNLVGDALRDVLDPT--

>F3EC67_F3EC66_1_629260
-IPLGIAKATRHGSQFDVWTSSAIIVGYAIPAFLFAILLIVVFAGGSLSTLGKIFDYFWHLVLPVTALVI
GNFATMTLLTKNSFLDEISKQYVTTAKAKGLSNHKVLYGHVFRNAMLLVIAGFPSAFIGIFTGSLLVEVI
FSLDGLGLMSFEAAINRDYPVVFGTLFIFTLLGLVVKLIGDITYTLVDPRI-GVIAGALQGFYGGWVDLL
GQRFLEVWSGLPVLYLLIILASFVQPNFWWLLGIMLLFSWMNLVDVVRAEFLRGRNLEYVRAARALGMEN
GAIMFRHILPNAMVSTMTFMPFILTGAIGTLTALDFLGFGLPAGSPSLGELVAQGKSNLQ-APWLGISAF
AVLAIMLSLLVFIGESARDAFDPR--

>F3EHD7_F3EHD6_1_629260
AVPLATVAARNKGSWGDNLIRVFTTTGLGMPAFWLGIMLILLFSVQLSGYGSDWLDKAHHMVLPCLTIAL
ALSAVLIRNLRASMLMELQADHVTAARARGVSEGAVFRRHVLPNSLVPSINLLAVNIGWLISGTVVIESL
FAIPGIGQLLVRGIFSRDYMVVQGVAMVLACATVIVNFLADVATVAIDPRVNGTFVGALSGYIGGRFDNL
CMRVIDIVLAFPFLVLMLAIIAILGPGLSSFYIAMALVGWVSYARLIRSQILVLKESDFALAAKSLGFGH
LRILFRHLLPNAMFGSIVFSMSDAVLVLLSGASVSYLGLGVQPPLAEWGTMVAEGQAFLTSAWWICTFPG
LAIVTLAMGFSLLADGVA--------

>F3EIS7_F3EIS6_1_629260
-IPLGIRKAVRHGSAFDVWSSTLVIIGYATPAFLFAILLIVVFAGGSLSTWGKVKDYLWHLVLPVSSLVI
GGFATLTILTKNSFLNEISRQYVVTARAKGLTEHRVLYGHVFRNAMLLVIAGIPQALIEVFAGSLLIETI
FGLDGLGRMSYEAAVSRDYPIVFGTLFLFTLFGLLIKLIGDLCYTLVDPRI-GVCAGAIQGYYGGMTDLI
GQRIQEIWSGLPVLYLLIILSGFVSSFWWL-LGIMALFSWLSLVDVVRAEFLRGRNLEYVKAARALGLTD
AALMWRHILPNAMTSTLTYLPFIITGAIATLTALDFLGFGMPAGSASLGELIGEAKRNLQ-APWLGLTAF
VALALILSLLVFIGEACRDAFDPR--

>F3EDC5_F3EDC6_1_629260
AIPLGVLAAVKRDTWIDRLALSIAVLGQAMPSFWFALMLIVVFSVTLKWLPVSGNSTWAHFVMPAIALGY
YATPAIMRLTRAGMLDVLNSDYIRTARAKGLRPATVLFKHALRNALIPVVALAAVEFGFMLGGSVVIETV
FSLQGIGQLAWDAIARDDFPVVQAVVLLIAVIYIVLTLLADVLNALLDPRIRGTIMGLLAGYFGGKTDAV
ISYLITTRLAMPVVMIALASASLIGSLKVV-IVLLGCLLWDRFAVVVRAAVQQIRDAEYVASAQALGCST
LRILASEILPNLVGALMVVATLEMAHAILLESALSFLGVGVQPPIPSWGLMIAEGKPYMFFSPWVIAIPG
VALMVLVLGINLVGDGLRDLIL----

>F3EJC4_F3EJC3_1_629260
GLPLGVYAATHQGRSGDHIARVITLFGYSTPIFWLGMMAFLVFYAWLSGDWEAFRSALRHILLPAVILSF
NSVAYISRMTRSFMLEQLSQEYIITARVKGLSQRRIVWGHAFRNIRVQLLTIVALAYGGLLEGAVLIETV
FAWPGFGQYLTSSLLLGDMNAVMACVLLIGLIFVILNQISDALYKVFDPRTRGLLIGTVSGYFGGWVDSL
FMRITDIFISFPSLVLALAFIAALGPGLEHAVIAIALTAWPPIARLARAETLSLRNADFVVAVKLQGASA
VRVIGRHIIPMCLSSVIIRLTMNMASIILTAAALGFLGLGAQAPLPEWGAMISSGRRYMLESWWLVAAPG
ATIMLVSLAFNLLGDGLRDVLDPR--

>F3EIR2_F3EIR3_1_629260
-LALGIGAAMYRGSRLDGALSFITLTLVAVPEFLVATLAVLIFAVNLGGDVSSPWQFMRTYALPVMTLCC
VIVAQMARMTRAAVIDQLDSPYVEMARLKGVSPVRIVLRHALPNAIGPIVNAVALSLSYLLGGVVIVETI
FNYPGIASLMVDAVTNRDMALVQGCTMLFCSAYLGLVLMADLCAILSNPRLR--GIGTLCAVAPKWLDEI
ISRLMDAFISIPSKMLALIMVSAFGSSEVLLICTAVLSYTPGAFRIARSLAVNIEALEYVQVARTRGEGR
IYIACREILPNMLNPVMTGLGLRFGFIVLLLSGMSFLGLGVQPPDADLGSLVRENIGGLSQGAPAIVIPA
LAIGTLTIGVNLFIDRLA--------

>F3EL71_F3EL70_1_629260
-IPLGIRKAVKHGSQFDIWSSTAIIIGYATPAFLFAMLLVVVFCGGTLTTVGKIADYFWHLVLPVSALVI
GGFATLTLLTKHSFLNEITRQYVTTARAKGMSERRVLYGHVFRNAMLLVVSGIPQAFISVFAGSLLIEVI
FSLDGLGRMSYEAAVSRDYPVVFGSLFIFTVFGLLIKLIGDVCYTLVDPRI-GISAGALQGYYGGWVDLL
GQRLLEVWSGLPVLYLLIILSGFVEDFWWL-LGIMALFSWLTLVDVVRAEFLRGRNLEYVKAARALGLGD
RKIIMRHILPNAMTATLSYLPFILTGAISTLTALDFLGFGMPAGSASLGELIAQGKQNLQ-APWLGLTAF
FALALILTLLVFIGEALRDAFDPR--

>F3EHG8_F3EHG9_1_629260
GLLAGVIAALKRGSLFDHGVMGISLAGYSMPIFWWGLILIMFFSVSLSDEQGAFLDALHHLILPAIVLGT
IPLAVIARMTRSSMLEVLREDYVRTARAKGLSPARVVFVHGLRNALIPVLTVFGLQIGTLLAGAVLTETI
FSWPGIGKWLIEAIGARDYPVVQNGILLIACLVILVNFVVDILYGFANPRIRGILLGLLAGFFPRVLGPS
VMRLMDIMLALPSLLLAVAIVAILGPGLINTVIAIAIVSLPSYVRLTRAAVMGELNRDYVTAARLAGATL
PRLMFITVLPNCMAPLIVQATLSFSSAILDAAALGFLGLGVQPPTPEWGTMLASARDYIERAWWVVSLPG
LTILLSVLAINLMGDGLRDALDPKLK

>F3EGT2_F3EGT3_1_629260
GVGLAYLTAYVRWQPLKVVLSRLPSLGFSVPVFWMGLLFIQLFAFSLGWFPATGNQGFSSLILPAVTLAI
PSAAVYAQVLQRGFQGVWKEPYIITAYAKGLTRAQVQARHAFKNAALPLLTLIGLQVGNTVSGAVLVETI
FARSGVGRLAQEAVLRQDIPVVLAIVAVSAAAFVVVNLIVDLLYPALDPRIAGLSLGVISGFAGGRIDAV
IMRLIDVLLALPGLLLALAIVTAIGFGTIPVAIAVGVGIIPGFARTTRAEVLRVKTLPYVEAARLGGASW
TRTLLRHILPNAWGPVAVLATLDFGAAILATAGLSFLGFGAEPPAAEWGTLIANGRHFL----MTAPWVS
LLPGLFVVGVVFSFNHI---------

>F3EBE6_F3EBE7_1_629260
GVPLGMFAGMYPEHPLSRLMMAASIVGFSLPAFWVALMMIMLFSITLVQWSWLTLDGLQHLLLPALNLAL
FKISLVLRLTRAGVREVLPQEFVKFARAKGLSPMRVMCMHVMRNTMIPVVTVLAMELGSTIAYAVVTESI
FAWPGAGKLILDSINMLDRPVVVAYLMVVVVIFVVLNLIVDGLYYLLDPRVRGTLLGLVSAYVGGWVDAL
LMRLVDLLLSFPVILMALMILAWLGKGVGNVMLTLIVLEWAYYARTARGQALTESRREYVDAARGQGVGP
LRIVIGHILPNCLPPLIVIGALQIARAITLEATLSFLGLGVPVTEPSLGLLIANGFQYMLSEYWISLFPG
LALLITIVAINLVGDRLRDVLNPRL-

>F1UMF8_F1UMF9_1_765088
GILAGAWAGVRRGKFIDYFVLVSSLIVISIPIFVIGSLAQLVFGLRLWFPVTAGDGSWGALVLPGLVLGA
LSVAYVARLTRSNLLENQRADYVRTAKAKGMSPSRIVTVHTLRNSLIPVITFIGYDFGALMGGAIVTERI
FNINGIGNYVYRSINQRDGVSVVGAVTCLVLVYLLANLLVDLLYGVLDPRISGAFIGLVAGFRGGWLDTL
LSRTGDVFYAIPLLLGGIITLGTPYVMVLKVVGAIIILGWPSIARLMRSSVLQVLPHDYVQAARALGASS
WRIIRSHILPNAVAPVIVVATINLGAYIAIEATLSYLGIGLQEPAISWGVSISDASGLGYVAPFMLLFPS
LFLSLAVLAFIFLGEAAQDAFDPK--

>F1URP5_F1URP4_1_765088
-LPVGAYAAVHRRKSRGFVASALSQVLMSIPAFLAGILLILLFSVTLVPLHEDAGAWAAHLILPVLSLSI
VQAAVMMRYVRSAFIDVLTDDHMQTARAVGWRLWPALHRHGLRNASISLATVLGLQASAMLVGAIVVEEV
FVIPGLGSYLLDAVSTRDLLVVSDVVMVIVAIVMAISYLTDLIVVVLDPRLRGVPWGVTSAMLPRPWSTV
VGRAADLLYAFPALLLAIILAAAVGSTLTG-MIAIGVSTVPVFARITRTASRQILAQDYVVAARSSGMAW
RSVAFNHVLPNIAPLIGVQASVSYGTAILAEAALSYLGLATPATVPTWGRMLRDSQVYLFDSPWLTVAPA
VAIAGAVMGFTLLGDGLRDFLDPRL-

>E1EIE1_E1EIE0_1_627611
GVTVGTIAALKQNTWVDYTIMSTAMLGVVMPSFVLAPALIYLFSLHWFPAGGWQDGSWQFLVLPVIGMSL
LYVATFARITRGSMIETLNSNFIRTARAKGLSYRYIIIKHALKPALLPVVSYMGPAFVGIITGSVVIETI
FGLPGIGKLFVNAAFNRDYSLVMGVTILIGFLFILFNAIVDILLAMIDPKIR-TLYGAASGFIGGKVDRI
MMRILEILYAVPFMFLVIVLVTFFGRNIILIFVAIGAIAWLDMARIVRGQTLSLRSKEFIEAAHVCGVSN
WKIITRHIVPNVLGIVAVYSTLLIPSMILTESFLSFLGLGVQEPMTSWGALLQEGAQTMEVAIWQLAFPA
AFMVVTLFCFNYVGDGLRDALDPK--

>E1EMJ4_E1EMJ3_1_627611
GMLLGTIAALKRNSRLDYGLMTLSMTGVVVPAFVLAPVLVTIFAIQLLPAGGWEGGQLAFLVLPVLSLAI
GSVASIARVMRGAMIETLNQPYIRTAKAKGLSTAYILFHHALRPSLIPVVAMLGPAFVSVVTGSVIIDIF
FGTGGMGQHFVSGALNRDYGLVMGITLIVASLTIFFNLVVDLLYTVIDPRIRGTIWGSVSGYLGGVVDSV
MMRIIEVLDSVPFMFMVILFVTLFGNNIYLIFVVIGMVSWLGIARVVRGVTFGIKKREFIEAAHSIGVSK
FTIVRRHVMPNVLGIVMVYSSLMVPGFIMFESFLSFLGLGVQPPDTSWGILISEGAKTIDVALWMLLFPS
LFLVTTLFCFNFIGDGLRDALDPK--

>E1EL40_E1EL39_1_627611
-IPLGYYKALKHGSVFDSTSSILIFVGYALPGYVVGVLLITLFSYHLETFFERAKDVMWHAVLPLICYLI
GDFATLTMTMKNNLMENLSSDYIRTAIAKGLPFKKAVRKHALRNSLIPIASHFGNSLLFFMTGAFLIEVI
FNIDGIGLLGYESIMERDYPVVMGIVAINAVLLLIGNIISDICVALVDPRVKGTAVGCAMGFWGGKFDLF
VQRLIEVWSMVPFLYVIMILVSIVQPTFTLFVAINVLFGWMGMTWYMRTMTYKESAREYVMAARALGAST
GRILFNHILPNTMVMIVTLAPFTIAANITALTALDYLGLGLMPPTPSWGELLQQGKSNLD-SPWIVASVV
TSIVLVLVMVTFIGEAIRAAFDPK--

>E1EHW3_E1EHW2_1_627611
-IPLGVYSAIHPKSIFTKFVMAMSSVGISIPVFLTAIMLMYVFSIELWESGFFTIDGIKHLILPCIALAS
IMLPLFIRLVRSEMLEVLSSEYIKFAKAKGLNLQKIYYQHALKNTMLPVLTVGGVQIGTMVAYTILTETV
FQWPGTGFLFLEAINRVDTPLITAYVIFVGLIFVVTNTIVDLLYGIINPTV-GIIIGLSAGYFGGRIDSF
LMRFADVQLSFSTMMVAIIVSFYSQYAVVMLVVIIGVAEWPQYARTIRASVLAEKKKEYVEAARVMGFKA
PRIMFRHILPNCLSPILVISTVQVANAIMSEAALSFLGLGLPVDQPSLGALISIGFNYIFSAWWITAFPG
IVLVTLVLVINLLGDWLRDVFNPKL-

>E1EBS1_E1EBS2_1_627611
-SVLGIFAAWKRGSRYDAFVTPGTLIIQAIPQMVIAMLALFTFSIGLDWSSWAFIKDVGHAVLPLFCATI
VQIGGFLVNMRNNMINLLAEDYITMAKGKGLSENRVVFNYAARNALLPSVTALSMSLGMAIGGQLIIEMI
FNYPGLGTVLLNAIHARDYQVLQGQLIIMTMFMLCFNLMADMLYMILDPRLR-TVIGISAGYFGGKVDDV
LSAAMNIMLVIPQYPLLFVLAAFIGAGPLTIALIIAGTSWAWGARVVRSQTMALREKEFVKAAEVLGESP
FRIIFVEILPNLIPIVGASFIGSVMLAINTEAVISFLGDANTISWGIMLYNVQTSSAMLIGAWWEVLAPC
IALTLLVTGLALLNFAVDE-------

>E1EH83_E1EH82_1_627611
GIPLGTIAGMKQGKWLDTGISFLSMSGYSAPIFWVALLLIMVFSLEYEYRAHALQSVIEHMVLPCLVLAL
APTTQVVGLMRASVAEVMSQNYIRAARIKGLSNREIVTQHVMRNAIPPIIPKVGVQLSSMITLAIITESI
FNWPGIGRWLLDALANQDYASIQAGVMVLATLVLTANILSDLIGAMINPLVRGCFIGVLAGMTKGLLSST
LNHLLDTVMSIPSLLLAIIFVAFLGFGEFNILLAICLALIPRFIRSVYIAVHTEVEKDYIMAARLDGAND
FYLLWSSILPNILTVIAAEITLALSAAILDITALGFLGLGAQAPSTEWGAILGDSVELIYIAPWTVTLPG
LTIMFTVIILNLVGEGVRQALNAG--

>F2CEI9_F2CEI8_1_888818
-IPLGIFSAVYKGSLFDKVTRFLSFSSVSMPSFWLGYMLIVIFAVQLRWLPVSGKQDLSSLILPSLTLSM
SLIGQYTALIRKAVLEQMNSVHVENALLRGVSKFFLVKNHLLRNSLPAIATGLSLTLVYLLTGSLIVEEV
FSWNGVGSLFVDALQSVDLPIIQCCMLLFGLLFLGNNILTQQLPLWIDPRVRGVTVGLLIGWYQGKAEAT
FLWFANVISAFPSFLLSLATVGILGQGMINMILAIVIIEWVYYARVTANLVKSAKEEAYVISAQTMGLSQ
IHILKTHILPFIYKPILIIVLMNIGNIILMISGFSFLGIGVQPNITEWGMMLHDARSHF----QTATWMM
LAPGLAIFLTVVAFNLFAECF-----

>F2CEJ2_F2CEJ1_1_888818
-LPTALYTSYHAGKPVDRFLMAGLAFLNAIPSFVMGIILILIFSVQLWLPIQATANEL-GLVLPVITLAM
IMSTRYIPQLRTALIEVLHSPEVEGARGRGIREGHILLHDVIYNVLPFLLTLVSLSLGSLLGGVAIIEHL
FSWPGIGKMLIGVVAKRDYPLIQGAVLFITAGVLTVNLVFQLLTVWLNPRVRGSFIGVTSAFIGGKFDQF
ILLVITAFQSFPSIILVIAIVSILGIGLQQTLIAICLTAWTKYAYLMRSMTLQLKNEPYIQSSKMYGNSF
WTTLKNYYFPSLFPQILTTMSFDISTIIMEIAGLSFVGLGAQAPSPEWGAMINDGRIYI----QEAPWIV
VFPCILLILTILLFTKFGDALNS---

>G5RGP5_G5RGP4_1_913083
GVTLGFLAGRFLHRWPDKMICRISYLLSSLPTFWIAMLLLALFAVRWNAGTALLSERLRHLVLPVCALSL
LGMGQIALHTREKIASVMKSEFIRFARAQGDKGWSLLRHQVLRHAITPALCLQFASLGELMGGALLAEKV
FAYPGLGQATIDAGLRGDVPLLMGIVLFCTLLVFAGNTISAWLVVVLNRSLE--VIALVMARIHPRLDLL
MRLITDAMLAMPHLLLLILICFTLGGGKSGVIAAVALTHWPRLALILRADAERVAQSDYLTLTYRLGHGH
LYCWRYHYFPALLPQWLTGTLLMFPHAVLHSAALSFLGFGLAPHEPSLGLLLADALRFI---SHGNWWLV
LFPGLMLFTLVMLFDQFARAIQR---

>G5RHT9_G5RHU0_1_913083
-IPLGIRKAVHNGSRFDVWSSAFIIIGYAIPAFLFAILLIVFFAGGSLPWYQKITDYLWHITLPVLATVI
GGFAALTMLTKNSFLDEVRKQYVVTARAKGVSEKNILWKHVFRNAMLLVIAGFPATFISMFTGSLLIEVM
FSLNGLGLLGYEATVSRDYPVMFGTLYIFTLIGLLLNILSDISYTLVDPRI-GVLAGALQGYYGGKVDLW
GQRLIEVWSGMPTLFLIILLSSVVQPNFWWLLAITVLFGWMSLVGVVRAEFLRTRNFDYIRAAQALGVSD
RDIILRHMLPNAMVATLTFLPFILCSSITTLTSLDFLGLGELLLQGKNNLQAPWLG----------IGAF
LSVAILLSLLIFIGEAVRDAFDPA--

>G5RD22_G5RD23_1_913083
GMAIGIAAAVWRNRWPDRLGMTLAVTGISFPAFALGMLLMQIFSVDLGWLPTVGADSWQHYILPSLTLGA
AVASVMARFTRSSFVDVLSEDYMRTARAKGVSETWVVLKHGLRNAMIPVVTMMGLQFGFLLGGSIVVEKV
FNWPGLGRLLVDSVDMRDYPVIQAEVLLFSLEFILINLVVDVLYAAINPAIRGTVLGLLAGYYEGWWDRF
IMRICDVLFAFPGILLAIAVVAVLGSGIANVIVAVAIFSIPAFARLVRGNTLVLKQQTFIESARSIGASD
TTILFSHILPGTVSSIVVFFTMRIGTSIISAASLSFLGLGAQPPTPEWGAMLNEARADMVIAPHVALFPA
VAIFLTVLAFNLLGDGLRDALDPKIK

>B2SBK9_B2SBL0_1_430066
GVTTGIISAVRRNSFPDYSFSVLALLGISSPAFLTALLGLYVFSVRLPATDFSIPDLLRHLALPALVLSI
GHAALIMRYMRSSMLETLNQDYVRTARAKGVREFWVVVKHTLRNAMLPVVTLIGSTIGLAVGGAIFIESV
FNWPGMGLLLINAVETRDYPVIMGATLVIGACVIIVNILTDLAYAVIDPRIKGFLIGAISALGGRWADAI
AMRSVDLAMTLPPVIFLLVLASIIGSGIWSTVVVIALLSWPVLSRMIRARLLELREREFVMASRGMGAGL
GHLLFRHGLPNSIDILVVYATLQVANAILLEAGLSFLGLGVPPPAASWSNMLNAARSTAVLFPWQWLFPG
GALVLAVLAINFIGDGLRDAFDPRA-

>B2SBB2_B2SBB3_1_430066
GTFLGTLAALKQNSATDYFVVALATFGITTPNFVVAPLLSLLFGVILVPAGGWSSANVAYWILPVLTLAL
PQVGVIARLVRGATIEALRANHVRTARAYGLPSRVVVGIHALRAAMLPAVSYLGPTAAALLTGSVVVETI
FGIPGIGRYFVQGALSRDYTLVMGTVVVISIFVVVFNLIVDLLYAWLDPRVRGVGYGTISGYLGGRVDNV
MMRLVDILYSLPFIFFVILMLVFFGRSIFIIFIAIGATEWLDMARIVRGQTLSLKRQEFVQAAEALGATR
SGVITRHIIPNALGPVIVFVTLLVPKAILLESLLSFLGLGVQDPLTSLGLLISEGAQNMRGASWQLIWPA
ATLTIILFALNFVGDGLRDSLDPK--

>B2SC02_B2SC01_1_430066
AIPVGVYAASRRGKTGDVLSMGVAQVGVAIPNFWLGLLLILLFALQLAGWEGGFWNGIRSLFLPALALAL
PLAAILARVTRSAVIETLGEDFVRTARAKGLTRKAALWRHAVPNALIPVVTIIGLQFSFLLAGTIIIENV
FNLPGLGRLVFQAIAQRDLVTVQSLVTLLAASVIGVNFIVDLVYGFIDPRLSGIPLGSLAAARGGLIDGF
VMRMTDLAFAFPALLTAVIITAIFGPGAVNAMIAIGIFNIPVFARVTRGASLGLWKREYVQAARCAGRGD
ISITLLHVLPNINHVLIVQATIQFALAIVAEAGLSYVGLGTQPPSPSWGKMLNDAQTYIYDAPWLAIFPG
LAITLAVLGLNMLGDGLRDVLDPRVR

>B2SAM2_B2SAM3_1_430066
-IPLGMWAARHREGWQDQVVRFVAFLGVSMPNFWLGFLLVLVFSIQLGWLPPMGRGGFAHMIMPAIAISF
MSLSINARLLRASMLEVSGQRHVRYARLRGLSERSVERSHVLRNAWLPIITATGMHIGELIGGTLVIESI
FGWPGVGRYAVSAILNRDYPVIQCFTLVMVTIFVICNLIVDVVYAWADPRIRGIVIGGAAGFLGGRADQV
IMRITDVFLTFPTLVLALFMVGMLGTGLVNVILAIALSHWAWYARIVRGIVMSLRHREFLLAARMSGAGP
VRTFWEHLLPATFSQLVVLATLDVGHIMLHVSGLSFLGLGVTPPTAEWGVMINDARQFVWTAPMLILWPG
LALFLSVMAFNILGDALRDSLDPHLK

>B2S743_B2S742_1_430066
GIPAGVIAAVKRGSWFDQGLMGISLVGYSMPIFWWALLLIIFFSGVLSGQKGAFLSAASHLILPTIVLAT
IPLAVIARQTRSAMLEVLGEDYVRTARAKGLPIRRIVGLHALRNAMIPVITTIGLQVGVLMAGAILTETI
FSWPGIGKWMLDSISRRDYPVVQSGLLLIAFIIMVVNLVVDLLYGLINPRIRGIAIGVFSGYMGGGVDTV
AMRIMDVMLAFPSLLLALVLVAILGSGLINAVLAITLVLLPHFSRLTRAAVMAEKEREYATAAKLAGAGK
LRLMFKTILPNCLAPLVVQATMSFSNAILDVAALGFLGMGAQPPTPEWGTMLAEAREFIMRAWWVVTFPG
LAILITVLAINLIGDGLRDALDPKL-

>B2SAN9_B2SAP0_11_430066
GSFLGVVAGARPGSFRDRFLSVASLVLYAVPGFWLALVLVILFSIKLKHGLARASDIARHLILPVVSLAV
IYLALYLRVMRAAMADIWRMDFVRALRARGISRPRIVLFHVARNALLPLVTVLGVQAASMLGGSVVIESV
FAVPGLGRLAQEAVASRDTPLLLGVIITSALMVILVNFVIDLVYLWLDPRI-GSIVGTLAGFAGGFIDEA
LMRVAEAFQTVPGFLLALALVSIAGSLPVL-IAAIALSSWTQATRLTRAQVLSIRESDYVAAARVIGMHP
LEIAFRQILPNALPPVLALVPVIVASAILTEAALSFLGLGD-PNRVTWGGMIAEGRTVLRSAPWLSILPG
AALALTVVGVYLAGEGLTEAMSRR--

>B2SC74_B2SC75_1_430066
GIIMGVVAAYLRDSWFDTGVMSLALLGVSVPSFWLAILAVILFSVTLVPFLDSPLGWLRSLILPASILAL
FQIGYLARMTRSEMLEVMDQDYIRTARSKGVSEYSVLSTHAFRNALVSVLTVSGYIFSLLIGGSVVIEQI
FALPGLGRLLVQAILARDLPVVQGTMLFLGFLFVAINVLVDILYTIADPRVRGAIIGIAAA-WYRRFDTL
LMRVMDALMAFPAILLAIGISAALGHLSSV-IIALTSAYIPRCARIVRASALVLRETDYVDAARLAGASD
LRIITRHILPNCLAPLLVTLTFVFAYAILAEATLSFLGIGTPPPHASWGSIVAQGRDYSVDAWWIMLFPG
IAITISALAINLIGDGLRDVLDPRLK

>B2SC80_B2SC81_1_430066
----ALL-ARKPDGMLDKSVRLVTMLGTGIPVFWLGMGLQFIFFYKLAGNLRGFGLALQHLCLPALTIVM
NLLAVGTRLTRSTLLDEREQPYVRTALGKGLTGRSILLKHMLRNAANPILVTTSMQFGYLISWILMVEVI
FEWPGIGLYAYKSFQLFDYAPVIALALVSTAGFVIINLAVDLVQPLIDPRIRGVIYGAIAGFVSPRIDTL
MMRIVDVFMGFPSLIFALAVAAALGRGLGSVTLALSLMWWPGFARTVRAEVVRLKEFPHVEAARALGVKP
VLIFIRHILPFVAGPVNIRITTDIGYALVAVTALSFLGLGAKSPTPEWGLLIRDARPYF----GTAWWYL
VFPGTAIMLCAAASSILGDSLTARR-

>B2S7R6_B2S7R5_1_430066
-IPLGIRKAIKDGSRFDTWTSAVIIIGYAIPSFLFAILLIVVFAGGSMTWFEKIKDYLWHMVLPVTALVL
SAFATTTLLTKNSFLEEIRKQYVTTARAKGLTENQVLYRHVFRNAMLIVIAGFPGAFISAFTGSLLIETI
FSLDGLGLLGYQSVINRDYPVVFANLFIFSLIGLLVGLLSDLTYTWIDPRI-GVTAGAVQGYFGGWVDLL
FQRFIEIWSSIPVLYLLLIIAAILPPGFWVLLGIMLLFSWVAFVGVVRAEFLRARNFEYVNAARALGVKN
GTIMWRHLLPNAMVATLTFLPFILNGSITTLTSLDFLGFGLPPGSASLGELLAQGKNNLQ-APWLGITGF
VVISAMLSLLIFIGEATRDAFDPR--

>D4JAT9_D4JAU0_1_717962
GILFGVISAIKRNSILDQIVRAISVTGVSLPSFWFALLVLYFFYYKLEGDIPKALDALRHLILPGTVLAA
FTMGLITRTTRSNLLDVMSTDYIRTARAKGLSNVRLIIRHALGNALIPVLTVIGLGFGNLLGGMVLVETI
FNWPGVGQFAYQSVLSNDYPSIIGVALLIALNYMIINTVVDILYGIIDPRVRGTIYGAIAGYVGGAVDNV
MMRLSEMILSFPSLILAMIINAVMGSNLFNTMFALVIVAWPSYARVMRSVVLSVRENEYVTASEALGASR
IRILLKEIIPNSITSVLIMATTDIGNQILMFSTLSFLGLGSAPPTPEWGMMVSDGVQYFN-KFWVAGFPG
LAIFTMAVGANFIGDGLRDLLDPKLR

>D4J6F2_D4J6F3_1_717962
-IPLGTWCAWHAGGKADRLIQMVTYLFASLPSFFLALLLMYFLSLKIKIFPVIGSLSLKGLVMPVLTLAL
TLSAWYIRQVRAIIRKEMQGSYIDGLRARGMSERQILFGHVLRNCRGPLVTLIGISFGSMLGGTTIVESI
FSWPGVGKLAVDAITARDYPVIQSYVVWMAVIYLSINYLIEFLYPLLDPRT-GTAVGVTAAYAGGIVDRI
LMKITLVFQAFPNFILAVAVAGMLGTGLKNSVLALGAVYWITYAKLSRSLVLSIRDSEYIRAAKICGAGP
TAIIFKYILPNMVSPLIVTAALDVSSFILSMAGLSFLGLGPSRPTAEWGATMSEAKTFIQQAPWCIVFPG
LALLVTVVIFNLLGDALRDVID----

>D4J7P3_D4J7P4_1_717962
-LPLGMLSARFAGKWLDVLINQLTQITMAIPSFFLGIILTVIFGLVLVSMQEDLKGCLEYLILPAVAVAL
PKIAMVVKYLRNSVLSEMKKDYVRTAYSKGNSVNQVLYGHVLRNALIPVITFVAMVAAEILAGSLVIEQV
FSIPGMGRLMITSISTRDYPVVQAAVLYITSIVVIINFLVDILYQLADPRVRGVIIGALTGFYGGLLDEI
VMRINDVLLSFPSVLLVLIFISFIGTGKYKIIVALGVMFIPSFARIVRSEVIRYKSQEFVRSAQVMGAGS
LRIIFVHILPNTVVSMLTAAAIGFNNAVLAEASMSYLGLGVQPPDPSLGRMLSEAQAYIFTAPWYAIWPG
VVIVLIILGFSQISEGLRA-------

>G4QCP9_G4QCQ0_1_1008459
GILLGVLAAVKRGSIFDHGVMGLSLTGYSMPIFWWGLMLIMFFSSYLEFNDGAFWDAVHHLILPTIVLGT
IPLAVISRMTRSSMLEVMGEDYVRTARAKGLSPRRVIFVHTLRNALIAVVTVIGLQIGTLLGGAVLTETI
FSWPGIGKWLVDSIFRRDYPVVQNGLLIVAILIIIVNLLIDVVYRIVNPRMRGVILGLLAGFYPKYLGKL
IMRFADIMMALPSVLLAIAIMAIMGPGIVNAMIAIAVVGLPGYIRLVRGSVISELNKDYVTAAKLSGASI
FRLMFVAVFPNCMAPIIVQATLGFSSAILDVAALGFLGLGVQPPSPEWGTMLATARDYISRAWWVVTFPG
LTILLTVIAINLMGDGLRDALDPKLK

>G4QCY0_G4QCY1_1_1008459
GLTLGVIAAIHHQGWIDNLSMGFAVLGISIPNFVLATWLIQEFAVNLGWFPVATWKTTMHMILPIIALAT
APMAIIARLTRASMLETLSQDYIRTATAKGISKTQVIVRHALRNALLPVVTLLGTLLASILTGTFVIEKI
FAIPGMGKYFIDSIANRDYSVIMGVTVFYSSVLVIMLFLVDIAYGFLDPRI-GVTYGGFSGLKGGRTDTI
MMRIVEILYGLPNLLIVILLMVVMGSSLFTIIVALTVTGWIGMARLVRGQVLQLKNYEFVQASRLLGGGN
AHIIRKHLIPNAIGPIIVQMTLTVPSAIFAEAALSFLGLGVQAPHASWGVMTNDALGVILSEWWQLFFPA
SCISLTMFGFNVLGDGLQDAIDPRL-

>G4QDJ2_G4QDJ3_1_1008459
GISAGILAAIKQNKWLDYFIMTFAMTGVVLPNFVIAPLLVLFFAIFWLPSGGWNGGAPLYMILPIFALTV
STIAGTARIMRGSMIEVLHSNYIRTAKAKGLPMRHIILKHALKPSLLPVISYLGPSFVAIITGSMVIESI
FSIPGIGQLFVQGAINRDYSLVMSLTILVGTLTITFNAVVDILYAFIDPKLRGTLYGAIAGFVGGIVDSI
MMRFLEILYSFPFMFFVILLVTFFGQNILLIFVAIGMVSWLDMARIVRGQTLSLKKKEFIEAAIVSGVSK
RKIIWNHIVPNVLGVVVVYASLLVPSMILFESFLSFLGLGTQEPLSSWGALLNDGAISMEVSPWLLIFPS
VFIVVTLFCFNFIGDGLRDALDPK--

>G4QA20_G4QA21_1_1008459
GLVIGVVSAIWRNTWPDRLFMTLAVSGISLPAFAFGMLLIQVFAVWLGWLPSVGADSWRHYILPSITLGV
SVAAVMARFTRASFVEVIHEDFVRTARAKGLSEKVVMLKHSLRNALIPVVTMMGLQFGFLLGGSIVVETV
FGWPGMGSLLIDSVNARDYPMIQGLVLLFSFEFIVINLIVDLMYGVINPTIRGTILGLLAGYYEGWIDRI
VMRLSDVLLAFPGILLAIGVIAVLGPSMINVIIAVAVFSVPTFARLVRGNTLSLKNMTYVEAAKSIGASD
FTILFKHILPGTISPIVIYATMRIGTSIITAASLSFIGMGAQPPTPEWGAMLNEARSDMVLAPHVALFPS
LAIFLTVLAFNILGDGLRDALDPKLK

>H3YM10_H3YM09_1_904781
GLILGVAAATKQNSWVDYTTTVISVIAVSVPSFVLAVLLQYVFAVKLRWFPVAGWEGFSTAVLPSLALSA
AVLATVSRYIRAEMIEVLSSDYILLARAKGNSTMRVLFGHALRNALIPIITIIVPMLASILTGTLTIENI
FGVPGLGDQFVRSITTNDFSVIMAITLLFSTLFIVSIFIVDILYGVIDPRIRGVVYGAISGFFGGRVDTI
MQRILEVIASIPNLIVVILFVLIFEPSIWTIILAMSITGWLGMSRVVRGEFLKLKNQEFVMASKTLGASK
FKLIFKHILPNTLGAIVVTSMFTVPSAIFFEAFLSFIGIGVPAPQTSLGSLVNDGRAMLLIYPHELFIPA
MILSLLILFFYLFSDGLRDAFDPKMR

>H3YIV6_H3YIV5_1_904781
-IPLGIIAAKRFHKWTDKVIRVISTLSISLPAFFIGIILLFIVTN----LMNIDSVILSQFILPVLTLSL
GMCAYIIRFVRSNLLMLLQSNIVQASRLRGMNERYILIHDLLKPTIFPIIPLLGISLGSLIGGTVVIENL
FDIPGIGYLLMDSIKSRDYPVIQGCVLFIGFFVVIINTIADLLTLLLDPKQRGVTLGLFAGYKKGWIERL
VLRFIDVGLSIPEFIIMIALASFFQPSLWNLVISIAVIKWMNYTRLTRSIVNSEMNKPYIKMAQLFHVPT
RTILIRHLTPKIIPAIIVLMVVDFGKIILYISSLSFIGLGAQPPTPEWGAMLQQGRDFISSHPIMLIAPA
SVIAITILIFNLTGDTLRDRL-----

>H3YIJ9_H3YIK0_1_904781
AIPIGIISAMKRNSWLDITLMIIALIGLSIPSFWQGLLFILAFSLKLILPPSYMPEHPISLILPVLVIGT
SIAASITRMTRSSVLEVMRSDYVLTAYAKGLSTTQVVIKHILKNAIIPIVTLVGLLVAELLGGSAVTEQV
FNINGIGRYIVQKQLIPDIPAVMGGVVYISIVISLANLIIDIFYALIDPKLRGVLLGTIAG-YFNHIDNL
IMRILDVVFAIPSLLLAVAIIASFGASIPNLIIALSIGNIPSFARTMRASVLEIKRMEYVDAARITGENT
WNIIWRYILPNAIAPMIVRFSLNIGVVVLTTSSLSFLGLGVAPDVAEWGNILRTGSNYLETHSNLAIVPG
VCIMFVVLAFNFIGDAVRDALDPRI-

>D1CAX7_D1CAX8_1_479434
GVPAGVVAALHQDRLLDRALMLFAISGTAIADFFLAILLILLFSVTLVEFSVDPVGHFQSMLLPAMALGL
SIAGLPARLVRSTLLEVLREDYIRTATAKGLDLEAVAFRHALRNALLPAVTVLGYALGDLLGGAVVVETV
FGLPGMGQLVVNSIARRDFPVIQGVVMVFAGIYLLCNLLVDVLYVYLDPRVRGAVLGLLAG-YFTWLDGL
LMRLLDGVMAFPGVLLAIAIVVGLGPGVDTVVIALALVYTPVVARLIRSTTLVIKRMPYVEAARCVGLSN
GAILWRYVLANSVSPLIVQATFIVAYAILAEASLSFLGASVNPEVPTWGNMLRDGQRLLSRAWWVALVPG
TMLFLTVFALNILGDLLRDALDPR--

>D1C531_D1C532_1_479434
GLTSGILAARSRGSWLDLSLMGGAMIGITVPSFVLGLLLIFFFAIQLQPLSAGLWESLRYLILPAITLGA
GQSAFLGRMTRSMMLDVLGQDYVRTARAKGLAEQTVILRHTLRNAFVPLLTIIGLMTATLMSGAVITEQI
FDIPGMGRLLIQAVVRRDFPLVQGAVLVIAAVYVLINLLVDLLVGFVDPRIEGTLVGMIAG-YYRRTEGV
IMRITDGMMAFPGIILAIGIMAVRGPSVSNVVIALTIVSTPRVVRLVRSVVMGLRESPMVEAAIATGNPN
SRVLWRHILPNIVSPLIVQASFVFAEAVLAEAALSFLGAGAPPEIPSWGNMLADSKNLLRQAPWTMFFPG
AALALTVFALNLLGDGLRDLLDPRLR

>D1C490_D1C491_1_479434
AIPAGIVAGLKRNSLFDYVSVVASTLGVALPNFWVALVSIIIFGSMLGWLPTYGLSSWTGYILPVAVLAL
DQTAVLTRLMRGATQEVLGQEYVTTARAKGLGQAALLSRHVVRNALLPIVTVIGYRIAFLLSGTIVIETV
FALPGIGRVFINSVYRFDYQVVQAVVLLLAIVVVLGNLLTDLVYTYVDPRIRGVLVGATAGYFGGWVDNL
LSRAVDTLMAFPTLVLLIALTAVVGSLRTV-VIVIGATVWAQYARVVRADTMSLRERDFTLAARVAGATN
ARIIFRHLVPNVLGPVIVLASLAVGGIIIYESTLSFLGLGIQPPEPSWGGMLADGRAYIVHYPHIAIAPG
VMITLTVLAFNLLGDGLRDALDPR--

>D1CA61_D1CA60_1_479434
-VPLATLAALHRDRLADQVVRGFLLVGLAMPSFWVGINLLLLLTVRYGGFGDGFFDHLRHLFLPALTIAL
SISAVLVRNLRSSLIDTLTADHVRTARAKGLSSRAVFFWHVLRNSAMSTVTILGLNLGYLMGGTVIIEQV
FALPGLGQLLLTSIFGRDYPVVQGITLVYAVLVILVNLITDLVYAALDPRVSGSILGAIAGFYGKWWDTI
IMRIVDIAIAFPFLVLVIAIVAMLGPSQNNIFVAIWLVGWIAYARIVRGEILVVKRLEYVEAARVVGLTD
RAIILRHIVPNVITPVVVFAMADMVLNILVAASLSFLGLGTQPPNPEWGLMIAEGRDFFLRSWQLTTIPG
LAILVVGTGFSLLGDGLADLLRP---

>D1C2E3_D1C2E4_1_479434
GIPAGVVAAYRANTGLDYAAMLAALVGLCVPSFWLGLLLMLLFSLRLVSPLDDLGASLRHLVLPALALGV
GLSASISRMTRSAMLDVLRQDYVRTARAKGLSERATVLGHALRNALMPTITVIGLQLGFLLGGSVVVEEI
FGYPGVGQLLVFAINNRDYPLIQGVVMIFALTFVIVNLLVDLSYAYLDPRIKGVPLGLLAGYSAGRLDTL
IMRIMDAVIAFPEIVLAIAILAILGPSVLNAMIAIGIVYIPIFARTARAPSLSESRKEYVEAARAIGASG
WRILLRHVAPNTVSVIIVRITTSLSYAILAEAALSFLGLGASPPTPTWGRMLNEGRGFMEMAPWVAIFPG
LAIAITVLGFNLLGDGLRDALDPRYR

>D1C4Z6_D1C4Z7_1_479434
GVPLGVLSAVRRGSLIDTGSMLVAMLGISMPTFWIGLNLILIFAVTLQSIGEGGLATLKYLLLPSITLGA
AQAALLARMTRSMMLEVLSEDYIRTARAKGVFERRVVFRHALHNAFIPLVTVIGLTFAVLMGGAVITEQV
FNIPGVGRLLVQAVLRRDFPLVQGIVLTIAFLYVVINLLVDVLYVFLDPRIRGVAVGLIAG-YYRRVDSA
LMRLMDALMAFPGIVLAIGIMAMLGQSLLNVIIALGVVYMPRVARLVRSVVLGLRERQFVEAAQATGLAD
IHILLRHILPNIWSPVIVQATFIFAEGVLGEAGLSFLGIGPPPTIPSWGNMLGEARQFIREAPLLMVFPG
AALTLMVLSLNLVGDGIRDLLDPRLR

>D1CAI4_D1CAI5_1_479434
GTVTGVLAATFKGSWIDNVSMVSAVLGVSIPGFWLGLMLILLFSVRLGWLPVSGTGTWKHLVLPAFTLGL
LSSAILARLTRASMLEALSGDYVRTARAKGLREWWVVIRHALRNALIPIVTMLGLQIGGLLSGAFIIEAV
FGYSGIGLLAVGALQTRDFPLIQGIVLMVSLIYVGVNLLVDIIYAAIDPRISGSIIGMTAGYFGGWFDII
SQRVIDVMLAFPDLLLALAIIAVLGPSLTNVMIAVGIGSVPTYARLMRGQVLSLKRKEYVEAARAIGAPT
RRILFVHILPNALSPMIVLASLGIASSILSAAALSFIGMGAQPPTPEWGAMLSNGREFLREEWWIATFPG
LAIAITVLGFNILGDGLRDALDPQ--

>D1C9E9_D1C9E8_1_479434
-LPIGTLSAYWRNSPVDRLSMAGAFVGISMPGFWLGIVLIMLFAVHLTRDGKALVDSLKHLVLPSVTLGA
VMAALLARVVRSSMLEALSQDYVRLARAKGLHELVVVGKHALRNALIPTVTILGLEVGTLLGGNMIVETV
FSWPGIGRLVVDAIFARDYPLVQGVVIIYACTFALANLAVDIAYTYLNPKI-GVLLGAVAAYYRGPLDAV
VSRIADFLLAFPMLIFAIGVMTILGPGFWIIILALTFKSWVEFFRLVRGEMLAEKTKEYVEAARALGQPG
WAILLRETLPNVMNPVIVVGTLRMGTFIIAEASLSFLGLGIQPPTPAWGSMVAEGRDYMLDAWWVATFPG
LAILILVLSINLLGEGLRDILDPRL-

>D1C6K3_D1C6K2_1_479434
GVPLGIVSAIYRNSVIDAVGRVISVLGLSIPSFWLALVLQFLLFARLTGNISVFLTAAKHLLLPAFVLGF
SSMAVITRMTRAGMLEVMGQDYIRTARAKGLRQKVVILRHALRNALLPAITVIGLQIGLLLSGAVLVEII
FSWPGIGRYAFQAIQTFDYNAVITVTLIIGAAYVTVNTLVDLVYFLLDPRISGVFVGAIAGYFGGYVDEL
LMRLTDIFLAFPALILAMGIAASLGRDLQNTVIALTVVYWPWYARLVRGQVIALRQRDFVEAARAVGASH
RRVLVRHILPNTVAPVIIQMTIDVGYAVMATAGLSFIGLGAQPPMPEWGTMIAGARTYFREAWWYITFPG
LALTLTVIGFNLLGDGLRDYFDPRTR

>D1C3Y0_D1C3X9_1_479434
AIPAGIIAALKTGTRTEAGVQTLGLLGLSVPNFWLGTLLILVTSRYLVSFTDDPWRNIQIFILPGIALGA
ALAAITMRMTRSSLLEVLNREYINTARAKGVAERQVILRHAMKNAMIPVVTVVGIQIGRLLGGAIIIEQV
FNLPGIGRLAIDAIQQRDYTMIQGVVLFTTFAFVVINLLVDLLYAFIDPRIRGGVLGLVAGYAEGWVDAV
ISRILDIVFAFPDILLALALLAVLGPALHNVMIAIGIVYMPSFARIVRGPVLSAKHNEYVEASRVIGARP
LRTLFRHILPNVTAPLIVQTTIALSFAILSEAALSFLGLGAQPPTPSWGAMLSGGRRFVEIAPWTAIFPG
LAIMIAVLGFNLLGDWLRDVLDPRT-

>D1C940_D1C941_1_479434
AIPIGVYGAVRRNSAFDQVTTVGAVAGFAMPTFWLGLMVILILVRMKELGNCTVLSRIQHLIAPAFVLAF
VQTASWTRYIRSQMIEVLRQDYMRTAEAKGLREVVVVFRHGLRNAILPLVTLLALDLPTLFSGSVIVEQI
FTWNGLGRLILDSVNKRDYTVVMGVTLFVSVLTVVANLLADIVYGVLDPRIRGGTLGSLAGYYGRWIDSV
IMRFVDIMLSIPSLFLLIFINTLFTVGATALAFVIASVSWMGLARLIRGEIMSIKRRDYVEAARVLGAPD
SRIITRHILPNVTPIVIVWATLALPAFILVEAALSFLGLGVQVPVPSLGNMLSDAITYISHSWSLIFIPG
FVIYITVLAINLFGNGLRDALDPRL-

>D1C147_D1C146_1_479434
AIPLGIISARRQYSLVDNLATGGAFLGLALPDFWLALMLQLFFAVRLGPEAEGFVEKLSYFVLPATVLAI
PTIAIFTRFMRSSMLEVIHQDYITTARAKGLAERAVVFRHALRNAFVPMVTVVGNQLPRLLSGSVIVEAV
FAWPGLGHLGYQAILQRDYPVILALTLLTGAAILVINVIVDVLYAILDPRITGVTLGAIAGYFGGLVDNL
IMRFTDIMLAIPGFFLLLTAAALFKPGLQTTMIVIGLTSWMSTARLVRGEFLRVKAQDFILAARAIGAPN
LRIMVRHVLPNVLAVIIVQLTLWLSFAILLESGLSFLGLGAQPPTPSWGGMLADGRVNMQKAWWETVFPG
MAIFLTVLSFNLVGDGLRDAFDPR--

>D1C3S9_D1C3S8_1_479434
AIPIGVLSAVKQYSVFDNVATTIAFIGFSLPTFFTGLLLIIVFSVKLTPGLLGVWERVEQAIMPIAVLAL
FQSASLMRYVRASMLETIHLDYVRTARAKGLPGRAVITRHAMRNALIPVVTIIALGVPAVFTGAVVTEQI
FRVPGIGSLLITAIYDSDTPVVMAITFIFAVLIVVFNLIADVIYGVLDPRIKGTLIGAISGYFGRFIDSS
LMRLTDLFLALPTLPLLLLVIVLIGMFILI-VGVIGVLSWMPVARLVRAEFLSLKEKEFIEAARCMGAGT
ASIIFRHILPNALSPVIVAATLGVGSAIITESTLSFLGLGFPPDTPTWGRLLYEGQEYIEIAPHLVLFPG
LVIFLSVLSINYIGDGLRDAIDP---

>D1C510_D1C511_1_479434
GIPLGVLAAVNQNGPIDYVCSFIATLGVAVPNFVLAIFLIVVFVLGLVIPRTGGWTSPVDWILPTIALGL
GPLGILARYTRSSMVEVMRQDYMRTAQAKGLSQRAVVLGHAVKNGLLPPLTILGPMFAAVGTGSFFVETL
FRVPGMGRFFVDSMIARDYPLIMAIILLYGIFLAIMNLVVDILYSVVDPRIRGVPIGAIAGYAAGKTDTI
LMRFVDVMYAFPQLLFVILIMAALGRGLQNIFIAIGITGWVTIARLTRAEFLSMREKDFIQAARAAGAGP
WRLITRHMLPNALTPIVVALTFGVPEAIFTEASLSFIGVGINPPRPSWGQMVGEYFPYLQSYWFLALFPA
IAIAVVMMSFTFFGNGLRDALDPRM-

>D1C5I1_D1C5I0_1_479434
GIPLGVLAAVRHGSVWDRLAGLLAVIGQAVPNFWLGLLLILLFAVALHWLPTSGRGSWQQLIMPATALAA
ASIARYARLARSTMLDVLRQDYIRTAHAKGLAGHTVLWRHAFKNASISLITTTGLEIGRLLGGAVVIEQI
FAWPGIGRVTVQALLNRDFAVVTAAVVLFAVIYTVANLLTDIAYAWVNPQVRGTLIGVIAAYYGGWIDSV
LMRLADVQLSFPFILLALVINAIIGLGLRNIIITLVIAGWVEYARIARGEILALREREFVEAARVVGAGN
GRIMLRHLLPNIVTPIIVISTLQVARFIVAEASISFLGFGVQPPTPAWGSMISEGMEYIFAAWWLVTIPG
LALALVALAVNIAGDWLRDVLDPRL-

>D1C1J9_D1C1J8_1_479434
AIPVGIVSAMRRNSPLDTASTGAALLGVSLPNFFLAILLIFIFSVHLTPLADGVLDNLKRMLMPAITLGT
ALSAIVMRMTRSSLLEVLDQDYVRTARAKGLAEMRVIRVHALKNSLIPVATVVGLQIGGLLGGAIITETI
FALPGIGRLLVDSIFQRDFPLVQGVVLFTSLAFLVVNLLVDLLYAFLDPRIRGTAFGLVAGTRIGLLEST
IMRAMDALLAFPTLVLALAITAALGPSLTNVMIAVGIVGIPGYARLVRGQVLSVREREFIEAARTIGVSD
LRIMLRHILPNVTAPLIVQASLGVAFAILSEASLSFLGLGVQPPTPSWGAMLAFGKDYLNHAPWMAIAPG
AAIFITVLAFNFLGDGIRDALDPHL-

>D1C964_D1C965_1_479434
AVPVGIISATQRNSIWDNLSMGFALLGQSLPVFFLGVMLIFIFAGQLGRGDGTLVGELRHLILPAVTLAT
FTLARTARLVRSSLLEVLGLEYVKTARAKGLAERVVILRHALQNAMIPVVTVLGLELGTLLGGAVITETV
FAWPGVGRLVINAIQQRDFPVVVGAVTLVAVMFVVINLVVDVLYGVIDPRVRGVTLGLISGYYGGRIDDI
IMRIAEIQLAVPFILFAIAILAVLGQGLDKIIITLGVTGWVTYGRVVRGQVLSWKQAEFVEAARAIGARD
LAIMVKHILPNTFASIIVIASFAVASTILAEASLSFLGLGVPPDVPTWGGMVAAGRDYILSQWWMYTFPG
IAIMLTVLGINTVGDWLRDYLDPRLN

>D1C870_D1C869_1_479434
AIPLGVISALRRNSALDRIVAGVSFFGVSIPVFWLGIILIIVFSIQLLGEEFSLVDRIKHLILPTIVLAT
ANLAELTRYTRSGMISVLSEDYIRTARAKGLPSNVVVSRHALRNALIPVVTVIGVLLPRAVGGAAITETV
FSWPGMGRLAVEAASTRDYPVVLGATLTVAIVVLISSLVTDLVYGYLDPRIRGSLIGAASGYLGRAVDSV
LMRLTDGMMAIPYFFLVLIVVAVFGSSFRNIVIVIGVTSWMVVARIVRSEVLRYRNLEFVQAARALGATN
ARILFRHIVPHTVPSIIVAATLGVANAILLESALSYLGLGIQPPQASWGNMLSNSQAYLWENPILPVYPG
LLILFTVLAYNFLGDALRDALDPQY-

>D1C827_D1C826_1_479434
GTALGLLAGWRAGRALDRVLVSLSGALSAIPEFLIGIGLLAVFSVGLGATVQRLADAAWHLALPATALAL
AGVAGFLLLARDTTAGLRGESWLTVAHAKGLPVRQIVLRHALPNLALPLLTFFSLRLGAVLGGALVVERV
FGVPGLGLLAFQAVRARDYPVLQAEFLLASLGVLLANLLAELAYLRLDPR-----VGLAAG-LSRRLEAP
LIGLADLLLALPSIPLYLLIVTLVGPSQTNLILTLGLLSWPAFARVVRSVVIRIRAEPYVEAARGLGGSS
VHVARRHLLPATLDILPTKVILTVRFAIFAEATLAFLGLA-QSGTVSWGSMLSWAFSDPLLARPVWPWLV
LPPAVAIATVILATTWVTT-------

>D1C6T9_D1C6T8_1_479434
GIPLGVISAARKYSAVDTLATLFAIGGVSMPLFWFAIMAILLFSIRLLHGPIWTFEGMKAYVLPCITLAL
TSIALIARLTRSSMLEVLDREYVTVARAKGLEERRVIIRHALRNALLPVVTFVGLQYGFLLGGAVVTETI
FALPGVGRLAIQAINQRDYPVIQGVVLMVAVIFTMINLIVDVLYAWLDPRISGTCIGLAAG-FYRRLDNL
LMRIMDILLAFPSVVLAIAVIAVLGPSLFNVMIAVGINSIPTYARLVRSTTLSIKEKEFVEATRALGSGD
SRILFRHILPNCLNPIVVYSTLQLGTAILSASILSFLGLGIQPPDPEWGQMVNAGRGWLRDAPHIATFPG
LAIFFVVMGFNLLGDGLRDVLDPRMR

>D1C7X5_D1C7X4_1_479434
GVVLGMVAALKRDSWVDHVARLVALIGSSIPVFWAGLIALFIFYGKLALDFPLFWDALRHLVLPGVVLGW
LVLGIISRLVRASLIEVLSQDYVRTARAKGLTETRVIVTHALRGALIPVLTIIGLSFASLIAGAVLTESI
FAWPGIGSYAVEAARTLDFPAIMGVSIFVGAAYIVTNLVTDVAYALVDPRVR-CLVGAIAGFFRGWVDEV
LMRISDITLAFPPIVLAMAITAALGPGIGNAMIAMIIVWWPVYARLLRGQILVVREQDHVLAAVAMGASP
RRLMARHILPLSMSSVLVNATMDFGQVVLLAASLSFIGLGAVPPEPEWGAMIREGAARFY-HWWVAAGPG
LAILSVALASNFLGDGIRDFLDPS--

>D1C508_D1C509_1_479434
GIPVGIITAVRRNTMIDYFGRVLSLAGLSFPAFYLGILLLYFFSVRWAGDFSDPLANLHHLALPAISLGL
IETAYIGRMTRSVMINVLGDDYVRTARAKGLSNWVVLLRHGFRAALIPIVSLVGIFAISLIGSSVLTEIV
FSRPGLGRLMVGAIRQRDYTTVQSIMVVYALFIVIINLITDLVYGLVDPRVRGTAMGTIAGFRGGRVETT
IMRVVDVMLAFPDLITGLLVAAVLGGGMTNLVLAIGLTIAPRFARVAHGPTLSLKNKDFVEAARALGARD
GRLLLVHIVPNVAGELLVLASLWTASAIRLEASLSFIGLGVQPPTPSWGQMIRDGTLHLTDVPLFSLAPG
IALLLTVLAFNLLGDGLRDALDPR--

>D1C9Y6_D1C9Y5_1_479434
GLPFGVISAVRRGSTIDVGAMLAAMVGISMPTFWLGLNLIFIFGVKLQPLSEGLWTSLRYLIMPALTLGA
AQGALLARMTRSMMLEVLHEDYVRTARAKGVSERRVILHHALRNAFIPLVTVIGLTFAVLISGAVVTEQV
FGIPGAGQLLIRAVNRRDFPLIQGIVLIVALLYVIINLIVDLIYVFLDPRIHGIIFGLLAG-YYRRLDAP
LMRLMDAVMAFPGIILAIGIVAATGQSIANVILALGVVYIPRVARLVRSVVLSVREQAFIEAARAIGVRD
WRLLGRHILPSSWSPIIVQGTFVFAEGVLGEATLSFLGVGPPPIYPSWGTILSEARPFIREAPWMMILPG
IALTVTVLSLNLMGDGLRDLLDPRL-

>E6S8F9_E6S8G0_1_710696
GIPLGYFAARRRDSWVDNLSVMGSLIGVAVPVFFLAFMLKHWFAVELTQEWDAAWDAFRHLLLPAFALAS
IPFAVIFRITRASVLDVVEEDYVRTANAKGLTSRIIRGRHILRNALLPVVTTIGLQTGALLAGAVLTERV
FSFTGIGQALAIAIELKDYPVLQVLIMAAAAVYVVVNLLVDITYAIIDPRIRGLTLGTLAGALGGWVDAL
VMRIVDVMLSIPGLILAVSIAAASPSQTTV-IVAIAVVQIPIFARLLRGSMLAQRASDHVLAARALGVKP
HAIVFRHMLPNSLGPVIVQATLVLATAIIEAAGLSFLGLGNPDRQPEWGQMLGQAQNLVSDYPHLAIYPA
LCIIVVALGFTLMGESLREALDPKS-

>E6S7T3_E6S7T4_1_710696
AVPVGTLMALHHRRVSGLVLSAVAQVGVAVPAFLAGILLITVFAVRLTPPNEDPVQFLRQLVLPVLSLGL
VQGAVLTRYVRSSVLDVQREDYIRTARAKGLGPFRALWRHGFRNAAIPVVTVLALQLSTLLIGAVVVERV
FVIPGLGSLLLDQVSNRDLVFVQDIVMLLVLAVLLVNFVVDVLYVVIDPRLRGVPLGVVAAMAPRWLGEP
LMRGMDLLLAFPALLLAIMFSVYGGSTLVA-MVAIGIATVPSFARLVRSGALQVLSSEYVLAARAAGRSA
WGIGLKHVLPNVSSLVIVQASVAFAIAVLAEAALSFLGYGTPPPTPSWGRMLQESQELLFSAPRLAFVPG
SAIALAVLGFNLLGDGLRDRYDPRL-

>E6S8W0_E6S8V8_2_710696
GVSVGVITARARGTVLDRLLIGGSQVFGAIPYYVIALVFALYLTRIHVPLSQGLLGFLAGLIAPCLLLGL
VYSAGYARYTRSSMIEALSTDFVRTARSKGLPEVSVLRSHALRAAIGPVVTILGLDVAALLSGTLVTEKI
FEIDGIGKLSIDALGRDYLPVIMGTVLVTAFLVVTLNLVVDVAYSFIDPRVRGVTFGLVAGYVGGRADRI
VSWLTDFFLSLPLLLLIVAVVTSTIRFWVV-MAVLVTFGWMGLARLVRGEVVSLREREFVQAARAIGVPT
RQILLREILPNLVGPIAVSASIAVPAYITAEATLTFLGAGLVEPTATWGRTIADAQNSFRSYPLWLWPPV
LSISALVLALTLLGDAIRDAFDPTT-

>E4C0B9_E4C0B8_1_765118
-LPVGAYAAVHRRKGRGFVASALSQVLMSIPAFLAGILLILLFSVTLVPLHEDVGAWAAHLILPVLSLSI
VQAAVMTRYVRSAFIDVLADDHMQTARAVGWRLWPALHRHGLRNASISLATVLGLQASAMLVGAIVVEEV
FVIPGLGSYLLDAVSTRDLLVVSDVVMVIVAIVMAISYLTDLIVVVLDPRLRGVPWGVTSAMLPRPWSTV
VGRAADLLYAFPALLLAIILAAAVGSTLTG-MIAIGVSTVPVFARITRTASRQILAQDYVVAARSSGMAW
RSVAFNHVFPNIAPLIGVQASVSYGTAILAEAALSYLGLATPATVPTWGRMLRDSQVYLFDSPWLTVAPA
VAIAGAVMGFTLLGDGLRDFLDPRL-

>E4BWT6_E4BWT5_1_765118
GILAGAWAGVRRGKFIDYFVLVSSLIVISIPIFVIGSLAQLVFGLRLWFPVTAGDGSWGALVLPGLVLGA
LSVAYVARLTRSNLLENQRADYVRTAKAKGMSPSRIVTVHTLRNSLIPVITFIGYDFGALMGGAIVTERI
FNINGIGNYVYRSINQRDGVSVVGAVTCLVLVYLLANLLVDLLYGVLDPRISGAFIGLVAGFRGGWLDTL
LSRTGDVFYAIPLLLGGIITLGTPYVMVLKVVGAIIILGWPSIARLMRSSVLQVLPHDYVQAARALGASS
WRIIRSHILPNAVAPVIVVATINLGAYIAIEATLSYLGIGLQEPAISWGVSISDASGLGYVAPFMLLFPS
LFLSLAVLAFIFLGEAAQDAFDPK--

>B3A9R6_B3A9R7_1_478004
GMAAGIIAAVWRNRWPDRLSMTIAVSGISFPAFALGMLLIQVFSVELGWLPTVGADSWQHYILPSLTLGA
AVAAVMARFTRASFVDVLSEDYMRTARAKGVSETWVVLKHGLRNAMIPVVTMMGLQFGFLLGGSIVVEKV
FNWPGLGRLLVDSVEMRDYPVIQAEILLFSLEFILINLVVDVLYAAINPAIRGTLLGLLAGYYEGWWDRL
IMRICDVLFAFPGILLAIAVVAVLGSGIANVIIAVAIFSIPAFARLVRGNTLVLKQQTFIESARSIGASD
MTILLRHILPGTVSSIVVFFTMRIGTSIISAASLSFLGLGAQPPTPEWGAMLNEARADMVIAPHVAVFPA
LAIFLTVLAFNLLGDGLRDALDPKIK

>B3ADG7_B3ADG8_1_478004
GVSAGVIAALKQNTKWDYTVMGLAMTGVVIPSFVVAPLLVMIFAIILLPGGGWNGGALKFMILPMVALSL
AYIASIARITRGSMIEVLHSNFIRTARAKGLPMRRIILRHALKPALLPVLSYMGPAFVGIITGSMVIETI
YGLPGIGQLFVNGALNRDYSLVLSLTILVGALTILFNAIVDVLYAVIDPKIRGTLYGSLSGYLGGKVDSV
MMRLLEILNSFPFMFFVILLVTFFGQNILLIFVAIGMVSWLDMARIVRGQTLSLKRKEFIEAAQVGGVST
SGIVIRHIVPNVLGVVVVYASLLVPSMILFESFLSFLGLGTQEPLSSWGALLSDGANSMEVSPWLLLFPA
GFLVVTLFCFNFIGDGLRDALDPK--

>B3A1U2_B3A1U1_1_478004
GIPVGVLAAVKRGSIFDHTAVGLALTGYSMPIFWWGMMLIMLVSVHWWGEDGNFIDAVAHMILPAIVLGT
IPLAVIVRMTRSSMLEVLGEDYIRTARAKGLTRMRVIIVHALRNAMLPVVTVIGLQVGTLLAGAILTETI
FSWPGLGRWLIDALQRRDYPVVQGGVLLVATMIILVNLLVDLLYGVVNPRIRGVILGLIAGYFGGLVDNI
IMRVVDIMLALPSLLLALVLVAIFGPSIGNAALALTFVALPHYVRLTRAAVLVEVNRDYVTASRVAGAGA
MRQMFINIFPNCLAPLIVQASLGFSNAILDMAALGFLGMGAQPPTPEWGTMLSDVLQFAQSAWWVVTFPG
LAILLTVLAFNLMGDGLRDALDPKLK

>B3A1K3_B3A1K4_1_478004
-VPLGIWAARHRDRLPDFAVRFIAFLGVSMPNFWLAFLLVMAFSVYLQWLPAMGYGGWQHIILPAVSIAF
MSLAINARLLRASMLDVAGQRHVTWARLRGLNDKQTERRHILRNASLPMITAVGMHIGELIGGTMIIENI
FTWPGVGRYAVSAIFNRDYPVIQCFTLMMVVVFVVCNLIVDLLNAALDPRIRGLVIGGSAGLIGGRVDQA
TMRVADMFMTFPTSILSFFMVGVLGTGLTNVIIAIALSHWAWYARMVRSLVISLRQREFVLASRLSGAGH
VRVFVDHLAGAVIPSLLVLATLDIGHMMLHVAGMSFLGLGVTAPTAEWGVMINDARQYIWTQPLQMFWPG
LALFISVMAFNLVGDALRDHLDPHL-

>B3A8H9_B3A8H8_1_478004
GIPLGILSAVWRNRWLDHLVRIMAITGISTPAFWLGLGVIVLFYGHLEGNGEVFFNALQHLILPALTLAF
VHLGIVARQIRSAMLEQLSEDYIRTARASGLPGWYIVLCYALPNALIPSITVLGLALGDLLYGAVLTETV
FAWPGMGAWVVTSIQALDFPAVMGFAVVVSFAYVLVNLVVDLLYLWIDPRI-GSLLGCLSGVLGGRADAI
IMRIMDIMLSIPSLVLTMALAAALGSLFNA-MLAIAIVRIPFYVRLARGQALVVRQYTYVQAAKTFGASR
WHLINWHILRNSLPPLIVQVSLDIGSAILMAATLGFIGLGAQQPSAEWGAMVANGRNYVLDQWWYCAFPG
AAILLTAVGFNLFGDGIRDLLDPK--

>E7YJP3_E7YJP2_1_763919
-IPLGIRKAVHNGSRFDVWSSAFIIIGYAIPAFLFAILLIVFFAGGSLPWYQKITDYLWHITLPVLATVI
GGFAALTMLTKNSFLDEVRKQYVVTARAKGVSEKNILWKHVFRNAMLLVIAGFPATFISMFTGSLLIEVM
FSLNGLGLLGYEATVSRDYPVMFGTLYIFTLIGLLLNILSDISYTLVDPRI-GVLAGALQGYYGGKVDLW
GQRLIEVWSGMPTLFLIILLSSVVQPNFWWLLAITVLFGWMSLVGVVRAEFLRTRNFDYIRAAQALGVSD
RDIILRHMLPNAMVATLTFLPFILCSSITTLTSLDFLGLGELLLQGKNNLQAPWLG----------IAAF
LSVAILLSLLIFIGEAVRDAFDP---

>E7YL59_E7YL60_1_763919
GVTLGFLAGRFLHRWPDKMICRISYLLSSLPTFWIAMLLLALFAVRWNAGTALLSERLRHLVLPVCALSL
LGMGQIALHTREKIASVMKSEFIRFARAQGDKGWSLLRHQVLRHAITPALCLQFASLGELMGGALLAEKV
FAYPGLGQATIDAGLRGDVPLLMGIVLFCTLLVFAGNTISAWLVVVLNRSLE--VIALVMARIHPRLDLL
MRLITDAMLAMPHLLLLILICFTLGGGKSGVIAAVALTHWPRLALILRADAERVAQSDYLTLTYRLGHGH
LYCWRYHYFPALLPQWLTGTLLMFPHAVLHSAALSFLGFGLAPHEPSLGLLLADALRFI---SHGNWWLV
LFPGLMLFTLVMLFDQFARAIQR---

>F0CM64_F0CM63_1_763919
GMAIGIAAAVWRNRWPDRVGMTLAVTGISFPAFALGMLLMQIFSVDLGWLPTVGADSWQHYILPSLTLGA
AVASVMARFTRSSFVDVLSEDYMRTARAKGVSETWVVLKHGLRNAMIPVVTMMGLQFGFLLGGSIVVEKV
FNWPGLGRLLVDSVDMRDYPVIQAEVLLFSLEFILINLVVDVLYAAINPAIRGTVLGLLAGYYEGWWDRF
IMRICDVLFAFPGILLAIAVVAVLGSGIANVIVAVAIFSIPAFARLVRGNTLVLKQQTFIESARSIGASD
TTILFSHILPGTVSSIVVFFTMRIGTSIISAASLSFLGLGAQPPTPEWGAMLNEARADMVIAPHVALFPA
VAIFLTVLAFNLLGDGLRDALDPKIK

>E7YI36_E7YI30_6_763919
GIPVGMLAGVTRSKWPDRFISALALLGFSIPVFWLALLLTLFFSLTLPWRDEMVMSAIRHMVLPVLTLSV
APTTEVIRLMRISTIEVYDQNYVKAAATRGLSRFTILRRHVLHNALPPVIPRLGLQFSTMLTLAMITEMV
FSWPGLGRWLIHAIRQQDYAAISAGVMVIGSLVIVVNVISDILGAMANP---GLVLGVVAGATHGLRSAV
LNHILDTLLSIPSLLLAIIVVAFAGHLSHA-MFAVWLALLPRMVRSVYSMVHDELEKEYVIAARLDGATT
LNILWFAILPNITAGLVTEITRALSMAILDIAALGFLDLGAQLPSPEWGAMLGDALELIYVAPWTVMLPG
AAITLSVLLVNLLGDGIRRAII----

>E7YNX9_E7YNY0_1_763919
GIPVGVLAAVKRGSIFDHTAVGLALTGYSMPIFWWGMMLIMLVSVHWWGEEGNFIDALAHMILPAMVLGT
IPLAVIVRMTRSSMLEVLGEDYIRTARAKGLTRMRVIIVHALRNAMLPVVTVIGLQVGTLLAGAILTETI
FSWPGLGRWLIDALQRRDYPVVQGGVLLVATMIILVNLLVDLLYGVVNPRIRGIILGLVAGYFGGLVDNI
IMRVVDIMLALPSLLLALVLVAIFGPSIGNAALALTFVALPHYVRLTRAAVLVEVNRDYVTASRVAGAGA
MRQMFVNIFPNCLAPLIVQASLGFSNAILDMAALGFLGMGAQPPTPEWGTMLSDVLQFAQSAWWVVTFPG
LAILLTVLAFNLMGDGLRDALDPKLK

>E7YNQ7_E7YNQ8_1_763919
GVSAGVIAALKQNTRWDYTVMGFAMTGVVIPSFVVAPLLVMVFAITLLPGGGWNGGALKFMILPMVALSL
AYIASIARITRGSMIEVLHSNFIRTARAKGLPMRRIIFRHALKPALLPVLSYMGPAFVGIITGSMVIETI
YGLPGIGQLFVNGALNRDYSLVLSLTILVGALTILFNAIVDVLYAVIDPKIRGTLYGSLSGYLGGKIDSV
MMRLLEILNSFPFMFFVILLVTFFGQNILLIFVAIGMVSWLDMARIVRGQTLSLKRKEFIEAAQVGGVST
ASIVIRHIVPNVLGVVVVYASLLVPSMILFESFLSFLGLGTQEPLSSWGALLSDGANSMEVSPWLLLFPA
GFLVVTLFCFNFIGDGLRDALDPK--

>A6QDI4_A6QDI5_1_426430
AIPIGIISAMKRNSWLDITLMIIALIGLSIPSFWQGLLFILAFSLKLILPPSYMPEHPISLILPVLVIGT
SIAASITRMTRSSVLEVMRSDYVLTAYAKGLSTTQVVIKHILKNAIIPIVTLVGLLVAELLGGSAVTEQV
FNINGIGRYIVQKQLIPDIPAVMGGVVYISIVISLANLIIDIFYALIDPKLRGVLLGTIAG-YFNHIDNL
IMRILDVVFAIPSLLLAVAIIASFGASIPNLIIALSIGNIPSFARTMRASVLEIKRMEYVDAARITGENT
WNIIWRYILPNAIAPMIVRFSLNIGVVVLTTSSLSFLGLGVAPDVAEWGNILRTGSNYLETHSNLAIVPG
VCIMFVVLAFNFIGDAVRDALDPRI-

>A6QFJ6_A6QFJ7_1_426430
GLILGVAAATKQNSWVDYTTTVISVIAVSVPSFVLAVLLQYVFAVKLRWFPVAGWEGFSTAVLPSLALSA
AVLATVARYIRAEMIEVLSSDYILLARAKGNSTMRVLFGHALRNALIPIITIIVPMLASILTGTLTIENI
FGVPGLGDQFVRSITTNDFSVIMAITLLFSTLFIVSIFIVDILYGVIDPRIRGVVYGAISGFFGGRVDTI
MQRILEVIASIPNLIVVILFVLIFEPSIWTIILAMSITGWLGMSRVVRGEFLKLKNQEFVMASKTLGASK
FKLIFKHILPNTLGAIVVTSMFTVPSAIFFEAFLSFIGIGVPAPQTSLGSLVNDGRAMLLIYPHELFIPA
MILSLLILFFYLFSDGLRDAFDPKMR

>A6QGT3_A6QGT2_1_426430
-IPLGIIAAKRFHKWTDKVIRVISTLSISLPAFFIGIILLFIVTN----LMNIDSVILSQFILPVITLSL
GMCAYIIRLVRSNLLMLLQSNIVQASRLRGMNERYILIHDLLKPTILPIIPLLGISLGSLIGGTVVIENL
FDIPGIGYLLMDSIKSRDYPVIQGCVLFIGFFVVIINTIADLLTLLLDPKQRGVTLGLFAGYKKGWIERL
VLRFIDVGLSIPEFIIMIALASFFQPSLWNLVISITLIKWMNYTRLTRSIVNSEMNKPYIKMAQLFHVPT
RTILIRHLTPKIIPAIIVLMVVDFGKIILYISSLSFIGLGAQPPTPEWGAMLQQGRDFISSHPIMLIAPA
SVIAITILIFNLTGDALRDRL-----

>D5EED5_D5EED6_1_572547
GIPVGIISAIKQYSTFDNIVMVVTLFLAASPVFWMGLILVLVFSLMLAGMQTGFLGMLKSLILPAFTLST
NTLAVIARTTRASMLEVVRQDYIDTARAKGLKETAITIKHMLPNALIPILTIIGINFGSLLGGSVVTESI
FAWPGVGRFIVESISFLDTPSILASVVMLSVFSTFINLFVDLLYAYVDPRIKGGPLGIVAGFYGGKIDNI
IMRIMDIFMACPFILLAMAIVAALGANTVNLLIALGVSRMAAFSRISRAAIMSVKEKEFIEAARAVGAND
FTIILQYILPNAMAPILVQFTLQIGTSILLVAGLSYIGLGIQPPTPEWGAILTSAKVYMRHAWHISVFPG
LFLVITVVAFNLFGDGLRDALDPKMK

>D5EDH6_D5EDH5_1_572547
-FPLGIYCGCHPGGIIDISSSILSSLLVSFPSFILLILLLAVKLQL---FPVAGFTSGWHIALPAIILAI
GLAAESCRVIASSVKQVCQSEHYNFAQHKGLFGHQLFLPHGLLNALVPITTYVGLQAAELLDGVVVIETL
FACPGLGSHLLDALRSGDILAIQGAGLLLGWIYVTVNSLTEWLSDSFTP---GMLFGSLAACGKEKTEKC
LLVLTDIVMAFPGIILAIVLSLTSGGPNAV-IIALIFTGWPHYFRMVRSLLKGILVSPYVEAAKLAGFPL
PILLVKYVFPKLIPTLGVMATLAWGKAVLEISSLGFLGIGVAPPEPELGAMISEGIAYMRTRVVFLPGGV
ICLFVFALL-----------------

>D5EGU5_D5EGU4_1_572547
GIPLGVICAIRQYSLLDSLTTLLTLLGVSMPTFWTGLLFILAFSVHLGWLPSMGFSTVSEMVLPIITLSG
SAVAIIARITRSSMLEVIHSDYIRTAQAKGQKQSVVIFRHALPNAMIPILTIISMQFGMLLGGSIITEAI
FSISGVGRLMLEAINMRDYPIIQGGVLFISVAFCLINLAVDILYAFVDPRIH-GAIGAIAGYFGGRIDNI
LMRIMDVQLAIPTILLAIVISSALGPGLFNLMVAVGITSIPRFARLMRASVLSIKGMEYIEAARAMGASH
FRIIMMYILPNCMAPLIVQSTLSVANAILFAATLSFLGLGIQPPYPEWGGMLSTARPYLRNSAYLSIFPG
LAIMITIVALNCIGDGLRDALDPKQ-

>I5ZPD4_I5ZPD5_1_1005540
-IPLGIRKAVYNGSRFDVWSSAFIIIGYAIPAFLFAILLIVFFAGGSLPWYQKITDYLWHITLPVLATVI
GGFAALTMLTKNSFLDEVRKQYVVTARAKGVSEKNILWKHVFRNAMLLVIAGFPATFISMFTGSLLIEVM
FSLNGLGLLGYEATVSRDYPVMFGTLYIFTLIGLLLNIVSDISYTLVDPRI-GVLAGALQGYYGGKVDLW
GQRFIEVWSGMPTLFLIILLSSVVQPNFWWLLAITVLFGWMSLVGVVRAEFLRTRNFDYIRAAQALGVSD
RSIILRHMLPNAMVATLTFLPFILCSSITTLTSLDFLGLGELLLQGKNNLQAPWLG----------ITAF
LSVAILLSLLIFIGEAVRDAFDP---

>I5ZV98_I5ZV97_1_1005540
GIPLGILSAVWRNRWLDHLVRIMAITGISTPAFWLGLGVIVLFYGHLEGNGEVFFNALQHLILPALTLAF
VHLGIVARQIRSAMLEQLSEDYIRTARASGLPGWYIVLCYALPNALIPSITVLGLALGDLLYGAVLTETV
FAWPGMGAWVVTSIQALDFPAVMGFAVVVSFAYVLVNLVVDLLYLWIDPRI-GSLLGCLSGVLGGRADAI
IMRIMDIMLSIPSLVLTMALAAALGSLFNA-MLAIAIVRIPFYVRLARGQALVVRQYTYVQAAKTFGASR
WHLINWHILRNSLPPLIVQVSLDIGSAILMAATLGFIGLGAQQPSAEWGAMVANGRNYVLDQWWYCAFPG
AAILLTAVGFNLFGDGIRDLLDPK--

>I5ZEL9_I5ZEL8_1_1005540
GIPVGVLAAVKRGSIFDHTAVGLALTGYSMPIFWWGMMLIMLVSVHWWGEDGNFIDAVAHMILPAIVLGT
IPLAVIVRMTRSSMLEVLGEDYIRTARAKGLTRMRVIIVHALRNAMLPVVTVIGLQVGTLLAGAILTETI
FSWPGLGRWLIDALQRRDYPVVQGGVLLVATMIILVNLLVDLLYGVVNPRIRGVILGLIAGYFGGLVDNI
IMRVVDIMLALPSLLLALVLVAIFGPSIGNAALALTFVALPHYVRLTRAAVLVEVNRDYVTASRVAGAGA
MRQMFINIFPNCLAPLIVQASLGFSNAILDMAALGFLGMGAQPPTPEWGTMLSDVLQFAQSAWWVVTFPG
LAILLTVLAFNLMGDGLRDALDPKLK

>I5ZXH3_I5ZXH4_1_1005540
GVSAGVIAALKQNTKWDYTVMGLAMTGVVIPSFVVAPLLVMIFAIILLPGGGWNGGALKFMILPMVALSL
AYIASIARITRGSMIEVLHSNFIRTARAKGLPMRRIILRHALKPALLPVLSYMGPAFVGIITGSMVIETI
YGLPGIGQLFVNGALNRDYSLVLSLTILVGALTILFNAIVDVLYAVIDPKIRGTLYGSLSGYLGGKVDSV
MMRLLEILNSFPFMFFVILLVTFFGQNILLIFVAIGMVSWLDMARIVRGQTLSLKRKEFIEAAQVGGVST
SGIVIRHIVPNVLGVVVVYASLLVPSMILFESFLSFLGLGTQEPLSSWGALLSDGANSMEVSPWLLLFPA
GFLVVTLFCFNFIGDGLRDALDPK--

>I5ZFR3_I5ZFR4_1_1005540
-VPLGIWAARHRDRLPDFAVRFIAFLGVSMPNFWLAFLLVMAFSVYLQWLPAMGYGGWQHIILPAVSIAF
MSLAINARLLRASMLDVAGQRHVTWARLRGLNDKQTERRHILRNASLPMITAVGMHIGELIGGTMIIENI
FTWPGVGRYAVSAIFNRDYPVIQCFTLMMVVVFVVCNLIVDLLNAALDPRIRGLVIGGSAGLIGGRVDQA
TMRVADMFMTFPTSILSFFMVGVLGTGLTNVIIAIALSHWAWYARMVRSLVISLRQREFVLASRLSGAGH
VRVFVDHLAGAVIPSLLVLATLDIGHMMLHVAGMSFLGLGVTAPTAEWGVMINDARQYIWTQPLQMFWPG
LALFISVMAFNLVGDALRDHLDPHL-

>I6A2G5_I6A2G6_1_1005540
GMAAGIIAAVWRNRWPDRLSMTIAVSGISFPAFALGMLLIQVFSVELGWLPTVGADSWQHYILPSLTLGA
AVAAVMARFTRASFVDVLSEDYMRTARAKGVSETWVVLKHGLRNAMIPVVTMMGLQFGFLLGGSIVVEKV
FNWPGLGRLLVDSVEMRDYPVIQAEILLFSLEFILINLVVDVLYAAINPAIRGTLLGLLAGYYEGWWDRL
IMRICDVLFAFPGILLAIAVVAVLGSGIANVIIAVAIFSIPAFARLVRGNTLVLKQQTFIESARSIGASD
MTILLRHILPGTVSSIVVFFTMRIGTSIISAASLSFLGLGAQPPTPEWGAMLNEARADMVIAPHVAVFPA
LAIFLTVLAFNLLGDGLRDALDPKIK

>H0UEI5_H0UEI6_1_1118154
-----LSLGMIGNFPALKWLRQLLSVILSFPIYWIAILAIFIFGVQLKWFPFVGSSSGRHLILPIFVICF
SEGCYLSKMVSDLIVSSATSEQQIIAKFRGIKWYYRFY-YQLKELFVPLISLYGNSLINLIGGTVIVEII
FSISGLGKLLMDAISTRDYPVIQGITLIIACVIFLLNYFVDLLIQKIDMRI--LILGGISGLVGGLVDSS
ITTIADIMISIPSLILTLVFTGFFSNSIFTVMAALIISWSGKYIRYIRNLVLNIRKEEFILLAPLRGSYG
KHTLFYHIIPNIFTELLSLFLTDIGKIILSISGLSFLGIGVQPPTPELGTILFDGKAYF----FVAPWIF
IFPGIILSAIVLITQFISSKIRKR--

>H0U5G6_H0U5G7_1_1118154
-ISIGVFSASRQYSWFDSLVTIGVFAAMALPAFFVGLLAIKIFAVDLATGLDYVIEVMKHMILPVTVLTM
LSVGSLTRYFRTNILEVIRQDFIRTARAKGLKEKVITYKHALRNALLPAITLLGFELPALFGGAIITEKI
FNWPGVGQVYMQALSLRDYPLLMGFTMFIALLTVVSNLLADLLYGVVDPRVRGTLLGVLAGYFRGWVDAL
IMRASDILMTIPELPMLFILAKVPSSYRLYVMIMLSFVGWAGLARLVRSQILSLREQEYIQAAKVLGLRS
SRILFRHLLPNILPLLIVVATLRVGGAILSESTLSYFGLGVVPPTATWGNMIDSANTLIDFRPWLWIPPG
LAIFVTVISINLLGDGLRDALDPKMK

>H0U7L4_H0U7L3_1_1118154
-LPLGMISALYKGKLIDQVSRMLAFVSVSMPAFWLGFLFIYFLSVKLDLFPVLGRGTFAHLVLPALTLAF
PYIGTYMRLLRTSMLENLNEPFVVYARARGLRESLIIGRHVFKKSLLPVLTGLGMSIGNMLSGAVIVETV
FAWPGMGSLFVTSILHRDYPMVQSCLLFMGVIFVVCNLLVDIAYAFLDPRIK-LPVGIFAGYRGGWVDYL
FMRICDIFMAFPSLLLSLALIGILGPGLGNMIFAMVLVQWVFYARIIRGMVLSVKEQPFILAAKVCGTPK
LVIVLKHILPTIISQVVVLAFMDIGGVVLAISGLSFLGLGIQPPGAEWGMMINDSKPFFRNNPSLMLYPG
MMILLVVIAFNLFGEALRDALDLK--

>B7A5S5_B7A5S4_1_498848
GIPLGVLAALRPGSGLDLSVMVLALLGVSMPVFWFGLLAILIFSVGLGWFPVAGKGTLAHLVLPAITLGI
NATALLARMTRGTLLEVLSQDYIRTARAKGLAERVVIFKHALRNALIPVVTVVGLEFGTLLSGAVITETI
FAWPGLGQLLVGSILARDYPVVQGAVLLVAISFVLINLLVDLLYAAIDPRVRGTPLGALPAYLGGRWDLL
AQRLVDILLAFPGILLAIVLVAILGPGLLNGMIAVGIAAVPIYARLVRGVVLSLKSLDYVEAARALGASH
ARILLRHILPNALTPLLIQTSLQMAIAILFAAGLGFLGLGARPPEPEWGLMLARGREYLAVAPHVATFPG
LAIVGLVLAFNLLGDALRDALDPRS-

>B7A6T4_B7A6T3_1_498848
AIPIGVYGAVRQYSLGDRILSFLAYVGLSVPSFFLALIAIYVLLQIKLPPLKQWLDIAWHAVVPILVATA
NDIAGLSRLMRGQMLEVLGQDYIRTARAKGLAERVVLYKHAFRNAVIPFVATLGGLLPSLISGAGFVEVV
MAWPGITPFFLDAIANQDLYVIAGFLTVSLVLLMIGNLISDLLLAWVDPRIR--------------PDDL
IMRTVEIIAAIPSLFLLISLRDPLLTFYLV-VGLLGFIGWGGLARVVRGIVLSVREMDYVQAARALGASD
GRIIARHVLPATASYVIVSLSLTIPGFILGESGLSFLGLGVTEPYTSWGLLLQAAQQGGFADRPWVLWPG
FFIFLSVLSWNFLGDGLRDALDPRRR

>C8KZI9_C8KZI8_1_591023
GIPLGFLVAYIRKTTIGKLLTVAGSLSLAVPVFWLALLLLYYASINHPHKLKMVQSALHHLVLPTLVLGI
PSTLEVMRFTQERAEYVLKQNYIKVAQTRGLSAFHIWRTHILGNTLPALIPTIARHFTVIFAFGMLIENI
FSWGGIGRWLVNALAIQNYNAISAGVVVIGSFVLFVDLLTGLIKTLLDPS--GGIIGVWAGLNEGKSISF
LSHLFDTFLFIPALLITIIIATLMESLINA-MFAIFLALLPHFIHRIYQVTQAELKREYVVTLRLDGANH
RTLVKEVILPNVMNVATKELSMYFAFTILDISALSFIALGAASGTPEWGAMIRDSAELIYIAPWTIILPG
VAITLSILIITLLSNNIIRVL-----

>B9CX51_B9CX52_1_591023
GIFLGVIAAVKKDSWISHIVTTLSLTGYSMPIFWWGLILILYLSTPLSDEPGAFIAAIKSLILPSIVLGT
IPLAVVTRMTRSSMLEVLGEDYIRTAKAKGLSTTRIVIIHALRNALIPVVTVVGLIVGQLLSGAVLTENI
FSWPGIGKWVIDAINARDYPVLQGSVLIIATIIILVNLLVDVVYGIVNPRIRGVILGLLAGYYGGTLDIL
IMRFVDIMLAIPSLLLTIGVVTILGSLMNA-AIAIAIVSIPSYVRLTRASVMSEKNRDYVVASRVAGASV
WRLMFIVILPNCLAPLIVQMTMGISNAILELAALGFLGIGAQPPTPELGTMLAESRGFMQSANWLVTIPG
LAILSLVLAFNLMGDGLRDALDPKL-

>Q49WC0_Q49WC1_1_342451
GLILGVIAAVRQNTWVDYTATVISVIAVSVPSFVLAVLLQYVFSVRLQWFPVAGWEGISTAVLPSLALSA
AVLATVARYIRAEMIEVLSSDYILLARAKGNSTMRVLFGHALRNALIPVITIIVPMLASILTGTLTIENI
FGVPGLGDQFVRSITTNDFPVIMATTILFSTLFIVSIFLVDILYGVIDPRIRGVVYGAISGFFGGRIDNV
MQRIIEVVASIPTLIVVILFVLIFEPSIWTIILAMAITGWIGMSRVVRGEFLKLKNQEFVLASKTLGASK
IKLIFKHILPNTLGVIVVTSMFTVPNAIFFEAFLSFIGIGVPAPRTSLGSLVNEGRAMLLIHPHELFIPA
LVLSLLILFFYLFSDGLRDAFDPKMR

>Q4A0J0_Q4A0I9_1_342451
AIPLGMIAAKYYHTWLDSLIRSVTSFTVSIPSFFLGTILIYVFAQKWNLLPSSGLDTMAGYILPVIALSV
GMSAYYVRLMRSNLVELYQSKEVEAARLRGMSERYILWQDLFKPAIIPIITVLGMSVGSLIGGTVVIENL
FGIPGIGHFLVDSIQARDYPVVQGAVIMIGFFVVLANTMSDLLLLWIDPKRRGVPLGLLAGYKKGIVDTF
IMRLIDIGLSIPEFVLMIALASFFKPSIWNLVIAITIIKWMTYTRLTRSVVSSEINKPYIQMARLFHVPT
HVIIFKHFMPQVMPSIIVLMTVDFGKIILYISSLSFLGLGAQPPSPEWGAMLNVGRDYISSYPLLIIVPA
CLITVTILLFNLAGDALRDRL-----

>Q9HVR8_Q9HVR7_1_208964
GLLAGVVAALKRGSIFDHGVMTISLAGYSMPIFWWGLLLIMLFSVSLSDEEGAFLDAVRHLILPAIVLGT
IPLAVIARMTRSAMLEVLREDYVRTARAKGLSPARVVFVHALRNALIPVLTVLGLQVGTLLAGAVLTETI
FSWPGIGKWLIDAISARDYPVVQNGILLVATLVILVNFVVDILYGLANPRIRGILLGLLAGFSPNRAGPL
IMRLMDIMLALPSLLLAVAIVAILGPGLINTVIAIAIVSLPAYVRLTRAAVMTELNRDYVTASRLAGAGT
LRLMFVCVLPNCMAPLIVQATLSFSSAILDAAALGFLGLGVQPPTPEWGTMLASARDYIERAWWVVSLPG
LTILLSVLAINLMGDGLRDALDPKL-

>Q9I256_Q9I255_1_208964
-IPLGVAKAVRHGSAFDLWSSALVVIGYAVPGFLFAIVLIVLFAGGSLGPLARFADYLWHLALPVGSLVV
GGFASLTLLTKNSFLDEISRQYVATARAKGLSERRVLYGHVFRNAMLLVVAGLPAALVSVFTGSLLIEVL
FSLDGLGLMGYEAALGRDYPVVFGSLFIFTLLGLLVKLAGDLAYSLVDPRI-GICAGAVQGYYGGWIDLF
GQRFIEVWSGLPMLYLLIILASLVQPGVGWLLAIMLLFSWTSLVDVVRAEFLRGRHLEYVKAARTLGLGD
AGVMFRHILPNAMVATLTFLPFLLCGAVTTLTALDFLGFGLPPGSPSLGELVGQGRDNLQ-APWLGLTVF
VVLATLLSLLVFIGEAVRDAFDPR--

>Q9I2T5_Q9I2T6_1_208964
-IPLGIAKAVRHGSVFDIWTSSAIIVGYAIPAFLFAILLVVLFAGGSLSLGGKVLDYFWHLALPVTALVI
GNFATITLLTKNSFLDEIGKQYVVTARAKGLTERRVLYGHVFRNAMLLVIAGLPAALLGIFTGSLLIEVI
FSLDGLGLLSFEAAMNRDYPVVFGTLFIFTLFGLVMKLISDIVYTLVDPRI-GVTVGALQGYYGGWVDLL
GQRFLEVWSGLPVLYLLIILASFVQPNFWWLLGIMLLFSWMSLVDVVRAEFLRGRNLEYVRAARALGMRN
SAIMFRHILPNAMISTLTFMPFILTGAIGTLTSLDFLGFGLPPGAPSLGELVAQGKSNLQ-APWLGISAF
VVLAVMLSLLVFIGEAARDAFDPR--

>Q6GAU0_Q6GAT9_1_282459
GLILGVAAATKQNSWVDYTTTVISVIAVSVPSFVLAVLLQYVFAVKLRWFPVAGWEGFSTAVLPSLALSA
AVLATVARYIRAEMIEVLSSDYILLARAKGNSTMRVLFGHALRNALIPIITIIVPMLASILTGTLTIENI
FGVPGLGDQFVRSITTNDFSVIMAITLLFSTLFIVSIFIVDILYGVIDPRIRGVVYGAISGFFGGRVDTI
MQRILEVIASIPNLIVVILFVLIFEPSIWTIILAMSITGWLGMSRVVRGEFLKLKNQEFVMASKTLGASK
FKLIFKHILPNTLGAIVVTSMFTVPSAIFFEAFLSFIGIGVPAPQTSLGSLVNDGRAMLLIYPHELFIPA
MILSLLILFFYLFSDGLRDAFDPKMR

>Q6GCR9_Q6GCR8_1_282459
AIPIGIISAMKRNSWLDITLMIIALIGLSIPSFWQGLLFILAFSLKLILPPSYMPEHPISLILPVLVIGT
SIAASITRMTRSSVLEVMRSDYVLTAYAKGLSTTQVVIKHILKNAIIPIVTLVGLLVAELLGGSAVTEQV
FNINGIGRYIVQKQLIPDIPAVMGGVVYISIVISLANLIIDIFYALIDPKLRGVLLGTIAG-YFNHIDNL
IMRILDVVFAIPSLLLAVAIIASFGASIPNLIIALSIGNIPSFARTMRASVLEIKRMEYVDAARITGENT
WNIIWRYILPNAIAPMIVRFSLNIGVVVLTTSSLSFLGLGVAPDVAEWGNILRTGSNYLETHSNLAIVPG
VCIMFVVLAFNFIGDAVRDALDPRI-

>Q6G9H8_Q6G9H9_1_282459
-IPLGIIAAKRFHKWTDKVIRVISTLSISLPAFFIGIILLFIVTN----LMNIDSVILSQFILPVITLSL
GMCAYIIRLVRSNLLMLLQSNIVQASRLRGMNERYILIHDLLKPTILPIIPLLGISLGSLIGGTVVIENL
FDIPGIGYLLMDSIKSRDYPVIQGCVLFIGFFVVIINTIADLLTLLLDPKQRGVTLGLFAGYKKGWIERL
VLRFIDVGLSIPEFIIMIALASFFQPSLWNLVISITLIKWMNYTRLTRSIVNSEMNKPYIKMAQLFHVPT
RTILIRHLTPKIIPAIIVLMVVDFGKIILYISSLSFIGLGAQPPTPEWGAMLQQGRDFISSHPIMLIAPA
SVIAITILIFNLTGDALRDRL-----

>F4H8L9_F4H8L8_1_590998
----------------------------------------------------ETLDRFTHLILPTIALIL
ISFASYTRYSRASLLEVMNQDYIRTARAKGLPERVVTVRHAFRNALIPLATIIPLDIAALFGGAIITERI
FSWSGMGSLFIHSLGAKDADPIMGYFLVVGTLLVLANIVVDFVYAALDPRIRGIALGAFAGFFRGRLDNL
LMRFTDMVITIPVIMVGAILGAWVGSPITL-ALALSVVTWTSMARLVRGEFLSLREREFVDAARVAGASN
GRIMFKHILPNAVGVIIVNATLLMAAAILLETALSYLGFGITYPDVSLGNLINEYQTAFATRPWLFWWPG
LFIVTIALCINFIGDGLRDAFDPRQR

>F4H3J8_F4H3J9_1_590998
---LAILATATRSRALAGLLQSLPPLGVAIPSFWFGLTLVQWFSFQLPLFPALGNQGLASVVLPAVTLAL
PTSAVVAQLLSRSLLHTLHEPYVDTAVAKGAGRARVHLRHALRNAALPALTATGLVVGGLLSGAVVTETV
FSRAGIGRLTATAVAAQDIPVVQGVVLVAATVYVLANLAVDVVYPLLDPRI-GALIGLVAGFVGGLVDDV
AMRVVDVLLSIPALLLSLALITVLGFGSVNVAIAVGLANVASVSRIMRSEVLRVRTSGYVEAAQAGGSPW
WTVLLGHVLPNSVGPVVVLAALELGAAVLAVSSLSFLGYGEPPPAPEWGALVAGGRDHL----RTSWWLT
TLPGLVIVATVLAAGRV---------

>F4GYY4_F4GYY5_1_590998
AIPLGYVAARRQGRPLDHLTVLASLVGVTIPVFFLAFLLKWLFAVQLTREWDASWDALLHLVLPAVALGS
IPLAIIARITRSSVIEVQDADYVRTARAKGLGPSRLRRRVILRNAMLPVATTIGLQVGLLLSGAVLTETV
FAFPGIGSFLSNAVFNLDYAVLQGFILIIAVVYALVNLVVDVSYGLIDPRTRGMLLGVLAGGLGGRTDTA
IMRFVDLLLAVPSLLLAVSIAAIAGQTPSAVVIAIGVVQVPIFARLLRGSMLAQRGQDYVLAARSLGLSR
RTVTMSHVLPNSVSPVIVQATLLLATAVIEAAALSFLG-GGSPTTAEWGRMLTSAQNELEIAPRLALWPG
ACIAVTALGFTLFGEALREALDPRS-

>F4H854_F4H855_1_590998
GTLVGTGIG-WRRGTWADSLLPISTFFSAVPYFWLGLVVIAIFSVNLAFTPEFIGSVLYYGTLPALTIVI
SSIAGWILGMRNMMVTVSSEDYVTVAQAKGLSERAVVFGYAARNAVLPQISSFALSLGFIVGGTLIMEMV
FSYPGIGFLLYNATTNHDYTLMQGCFLVITLSVLVANVVADFVYAVLDPRTRGVLVGVTAGFVGGAGDET
LSALSNIFLVIPQLPLIILIA-LPSAGGLTVAAVIAVTGWAWGARVLRAQTLSLRRRDFVEAARANGERT
WRIVLAEILPNLTAIIAAGFVGTVTFAVLSQITLAFIG-VTSVSEWNWGTILFWAQGNLALAWWWFVPAG
LCIALLGMALTLINFGIDEFVNPRL-

>B0NGV1_B0NGV2_1_411468
GFALGAIAGMNEGRWIDKGIKGYCLLISSTPAFWLALLLLVVFGVWLEASGVTFTDRVYHAILPAVTLSI
TGVSNIALHTREKMIDIMDSDFILFALARGESGFKLFWRHGLRNVLLPALTLHFASISEIIGGSVLVEQV
FSYPGIGQAAVAAGLGSDMPLLMAITIVTALFVFGGNMTANILYGLVDPRIR-LILGIASATLGKTVDKI
ITFMIDLILGIPHILLLLLISVALGKGLRGVAVGIALTHWPSLARLIRAEVLQLRESPYIQIAQKLGKSR
WYIARKHMLPHLLPQFMVGLVLLFPHAILHESSITFLGFGLSSEQPAIGIVLSESMKYLVTKWWLALYPG
LFLVLTVIMFYVAGEGLRKLADP---

>B0NEG2_B0NEG1_1_411468
-VPAAVFLAKNHRKNSAMVLSSVTQFGIAVPSFWIGILLIMLFAVQFTPFSENPIEWLKSLILPACSIAV
GTTATIIRYLKNTILDQMGFDYVRTARSKGMTQKQVLFKHVLKNALLPAITILGMMIVDVLGGSVIVENV
FNLPGIGHLLTSGVGNRDFPLVQGLVFYLAITVLVINLLVDFLYTVVDPRIRGLLLGSVSGYFGGWIDEI
VMRLMDTKMAFPGVILALVLITVFGSGALNTAIALGIMSIPKFCRVTRSGFMQIKQLEYIKAARSRGASR
FRIMVLHILPNISSSLIVTATLGFSGAVLSEAGLSYLGLGIQPPTASWGKMLYEAQAYLITNPFLAVVPG
IMITIMVLGFNLLGDGLRDLTE----

>B0NJW1_B0NJW0_1_411468
AIPLGLWAGLRKNKRSDNIISLISYLGISIPPFWLAMIGIILFSLKLTVNVNTAADLLWHMILPAFVLSL
NNMAIFTRYIRSNTISQLEEDYVQTAMAKGTGKRKILFRHVLKNCLLPIITLAGINIAGLVCGSFVVETI
FSWPGIGRLAMDAVGNRDFPLIMGYTMFSCIILILGNLIADVLYAVADPRIRGTVIGTVSGYMGGKTDMF
LMRFTDIFMSVPSFLFMVVINSMFPPKVWSMVIILGLFEWCQIARITRAETLSLKERDFVLASKHLGASH
AQIIFGHIIPNMSSSVIVAGSLAVARAILTESALSFMGLGVQLPKASWGTMLQGAQVYIMDMPLLAVFPG
VFVVLTVFSFNILGDALRNALEPKM-

>C4IWP3_C4IWP4_1_641140
GIIMGVVAAYLRDSWFDTGVMSLALLGVSVPSFWLAILAVILFSVTLVPFLDSPLGWLRSLILPASILAL
FQIGYLARMTRSEMLEVMDQDYIRTARSKGVSEYSVLSTHAFRNALVSVLTVSGYIFSLLIGGSVVIEQI
FALPGLGRLLVQAILARDLPVVQGTMLFLGFLFVAINVLVDILYTIADPRVRGAIIGIAAA-WYRRFDTL
LMRVMDALMAFPAILLAIGISAALGHLSSV-IIALTSAYIPRCARIVRASALVLRETDYVDAARLAGASD
LRIITRHILPNCLAPLLVTLTFVFAYAILAEATLSFLGIGTPPPHASWGSIVAQGRDYSVDAWWIMLFPG
IAITISALAINLIGDGLRDVLDPRLK

>C4IWP9_C4IWQ0_1_641140
----ALL-ARKPDGMLDKSVRLVTMLGTGIPVFWLGMGLQFIFFYKLAGNLRGFGLALQHLCLPALTIVM
NLLAVGTRLTRSTLLDEREQPYVRTALGKGLTGRSILLKHMLRNAANPILVTTSMQFGYLISWILMVEVI
FEWPGIGLYAYKSFQLFDYAPVIALALVSTAGFVIINLAVDLVQPLIDPRIRGVIYGAIAGFVSPRIDTL
MMRIVDVFMGFPSLIFALAVAAALGRGLGSVTLALSLMWWPGFARTVRAEVVRLKEFPHVEAARALGVKP
VLIFIRHILPFVAGPVNIRITTDIGYALVAVTALSFLGLGAKSPTPEWGLLIRDARPYF----GTAWWYL
VFPGTAIMLCAAASSILGDSLTARR-

>C4IV67_C4IV68_1_641140
GSFLGVVAGARPGSFRDRFLSVASLVLYAVPGFWLALVLVILFSIKLKHGLARASDIARHLILPVVSLAV
IYLALYLRVMRAAMADIWRMDFVRALRARGISRPRIVLFHVARNALLPLVTVLGVQAASMLGGSVVIESV
FAVPGLGRLAQEAVASRDTPLLLGVIITSALMVILVNFVIDLVYLWLDPRI-GSIVGTLAGFAGGFIDEA
LMRVAEAFQTVPGFLLALALVSIAGSLPVL-IAAIALSSWTQATRLTRAQVLSIRESDYVAAARVIGMHP
LEIAFRQILPNALPPVLALVPVIVASAILTEAALSFLGLGD-PNRVTWGGMIAEGRTVLRSAPWLSILPG
AALALTVVGVYLAGEGLTEAMSRR--

>C4IV50_C4IV51_1_641140
-IPLGMWAARHREGWQDQVVRFVAFLGVSMPNFWLGFLLVLVFSIQLGWLPPMGRGGFAHMIMPAIAISF
MSLSINARLLRASMLEVSGQRHVRYARLRGLSERSVERSHVLRNAWLPIITATGMHIGELIGGTLVIESI
FGWPGVGRYAVSAILNRDYPVIQCFTLVMVTIFVICNLIVDVVYAWADPRIRGIVIGGAAGFLGGRADQV
IMRITDVFLTFPTLVLALFMVGMLGTGLVNVILAIALSHWAWYARIVRGIVMSLRHREFLLAARMSGAGP
VRTFWEHLLPATFSQLVVLATLDVGHIMLHVSGLSFLGLGVTPPTAEWGVMINDARQFVWTAPMLILWPG
LALFLSVMAFNILGDALRDSLDPHLK

>C4IR90_C4IR89_1_641140
GIPAGVIAAVKRGSWFDQGLMGISLVGYSMPIFWWALLLIIFFSGVLSGQKGAFLSAASHLILPTIVLAT
IPLAVIARQTRSAMLEVLGEDYVRTARAKGLPIRRIVGLHALRNAMIPVITTIGLQVGVLMAGAILTETI
FSWPGIGKWMLDSISRRDYPVVQSGLLLIAFIIMVVNLVVDLLYGLINPRIRGIAIGVFSGYMGGGVDTV
AMRIMDVMLAFPSLLLALVLVAILGSGLINAVLAITLVLLPHFSRLTRAAVMAEKEREYATAAKLAGAGK
LRLMFKTILPNCLAPLVVQATMSFSNAILDVAALGFLGMGAQPPTPEWGTMLAEAREFIMRAWWVVTFPG
LAILITVLAINLIGDGLRDALDPKL-

>C4INK3_C4INK2_1_641140
-IPLGIRKAIKDGSRFDTWTSAVIIIGYAIPSFLFAILLIVVFAGGSMTWFEKIKDYLWHMVLPVTALVL
SAFATTTLLTKNSFLEEIRKQYVTTARAKGLTENQVLYRHVFRNAMLIVIAGFPGAFISAFTGSLLIETI
FSLDGLGLLGYQSVINRDYPVVFANLFIFSLIGLLVGLLSDLTYTWIDPRI-GVTAGAVQGYFGGWVDLL
FQRFIEIWSSIPVLYLLLIIAAILPPGFWVLLGIMLLFSWVAFVGVVRAEFLRARNFEYVNAARALGVKN
GTIMWRHLLPNAMVATLTFLPFILNGSITTLTSLDFLGFGLPPGSASLGELLAQGKNNLQ-APWLGITGF
VVISAMLSLLIFIGEATRDAFDPR--

>C4IWG9_C4IWG8_1_641140
AIPVGVYAASRRGKTGDVLSMGVAQVGVAIPNFWLGLLLILLFALQLAGWEGGFWNGIRSLFLPALALAL
PLAAILARVTRSAVIETLGEDFVRTARAKGLTRKAALWRHAVPNALIPVVTIIGLQFSFLLAGTIIIENV
FNLPGLGRLVFQAIAQRDLVTVQSLVTLLAASVIGVNFIVDLVYGFIDPRLSGIPLGSLAAARGGLIDGF
VMRMTDLAFAFPALLTAVIITAIFGPGAVNAMIAIGIFNIPVFARVTRGASLGLWKREYVQAARCAGRGD
ISITLLHVLPNINHVLIVQATIQFALAIVAEAGLSYVGLGTQPPSPSWGKMLNDAQTYIYDAPWLAIFPG
LAITLAVLGLNMLGDGLRDVLDPRVR

>C4IVT7_C4IVT8_1_641140
GTFLGTLAALKQNSATDYFVVALATFGITTPNFVVAPLLSLLFGVILVPAGGWSSANVAYWILPVLTLAL
PQVGVIARLVRGATIEALRANHVRTARAYGLPSRVVVGIHALRAAMLPAVSYLGPTAAALLTGSVVVETI
FGIPGIGRYFVQGALSRDYTLVMGTVVVISIFVVVFNLIVDLLYAWLDPRVRGVGYGTISGYLGGRVDNV
MMRLVDILYSLPFIFFVILMLVFFGRSIFIIFIAIGATEWLDMARIVRGQTLSLKRQEFVQAAEALGATR
SGVITRHIIPNALGPVIVFVTLLVPKAILLESLLSFLGLGVQDPLTSLGLLISEGAQNMRGASWQLIWPA
ATLTIILFALNFVGDGLRDSLDPK--

>B1Z9H8_B1Z9H9_1_441620
GLPLGLVSGLRAGSGLDRLALIGAVALRALPPFVLGLVLMLVFSIRLEWLPPAGYGTWREMALPSLTLAL
GLAAVSSRVARDAVAAVGATTYYRFARLKGLPERAVLVRHGLRNAAIPVITYLGLQAVYLIEGVVVVESL
FAYPGIGHALVHAVIARDVPMVQGAALVMGLMFVLLNLGVDLLCRLLDPRL-GLLLGVLAAWRGGVTERA
LVALSDIVLALPGLLLVLLLLFAPGHFLPL-YLGLSLSLWVEFFRVARTTTARLLVEPRIEASRLLGFGT
FYILRHQVLPEIAPLLLTLASFAMGTAILAISTLSAISVGLQPPTPELGSMIVELLPYY----DEAPLTV
LMPGILIFLLVL--------------

>B1ZJX0_B1ZJX1_1_441620
GLALGSLAAFDRGGIADRGVGLAASLGLAVPNFVTAPLLQIVFGLGLLPIGGWADGNPRNLVLPVLTLAL
PHAAGIARLTRASLGEVLIQPHIRTQRAMGLSRAR-IARHALRGALLPVVATLGPLAAGLMTGSVVVETI
FGLPGIGRYFVEGALNRDYTLVMGTVVLVAVLVIVFNLIADLIAAALDPRVRGVAYGAVSGLAGGTVDAL
MMRVLDILYALPFVFFVIMLLVFFRAGLWLVLVAVAAVEWLDMARIVRTQTLSLKSRDFFRAAIALGAGT
GTILLRHAVPNMLGPIIAAATLLVPRVILLESFLSFLGLGVQEPATSWGVLIAEGSRALESAPWMLAAPA
GFLVVTLVALNRLGDGLGEALDPRL-

>B1ZBI0_B1ZBH9_1_441620
--LLGIAAGLRPGGFFDRLAFAVSSVFISIPNFWLGIVLALLLSVKLGWLPAIGYGGFSYTVLPALVLAV
ELSPVLIRTLSSAVAAQMSEAYVAVGHVRGLSRPRIVAAHALRNASVPLLNLLGVQFSSLLGGVIIVEYI
FDYPGLGLLTINAVLQRDFPLIQGIAIVTSAIFVLINILVDLAATTIDPRL--CALGTVAGYFGGRTDTV
IMRITDAQLSIPMIILAIAVLGADRPTIPAIILVLGLSNWPVYARVMRSVVMAERGREYVRAAQVSGATH
PRIILTLLVPLLVPPLLFTSVLDVARMMIFESTLGFLGLGVQPPTPTFGSIIADGRKYL----LNAWWIA
TMPGVFLCLTLTSINLIGAAFERA--

>C7NPJ3_C7NPJ4_1_519442
-ITLGAIMAYREGSRFDTANSALAIFASGIPFFVMAIILVFIFAQTLGFNLAFLHSVIFHSTLPIASIVI
SRYGVRALAMRGNSISILGKGYVEVAKLRGLPDRIIALRYVGRNAVLPMYTGMLLSFGWVLGGTIVLEQV
FNYKGLGWMLFQAYDYRDYPVLMGAFLVITLSLVVGIFLADLSYGFVDPR---TILGTVAGYKGGRVDGA
ISMFIDIAMTIPGLPLVMVLALNVLRPATI-GMIIMINYWGGLGRAIRSQVLTLRQENYVEASRTMGVST
WKIILKDVIPNLMPYILINFVNAARFVVFSAVGLYFLG-VLPTDVANWGVMISDAYGQGAIIWNWLFPPV
FAMLFLALGLILLSQSLDRVFNPRVR

>C7NSD2_C7NSD1_1_519442
--LVGMYLGWWRGTMKDQSLFSGSLFIYSIPVFWVAWLFMWVFNYQLLTAVNVIVDFLRHLALPAFTVAA
ITWVGSMLVMRTQMNNVTDADYVYLAKAKGLSERTVIVKHAARNALIPVATSAIVALAFILDGSIIIENV
FNWPGMGSVVVTAVIQQDTPVVQAVFFILAILIIIARLLQDVVYTYLDPRIKGVPLGLISGYGNTWIDEL
IQRIADIVYSLPFLPLVILLVAIRGVNTTNIIIAIVIKSWVNNAIVIRGETLSLKERSYVESAKVAGASD
ARIVFRHILPNVLPLTFVYLAQDAAYAILTQASLAYLGLAD-FTSQSWGLMLQNIQAQNEVAPWWLLPPG
IAIALVAAAFYFMGFSME--------

>C7NU39_C7NU38_1_519442
-IVIGAIMAWYEGTRIDSGLVAYVLTMNSIPYYVIAVVMLVFLGYEWGFNLEFMIGMVRHGAMPILSSFV
VGFASGSLNMRGNAVRIMGSDFIRSAEIRGIGVNRILTRYLTRNAILPIYTGMMIGIARLFSSSVITEQI
FQYIGLGYYTFEALIQRDYPLLMGSFLFFTFITILGILFADLTYGLIDPR--GVLVGFVGGYKGGLVDRV
MMTITDIQAVLPGLPLIIVLAFSPREPFIV-GVVLAIDTWPGLARALRSQVLTLREEDYIEAGRALGLSS
ATLIRQDLIPKLAPYILVNMAGAATQVLKASVALYFLG-VLPYSTLNWGVMMNNAYETGNAAGHWLFFPA
AFLSGMTFVLVLFAQGLDKVFNPRLR

>D3P9X6_D3P9X5_1_639282
GIFAGIIASVKRYSIFDYTSMVGSLAGVSMPVFWLGLLLIYFFAVKLAKDYEAFWDALKHLILPGFALGT
IPMALIARMTRSSMLDVLKEDYIKTAKAKGCSSFRVIMIHAFRNAAIPVVTIVGLMFGTLLAGAILTETT
FSWPGIGKWLVNAVYQRDFPVVQCATLIIAVIFVVINLIVDIIYAFINPKVRGLIMGSVAGYYGKKVDAV
IMRIVDIMFSIPAILLAIVIVSMLGSLYNA-MIAIGVVGIPSYARIVRASVLQEKEKEYVVASRINGSSD
LRLIFKVILPNCMAPIIVQSTMGFASAVLEAAGLSFLGLGAQPPTPEWGAMLSDSLQYIMRAPWMITFPG
LAIFMAVLGFNLVGDGLMDVLDPK--

>D3PAM1_D3PAM2_1_639282
-LPLGVLSAYYKDTLFDRGVTIFVFIGFAIPTFWLALLCMYYFGVVLLTMFGKIIDVIKHTIMPVGISVF
GGLAGLSRFARNSMLEVLNEEYVEAARSRGLPENKILFKHALRNALLPIITILGLSIPGLIGGSVIFESI
FGLPGMGQLFYQSVMMRDYPTIMGILVIGAVLTLIGNLVADVVYALVDPRIRGTAFGLIAGYYGGFIDSM
VMRFVDVMLSFPSFFLILAVIGFLKPSLVNVMIVIGLTSWMGVARMVRAEVLSVKERDYVIAAKILGLRT
WKILLKHVLPNVFTPIFVTATLGIAGAILTESALSFLGLGVQPPTPSWGNILTVGKDNIMFAWWLSFFPG
VAIFLTVLGYNLLGEGLRDLLDPK--

>H4EEJ1_H4EEJ0_1_931448
-IPLGIIAAKRFHKWTDKVIRVISTLSISLPAFFIGIILLFIVTN----LMNIDSVILSQFILPVITLSL
GMCAYIIRLVRSNLLMLLQSNIVQASRLRGMNERYILIHDLLKPTILPIIPLLGISLGSLIGGTVVIENL
FDIPGIGYLLMDSINSRDYPVIQGCVLFIGFFVVIINTIADLLTLLLDPKQRGVTLGLFAGYKKGWIERL
VLRFIDVGLSIPEFIIMIALASFFQPSLWNLVISITLIKWMNYTRLTRSIVNSEMNKPYIKMAQLFHVPT
RTILIRHLTPKIIPAIIVLMVVDFGKIILYISSLSFIGLGAQPPTPEWGAMLQQGRDFISSHPIMLIAPA
SVIAITILIFNLTGDALRDRL-----

>H4ECN1_H4ECN2_1_931448
AIPIGIISAMKRNSWLDITLMIIALIGLSIPSFWQGLLFILAFSLKLILPPSYMPEHPISLILPVLVIGT
SIAASITRMTRSSVLEVMRSDYVLTAYAKGLSTTQVVIKHILKNAIIPIVTLVGLLVAELLGGSAVTEQV
FNINGIGRYIVQKQLIPDIPAVMGGVVYISIVISLANLIIDIFYALIDPKLRGVLLGTIAG-YFNHIDNL
IMRILDVVFAIPSLLLAVAIIASFGASIPNLIIALSIGNIPSFARTMRASVLEIKRMEYVDAARITGENT
WNIIWRYILPNAIAPMIVRFSLNIGVVVLTTSSLSFLGLGVAPDVAEWGNILRTGSNYLETHSNLAIVPG
VCIMFVVLAFNFIGDAVRDALDPRI-

>H4EGJ9_H4EGK0_1_931448
GLILGVAAATKQNSWVDYTTTVISVIAVSVPSFVLAVLLQYVFAVKLRWFPVAGWEGFSTAVLPSLALSA
AVLATVARYIRAEMIEVLSSDYILLARAKGNSTMRVLFGHALRNALIPIITIIVPMLASILTGTLTIENI
FGVPGLGDQFVRSITTNDFSVIMAITLLFSTLFIVSIFIVDILYGVIDPRIRGVVYGAISGFFGGRVDTI
MQRILEVIASIPNLIVVILFVLIFEPSIWTIILAMSITGWLGMSRVVRGEFLKLKNQEFVMASKTLGASK
FKLIFKHILPNTLGAIVVTSMFTVPSAIFFEAFLSFIGIGVPAPQTSLGSLVNDGRAMLLIYPHELFIPA
MILSLLILFFYLFSDGLRDAFDPKMR

>G8AGA6_G8AGA5_1_1064539
-FPIGIYSATRQYSLGDYVLTFLGFLGLATPSFLLALVMLYFANVWFPWSWGKAMSVFEHMWIPVIVIGT
AGTAAMIRRLRANLLDELHKPYVVTARAKGLPPGRALVKYPLRVALNPFVSDIGNLLPQVVSGAAIVSVV
MSLPTTGPMLLQALRSQDMYLAGSFLMFLAVLTVIGVFLSDLALAALDPRIRGIVIGGIAGYYGGWVDNL
IQRLIEIIRSFPELPLWMALSNPIFIYFGI-TVILGLLEWTGLARAVRSKLLALREEDFTTAAQLMGASP
ARIIGRHLLPSFMSHLIASATLAIPGMILGETALSFLGLGLRPPITSWGVLLTEAQNINVVLYPWLMLPV
LPVIVTVLSFNFLGDGLRDAADP---

>G8AUW7_G8AUW8_1_1064539
GIPLGILTAERQGSWSDMLIMIVALFGISFPVFWLGLASVLLFSQELASSGGGFLTHLHHLVLPAGVLGI
SVAAYITRLTRSAMLEVLGQDCIRVARAMGVPERRVVWRLALKNALVPILAIVGVTFAWSLGSAILIEVV
FSRPGIGSMILKAVSARDYQLVQAGVLVLAVAVVLVNSLLDLAYGLVDPRLSGMVIGAVAGFFGGWVERV
TVSIIDILLAFPGFLLALALVAARGSSLESVIIAVALAFTPRVAAVMRAVVLTIKPRTYVEASRAIGMGT
MRLLFLHVVPNSLPPVIVVATVSAATAILAEAGLSFLGLGVQPPAPTWGNVIADGQSFLASNPLISLSAG
ICIAVMVVALNLLGDGLRDTLDPQM-

>G8AH76_G8AH77_1_1064539
GIPAGVMAAVHRGRWPDHLIRVIGLIGHSIPIFWLGLMALLVFYARLAGESDVFWNALHHLVLPAGILGL
YSVAYIARMTRSFMLDQLRQEYITTARVKGMSEARVIWRHALGNIAVPLTTVVALSYASLLEGSVLTETV
FAWPGLGLYITNSLLSADMNAVLGGTLVVGAVFIGLNLLSDLLYRLLDPRARGLLIGTVAGYLGGWVDAV
LMRVTDIFLAFPKLILALAFVSALGPGIENAIIAIAITSWPPYARIARAETITIRKSDFISAARLQGAST
PRIILGHVVPLCSSSLIVRVTLDMAGIILTAAGLGFLGLGAQPPAPEWGAMIATGRQYVLEQWWVATMPG
IAIFVVSLGFNLLGDGLRDVLDPK--

>G8AZA7_G8AZA6_1_1064539
GIGAGVLAAVRRGRMADQMVSGVSYLGIAVPDFFWAIVLVLIFGSYLAPLADGFVPWASHLVLPVVTLVL
MLIARIARLTRSSMIDVLQTNYVKYARAKGLPEKVVIVRHALRNALLPTITVLAIDFGLILGGVVVIETV
FSFPGMGRLLLFAIQRHDLPLIQATILIISTAYCLANLAADLLYAFVNPKIRGVPLGLVAGYGRGRTDEI
IMRCMDVLMSFPPILLGILVLVTPPALWKA-VVAIGIVYVPQVVRLTRAITLELMQEEFITAARLRGEST
AYILFHEILPNIWPPLAVESSLRVVFAILLGAALSFIGMGAQPPSSDWGLMISEARPFVEQAPWIALCPG
LAMGITVIGINLLGDGLRAVLDPR--

>G8AWZ8_G8AWZ9_1_1064539
GIGLGLYAGLRPRAAAARLIMAGSVVGLSLPGFWVGLMLVIGFSVRLVGSSFLTADGLAHLILPAANLAL
FKLALILRLTRAGVREVVHLDYVRFARARGLAPSRVVGVHILRTILIPIVTVIGLEFCSTVAFSMVTESI
FAWPGMGRLMVESIHVLDRPVIVAYLVAVVLLFVAVNLLADILYRLLDPRV-GTLVGLAAAQAGGHADTA
LMRLADLQLSCPSILIALMVIAFLGRGTGNVLLALVLVEWAYYARAARSAALVELKAEYVEAARGLVLPS
WWILLRHVLPNCLPSLVVIATTQVARAIALEATLSFLGLGVPVTEPSLGLLIANGRQYVLSETWISLYPG
VALLLLMAAINLAGDRFRDALNPRL-

>G8AUB0_G8AUB1_1_1064539
GVALGTLAAMRAGTWSDTAITVVGLTAYATPIFWIGLMLILLFSVNLYTGWDAFLDRAKHLVLPVTTLGL
FYMAVYTRLTRASILEVRDMDFVKTARAKGLPEWRIVSVHILRNAILPVITVAGFQAGHLIGGSILIETV
FALPGIGRLAFEAVLQRDYQVLLGIFLLTSVVVVVFNLLTDLIYSLVDPRIEGVFLGAVSGFYGGRVDDL
VMRFTELFQTIPNFVLAVVLVAIFTPSLTSIVLAIAIVSWPPLARLARGEFMSLRSREFVHAAVTTGQSN
MTIIWRQILPNSLSPIIVSASLMVATAILLESSLSFLGLGDP-NLMSWGYMVGAARTVIRQAWWMSFFPG
IAILLTVLALNLVGEGLNDALNPKL-

>G8APQ5_G8APQ6_1_1064539
GLPAGIIAAVRRGSIFDHGVMGISLTGYSMPIFWWGLLLILFFSVGLAGEYGAFWSALHHLILPMIVLGT
VPLAVVARMTRSAMLEVLGEDYIRTAKAKGLAGKRVIGLHALRNALIPVVTVIGLQVGTLLGGAILTETI
FSWPGVGKWLIESINRRDYPALQGGVLLIATTVMTVNLLVDVLYGVLNPRIRGLALGMIAGFFGGATDAL
VMRFMDILLSLPSLLLAVVVAAILGPGLVNAMLAVSIVVIPHYARLTRAAVMAETNKDYVVASRVAGAGP
LRLMLVVILPNCVAPLIVQATLGFSTAILDAAALGFLGLGAQPPTPEWGTMLASSLQFLQRAPWVVTWPG
VAILVTVLAFNLLGDGLRDALDPKLK

>G8AVV5_G8AVV6_1_1064539
GVAAGVLAGRRPGGRFDRAVSVLSSLIFAVPSFWIGLVGIVLFAVQLGAGWPHAVDVAAHLVLPAATLGL
GYAALYARVTRAAVIETSRLDFVRTARAKGISETRVTLRHILRNALLPVVTLSGLKLGSMLGGAV-VETV
FSWPGLGRLAFEAVADRDVNLLLSLFLCNSLLVIVMGILVDVSYAALDPRIEGVGLGAVAGYFGGVADHL
LSRLCDYVQTLPSFLLSMVLVAVLAPSIGSVMLAIGLTSWPEIARLTRAEVLRIRNADWVLAARTMGLGH
GHILLNHVLPNGIAPVVAMITAVVAHAVLVEAALAFLGLGDP-NLVSWGAMIGNARPLLRTLWYLMALPG
LAIFATVMVFTLLGNGLSERLDPR--

>G8AZP2_G8AZP3_1_1064539
GIPLGLWAGLKPDSLAGRVIMTGSILGFSLPTFWVGMMLIMAFAVTLVQWSFLTADGLAHLILPAVNLAL
FKLSLVIRLARAGTREVALQDYVKFARAKGLAPARVVGVHILKNIMIPVVTVLGLELGSVIAFSVVTESV
FAWPGMGKLLIDSILQLDRPVVIAYLLVTVLLFVVINLIVDLVYSLLDPRIRGVAVGLLAAYAGDRVDGL
VMRLVDIQLSFPAILIALILLALLGKGVDKVIVALAAVQWAYYARTIRGSALVERRKEYIEAAQCLALPH
RRIMMRHLLPNCLPPLIVVATVQVAHAIALEATLSFLGVGVPVTQPSLGMLIASGYQYMLSDYWVSLFPG
LALLVTIVAINLVGDRLRDVLNPRL-

>G8AJB9_G8AJC0_1_1064539
-LLIGMVLAVHKGTRLDRVGTIVIVGLCATPEFLVATLGVLVFSIHLVTPGSGVLTLIKSMLLPLATMTI
IVTAQLARMTRAVVGNILTQPYVETARLKGAGSVRVITVHALRNAVGPLINIIAMNVAYLISGVVIVETI
FAFPGLARLMADSVQARDLPVVQACAMIFSAAYIGLIMVADIVAKLFDSRK---TLGLLAALRGGWFDAV
VSRIVDVVLSVPKIIAGLVVLAVTGPSLVAIVVLTAVVYAAGVFRIARALGQDLIAQDFITVARARGEGN
RWLLFGEMLPHVVMPLTADFALRLSFAILFMSGLSFLGLGVQPPMADWGGLVRENLDGLQIGSWAPIYPA
LSIAVVSVLLNLFVDGLQE-------

>G8AWN8_G8AWN7_1_1064539
GLPLGIIAAIRPNSWIDRAALLVSVTGQAMPTFWFALVLVVLFSITFPLLPPSGSGTWKHFVMPTVVLGY
YATPAIMRLTRAGMLEVLASDYIRTARAKGLHPAVVLLKHALRNAVIPVVSLSAVQFGFMLGGSVVVETV
FALHGTGQLAWESISRSDLPTVQAIVLVLSSFYVVLSLIADLLNAWLDPRIRGTTLGVCAGYFRGRVDMV
VTFLVTVRLSTPVVLVALAVVALFGSLEVV-ILVLSALLWDRFAIVMRTSTIQATSQDYVLAAQAVGCSV
PRIIFGEILPNVLNNLIIVATLEMAHAILLEAALSFLGLGVQPPLPSWGLMVAEGRSNLFFEPWLIAIPG
VALFLLVLAINLVGDGVRDVTA----

>G8B006_G8B007_1_1064539
GLLLGLAAADVRRAWPGTALTIGSVLALSVPPLALATWLML--------------AGSGTAPWAVAALAL
PAVAMIARLTRTQVMEVLGRDFIRTAQAKGLGRSAVLLRHALPNALVPLAAAAGSVAGTILTTTAAVETV
FALPGVGRLTVQAVLARDHTVAGAAVLIFVLMQVAISLTAELLIGLADPRLRGVASGGVAGWIGGRTDAV
VLRLADLLHGFPELSLAIAASALLGPGTEAMVLTLALAAWPSQVRWCRALALSNRTAEHVRAATALGAGP
LHTVRRHLLPAVAGPVAIRAALSIGPVMVAEATLSGLGLGIQEPAVSLGTLMRDGLADLRDAPHLIGATT
VTVAAIALAVNLLAEGLREGLDPR--

>D2NKC6_D2NKC7_1_431946
-IPLGIRKAVYNGSRFDVWSSAFIIIGYAIPAFLFAILLIVFFAGGSLPWYQKITDYLWHITLPVLATVI
GGFAALTMLTKNSFLDEVRKQYVVTARAKGVSEKNILWKHVFRNAMLLVIAGFPATFISMFTGSLLIEVM
FSLNGLGLLGYEATVSRDYPVMFGTLYIFTLIGLLLNIVSDISYTLVDPRI-GVLAGALQGYYGGKVDLW
GQRFIEVWSGMPTLFLIILLSSVVQPNFWWLLAITVLFGWMSLVGVVRAEFLRTRNFDYIRAAQALGVSD
RSIILRHMLPNAMVATLTFLPFILCSSITTLTSLDFLGLGELLLQGKNNLQAPWLG----------ITAF
LSVAILLSLLIFIGEAVRDAFDP---

>D2NEY8_D2NEY7_1_431946
GVIAGVLCARYVGSPLDFTVRTLTLLGNSVPVFWLGLLMLALFYARLSGDREAFTNAINHLILPVLLLAY
FSLASITRLTRSACLGEMNKEYILLARAKGASEMTILLRHVLPNIRGTLLTVIALAYTSMLEGAVLTETV
FSWPGIGRYLTTALFAGDTTAIMGGTLLIGVCFVLINNLTDLLVRLTDPRLRGLLIGILAGYYGGWLERV
LMRFTDIVMSMPRLILAFAFVAMLGPGLVNGALALALTTWPAYARQARSEIQRLRHSDYLAAAEMMGIRG
RRLLAGHILPLCLPSAIVRLALDLAGIILAAAGLGFLGLGARPPMAEWGAMIADGMQVIFDQWWIAAAPG
AIILIASLAFNLLGDGLRDVLEP---

>D2NFI9_D2NFJ0_1_431946
GMAAGIIAAVWRNRWPDRLSMTIAVSGISFPAFALGMLLIQVFSVELGWLPTVGADSWQHYILPSLTLGA
AVAAVMARFTRASFVDVLSEDYMRTARAKGVSETWVVLKHGLRNAMIPVVTMMGLQFGFLLGGSIVVEKV
FNWPGLGRLLVDSVEMRDYPVIQAEILLFSLEFILINLVVDVLYAAINPAIRGTLLGLLAGYYEGWWDRL
IMRICDVLFAFPGILLAIAVVAVLGSGIANVIIAVAIFSIPAFARLVRGNTLVLKQQTFIESARSIGASD
MTILLRHILPGTVSSIVVFFTMRIGTSIISAASLSFLGLGAQPPTPEWGAMLNEARADMVIAPHVAVFPA
LAIFLTVLAFNLLGDGLRDALDPKIK

>D2NHZ1_D2NHZ2_1_431946
GVSAGVIAALKQNTKWDYTVMGLAMTGVVIPSFVVAPLLVMIFAIILLPGGGWNGGALKFMILPMVALSL
AYIASIARITRGSMIEVLHSNFIRTARAKGLPMRRIILRHALKPALLPVLSYMGPAFVGIITGSMVIETI
YGLPGIGQLFVNGALNRDYSLVLSLTILVGALTILFNAIVDVLYAVIDPKIRGTLYGSLSGYLGGKVDSV
MMRLLEILNSFPFMFFVILLVTFFGQNILLIFVAIGMVSWLDMARIVRGQTLSLKRKEFIEAAQVGGVST
PGIVIRHIVPNVLGVVVVYASLLVPSMILFESFLSFLGLGTQEPLSSWGALLSDGANSMEVSPWLLLFPA
GFLVVTLFCFNFIGDGLRDALDPK--

>D2NCE2_D2NCE1_1_431946
GIPVGVLAAVKRGSIFDHTAVGLALTGYSMPIFWWGMMLIMLVSVHWWGEDGNFIDAVAHMILPAIVLGT
IPLAVIVRMTRSSMLEVLGEDYIRTARAKGLTRMRVIIVHALRNAMLPVVTVIGLQVGTLLAGAILTETI
FSWPGLGRWLIDALQRRDYPVVQGGVLLVATMIILVNLLVDLLYGVVNPRIRGVILGLIAGYFGGLVDNI
IMRVVDIMLALPSLLLALVLVAIFGPSIGNAALALTFVALPHYVRLTRAAVLVEVNRDYVTASRVAGAGA
MRQMFINIFPNCLAPLIVQASLGFSNAILDMAALGFLGMGAQPPTPEWGTMLSDVLQFAQSAWWVVTFPG
LAILLTVLAFNLMGDGLRDALDPKLK

>D2NC61_D2NC62_1_431946
-VPLGIWAARHRDRLPDFAVRFIAFLGVSMPNFWLAFLLVMAFSVYLQWLPAMGYGGWQHIILPAVSIAF
MSLAINARLLRASMLDVAGQRHVTWARLRGLNDKQTERRHILRNASLPMITAVGMHIGELIGGTMIIENI
FAWPGVGRYAVSAIFNRDYPVIQCFTLMMVVVFVVCNLIVDLLNAALDPRIRGLIIGGSAGLIGGRVDQA
TMRVADMFMTFPTSILSFFMVGVLGTGLTNVIIAIALSHWAWYARMVRSLVISLRQREFVLASRLSGAGH
VRVFVDHLAGAVIPSLLVLATLDIGHMMLHVAGMSFLGLGVTAPTAEWGVMINDARQYIWTQPLQMFWPG
LALFISVMAFNLVGDALRDHLDPHL-

>E8D0I0_E8D0H9_1_871588
GMAIGIAAAVWRNRWPDRVGMTLAVTGISFPAFALGMLLMQIFSVDLGWLPTVGADSWQHYILPSLTLGA
AVASVMARFTRSSFVDVLSEDYMRTARAKGVSETWVVLKHGLRNAMIPVVTMMGLQFGFLLGGSIVVEKV
FNWPGLGRLLVDSVDMRDYPVIQAEVLLFSLEFILINLVVDVLYAAINPAIRGTVLGLLAGYYEGWWDRF
IMRICDVLFAFPGILLAIAVVAVLGSGIANVIVAVAIFSIPAFARLVRGNTLVLKQQTFIESARSIGASD
TTILFSHILPGTVSSIVVFFTMRIGTSIISAASLSFLGLGAQPPTPEWGAMLNEARADMVIAPHVALFPA
VAIFLTVLAFNLLGDGLRDALDPKIK

>E8D6J7_E8D6K3_6_871588
GIPVGMLAGVTRSKWPDRFISALALLGFSIPVFWLALLLTLFFSLTLPWRDEMVMSAIRHMVLPVLTLSV
APTTEVIRLMRISTIEVYDQNYVKAAATRGLSRFTILRRHVLHNALPPVIPRLGLQFSTMLTLAMITEMV
FSWPGLGRWLIHAIRQQDYAAISAGVMVIGSLVIVVNVISDILGAMANP---GLVLGVVAGATHGLRSAV
LNHILDTLLSIPSLLLAIIVVAFAGHLSHA-MFAVWLALLPRMVRSVYSMVHDELEKEYVIAARLDGATT
LNILWFAILPNITAGLVTEITRALSMAILDIAALGFLDLGAQLPSPEWGAMLGDALELIYVAPWTVMLPG
AAITLSVLLVNLLGDGIRRAII----

>E8D4U8_E8D4U7_1_871588
GVSAGVIAALKQNTRWDYTVMGFAMTGVVIPSFVVAPLLVMVFAITLLPGGGWNGGALKFMILPMVALSL
AYIASIARITRGSMIEVLHSNFIRTARAKGLPMRRIIFRHALKPALLPVLSYMGPAFVGIITGSMVIETI
YGLPGIGQLFVNGALNRDYSLVLSLTILVGALTILFNAIVDVLYAVIDPKIRGTLYGSLSGYLGGKIDSV
MMRLLEILNSFPFMFFVILLVTFFGQNILLIFVAIGMVSWLDMARIVRGQTLSLKRKEFIEAAQVGGVST
ASIVIRHIVPNVLGVVVVYASLLVPSMILFESFLSFLGLGTQEPLSSWGALLSDGANSMEVSPWLLLFPA
GFLVVTLFCFNFIGDGLRDALDPK--

>E8D3H2_E8D3H3_1_871588
-IPLGIRKAVHNGSRFDVWSSAFIIIGYAIPAFLFAILLIVFFAGGSLPWYQKITDYLWHITLPVLATVI
GGFAALTMLTKNSFLDEVRKQYVVTARAKGVSEKNILWKHVFRNAMLLVIAGFPATFISMFTGSLLIEVM
FSLNGLGLLGYEATVSRDYPVMFGTLYIFTLIGLLLNILSDISYTLVDPRI-GVLAGALQGYYGGKVDLW
GQRLIEVWSGMPTLFLIILLSSVVQPNFWWLLAITVLFGWMSLVGVVRAEFLRTRNFDYIRAAQALGVSD
RDIILRHMLPNAMVATLTFLPFILCSSITTLTSLDFLGLGELLLQGKNNLQAPWLG----------IAAF
LSVAILLSLLIFIGEAVRDAFDP---

>E8D5Q7_E8D5Q6_1_871588
GIPVGVLAAVKRGSIFDHTAVGLALTGYSMPIFWWGMMLIMLVSVHWWGEEGNFIDALAHMILPAMVLGT
IPLAVIVRMTRSSMLEVLGEDYIRTARAKGLTRMRVIIVHALRNAMLPVVTVIGLQVGTLLAGAILTETI
FSWPGLGRWLIDALQRRDYPVVQGGVLLVATMIILVNLLVDLLYGVVNPRIRGIILGLVAGYFGGLVDNI
IMRVVDIMLALPSLLLALVLVAIFGPSIGNAALALTFVALPHYVRLTRAAVLVEVNRDYVTASRVAGAGA
MRQMFVNIFPNCLAPLIVQASLGFSNAILDMAALGFLGMGAQPPTPEWGTMLSDVLQFAQSAWWVVTFPG
LAILLTVLAFNLMGDGLRDALDPKLK

>E8DA40_E8DA41_1_871588
GVTLGFLAGRFLHRWPDKMICRISYLLSSLPTFWIAMLLLALFAVRWNAGTALLSERLRHLVLPVCALSL
LGMGQIALHTREKIASVMKSEFIRFARAQGDKGWSLLRHQVLRHAITPALCLQFASLGELMGGALLAEKV
FAYPGLGQATIDAGLRGDVPLLMGIVLFCTLLVFAGNTISAWLVVVLNRSLE--VIALVMARIHPRLDLL
MRLITDAMLAMPHLLLLILICFTLGGGKSGVIAAVALTHWPRLALILRADAERVAQSDYLTLTYRLGHGH
LYCWRYHYFPALLPQWLTGTLLMFPHAVLHSAALSFLGFGLAPHEPSLGLLLADALRFI---SHGNWWLV
LFPGLMLFTLVMLFDQFARAIQR---

>B9LAK0_B9LAK1_1_480224
GIPLGILAALRQNTWLDYLLSLSSTIFVALGTLITSLILVIIFAVILFTVIPDWNDPIKPWVLPTVALGS
TSMAFIARLTRASVLEVKRQDYIRTAQAKGLAGHVIIWRHMLKNSLLPVVTILGPALAGLITGTLFVETI
FQVPGMGRTFVDAIGKRDYSMIMAGSLIYVFFLGIANLLVDIAYGILDPRITGVTIGLISGFAGGWLDNL
LMRFTEIVAAFPDLLFIIALSGRTFNGLLLIFIAVSLVSWTGIARLVRGQVLSLKEKEFVEAARTIGVPT
LAILWRHILPNTLAPIIVSTSFSIPALISAEAVLTILGVGMPSLDPDNPFPTSLGVMLTEGGPWLLSFPV
ILIAGLMLSFTFLGDGLRDALDPRE-

>B9LCN7_B9LCN5_2_480224
GIGLGVWAGWRAGKPDDTVISVSTLAVTGLPEFVTGLLLIDLFAFRLIRPDTSFFEVLPQLVLPAITATL
VLLAYIARLTRTGVIAEREQEYVRTAMLKGLSPATILRRHVLRNALLPAITVIAISLGWLISGLIVVENV
YNYPGIGRLLTFAIDRRDLLLLQAVAMITVVIFAVANLLADLMYALLDPRIR-VVLGTLIGYLGGWLEEL
VFRLFDGLLALPALLLALLLLGAVGPSRTGVLLVIVLVYTPIVARVVRSVVLSLKSRGFIEAARMRGERL
GYILWRELLPLVAPTLAVEAALRFSYAIFLVASLGFLGVGVQPPSPDWGLMVLEARNEFALAPWSLYVPA
TAIALLVVGINLMAEGVRRA------

>B9LM07_B9LM06_1_480224
AIPLGILSAIRQYSWLDNVLTTIAFAGQSLPVFWFGLLLIIVFSVLLLGEPFSLWDRIRHLILPVTMLTF
VSAAEYMRYMRSAMLDVIHEDYIRTARAKGIQEWVVIYKHALRNAIIPLVTLLSLDLPSLFAGALFTETI
FAWPGIGRLYFTAALKNDYPLVMAILTIYSALIILSNLLVDLIYAMLDPRIRGSLIGLLAGYFGGWVDSV
LMRTTEIFLSIPRLFVLIALGFQAGSFIPI-ALVIGLLSWMGTARMVRASTLTVREREYVQACRALGGSH
RRILLRHILPNIASPIIVSATLGLSGAIISESGLSYLGFGVQLPTPTWGNMLSNTQSQITTAPWAAIFPG
FMIFLVVISINYIGDGLRDALDPR--

>B1ERM6_B1ERM7_1_502347
GVIAGVLCARYVGSPLDFTVRTLTLLGNSVPIFWLGLLMLALFYARLSGDREAFINAINHLMLPVLLLAY
FSLASITRLTRSACLGEMNKEYILLARAKGASEMTILLRHVLPNIRGTLLTVIALAYTSMLEGAVLTETV
FSWPGIGRYLTTALFAGDTTAIMGGTLLTGICFVLINNLTDLLVRLTEPGLRGLLIGILSGYYGGWLERV
LMRFTDVVMSMPRLILAFAFVAMLGPGLVNGALALALTTWPAYARQARSEIQRLRHSDYLAAAEMMGIRG
GRLLTGHILPLCLPSAIVRLALDLAGIILAAAGLGFLGLGARPPMAEWGAMIADGMQVIFDQWWIAAAPG
AIILIASLAFNLLGDGLRDVLEP---

>B1EI85_B1EI86_1_502347
GIPVGVLAAVKRGSIFDHTAVGLALTGYSMPIFWWGMMLIMLVSVHWWGEDGNFIDAVVHMILPAIVLGT
IPLAVIVRMTRSSMLEVLGEDYIRTARAKGLTRMRVIIVHALRNAMLPVVTVIGLQVGTLLAGAILTETI
FSWPGLGRWLIDALQRRDYPVVQGGVLLVATMIILVNLLVDLLYGVVNPRIRGVILGLIAGYFGGLVDNI
IMRVVDIMLALPSLLLALVLVAIFGPSIGNAALALTFVALPHYVRLTRAAVLVEVNRDYVTASRVAGAGA
MRQMFINIFPNCLAPLIVQASLGFSNAILDMAALGFLGMGAQPPTPEWGTMLSDVLQFAQSAWWVVTFPG
LAILLTVLAFNLMGDGLRDALDPKLK

>B1ELR6_B1ELR7_1_502347
GVSAGVIAALNQNTKWDYTVMGLAMTGVVIPSFVVAPLLVMIFAIILLPGGGWNGGALKFMILPMVALSL
AYIASIARITRGSMIEVLHSNFIRTARAKGLPMRRIIFRHALKPALLPVLSYMGPAFVGIITGSMVIETI
YGLPGIGQLFVNGALNRDYSLVLSLTILVGALTILFNAIVDVLYAVIDPKIRGTLYGSLSGYLGGKVDSV
MMRLLEILNSFPFMFFVILLVTFFGQNILLIFVAIGMVSWLDMARIVRGQTLSLKRKEFIEAAQVGGVST
SGIVIRHIVPNVLGVVVVYASLLVPSMILFESFLSFLGLGTQEPLSSWGALLSDGANSMEVSPWLLLFPA
GFLVVTLFCFNFIGDGLRDALDPK--

>B1EHR6_B1EHR7_1_502347
-VPLGIWAARHRDRLPDFAVRFIAFLGVSMPNFWLAFLLVMAFSVYLQWLPAMGYGGWQHIILPAVSIAF
MSLAINARLLRASMLDVAGQRHVTWARLRGLSDKQTERRHILRNASLPMITAVGMHIGELIGGTMIIENI
FAWPGVGRYAVSAIFNRDYPVIQCFTLMMVVVFVVCNLIVDLLNAALDPRIRGLIIGGSAGLIGGRVDQA
TMRVADMFMTFPTSILSFFMVGVLGTGLTNVIIAIALSHWAWYARMVRSLVISLRQREFVLASRLSGAGH
VRVFVDHLAGAVIPSLLVLATLDIGHMMLHVAGMSFLGLGVTAPTAEWGVMINDARQYIWTQPLQMFWPG
LALFISVMAFNQVGDALRDHLDPHL-

>B1EJX0_B1EJW9_1_502347
-IPLGIRKAVHNGSRFDVWSSAFIIIGYAIPAFLFAILLIVFFAGGSLPWYQKITDYLWHITLPVLATVI
GGFAALTMLTKNAFLDEVRKQYVVTARAKGVSEKNILWKHVFRNAMLLVIAGFPATFISMFTGSLLIEVM
FSLNGLGLLGYEATVSRDYPVMFGTLYIFTLIGLLLNIVSDISYTLVDPRI-GVLAGALQGYYGGKVDLW
GQRFIEVWSGMPTLFLIILLSSVVQPNFWWLLAITVLFGWMSLVGVVRAEFLRTRNFDYIRAAQALGVSD
RSIILRHMLPNAMVATLTFLPFILCSSITTLTSLDFLGLGELLLQGKNNLQAPWLG----------ITAF
LSVAILLSLLIFIGEAVRDAFDP---

>B1ENW8_B1ENW7_1_502347
GMAAGIIAAVWRNRWPDRLSMTIAVSGISFPAFALGMLLIQVFSVELGWLPTVGADSWQHYILPSLTLGA
AVAAVMARFTRASFVDVLSEDYMRTARAKGVSETWVVLKHGLRNAMIPVVTMMGLQFGFLLGGSIVVEKV
FNWPGLGRLLVDSVEMRDYPVIQAEILLFSLEFILINLVVDVLYAAINPAIRGTLLGLLAGYYEGWWDRL
IMRICDVLFAFPGILLAIAVVAVLGNGIANVIIAVAIFSIPAFARLVRGNTLVLKQQTFIESARSIGASD
MTILLCHILPGAVSSIVVFFTMRIGTSIISAASLSFLGLGAQPPTPEWGAMLNEARADMVIAPHVAVFPA
LAIFLTVLAFNLLGDGLRDALDPKIK

>C4KLB6_C4KLB7_1_426118
-ISLGILSALKPNGLLDNSIRVVYTITRSAPPFIVALLLLLILSYYFVGDIPAFVSALDHSILPALALTL
FGFGGIVRLTRNSMLEVLNTDYIKTARAKGLKERIVITRHALRNALLSSITLISVIFAGLMQGSLVVETI
FNYYGIGYLVAESLLNLDTPTLIAATVVITIVVVISNLVADISYALLDPRIRGTIIGILSGYFGGLLDEA
LMRITDIFLAFPGILLALAISHLSLRLYLS-ALALAIVNWPIYARLVRAQILQVKNMQYITLAKVAGLNN
FQIIKKHIIPHLVSLLLVYTTLDMGTIILNYSILAFFGLGAPPPTPELGRMVYDGLSALPQNWWSSIFPA
IIITLMSLGYSLAGDGLRDILDPR--

>C4KKP9_C4KKQ0_1_426118
GNLLGRVAALSRGKISDYAILGLMMFLYTFPVFVTGEILIEVLAIDLTMSLPFVWSVIYHAILPTLTLII
FSLAGWIMGMRNNMIPILQEDYMNYYRLMGVSEKM-VASKAYRLALLPNFTSFSISLGYSVLGAVAIEYL
FNYAGLGYFFNQAITGLDYPLLSGIFFMLVTAMVLSNFVADIIYTIIDPR--AILIGITAGYAETMIDRV
LSAITQIFLIIPGILIIELIGFKLG-YITI-LFALSLTGWAWGARVLRSLVLSLRRREYILSSDLIGESK
LSIIFNQIIPNNLPFIASNFFFTAIYGIAGFTFIYYFGLG-SLTQVNWGTMLYWSLGGEAYLWWWYIPPG
LMIGLVAFSFALINIGIDRVANPRLR

>C4KKP1_C4KKP0_1_426118
GSYLGSIAGFNRRSRKDLVILIITSILAALPSFVILMYLEMWLSVQHNTSPNSIMALARFYTLPIIALMF
TSLSGFVLGMRNNMLHTIRDNYVTYAEILGLDHNR-IRKMVYKNSLLPNITAFAIILGLAISQSLTVEGL
LTTPGVGFFFGLALTSKDLPLLQGIFLFIAIMLILSIAIVEAIYTILDPRAR-TLIGLFGGYGGKISGVI
IDILTITALTIPGVILLVIIENITLSYIIV-VIGLAITSWAFGAKQIRAQVLSISKRDYIIASRLIGEKS
WRIIFNQILPSILPLTVAQFLFGVLYGILSLITAEFWGLGTMLFFISSNGAYLSNQWW------WILGAI
IPIMVLGAGLGILNIGIDEFIDPRL-

>C4KF08_C4KF09_1_426118
GLFTGAIAASNRNKPLDYLVRGVYLVTWASPPFLIAVILQLVIAYYLAGDWPYFSSLVHHMVLPVIAIAL
VSFGIVTRIARASMLDYMESDFAKLSLMKGLSRRKVVYGVVLRNASIPLVTLIALLFGYSVAGAVVIEDI
FQYHGMGYFITQAIESLDYTSILGTTVIVGIAIIIANLVADILYGVLDPRVRGGILGILAGYLGGIIDEI
LMRVTDAFLSLPALILVIAITVPLKATFLATILGLAIVWWPTYARFYRAQTLRIKNMDYISAAKLSGVSR
ISLFYRYIFLNSVDPILAYAALDFGNVILTYSTLAFLGIGITPPIPELGEMAANGVTGLPQYWWWALFPG
LTILIIVIGFVLLGDRLQDVVA----

>C4KEW0_C4KEV8_2_426118
--FLGIRIGYMRGTKTDSISTVSLSILRSVPIYIYAVLLIYILAFTYGFNLPFIASVLYHAFLPIFTLTI
VNLVGWILQMRANTIYVLGEDFVNFAEVSGIKKDIIEKKYIGKNAILPLYTSLVIAIGFSFSGSVFVEQT
FSYPGVGNLLINSITSNDYPTEMGVFIIIIVAVIVGNLIADLTYSFLDPRA-GIAVGIVAGYLGGIIDDI
LMGITDIVLTLPSIILLIVVVSAFKTSNLILSLILSITSWAGLARAVRSQVLVIRNSPTIEVLRVLGLSR
GYIIFREVVPTLGSYIIIHYIFNVEAAVYAEVGLYYLG-VLPYNPNNWGAMIQQALSYGAAAIYYLAFPT
LAIVGFMSGLILLSYGIDEISNPRIR

>B8D2M5_B8D2M6_1_490899
GIPLGFIAALKKDSIVDFFVRIFALVGSSLPAFVLYYFLILFLFTYMCGEWSVVADTFRRLYLPGLALGL
LDGGLIARIVRNSLLDSLSQEYIQYAKARGLRKRR-IWMHALKNASIPVVTVLGTLFGGLLSGAIVAETV
FNIPGLGRYIYNAITRLNFPAIIGGTFLVAIVYVTVNLIVDIIYAVLDPRIRGIILGLVAGYKGGVIDEI
IMRLTDIFMAFPALVLAIAFAPQIASLLAV-WIAMILVWWPGYARIVRGSVLSAKEQTFVEAAKVLGLST
RRILFKHILPNIISPIIVMMTFDIATAALFAATLSFLGLGFIISKAGNWFPHRSYHI--------VTFVG
IVLLIIALGWNLLGDALRDILDPRTR

>B8D311_B8D312_1_490899
GIFLGIYSALRRGSRSDSLIQAVGTILANMPTFWVATGLFLVFSMSGQGNLLVFIDVLLRLLPPALAVAV
YPLGVLIRLTRTLMAEALLEDFVRVPVAWGVRRDIIIWRYALKASIPGVIQISGLSFAYSLIDAMVVEYV
FGREGLGNLLYDALNYSDFRLAIGLITVVAVFYLVVNTLTDIIQALVDPRVRGIIIGVSAAYFKGVVEHV
LNYLIELFVSVPAIIIALALRLAIGPGLYVVILGLITTWWSWYARVTYIYARSIVEMDYVVLARLSGLNS
LKIIYRHVLRNTIPPVLVQAVTDMGSVLLEATSINFIGLGVPLNSPEWGVIMLEGLPVITIAPWITMFPG
IFLLITALGFSLIGDSLREELDPRMR

>G3BMI7_G3BMI6_1_292451
GIWLGVISAVHHNDLLDQTIRVTAIIGWSLPTFIFGLLILFIFYGILNGRLDIFWDALKHLIAPIITLSY
ISWAYLLRITRSSMLETLRKDYIRTARAKGVDEKTVIYQHARKNALIPVVTVAGMMIIGMLGGVVITETV
FTYPGLGFWAASSAQQLDYGSVIGFALLFAFIMVIGNLIVDISYALIDPRVRGVILGSLSAYFGGWLDEL
LMRITDIFLSIPFLVAAMVLTTILGRGLDKVMIALVAFGWMGYARVIRGSILSTKEEVYVMAAKALGVKD
FRIISFHLLPNTIFPVLVQASMNIGSMVVTAAALSFLGVGAPLGYADWGQMVSFARNWIIGYWYAVFFPG
IFIVLFVLSWNLVGDTLRDILDPRLR

>G3BMN2_G3BMN3_1_292451
GIWLGVISAVHHNDLLDQTIRVTAIIGWSLPTFIFGLFVLFIFYGILNGRLDIFWDALKHLIAPIITLSY
ISWAYLLRITRSSMLETLRKDYIRTARAKGVDEKTVIYQHARKNALIPVVTVAGMMIIGMLGGVVITETV
FTYPGLGYWAASSAQQLDYGSVIGFALLFAFIMVIGNLIVDISYALIDPRVRGVILGSLSAYFGGWLDEL
LMRITDIFLSIPFLVAAMVLTTILGRGLDKVMIALVAFGWMGYARVIRGSILSTKEEVYVMAAKALGVKD
FRIIAFHLLPNTIFPVLVQASMNIGSMVVTAAALSFLGVGAPLGYADWGQMVSFARNWIIGYWYAVFFPG
IFIVLFVLSWNLVGDTLRDILDPRLR

>F4DGK3_F4DGK4_1_998088
GVTFGTIAALKQNTIIDYLLMSSAMAGVVIPGFVLAPLLVLFFSIHLFPAGGWQGGGIQFMVLPVFGMMM
YYISAISRIMRGSMIETMNSNFIRTARAKGLPLRHIILKHALRPAMLPVVSYLGPAFVGIITGSVVIETI
FGLPGIGQLFVNGALNRDYSMVLGLTILVGALTITFNAVVDILYAFIDPKIR-TLYGAASGFIGGRVDSL
MMRVLEILNAFPFMFFVIMLVTFFGNLALI-FIAIGAVSWLDMARIVRGQTLSLKSKEFIEAAHVCGVSK
WKIITRHIVPNVLGIVAVYATLLVPGMIMFESFLSFLGLGVQEPMTSWGALLDEGSKSMEVAIWQLLFPA
CFMVVTLFCFNFLGDGLRDALDPK--

>F4DBT3_F4DBT2_1_998088
GILLGLCAGRYLNHWPDRLICRFAYLLASLPTFWVGLLLLALFAVHWSADEADWAMRARHLLLPVTALAL
LGVGNIALHTRGRVAEVLASDFIRYARAQGDGGWPMLRFHVLRHALTPALCLQFASLGELIGGSLLAEKV
FSYPGLGQATVDAGLRGDIPLLMGIVLFCTLLVFIGNTVASVLLARINRG----LLAMVAALIHPRCDAT
VRMVIDAMLALPHMLLLILICFTVGGGMHGVILAVALTHWPKLALILCAEARQIACSDYVVLARCQGMGA
LRRWRIHLLPGLLPQWFIGTLLMFPHAVLHSAALSFLGFGLAAHEASLGLLLADALRYL---AGGGWWLA
LFPGLMLLLLVLLFDQATRA------

>F4D752_F4D751_1_998088
GIPLGTLAALSQGKTLDLSIMTAGLIGYAVPVFWLALLVVMLFSLDLPWRQAALHDALRHLILPSLVLAV
VPTTEVIRHVRSSLIDVMKQNYIKAAASRGLSKAQIVWRHGLKNALPPVLPLLGLQLGSVLTSAMITEVV
FEWHGIGRWLISSIALQDYAAIRGATLVVASFVILTSVSTELLTTLIYPARRGSAIGILGGMSKGLKSSV
LHHLLDTLLSIPSLLMAIIMVAIMGPGFGNTLIAITLALIPPFIRATYNAVHAEMQKEYITASRLDGSPP
FRIMRLAILPNIVETLVAQTTRTLSAAILDISAVGFLGLGAQSPQPEWGTMLADSSDLIYLAPWTVTLPG
IAILFSVLVTNLVGEGIREAL-----

>F4DAR3_F4DAR4_1_998088
-IPLGVAKALRHNSRFDSLSSMLIYMAYALPAYVVGIFLITVFAFHLESSWDQIRTVFAHALLPLIAYAI
GDFAILTMTMKNSLMENLSADYVRTAVAKGLPFRKAVTDHAMRNSLIPIASHLGSVLTVFFGGSFLIETI
FNIDGIGLLGYEAIVERDYPTVMGILAITSMLMLIGNIVSDICVALVDPRVRGVTIGCLMGFLGGRFDLI
LQRFIEIWSQVPFLYVIMILVSLAKNFGLF-VAINVLFGWMGITWYMRTLTYKERARDYVMAARAQGATT
GRIIFNHILPNTLMMIVTLAPFAVVGNISTLTALDYLGFGLAPPTPSWGELLSQGINNLD-AIWIVSSVV
AAVSLVLIMVSFIGEAIREAFDPR--

>F4DAL6_F4DAL5_1_998088
-IPLGVYSAIRPRSIPTKIIMAGSSIGISIPVFLTAIMLMYLFSIQLWESGFFTWDGILHLILPAVSLSS
IMLPLFIRLVRSEMLEQLSSEYVKFARAKGLDNNKVYYQHALKNTMLPVITVGGVQIGTMVAYTILTESV
FQWPGTGFLFLEAIHRVDTPLITAYVIFVGLIFVVTNTLVDLLYGLINPTV-GIVIGLIAGYFGGRIDNL
LMRFADVQLSFSTMMVAIIISFYSKFAIMMLVVIIGIAEWPQYARTVRASVLAEKKKEYVEAAKVMGFRA
PRIMFRHILPNCLSPILVISTVQVANAIMSEAALSFLGLGMPVDQPSLGSLISVGFNYIFSSWWITAFPG
ICLVVLVLVINLLGDWLRDVFNPKI-

>F4DCX5_F4DCX4_1_998088
GSIVGIFAAWYRGGRMDSILSPLTLVMQAIPPVVVSLLALFLFGVSLDWGWEHIKSIMTHAIMPVLTLAV
VQVGGFLITMRNNMINLLGEDYITMAKAKGLSSNRVIFNYGARNAILPSVTALSMALGFVIGGSLITEVI
FNYPGLGLTLYQGILARDYPLIQGQLLIMTITMLSFNFLADVLYVFLDPRLR-VAIGITAGYFGGLVDEC
LTFLMNVVLVIPNLPLLLVLASFIGEASPAIAVIIGLTSWAYGARVIRAQTLALREKEFVIAAEVLGEPA
WRIILVEILPNLISIIGVSFIGSIIYAIVTEATLEFLGLGDPTVVSWGIMLYNAQTSSAILEILAPCFAI
ATLGAGLALLNFAID-----------

>H5TZU3_H5TZU4_1_1089453
-----TLTA-GRRGPWGAIGSFVETVSAGLPQYWIGSILLVVFAINLGWFPVESGTGVRGLVLPVLTLAI
PLAGFLGQIARDEFARALDQPFVLTARSRGLGELSVRSRHVLRHSVLPAITVSGWAMGALLSGAVIAETV
FARAGIGQTLVSAATSRDVPLVSGIVIFVALIYTIANLAVDALYTVIDPRI-AVFLGIAAGLLGRIAGAL
ANRWIEIMFAFPTVLLGLLLVSVFGPGASTLIFAIGIGIAPGYARIVRGQVLAVRNAPYIEAATAIGHSR
GRILLQHIAPNSLRPMIVTATLGIGQAIIWASGLAYLGLGVAPPAPEWGALLDSGRTYI----TVAWWLE
IFPGLVIVVAALAFTTLGRYLGQRL-

>H5U5V7_H5U5V6_1_1089453
----SLSATIFDNRIVNSVVTGVNAVAIAVPTFVVSTLLILLFGVRWLFSQPG-I-TTQYLLLPAVALAL
PAGATLARFLTEALRTELRQPYATTARALGVSKRDIVIHSALRNALPPSLTALGLVTGGLLGGAILVEAI
FGWPGLGLLTEQGIFARDYPLVEVLVLLSVAVFVVLQLLADVLHAWLDPRIR----GALLGVSHPISDVI
AQRTFDVILAFPALVLGIALTAVLSPGATTIGIVIVLAEIPIFGRLARTSVLRVRELPYVEAARESGARN
SYVLRRHVLPNSIESLGVQFALSLSLAVFVEGALSFLGIGVTPPTPSLGGILSPGNSYLETNPWFSVAPL
IVITALVLGFYLISQSI---------

>H5U4B6_H5U4B5_1_1089453
GVVFGVISGLNKGRWYDTAILIVTLIIIAIPIFVLGFVAQYLLGVKWFPVTVGGNLDFYHLILPGFVLGA
VSFAYIVRLTRSEVADNLTADYVRTASAKGLRRPRVITVHVLRNSLIPVVTFIGTDVGVLMGGAVVTEGI
FNIPGVGGTIYQAVIRGEAPTVVSFVTVLVLIYLVCNIVVDLLYAALDPRIRGGFLGIFAGFYGGWLDSL
ISRLADIFFAIPLILAAVVTMISARTVYTV-VLVLAIFSWPQIARIARSSAISARNEEFVDASRSLGSSR
FRTLFTHVLPNSLGPVIVISTISLGVFIVTEATLSYLGIGLPSTAVSWGIDIAAGQQLLREGQPILFYPA
AALAITVLVFMMLGDVLRDALDPKAR

>G0THW0_G0THV9_1_1048245
GVVIGAWGAIRQYRLSDRVMTTLALLVLSTPTFVVANLLILGALRVNGGVWDRLGDRLQHLILPSLTLAL
AAAAGFSRYQRNAMLDVLGQDFIRTARAKGLTRRRALLKHGLRTALIPMATLFAYGVAGLVTGAVFVEKI
FGWHGMGEWMVRGISTQDTNIVAAITVFSGAVVLLAGLLSDVIYAALDPR----TVGAISGYFGGWRDRT
LMWVVDLLLVVPSFILIAIVTKNSANIMFL-VLLLAGFGWMISSRMVRGMTMSLREREFIRAARYMGVSS
RRIIVGHVVPNVASILIIDAALNVAAAILAETGLSFLGFGIQPPDVSLGTLIADGTASATAFPWVFLFPA
SILVLILVCANLTGDGLRDALDPA--

>G0TK70_G0TK69_1_1048245
GIGFGVIAGLRQGGIFDSAVLVTGLVIIAIPIFVLGFLVQFLFGVQLAPVTVGERASVGRLLLPGIVLGA
MSFAYVVRLTRSAVAANAHADYVRTATAKGLSRPRVVTVHILRNSLIPVVTFLGADLGALMGGAIVTEGI
FNIHGVGGVLYQAVTRQETPTVVSIVTVLVLIYLITNLLVDLLYAALDPRIRGGALGALAGFYGSWIDAV
VSRVTDVFLGLPLLLAAIVLMQVMHRTVWTVIAILALFGWPQVARIARGAVLEVRASDYVLAAKALGLNR
FQILLRHALPNAVGPVIAVATVALGIFIVTEATLSYLGVGLPTSVVSWGGDINVAQTRLRSGSPILFYPA
GALAITVLAFMMMGDALRDALDP---

>F3KQ93_F3KQ94_1_887062
GGLFGFVAGYFRNSLLDRAASLLSVLGVSVPHYWLGMVMVIVFSSLLSDQWAWDWEHIQFMLLPALTMSV
IPMGIIARTVRALVAELLEQEFIVGLRAKGLTQFGI-FRHVVKNAAPTALAVMGLQLGYLLGGSILIETV
FSWPGTGFLLNSAIFQRDLPLLQGTILVLALFFVILNLLVDMLQTLLDPRIAGATLGIVAGYAGGFANTA
IMRTVDVFYAFPSVLLAIALSGTLGAGILNSLISLTIVFIPQIARVAEAVTTQVRGRDYVEAARASGANA
FTIVRVHVLGNVLGPIFVYATSLVAVSMILASGLSFLGLGVKPPEPEWGLMLNTLRTAIYTQPLVAALPG
VMIFITSISFNLLSDGLRAAMDN---

>F3KQC4_F3KQC5_1_887062
AVPLGVAKAVRAGSRFDLVTTLIVLVGYAIPGFVLGVALLVIFGGQLLSWGARIVDYLWHITLPVTAMVL
GSFAVTAMLTKNAFLEEIRKQYVLTARAKGLTERQVLWKHVFRNALIPIVTGFPAAFIGAFTGSLLIETL
FSLDGLGLLSYESVIRRDYPVVLGTLYLFTLIGLVTKLVSDLCYVWADPRVKGVATGAIQGFFGGKTDLA
FQRFIEIWGSMPELYLLIIFSVFAPSLALL-LILLSLFGWMGLSDYVRAEFLRNRQLDYVRAARALGLSH
AQIIWRHVLPNSLTPVVTFLPFRMSAAILALTSLDFLGLGELLAQGKNSIDAWWIS----------LSTF
GVLVITLLLLTFMGDALRDALDPR--

>I0VI53_I0VI54_1_1086030
GIPVGVLAAVKRGSIFDHTAVGLALTGYSMPIFWWGMMLIMLVSVHWWGEDGNFIDAVAHMILPAIVLGT
IPLAVIVRMTRSSMLEVLGEDYIRTARAKGLTRMRVIIVHALRNAMLPVVTVIGLQVGTLLAGAILTETI
FSWPGLGRWLIDALQRRDYPVVQGGVLLVATMIILVNLLVDLLYGVVNPRIRGVILGLIAGYFGGLVDNI
IMRVVDIMLALPSLLLALVLVAIFGPSIGNAALALTFVALPHYVRLTRAAVLVEVNRDYVTASRVAGAGA
MRQMFINIFPNCLAPLIVQASLGFSNAILDMAALGFLGMGAQPPTPEWGTMLSDVLQFAQSAWWVVTFPG
LAILLTVLAFNLMGDGLRDALDPKLK

>I0VC95_I0VC96_1_1086030
GVSAGVIAALKQNTKWDYTVMGLAMTGVVIPSFVVAPLLVMIFAIILLPGGGWNGGALKFMILPMVALSL
AYIASIARITRGSMIEVLHSNFIRTARAKGLPMRRIILRHALKPALLPVLSYMGPAFVGIITGSMVIETI
YGLPGIGQLFVNGALNRDYSLVLSLTILVGALTILFNAIVDVLYAVIDPKIRGTLYGSLSGYLGGKVDSV
MMRLLEILNSFPFMFFVILLVTFFGQNILLIFVAIGMVSWLDMARIVRGQTLSLKRKEFIEAAQVGGVST
PGIVIRHIVPNVLGVVVVYASLLVPSMILFESFLSFLGLGTQEPLSSWGALLSDGANSMEVSPWLLLFPA
GFLVVTLFCFNFIGDGLRDALDPK--

>I0VB49_I0VB50_1_1086030
GMAAGIIAAVWRNRWPDRLSMTIAVSGISFPAFALGMFLIQVFSVELGWLPTVGADSWQHYILPSLTLGA
AVAAVMARFTRASFVDVLSEDYMRTARAKGVSETWVVLKHGLRNAMIPVVTMMGLQFGFLLGGSIVVEKV
FNWPGLGRLLVDSVEMRDYPVIQAEILLFSLEFILINLVVDVLYAAINPAIRGTLLGLLAGYYEGWWDRL
IMRICDVLFAFPGILLAIAVVAVLGSGIANVIIAVAIFSIPAFARLVRGNTLVLKQQTFIESARSIGASD
MTILLRHILPGTVSSIVVFFTMRIGTSIISAASLSFLGLGAQPPTPEWGAMLNEARADMVIAPHVAVFPA
LAIFLTVLAFNLLGDGLRDALDPKIK

>I0VER7_I0VER8_1_1086030
-IPLGIRKAVYNGSRFDVWSSAFIIIGYAIPAFLFAILLIVFFAGGSLPWYQKITDYLWHITLPVLATVI
GGFAALTMLTKNSFLDEVRKQYVVTARAKGVSEKNILWKHMFRNAMLLVIAGFPATFISMFTGSLLIEVM
FSLNGLGLLGYEATVSRDYPVMFGTLYIFTLIGLLLNIVSDISYTLVDPRI-GVLAGALQGYYGGKVDLW
GQRFIEVWSGMPTLFLIILLSSVVQPNFWWLLAITVLFGWMSLVGVVRAEFLRTRNFDYIRAAQALGVSD
RSIILRHMLPNAMVATLTFLPFILCSSITTLTSLDFLGLGELLLQGKNNLQAPWLG----------ITAF
LSVAILLSLLIFIGEAVRDAFDP---

>I0VHZ4_I0VHZ5_1_1086030
-VPLGIWAARHRDRLPDFAVRFIAFLGVSMPNFWLAFLLVMAFSVYLQWLPAMGYGSWQHIILPAVSIAF
MSLAINARLLRASMLDVAGQRHVTWARLRGLNDKQTERRHILRNASQPMITAVGMHIGELIGGTMIIENI
FAWPGVGRYAVSAIFNRDYPVIQCFTLMMVVVFVVCNLIVDLLNAALDPRIRGLVIGGSAGLIGGRVDQA
TMRVADMFMTFPTSILSFFMVGVLGTGLTNVIIAIALSHWAWYARMVRSLVISLRQREFVLASRLSGAGH
VRVFVDHLAGAVIPSLLVLATLDIGHMMLHVAGMSFLGLGVTAPTAEWGVMINDARQYIWTQPLQMFWPG
LALFISVMAFNLVGDALRDHLDPHL-

>H2FRQ4_H2FRQ5_1_1087452
GICFGVIAGMRRGGIFDSTVLVMSLIVIAVPSFVIGFVFQFFVGVKWLPVTVGSNTSVKSLLMPAIVLGA
LSFAYVVRLTRQSVSENLRADYVRTARAKGLNGRNVTMRHVLRNSLIPVATFLGADLGALMGGAIVTEGI
FGINGVGGTMYQAILKGEPTTVVSFTTVLVIVYIIANLVVDLIYALLDPRIRGTIIGAAAGFFGGILDTL
LSRLTDIFFAVPLVLAAIVVMKQERTVITV-VVVLAMFGWTNIARITRGAVLSVKNEEFVTAARAVGASK
WKILSGHILPNAAAPIIVYATVALGTFIVAEATLSFLGIGLPPHIVSWGGDIAKAQVSLRTQPMVLFYPA
VALGATVLSFIMMGDVVRDALDPK--

>H2FPK2_H2FPK3_1_1087452
AIPLGLWAARRSGHVDGTFISALSQVGIAVPSFLAAILFISFFAVRLSVPNEDFSGFLARLVLPVISLGI
VQAAIMTRYVRAAVMDVMREDFMRTARAIGLSSWQALRSHGLRNAALPVLTVTGLQLTSLLVGAVVIERV
FVIPGLGSLLLTAVTNRDLPTVQTIVMILVVLAIVINAIVDMAYVVVDPRTRGVPLGVWAGMRRGWIDSV
IMRGADLLLAFPGLLLAIVATAMFSTTLTA-MMAIGVATIPAFARVARAATMQVMAQDYVAAARDASRGE
IAIAMRHVIPNILSVVVVQASVAFALAILAEAGLSFLGLGTPPPDPSWGRMLQSAQSSLATAPLLAVWPG
LAIALTVLGFNLLGDGLRDLTDPR--

>G5GPQ6_G5GPQ5_1_679201
GFTLGVLAGMYRGSRLDKAIQGFSLLCVSVPVFWLGLLFLMIFAVKLLHEEVTLAEQLRHVVLPALTLSV
TGISAMTLQTREKMIEVMGTNYMLFAEARGESLWQRVRRHGLRNILMPVVTLQFASFNELFGGAVLAETV
FSYPGLGGTVTMAGLRGDLSLLLGIAIFSAVFVFAGNLIANILYGIVDPQLR-LLLGTLSAAFGGKVDQF
VLWLVDLCMGIPHILLILMISVMMGGGVMGVSIGVIVTHWPRLTRIIRAEVMQLRAQPYILAARQYGYSW
VTVARQHFVPHVLPQYIIGLVLLFPHAIMHEAGISFLGYGLPLDMPAIGIILSESMRYL---ALGMWWLA
FFPGFLLLLIVLIFDRLGAAL-----

>G5GPY1_G5GPY2_1_679201
-LPLGIAIAACCNSRMDYVVRFLTFVLNATPGFIIGIVLMFIFSYRLGWIPVLATTKPIGMVLPALTLAL
VMSSRYIRQIRAAALDELAKDYVIGLRARGITERTILFRNVLKNIMVIVITLTGISVGSLLGGTVIIETI
FNWPGIGSLIMGAIGNRDYPVIQAVVVWMALAFFLVNLLADLSYRYFNPKIKGSLIGLLSGYYRGRMDAM
LMRVTDIFQAFPDIVLAIAVAGVLGGGLVNAILALIVTTWTQYARIARSAAIAAREETYIQAARLSGCTD
TSILFEHILPNIAGPLVVTAVLHVSSMMMGLAGLSYLGIGVQIPAAEWGAMISEGQKYLQQAPWAALAPS
AVMVAVMMVFNMFGDQLRDLLDPK--

>G5GRT1_G5GRT2_1_679201
AIPLGLLAFYRHGTWIDHAARILSFLGISLPTFWVGLLLILLFSVHLRLVPVTATDGLRGMILPAAALAI
WIAGLYIRRLRNALLEEHGKNYVIGAHALGLPAHVVLWRYIMPNALTGLVPMLGLTLGNILGGSAVIETI
FGWRGMGQLMTTAILAQDYQLMQAYILWGTGVFVVMNFIADLICLRLDPRR-GIAVGMVAGFLRGTADRV
MTALLDFFLGMPSLVVSIALIGVLGPSIPHLILALSFTHWAEYARVARTLVQSEREKPYARYAVFSGAGL
WGALSSYLLPNVLPRLLVLIFQNIGEILLTVAGLSLIGIGVPLPYPEWGTMLMGARDYLQTAPQLMIYPG
AAIFVTIFLFNYMGDILRDVMDP---

>G5GMF9_G5GMG0_1_679201
-LPAGVISALYRNRWPDQVIRFFTFLGVSMPSFWVGLILLYVFGLKLLFPIAGGEVSLDRMILPAFTLAI
LLSSKYTRQVRTAVLEELGQDYVTGLKARGMSMTRILLRHVLPNAFLPLITLLGLAIGWLLGGVAVIEIV
FSWPGIGRVAVRAIEARDYPLLQGFVLWIATLYMFVNLIVDISYAYLDPRLRGTLIGVISAYIGGKVDNA
IMRLTDVFLAFPGIVLAIAIAGVLGSAVNA-VLAVVIVGWTKYARLARSMTLKVKQQDFLAAAITNGTRP
IAMIRRHILPNIIPIIIVTAALDIGALMMELAGLSFLGFGAQPPTPEWGLMLNEGRQLIQTAPWLMIFPG
LAIASVVAIFNLWGDSLRDIMDPR--

>C1A017_C1A018_1_234621
AIPLGVWTATRQGRRSDGLTRTVSGIGLAVPDFFLAIVLVDVFALGLVPLENSVIDNLSHLVLPATALAA
GAASIAVRQTRAAMIETLSSDYVRTARAMGIDERKIVWRYALRNIVPTIVTVYGLLAVAMLGATVILEQI
FVLPGLGSALVIAIDTRDYPMLQGIVLLFVVIVLLVNILVDVANNMISPQLRGIPWGLIAGYWPRWIGAS
LLRVADALLAFPGLVLAVAITGVLGSLITS-MSALGVVYAPTIARILAAGVSETRNRDFVLSARLSGCPP
HVVLLRHLLPHAIGPVVVQVTVLTGLTFLAQAALSFLGLGIQPPTPSWGGDLSDAYLHI----LSAPQQI
LPSGILISLVVLAVYRVGDAV-----

>C0ZNF4_C0ZNF5_1_234621
GVGFGLIAGLRKGGFFDSTVLLFSLVLIAIPIFVIGFLAQFFIGVKWVPPTVGGNTSFTNLLLPALVLGS
VSFAYVLRLTRTSVAENLTADYVRTATAKGLSRGRVVRVHVLRNSLIPVVTFLGADLATLMGGAIVTEGI
FNINGVGGTIYQAVTRGEAPTVVSFVTILIVIYLIANLLVDLLYAALDPRIRGVIFGALSGFYGGWTDSI
LSRVADIFFGIPLILAAIVLMQLFTRTIWTVVGVLALFGWPQMARIARGAVISAKNNDYVMASEALGVSK
LKTLIRHVIPNSLAPIIVVATISLGTYIVAEATLSFLGIGLPSTEVSWGGDISNAQVTLRQGSTILFYPA
TALAITVLGFIMMGDALRDALDPKS-

>C0ZL82_C0ZL83_1_234621
AVPLALWSAHHEGGVIDRVISAATFGVLSVPSFLAGLLLIMVTVNWLVRIGDSLSGNLSHAILPAITISL
LEMAMFTRVLRSDLVTTLREDYILASKAKGMPTLRVLFSDALRPSSFSLITMMGLALGGMIGSTVIVETL
FSLPGMGTLIVRAAQQGDSPMLLGAVVVIAVIYVLVNSAIDVLYTYLDPRSRGGTIGVMAGYFRGKVDAV
VGILTNSLLAIPSLVLLIALAAVLTSNLRNITLALSILCIPSMVRIARANTIVVAQREFVLAARAMGATK
WRVIWRELVPNVLVPVAALGLVAVSGLIVAEASLSFLGLGIAQPDPTWGNMIAEGQGGI---VEKHPFIV
LVPGVFLFLTVFSFNLIG--------

>C0ZNI0_C0ZNH9_1_234621
-IPLGVWMARHADTRRELGANVVAVGGQSMPEFWSGLMLVTIFAVLIPVLPAAGFTTWPSLILPTVTIAI
LQIALISRMVRREMVSAFASPYITVARSRGVSERELTWRYAMRNSAIPIVTALGTRFAGMLNGVVVVEVV
FAWPGVGSLVVRALETRDYPLIQATVLVTAVLAVLVQLAVDLLYPLLDPRVRGIVAGSAAGYFGGWVDTV
ISRLLEAQLSLPLLMMLLLVVALFGPSIPVITFVIAIAQWPEVARLTRSLVLVEREKPYVAAARVLGLTR
MAILLRHVIPNIVKQASLVVLLLLAQAVLLESSLSYLGFATWGRIIADGQDYITTS----------WWIV
TLTGLMIVLLVVGVNLLGDG------

>C0ZPJ6_C0ZPJ7_1_234621
GIPIGLIFANGRRRGVEIGYTATSGTIAVIPEFMFGTALVYLFAVTFPVLPVAGRGGPESYILPVAAMSI
GAIASMSRIVRAEALGVLDMDYIRTARAKRMPVARIYFRHAMPNLMTSTLTLAGLLLGGLIAGTVLIESI
FAWPGMGMALVKSITEKDYPLAQTLVVIYGAIVLLINFIVDVVLALIDPR--GVTIGLILGLAPRWVGRM
VVAFLNFAIAFPGLLLAIFLLVVLGQGAGSAVIAIGLALASPFARLTYALASSVNGRDFIDAARILGVTK
PGLLFRHILPNIREPLIVNASIAVGSGLVVFAGLSFLGLGIQPPAFDWGRMLNEGLSKI----FVNPATA
LAPGIAVVLAGLTFTLLGEAIAR---

>C0ZRG7_C0ZRG6_1_234621
-LTLGVLAGIRSGGFLDKTVSGLSVVVQGLPPFVLSLGAIALFALTLGGADPTPAQVIRHLVLPVTVLAI
SQMPWLLLAVRESVVGSKSEGFVAGAVARGIPTPTITKRHILPTSLAPFVNIVGVRLPELIVGAVLVEEV
FSWPGIAGAIVSSARDLDMALLAFLTVGTTLTVMLGSLLADVLVAVLDPRVSGVAVGTTAGLVGGWVDRF
VMRGTDAVNALPHLLLGIVIVAMFRGSIAAIVLSIALTHWTQVARIIRSEILSLRERPYIDAAILAGASR
RHVIMRHLVPATAPQALIAVVLLLPHAVWHESTLSFLGFGLPPHKPSLGTLLEEARSSLLLGWWTLAFPA
AVLVIATVAVAVAGSALRSMLTP---

>C0ZUC2_C0ZUC3_1_234621
GVAIAFFATYTRKRWLANLLFSLPPLGVAVPTFWVGLILLQLFSFRLHIFPAFGDKGFATVILPAITLAI
PTGAVIAQVLTTSLQSTLRSPHVETAYAKGASRWRVQTRHALRLASIPAFTIAGVLVGTLLAGSVVVETV
FSRAGVGRLTQTSVMAQDIPVVQGVVVFASLVFVLVNLAVDLFYPLIDPRIIGSIIGLLAGFVGGVVDAV
LMRIVDVLLSIPALLLSLALVTALGFGTINVAIAVGVSMVANFARVMRAEVMRVRGAQYVEAAFSSGVQW
LGVLRRHVLPNSYAPVVALSAVEFGQAVLAVSALSFLGFGAVPPTPEWGSLVSEGRNFL----ANAWWMT
TLPGLAIVAVVISAHRIG--------

>B0KQE6_B0KQE5_1_76869
GLLAGVIAALKRGSLFDHGVMGISLAGYSMPIFWWGLILIMFFSVSLSDEDGAFKDAVMHLILPAIVLGT
IPLAVIARMTRSSMLEVLREDYIRTARAKGLSPARVVFVHGLRNALIPVLTVFGLQVGTLLAGAVLTETI
FSWPGIGKWLIEAIGARDYPVVQNGILLIACLVILVNFVVDILYGLANPRIRGIFLGLLAGFFPQLLGPS
IMRLMDVMLALPSLLLAVAIVAILGPGLINTVIAIAIVSLPSYVRLTRAAVMGELNRDYVTAARLAGASL
PRLMFVTVLPNCMAPLIVQATLSFSSAILDAAALGFLGLGVQPPTPEWGTMLASARDYIERAWWVVSLPG
LTILLSVLAINLMGDGLRDALDPKLK

>B0KSN2_B0KSN3_1_76869
--PLGIGLAQVRQRTLQSALHNAPAVVVSLPTFWVGLVLLQLFSFQLHWLPAMGNQGPASLVLPALTLAL
PCAAMIAQVLGRSLASVSRQPFVQALRSKGLGPWRLLCGHVLHNAAIPLLSLAGTLLGNLLAGAVVTETV
FSREGIGRLAQAAVASQDIAVVQGVVLLAAALYVLTNLLTDLFYPLLDPRI-GSLLGGIAGWFGGLADRA
LAVLVEVLMAIPALLLAMAIVTALGFGTLEIAVAVGLSSVAIFARLARGEVLRWRSRSFVEAAQVAGVGS
WCNLWRHVLPHAAGPLLALAALEFASAVLAVSALSFLGFGAPPPQPEWGLLIAEGRNYM----VVAWWYT
TLPGLVVAAVVLA-------------

>B0KJK1_B0KJK0_1_76869
-LLLGVSLALRRDSRLDRWGLSALILLKATPGFLLAIGLVLVFSMPGLDPQLPLWRQWQSLVLPVVALSL
SALPYLTRMVRASMIEALESEYVIAARLRGIPERRIVWRHTLPNALTPAIQGVALTLRTLVGGALLAEVI
FSYPGIGTALNAAIQMRDLPMIQGVVLVITLAVVLINLLADLLTVLLTPKLR--SLGLLAGFSRRRLDQA
ISWAADVSLAFPDLILVLLIVSMLGRAPWLIVLTVAIAFTPGVIRLARGSAVAVAGQEFVEAAQMMGYPR
WRILFQEILPNILTPLLVHFGNMLTWAVGMLSGLSFLGYGVAPPAADWGLMINENQAGL----LVQPWAV
LAPALLIGVFAYGTNILA--------

>B0KNT1_B0KNT2_1_76869
-IPLGIAKAVRHGSHFDVWTSSAIIVGYAIPAFLFAILLIVLFAGGSLSTTGKVLDYFWHLVLPITALVI
GNFATMTLLTKNSFLDEINKQYVVTAKAKGLNRSRVLYGHVFRNAMLLVIAGFPSAFIGIFTGSLLIEVI
FSLDGLGLMSFEAAINRDYPVVFGTLFIFTLLGLVVKLIGDLTYTLVDPRI-GVIAGALQGFYGGWVDLA
GQRFLEVWSGLPVLYLLIILASFVQPNFWWLLGIMLLFSWMSLVDVVRAEFLRGRNLEYVRAARALGMRN
GAIMYRHILPNAMISTMTFMPFILTGAIGTLTALDFLGFGLPAGSPSLGELVAQGKSNLQ-APWLGISAF
AVLALMLSLLVFIGESARDAFDPR--

>B0KU20_B0KU21_1_76869
-IPLGIRKAVRHGSRFDAWSSALIVIGYALPSFLFALLLIVLFAGGTLSLLGKVADYFWHLVLPVGALVI
GGFATLTLLTKNAFLDEISRQYVVTARAKGLSERCVLYGHVLRNAMLLVVAGLPQALITVFAGSLLIEVI
FSLDGLGRMSYEAAVSRDYPVVFGTLFIFTLAGLLIRLIGDLSYTLLDPRI-GVVAGALQGYHGGWVDLL
GQRLLEVWSGLPVLYLLIILSGFVEDFWWL-LGIMALFSWLTLVDVVRAEFLRGRNLEYVKAARALGLPD
SQVMLRHILPNAMNATLTYVPFMLTGAITTLTALDFLGFGMPAGSASLGELVTQGKQHLE-APWLGFTAF
FALAVILSLLVFIGDALREAFDPR--

>D6J9L6_D6J9L7_1_550677
GVSAGVIAALKQNTKWDYTVMGLAMTGVVIPSFVVAPLLVMIFAIILLPGGGWNGGALKFMILPMVALSL
AYIASIARITRGSMIEVLHSNFIRTARAKGLPMRRIILRHALKPALLPVLSYMGPAFVGIITGSMVIETI
YGLPGIGQLFVNGALNRDYSLVLSLTILVGALTILFNAIVDVLYAVIDPKIRGTLYGSLSGYLGGKVDSV
MMRLLEILNSFPFMFFVILLVTFFGQNILLIFVAIGMVSWLDMARIVRGQTLSLKRKEFIEAAQVGGVST
SGIVIRHIVPNVLGVVVVYASLLVPSMILFESFLSFLGLGTQEPLSSWGALLSDGANSMEVSPWLLLFPA
GFLVVTLFCFNFIGDGLRDALDPK--

>D6JC79_D6JC80_1_550677
-IPLGIRKAVYNGSRFDVWSSAFIIIGYAIPAFLFAILLIVFFAGGSLPWYQKITDYLWHITLPVLATVI
GGFAALTMLTKNSFLDEVRKQYVVTARAKGVSEKNILWKHVFRNAMLLVIAGFPATFISMFTGSLLIEVM
FSLNGLGLLGYEATVSRDYPVMFGTLYIFTLIGLLLNIVSDISYTLVDPRI-GVLAGALQGYYGGKVDLW
GQRFIEVWSGMPTLFLIILLSSVVQPNFWWLLAITVLFGWMSLVGVVRAEFLRTRNFDYIRAAQALGVSD
RSIILRHMLPNAMVATLTFLPFILCSSITTLTSLDFLGLGELLLQGKNNLQAPWLG----------ITAF
LSVAILLSLLIFIGEAVRDAFDP---

>D6J9T4_D6J9T3_1_550677
GIPLGILSAVWRNRWLDHLVRIMAITGISTPAFWLGLGVIVLFYGHLEGNGEVFFNALQHLILPALTLAF
VHLGIVARQIRSAMLEQLSEDYIRTARASGLPGWYIVLCYALPNALIPSITVLGLALGDLLYGAVLTETV
FAWPGMGAWVVTSIQALDFPAVMGFAVVVSFAYVLVNLVVDLLYLWIDPRI-GSLLGCLSGVLGGRADAI
IMRIMDIMLSIPSLVLTMALAAALGSLFNA-MLAIAIVRIPFYVRLARGQTLVVRQYTYVQAAKTFGASR
WHLINWHILRNSLPPLIVQASLDIGSAILMAATLGFIGLGAQQPSAEWGAMVANGRNYVLDQWWYCAFPG
AAILLTAVGFNLFGDGIRDLLDPK--

>D6J8E3_D6J8E4_1_550677
GMAAGIIAAVWRNRWPDRLSMTIAVSGISFPAFALGMLLIQVFSVELGWLPTVGADSWQHYILPSLTLGA
AVAAVMARFTRASFVDVLSEDYMRTARAKGVSETWVVLKHGLRNAMIPVVTMMGLQFGFLLGGSIVVEKV
FNWPGLGRLLVDSVEMRDYPVIQAEILLFSLEFILINLVVDVLYAAINPAIRGTLLGLLAGYYEGWWDRL
IMRICDVLFAFPGILLAIAVVAVLGSGIANVIIAVAIFSIPAFARLVRGNTLVLKQQTFIESARSIGASD
MTILLRHILPGTVSSIVVFFTMRIGTSIISAASLSFLGLGAQPPTPEWGAMLNEARADMVIAPHVAVFPA
LAIFLTVLAFNLLGDGLRDALDPKIK

>D6JG57_D6JG58_1_550677
-VPLGIWAARHRDRLPDFAVRFIAFLGVSMPNFWLAFLLVMAFSVYLQWLPAMGYGGWQHIILPAVSIAF
MSLAINARLLRASMLDVAGQRHVTWARLRGLNDKQTERRHILRNASLPMITAVGMHIGELIGGTMIIENI
FAWPGVGRYAVSAIFNRDYPVIQCFTLMMVVVFVVCNLIVDLLNAALDPRIRGLIIGGSAGLIGGRVDQA
TMRVADMFMTFPTSILSFFMVGVLGTGLTNVIIAIALSHWAWYARMVRSLVISLRQREFVLASRLSGAGH
VRVFVDHLAGAVIPSLLVLATLDIGHMMLHVAGMSFLGLGVTAPTAEWGVMINDARQYIWTQPLQMFWPG
LALFISVMAFNLVGDALRDHLDPHL-

>D6JGK6_D6JGK5_1_550677
GIPVGVLAAVKRGSIFDHTAVGLALTGYSMPIFWWGMMLIMLVSVHWWGEDGNFIDAVAHMILPAIVLGT
IPLAVIVRMTRSSMLEVLGEDYIRTARAKGLTRMRVIIVHALRNAMLPVVTVIGLQVGTLLAGAILTETI
FSWPGLGRWLIDALQRRDYPVVQGGVLLVATMIILVNLLVDLLYGVVNPRIRGVILGLIAGYFGGLVDNI
IMRVVDIMLALPSLLLALVLVAIFGPSIGNAALALTFVALPHYVRLTRAAVLVEVNRDYVTASRVAGAGA
MRQMFINIFPNCLAPLIVQASLGFSNAILDMAALGFLGMGAQPPTPEWGTMLSDVLQFAQSAWWVVTFPG
LAILLTVLAFNLMGDGLRDALDPKLK

>C1A764_C1A763_1_379066
-------------------VFHAVTALTVLPEFMVALGLLLVFAVKVGDAGSRVLDRLHHLILPAGSLAL
AWSAVVARQQAIATQSARQSLATRAALSRGVAPLSLWMRYGARVALPSSVTTIGMMFPALVSGTIVAETI
FSWPGLGRLIVLGIGTRDYPLVVGALLVTSTLLALASVATELMLAWADPRT---AGGVVCAYGGHWLASG
MLAIVDAMRGIPRLLMLLAIGAAAGLTPAPLAVAMGCLAVPLVCRVIHAEMQQLSVRPWSDAAHALGVSP
VRTFTHHMLPHLLPMLLGLAVILLGELLAAEAALGVVGLGVPEPTVSWGRMIQDALPDI----ARAWWPL
VVPCAALLGTMLLTATLAERLNS---

>C1A9A9_C1A9B0_1_379066
GTMFGVWQALRARALADRLLSVVGTVLYSAPSFWLALALVTLFTSGAGAVESTWSDRWRHAVLPLIVLSV
PGIAGVTRYARQSFRDAALAPHVTSAVARGLSAPRVEWHHIVRNALTPLVVLFGLTLPGVIAGSVFVEQV
FAWPGLGRTMLTAIAGRDYPVVLGLTVVYAAAVILSNLLADTLLWWLDPRQRGIALGAVAGWRAGWFDRV
ISAAGDALLAIPRLVLLLVIAALWGPGLWVVIVVLGLTGWMAVMRLGRAEVQQVRQQSYVEGADALGVPS
WRVLARHVLPNAVGSATVAITLGVGNAIVLESGLSFLGLGVQPPTASWGNMIAGGREWL---LTAPW---
IALTPGLLLIATV-------------

>C1A6E2_C1A6E1_1_379066
GMAIGAWQGAHARSRRDRITSTMLLVIYSVPEFWLAMALMLLFARTWLSTSAQLVDRLKHLVLPVTSVAL
IGVATFARYQRSSMRDTVDLPFVRTASASGLPRARVLR-GAWRASLLPVITLAGVLLPSYLAGVIFVEQI
FSWPGLGYVLLRAIAARDYAVVASCVVLGSTLTALGAWFAEWLRERADPRLRGTTYGALTAFAPRTVSTI
LRRAIDVALSIPRLLVLLALTLGPLSVWQL-VLLVGFTGWFATARQVTDELDALQRREFALAAQAMGVRT
ARLFHRHLLPHLAPLLAVTGTFAVANTIALEAGLSFLGLGIQPPTASWGTILQDGAGSIESEWWITVFPG
LATIGAVLLCNILGDAL---------

>F8ZR23_F8ZR24_1_991984
AIPIGVYCGKRTDRWADNLALLTSIMIKAQPVFLIGLGLVILFALQLNWLPVAGFGHPKFLILPALALAL
GMAAMSSRMIRNATAQVLQSPYYAFARLKGLNHEQAFTRHAQRNIALPVMAFVGIQAVSLVEGIVMIESL
FSWPGVGHALSHAIFQRDIPMIQGSALVMGLLFVALNTLVDLVQYALDPRLRGLVTGVVAAWKRGWWDRG
FSWLLNMLLAMPGLILVLLFGMVPGSFFIL-YLAIALMLWVEFFRVVRSKTLSLLEQPQIEASRLYGFNA
WYLFRRHLWPELREDLFTLACFGAGNAILALASIGFLYVGLKPPQAELGMMMVELFRYY----HQALWVL
AQPILVVFILVLSFQM----------

>F8ZWA8_F8ZWA9_1_991984
GIPIGTLAGMRQGKWLDTIISFISMSGYSAPIFWLALMMIMAFSLHFPYRSQALQSVIEHLTLPCLVLAL
APTTQVIGQMRASVAEVMNQNYIRAAKIKGLSNYQIVTQHVLRNAIPPMIPKFGVQLSSMLTLAIITESI
FNWPGIGRWLLDALANRDFMSIQAGVIVVGTLVLTANILSDLIGAAANPLVRGGTIGALAGMTKGLLSST
LNHILDTVMSIPSLLLAIIFVAFLGAGEFNILLAIGLALIPRFIRSVYVAVHNEVEKDYVMAARLDGANE
FYLLWHSIFPNILPIIVAEITMALSIAILDITALGFLGLGAQSPSTEWGAMLGDSVELIYIAPWTVTLPG
LAIMFTVVVINLVGDGARQALN----

>F8ZSQ3_F8ZSQ2_1_991984
-IPLGISKAIHHGSRFDVWSSAVVIIGYAIPGFLFAIILIILFASGNLPWYQQVLDYFWHLTLPTLAMVI
GGFATLSMLTKNSFLDEINKQYVVTARAKGLDERRILYKHVFRNAMLIIIAGFPSAFISIFTGSMLIEVM
FSLEGIGLLGFEATIQRDYPLVFSSLYIMTLLGLLLSIISDLTYMWVDPRI-GVLIGATQGYYGGWLDLF
GQRFIEVWSGMPTLFLLIILSSFVEPNFWWLLGIMVLFSWMSLVGVVRAEFLRCRNFDYVRAAQAMGVSD
MRIILRHMLPNAMVASLTMMPFILSGSVTTLTSLDFLGFGLPAGSPSLGELLAQGKANLQ-APWLGISAF
VVLSVMLTLLVFIGEAVRDAFDPH--

>F8ZRK8_F8ZRK9_1_991984
-IPLGVYSAIHPKSLFTKIVMAGSSIGISIPVFLTAIMLMYVFSIELWESGFFTLDGLRHLVLPSIALAS
IMLPLFIRLVRSEMLEVLSSEYIKFAQAKGLPLNKIYYQHALKNTMLPVLTVGGVQIGTMVAYTILTETV
FQWPGTGFLFLEAINRVDTPLITAYVIFVGLIFVVTNTIVDLLYGLINPTV-GIVIGLSAGYFGGRIDSF
LMRFADIQLSFSTMMVAIIVS---QYAVVMLVVIIGVAEWPQYARTVRASVLAEKKKEYVEAARVMGFKA
PRIMFRHILPNCLSPILVISTVQVANAIMSEAALSFLGLGLPVDQPSLGSLISIGFTYIFSAWWITAFPG
IVLVLLVLVINLLGDWLRDVFNPKI-

>F8ZT58_F8ZT57_1_991984
GSVLGIFAAWKRGSRYDTFITPGMLVIQAVPQVVIAMLAMFTFAIGLDWTSWAFIKDVGHAVLPLFCASI
VQIGGFLVNMRNNMINLLAEDYITMAKGKGLSENRVVFNYAARNALLPSVTALSMSLGMAIGGQLIIEII
FNYPGLGTVLFNAITARDYQVLQGQLLIMTLFMLFFNLLADMLYVVLDPRLR-TVIGVSAGYFGGKIDDF
LTAAMNIMLVIPQYPLLFVLAAFIGAGPLTIALIIGCTSWAWGARVVRSQTMALREKEFVKAAEVLGESS
WRIIFIEILPNLISIVGASFIGSVMYAIMMEATISFLGLGDPNTISWGIMLYNVQTSSSMLAWWELLAPC
LSLTLLVTGLALLNFA----------

>F8ZUM6_F8ZUM7_1_991984
GVTVGTIAALKQNTWIDYTIMSTAMLGVVMPSFVLAPVLIYIFAIQFFPAGGWQDGGFEYMALPVLGMSL
LYVATFARITRGSMIETLNSNFIRTARAKGLSYGYIVVKHALKPALLPVVSYMGPAFVGIITGSVVIETI
FGLPGIGKLFVNAAFNRDYSLVMGVTILIGFLFILFNAIVDILLAYIDPKIR-TLYGAASGFIGGRTDRV
MMRILEILYAIPFMFLVIVLVTFFGRNIVLIFVAIGAIAWLDMARIVRGQTLSLRSKEFIEAAHVCGVSK
WNIITRHIVPNVLGIVAVYSTLLIPSMILTESFLSFLGLGVQEPMTSWGALLQEGANTMEVAIWQLLFPA
AFMVLTLFCFNYVGDGLRDALDPK--

>H7G622_H7G623_1_1155079
AIPIGIISAMKRNSWLDITLMIIALIGLSIPSFWQGLLFILAFSLKLILPPSYMPEHPISLILPVLVIGT
SIAASITRMTRSSVLEVMRSDYVLTAYAKGLSTTKVVIKHILKNAIIPIVTLVGLLVAELLGGSAVTEQV
FNINGIGRYIVQKQLIPDIPAVMGGVVYISIVISLANLIIDIFYALIDPKLRGVLLGTIAG-YFNHIDNL
IMRILDVVFAIPSLLLAVAIIASFGASIPNLIIALSIGNIPSFARTMRASVLEIKRMEYVDAARITGENT
WNIIWRYILPNAIAPMIVRFSLNIGVVVLTTSSLSFLGLGVAPDVAEWGNILRTGSNYLETHSNLAIVPG
ICIMFVVLAFNFIGDAVRDALDPRI-

>H7G5T6_H7G5T7_1_1155079
-IPLGIIAAKRFHKWTDKVIRVISTLSISLPAFFIGIILLFIVTN----LMNIDSVILSQFILPVLTLSL
GMCAYIIRLVRSNLLMLLQSNIVQASRLRGMNECYILIHDLLKPTILPIIPLLGISLGSLIGGTVVIENL
FDIPGIGYLLMDSIKSRDYPVIQGCVLFIGFFVVIINTIADLLTLLLDPKQRGVTLGLFAGYKKGWIERL
VLRFIDVGLSIPEFIIMIALASFFQPSLWNLVISITVIKWMNYTRLTRSIVNSEMNKPYIKMAQLFHVPT
RTILIRHLTPKIIPAIIVLMVVDFGKIILYISSLSFIGLGAQPPTPEWGAMLQQGRDFISSHPIMLIAPA
SVIAITILIFNLTGDALRDRL-----

>H7G3P9_H7G3P8_1_1155079
GLILGVAAATKQNSWVDYTTTVISVIAVSVPSFVLAVLLQYVFAVKLRWFPVAGWEGFSTAVLPSLALSA
AVLATVARYIRAEMIEVLSSDYILLARAKGNSTMRVLFGHALRNALIPIITIIVPMLASILTGTLTIENI
FGVPGLGDQFVRSITTNDFSVIMAITLLFSTLFIVSIFIVDILYGVIDPRIRGVVYGAISGFFGGRVDTI
MQRILEVIASIPNLIVVILFVLIFEPSIWTIILAMSITGWLGMSRVVRGEFLKLKNQEFVMASKTLGASK
FKLIFKHILPNTLGAIVVTSMFTVPSAIFFEAFLSFIGIGVPAPQTSLGSLVNDGRAMLLIYPHELFIPA
MILSLLILFFYLFSDGLRDAFDPKMR

>H7G3P4_H7G3P3_1_1155079
GLILGVASAAKQNTWIDYCATLISVLAVSVPSFVLAVLLQFVFAVKLRWFPVAGWEGISTVILPSFALSA
IVIATVTRYIRAELLEVLKSDYILLARAKGVPNKRVLYTHALRNALIPLVTVLVPMMASILTGTLTIENT
FGVPGLGDQFVRSIATNDFPVIMATTILFSSFFIVSIFLVDMLYIIIDPRIRGVLFGAISGFYGGKLDTI
MQRIIEIIASIPNLIIVILFVLIFEPSIWTIILAMSVTGWISMSRVVRGEFLKIKNLEFVQASKTLEASN
LRLIFKHILPNTLGAIIVTSMFTVPSAIFFEAFLSFIGIGVPAPQTSLGSLVNDGKSMLLIYPHELFIPA
TILSLLILFFYLFSDGLRDAFDPKMR

>G7R1K8_G7R1K7_1_717522
GIGFGVIAGLRQGGIFDSAVLVTGLVIIAIPIFVLGFLAQFLFGVQLAPVTVGERASVGRLLLPGIVLGA
MSFAYVVRLTRSAVAANAHADYVRTATAKGLSRPRVVTVHILRNSLIPVVTFLGADLGALMGGAIVTEGI
FNIHGVGGVLYQAVTRQETPTVVSIVTVLVLIYLITNLLVDLLYAALDPRIRGGALGALAGFYGSWIDAV
VSRVTDVFLGLPLLLAAIVLMQVMHRTVWTVIAILALFGWPQVARIARGAVLEVRASDYVLAAKALGLNR
FQILLRHALPNAVGPVIAVATVALGIFIVTEATLSYLGVGLPTSVVSWGGDINVAQTRLRSGSPILFYPA
GALAITVLAFMMMGDALRDALDP---

>G7QQP9_G7QQP8_1_717522
GVVIGAWGAIRQYRLSDRVMTTLALLVLSTPTFVVANLLILGALRVNGGVWDRLGDRLQHLILPSLTLAL
AAAAGFSRYQRNAMLDVLGQDFIRTARAKGLTRRRALLKHGLRTALIPMATLFAYGVAGLVTGAVFVEKI
FGWHGMGEWMVRGISTQDTNIVAAITVFSGAVVLLAGLLSDVIYAALDPR----TVGAISGYFGGWRDRT
LMWVVDLLLVVPSFILIAIVTKNSANIMFL-VLLLAGFGWMISSRMVRGMTMSLREREFIRAARYMGVSS
RRIIVGHVVPNVASILIIDAALNVAAAILAETGLSFLGFGIQPPDVSLGTLIADGTASATAFPWVFLFPA
SILVLILVCANLTGDGLRDALDPA--

>H0QKN4_H0QKN5_1_1077972
-LVVGCWAALKPNGIADRISSFVSMAAASIPDFWLAIVGIWVFAITLGWLPTSGVSGASAWVLPIATLLL
RPFGVLVQIVRGSMVSALSEPYIKLARSRGAGELRVVTHHALRNAAAPALTVAGDLTVGLVNGAVVVETI
FGWPGIGKLMIDSILQRDFAVLQAAVLLTAVAIFALNILIDMGYALLDARVRGSLWGVWAGYHRGWRENV
SMRIADVIMSFPSLLLAVVVL--FSSAANI-VLILALTRIPIYLRTARAESAELQSRTFVDAARTFGAKP
SAIIVRHVIPVVLPTLLTLATLEFCYVMLAESSLSFLGIGIQPPDVSWGLMVSQGRQYLQTAWWLSIFPG
VAIVVTTIAANVLAAWL---------

>H0QGK5_H0QGK6_1_1077972
-VLLGSALAFSRNPWVRQALGSLPPLGIAVPTFWIGLLLLQLFSFRLRLFPAIGNDGAASIVLPALTLAI
PTAAVIAQLLSRSLRQTLGEPYIEQVRAKGASEALINFGHALRNAAIPTLTMLGILVGNLLAGAVVSETV
FSRAGIGRLTVTAVNSRDIPVVQTLVVLAAVIFVVTSLVVDLIYPLVDPRINGSALGLLAGFVRGWVDDA
IMRLMDVLLAIPSLLLSLALITVLGFGTVNIAIAVGVASVANFARIMRSESLRVGTAVYVEAARSAGVRW
HTILLRHVLPNAAGPVLALSALEFGAAVLSISSLSFLGFGAPPPASEWGSLVAGGRDYL----VAAWWLV
TLPGAVIAAVVLSANRISHAFQTRT-

>H0QR84_H0QR83_1_1077972
GVAAGLFAGLRKGKLFDSTVLIASLVVIAIPTFVLGFVLQLVVGVQLAKPTVGSDASWGTLLLPAFVLGL
VSFAYVLRLTRASVIENMNADYVRTATAKGLSRPRVVLAHILRNSMIPVATYLGANLGALMGGAIVTEGI
FNVPGVGQKLYQAILRSEGPTIVAIVSVFVLIFVVANLLVDLLYAWLDPRIRGVTLGALAGFFGGWLDAV
IARLGDIFFALPLVLGALVITKDNKSVWTV-VMVIVLLAWPQMARITRGAVMEVRNADFVTAARSLGVSR
MGSLLRHVLPNALAPIIVLATMELGVFIVAEATLSFLGIGLPGSVMSWGNDIAAAQPSLRTNPAVLLYPA
TALSITVLSFIMLGDALRDALDPKS-

>H0QQA6_H0QQA7_1_1077972
AVILGIAAALNEGRAADKAITAVSQAFIAMPEYWLAPMLVLVFALELSVLPSAGWEGPTSAVLPVAVLAL
RPASHFTSAVREGMLDALGAEHVTAARGRGLSYFHTVRKHVIPNGLLPLTTLAAVWFAGLLGGSVIIEVI
FAIPGMGRLLFDGVLNSDIPLAQGAVVVVVGLAVLLTTAADLVHGLLNPQVRGTAIGVLSARRRGWLDEF
FTRTNDILLAMPEMVVALFLVAALGAGYPALLLALTVTGWTPFARLARALAYDVSARGFIEAARVLGCSP
WFTVRRHILPHLAGPLLGQATLRFGQFLISVGALSYLGLGVQPPQSDWGSMLAAAQPYA----VRSPMTI
LAPGLVIFTVALCVTLIGQH------

>H0QR89_H0QR88_1_1077972
--------------------TFLMIVLLAVAAVLVGMAIGYFMGGYDGDFWILGIDSFTHLILPTTALIL
ISLAGYTRFTRASMLEIMNMDYIRTARAKGLSERTVVMRHAFRNALIPVATIVAFDIGGLIGGAVITETV
FSVRGMGFLFLDGIQHVDPNPVMGVFICVAITAMAFNLIADLAYSALDPRVRGVVVGALSGYFRGWMEAV
LMRLTDVIIIVPALLLAAVMAASFANGVLALGIFLGLISWVGLARLMRGEFLTLREREFVDAARISGASN
ARIIFKHILPNAVGVLIVNVTLTMSAAILTETALSYLGVGVKSPDTSLGLLISQNQEAFATRPWLFWFPG
LFIVLICLSINFIGDGLRDAFDPRQ-

>H0QKD8_H0QKD9_1_1077972
AIPLGVWMARRPDTNRELGVNVLTIAGQSMPDFWTGIMLLTGFAVLIPLFPASGFATWGGLVLPTVTIAI
LQIALISRMVRREMTANFAAPYLTVARSRGVGGPALTWRYAMGNSAIPVFTALGTRFAAMLNGVVVVEVV
FAWPGVGSLIVRALETRDYPLIQATVLLTSLLAVAVQLVIDLAYPLLDPRVRGIILGAAAGYFGGWVDTV
VSRVLEAQMSLPLLMMLLLVVALFGPSIPVITFVIAIAQWPEVARLTRSMVLVEREKPYVSAARILGLHR
IQILIQHIIPNVIKQATLVVLLLLAQAVLLESALSFLGFATWGRIISDGQDYITTSWW------MVTLPG
LVIVLMVVGVNLLGDGLR--------

>H0QGL3_H0QGL2_1_1077972
-------IALAPFSWLRDALQALPSLFISVPVFWLGIVLIQVFSFQLKLIPVINPPEALGLVLPVATLAI
PVSAPLTQVLIRSIDDVRTQPFVAVARARGGSNAWVLSHHVARNAVLPAITIAGVLLGELIGGAVVTETV
FGRNGIGQLTQEAVNSQDAAVLQAVVVLAAAAFVLVNLAVDLLYPVLDPRLKGTLLGLVAGSLGGVTDAV
MMRIVDVLLSIPGLLLSLSIIIILGFGTVNAAIAVGVGSVASFARLARAEVLRVRRSDFVEAAFGSGGTF
VAVLRRHILPNSAGSVLALLALQFGAAILAISTLGFLGYGAPPPTPEWGLLIAEGRNYV----ATSWWLT
TYPGLVVVAVVLSANR----------

>H0QJB6_H0QJB5_1_1077972
--VFAVAIAHHLPGKWSGAVRSIPSFFLSVPNFVIGLVLIELFAFRLHSFTTTDPNSPAATLFAAVTLAI
PVSAPLAEVLIAGLDHESRQDYAQVARSRGITEAGLFVKHLVKPSALPSVAMVALIVGELLGGSVITETI
FGRDGIGTVVQKAVTGEDQPVLQAVVSLSAVVFVAVNLIADLVSPLVDPRVKGSAIGLASGFRGGWVDAT
LGRLVDVLLAVPGFLLAVVIVSSLGQTINA-AIATGVSAVAVFARLMRAEVLRIRGAVYVEASYLEGGSR
LHVLLRHILPNAYRSVLVLAVLQFGTSILVIASLAFLGYGDPPPASDWGLLVASGKTYVT-APWLVYAPA
LVIVITVLSVNRISRWLRK-------

>H0QRX7_H0QRX6_1_1077972
GIPFGMIAAHRRDHLPDAVLRVFAILCYATPVFFAGLLLKLTFAVWLSGNMAALGDVMAHAVLPAMALGL
LTAGIFLRLVRTNVIGTLGRDYIEAGRSRGVSEFRLVTKHAYKPALIPIITVMGLQIAVMLGGAVLTETT
FEWKGLGFQLANYLTARDFVAVQGIVVLLAVIVAVTNFIVDIVAALIDPRVRGVILGLVSGYLGGWLDRV
LVVVADAIYAFPSLLVAIVMASLFGGVLAA-AISITVVFIPQYFRVIRAETIRLKAEPFVESAKVVGASS
IRIMGRHIYRNATRTLPLIFTLNASEAILTLAGLGFLGFGIPSSAAEWGFDLNKALADTTSIWWTGVFPG
LAIVWTVLGLTLVGESINDLNDPRLR

>D6EW79_D6EW81_2_457428
GLGAGLLAAKNRGTWIDKVFSSGSLVVSSLQIYFLGPLVLLALVYSTVPISEDAAGWFAGLLIPWIVMAT
IFTANYTRMSRSSMIEQLQEEHVRAARAKGMSSNYTFFRYAWRGSLVPIVTILGIDLSALMGGGMVTEMT
FGLAGIGRLALESVINKDLPMLMGVMLVSAALIIVFNLIVDAMYAVIDPRVRGVLIGLAGGYFGGKIDYW
LGRITDFFMALPSQLAMPVITTPTYRAAAI-IIVLSFLGWMSMARIVRGATMSLRDREFIEAARISGASP
WRILRKELLPNIVTPTLVQATLTLPSTILSIAFLSFVGVGYVEPTPDWGRMFAIGADIVEQDPYYMLFPG
VAMVIFIVAFNLLGDSVRDAFDPK--

>D6EQ79_D6EQ80_1_457428
GAFLGTRSAWRHGGLGDRLNTGLALTLYSIPSFWLGLLLIIVLSVGVEEGFAHVLDVAHHLVLPVVTLVA
VEYGQTLLVTRSALLDEMGSDYLTTARAKGLRDDLVRRRHAVPNALLPTVTLVFVNLGRTVAGVILVETV
FSWPGLGGLFYQALSVPDLPLVQGLFFVFAAAVILMNTLADLLYPMLDPRVGGALIGITAGHFRGWYATV
MMRITDWFLVMPTLVLAIVLATVLSSLGTI-VLAIGVTTWPTTARLVRAQTLAVESRPYIERAKALGGGH
WHIMSRHVLPNVMPLILAQTTLIISSAILAEATLAFLGLGDPAVV-SWGGLLQDAREAGSVDWWYLVPPG
IGIAVVALAFTLCGRAVEAVLNPRL-

>D6ESZ3_D6ESZ5_2_457428
GVAAGVLSALKRGTLWDRGAMVVALAGVSLPIYFTGLLSLAIFSYGLVPLEDSLTGWLGGMILPWITLAF
LYAAMYARITRATMLEILGEDYIRTARAKGLKEQVVISKHAMRSTLTPLLTMLGMDLGALMGGAILTETT
FSLPGLGQKVLDAIKNHDLPFILGVVLITSLAVLIANLVVDILYAVIDPRVRGTVLGVLAGFFGGWVDSL
ICRIMDGLLAFPQLLFIIALVSGTGVRLLMMIVVIGFFGWPYIGRVVRGQTLSMREREYVEAARSLGAGR
FYILFKELLPNLVAPIIVYTTMMIPTNILTEAALSFLGVGVKPPTSSWGQMLSSAIDYYKSDPMYMVVPG
VAIFITVLAFNLFGDGVRDALDPK--

>D6EW75_D6EW74_1_457428
GIILGVLTGLRRGRPVDTGVLLLTLVVISVPTFVTGLLLQLLLGVKWIDPAVSSEAAFGELIVPGLVLAS
VSLAYVTRLTRTSIAENRRSDYVRTAIAKGLPRHRVITRHLLRNSLIPVVTFIGTDIGALMGGAIVTERI
FNIHGVGYQLYQGILRQNTQTVVGFVTVLVLVFLVANLVVDLLYAVLDPRIRGSVLGGLAGFFGGGGDAV
LSRITDIFFAIPVVLGGLVLLSVITNTIWPVIGFIVLLGWPQISRIARGSVITAKQNDYVQAARALGASN
SRLLLRHIAPNAVAPVIVVATIALGTYISLEATLSFLGVGLKPPSVSWGIDISSAAPYVRNAPHALLWPS
GALAITVLAFIMLGDAVRDALDPKLR

>D6EKU3_D6EKU4_1_457428
AVPLGVWQAVRRNKPVDYVITTLSFIAYSTPVYFLGLILVLVFSQVLGNSVADVLSQPQGLVLPVVAGAA
TMVAVFSRYMRSATLENLTEDYVRTARAGGTRPRAILTRHVFRNSLTPVVAMLGYYIPVLFGGALVVEQL
FNYPGMGLLFWTAAQSSDYPVLLGCVLVISVATVTGTLLADVLQRVIDPRVKGTLWGAAAGYAGGWIDAV
MMRVVDAGIAIPALFILLVVSAITTPDLTGLVLILGLISWLVPSRLVRAETLTLKNRDFVLTLRAIGGTH
ARAIIRHILPNSVSTVIVAATFQIADAILLVAYVSYLGLGVQPPATDWGGMLSSGMTAAYSYWWLIVPPG
LAIILVVWAFNAIGDGLRDAFDVR--

>D6EU86_D6EU85_1_457428
AIPAGIVAAMRRGRGTDKTVMTGVLLGQSTPPFWVGILLILVFAVWLRALPASGYGTLANLVLPAVTLAV
YSVAVVARLLRSSLIDVLSSDHIRSARAKGFGPLQVVLRHGLRNASLPVVTVVGLEVGNLLGGAILTERV
FSWPGVGQLTVEAISNRDFPLVQATVLFFAATFVVVNLLVDLSYSFLDPRVRGTVVGLASGYFGGWADRT
LMRLADVQLAFPSLLLALAVVGFLGSGLWVVIVVLGFTGWVSYARVVRSEVMSLRTRDFVTEARAIGVTD
VTIMRRHLLPNVMAPLATIGTLHVAAAIVAEASLSYLGLGVPKETVTWGGMLADGQLYLGTSWWVAVFPG
IALMLTSLAINITGDALRDVADPK--

>D6EI86_D6EI85_1_457428
GVLLGVLAARRPGSVLDRAVTSLAYTLEAAPVFWIALLAVWLFALQWASQQVTPGQVAGHIVLPAGVLAV
SQLPWFTLYVRQGVGDALAEDPVRGARARGLGEGTVLVGHALRSGLLPVLTLIGSRVPELITGALLVESV
FSWPGIAAATVEAATAVDFPLLAALTVLATVAVLAGNLLADLLYGLFDPRVKGTAVGATAGALGGWVDRG
VMRVVDALSSVPHLLMGIFIVAMFRPGVWPVVASVALTHWLSTARIVRAEVLSLRARPHIDAAVSGGASR
WRVAVRHLLPGVLPQAALAAVLMVPHAMWHESALSFLGLGLPTHTASLGNLIQEARGSL---LAGQWWPT
LFPGLFIIVPTLAVAGLAGA------

>C4PRF8_C4PRF7_1_580049
--VFGMIMAVNKNHWIDYLLNFLFLILFSIPVFVAVPWIIDNFVLNKMTSFEKLTDIVLHSFLPFCAVSY
GAFAAQSRLSRAVFLEVLGEDHISALRARGISQYDILVRHVGKNSAATLITSLASSLSALLGGALVVETL
FDIDGFGKFFYQAILNRDHNVVMFSVIMGSVISLIGYLIGDICYVLLDPRV-GIIVGLLSGYFGGKVDML
LSRVTEIWETMPMLFILMLVVTQKKSLILD-SVLLGCFGWVSISRYVRIETLKQRNLGYVLAATNLCYSH
YHIMVHQILPNVIVPVISLLPFSMMAMISCEAGLTFLGLGE-ESSASWGNLLREGVTAFPSESAILWPPA
IMLTLLLMAIAVIGDGIRDALDPKMQ

>C4PPK5_C4PPK6_1_580049
GITLGILAA-FYKKSCGRTIFFSSVIQISVPAFVIGAFLQYVFAIKYSCLPIACWGNFSHTLLPSIALAI
TPMAFITQLTCASVSANLKKDYVLLAYAKGLSPFKVLIKHILPYALFPVISYSAFLITTLMTGTFSIENL
FCIPGLGKWFICSIKQRDYPITLGLSVFYGAFFMLTSLCCDLLQAWIDPQIR---LGLLWSASGKKVADI
MSRITEILFSIPRIPVIILLLVIFNHGILPLILAMTITGWIPIARIIYGQFLLLENKEFVLSARALQAST
FHILRKHLLPNSLGPIISTLIFTIPNAVYTEAFISFLGLGIQPPYASLGTLVKEGIHSL----AYHPWLF
FIPSFFMIIVSVSFNCIGE-------

>B4TAP1_B4TAP2_1_454169
-IPLGIRKAVHNGSRFDVWSSAFIIIGYAIPAFLFAILLIVFFAGGSLPWYQKITDYLWHITLPVLATVI
GGFAALTMLTKNSFLDEVRKQYVVTARAKGVSEKNILWKHVFRNAMLLVIAGFPATFISMFTGSLLIEVM
FSLNGLGLLGYEATVSRDYPVMFGTLYIFTLIGLLLNILSDISYTLVDPRI-GVLAGALQGYYGGKVDLW
GQRLIEVWSGMPTLFLIILLSSVVQPNFWWLLAITVLFGWMSLVGVVRAEFLRTRNFDYIRAAQALGVSD
RDIILRHMLPNAMVATLTFLPFILCSSITTLTSLDFLGLGELLLQGKNNLQAPWLG----------IAAF
LSVAILLSLLIFIGEAVRDAFDP---

>B4TCU8_B4TCU9_1_454169
GMAIGIAAAVWRNRWPDRVGMTLAVTGISFPAFALGMLLMQIFSVDLGWLPTVGADSWQHYILPSLTLGA
AVASVMARFTRSSFVDVLSEDYMRTARAKGVSETWVVLKHGLRNAMIPVVTMMGLQFGFLLGGSIVVEKV
FNWPGLGRLLVDSVDMRDYPVIQAEVLLFSLEFILINLVVDVLYAAINPAIRGTVLGLLAGYYEGWWDRF
IMRICDVLFAFPGILLAIAVVAVLGSGIANVIVAVAIFSIPAFARLVRGNTLVLKQQTFIESARSIGASD
TTILFSHILPGTVSSIVVFFTMRIGTSIISAASLSFLGLGAQPPTPEWGAMLNEARADMVIAPHVALFPA
VAIFLTVLAFNLLGDGLRDALDPKIK

>B4TJH3_B4TJH4_1_454169
GIPVGMLAGVTRSKWPDRFISALALLGFSIPVFWLALLLTLFFSLTLPWRDEMVMSAIRHMVLPVLTLSV
APTTEVIRLMRISTIEVYDQNYVKAAATRGLSRFTILRRHVLHNALPPVIPRLGLQFSTMLTLAMITEMV
FSWPGLGRWLIHAIRQQDYAAISAGVMVIGSLVIVVNVISDILGAMANP---GLVLGVVAGATHGLRSAV
LNHILDTLLSIPSLLLAIIVVAFAGHLSHA-MFAVWLALLPRMVRSVYSMVHDELEKEYVIAARLDGATT
LNILWFAILPNITAGLVTEITRALSMAILDIAALGFLDLGAQLPSPEWGAMLGDALELIYVAPWTVMLPG
AAITLSVLLVNLLGDGIRRAII----

>B4T8G7_B4T8G6_1_454169
GIPVGVLAAVKRGSIFDHTAVGLALTGYSMPIFWWGMMLIMLVSVHWWGEEGNFIDALAHMILPAMVLGT
IPLAVIVRMTRSSMLEVLGEDYIRTARAKGLTRMRVIIVHALRNAMLPVVTVIGLQVGTLLAGAILTETI
FSWPGLGRWLIDALQRRDYPVVQGGVLLVATMIILVNLLVDLLYGVVNPRIRGIILGLVAGYFGGLVDNI
IMRVVDIMLALPSLLLALVLVAIFGPSIGNAALALTFVALPHYVRLTRAAVLVEVNRDYVTASRVAGAGA
MRQMFVNIFPNCLAPLIVQASLGFSNAILDMAALGFLGMGAQPPTPEWGTMLSDVLQFAQSAWWVVTFPG
LAILLTVLAFNLMGDGLRDALDPKLK

>B4TFN5_B4TFN6_1_454169
GVTLGFLAGRFLHRWPDKMICRISYLLSSLPTFWIAMLLLALFAVRWNAGTALLSERLRHLVLPVCALSL
LGMGQIALHTREKIASVMKSEFIRFARAQGDKGWSLLCHQVLRHAITPALCLQFASLGELMGGALLAEKV
FAYPGLGQATIDAGLRGDVPLLMGIVLFCTLLVFAGNTISAWLVVVLNRSLE--VIALVMARIHPRLDLL
MRLITDAMLAMPHLLLLILICFTLGGGKSGVIAAVALTHWPRLALILRADAERVAQSDYLTLTYRLGHGH
LYCWRYHYFPALLPQWLTGTLLMFPHAVLHSAALSFLGFGLAPHEPSLGLLLADALRFI---SHGNWWLV
LFPGLMLFTLVMLFDQFARAIQR---

>B4TJM7_B4TJM6_1_454169
GVSAGVIAALKQNTRWDYTVMGFAMTGVVIPSFVVAPLLVMVFAITLLPGGGWNGGALKFMILPMVALSL
AYIASIARITRGSMIEVLHSNFIRTARAKGLPMRRIIFRHALKPALLPVLSYMGPAFVGIITGSMVIETI
YGLPGIGQLFVNGALNRDYSLVLSLTILVGALTILFNAIVDVLYAVIDPKIRGTLYGSLSGYLGGKIDSV
MMRLLEILNSFPFMFFVILLVTFFGQNILLIFVAIGMVSWLDMARIVRGQTLSLKRKEFIEAAQVGGVST
ASIVIRHIVPNVLGVVVVYASLLVPSMILFESFLSFLGLGTQEPLSSWGALLSDGANSMEVSPWLLLFPA
GFLVVTLFCFNFIGDGLRDALDPK--

>E5Y286_E5Y287_1_563192
GLIIGMISATKRNKWQDHAGMALAVSGISFPTFALGLLLMEIFSVSLGWLPTVGADSWKHYILPSITLGA
GVAAVMARFTRASFVEILQDDYIRTARAKGLSEWAVIVKHGLRNALIPVVTMMGLQFGFLLGGSIVVEKV
FNWPGLGRLLVDAVEMRDYPVLQAEVLLFSLEFILINLLVDILYAVINPRI-GTLLGLTSGYFEGWWDRV
VMRVCDVLFAFPGILLAISVVAVLGSGMANVILAVAIFSIPAFARLVRGNTLSLKRQTFVEAARSLGAGP
MTIMLRHIFPGTISSIVVYFSMRIGTSIITAASLSFLGLGAQPPTPEWGAMLNEARADMVVAPHVAIFPS
LAIFLTVLMFNLFGDGLRDALDPKI-

>E5Y5A4_E5Y5A5_1_563192
--SAGIVCALYEGTFLDRLIRGGVFLGTAMPSFWAGLLLMWLFAVKLDLVPTSGMDGPSSVLLPAVTLSL
AYIATYTRLIRANMIQNKQENYILYARVRGLPERS-ITRHMFKNSLQASLTALGMSLPKLIAGTFVVESI
FAWPGIGRLCVAAIFNRDFPVIQAYVLIMAVLFVVGNVLVDILSAAVDPRLR-ACVGLVSGFFRNRIDDV
LMRICDVMMSFPSEVMILAIVGMTGPGLENVVIANVVAKWPWYARMVRSIVRQYSDKDYIRFAKVAGGSS
IRIMMRHLLPGTAGELFVLTTLDTGSVILMISALSFLGLGVQPPTPEWGMMLNEAKEVMTLYPLQMIPAG
MAILLVVAAFNFLGDSLRDAFDPK--

>E5Y634_E5Y633_1_563192
AVPIGVLSAWKQGSLFDKGMTVLVFLGFAMPGFWLALLLMLYTGLEHLSFWEKLM-DLGHLVLPITVITV
GSVAGMSRFMRSSMLEVLRQDFILTAKAKGLPARVVIFRHALRNALLPVITLLGLSVPGLIGGSVIIETI
FALPGLGQLFYAAVMARDYPLIMGNLVLGAVLTLAGNMLADIGYGLADPRIRGIALGLLAGYFRGIVDEI
IMRGVDVMLCFPSFFLILAVIAFLESLNTI-MVVIGLTSWMGVARLVRAETLSLRERDFVAAARLAGTRP
FRIMVMHILPNALTPVLVSATLGIAGAILVESSLSFLGLGVQPPDPSWGNMLMEGKDVLEIAPWLSLYPG
LAILITVLGYNLLGESLRDTLDPRLK

>E5Y1Q5_E5Y1Q4_1_563192
-IALALFCARFEDTFMDRFVCRIGTVAFYVPAFWMGVVLVLVFSVNLIGKSGDMADRLRHLVLPLIVMVA
SHLWYYAYMIRNKLLDEIRRDYVLLARAKGLGRTRVLLSHCLRNVLPTIVSIMAISIPHVLSGTYVAESV
FNYPGIGLLAVSSAKYHDYNLLMLMVLITGAMVMLSSLVAQAVNEVIDPRMKGVSYGCLSGVASGVVDSA
MMRAVELLQSVPVLLSLLLILSLMGPNELTIALVIGVTGWFALSRIVRSEVRQIRNSEYILASRCMGARF
PFIMRKHLIPNFVSAIMFVVISSISTSMAMEATLSFLGLGLPVDVLSWGSMLALADRAL---LLNSWWVI
LIPGVFLVVTLLSITSIGHYFRKR--

>E5Y580_E5Y581_1_563192
GVCLGVQAGRRPNSWTSHLVTIVALIGFSAPAFWTGMMLLILFASWIYTGFAYVLDVAHHLILPVVTLAI
LYIAQYSRMERASMIDILGTDYIRTARAKGLRERTVVYKHALKNALIPVVTLAGMQFSQVFAGAVLVETV
FNWPGMGRLAYESILRKDYPTLLGILFCSVFVVIIANVLTDFAYRFLDPKMRGITIGALAGYRQGIWDEL
LMRATEFFQVLPPLLLAMVVVALFSPSLTSVAVSIGIVSWPQVARVTRAEFMRIKEMDYVAAARTMGAGN
ATIMCRVILPNAIPPLVIVATLTISSAILFESGLSFLGIMTWGMIIGSNKDYIMNSWW------AVTFPG
LAIFLVVLAIGLIGDGINDAFNPRLR

>C0W4A3_C0W4A4_1_525246
GVGAGVISALRRGSRLDRFIMTGTVFGVSAPSYLLGLLGILLFGFTLVPLSQSPVDWAWHLILPWTVLAL
ISAAIYARMVRGEMLENMGEDYVRTARAVGLPEKRVIGRHVMRNISLPVVTYFALDLGSMLGGAVITERV
FSMQGLGALLMDAVGTVDVPVVMGVTLVAAAFVIIANLLVDAFAALIDPRV-AIALGLSAGYFGGWWDVL
VSRLTDVTLGFPHLVFMIAISATAPRVLVM-ILIIGILGWPSTARVLRSRTLALRGRTFVGASRAMGASQ
GHVLITQVLPNLVATIIVFTTIAIPGKITAEAALSFLGVGVAPPTPSWGRSIGNAVTWVSTDPWYLLFPG
AALFLVTLAFNLFGDGLRDALDPRT-

>C0W835_C0W836_1_525246
GVALGAWTATRQYKFSDRAVSLFAMIIISTPAMVIAILLQVLAVQINTGEGSGFAGRLQHLVLPTLSMSL
GGLASYSRYQRNLMLDTLGADYVRTARAKGLIKRKAVTRHALRTALIPMATYFAFALAGLFTGAAITERV
YGWHGMGEYSVNSIAGYDINGAVAVVAFSGLCTLTGALLSDVFVAVVDPR----LIGSSAAYFGGWWEKV
ALWFTDLLLVVPSFLIIAILSGAAKSIALF-IILLAGFGWMLTARVVRSLTLSVKDLDYVNAARFMNVPS
SRIILRHIIPNIASLLIVDATVNVAYAVISETTLSYFGFGVQAPNTSLGTLIAEGQRSATTYPWIFLAPA
AVLVIMLVCVNFMGDGLRDAIDPS--

>G5Y2T0_G5Y2T1_1_1068620
-VPLGIWAARHRDRLPDFAVRFIAFLGVSMPNFWLAFLLVMAFSVYLQWLPAMGYGGWQHIILPAVSIAF
MSLAINARLLRASMLDVAGQRHVTWARLRGLNDKQTERRHILRNASLPMITAVGMHIGELIGGTMIIENI
FAWPGVGRYAVSAIFNRDYPVIQCFTLMMVVVFVVCNLIVDLLNAALDPRIRGLVIGGSAGLIGGRVDQA
TMRVADMFMTFPTSILSFFMVGVLGTGLTNVIIAIALSHWAWYARMVRSLVISLRQREFVLASRLSGAGH
VRVFVDHLAGAVIPSLLVLATLDIGHMMLHVAGMSFLGLGVTAPTAEWGVMINDARQYIWTQPLQMFWPG
LALFISVMAFNLVGDALRDHLDPHL-

>G5Y328_G5Y327_1_1068620
GIPVGVLAAVKRGSIFDHTAVGLALTGYSMPIFWWGMMLIMLVSVHWWGEDGNFIDAVAHMILPAIVLGT
IPLAVIVRMTRSSMLEVLGEDYIRTARAKGLTRMRVIIVHALRNAMLPVVTVIGLQVGTLLAGAILTETI
FSWPGLGRWLIDALQRRDYPVVQGGVLLVATMIILVNLLVDLLYGVVNPRIRGVILGLIAGYFGGLVDNI
IMRVVDIMLALPSLLLALVLVAIFGPSIGNAALALTFVALPHYVRLTRAAVLVEVNRDYVTASRVAGAGA
MRQMFINIFPNCLAPLIVQASLGFSNAILDMAALGFLGMGAQPPTPEWGTMLSDVLQFAQSAWWVVTFPG
LAILLTVLAFNLMGDGLRDALDPKLK

>G5XU41_G5XU42_1_1068620
GMAAGIIAAVWRNRWPDRLSMTIAVSGISFPAFALGMLLIQVFSVELGWLPTVGADSWQHYILPSLTLGA
AVAAVMARFTRASFVDVLSEDYMRTARAKGVSETWVVLKHGLRNAMIPVVTMMGLQFGFLLGGSIVVEKV
FNWPGLGRLLVDSVEMRDYPVIQAEILLFSLEFILINLVVDVLYAAINPAIRGTLLGLLAGYYEGWWDRL
IMRICDVLFAFPGILLAIAVVAVLGSGIANVIIAVAIFSIPAFARLVRGNTLVLKQQTFIESARSIGASD
MTILLRHILPGTVSSIVVFFTMRIGTSIISAASLSFLGLGAQPPTPEWGAMLNEARADMVIAPHVAVFPA
LAIFLTVLAFNLLGDGLRDALDPKIK

>G5XWF2_G5XWF1_1_1068620
GIPLGILSAVWRNRWLDHLVRIMAITGISTPAFWLGLGVIVLFYGHLEGNGEVFFNALQHLILPALTLAF
VHLGIVARQIRSAMLEQLSEDYIRTARASGLPGWYIVLCYALPNALIPSITVLGLALGDLLYGAVLTETV
FAWPGMGAWVVTSIQALDFPAVMGFAVVVSFAYVLVNLVVDLLYLWIDPRI-GSLLGCLSGVLGGRADAI
IMRIMDIMLSIPSLVLTMALAAALGSLFNA-MLAIAIVRIPFYVRLARGQALVVRQYTYVQAAKTFGASR
WHLISWHILRNSLPPLIVQASLDIGSAILMAATLGFIGLGAQQPSAEWGAMVANGRNYVLDQWWYCAFPG
AAILLTAVGFNLFGDGIRDLLDPK--

>G5XYX4_G5XYX5_1_1068620
-IPLGIRKAVYNGSRFDVWSSAFIIIGYAIPAFLFAILLIVFFAGGSLPWYQKITDYLWHITLPVLATVI
GGFAALTMLTKNSFLDEVRKQYVVTARAKGVSEKNILWKHVFRNAMLLVIAGFPATFISMFTGSLLIEVM
FSLNGLGLLGYEATVSRDYPVMFGTLYIFTLIGLLLNIVSDISYTLVDPRI-GVLAGALQGYYGGKVDLW
GQRFIEVWSGMPTLFLIILLSSVVQPNFWWLLAITVLFGWMSLVGVVRAEFLRTRNFDYIRAAQALGVSD
RSIILRHMLPNAMVATLTFLPFILCSSITTLTSLDFLGLGELLLQGKNNLQAPWLG----------ITAF
LSVAILLSLLIFIGEAVRDAFDP---

>G5XVN5_G5XVN6_1_1068620
GVSAGVIAALKQNTKWDYTVMGLAMTGVVIPSFVVAPLLVMIFAIILLPGGGWNGGALKFMILPMVALSL
AYIASIARITRGSMIEVLHSNFIRTARAKGLPMRRIILRHALKPALLPVLSYMGPAFVGIITGSMVIETI
YGLPGIGQLFVNGALNRDYSLVLSLTILVGALTILFNAIVDVLYAVIDPKIRGTLYGSLSGYLGGKVDSV
MMRLLEILNSFPFMFFVILLVTFFGQNILLIFVAIGMVSWLDMARIVRGQTLSLKRKEFIEAAQVGGVST
SGIVIRHIVPNVLGVVVVYASLLVPSMILFESFLSFLGLGTQEPLSSWGALLSDGANSMEVSPWLLLFPA
GFLVVTLFCFNFIGDGLRDALDPK--

>C6WKW9_C6WKX0_1_446462
GIAVGVIGAVKQYSVFDYTATGISFAMFSMPLFCVALVLKAGGIELNGSFGEQVFQYSGAYLLPTISLVV
IQFALYSRFQRASMLDTLNADYVRTAQAKGISQARTIFRHAFRNALIPVITMSSLNIGAGFGGAVITETV
FGWSGMGNYIVKAIEKIEPYQVLGFMMLTAIFIVLFNLIADILYAFLDPRIRGVVLGALAGYLRGWVDAL
ISRFIDLLLIIPSLVIAAVLVTISGSNWLVVAVYLGLIGWLSIARVIRGMVLSLREKEFVEAARALGAST
WRIVFRHILPNTIDVIIVNATLAIAQAVLLEAALSFIGLGVQSPDTSLGLMISLNKNELTLHPWLFFLPF
VFIVLISLAVNFIGDGLRDAFDPRQ-

>C6WN34_C6WN35_1_446462
GVIGGLVSAVREGRFADKFITGLTLGGMSIPNYVLALALQYVFVIWLVPFLDDPVQWFLNFVLPWTVLAI
GYASSYTRLTRANVLDTLGENYVRTARAKGLQPSLVWRRHALRPALTPIVTIAGMDFAGLLGGALITETV
FGINGVGKLAADSITKNDQPVIMAVTLLAAFFVVVGNMVVDLLYSVIDPRVRGILFGLLAGYFGGRVDML
VSRLMEFLMAFPALIFMIAVLPADNRQYLL-VVVIALFGWPYLARIVRAQTLSLKEREFVEAARASGASR
ATIVFTEILPNLRSTVLVMTTMAVPGYIGTEAGLSFLGVGVVPPTPSWGQMISSSVTWYSVVPTYFLVPG
TFLALLVLSFMVLGDRVQAAVDP---

>C6WL45_C6WL46_1_446462
GVGTGVLAALKRGTAVDRIALGASVAGVSAPVYLTGLLGLLLFGFTLVAFTEDPVDWLWRMVLPWAVLAF
AHAAYYTRLTRTQMLDALGEDYVRTARAKGLTEREVVGKHALRNALLPVVTLFGVDLGALLGGAVITERV
FGLPGAGSLLVDAVNQRDLPLLLGCTLFAAVLIVIANALIDLGYGALDPRARGVVLGALAGYRGGWVDQL
VTQTADVLLGFPYLIFMIALAPDVPRPLLL-VVVIGFFGWPSIARIVRAQTLALRSRGFVSAARSLGAGP
WHVFRTELLPNLWGPIIVVSTLSIPGKIGLEAALSFLGVGIPPPTPSWGRVISSAVNWVGTDPMFLVFPG
AALLLSTWAFTVLGDGLRDELDPRT-

>C6WJK8_C6WJK9_1_446462
GIAAGVVSGLRGRGFLDSLVLVSTLFLISIPVFVTGYVVQLVFGLQLIAPTVGSSPSFGDLLVPGFVLAS
LSMAYVARLTRASIAENRRADYVRTALAKGLPDKRVVGVHLLRNSLIPVITFLGTDLGAFLGGAIVTEGI
FNVPGIGGLVFRSILTKDGAMVTGLVTLLVLVYLLMTLLVDLLYAVLDPRIRGAVLGLLAGFYGGWLDAI
VSRIADVFVGVPFVLGAIVILAGATRIVAQVVLSISVLSWPVAMRITRSTAVAAKQQDYVKAARALGAGS
RRLMVKHLLPNCVAPVLVYATIALGAFIGVEATLSYLGIGLRPPVVSWGVMINGAKDYIRVAPHALLFPA
GFLTATVLAFVMLGDAVREALDPKL-

>C6W7W2_C6W7W3_1_446462
GFALGVLAGARRGKPTDRVITWWAYTLASAPVFWVGLLLLYVFAVSLPAAEVTLLDRLGHLALPALTLSV
VGVAPVVLHTRHAVVEALASDHVAFARAQGDRGIGLVVNRVLRNAAGPALLLQFGSLGELFGGSVLAEQV
FSYPGLGAATTQAAMSQDVPLLLGIALFTAVLVFVGNTIGDRVHAAVDPRV---VLACLATVGGRRADAA
VGWLVDLFLALPHLVLLILLAFALGGGTGSVILAVALTHWPTLTRVLRGRARGVVGSNYALVATQLGRSR
WWIARKHVAGHLTGQFLVGLVLLFPHAILHEAALSFLGMGVDPAQPSIGVLLSESMRFL---SAGAWWLA
LLPGACLLLVVKAVDGVGEHL-----

>C6WHP3_C6WHP2_1_446462
GIGLGAFVGWRRGTWLDS-LVPATTLLAAVPYFWLALILVALLASGLGWNAEFIGSAVYHGTLPALTIVL
SSIGGWLLGMRNMMVSTTAEDYVLTAQAKGLRGSRVMVRYAARNAVLPSFAAFAISLGFVVSGSIITEQV
FSYPGIGSKLLQAVQNNDYALMQGIFLVITIAVLGANLVVDLLYAVVDPRTR---F----GYVGGVVDES
FSLFSNVMLVIPTLPLVIVISPAEQRGAWTIALVLAITGWAASARVLRAQTLSVRTRDYVAAARVAGEKP
WRVIAVEILPNLLPLLASQFVYTVISAILNEAGLSFLGLGTMLYYAQNGFALQREAWW------WFVPPG
LLIALFGCGLALVNFSIDEIINPK--

>C6WAP0_C6WAN9_11_446462
--ALGLWLGWRHDSAFDRISTGAALAQWAMPTFWLGLLLSMVTGDLFPDFPSQALDVAHHMVLPVLTMVS
VVYAQYLLVMRSSLLEEKHADYITTARAKGLRDDLVRRRHAVPNALLPTVTLVFLHLGLVVSGAITVETV
FSWPGLGLLTYEALTGPDLQLLQGVFVLLAGAVVLMNVLADLLHRVLDPRVRGTVVGVTAA-HFRRTEGP
LMGATDFFLALPSLVLAIALSTVLPRGLSTIVLAIAVTSWPSTARVVRAQTLAVEARPFVERARALGGGH
AHVVGRHVLPAVLPLVLVNTTLAVASAIISESTLSFLGLGDP-TRVSWGSMLHAASSYGAVAWWFILPPG
LGVVAVVLAFTLCGRAMESVLIPRL-

>C6WF46_C6WF47_1_446462
GIPLGYLAARKRGGLFDNLSVGGSLIGVAVPVFFLAYLLKYVFASQLTQEWDAALNALTHLVLPACALAT
IPFAVIFRITRAAVLDVLNEDYVRTAESKGLLGSVIRRRHILRNAMLPVVTTIGLQIGALLAGAVLTEKV
FAFPGVGEALAIGFERRDYPVLQMFILVAAMIYVLVNLLVDLSYALIDPRIRGMVLGILAGAFGGWVDSL
VMRVVDVMLSIPQLLLAFGIG----SLLTV-ILAVSIVQIPVFARLLRGSMLAQRSSDHVLAATALGVKP
GPIVFRHMLPNSLGPVIVQSTLVLATSIIDAAALSFLGLGNPDTIPEWGQMLGSAQTVIDSHPHLAFWPA
GCIIVIALGFTLVGESLRDALDPKN-

>C6WIT3_C6WIT4_1_446462
---FAVAAGVRCLPRGQGVLRAFPSLFLSVPNFVIGLLLINVFAFQLGLFRVIDSEGPTATLFAAIALGI
PVSAQVAEVLIANLDHESDQEYAAVARSRGLGRTALLLRHLLKPSSLPVVTVVALTVGELLGGAVITEKI
FGRTGVGSLVERSVTTQDLPVLQAVVALAAVVFVVVNLVADLVHPLLDPRVRGGLVGLVAGFLGGWVDAV
LARLVDVLLAIPSFLLAVVVVSALGQTVNA-AIATGVSAVGVFARVMRAEVIKTRRAVFIESSHLQGGSR
RHVLLRHVLPNASRSVLTLAVLQFGLSVLVIAGLAFLGASDWGLLVSVGKDFPLAP-----------WLV
TAPALVIITTVLSVNRISRWLR----

>E8BIY4_E8BIY3_1_859198
-IPLGIRKAVHNGSRFDVWSSAFIIIGYAIPAFLFAILLIVFFAGGSLPWYQKITDYLWHITLPVLATVI
GGFAALTMLTKNSFLDEVRKQYVVTARAKGVSEKNILWKHVFRNAMLLVIAGFPATFISMFTGSLLIEVM
FSLNGLGLLGYEATVSRDYPVMFGTLYIFTLIGLLLNILSDISYTLVDPRI-GVLAGALQGYYGGKVDLW
GQRLIEVWSGMPTLFLIILLSSVVQPNFWWLLAITVLFGWMSLVGVVRAEFLRTRNFDYIRAAQALGVSD
RDIILRHMLPNAMVATLTFLPFILCSSITTLTSLDFLGLGELLLQGKNNLQAPWLG----------IAAF
LSVAILLSLLIFIGEAVRDAFDP---

>E8BUA7_E8BUA8_1_859198
GIPVGVLAAVKRGSIFDHTAVGLALTGYSMPIFWWGMMLIMLVSVHWWGEEGNFIDALAHMILPAMVLGT
IPLAVIVRMTRSSMLEVLGEDYIRTARAKGLTRMRVIIVHALRNAMLPVVTVIGLQVGTLLAGAILTETI
FSWPGLGRWLIDALQRRDYPVVQGGVLLVATMIILVNLLVDLLYGVVNPRIRGIILGLVAGYFGGLVDNI
IMRVVDIMLALPSLLLALVLVAIFGPSIGNAALALTFVALPHYVRLTRAAVLVEVNRDYVTASRVAGAGA
MRQMFVNIFPNCLAPLIVQASLGFSNAILDMAALGFLGMGAQPPTPEWGTMLSDVLQFAQSAWWVVTFPG
LAILLTVLAFNLMGDGLRDALDPKLK

>E8BN59_E8BN60_1_859198
GVTLGFLAGRFLHRWPDKMICRISYLLSSLPTFWIAMLLLALFAVRWNAGTALLSERLRHLVLPVCALSL
LGMGQIALHTREKIASVMKSEFIRFARAQGDKGWSLLRHQVLRHAITPALCLQFASLGELMGGALLAEKV
FAYPGLGQATIDAGLRGDVPLLMGIVLFCTLLVFAGNTISAWLVVVLNRSLE--VIALVMARIHPRLDLL
MRLITDAMLAMPHLLLLILICFTLGGGKSGVIAAVALTHWPRLALILRADAERVAQSDYLTLTYRLGHGH
LYCWRYHYFPALLPQWLTGTLLMFPHAVLHSAALSFLGFGLAPHEPSLGLLLADALRFI---SHGNWWLV
LFPGLMLFTLVMLFDQFARAIQR---

>E8BJR9_E8BJS5_6_859198
GIPVGMLAGVTRSKWPDRFISALALLGFSIPVFWLALLLTLFFSLTLPWRDEMVMSAIRHMVLPVLTLSV
APTTEVIRLMRISTIEVYDQNYVKAAATRGLSRFTILRRHVLHNALPPVIPRLGLQFSTMLTLAMITEMV
FSWPGLGRWLIHAIRQQDYAAISAGVMVIGSLVIVVNVISDILGAMANP---GLVLGVVAGATHGLRSAV
LNHILDTLLSIPSLLLAIIVVAFAGHLSHA-MFAVWLALLPRMVRSVYSMVHDELEKEYVIAARLDGATT
LNILWFAILPNITAGLVTEITRALSMAILDIAALGFLDLGAQLPSPEWGAMLGDALELIYVAPWTVMLPG
AAITLSVLLVNLLGDGIRRAII----

>E8BJZ6_E8BJZ7_1_859198
GVSAGVIAALKQNTRWDYTVMGFAMTGVVIPSFVVAPLLVMVFAITLLPGGGWNGGALKFMILPMVALSL
AYIASIARITRGSMIEVLHSNFIRTARAKGLPMRRIIFRHALKPALLPVLSYMGPAFVGIITGSMVIETI
YGLPGIGQLFVNGALNRDYSLVLSLTILVGALTILFNAIVDVLYAVIDPKIRGTLYGSLSGYLGGKIDSV
MMRLLEILNSFPFMFFVILLVTFFGQNILLIFVAIGMVSWLDMARIVRGQTLSLKRKEFIEAAQVGGVST
ASIVIRHIVPNVLGVVVVYASLLVPSMILFESFLSFLGLGTQEPLSSWGALLSDGANSMEVSPWLLLFPA
GFLVVTLFCFNFIGDGLRDALDPK--

>E8BJX0_E8BJW9_1_859198
GMAIGIAAAVWRNRWPDRVGMTLAVTGISFPAFALGMLLMQIFSVDLGWLPTVGADSWQHYILPSLTLGA
AVASVMARFTRSSFVDVLSEDYMRTARAKGVSETWVVLKHGLRNAMIPVVTMMGLQFGFLLGGSIVVEKV
FNWPGLGRLLVDSVDMRDYPVIQAEVLLFSLEFILINLVVDVLYAAINPAIRGTVLGLLAGYYEGWWDRF
IMRICDVLFAFPGILLAIAVVAVLGSGIANVIVAVAIFSIPAFARLVRGNTLVLKQQTFIESARSIGASD
TTILFSHILPGTVSSIVVFFTMRIGTSIISAASLSFLGLGAQPPTPEWGAMLNEARADMVIAPHVALFPA
VAIFLTVLAFNLLGDGLRDALDPKIK

>C6A8Q2_C6A8Q1_1_580050
GCVFGAISGLKKGKWYDSVILIVSLLLISVPTFVTGFVGQYFLGVKGFPVTAGADPGFFDLLLPAMVLGS
VSMAYIIRLARSEISSNIAQDYVRTARAKGMSNTAVTFRHILRNSMIPVVTYLGQDLGALMGGAMITEQI
FNIHGIGYLTYQSILKGEANLVVSVVTLLTLVFVICNLIVDMLYAALDPRIRGTLIGAIAGFFGGWVDAV
LSRLVDIFLAIPMLLGAIVVLFRTSSSIWKVVLVLALFGWVSTARIARGAVLSSKNLEFNTASTALGSTP
MRNLFRHILPNSVAPIIVIGTTSLGSYIVSEATLSFLGIGLPPSVVSWGGDISKAQTVLRTDPMVLFYPS
LALAITVLAFIMMGDAVKDALDPKS-

>C6A736_C6A737_1_580050
GIPLGYLAVRTTNRAAKALFQTIAIIGGAIPALWGGLLLILLFARGLSRGWTDPSRALLSLVLPALTVGM
IVGATIMRYTRSSLQTIASSGYVEMAMACGMTRRQALWHVGMRLAMPQLVSVIGLTFAEMVTGVMVIENL
FALPGIGTGLVSDLGHRDLIAVQSELFMLAAFFLVIGLLVDLTHRALDPRL----FGLLLVSHSTLLANG
TVVAIDALISIPTVLIALMLAVPLGASILGIVLACGFGYGLNLARVARPQAMLSARSLYVESALSNGASA
ARVFFTHVLTNIRPVVTVQCSLAAGTAVLAETGLTYLGVGVPSGVPSWGYSLASSVKFITIYPLTVVWPG
LIVTVVVMALNLFGDALHDAADP---

>C6A8V3_C6A8V2_1_580050
GIGFGRIAAKHRDRAQDAGIRMFAILCYATPVFFLGLVLKLIFSVGLPGDMKVLGDVLMHAILPALALGL
LTAGVFIRLVRTNVISTYNAGYIEAARSRGVSEKRLMSKHAWRPALIPIITVMGMQIALLLAGAVLTETT
FEWKGLGFMLSNYLKARDFVAVQGIVILIAIIVSVVNFIVDVISALIDPRVRGVFLGLVSGYFGGWVDRV
FVVIADAVYSFPSLLLAILMASSLWGGILASGISITVVYIPQYFRTIRAEVIRIKDSAYIESAKVVGAST
WRIMSKHLLKNSTRTLPVILTLNSSEAILTLAGLGFLGFGIPTAAAEWGYDLNRSVADVTSIWWTAVFPG
LAIVLIVLGITLIGESLNDLADPRLR

>D2R1C6_D2R1C7_1_530564
GMTAGVISAVNRNTPIDYFFMSIATLGIAIPLFVIAV-LVVVFGLG--LLPPAGWGAMNQIILPACCLAA
PYAAYIARLTRAGMLDVLSLDYIRTAYAKGLAPRTVIVRHALQGALLPVVSFIGPAAAGILTGSLVVERI
FNIPGMGSFFVEAAQQRDYTLAMGMVMLYTFMVYLLNMMVDLSYAILDPRVKGVLYGAISGFAGGIIDTI
MMRIVDVLYSIPFIFVVIFAILGIDQISVF-YILIGAIYWLTMARVVRGQVLSLKNEQFIDAARVSGASS
ARIVIRHLVPNVLGIVIIYLTLTIPSVMLFEAFLSFLGLGVQAPDVSWGLLVFDGVKVITPLWWLVVFPG
LALAITLFALNFLGDGLRDALDPRLK

>D2R8I2_D2R8I3_1_530564
GIGAGVMASVMRNRWPDRLCMVLSLLGVSIPVFFLGLCLQKTFTWLPQGRPALTLEAARHLLLPALVLAT
IPMAVIARITRASMLEVLPADFMRTAAAKGASRWRRVLYHALPAAAVPITNIAGLQIGLLLSGAVLTETV
FDWPGVGRYLADAVIRKDYVAVQAAAIVIAALFVSINLILDIVYVWLDPRIR-SSIGALAGYFGGLVDAL
LMRGIDIALAFPSVLIALMVSAAYRPSWLTVVIAVGLINVPVFARQVRAEVMSIINLDYVMASRALGATN
WQILTRSILPGLLSPVIVLASLSLGTAILEVAGLSFLGLGGDPTEPEWGSMLSQAKDYWSRNPWYAIAPG
LAISITVLGFNLLGDGLRDALDPRT-

>D2R3L0_D2R3L1_1_530564
AVPLGLYSTAQAGKPVERGISIVLYGLYALPSFVTGLLLLILFYVYLFTFLGKVWDLFVHMILPVICYSY
GSLAYYSRFVKSNMEEAIRQDYCRTARAKGASSRVVLIRHAFRNTLVPWVTSLGMMLPGLVSGSIILEQL
FDWPGMGYLFFEAITARDYPVIMAEALLFSVLTLLGQLLADIGIAMVDPRVSGIVLGAIAGYFGGIVDML
VSRLFEVVACIPPLILILALLSVLEPTIWHVMVVIGCTGWTSIARLTRSEFLKLRSVEYVTAARALGAGR
VRVMFLHVLPNALAPVLVPITFGVASAIMVESGLKFLGFGIDPSEPSWGSLLNAGRGNLT-QWWLIFYPG
LAIFLTVLANNLIGEGIQEATDPRLR

>C8TQQ3_C8TQQ4_1_573235
GVSAGVIAALKQNTKWDYTVMGLAMTGVVIPSFVVAPLLVMIFAIILLPGGGWNGGALKFMILPMVALSL
AYIASIARITRGSMIEVLHSNFIRTARAKGLPMRRIILRHALKPALLPVLSYMGPAFVGIITGSMVIETI
YGLPGIGQLFVNGALNRDYSLVLSLTILVGALTILFNAIVDVLYAVIDPKIRGTLYGSLSGYLGGKVDSV
MMRLLEILNSFPFMFFVILLVTFFGQNILLIFVAIGMVSWLDMARIVRGQTLSLKRKEFIEAAQVGGVST
SGIVIRHIVPNVLGVVVVYASLLVPSMILFESFLSFLGLGTQEPLSSWGALLSDGANSMEVSPWLLLFPA
GFLVVTLFCFNFIGDGLRDALDPK--

>C8TLU7_C8TLU8_1_573235
GMAAGIIAAVWRNRWPDRLSMTIAVSGISFPAFALGMLLIQVFSVELGWLPTVGADSWQHYILPSLTLGA
AVAAVMARFTRASFVDVLSEDYMRTARAKGVSETWVVLKHGLRNAMIPVVTMMGLQFGFLLGGSIVVEKV
FNWPGLGRLLVDSVEMRDYPVIQAEILLFSLEFILINLVVDVLYAAINPAIRGTLLGLLAGYYEGWWDRL
IMRICDVLFAFPGILLAIAVVAVLGSGIANVIIAVAIFSIPAFARLVRGNTLVLKQQTFIESARSIGASD
MTILLRHILPGTVSSIVVFFTMRIGTSIISAASLSFLGLGAQPPTPEWGAMLNEARADMVIAPHVAVFPA
LAIFLTVLAFNLLGDGLRDALDPKIK

>C8TRK6_C8TRK5_1_573235
GIPLGILSAVWRNRWLDHLVRIMAITGISTPAFWLGLGVIVLFYGHLEGNGEVFFNALQHLILPALTLAF
VHLGIVARQIRSAMLEQLSEDYIRTARASGLPGWYIVLCYALPNALIPSITVLGLALGDLLYGAVLTETV
FAWPGMGAWVVTSIQALDFPAVMGFAVVVSFAYVLVNLVVDLLYLWIDPRI-GSLLGCLSGVLGGRADAI
IMRIMDIMLSIPSLVLTMALAAALGSLFNA-MLALAIVRIPFYVRLARGQALVVRQYTYVQAAKTFGASR
WHLISWHILRNSLPPLIVQASLDIGSAILMAATLGFIGLGAQQPSAEWGAMVANGRNYVLDQWWYCAFPG
AAILLTAVGFNLFGDGIRDLLDPK--

>C8TJR6_C8TJR7_1_573235
-VPLGIWAARHRDRLPDFAVRFIAFLGVSMPNFWLAFLLVMAFSVYLQWLPAMGYGGWQHIILPAVSIAF
MSLAINARLLRASMLDVAGQRHVTWARLRGLNDKQTERRHILRNASLPMITAVGMHIGELIGGTMIIENI
FAWPGVGRYAVSAIFNRDYPVIQCFTLMMVVVFVVCNLIVDLLNAALDPRIRGLVIGGSAGLIGGRVDQA
TMRVADMFMTFPTSILSFFMVGVLGTGLTNVIIAIALSHWAWYARMVRSLVISLRQREFVLASRLSGAGH
VRVFVDHLAGAVIPSLLVLATLDIGHMMLHVAGMSFLGLGVTAPTAEWGVMINDARQYIWTQPLQMFWPG
LALFISVMAFNLVGDALRDHLDPHL-

>C8TUA3_C8TUA4_1_573235
-IPLGIRKAVYNGSRFDVWSSAFIIIGYAIPAFLFAILLIVFFAGGSLPWYQKITDYLWHITLPVLATVI
GGFAALTMLTKNSFLDEVRKQYVVTARAKGVSEKNILWKHVFRNAMLLVIAGFPATFISMFTGSLLIEVM
FSLNGLGLLGYEATVSRDYPVMFGTLYIFTLIGLLLNIVSDISYTLVDPRI-GVLAGALQGYYGGKVDLW
GQRFIEVWSGMPTLFLIILLSSVVQPNFWWLLAITVLFGWMSLVGVVRAEFLRTRNFDYIRAAQALGVSD
RSIILRHMLPNAMVATLTFLPFILCSSITTLTSLDFLGLGELLLQGKNNLQAPWLG----------ITAF
LSVAILLSLLIFIGEAVRDAFDP---

>C8TJY4_C8TJY3_1_573235
GIPVGVLAAVKRGSIFDHTAVGLALTGYSMPIFWWGMMLIMLVSVHWWGEDGNFIDAVAHMILPAIVLGT
IPLAVIVRMTRSSMLEVLGEDYIRTARAKGLTRMRVIIVHALRNAMLPVVTVIGLQVGTLLAGAILTETI
FSWPGLGRWLIDALQRRDYPVVQGGVLLVATMIILVNLLVDLLYGVVNPRI-GVILGLIAGYFGGLVDNI
IMRVVDIMLALPSLLLALVLVAIFGPSIGNAALALTFVALPHYVRLTRAAVLVEVNRDYVTASRVAGAGA
MRQMFINIFPNCLAPLIVQASLGFSNAILDMAALGFLGMGAQPPTPEWGTMLSDVLQFAQSAWWVVTFPG
LAILLTVLAFNLMGDGLRDALDPKLK

>H4DH56_H4DH57_1_931452
GLILGVAAATKQNSWVDYTTTVISVIAVSVPSFVLAVLLQYVFAVKLRWFPVAGWEGFSTAVLPSLALSA
AVLATVARYIRAEMIEVLSSDYILLARAKGNSTMRVLFGHALRNALIPIITIIVPMLASILTGTLTIENI
FGVPGLGDQFVRSITTNDFSVIMAITLLFSTLFIVSIFIVDILYGVIDPRIRGVVYGAISGFFGGRVDTI
MQRILEVIASIPNLIVVILFVLIFEPSIWTIILAMSITGWLGMSRVVRGEFLKLKNQEFVMASKTLGASK
FKLIFKHILPNTLGAIVVTSMFTVPSAIFFEAFLSFIGIGVPAPQTSLGSLVNDGRAMLLIYPHELFIPA
MILSLLILFFYLFSDGLRDAFDPKMR

>H4DIZ1_H4DIZ0_1_931452
-IPLGIIAAKRFHKLSDKVIRVISTLSISLPAFFIGIILLFIVTN----LMNIDSVILSQFILPVLTLSL
GMCAYIIRLVRSNLLILLKSNIVQASRLRGMNERYILIHDLLKPTILPIIPLLGISLGSLIGGTVVIENL
FDIPGIGYLLMDSIKSRDYPVIQGCVLFIGFFVVIINTIADLLTLLLDPKQRGVTLGLFAGYKKGWIERL
VLRFIDVGLSIPEFIIMIALASFFQPSLWNLVISITVIKWMNYTRLTRSIVNSEMNKPYIKMAQLFHVPI
RTILIRHLTPKIIPAIIVLMVVDFGKIILYISSLSFIGLGAQPPTPEWGAMLQQGRDFISSHPIMLIAPA
SVIAITILIFNLTGDALRDRL-----

>H4DFJ9_H4DFK0_1_931452
AIPIGIISAMKRNSWLDITLMIIALIGLSIPSFWQGLLFILAFSLKLILPPSYMPEHPISLILPVLVIGT
SIAASITRMTRSSVLEVMRSDYVLTAYAKGLSTTQVVIKHILKNAIIPIVTLVGLLVAELLGGSAVTEQV
FNINGIGRYIVQKQLIPDIPAVMGGVVYISIVISLANLIIDIFYALIDPKLRGVLLGTIAG-YFNHIDNL
IMRILDVVFAIPSLLLAVAIIASFGASIPNLIIALSIGNIPSFARTMRASVLEIKRMEYVDAARITGENT
WNIIWRYILPNAIAPMIVRFSLNIGVVVLTTSSLSFLGLGVTPDVAEWGNILRTGSNYLETHSNLAIVPG
ICIMFVVLAFNFIGDAVRDALDPRI-

>F1TT08_F1TT09_1_765058
GILAGAWAGVRRGKFIDYFVLVSSLIVISIPIFVIGSLAQLVFGLRLWFPVTAGDGSWGALVLPGLVLGA
LSVAYVARLTRSNLLENQRADYVRTAKAKGMSPSRIVTVHTLRNSLIPVITFIGYDFGALMGGAIVTERI
FNINGIGNYVYRSINQRDGVSVVGAVTCLVLVYLLANLLVDLLYGVLDPRISGAFIGLVAGFRGGWLDTL
LSRTGDVFYAIPLLLGGIITLGTPYVMVLKVVGAIIILGWPSIARLMRSSVLQVLPHDYVQAARALGASS
WRIIRSHILPNAVAPVIVVATINLGAYIAIEATLSYLGIGLQEPAISWGVSISDASGLGYVAPFMLLFPS
LFLSLAVLAFIFLGEAAQDAFDPK--

>F1TYM9_F1TYM8_1_765058
-LPVGAYAAVHRRKGRGFVASALSQVLMSIPAFLAGILLILLFSVTLVPLHEDVGAWAAHLILPVLSLSI
VQAAVMTRYVRSAFIDVLADDHMQTARAVGWRLWPALHRHGLRNASISLATVLGLQASAMLVGAIVVEEV
FVIPGLGSYLLDAVSTRDLLVVSDVVMVIVAIVMAISYLTDLIVVVLDPRLRGVPWGVTSAMLPRPWSTV
VGRAADLLYAFPALLLAIILAAAVGSTLTG-MIAIGVSTVPVFARITRTASRQILAQDYVVAARSSGMAW
RSVAFNHVFPNIAPLIGVQASVSYGTAILAEAALSYLGLATPATVPTWGRMLRDSQVYLFDSPWLTVAPA
VAIAGAVMGFTLLGDGLRDFLDPRL-

>C2ZYJ7_C2ZYJ8_1_526994
AIPLGLFTGVKKNSIFDRIVNFISYVGISMPVFWFALLLIYLFSLKLTVGQDSFWDIVQHGILPCMVLAF
QNISVYMRYIRSSTIQQLEEDYVQIQYAYGASKKTVLFNHVLRNVLIPIITIFGLSIPSLVGGAFITETV
FSWPGLGSLGVNAIFRFDYPIIMAITLLSSFMLILGNLIADILYGVVDPRIRGTAVGTISGYFGGKLDNF
LMRIVEVLMSIPSFFLMLLLNAYLKPGITTLVLIIGLLTWMDTARIVRAETLSVKEREYVLYAKVSGQKS
LMIIVRHIIPNILSTIIIAATLTIATSILMESSLSFLGLGIREPDSSWGSMLNNAQGYIGEAWYLTLFPG
FLILLTVLSFNVIGEALKKAFAP---

>C2ZIR6_C2ZIR7_1_526994
GIAAGTFAALYHGKVIDYSVSLLAILGISIPSFILAPLFIQVFAIQFELLPVASWGTFEHTVLPSFALAL
GPIAVITRFVRSNMIEVLQSDYIKLARAKGIPIKKIIIRHALRNAIVPVLTFVGPLMAGLLTGTFVIEKI
FSIPGLGKYFVDSIFNRDYPVIMGTTIFYSSLLIVCIFITDIIHRIVDPRIRGVLIGGFSGRLGTLIDEW
IIRGIEVLYGIPYLLIVILLLIVMKPLFTI-IIALALTGWIGMARLIRAQVLSLKQREFVIAAERLGTSH
MKIIYGHLIPNLTGIIIVNLSFTIPAAIFSESFLSFIGLGVQSPAASWGTMTNDALGTLLSEWWQLFFPA
IMIALIMFAFNAIGDGLQDAIDPKIV

>C2ZLB1_C2ZLB2_1_526994
GLILGIIAALRNNTWVDYGATIISVLGMSVPSFVFAALLQYFVGVKLGWFPVAFWKGPEFTVMPTIALSM
GVIATIARFSRAELIEVMQADYILTAKAKGISQGVIIVKHALRNALIPVVTILGPMVAALITGTLVIEQI
YAVPGLGEQFVKSITVNDYTIIMGTTIFYSAIFILVIFIVDILYGIIDPRIRGVAYGGISAFYGGRVDNI
MQRIMEIINGIPYLIIVILMVIIMGSGIWSITLAMAITGWIGMSRIVRGQILKLKNQEYVLASRTLGATN
TQLIVKHLIPNVMGPIIVMTMFTIPSAVFGEAFLSFIGLGIQPPFASLGSLVNDGYKSIQTYPHMMFIPA
VVISMLILAFNLMADGLRDALDPKMR

>C1MDK9_C1MDK8_1_469595
GIPVGVLAAVKRGSIFDHTAVGLALTGYSMPIFWWGMMLIMLVSVQWWGEEGNFIDALAHMILPAMVLGT
IPLAVIVRMTRSSMLEVLGEDYIRTARAKGLTRMRVIIIHALRNAMLPVVTVIGLQVGTLLAGAILTETI
FSWPGLGRWLIDALQRRDYPVVQGGVLLVATMIILVNLLVDLLYGVVNPRIRGVVLGLIAGYFGGIVDNV
IMRVVDIMLALPSLLLALVLVAVFGPSIGNAALALTFVALPHYVRLTRAAVLVEVNRDYVTASRVAGAGA
MRQMFVNILPNCLAPLIVQASLGFSNAILDMAALGFLGMGAQPPTPEWGTMLSDVLQFAQSAWWVVTFPG
LAILLTVLAFNLMGDGLRDALDPKLK

>C1M4L0_C1M4L1_1_469595
GIPLGILSAVWRNRWLDHLVRLMAITGISTPAFWLGLGVIVLFYGHLEGNGEVFFNALQHLILPSLTLAF
VHLGIVARQIRSAMLEQLSEDYIRTARASGLPGWYIVLCYALPNALIPSITVLGLALGDLLYGAVLTETV
FAWPGMGAWVVTSIQALDFPAVMGFAVVVSFAYVLVNLVVDLLYLWVDPRI-GSLLGCLSGVMGGRADAI
IMRMMDIMLSIPSLVLTMALAAALGSLFNA-MLAIAIVRIPFYVRLARGQTLVVRQFTFVQAARTYGASR
WHLISWHILRNSLPPLIVQASLDIGSAILMAATLGFIGLGAQQPSAEWGAMVAIGRNYVLDQWWYCAFPG
AAILITAVGFNLFGDGIRDLLDPK--

>C1M579_C1M578_1_469595
GVSAGVIAALKQNTRWDYTVMGVAMTGVVIPSFVVAPLLVMIFAITLLPGGGWNGGALKFMILPMVALSL
AYIASIARITRGSMIEVLHSNFIRTARAKGLPMRRIIFRHALKPALLPVLSYMGPAFVGIITGSMVIETI
YGLPGIGQLFVNGALNRDYSLVLSLTILVGTLTIVFNAIVDVLYAVIDPKIRGTLYGSLSGYLGGKIDSV
MMRLLEILNSFPFMFFVILLVTFFGQNILLIFVAIGMVSWLDMARIVRGQTLSLKRKEFIEAAQVGGVST
VRIVIRHIVPNVLGVVVVYASLLVPSMILFESFLSFLGLGTQEPLSSWGALLSDGANSMEVSPWLLLFPA
GFLVVTLFCFNFIGDGLRDALDPK--

>C1M9D3_C1M9D4_1_469595
GMTAGIIAAVWRNRWPDRLSMTLAVTGISFPAFALGMLLMQIFSVELGWLPTVGADTWLHYVLPSITLGA
AVAAVLARFTRASFVDVLSEDYMRTARAKGVSETWVVLKHGLRNAMIPVVTMMGLQFGFLLGGSIVVEKV
FNWPGLGRLLVDSVEMRDYPVIQAEVLLFSLEFILINLVVDVLYAAINPAIRGTVLGLLAGYYEGWWDRL
IMRICDVLFAFPGILLAIAVVAVLGSGIANVIIAVAIFSIPAFARLVRGNTLVLKQQTFIESARSIGASD
ATIIFNHILPGTVSSIVVFFTMRIGTSIISAASLSFLGLGAQPPTPEWGAMLNEARADMVIAPHVAIFPA
VAIFLTVLAFNLLGDGLRDALDPKIK

>C1M3L4_C1M3L5_1_469595
GTAMGFVAGRYLNRWPDKAICRLSYLLSSLPTFWIGMLLLALFAVRWSGDMATLTERLRHLVLPVCALSL
LGLGQITLHTRESIASVMKSEFVRFARSQGDKGWSLLRHQVLRHAITPALCLQFASLGELLGGALLAEKV
FAYPGLGQATIDAGLRGDLPLLMGIVLFSTVLVFIGNSLSTWLVRMLNRALE--FIALMMARIHPRLDVL
MRLITDAMLSMPHLLLLILICFTLGGGKNGVIMAVALTHWPRLALILRAEAQRVAHSDYLTLTWRLGHGH
FYCWRHHYLPALLPQWLTGTLLMFPHAVLHSAALSFLGFGLAPHEPSLGLLLADALRFI---SHGDWWLV
LFPGLMLFSLVMLFDQLARAVHR---

>C1M6L8_C1M6L9_1_469595
-IPLGIRKAVHNGSRFDVWSSAFIIIGYAIPAFLFAILLIVFFAGGSLPWYQKVTDYLWHITLPVLATVV
GGFAALTMLTKNSFLDEVRKQYVVTARAKGVSEKNILWKHVFRNAMLLVIAGFPATFISMFTGSLLIEVM
FSLNGLGLLGYESTVSRDYPVMFGTLYIFTLIGLLLNILSDISYTLVDPRI-GIMAGAIQGYYGGKVDLW
GQRFIEVWSGMPTLFLIILLSSVVQPNFWWLLGITVLFGWMSLVGVVRAEFLRTRNFDYIRAAQALGVSD
RSIILRHMLPNAMVAALTFLPFILCASITTLTSLDFLGLGELLLQGKNNLQAPWLG----------ITAF
ISVALLLSLLIFIGEAVRDAFDP---

>A5F432_A5F433_1_345073
-IPLGVYSAIHPKSLFTKIVMAGSSIGISIPVFLTAIMLMYVFSIELWESGFFTLDGLRHLVLPSIALAS
IMLPLFIRLVRSEMLEVLSSEYIKFAQAKGLPLNKIYYQHALKNTMLPVLTVGGVQIGTMVAYTILTETV
FQWPGTGFLFLEAINRVDTPLITAYVIFVGLIFVVTNTIVDLLYGLINPTV-GIVIGLSAGYFGGRIDSF
LMRFADIQLSFSTMMVAIIVS---QYAVVMLVVIIGVAEWPQYARTVRASVLAEKKKEYVEAARVMGFKA
LRIMFRHILPNCLSPILVISTVQVANAIMSEAALSFLGLGLPVDQPSLGSLISIGFTYIFSAWWITAFPG
IVLVLLVLVINLLGDWLRDVFNPKI-

>A5F2J4_A5F2J5_1_345073
GVTVGTIAALKQNTWIDYTIMSTAMLGVVMPSFVLAPVLIYIFAIQFFPAGGWQDGGFEYMALPVLGMSL
LYVATFARITRGSMIETLNSNFIRTARAKGLSYGYIVVKHALKPALLPVVSYMGPAFVGIITGSVVIETI
FGLPGIGKLFVNAAFNRDYSLVMGVTILIGFLFILFNAIVDILLAYIDPKIR-TLYGAASGFIGGRTDRV
MMRILEILYAIPFMFLVIVLVTFFGRNIVLIFVAIGAIAWLDMARIVRGQTLSLRSKEFIEAAHVCGVSK
WNIITRHIVPNVLGIVAVYSTLLIPSMILTESFLSFLGLGVQEPMTSWGALLQEGANTMEVAIWQLLFPA
AFMVLTLFCFNYVGDGLRDALDPK--

>A5F1A8_A5F1A7_1_345073
AIPIGVYCGKRTDRWADNLALLTSIMIKAQPVFLIGLGLVILFALQLNWLPVAGFGHPKFLILPALALAL
GMAAMSSRMIRNATAQVLQSPYYAFARLKGLNHEQAFTRHAQRNIALPVMAFVGIQAVSLVEGIVMIESL
FSWPGVGHALSHAIFQRDIPMIQGSALVMGLLFVALNTLVDLVQYALDPRLRGLVTGVVAAWKRGWWDRG
FSWLLNMLLAMPGLILVLLFGMVPGSFFIL-YLAIALMLWVEFFRVVRSKTLSLLEQPQIEASRLYGFNA
WYLFRRHLWPELREDLFTLACFGAGNAILALASIGFLYVGLKPPQAELGMMMVELFRYY----HQALWVL
AQPILVVFILVLSFQM----------

>A5F958_A5F957_1_345073
GSVLGIFAAWKRGSRYDTFITPGMLVIQAVPQVVIAMLAMFTFAIGLDWTSWAFIKDVGHAVLPLFCASI
VQIGGFLVNMRNNMINLLAEDYITMAKGKGLSENRVVFNYAARNALLPSVTALSMSLGMAIGGQLIIEII
FNYPGLGTVLFNAITARDYQVLQGQLLIMTLFMLFFNLLADMLYVVLDPRLR-TVIGVSAGYFGGKIDDF
LTAAMNIMLVIPQYPLLFVLAAFIGAGPLTIALIIGCTSWAWGARVVRSQTMALREKEFVKAAEVLGESS
WRIIFIEILPNLISIVGASFIGSVMYAIMMEATISFLGLGDPNTISWGIMLYNVQTSSSMLAWWELLAPC
LSLTLLVTGLALLNFA----------

>A5F7K6_A5F7K7_1_345073
GIPIGTLAGMRQGKWLDTIISFISMSGYSAPIFWLALMMIMAFSLHFPYRSQALQSVIEHLTLPCLVLAL
APTTQVIGQMRASVAEVMNQNYIRAAKIKGLSNYQIVTQHVLRNAIPPMIPKFGVQLSSMLTLAIITESI
FNWPGIGRWLLDALANRDFMSIQAGVIVVGTLVLTANILSDLIGAAANPLVRGGTIGALAGMTKGLLSST
LNHILDTVMSIPSLLLAIIFVAFLGAGEFNILLAIGLALIPRFIRSVYVAVHNEVEKDYVMAARLDGANE
FYLLWHSIFPNILPIIVAEITMALSIAILDITALGFLGLGAQSPSTEWGAMLGDSVELIYIAPWTVTLPG
LAIMFTVVVINLVGDGARQALN----

>A5F071_A5F070_1_345073
-IPLGISKAIHHGSRFDVWSSAVVIIGYAIPGFLFAIILIILFASGNLPWYQQVLDYFWHLTLPTLAMVI
GGFATLSMLTKNSFLDEINKQYVVTARAKGLDERRILYKHVFRNAMLIIIAGFPSAFISIFTGSMLIEVM
FSLEGIGLLGFEATIQRDYPLVFSSLYIMTLLGLLLSIISDLTYMWVDPRI-GVLIGATQGYYGGWLDLF
GQRFIEVWSGMPTLFLLIILSSFVEPNFWWLLGIMVLFSWMSLVGVVRAEFLRCRNFDYVRAAQAMGVSD
MRIILRHMLPNAMVASLTMMPFILSGSVTTLTSLDFLGFGLPAGSPSLGELLAQGKANLQ-APWLGISAF
VVLSVMLTLLVFIGEAVRDAFDPH--

>A3K7U3_A3K7U2_1_388399
-----IFA--ARGTVLESAGLVVTSAVMALPDFLLALLFILLFGVLITGNFRIMLSAIEHIALPVMALGL
AFSPTIVRVLHASLINTYQQSYILQARLRGLSGREILFGQALKNAILPVVILVGTQFGGLFGGTLLVEMI
FSFPGLGNLMVKAMQTADLSVIMAIALIYCATTLIFNSIADAMAYLLNPRLR---LGAFFAYFGGWVDWI
ISRTVEVWLSFPPVVLSMLLITGLGIGIDKVILAIVLVDWTRFCRVLRSEVQVVRGQDYVAFARLIGLSH
MRVILREVFPATLPMLITLMSLQMGISVVVESILSFVAMGVPSDVPAWGQMIADARIDMYYAPWGLALPI
FAIFLTVLSFNLMGDGLRRTLDPR--

>A3JXK8_A3JXK9_1_388399
-IPLGTFAARYRGSALDQGVMGVTLIGQAVPSFVLGLLLILLFGVILVSFFTDPLDALRHFALPALSLGT
ILAALITRTTRAAVLDVLNSEYIDAARSRGVSENRLLFTHTLRNAGLPILTMVGLSFGTLVTGAVVTEAI
FNIPGIGSLLVNAISRRDYAVIQGVVLFITVAYLLINLSIDLLYGLIDPRVRGTVVGILCS-FSSLIDNI
LMRICDGVMAIPAILLAVALTASLGPNVTNLVIALTIVFTPNVARIVRSKTLSLKSEPFVEASVAFGARL
LYIMWRHILPNTLSVLVVQATFIFADTIIVEAALSFLGAGMPAPEPSWGNILYEGKSVITRFPWMVAFTS
MALVFTVIGLNLIGDGLRDLLDKS--

>A3K3D7_A3K3D8_1_388399
-IPLGIRKAIKDGTSFDTYTSALIIVAYAIPGFLFAILLLVLFAGGSFSLFGKIVDYFWHITLPVLASTI
SGFATLTLLTKNSFLDEIKKQYVMTARAKGVSERKVLYGHVFRNAMLIVIAGLPAVFIGVFGSSLIIETI
FSLDGLGRLGFEAAVARDYPVIFGTLYFFGLMGLLVNILSDLMYVVIDPRI-GIFAGALQGYFGGWLDLV
FQRVIEIWGAIPMLYVIIIMFAIFGSYSLL-IFLMIAFSWTALVGVVRAEFLRARNLEYVRAAKALGVSN
KTIMFRHMLPNAMVATVTFLPFLVTGTISSLAGLDFLGLGELTLQAKQNLQAPWLG----------FTAF
AVFAVMLSLLVFIFEGVRDAFDPR--

>A3K388_A3K387_1_388399
AIPLGVAAAANPNSLIDRFALFLSVVGQAIPSFWFGLILIVIFSINLGLVPASGNESWRNFVLPTVVLGY
YATPAIMRLTRAGMMEVLSSDYIRTARAKGLGTGKVMFKHALRNAIIPVVSLAAVQMGFMLGGSIVVETV
FALHGAGYLAWESISRNDLPTMQALILIFSTFYILFTFLADVLNAWLDPRLRGSTLGILAGYFGGKVDAV
VTFLINVRLAMPVVLVALAVVALFGSLFVV-VSVMGLLLWDRFAVVLRSATMQVRKQEYVAAAEVLGAPL
PRILWKDILPNVMNHLIVIFTLEMAHAIILEAALSFLGLGVQPPTPSWGLMISEGKEMLLFEPWLITIPG
VALFSLVLAINMLGDGLRDITAP---

>A3K2T6_A3K2T5_1_388399
AVTLGVLAALYRNSVFDKTANIASLTSVSSPEFFLAYLLILFLAVLNIYEGMSFGERLEKTLLPALTLTL
VVTAQMMRMTRAAIINLLASPYIEMARLKGIKPMRVIVRHALPNALAPIINVIALNLAYLITGVVVVEVV
FVYPGIGQLFVDSVKIRDIPVVQACCLIFAGAYILLNLTADIMSILTNPRLRGGTLGFLAATLQGWMDQL
LSRGVDVLMAIPSLIFSLLLISGTGLTIAM-VLIIAVIDSTRVFRLARAVGMNIVVMDYIEAAKLRGEGL
LYLIFREILPNATAPLLAEFGLRFCFVFLTISALSFLGLGIQPPLADWGTMVKDLSAFINYIAAAPLLSA
GAIALLTVAVNFVVDWM---------

>A3K7M4_A3K7M3_1_388399
GIPAGLYAGYRPDSVAAKAIMALSVLGFSVPTFWIGMLLIMTFAVNLIPTSLATADGWSHVIMPALNLSL
FKMGLMIRLTRAGMVEAMRTDYVRFARAQGLTDRQIVFSHVLRNISIPIVTVFGLELGSTLAFAVVTESV
FTWPGVGKLIIDSILQLDRPVMVTYLVLVVILFVLINLTVDLIYARLDPRVRGITVGLTAAYFGGRLENL
LMRVVDLQLSMPAILLALVLVAVLGQGVGQ-IVLALVVAQYAYFARTAHGAATERGKDYIEAARSTPLPA
RRVLFRHLLPNVLPPLIVVATVQVASAIALEATLSFLGVGLPLTEPSLGSLISNGFKYIHTRTWLSIYPG
IFLMITVVAINLVGDQVRHVLDPR--

>A3JYQ5_A3JYQ6_1_388399
-LPVGIYSAYRQYSVFDQAGTFVTMIGFSIPPFFTGPLLIVIFSVQLVDDWASFKLQLQQMIMPVMVLAL
QITAQLSRYMRASMLDNLGQDYVRTARAKGLSEAIVVNVHVVRNSMIPVITVIALGIPSIFGGAIITENV
FKVNGIGQLLITALFANDLPMVMTLTFIFAVLIVLFNLIADILYGVLDPRIRGTAIGVIAG-YFKKLDGP
LMRLTDLFLSLPILPLLLVAVGPEGGMFILIVTVIAVTSWMPTARIVRGDILAIKEREFVLAARSIGTSP
FKLIRRHLLPNVLSPIMVSAALGLATAIITESALSFLGVGFPSDFPTWGKMLADAVQRMERFPERVMLPG
VAISLTVLSVNYLGDGLRDALDPRMR

>A3K7G9_A3K7H0_1_388399
GVPLGVIAAVKRGSWIDQLARFVGLIGYSMPIFWLGLVGLLVFYGILRGEWTVFKDAFSHIILPASLLGY
YSMAYISRMTRSFMLEQLNSEYVTTARVKGLSERKVIWGHAFRNIRIQLVTVIALAYANLLEGSVLTEII
FAWPGIGQYITTSLLANDMNSVLGGTIVIGTIFVGINIFSDLLYRFFDPRA-GLIMGTVSGYAGGWVDVI
LMRITDIFLAFPRLILALAFVAALGAGIENAVLAISLTAWPPYARIARAETLTIRNSDYIHAVRLQGAGP
FRIVTKHIWPLCISSLVIRVTLDMAGIILTAAGLGFLGLGAQPPSPEWGAMISEGRKYILDYWWVATIPG
IAIFAISLAFNLLGDGLRDVLDPK--

>A3K822_A3K821_1_388399
GVPLGIIAGLRPEAAYSKIIMTGSIFGFSLPTFWVGMVLIMFFAVQLIQLSILTLDGLRHLILPALTLGL
TKASLIIRVTRAATREIQAMDYIKFARAKGLSSSRILRVHLLKNVLIPIITVAGLEFGQALAFAVVTETV
FSWPGMGKLLIDSILTLDRPVVVAYVLIMVLFLVLLNLVIDLLYMVIDPSS-GTAVGLIAAYFGGVVDAV
LMRTVDIQLSFPAILVALVLLSVLGQGIDKVIIALIIVQWAYFARTARSSAIVERNREYVLAARSLSLGS
RRIIFRHMLPNTMPPLIVIATIDLAHAITAEATLSFLGIGVPVTEPSLGMLIANGFEFMMSEYWISLFPG
IALTLIVLGINLVGDHLRDILNPR--

>A3JXN8_A3JXN7_1_388399
-FPAGLVAAARRGRPADLAVMGASQLGVAVPNFWFAMLLVSLFAITWFPGWDDPAAALKALTLPAIALAL
PQAAILARILRSSLIDALHEDYIRTARAKGLSPAQALRRHGLRNALIPVLTILGLQFSFLLAGAIIIEQV
FYLPGLGRLIFQSISQRDLITVESVVMLLVFAVIVVNFLTDLAYAIADPRLRGVPLGLTAAHRGGLIDEA
ISRGSDLVFAFPSLVIAILITATFGSAVNA-IIAIGIFNIPVFARLTRGAALSLWTREFVLAARTCGKSG
TRISAEHILPNILNLLIVQATIQFSLGILAEAGLAYVGLGAQPPTPSWGRMLADAQTLVTIAPHTALIPG
LTIVLMVLGLNLLGDGLRDALDPRL-

>A3JYM7_A3JYM6_1_388399
GIFLGFLAGYFRDTWIDRGVTALSITGVSVPNYWLGIVLVIIFSVNLSQAWEWDWAHMRHLILPAVTLAV
VPIGIVARTVRALAGDILTMDFVQALYAKGMSRADVLR-HVARNAAATALSVMGLQLGYLLGGSILIETV
FNWPGSGFLLSNAIFQRDLPLLQGTILVLALFFVAMNLIVDVVQAAIDPRIQGSALGIVAGYVGGMTNTI
IMRTVDVFFAFPSVLLAIAISGALGAGIVN-SLVSLTVVFIPPITRVAEAVTSVRALDYIDAARATGASA
WTVIRVHVIGNVLSPIFVYATSLTSVCMILAAGLSFLGIGVRPPEPEWGLMLNTLRSAIYVNPWLSALPG
VMIFITSLCLNLLSDGLRS-------

>A3K4Y4_A3K4Y5_1_388399
GVVLGIAAAIRHNTWIDYAAVSLGIAAQALPNFIMGPILILTFTLWLLPGGGWNGGQWQYLIMPVIALST
SYMGSIARITRSSMLEVLNSNFIRTARAKGLPQGTIIWRHAMKPTLLPVISYLGPVFVYVLTGSVFVDLY
FSTGGLGQSYVNSALTRDYAVLLGVTILYGALTVVVNLLTDLAYAWFDPKIRGTLWGVVAGYFGGRLDSV
MMRFVDIMLAIPLTLILILILVVAGRSFVALFLGLGAVSWLTMSRIVRGQTLTLKGREFIEAARATGVSE
ATIIRRHILPNLAGVVIVYASLLVPEMILAESFISFLGLGISEPNTSLGRLIAEGAGTMAYTLWQLLVPL
FFYVTLIIAMFFIGDGLRDALDPK--

>A3K4U9_A3K4V0_1_388399
AVPAGIIAAARQNSVTDIAFVGLATVLLSIPTFWLGLLLLLFFGLNMVSVTENPMTGLLYLVLPVTTLFL
HELGSVIRMSRASTLEVLRLEYITHARAKGLKESTILRRHVFKNAFGPTLTLLGLILGNLLGGIAVIETV
FTIPGLGRLMIDAIYARDYPVIQGCMLFIAFVYVVVNVVIDLLYSFFDPKVTGTTIGLLSGYTRGWLDRG
IMTVNDALLAFPGMLLALGLLAVFGANKYGIIFALGFSYTPSVARVVRGTVLSLREREFIEASRVMGNGE
LYTMVRHVLPNCLAPLIVLSTSMFGWALLSESALSFLGLGVPPPAPTWGNMLAGGRPYLEQAAWLGIFPG
LCISLTLLGINLLGDALRDRLDPQMR

>A3K8Q0_A3K8Q1_1_388399
GMSLGFLAAYKRGTWFDVGAMVIAIVGVSMPHFWLGLLLLFLFALQL-QWLPVAGGDWRSLILPALTLGL
ANAAVLARLTRSAMIDIFDQDFIRTARAKGLPRSIVLYRHALRSGLVPVVSMLGLQFAYLMGGAIVIENV
FAWNGVGRLAIEAVLSRDYPLIQGFILFFATVVALASVVIDIAYAFLDPRIRGLLLGLVAGYSSGWTERV
LMRLVDVLFSFTEIVIALACLAIFGVGLTNAMIAIGIASIPFYARVTHSVVLVEKGKPYFEAAVAAGAGH
LRLIFLHLLPNVVPTLIVIGTLGVSTAILAAAGLSFLGLGAQPPQPEWGFMLSSSRDLISRAPWMMIFPG
LAIAITVLGFNLLGDGIREALDPR--

>A3K511_A3K512_1_388399
-LALALISAAFRDRWPDRLIRAYTQVGAALPTFLFGLLLQYVVVGAG-VGRVLSGGTLGMAILPALIIGV
DRAAGWTQLLRASLIDAMNSGYAQVSRARGARSRRTLLIHALPNAALPFLTAIGVSIGALLGGSPIIEEL
FTWPGLGSYTLAALTARDFPVIQAFVLVSAGLYVVSSLLIDLAAIAIDPRLRGLVYGTVSGLAGGPVDTV
MMRVADVMMSLPGLVLAFAVIGVLGPGFVNLLIALIVADWAWYARLARSMAIGSGNRPDVIAARMAGVPG
WRIVTRHILPGIALHLGVVASLALGGMVGAISGLSFLGLGVQPPRAEWGAMLSGARLFFAVAPWLLWGPA
VLIFLSVLSANLISNGLRDVL-----

>A3K7D6_A3K7D7_1_388399
-TPIGIWAAYRRGSAGDQISVTSAMLAASVPSFLTGLLFQRFLATDLGGPDAGFAERMGYLILPAITLGI
TNSALILRFTRASMLDILGEDYVRTARAKGMTERRVVLRHALKNAGIPIITVVGLTFALLVSGAVVTERV
FNLPGMGNLVVNAVLRRDYPVIQGTLIVVAALYVLVNLATDLLYLVVDKRVKGVILGLVAG-FFRKLDTA
LSRLIDAMMAFPDILLALSLVAIFGGTMGNVILALSIVYTPRIARIVRASTLVIRELPFVEAARALGTGT
PAIMLTHVLRNILSPILVQATFIFAYAMLAEAGLSFLGVGVDPKTPTWGIMVNEGRQYIDNAFFLILFPG
IAIALSVLSLQIVGDGLRDALDPRL-

>A3K4D1_A3K4D2_1_388399
AIPAGILAAWRPGSLLERGIGAISIIGFSVPVFVVGYCVAYVFALKLAPLEDGFGPWLASIALPSIALST
SYIALIARTTRAAMIEALQQDYIRTARSKGCSDMKILFVHALRNCALPVSTVIGMGIALLIGGAVATESV
FAIPGLGRLLIDAILRGDYPLIQGIVLFFSFVYVGINLVLDLAYGLFDPRVR--ALGLAAG-FIRALDPI
LMRITDGLMAIPSLLLAISLAAVSGGGLGTVIASISLAEMPRMVRVVRSVTLSLRETAFIDAAWLAGNSD
RAIMFRHVLPNTLAPLSVQATFICASAMVTESILTFIGAGTPPSIPSWGNIMSDARALWQLKPLAIFAPA
AALTLTILAVNMIGDGLRDHFDPK--

>A3K8L1_A3K8L2_1_388399
GTWIGIRGATHRYSGFDYMATVGAMIALSIPTFWFGLIGIYVFALRLTIGDGSVLNYLHHLILPSVVLAL
VHIAIWSRFMRGATLDAISQEFVKTARAKGVSERRVVMKHVVGNALLPMITLAGVQIPSLLTGALVTETV
FTWPGMGRLFLDSLGYSDYPVVMGLLMFSAMLTIVANLVADITVALVDPRIRGTLIGVIAGYGGRTVNAV
LMRLVDGFLSFPTIFLLLALAVALKPSPVMITVIIALTGWMEVARIVEAEVRSLKEREFVLAGRMLGLGQ
AHMMFREILPNCMGPIIVAATLTVARAILLEAYISFLGFGIQPPLPSWGNMLNGAQQYLGSAPWLAIIPG
AAITIAVTSFNFIGDGLRDALDVR--

>A1W4F8_A1W4F7_1_232721
-LAAGVYAASRHNRLGDWGVMGLAQLGIAIPNFWFAILLILLFSVQLAEAGGGVLPALQALLLPAVALAV
VQAAILARITRSAVLDVLREDFVRTARAKGLSQRAALWGHVLRNAMIPVVTVMGLQFANLLAGTIVVENV
FYLPGLGRLIFQSIANRDLVVVRNCVMLLAAMVVVVNFVVDLLYAAIDPRVKGAALGLLAAARGGWVEEA
VMRLADFTFAFPALLLAIMLTAVFGPGMVNAIIAIGIFYIPTFARVTRASAKAVWAREYILAARACGKGP
WRITFEHVLPNIASVLIVQATIQFALAILAEAALSYLGLGTQPPQPSWGRMLAEAQTLMFQAPLLAVWPG
VAIALAVLGLNLLGDGLRDLLDPRL-

>A1W3V5_A1W3V8_3_232721
GMPMGVYAALKRGTVTSQVFMTLSLLGVSLPTFLIGILLILVFSVTLWSTGLLTAKGWHHITLPAITLAI
FQLTLIMRLVRAEMLEVLRTDYIKFARARGLTDRAIHFGHALKNTLVPVMTITGLQLGGLIAFAIITETV
FQWPGMGLLFIQAVTFADIPVMAAYLCLIALIFVVINLVVDLLYFAVDPRLRGVALGLVAGFRGGWVDGV
LMRLCDVMLSFPAILIALLIANAPDSLAFGLILSISLTGWVQYARTVRGSTLVERNKEYVQAARVTGVSP
LRIMRKHVLPNVLGPVMVLATIQVATAIITEATLSFLGVGAPPTSPSLGTLIRIGNDYLFSEWWITVFPG
VMLVLIALSVNLLGDWLRDALNPRLR

>A1W6X3_A1W6X4_1_232721
AVPLGVAKAVRAGSRFDFVTTLIILVGYAIPGFVLGVALLVIFGGQLLGLWAKVTDYLWHIALPITAMVA
GSFAVTAMLTKNAFLEEIRKQYVLTARAKGLTDRQVLYKHVFRNALIPIITGFPSAFIGAFAGSLLIETL
FSLDGLGLLSYESVIRRDYPVVLGTLYLFTLIGLVTKLISDLCYVWVDPRVK----GVAAGFFGGKTDLA
FQRFIEIWGSMPELYLLIIFSAVFASIGLL-LVLLSLFGWMGLSDYVRAEFLRNRQLDYVKAARALGVSN
GQIIRRHILPNSMTPVVTFLPFRMGAAILALTSLDFLGLGVPPGTPSLGELLSQGKNNID-AWWISIFTF
GVLVTTLLLLTFMGDALRDALDPR--

>D2RA93_D2RA94_1_553190
GVIFGIISGLKKGKWYDSVILVVSLLLISVPTFVTGFVGQYLFGVKWLPVTASNDPGFFDLLLPAMVLGS
VSMAYIIRLTRSEISSNISLDYVRTARAKGLKEGSVIVRHVLRNSLIPVVTFLGQDLGALMGGAMISETI
FNIHGVGFLTYQGILKGEGNLVVSIVTLLTLIFVFSNFLVDMLYAALDPRIRGSLIGALAGFFGGWVDTI
LSRITDIFLALPMLLGAIVVLRTSKSIWKI-VLVMVLFGWVSVARIARSAVMESKNLEFNTASTALGSTP
IRNLFKHIIPNSLAPIIVVGTTSLGTYIVLEATLSFLGIGLPSTTVSWGGDISTARNVLTTNPEVLFYPS
IALAITVLAFIMMGDAVKDALDPKS-

>D2RBS5_D2RBS4_1_553190
-LVVGISLGTHEGKLPQAIMRFLAITAGSVPALWGCMLLILLLGRGITDGWSEFPEAFASLLIPALTVGL
IVGSSFMRYTAATVENIVKSEVASQAMACGMTRKQVVWRVGLRLALPQLVSVIGLTFAHMVMGVMVIENL
FSLPGIGTGMVRDVGLRDLIAVQGELFMLAALFLLIGFVVDITHRLLDPRLS----------SSQMVRTI
SIMSVDALISIPTVLIALMLAVPFGASVVVIVIACGTGYGLNLARIVRPSAQLALQSDYVTSAVLQGSSR
KYVLIHHVLPNIIPVAFVELSLSAGTVILAESGLTYLGIGVPAGVPSWGRVLATSVSLIHVNPLSVVWPG
LIVTVVVVALNLFGDVLRKVLDPS--

>D2RA47_D2RA46_1_553190
GVVTGVISASKEGSLFDRAFRALSSVGISSPAYLIGMLAILAFAVYLVNFSDDPLGWLQHLLLPWIVLAL
LNAAYYTRLTRAHMLDELQQDYMRTALAKGMPRTKVITRHALPNVMLPVLTMFGLDLGGLLGGAVITERV
FSMQGLGSLLLDSVKNLDLQVLVGVTLFAAALVIVANLIVDICYRFIDPRA-GIVIGMIAGYFSGFADAL
LSRTMDVFFGFPFLIFAIALSQDFPRPLLL-ILVLGFFGWPSIARLVRAQTLTLKSRNFAVASRVMGAGT
WHVLREQIMPNMMPLLLVNVTFLIPGRIGAEAALSFLGVGMNPPSPSWGRAIAEAVQWVLVDPWYLLFPG
TALFLLTFGFNLVGDGLASALQPRAK

>D2RCA9_D2RCA8_1_553190
GVSVGVYTAIRQYKWQDRVLNSTATFLLVVPAAVLGLMVVLAAISINSDPFMFLLDFLQHLILPTIVMTI
PGMVGYHLTQRTYLLDTMNADYVRTARAKGLPLNLAIRRHALRTSLIPTAVDVAFSIAGVFTGAVITETV
FAINGLGSYFVQTIMQNDINGSVAIAAFGAVCTLVGALLADIFSAWLDPRIR---ITVIAAYFEGWFEQV
GMWLLDMLLIVPSFLLIALIISSGGSDWLWLAFGLTAFGWIGYARTLRTLTLSLREREYVRAAKFEGVSS
FRIIVRHLVPNLGSVLIINTVLGVIGAINGETALSFLGLGIKAPDTSLGTLLNAGQSVVQTSPWVLLVPS
AVLVLLTFSVQLIGDGLRDAIDP---

>D1JC36_D1JC37_1_115547
GILLGAVSAWKKGKKTDVGLLVLLISLASFPPFFLGMLFIIYFGWRLSTAFGTLLDILHHLFLPALTLTL
TSIGVIYLITRNSMLNVLDEEYIRTARAKGLGEWYIIRRHALKNAMLPIITLVALIAGLVITGTIFVETV
FAYPGVGLLVSDAISAHDYPLLQGAFLFFAFAILAVNFTADRIYELLDPRVKGILIGLVAG-YFKRFDFY
LMRLTDLFLTIPKLPIIIIIAFMLPSVWNL-VFIFAIFEWAITARIIRSEVLTLRHRNYVDATRLFGAKD
SHILAWHIFPYVVPLVFVQLVLVSRYIILAESGLSFIGLGDPTAK-SWGMMLHDAFAYPTIWMWWMLPAG
LCIVLTILSFTFIGYALEEIVNPSL-

>D1JAJ3_D1JAJ7_4_115547
GMLIGSIAGWKRGSKLDTETTSAFLFFYSMPHYWLAMLFVLIFAFYLTEGFERFVDILWHMALPVTVLTI
FNTSYNYLIMRNSVVQVSGEGFILTARAKGLKERKVLFKHVFRNALLPMVTVIALDFGFMVSGVLLVEIV
FSWGGMGTLIYDAVLARDYPLLNGCFLIIAICVLVANFLADVMYAVLDPRVRGTLIGLIAGFFRGMVDET
LMGLTDIFLLIPGLPLMIILAAYLSPSIWNIILVIGILWWTTTARVVRSRVLQVREMPFIETTKALGATD
LYIAFRHVLPNTSHVIFAKFVLVVAGAMLTEASLSFLGLGDPL-QKSWGMMLNYAFSRGGFYWWWYLPPG
LCISLAVLGF----------------

>D1JCG7_D1JCG8_1_115547
-IPLGIISAIKQYSAIDNVSMVGALLGVSMPNFWQGLLLILLFAITLPVAGYGDHGDLEHIILPAITLGT
SSAAITTRLMRSTMLETINQDYIQAARAKGLSERVVIGKHALKNALIPVVTMIGLNFAYLLDGSVVVETI
FAWPGIGLLMVESIYMRDYPMIQGCILFVAIIFIFVNLMVDILYTYLDPRIRGVVLGIISGYCGGVPDEI
IMRLVDAMLAFPSLFLALAIAGILGAGFFNVILAITVVEWTRYARVMRGSILSVKENYYVEAAKSLGASD
FYIVTRHIVPNAITPIIVVATLGIATVILAAASLGFLGFGVQPPTPEWGMMLNEGRGCMRRAPWLTIFPG
LAIMITILAFNLLGDGLRDAWDPR--

>C2CLH8_C2CLH9_1_525268
GVGLGVYTAARQYKAADRVWQGISIITMNTHVVV-ASILVVAGGLWLTGLIPKLIDYAQHLILPTIALVV
ISYAGYHMMQRTLLLDNLNADYVRTARAKGLTRAQAIRKHALRTSIIPVATSVAFSVPGIFTGAIMTEQI
FAWKGMGQYFIETISRNDVNGTTAVAAFGAVMIAFSAILADLVVVALDPR----LIGAAAAMYGGRIEKA
ILAFIHFLLAIPTFLLIALVVDSGGDWKLL-IVVLIAFGWMYPARVIWAMALSVRENDYVRAADYMGVSR
FRTIVRHIVPNIGSLLIIQFALGVVSTVMSETALSFLGLGVKLPDVSLGTLLSVGANAIESSPWQFYFPA
GVLTLLTVSMAFIADGLRDAIDP---

>C2CRA1_C2CRA2_1_525268
GILFGVIAGMRRGGIFDSTVLVASLLVIAVPSFVIGFVFQYLVGIKWLPVTVGAKASFESLLMPAMVLGA
LSLAYVIRLTRQSVAENLRADYVRTARAKGLSSGAVTRRHVLRNSLIPVATFIGADIGSLMTGAIVTEGI
FGINGVGGTMYQAILRGEPTTIVSFTTVLVIIYIIANLLVDLLYAVLDPRIRGALVGAVAGFFGGWIDSV
LSRITDIFFAIPLVLAAIVVMFKEHRTIITVVLVLGLFGWVSIARITRGAVVSIKNEEYVQSARSIGASN
IHILFSHILPNAAAPIISYATVALGTYIVAEATLSFLGIGLPSTFVSWGGDISDAQASLRVNPAVLFYPA
GALGLTVLSFIMMGDVVRDALDPKAR

>C2CLD6_C2CLD5_1_525268
-----------------TFFRGLPSFMVSLPGFWIGILLIQLFSFQLGWVRIIEPSSIEGLILPTLTLSV
PMAAPLIQVLIRSIDETQAMPFVQAVRARGASESWIFWRNILRNSLLPALTMAGLLFGELVGGAVVTETV
FGRNGLGYMTAQAVSNRDTPVLLAIVLIAATAYVIVNLVVDLLYPVLDVRLRGTLLGLLAGSLRGGVDSV
IMRVVDVLLSIPGILLSLSIIIVLGFGSLQAAVAVGATSIATFARLARSQVITVAGSDYIEAAYGAGATP
AQVMARHILPNSLTPVIALATLLFGSAILQLSILGFLGYGAPAPTPEWGLIIAEGRDFM----ATAWWLI
ILPGLAIVAVVVSANRLSQ-------

>Q3DGB6_Q3DGB5_1_342617
GFILGTLSAFHQGKLLDRIVRWFSYLQISVPTFWIGLIFLLIFSVQLLSQDITLADRIKHLILPVFTLSI
LGIANVTLHTRTKMMSVLSSEYVLFARARGETEWQIFKNHCLRNAIVPAITLHFSYFGELFGGSVLAEQV
FSYPGLGSTLTEAGLKSDTPLLLAIVMIGTLFVFAGNLIADILNSIINPQLR-TVFGVLAGLGNSIIDKI
IAWLVDLFIGMPHLIFMILISFVVGKGAQGVIIATAVTHWPSLARLIRNEVYHLKNKEFVQLSKSMGKTP
YYIVRHHILPLIASQIFIGFILLFPHVILHEASMTFLGFGLSAEQPSVGIILSEAAKHI---SLGNWWLV
IFPGLYLILVVNAFDTIGES------

>Q3DE82_Q3DE83_1_342617
-TPLGVWAGLHESARSDHLIRFLSFSSVSMPSFWVAYLLMLLFSAKLNLLPVSGGNDLQSLILPSITLSF
STVGQYIALIRKAISQENRSLNVENARLRGVKERYIVTHHLLRNALPAIMTALSLTWVYLLTGSIIVEEI
FSWNGIGRLFVTSLRTSDLPVIQACMLIFGTLFLANNFMTQCLMNWVDPRLRGMFVGLIVGWYQGKLENL
FLWIANIILAFPSFLLSLATVGILGHGLGNLIFAIVFVEWVYYAKLMTNLVKSAKKEPYVINAQIMGLSV
WHILRKHIFPFVYQPILVMVLMNIGNIILMISGFSFLGIGVQPNVTEWGMMLHDARGYF----RTATWMM
LSPGIAIFLTVFSFNTLGDAIDKK--

>F9Y2D1_F9Y2D2_1_326426
GLPLGCAAVLARSERVRSVFHVLAIIGGAIPALWGGLLLILLFGRGVLDGWGAPGSAILSLILPALSVGV
IVGATIMRYTRSALDDLAGSGYIDMARSCGMTRTQAVLHVGLRLATPQLVSVIGLTFASMITGVMVIENL
FALPGIGNGLVTDVGNRDLIAVQSELFLLAAFFLLIGLVVDLLHRVLDPRLK------IAAARNAALASS
SVVVVDALISIPTVLIALILAVPLGASIVVIVIACGFGYGLNLARVARPVALLAARSSYVESALANGASG
WRVLVSHIVPNILPVLAVQLSLSAGTAVLAESGLTYLGIGVPSGVPSWGHSLATSVKLINVFPLTVVWPG
LIVTVVVVALNIFGDVLRDAIDP---

>F9Y1B6_F9Y1B5_1_326426
GVVFGIISGLKKGKWYDTVILIVSLLLISVPTFVTGFVMQYVFGIQWLPVTAGADPGFLDLLMPAMVLGS
ASMAYIIRLTRSEISSNIAEDYVRTARAKGMSNGQVMLRHVLRNSLIPVVTYLGQDIGGLMGGAMITEQI
FNIHGIGFLTYQSILKGEANLVVSIVTLLMLIFVVCNLVVDMLYAALDPRIRGTLIGAVAGFFGGWVDAV
LSRINDIFFALPMLLGAIVVLKTSKSIWKI-VLVLTLFGWVGVCRIARSAVLESKNLEFNTASTALGSTP
ARNLFRHILPNSLAPIIVIATTSLASYIVAEATLSFLGVGLPTTTVSWGGDISSAQTNLQTDPMVLFYPS
AALAITVLAFIMMGDAVKDALDPKS-

>C9MGF9_C9MGF8_1_656912
GVTAGTLAALNQNSRWDYILMSFSMLGVIMPSFVFAPVLVLIFAIYLLPAGGWNGGTAMYMILPVASLTI
AYVAGIARIMRGSMIEVLHSNFIRTAKAKGLSMSRIILKHALRPALLPVITYLGPAFVGIITGSMVIESV
FGLPGMGLLFVNGALNRDYSLVLSLTILVGTLTILFNAIVDILYAIIDPKIRGTIYGAISGYVGGKTDML
MMRFLEILSSFPFMFFVILLVTLFGQNIFLIFIAIGAIAWLGLARIVRGQTLSLKNKEFVEAAIVCGVPR
RQIILKHIIPNVLGLVAVYASLEVPGLILFESFLSFLGLGTQEPMSSWGALLSDGAAQMEVSPWLLIFPA
FFLCLTLFCFNFIGDGLRDALDPK--

>C9MH14_C9MH15_1_656912
GLPLGIISAVNSEQVFAKSLQILSYVGLSIPIFWLAPILLYVAALSHPYRTKIVQNILQHLALPTLVLCI
LPTMEIIRIIHQRAEYILNQNFSKVATTRGWSKWKILHQYVFRNTFPLLVPQVPRVFTLVLTQCMLVETA
LGWPGIGRWLINAVNEQDYNSIAAGVIVIGVCIILIDTFTKIFTFILDPFKKGGALGIIAGLLKGIKARF
VGHIFDAFLSLPILLIAVVISTLMEPSLWN-AMFATLLAILPYFIHTIYRAIQELEKDYVVMLKLEGISN
QALLKSTILPNITVIYIQEVARAFVIAVLDISALSFISLGAQRPTPEWGAMIKDSLELLYLAPWTVLLPG
FAIIFTILLSIIFSNGLTKAIN----

>C9MJ05_C9MJ06_1_656912
GIILGTIAAVKKDSWISHTVTAASLTGYSMPIFWWGLILILYVSPQLSGVSGAFENAVKSLILPAIVLGT
VPLAIITRMTRSAMLEVLGEDYIRTAKAKGLSYTRIVIVHALRNALIPVVTVVGLIVGQLLSGAVLTETI
FSWPGIGKWIIDAIQARDYPVLQGSVLIIATIIIVVNLTVDLLYGVVNPRIRGTSLGLISGYYGGVLDTI
IIRLIDIMLAIPNLLLTIVVVSILESLANA-TLAIAVVSIPSYVRLTRAAMMNEKNRDYVTSSKVAGAGI
LRLMFIVILPNCLAPLIVQMTMGISNAILELATLGFLGIGAKPPTPELGTMLSEARGFMQAANWLVTIPG
LVILSLVLAFNLMGDGLRDALDPKLK

>J0GIC0_J0GIB6_4_754774
GVLAGTLAALRQNSAFDFSIMSISTVGVTVPNFVVAPVLTLVFAVLLLPAGSWGDGSLRYLILPMIALAL
PQLAVIARLTRGAMIEALRMDHIRTAKAYGLPARSVVVFHAMRAAMLPVVSYLAPCAAALLTGSAVIETI
FTIPGVGRYFVLGAINRDYTLVMGTVVLVAIFVILFNLVVDILYGLLDPRVRGTVLGLIAGFSSSRTGQI
IMRLADVIMSFPSLLIAVIVLYLLGSSILNLMLVLAITRIPVYIRTTRAEVLEVRERMFVQAARVMGASG
KRILFRHILPVVLPTLTTLATLDFAYVMLAESALSFLGIGIQPPEITWGLMISQGRQYLTNAWWLSFWPG
LAIILTTLSLNLLSNWLRIALDP---

>J0GTI1_J0GTI4_3_754774
AIPLGVAAARNRNGALDFAAGLFSHVGIAVPGFWVGLLLIIVFSTTLPGWSPSFAAGLTALILPAVALAL
SQAGVLTRVCRSAVLEVMNEDFVRTARAKGLSERVALWRHAVPNAMIPVVTMIGLQFTFLIAGAVLVENV
FNLPGLGRLAYQALTQRDIVVMQSVVLFFSALVIIMNFVVDIAYLFIDPRLRGLIVGTVSGYAGGWVDAV
LMRITDIFLAFPKLVLALALVAALGPGIENAVLAIAVTSWPPYARIARAETMTFRNSDFIAAVKLMGASP
FRIVLKHVMPLCMSSLIVRVTLDMAGIILTAAGLGFLGLGAQPPLPEWGAMIASGRRFILDQWWVAAMPG
IAILIVSLGFNLLGDGLRDALDPK--

>I9MNQ0_I9MNQ5_5_754774
AIIIGSLAAFRSGGFFDRVASSISLIGASVPDFWLAIVAIVVFSVNLAWLPTSGTGSALHWILPIAVLFV
RPFGIIVQVVRGSMIGALSSAYVKTARAKGVKSGPIIFIHALRNAMLPVITVIGDQAASLLNGAVVVETI
FGFPGVGKLMIDSILQRDFNVVLAAILVTALAIFLMNLLIDIAYALLDPRIRGVVYGATAGYIGGRVDNV
MMRFVEILYSLPFVFLVVVLVVFFGRSFILIFLVIGAVEWLDMARIVRGQTLALKRREFVSAAQALGLSD
WQIIRRHIIPNTIGPVVVFVTVVVPKVILLESFLSFLGLGVQAPLTSWGALISEGANNIQSAPWLLIFPA
IFFVLTLFSLNFVGDGLRDALDPK--

>Q73CR3_Q73CR2_1_222523
AIPLGLLTGVKKNSIFDRIVNFISYVGISMPVFWFALLLIYLFSLKLTVGQDSFLDIVQHGILPCMVLAF
QNVSVYMRYIRSSTIQQLEEDYVQIQYAYGASKKTVLFNHVLRNVLIPIITIFGLSIPSLVGGAFITETV
FSWPGLGSLGVNAIFRFDYPIIMAITLLSSFMLILGNLIADILYGVVDPRIRGTAVGTISGYFGGKLDNF
LMRIVEVLMSIPSFFLMLLLNAYLKPGITTLVLIIGLLTWMDTARIVRAETLSVKEREYVLYAKVSGQKS
LAIIVRHIIPNILSTIIIAATLTIATSILMESSLSFLGLGIREPDSSWGSMLNNAQGYIGEAWYLTLFPG
FLILLTVLSFNVIGEALKKAFAP---

>Q73F02_Q73F01_1_222523
GIAAGTFAALYHGKVIDYGVSLLAILGISIPSFILAPLFIQVFAIQFELLPVASWGTFEHTVLPSFALAL
GPIAVITRFVRSNMIEVLQSDYIKLARAKGIPIKKIIIRHALRNAIVPVLTFVGPLMAGLLTGTFVIEKI
FSIPGLGKYFVDSIFNRDYPVIMGTTIFYSALLIVCIFITDIIHRIVDPRIRGVLIGGFSGRLGTLIDEW
IIRGIEVLYGIPYLLIVILLLIVMKPLFTI-IIALALTGWIGMARLVRAQVLSLKQREFVIAAERLGTSH
MKIIYGHLIPNLTGIIIVNLSFTIPAAIFSESFLSFIGLGVQSPAASWGTMTNDALGTLLSEWWQLFFPA
IMIALIMFAFNAIGDGLQDAIDPKIV

>Q73EV9_Q73EV8_1_222523
-LIIGVISATKQHSWFDRLVTIGIFAAMSFPSFFIGLFLIKLLAVDLSTGIAYILEVLRHMILPVFILTL
LGVGSLTRYFRTGMLDVIRQDYIRTARAKGLKERTVIYKHALKNAILPAITLLAFELPGLFSGAIIIEQI
FNWPGIGSIQLEALNFRDYTVLMAFTMFLSCLTIMANFLADIVYAFVDPRIRGALLGAIAGFYRGVVDHL
IMRVADVLMSIPGLPLLIIMGKLPSEYRLYVMIILSLVGWPGLARLVRGQILTLREQAFMQAADVLGLKD
SRKIIHHLIPNVFPLLIVVATLGVAGSILSESALSYLGLGVVPPTPSWGNMISAANSLIDFRPWLWIPPG
FAIFITVVSINLLGDALRDALDPKMR

>A9MD07_A9MD06_1_483179
GITLGILAAYYRDSVIDHLARLFALFGSSLPVFWLGLAVLFVFSVQFAGDGAAFRDALAHLILPSLVLGW
AVAGTISRLVRANMLDVIGREFILTARAKGAGELRVVFRHALRNILVPVLTVISYSFAYLITGAVLTETI
FAWPGLGSYAVEAARALDFPAIIGVTIVGGIMFLMTNLLTDIAYVLANPRVRGALAGAVAGYRGGWVDAA
IMRLVDITLSFPPMLLAMAVAASLGPGLENAAIAMVIVWWPVYARLMRAQVLEVREREHVEAAIAAGAGS
GRILFKHILPLCWTPVLISATMDLGQVILLAASLSFIGLGATPPTPEWGSMIAEGAVHFY-NWWIAMGPG
LAILTIVLGFNFIGDGLRDYFDPR--

>A9M6B4_A9M6B3_1_483179
-IPLGIRKAIKDGSRFDTWTSAVIIIGYAIPSFLFAILLIVVFAGGSMTWFEKIKDYLWHMVLPVTALVL
SAFATTTLLTKNSFLEEIRKQYVTTARAKGLTENQVLYRHVFRNAMLIVIAGFPGAFISAFTGSLLIETI
FSLDGLGLLGYQSVINRDYPVVFANLFIFSLIGLLVGLLSDLTYTWIDPRI-GVTAGAVQGYFGGWVDLL
FQRFIEIWSSIPVLYLLLIIAAILPPGFWVLLGIMLLFSWVAFVGVVRAEFLRARNFEYVNAARALGVKN
GTIMWRHLLPNAMVATLTFLPFILNGSITTLTSLDFLGFGLPPGSASLGELLAQGKNNLQ-APWLGITGF
VVISAMLSLLIFIGEATRDAFDPR--

>A9MD22_A9MD23_1_483179
----ALLALRKPDGMLDKSVRLVTMLGTGIPVFWLGMGLQFIFFYKLAGNLRGFGLALQHLCLPALTIVM
NLLAVGTRLTRSTLLDEREQPYVRTALGKGLTGRSILLKHMLRNAANPILVTTSMQFGYLISWILMVEVI
FEWPGIGLYAYKSFQLFDYAPVIALALVSTAGFVIINLAVDLVQPLIDPRIRGVIYGAIAGFVSPRIDTL
MMRIVDVFMGFPSLIFALAVAAALGRGLGSVTLALSLMWWPGFARTVRAEVVRLKEFPHVEAARALGVKP
VLIFIRHILPFVAGPVNIRITTDIGYALVAVTALSFLGLGAKSPTPEWGLLIRDARPYF----GTAWWYL
VFPGTAIMLCAAASSILGDSLTARR-

>A9M6Z5_A9M6Z4_1_483179
GIPAGVIAAVKRGSWFDQGLMGISLVGYSMPIFWWALLLIIFFSGVLSGQKGAFLSAASHLILPTIVLAT
IPLAVIARQTRSAMLEVLGEDYVRTARAKGLPIRRIVGLHALRNAMIPVITTIGLQVGVLMAGAILTETI
FSWPGIGKWMLDSISRRDYPVVQSGLLLIAFIIMVVNLVVDLLYGLINPRIR-IAIGVFSGYMGGGVDTV
AMRIMDVMLAFPSLLLALVLVAILGPGLINAVLAITLVLLPHFSRLTRAAVMAEKEREYATAAKLAGAGK
LRLMFKTILPNCLAPLVVQATMSFSNAILDVAALGFLGMGAQPPTPEWGTMLAEAREFIMRAWWVVTFPG
LAILITVLAINLIGDGLRDALDPKL-

>A9MD17_A9MD18_1_483179
GIIMGVVAAYLRDSWFDTGVMSLALLGVSVPSFWLAILAVILFSVTLVPFLDSPLGWLRSLILPASILAL
FQIGYLARMTRSEMLEVMDQDYIRTARSKGVSEYSVLSTHAFRNALVSVLTVSGYIFSLLIGGSVVIEQI
FALPGLGRLLVQAILARDLPVVQGTMLFLGFLFVAINVLVDILYTIADPRVHGAIIGIAAA-WYRRFDTL
LMRVMDALMAFPAILLAIGISAALGHLSSV-IIALTSAYIPRCARIVRASALVLRETDYVDAARLAGASD
LRIITRHILPNCLAPLLVTLTFVFAYAILAEATLSFLGIGTPPPHASWGSIVAQGRDYSVDAWWIMLFPG
IAITISALAINLIGDGLRDVLDPRLK

>A9MEF5_A9MEF4_1_483179
GVTTGIISAVRRNSFLDYSFSVLALLGISSPAFLTALLGLYVFSVRLPATDFSIPDLLRHLALPALVLSI
GHAALIMRYMRSSMLETLNQDYVRTARAKGVREFWVVVKHTLRNAMLPVVTLIGSTIGLAVSGAIFIESV
FNWPGMGLLLINAVETRDYPVIMGATLVIGACVIIVNILTDLAYAVIDPRIKGFLIGAISALGGRWADAI
AMRSVDLAMTLPPVIFLLVLASIIGSGIWSTVVVIALLSWPVLSRMIRARLLELREREFVMASRGMGAGL
GHLLFRHGLPNSIDILVVYATLQVANAILLEAGLSFLGLGVPPPAASWGNMLNAARSTAVLFPWQWLFPG
GALVLAVLAINFIGDGLRDAFDPRA-

>A9MC72_A9MC71_1_483179
GSFLGVVAGARPGSFRDRFLSVASLVLYAVPGFWLALVLVILFSIKLKHGLARASDIARHLILPVVSLAV
IYLALYLRVMRAAMADIWRMDFVRALRARGISRPRIVLFHVARNALLPLVTVLGVQAASMLGGSVVIESV
FAVPGLGRLAQEAVASRDTPLLLGVIITSALMVILVNFVIDLVYLWLDPRI-GSIVGTLAGFAGGFIDEA
LMRVAEAFQTVPGFLLALALVSIAGSLPVL-IAAIALSSWTQATRLTRAQVLSIRESDYVAAARVIGMHP
LEIAFRQILPNALPPVLALVPVIVASAILTEAALSFLGLGD-PNRVTWGGMIAEGRTVLRSAPWLSILPG
AALALTVVGVYLAGEGLTEAMSRR--

>A9MBH8_A9MBH7_1_483179
GTFLGTLAALKQNSATDYFVVALATFGITTPNFVVAPLLSLLFGVILVPAGGWSSANVAYWILPVLTLAL
PQVGVIARLVRGATIEALRANHVRTARAYGLPSRVVVGIHALRAAMLPAVSYLGPTAAALLTGSVVVETI
[truncated: 1,637,281 more chars]
