# Supplementary material for: Inferring interaction partners from protein sequences using mutual information
Source: PLoS Comput Biol. 2018 Nov 13;14(11):e1006401. doi: 10.1371/journal.pcbi.1006401 (PMC6258550; doi:10.1371/journal.pcbi.1006401)
Supplement: S1 Data — This file contains the various multiple sequence alignments discussed here. (TAR) [file pcbi.1006401.s007.tar › Data/MALG_MALK.fasta]

>null0_null1
ARMRFPGKATLLKGMLIFQMFPAVLSLVALYALFDRLGEYIPFIGLNTHGGVIFAYLGGIALHVWTIKGY
FETIDSSLEEAAALDGATPWQAFRLVLLPLSVPILAVVFILSFIAAITEVPVASLLLRDVNSYTLAVGMQ
QYLNPQNYLWGDFAAAAVMSALPITIVFLLAQRWLVNKDINLDIHEGEFVVFVGPSGCGKSTLLRMIAGL
ETITSGDLFIGEKRMNDTPPAERGVGMVFQSYALYPHLSVAENMSFGLKLAGAKKEVINQRVNQVAEVLQ
LAHLLDRKPKALSGGQRQRVAIGRTLVAEPSVFLLDEPL

>F4DPU0_F4DPT9_1_1001585
-MWRFRGSQLFFGLLLFGCFLPFQVILLPASFT-----LGQLGLANTTEGLVLVHVVYGLAFTTLFFRNF
YVSIPEALVRAARLDGAGFFTIFARILLPMSVPTIMVCLIWQFTQIWNDFLFGVVFA--SDTQPITVALN
NLVNTSTGAYNVDMAAAMIAGLPTLLVYILAGKYFLRKNIELAIDSGEFLILVGPSGCGKSTLMNCIAGL
ENISGGAILVDGADISGMSPKDRDIAMVFQSYALYPTMTVKDNIAFGKLPPAEIEAEVARVAKLLQIEHL
LSRKP----GQLSGGQQQRVAMGRALARRPKIYLFDEPL

>F4DP28_F4DP25_3_1001585
ARDEMPFRRFITALLLSPMIVPLIITAAGMFFFY----SNL-GLAGGYLGVILAHAALGTPFVIITVTAT
LTGFDYSLARAALNLGATPIRVFFDVIMPLIRPGVISGALFAFITSFDEVVVILFMAGP--QQRTIPRQM
FSGLREQI--NPSILAIATLLILV-------------KDFNLNVAKGEFITLLGPSGSGKTTCLMMLAGF
EDVTSGEILINGRNVTSIAPYDRNIGMVFQQYALFPHMTIRENLAYPKLPKDEIRAKVEQYLALVELQAF
GGRYP----GQLSGGQRQRVALARALIFAPDIVLMDEPL

>F4DQV0_F4DQV1_1_1001585
TKFEFRGKSILITLIDMPFSVSPVVAGLIYVLLFGSLDSQNLQIVYAVPGIVLATIFVTFPFVARELIPL
MEEQGTTEEEAARLLGANGWQMFWHVTLPNVKWALIYGVVLCTARAMGEFGAVSVVSGHITNTLPLHIEI
LYNEYNI----VAAFSVAILLLVMALVVLLLRQWSEANEINLSIQSGELVALLGPSGCGKTTLLRIIAGL
ETPDSGSIGFHGEDVSEHDVRDRNVGFVFQHYALFRHMTVFDNVAFGRPSEEVIKQKVHELLNLVQLDWL
GDRYP----EQLSGGQRQRIALARALAVEPKVLLLDEPF

>F4DQT2_F4DQT3_1_1001585
----------MRNFCLFLITLPFFTSLIVLYAWLLIGFYNPVELIYTETAVLIGMTYIFIPFMFMPVYAS
VEKLDKRLLEASADLGASRWQSFWKVIFPLTLPGIAAGSIIVFIPSLGNFIVPSLLG---ARVLMIGSLV
EQQFLAARNFGAALAMLLMAAVLVCLVLYV-------DGLDLAVGSNEFVTLLGPSGCGKTTLLRTISGF
EQLDGGELLIQGQPMNLVPPHRRPVHTVFQSYALFPHMSIGDNVGYAGVAKADKRQRVGEALEMVGLAGM
ERRKP----GQLSGGQQQRVALARAIVDRPALLLLDEPL

>F4DW72_F4DW70_2_1001585
RQVSSRLRDFVMAFSNMTSNFSGVPFAFIILLGFNGMGVIEDFNLYSKTGLIVLYTYFQIPLGVLLLYPA
FDALREDWRESAELLGASNWQFWRHIGLPVLTPALLGTFVILLANALGAYATVYALT---TGNFNILPIR
IAAMVSGDINMASALAMVLV-----------------TDINIEIGQGQFITLLGPSGCGKSTLLRCIAGL
TEVDGGQILLDGEDLVPVAPQKRGIGMVFQSYALFPNMTVQQNVAFGKVPAVEASKRVAEVLELVELNDY
ANRYP----QQLSGGQCQRVALARSLVTRPRLLLLDEPL

>F4DZL0_F4DZK9_1_1001585
-YAIARAPKSHQTVLLLLIMMPTWTAILIRVYAWMGLIDTPLQILNTNTAVYIGVVYSYLPFMILPLYAN
LVKHDLSLLEAASDLGSSNFNNFWKITVPLSKNGIIAGSMLVFIPVVGEFVIPELLGGP-ETLMIGKVLW
QEFFNNRD---WPVASALAVVMLAILIVPII------DDVSLTINKGEIFALLGGSGSGKSTLLRMLAGF
ERPTEGRIILDGVDITDMPPYQRPINMMFQSYALFPHMTVAQNIAFGKLPKAEIDERVAEMLKLVHMTQY
AKRKP----HQLSGGQRQRVALARSLAKRPKLLLLDEPM

>F4DM69_F4DM72_3_1001585
TRGEFRGKALVMSLLISPMIVPVVIIGVASYLFF----APL-GMGNSYLSLILVHAVLGVPFVIITVSAT
LQGFNHNLVRAAASLGASPLTTFRRVTLPLIAPGVISGALFAFATSFDEVVVTLFLAGPELPRQMFSGIR
ENLSPTIA--AAATLLIGFSILLLLT-----------KDLNLDIRKGEFLTLLGPSGSGKTTSLMMLAGF
ETPTAGEILLDGRSLNKLPPHKRDIGMVFQNYALFPHMTVSENLAFPGMSRTDISERVKRALSMVQLDSF
RNRYP----GQLSGGQQQRVALARALVFEPQLVLMDEPL

>F4DR92_F4DR91_1_1001585
MPTRGRWASLCLILMAIPLLIPWNVVGTIWQI-FGRSYNYAANTMDAWVTVLIMDVWHWTSLVALLCYSG
LRAIPDVYYQAARIDRASNWAVFRHIQLPKLKSVLLIAVMLRFMDSFMIYTEPFVLTGGGGNATTFLSQT
LTQMAVGQFDLGPAAAFSLVYFLIILLVSWLF-----------WQQGGAYALLGPSGCGKSTLLNIISGL
LSPSQGEVQFDGKAVNTLSPQQRNIAQVFQFPVVYDTMTVFDNLAFPGMDEARVMSKVHEIAEVLELHPL
LHKKA----RNLTADEKQKVSMGRGLVRDDSAILFDEPL

>G4LDP9_G4LDQ0_1_1089456
-YAIARSSQSSQTVLLLLIMMPTWTAILIRVYAWMGLISEPLTILNTNIAVYIGIVYSYLPFMILPLYAN
LVKHDPSLLEAASDLGARNFTSFWKITVPLSKNGIIAGCMLVFIPAVGEFVIPELLGGP-ETLMIGKVLW
QEFFNNRD---WPVASALAVVMLAILIIPII------DTVSLTINKGEIFALLGGSGSGKSTLLRMLAGF
ERPTEGRIFLDGQDITDLPPYERPINMMFQSYALFPHMSVAQNIAFGGLPKAEIDERVAEMLKLVHMTQY
AKRKP----HQLSGGQRQRVALARSLAKRPKLLLLDEPM

>G4LPZ5_G4LPZ4_1_1089456
SMWRFRGSQLFFGALLFGCFLPFQVILLPMS-------FTLGKLGLANTTLVLVHVIYGLAFTTLFFRNY
FVAIPDALVKAARLDGAGFFTIFLRILLPMSTPIVMVCLIWQFTQIWNDFLFGVVFA--SDSQPITVALN
NLVNIT-TGYNVDMAAAMIAALPTLVVYVLAGKYFVRRDIRLKIDSGEFLILVGPSGCGKSTLMNCIAGL
ESITGGAILVDGQDISGMSPKDRDIAMVFQSYALYPTMSVRENIAFGKMSQAAIDEEVARVARLLQIEHL
LERKP----SQLSGGQQQRVAMGRALARRPKVYLFDEPL

>G4LSL4_G4LSL3_1_1089456
-RAPAKWRNLLILLVILPFWSNLLVWMII----LSPFGAQPISLMFTPFAVILCMVYVHLPFMILPLYAN
LEKHDPALLDAAQDLGAGRWQRFWRVTFPLSLPGVAAGAALVFIPVLGMFAIPDLVGGTDIGNLISQFLD
SRDWPFGS---ALSIALTGCILLLVALGM--------DNVSLTINTGEFFTLLGPSGCGKTTLLRMLAGF
DQPDSGEIRLNGQDLAGVEPEKRPVHTVFQSYALFPHMSVAQNIAFPGVAKSEIDARVEQALKDVRLADK
GGRMP----TQLSGGQRQRVAIARALVNRPRLLLLDEPL

>G4LQ70_G4LQ71_1_1089456
-YHFPRLDGVMNVLILLPFAVPPIVVGLLQLYAS----GPLEMIGTPWVLVGCYFTIALPFMYRAITNNL
QAINLRDLMDAAHLLGASTWKAALLVVLPNLRKGVMVALLLSFSFLIGEFVFANLLV---TRYETLQVFL
NNMRNSSG---HYTSAVVVSYFVFVLVLTWAANRLNKRDIDFAAARGEFVTLLGPSGCGKSTLLRCIAGL
TEVDSGRILIDGEDVVPLPPQKRGIAMVFQSYALFPNMTVQQNVAFGKVPAAELKQRVAEAIELVELGEY
AARYP----HQLSGGQCQRVALARSLVTRPRLLLLDEPL

>G4LIG3_G4LIG2_1_1089456
-LQPERRRNLLLFLVTVPFWTNLLVRVYAWILLLRNLTDTGLGLLYTDNAVIIGLLYTYLPFMVLPIYTS
LEKMDWRLVEAAFDLGANRWKALRRVIVPLAMPGIVAGCILVFIPALGSYIIPELLGGG-KALMIGNLIQ
LQFGTAHN--WPFGAALSFALLAFVLLAMLIH-----DDVSLDIHANEFFTLLGPSGCGKTTLLRLIAGF
EQPSSGSIRLYGERMEGLPPFRRPVNTVFQSYALFPHMSVAENIGFGGRPRSEIDATVSRMLDLVKLPEV
GKRRA----DQLSGGQQQRIALARALASRPKVLLLDES-

>G4LI60_G4LI61_1_1089456
FFETRRTRRTLLWMLSTKMLPPVGVLMPIYLL------AKQFGLLDSRLALIIVYTLINLPIVVWMVYTY
FKDIPVDILEAARLDGAGTWQEIVRVLLPIARGGLASTLLLSLILCWNEAFWSLNLTSSAAPLTALVASY
SSPEG--LFWAKLSAVSTLACAPILVFGWISQKQLVRKGIDLDVRDREFVVFVGPSGCGKSTLLRLIAGL
EEASGGSIALDGTDITDTPPAKRDLAMVFQTYALYPHMTVRRNLSFAGVDKREVAAKVDAAARILELQAL
LERK----PRQLSGGQRQRVAIGRAIVRNPKIFLFDEPL

>G4LDS3_G4LDS4_1_1089456
SKFEFRGKSILVTLIDLPFSVSPVIAGLIYVLLFGALSDHDIQIVFAVPGIVLATLFVTVPFVARELIPL
MQEQGTQEEEAARLLGANGWQMFWHVTLPNIKWGLIYGVVLCTARAMGEFGAVSVVS---TNTLPLHVEI
LYNEYNH----VAAFSVASLLLLMALVILLLKQW---DDINLDIQSGELVALLGPSGCGKTTLLRIIAGL
ETPDAGNIVFHGEDVSQHDVRDRNVGFVFQHYALFRHMTVFDNVAFGRPGESAIKAKVHELLNMVQLDWL
ADRYP----EQLSGGQRQRIALARALAVEPKILLLDEPF

>G4LFS2_G4LFS5_3_1089456
TRGEFRGKALVMSLMISPMVVPVVIIGVASYLFF----APL-GLGNSYLSLIVVHAVLGVPFVIITVSAT
LQGFNYNLVRAAASLGAPPLTTFFRVTLPLIAPGVISGALFAFATSFDEVVVTLFLAGPELPRQMFSGIR
ENLSPTIA--AAATLLI--------------------KDLNLDIRKGEFLTLLGPSGSGKTTSLMMLAGF
ETPTAGEILLAGRSINNVPPHKRDIGMVFQNYALFPHMTVAENLAFPGMSKTDVKERVKRALSMVQLDAF
AGRYP----AQLSGGQQQRVALARALVFEPQLVLMDEPL

>C6LLM0_C6LLK6_14_478749
ERRKSKVTAFLYTYFLAGMMIPFHLYMFPLF-------KELRIFHFGNMAPVVVYISGSIAFGCLLYCSF
LKGIPLEIEEAAMIDGCTPFQTFWKVTFPLLGPCTGSMVILNGLNIWNDYLMPYLVLPSGKTITVEIAAF
VGQYTARW--DIVFAGTVISIVPALCIFCAFQKYFVKKDFNLEIEDKEFIIFVGPSGCGKSTTLRMIAGL
EEISEGTLKIGDRVVNDVEPKDRDIAMVFQNYALYPHMTVYDNMAFGLKLRKVPKDQIDKMVREAAKILD
LDKLLDRKPKALSGGQRQRVAMGRAIVRDPKVFLMDEPL

>C6LAI0_C6LAI1_1_478749
TKAKHKWDKLYEPLILIPWLLPSTMIALGLMMTYDEINVMNKVLVATTVIMLIAYIIIKIPFSYRMIRAA
FVGLDGNMEEAAQVMGAKPFYTMRKVILPVIMPVVLSVIVLNFNSLLSEYDLSVFLY--HLGIVIKSATD
ETATTDAQ---AMAFVYTVILMIISTIALWLG-----KNLDLEIKEGEFFTFLGPSGCGKTTSLRALVGF
LAPSRGRVIVNGRDVTNLPVEKRNIGMVFQSYALFPTMTVYENIAFGKMTKTEIDRKVHEIAAKIKITD-
--EQLAKNVADLSGGQQQRVALARAIVLEPKILCLDEPL

>C6LJ88_C6LJ89_1_478749
-SSIKALRELYQTIYFLPYVTNTLAVGLVFMILFKRPVDFIDGPYWAKMFLCLYTIWVVMPFKILILTSA
LASVNEQYYNAAKVDGTPRWRIFIKITVPMISPTLFYLVITGFIGAFKAYSDAVALFGT-LNAAGMNTIV
GYVYDMLYGSYASAAAIILFVIVLTI-----------SDMSVEIPDGKLIGLLGPSGCGKSTALNLLCGL
LKPTDGRIFFGEEDVTNLPAEKRGVGMVFQNYALYPHLTVRQNIVFPKLSKEEMQRRAMEVAKLVQIDEL
MERKP----GELSGGQQQRVAIARALVKMPRILLMDEPL

>C6LIA2_C6LIA1_1_478749
-KSKLKAKSVIVMIFIMPMWINFSLILTLIE----------HNLAFYPFFAVIGMTYDFLPFMILPIYNT
IVKLDESLLEAARDLGANEREAFLKVTLPLSVPGIVSGIAMVFLPAMTNYVVLDMLY---NSTYIMGSLI
GSYFAAYN-WNGGSMIALILLAIICLFT---------EDFNLEVKRGEFVTFLGPSGCGKTTTLRMIAGF
DIPSEGEILLNGKPITDLPPHKRPINTVFQRYALFPHMNIFDNIAFGKMPKGVIEKKVKKVLELVDLEGF
ENRSV----STLSGGQQQRVAIARAVVNEPEILLLDEPL

>E9FND0_E9FND1_1_563038
RKHKSRFDFLFEYGALLPWLLPSTLLAVSLLFTFNQFLV-LNQILVGSLVLLIAYIVVKIPFSYRMVRAI
LFSVDDEMEDAARSMGASPFYTMMKVIIPFILPVVLSVIALNFNSLLTDFDLSVFLYHPLLGITIRSAGD
ETATSNAQ---ALVFVYTIVLMIIS------------DNLNLDIDEGEFFTFLGPSGCGKSTTLRALVGF
LDPSSGSIEVNGTNVTHLEPEKRGIGIVFQSYALFPTMTVFDNIAFGKVAPDVIKAKVSAVAAKIKISD-
--QQLQRNVSELSGGQQQRVALARALVLEPKILCLDEPL

>E9FKP3_E9FKP2_1_563038
MSFNSVLYAGIVTFVTLLISYPTALWLMLIILPTWIIGIGSQQLLFTDFSFIFVASYIELPFMILPIFNV
LDDMDNNLINASYDLGATKWETFRHVIFPLSMNGVRSGVQSVFIPSLSLFMLTRLIGGNR-VITLGTAIE
QNFLTNDN--YGMGSTIGVILILTMFITMWVT-----KNINFELEEGKFYTLLGASGSGKSTILNIIAGL
LDATTGDILLDGVRINDIPTNKRDVHTVFQSYALFPHMNVFENVAFPKIDKKEIEKRVAEVLKMVQLEGY
EKRSI----RKLSGGQRQRVAIARAIINQPRVVLLDEPL

>H0LR00_H0LR01_1_984241
-HSKPSTRNILLLLVILPSWTSFLIVLNNVLLWLG-VIDQPLTILHTNLAVYIGIVYAYLPFMVLPIYTA
LTRIDYSLVEASLDLGARPLKTFFSIIVPLTKGGIIAGSMLVFIPAVGEFVIPELLGGP-DSIMIGRVLW
QEFFNNRD-WPVASAVAIIMLLLLIVPIMWFHKH---DDVSLTIYKGEIFALLGASGCGKSTLLRMLAGF
EPPSSGQIMLDGVDLAHVPPYQRPINMMFQSYALFPHMTVEQNIAFGKLPKAEITSRVNEMLGLVHMQEF
AKRK----PHQLSGGQRQRVALARSLAKRPKLLLLDEPM

>H0LSE5_H0LSE4_1_984241
VWFRFPLRNLFFWMIFITLMLPVEVRIFPTV-------EVIANLKMLDSYAGLTLPLMASATATFLFRQF
FMTLPDELVEAARIDGASPMRFFRDIVLPLSKTNLAALFVITFIYGWNQYLWPLLIITDVLGTAVAGIKG
MIATGEGTTWNQVMAAMLLTLIPPVVIVLAMQRAFVRQPLTLDVADGEFIVMVGPSGCGKSTLLRMVAGL
ERVTSGDIWIDRKRVTEMEPKDRGIAMVFQNYALYPHMSVEENMAWGGMSKAHIEERVREAARILELDGL
LKRRP----RELSGGQRQRVAMGRAIVREPAVFLFDEPL

>H0LUY6_H0LUY7_1_984241
-KLPEKIRPLLLFLLIVPFWTNSLILNEFLLWLG----VIDTPIRIMFTPVIIGLVYILLPFMVMPLYSS
IEKLDKPLLEAARDLGASKMQTFIRIIIPLTMPGIVAGCLLVMLPAMGLFYVSDLMGGAKIGNVIVQFLN
IRDWPFGA---ATSITLTIVMGLMLLIY---------SQLDLTINNGEFLTLLGPSGCGKTTVLRLIAGL
ETVDAGHIMLDNQDITHVPAENRYVNTVFQSYALFPHMTVFENVAFGKTPATEIAPRVTDALRMVQLEEF
AQRKP----HQLSGGQQQRVAIARAVVNKPRLLLLDES-

>H0LS39_H0LS38_1_984241
TRFNFPGRQLLLTLLDIPFAVSPVVAGLVYL-LFYGDEHNLQMMF-SWPGMVLVTIFVTCPFVVRELVPV
MLSQGSQEDEAAILLGASGWQMFRRVTLPNIRWALLYGVVLTNARAIGEFGAVSVVSGSILSLPLQIELL
EQDYNT-----VGSFTAAALLTLMAIITLFLKSM---NDISLDIPSGQMVALLGPSGSGKTTLLRIIAGL
EHQSSGHIRFHGTDVSRLHARERKVGFVFQHYALFRHMTVFDNIAFGRPTAAAIKTKVTQLLEMVQLAHL
ADRFP----AQLSGGQKQRVALARALAVEPQILLLDEPF

>H0LXP2_H0LXP5_3_984241
ARMRFPGKATLLKGMLIFQMFPAVLSLVALYALFDRLGQYIPFIGLNTHGGVIFAYLGGIALHVWTIKGY
FETIDSSLEEAAALDGATPWQAFRLVLLPLSVPILAVVFILSFIAAITEVPVASLLLRDVDSYTLAVGMQ
QYLNPQNYLWGDFAAAAVLSAIPITLVFLLAQRWLVNKDINLDIHDGEFVVFVGPSGCGKSTLLRMIAGL
ETITSGDLFIGETRMNDIPPAERGVGMVFQSYALYPHLSVAENMSFGGAKKEVMNQRVNQVAEVLQLAHL
LERKP----KALSGGQRQRVAIGRTLVAEPRVFLLDEPL

>H0LNM1_H0LNM0_1_984241
VFIPFPGSELIGRVVDTFIALPTFLITLAFTFIYGSFELPPVDFLYSMQGVILAEITVFTPLVMRPLMAA
LRQIDKSQLEAASILGAHPLRVIGQVIFPAALPALMAGGSLCLLLTTNEFGIVLFIGAK-VNTLPMKAIL
ESDYTVA-----CMIALINIVLSLGLF----------KPLSLTIEPGEVLALIGPSGSGKTTVLRAVAGF
VQPAGGRILIGDTDVTHLPPYKRGLAMVVQNYALFPHLKVEDNVAFGKQPKALINERVTQALKTVGMSDY
ATRYP----HQLSGGQQQRVAIARAIAVRPRVLLLDEPL

>F3LZ06_F3LZ05_1_879295
MTLNSFWYAFLITFITLLLSYPTAYL--LII--LPTVGISPVNILFTNFAFVVVAAYIEIPFMVLPIYNA
ICDIDPAVVKAAKDLGASNFQTFIRILWPLSKSGVEAGVQAVFIPSLSLFMLTRLIGGNR-VITLGTAIE
EYFMSTMN--WPMGSTIGVILIILMIAVMI-------DDVNISIESGKFYSLVGPSGSGKTTILRIIAGF
SEVSAGKVFFDNQDITHLDAAKRQINTVFQNYALFPHMNVFENVAFGKIKKKE---KVKAALHMVQLDDF
VNREI----SELSGGQQQRVAIARALVNKPQVLLLDES-

>F3M0G6_F3M0G3_3_879295
SRLRFGFRKPFLQIALVLGMFPGFMSMIALY-------YILKALNMLNLVGLLLVYVGGSGLGFYIAKGF
FDTMPRAIDEAAEIDGATAWQVFIHIGLPLSKPMIVYTALTTFMAPWVDFIFSGIILSTSLYNMLTSSKG
ASTSNFAQ----FIAGCVIIAIPITILFMIMQKFYVSNDFDLHIKDKEFIVFVGPSGCGKSTTLRMIAGL
EDISEGTFEIDHQVMNDTAPKDRNIAMVFQNYALYPHMTIYDNMSFSHYAKEEIDKRVKHAAKILGLEDY
LTKRP----SELSGGQRQRVALGRAIVRDAPIFLMDEPL

>F3LYZ2_F3LYZ1_1_879295
---------------------PIALAIALALAWFVFAPDWLDDPSMSLISLIIFGIWSSLAFNIVILIGA
LRNIDPNYYVLADMYGANESEKFWRITIPQLFPTLAFLLTVNLIGAFKVYTQVFALFNGSNSAITSVFYI
YNKFQVAN-TPGVAMAATVCLFLFILFITCLQR----SDISFTVKKGELVCLLGPSGCGKTTTLNMVAGL
LNPTGGDILVDGKSVLNVAPKDRNIGYVFQNYALYPHMTVLQNVMFPVGKNKKSKEEAKQIAERFMRLTH
IEEYANQKPGKLSGGQQQRVSIARALVQQPKILLMDEPL

>E2YP00_E2YP02_2_749489
YTKRRKNRNTLLSFNNILLVSPDVIIGASFLIFF----TAVGFISLGFTSVLLSHIAFSIPIVVLMVLPK
LQEMNDSMVDAARDLGANNVQVIKNIILPFLAPGIIAGYFMAFTYSLDDFAVTFFVTGN--GFSTLSVEI
YSRARQGISNALSALVFL-------------------KNVSFEIEEGKFYTLLGPSGCGKTTILRIIAGF
NDVTSGDVYFDGKRINDVPANKRQVNTVFQDYALFPHMNVFDNVAFGKLSKAEIEKKVKEALRLVQLPGY
ETREI----SEMSGGQRQRVAIARAIVNEPKVLLLDEPL

>E2YNL7_E2YNL8_1_749489
-RYSVRGRNFIKSFFLSPTVIPGIVVGYTLFQ------YIVIKLGLPVFQLLMGHFLISLPYIIRVVGSS
MEQLDYSMEEVAWTLGCTRLRAFIQIVLPNVSSGIFAAFMLAFVNSFNNVP-VSMFLSGPVTMLPTSLLS
YMEYNYDP---TVSAISVLLMLL--------------KDLNISMEKGELVSLLGPSGCGKTTTLRVIAGL
IKPNDGQFFVDQEELTKVPVHKRNFGMVFQSYALFPHLTIAENVAFGKESKQTMDQKVTEMLKVCGLESL
GDRYP----KQLSGGQRQRVALARALIIEPKLLLLDEPL

>E2YI31_E2YI30_1_749489
IFEKVKHKSFFETIFFMPYVTSTIAIGIVFRYFFNGSVNWLDNVQMSMPTLIIFGVWTSLAFNIIILLAG
LRNIDEEHFKIAKMFGASDGEIFRRITFPQLVPTIAFLLTVNLIGAFKVYTQVYALFGGRANSATTAVYY
IYDKFHIAGRPGIAMAATVILFVIILVVTFLQN----KSVNFTIEQGDLVCLLGPSGCGKSTILNLIAGL
LHPSDGDIQFRQQSVVKTAPKDRNIGFVFQNYALYPHMTVLENVMFPKVPKAEAQAIAEEYMKLTNIEEL
SHKKP----GTLSGGQQQRVAITRALVQKPDVLLLDEPL

>D3CVK2_D3CVK1_1_102897
ARLRFPGRRALVGLALLIAMFPQISLISPLFNL-----WRQLGIFDTWIGLIVPYLTFSLPLAIYTLATF
FREIPPDLEKAAAMDGATPAQTFVRVIAPLAAPGTVTTAILVFIFCWNDFLFAISLTST-ESSRTAPAAI
AFFTGASQFIGSIAAAAVVITIPIIVFVLLFQRRIVADDVTLTIADGEFLILVGPSGCGKSTTLNMIAGL
EDITAGELRIGGKVVNRLPPRDRDIAMVFQSYALYPHMTVRQNMGFAKLPKIEIARKVEEAARILGLTEH
LERRP----AALSGGQRQRVAMGRAIVRSPQAFLMDEPL

>D3D7V9_D3D7V7_2_102897
EVMVWKGRNTVLLTFLIGIMVPWQMILLPLFTV-----YFQAGLTQTLWPLIFTYTATGLPLTVFLMATY
FRAIPKEIFEAAALDGASMIRALWSVAFPMMKNAIFTIALVQFFFLWNDLLIALTFTTR-DELRTVQAGL
LNFTGEFGVYGPTFAAICINVLVILAIYLFLNQRVMRDALDLQVADGEFLVLVGPSGCGKSTTLRMVAGL
EPVDSGQILIGGKDATNLAPKDRDIAMVFQNYALYPHMSVADNMAFSGVPKGERHRRIHEAARLLDLEPY
LERKP----KALSGGQRQRVAMGRAVVREPQVFLMDEPL

>D3D337_D3D335_2_102897
-WVPFRGRSVLFGVVLATLLVPPQVTAVPNY-------VTISALGFADTRVGLVLPFMSHAAAIFLLRQY
MTTIPASVLEAARMDGLGTWRTLRLVIVPLCAPAIATVSVFSFLLSFNEYLWPLLVARSPIATPPLAL-A
GLATKNSAFFAQLAAGSLIISLPTLLVFVVAQRRL--AGVDLTIAAGEIVALLGPSGSGKSTLLRILAGL
EQPTTGELRFDGRSQLGVPPHQRDVSMVFQHYALYPHLSALDNLVLAGMSRAAARARADETLRMLGIAEL
ARRRP----AQMSGGQRQRVAIGRALATRARVVLLDEPM

>D3CV68_D3CV67_1_102897
SRASFPGRDLIHALVTIPLVLPPVVGGVSLLLVLGRDNWFGLTIPFTTDAVILAQIFVAMPFLVLSVEGA
LSAADQRFEEAAATLGASRVTTFRRVTLPMILPAIGAGAVLCWARALGEFGATITFAGNFTQTMPLAVYL
AMEVD-----PEKAIALSLVLLSVSIVVL----------AELAVQPGRTLAVLGPNGAGKSTLLRALAGL
VPLRSGQIVLNGVVLDQVSPEHRGTGYVFQDYLLFPHLNAIDNVAFGRVRRGAARAAARQWLARLGLTEV
AHLRP----NALSGGQAQRVALARALAPDPGLLLLDEPL

>D3D8B3_D3D8B1_2_102897
SAIGGRGRTVYSALIFAPVLVPPVAGAALWQWMLDPEINWIHETRPAQIAIVVITGWHLLGFAVLVVSAG
LAGIDEEYRNAAVLDRASRWQITRWITLPLLSPTLVFLALMTILMSGTLTFPLIDTLTQGVYYLLWEYGF
QNF----D-TGFASAAGLLFFVAFGVI----------DGIDLDIADGEFLVLLGPSGCGKSTLLRLIAGL
IQPSGGRVLLDDEDITYAPPARRDLAMVFQSYALYPHLTVARNIGFPRMPRARIRQRVEEVAALLELDGL
LERRP----RELSGGQRQRVAVGRAIIRDPRAFLMDEPL

>D3CS14_D3CS24_10_102897
LNTRLRARTLFRMGVLLPNITSIVAVTIVFSQIFGRPINWQAGEWTSKTAIASMVIWRWTGYNALIYLGA
MQAIPKEHFEAAAMDGASTWRQLWHITLPALRPTIAFTALISVIGQIQLFTEPLLFDNSPSHQFQTLALL
LYEESFRLHFGYGSAIAWVMFLVTMAL----------ESLNLVVEDGEFLVLIGPSGSGKTTALRIVAGL
LAPTAGQVLVGGRDVTDVPPADRDLAMVFQNYALYPNMTVRRNMEFAKVDRAERDRRVTAAAEILGLTDL
LDRRP----KALSGGQRQRVAMGRAIVRQPRAFLMDEPL

>D3CVH2_D3CVH1_1_102897
VRYRFPGKRLLNAVLDVPLSVSPIVVGLALILVYGGEDA---GLQFATPGMILATTFIALPLMIREVVPV
LEEVGDEQEQAARSLGANAVQTFRRITLPAIKWGVVYGVVLSLARALGEFGAVKVVSGNSDTRTATLVVE
EKYLNFDR---GGAYATAFLLALVAV-----------DDVSVSIPTGQLTALLGPSGGGKSTLLRIIGGL
EQADTGRVVIEGVDATGLPPQKRNVGFVFQHYAAFKHLSVRRNVAFGKRPKAEIRSRVDELLALVHLEQF
AERLP----SQLSGGQRQRMALARALAIEPTVLLLDEPF

>D3DCL6_D3DCM0_4_102897
RRLGERSRTAYRAMVFVPMLVAPVATAAVWRWLYDPGDHNWLREESTALPVLAICAWQMLGFAVLVVSAG
LSGISPDYAEAAEMDGASRWQILRWITLPLLRPTLLFMLLMTVLLSGQWTFPLIDVLTQGVYYLLWEFGF
RSMDSGLA-----SAAGLVFF----------------EDISMEIADGDFLVLLGPSGCGKTTLLRMIAGL
IEPTAGRVLLGDTDITYAPARDRDLAMVFQSYALYPHLTVERNIGFPRLPKREIAERVREVAGQLELTAL
LGRRP----KELSGGQRQRVALGRALVRKPQAFLMDEPL

>J7TNJ3_J7TNI9_4_1197721
VRYTFPGRKIIEAMIDLPFALPTAVAGIALTALYAPATALGFKIAYTPLGITLALTFVTLPFVVRTIQPV
LADIPREVEEAAACLGAKPLQVARHVLLPALLPAWLTGFALAFARGVGEYGSVIFIAGNMMKTEILPLLI
MVQLDQYN--YAGATAIGVLMLVVSFILLLLINLL---DVNLDLPARGVSALFGHSGSGKTSCLRCFAGL
ERPQQGYLQVAGELWQDLPAHQRAIGYVFQDANLFPHLSVRGNLEYGRIPAAQRRVALDQALELLGIGHL
LERMP----SALSGGERQRVGIARALVTSPRLLLMDEPL

>J7SND8_J7SNE4_6_1197721
THYDFRGRKLLTTLIDIPYAVSPVVAGLCYLVVYGLFYDHGMQLMFAWPGIVMVTVFVTAPYVARILIPV
MQAQGQDEEVAAMCLGASGWQIFRRITLPKIKWALLYGVVVTNARAVGEFGAVSVVSGSIINQTLTLPLL
VDQLNNDYKAAFTAAGLLACMALLTLFLKTFME----NDINLNIQSGELVALLGPSGCGKTTLLRIIAGL
ETPDSGTIGFHGEDVSEHDVRDRNVGFVFQHYALFRHMTVFDNVAFGRPSEDVIKQKVHELLDLVQLDWL
GDRYP----EQLSGGQRQRIALARALAVEPKVLLLDEPF

>Q32ID4_Q32ID3_1_300267
-HSNPSTRNILLLLVILPSWTSFLIVLNNFLLWLG-VIDQPLTILHTNLAVYIGIVYAYVPFMVLPIYTA
LIRIDYSLVEAALDLGARPLKTFFTVIVPLTKGGIIAGSMLVFIPAVGEFVIPELLGGP-DSIMIGRVLW
QEFFNNPD-WPVASAVAIIMLLLLIVPIMWFHKH---DDVSLTIYKGEIFALLGASGCGKSTLLRMLAGF
EQPSAGQIMLDGVDLSQVPPYLRPINMMFQSYALFPHMTVEQNIAFGKQDKLPKAEIASRVNEMLGLVH-
MQEFAKRKPHQLSGGQRQRVALARSLAKRPKLLLLDEPM

>Q32EY3_Q32EY4_1_300267
-KLPHKVRPLLLFLLIVPFWTNSLILNEFLLWLG----VIDTPIRIMFTPVIIGLVYILLPFMVMPLYSS
IEKLDKPLLEAARDLGASKLQTFIRIIIPLTMPGIIAGCLLVMLPAMGLFYVSDLMGGAKIGNVIVQFLN
IRDWPFGA---ATSITLTIVMGLMLLVY---------SQLDLTINNGEFLTLLGPSGCGKTTVLRLIAGL
ETVDSGRIMLDNEDITHVPAENRYVNTVFQSYALFPHMTVFENVAFGKTPAAEI---TPRVMEALRMVQ-
LETFAQRKPHQLSGGQQQRVAIARAVVNKPRLLLLDES-

>Q32DD1_Q32DD2_1_300267
TRFNFPGRQLLLTLLDIPFAVSPVVAGLVYL-LFYGDEHNLQIMF-SWPGMVLVTIFVTCPFVVRELVPV
MLSQGSQEDEAAILLGASGWQMFRRVTLPNIRWALLYGVVLTNARAIGEFGAVSVVSGSILSLPLQIELL
EQDYNT-----VGSFTAAALLTLMAIITLFLKSM---NDISLDIPSGQMVALLGPSGSGKTTLLRIIAGL
EHQTSGHIRFHGTDVSRLHARDRKVGFVFQHYALFRHMTVFDNIAFGRPNAAAIKAKVTKLLEMVQLAHL
ADRYP----AQLSGGQKQRVALARALAVEPQILLLDEPF

>D5B803_D5B807_4_637386
----------LNVMRFLMYYLPIVFISSFLFAFGLQTLPWLTSPDFAMLSIALVVTWKFVGYYGLILFSG
LNSIPKEIYSAAELDNTRTIKRLFHITLPMINPQLIMVLVLAITVSFAIFTEPYLITGGGLNSTTTPMIV
MYETAFMK--MQPSWAATMSIFIALISFGII------DNVNLEIASREFIVLVGPSGCGKSTLLRMIAGL
EDVNSGEIKIEDKDVTQTNAGARGVSMVFQSYALYPHMTVRENLAFGLKNIKIPKQEIADRIANASNILQ
LDNYLERLPQHLSGGQRQRVAIGRSIVSRSKVFLFDEPL

>D5B112_D5B108_4_637386
-------------LFRTIMFIPVITVAMIIFNFLSSAPVFWKFERWLPMPIAVFSTWKWFGIQMIIFLGG
IAGISKSLYEAADIDGASWRRKTWSITLPLLKPQIIFVMTMNIINGMQMFIEVLMNFDLHAALTPVLYLY
KTGFS--DMKMGTASTIGLLLAAVIYI----------HDINLDIKDGEFMVIVGPSGCAKSTMLRMIAGL
EEISSGELTIADRKCNDVQPKDRGIAMVFQNYALYPHMTVYENMAFGKKTKAEIAQRVNEAAELLEITDL
LQRKP----KEMSGGQCQRVALGRAMVRKPAVFLFDEPL

>D5B1A9_D5B1A8_1_637386
-FLMIRTDLPGRRIIEPLILVPIFVLGFGYVV-AAGLLGFVPWNIYAMSSIVVIAGLTHVPHAYLYISSA
LRSVGSDVEEAARTAGASPLQVMSAVSLPMVRPSILYATVLLFFLGLEVFGLMLVLGDP-EGNLVLATYL
YQLTNKLGTSYHLMAAVAVVLICITIPLVMLQHM---KGVSMELKRGEVVSLLGPSGSGKTTLLRAVAGL
EKPSQGHIIIGEKTVYDIPAEERNLGLVFQSYALWPHKTVSENVAYPKISTSEISQRVQAVLEQLGLGAL
GNRHP----HQLSGGQQQRVAIGRALVYNPPVILLDEPL

>D5B3I3_D5B3I2_1_637386
LARKKFVGVSLTSLIILTMMLPEEVIAIPLYMIINWLPV-----IDASLYSYLGMILPIVGWAIFVLTEF
MAAIPKELEEAARIDGASEWQIFFHVILPLVKPALGTVVTFGFIMIWDQYLLPLIVVNQDNTIPVILGTL
RTDESITP--NIFIAITLLAMLPSIIVYLGLQKHFNRRDVSLEIPDGEFCVLVGPSGCGKSTLLRMIAGL
EEISGGTVGINDKDVTDVEPKMRDIAMVFQSYALYPQMTVRENMGFAKMSKADINQKVESTAELLGLQAL
LERLP----KDLSGGQRQRVAMGRAIVRNPQVFLFDEPL

>D5B7L3_D5B7L4_1_637386
-RFEIPWKKFWFTTLITTMLLPSTVLLIPQYIMF----REM-GMLNSYLPLYLPLAFATQGFFVFMLIQF
LRGVPRDMEEAAQIDGCNSFQVLWYVVVPILKPAIISVALFQFMWSMNDFIGPLIYV-YSDKYPIALALK
MSDVTEGAPWNEILAMASISILPSIIVFFLAQRYFVQHGIDLKINDGEFMVIVGPSGCAKSTTLRMLAGL
ETISDGEVRIGDRVVNNLAPKSRGIAMVFQNYALYPHMTVKENLAFGKLPKDQIEAQVAEAAKILELEDL
LDRLP----RQLSGGQAQRVAVGRAIVKKPDVFLFDEPL

>D5B177_D5B176_1_637386
TRFVFPGRQLLMTLIDIPFAVSPVVAGLMYL-LFYGLDAHDIQLMFSWPGMVLVTIFVTCPFVVRELVPV
MMSQGSQEDEAAVLLGASGWQMFRRVTLPNIRWALLYGVVLTNARAIGEFGAVSVVSGSIYTLPLQVELL
HQDYN------TAGAFTAAALLTLMAIVTL-------NDITLDIPSGQMVALLGPSGSGKTTLLRIIAGL
ENQNAGRLSFHGTDVSRLHARDRRVGFVFQHYALFRHMTVFDNIAFGRPNAAAIKQKVGQLLEMVQLGHL
AERFP----SQLSGGQKQRVALARALAVEPQILLLDEPF

>D5B4H8_D5B4H5_3_637386
ARMRFRGKSALLKGMLIFQMFPAVLSLVALYALFDRIGQYMPFIGLNTHGGVIFAYMGGIALHVWTIKGY
FETIDNSLEEAAALDGATPWQAFRLVLLPLSVPILAVVFILSFIAAITEVPVASLLLRDVNSYTLAVGMQ
QYLNPQNYLWGDFAAAAVLSAIPITTVFLLAQRWLV--DINLEIDDGEFVVFVGPSGCGKSTLLRMIAGL
EDITSGELLIGGKRMNEVPPSERGIGMVFQSYALYPHLSVAENMSFGLKLAGVKKAEIYQRVNQVAEVLQ
LAHLLDRRPKALSGGQRQRVAIGRTLVSEPDVFLLDEPL

>D5B538_D5B537_1_637386
VYFRFPLRNLFFWLIFLTLMLPVEVIFPTIE--------VIANLNLLDSYTGLTLPLMASATATFLFRQF
FMTLPDELLEAARIDGAGAMRFFWDIVLPLSKTNLAALFVITFIYGWNQYLWPILITSDAMGTAVAGIRS
MISTSGAPTWNQVMAAMILTLIPPVVVVLLMQRWFVRKQIDLDVADGEFIVMVGPSGCGKSTLLRMVAGL
ERTTTGDIYIGDQRVTDLEPKDRGIAMVFQNYVLYPHMNVFDNMAYGGFGKEQIRQRVDEAARILELQPL
LKRKP----RELSGGQRQRVAMGRAIVREPAVFLFDEPL

>D5B2K1_D5B2J9_2_637386
NQKDLRFKPLIRTIFILPWAVPGFVTILVFAGMFNDPKAWMTDPFWTKTALIMMQTWLGFPFVFAMTTGV
LQAIPDDLYEAATMDGASTSTKLRTITLPLVLYSIAPIIITQYTFNFNNFNIIYLFNNGGAGGTDILVSW
IYKLTMSS---SQYAIAATITILLSIFVVGL------HNINLDIEDGEFAVFVGPSGCGKSTLLRMIAGL
EEISDGEVLIDDEVINDVAPSHRGVAMVFQSYALYPHMTVAENMGYGKVPKEQIRHQIEMVAKTLQLSHL
LDRKP----KQLSGGQRQRVAIGRAIVRNPKVFMFDEPL

>D5AZY4_D5AZX9_5_637386
VRGEFRGKALVMAMLISPMVAPVVIIAVGMFFFF----ARL-SLLNSYLGLVLAHALLGVPFVVITVTAV
LKSYDQNLSRAAASLGASQWRVFRKVTLPLIAPGVFSGALFAFAVSFDEVVVTLFLASPRLPIKMFAGIR
ENLDPTIA--AAASLMVGASLLLLIV-----------KNLNLDIHEGDFLTLLGPSGSGKTTSLMMLAGF
ETPTQGEITLRDKPLHNLPPHQRGIGMVFQNYALFPHMTVTENLAFPRLNKADIKEKIDRILDMVKLKNL
ADRYP----AQMSGGQQQRVALARALVFEPKLVLMDEPL

>D5B4R1_D5B4R0_1_637386
-HSKPSTRNILLLLVILPSWTSFLIILNNFLIWTG-IIDQPLVILHTNLAVYIGVVYSYLPFMVLPIYTA
LTRLDYSLVEAALDLGARPFKTFISVIIPLTKGGIVAGSMLVFIPAVGEFVIPELLGGP-DSIMIGRILW
QEFFNNRD-WPVASAVATVMLVLLIAPILWFHKH---DDVNLTIYKGEIFALLGASGCGKSTLLRMLAGF
EQPTQGQIVLDGQDLSHVPPYRRPINMMFQSYALFPHMTVEQNIAFGKLPSNEIKSRVAEMLTLVHMQEF
AKRKP----HQLSGGQRQRVALARSLAKRPKLLLLDEPM

>Q1GIE6_Q1GIE5_1_292414
T-RPQHRRDMWMLLIMIPFWTNLLIL-------IRNLIDEPIQMLFTEFSVLIGMTYVYLPLMILPIYAS
MERLGFDLVEAGYDLYASRLDVLRRIIFPLVKPGVVAGSILVFVPCLGAYVTPRVLGGG-KQLMLGNLIE
LQFGQLRN--WPLGAALALTLLAVVMVALVFY-----DDVSLTIQSNEFFTLLGPSGCGKTTLLRMIAGF
LDPTRGQLMLDGKDLLRHPPHQRPVNTVFQSYALFPHMTVSENIAFGKRPKAEIAATVSEMLELVQMTAM
ADRKT----AQISGGQQQRVALARALAPRPKVLLLDEPL

>Q1GCA2_Q1GCA1_1_292414
RAPEEW-RPTLMMLVILPFWTSFLIFLNQFLMWTG-LVSEPLQILNTTTAVYIGIVYTYLPFMILPIYAA
LERMDDSLIEAAEDLGCSRLSAFWLVTIPLSKGGIIAGCFLVFIPAMGEFVIPSLLGGS-DTLMIGKVLW
EEFFSNRD---WPVASAVAVILLLILVVPIV------DDLTIDIYEREFFALLGPSGCGKTTMMRMLAGF
ETPTEGKIFLAGQDIAPVPPNQRAVNMMFQSYALFPHLSVWENIAFGGLPRNEINARVDEMLRLTRLEKF
ARRKP----HQISGGQRQRVALARSLAKAPKLLLLDEPL

>Q1GLL0_Q1GLL3_3_292414
LNQNIVGIRLYKSLFFFPFVISQVVVGLVFSW-FYDTLNVL-GDPSLVTYIIFAGLWPQTAYCMILYLTG
LNAVDPEQVEAARLDGAKGLKMLWYVIIPQLRPATFIAFVVTIIGALRSFDLISIMTNGGSFYMFEKALS
EYGFRMGY---GAAIAVVLFLIMLSFI-----------DVNLEIEDGEFCVFVGPSGCGKSTLLRMVAGL
EETTAGKIHIGSRDVTDLDAAERGVAMVFQSYALYPHMTVEENMGFGLKMTGHPKAEIKEKVAEASRILQ
LDQYLKRKPKALSGGQRQRVAIGRAIVRGPEVFLFDEPL

>Q1GID2_Q1GID1_1_292414
VYFKFPFRMGFFWLIFITLMLPVEVILPTFE--------VVADLGMLNSYWGLSIPLIASATATFMFRQV
FLTIPDEMLESARIDGAGPMRFFWDIVIPLSRTNIAALFVILFIYGWNQYLWPLLITTDTMTTIVMSIKQ
MLEAAEQSPWNIIMMTALLAMIPPVFVVIAMQKLFVQHHIDGEINDGEFIVIVGPSGCGKSTLLRMIAGL
ETVTSGDIKICDRVVNDLEPANRDIAMVFQNYALYPHMSVRENMGYGGNSKADINRRVEEAAEILEIGQY
LDRKP----RQLSGGQRQRVAMGRAIVRDPQVFLFDEPL

>Q1GC94_Q1GC97_3_292414
SQPHVPFRRAIMAILISPMIVPLIISAAGMY-FF----YSRIGLQGTYFGVVLAHAALGIPFVIITVTAT
LVGFDRSLTRAAANMGAGPVTTFFRVQMPLILPGVISGGLFAFITSFDEVVVVLFVGSAGLPWQMFTGLR
EQISPTIL-----AVATILVVISICLL----------KDLNLTMPKGEFLTMLGPSGSGKTTCLMMLAGF
ETATHGDIRLGGVSINNIPPHKRGIGMVFQNYALFPHMTIAENLSFPNMGKSEREAKVKRALDMVEMGDF
GGRRP----AQLSGGQQQRVALARALVFEPELVLMDEPL

>Q1GMC7_Q1GMC5_2_292414
VNRQMVGRGFVRMAYFTPTVLPMIAVANIWMF-FYTQTNILGSANSALWGVMVVTIWKEAGFFMIFYLAA
LQTIPTTLVEAARVEGAGSWTIFRRITLPLLMPTTLFVSINAVVNSFRMVDHIFILTGGGDNASSLLLFY
IYEVAFRF--WDTAYAATLTVVLLVFL----------EGLSLDVPAGSFTAVLGPSGCGKSTTLRIIAGL
EAVTTGQVRIGNRDVTQMSPAQRGISMVFQSYALFPHLTVAENIVFGGLPRRERQRRLKDVADLLELGPY
LGRKP----AALSGGQQQRVALGRAVISQRPVCLMDEPL

>Q1GJK4_Q1GJK5_1_292414
FVPSKRTKDILLWMLS-TKMLPAVGVLYPIYLIF----IRL-GLLDSRTGLIVVLMLCNLPIIIWMLYTY
FKEIPGEILEAARMDGATLKEEILYVLTPMAIPGIASTVLLNIILAWNEAFWTLNLTAAK-AAPLTAFIA
SYSSPEGLFYAKLSAASTMAIAPILILGWFSQKQLVR--LDLTIEDGEFTVFVGPSGCGKSTLLRLIAGL
EDVTSGQIRIDGQDATMTPPAKRGLAMVFQSYALYPHMSVRKNIAFPGIDDAEQTRRIDAAAKALNLTDY
LDRKP----GQLSGGQRQRVAIGRAIVREPAAFLFDEPL

>Q1GMI7_Q1GMI5_2_292414
SEYRFRGNMLMGLYLALGIMIPIRIILEMM---------VSTGLVNTLWALILVYTAQGLPLAVFILSEF
MRQVSDDLKNAGRIDGLSEFTIFFKLVLPLVRPALATVAVFNMIPIWNDLWFPLILA--PLGSQVFIGQF
VTDWN------AVLSALSMAILPVLILYVIFSRQLIRKDINIEVDEGEFVVFVGPSGCGKSTLLRTIAGL
EDVTSGEVCIAGEVVNQTPPSKRGIAMVFQSYALYPHLNVRNNMSLALKQAKESKETIEERVAEASRMLS
LGDYLDRFPSELSGGQRQRVAIGRAIVRHPKLFLFDEPL

>Q1GL62_Q1GL63_1_292414
YYIAKLTRGRTKTVLFLMCMIPFWVWMI-----LLRLVSGPVEMLYNDAAIMVGLVYTSILFMVVPLVTT
LDSLDDSLIEAGYDLGGTSTSIMREIVIPHAMPGIVSGCIVVFMLSLGNYLTPILLGGKDTGMIYTQFIT
RFNWELGS--AFGFLLLALSSLVVFL-----------DRVSFEVPQGSFFSILGPSGCGKTTLLRMISGF
QSPSSGDLRIKGKSMIGVAPNKRPVSMVFQHLALFPTMNIGDNVGFGGVGKAEIKTRVEQVLERVGLPGV
SARRV----DQLSGGQKQRVAIARCMVLEPDVLLLDEPL

>Q1GM31_Q1GM29_2_292414
-RNRFWGRSALLSILTLPLAFPGVVVGFMIILLGGRITPSHVVIAYSTFGLFLGYLYFSIPRVLLTVMAA
AEKIDPALEEAARSLGAPAHRVLWDVLLPALRPAMVAAGAIAFATAMGAFGTAFTLATDIPMVIYTEFTL
SANFAMAS---ALSIALGIVTWGVLLIARSF------NPTDLEIDPGEIISLLGPSGCGKTTLLRLIAGL
EVPDTGEIRFGDKDVTHLPVEKRNIGMVFQSYALFPNMSVRDNIGYGRLPRAEIQRRVDEVITLCRLEPY
AHRAI----TALSGGQRQRVALARAFAPRPRLMLLDEPL

>Q1GJ90_Q1GJ91_1_292414
-RHKTRLGRVFDSLLDLPYALPGVVLAIAMILLLINLPFTDVTLYGTIWIIFIAYLARFFAVMFRPVQSS
LRQLDPAMDEAAQAVGAPLWRRLRDIILPLSAPSAAAGAILVFLTAFNELTVSALLWSS-TETLGVVIFN
LDDSGETV--MASAVAMTIVFVVMILMAVI-------RSISTTVRDGEFLALLGPSGCGKSTLLRLLAGF
ETPSEGRISIGTREVANLPPEERNIGFVFQSYALWPHMNVRRNVGYPRLPRAEQDARIDAALQATALEPY
GARMP----AELSGGQRQRVALARCLVSDPTAVLLDEPL

>Q1GDW5_Q1GDW6_1_292414
--LSMPRKGFWVPVCLVLMALPMLIMWNI----FTLNYDMTQDPVAAWVTIVTMDVWHWTSLVVLLSYAG
LVSIPDAYYQAAKIDGASNWSVFRYIQLPKMKTVLTIAILLRFMDSFNIYTEPFVLTGGGGNSTTLLSID
LVKIALGQFDLGPAAAMSLIYFAITLLVSWLFY----KEIDLDWQDGGAYALLGPSGCGKSTLLNIISGL
LVPSEGQILFDGQDVTKLPPDQRNIAQVFQFPVIYDTMTVYDNLAFPGRDEATVEQRVMAIAEMLEVTEM
LNQKA----AGLSPDNKQKISMGRGLVREVNVVMFDEPL

>Q1GLU7_Q1GLU8_1_292414
-RYRFKGKSGYFVGLMLFRAVPGVALSLPLFIVF----ARV-GIIDTHFGLILAYVAMNVPFTIWLTDGF
FRQIPKELHEAAEIDGCTRWQAFWRVEFPVARSGVASAAIFAFLTSWNEFALASQLTRSVM--PVGLLDF
TAEFTINW--GGMCALAVLMIVPALILTFIVQKHLIAHGINLDIQDGEFVVLVGPSGCGKSTTLRMIAGL
EDISGGEVKIGGRVVNDLPPRERNISMVFQNYALYPHMTVRENLGFSLKIAKRPEAEIERAVTEAAQILG
LDELMERKPAALSGGQRQRVAMGRAIVRQPDVFLFDEPL

>Q1GM39_Q1GM41_2_292414
----GSTDNMARAFFNTLTVTIPATIIPILVAAFAAKFHNEIGIGKGYLGVWMAHTGFGLPLAIYLLRNY
MVGIPRDIIENARVDGATDFQIFTRIILPLSFPALASFAIFQFLWTWNDLLVAMVFLDATMTKQIVELLG
TRGGNWEI----LATSAFVSIAVPLAVFFAMQKYLVRRDINLDIKQGELIVFVGPSGCGKSTLLRMIAGL
ERITGGTLEIDGAVMNDIPPAQRGIAMVFQSYALYPHMTVRDNMGFALKIAGKSASEIEEAITRAAKILQ
LEDYLDRLPKALSGGQRQRVAIGRAIVRDPKVYLFDEPL

>Q1GJV8_Q1GJV7_1_292414
YRFRFTGQRAVLALALLPPTVPLVILGLAMLAFF----SRIGIAG-TLMAVVAAHVVIAAPFAMAVCRLR
LAQLDDSLEIAAQNLGALPHSALTRIVLPHTLPAIFAAFLITFAVSFDEYVISWFTG---LNQTIPVAVL
TTLQGQVD-----------------------------EEVSLDIAEGEFIAIMGPSGCGKTTSLRMLAGL
ETADRGEITLAGTRIDQLPVWERETPMVWQSLALFPFMTVRENVEFGGVSRTERRHRADDWLERLGISGY
ADRNV----ARLSGGQRQRVALARSLVLEPKVLLLDEPL

>E8DXV5_E8DXV4_1_871590
VWFRFPLRNLFFWMIFITLMLPVEVRIFPTV-------EVIANLKMLDSYAGLTLPLMASATATFLFRQF
FMTLPDELVEAARIDGASPMRFFRDIVLPLSKTNLAALFVITFIYGWNQYLWPLLIITDVLGTAVAGIKG
MIATGEGTTWNQVMAAMLLTLIPPVVIVLAMQRAFVRQPLTLDVADGEFIVMVGPSGCGKSTLLRMVAGL
ERVTSGDIWIDRKRVTEMEPKDRGIAMVFQNYALYPHMSVEENMAWGGMSKAHIEERVREAARILELDGL
LKRRP----RELSGGQRQRVAMGRAIVREPAVFLFDEPL

>F0CVJ2_F0CVJ1_1_871590
-KLPEKIRPLLLFLLIVPFWTNSLILNEFLLWLG----VIDTPIRIMFTPVIIGLVYILLPFMVMPLYSS
IEKLDKPLLEAARDLGASKMQTFIRIIIPLTMPGIVAGCLLVMLPAMGLFYVSDLMGGAKIGNVIVQFLN
IRDWPFGA---ATSITLTIVMGLMLLIY---------SQLDLTINNGEFLTLLGPSGCGKTTVLRLIAGL
ETVDAGHIMLDNQDITHVPAENRYVNTVFQSYALFPHMTVFENVAFGKTPATEIAPRVTDALRMVQLEEF
AQRKP----HQLSGGQQQRVAIARAVVNKPRLLLLDES-

>E8DV78_E8DV77_1_871590
TRFNFPGRQLLLTLLDIPFAVSPVVAGLVYL-LFYGDEHNLQMMF-SWPGMVLVTIFVTCPFVVRELVPV
MLSQGSQEDEAAILLGASGWQMFRRVTLPNIRWALLYGVVLTNARAIGEFGAVSVVSGSILSLPLQIELL
EQDYNT-----VGSFTAAALLTLMAIITLFLKSM---NDISLDIPSGQMVALLGPSGSGKTTLLRIIAGL
EHQSSGHIRFHGTDVSRLHARERKVGFVFQHYALFRHMTVFDNIAFGRPTAAAIKTKVTQLLEMVQLAHL
ADRFP----AQLSGGQKQRVALARALAVEPQILLLDEPF

>E8DV18_E8DV19_1_871590
VFIPFPGSELIGRVVDTFIALPTFLITLAFTFIYGSFELPPVDFLYSMQGVILAEITVFTPLVMRPLMAA
LRQIDKSQLEAASILGAHPLRVIGQVIFPAALPALMAGGSLCLLLTTNEFGIVLFIGAK-VNTLPMKAIL
ESDYTVA-----CMIALINIVLSLGLF----------KPLSLTIEPGEVLALIGPSGSGKTTVLRAVAGF
VQPAGGRILIGDTDVTHLPPYKRGLAMVVQNYALFPHLKVEDNVAFGKQPKALINERVTQALKTVGMSDY
ATRYP----HQLSGGQQQRVAIARAIAVRPRVLLLDEPL

>E8DWC5_E8DWC2_3_871590
ARMRFPGKATLLKGMLIFQMFPAVLSLVALYALFDRLGQYIPFIGLNTHGGVIFAYLGGIALHVWTIKGY
FETIDSSLEEAAALDGATPWQAFRLVLLPLSVPILAVVFILSFIAAITEVPVASLLLRDVDSYTLAVGMQ
QYLNPQNYLWGDFAAAAVLSAIPITLVFLLAQRWLVNKDINLDIHDGEFVVFVGPSGCGKSTLLRMIAGL
ETITSGDLFIGETRMNDIPPAERGVGMVFQSYALYPHLSVAENMSFGGAKKEVMNQRVNQVAEVLQLAHL
LERKP----KALSGGQRQRVAIGRTLVAEPRVFLLDEPL

>F0CW89_F0CW90_1_871590
-HSKPSTRNILLLLVILPSWTSFLIVLNNVLLWLG-VIDQPLTILHTNLAVYIGIVYAYLPFMVLPIYTA
LTRIDYSLVEASLDLGARPLKTFFSIIVPLTKGGIIAGSMLVFIPAVGEFVIPELLGGP-DSIMIGRVLW
QEFFNNRD-WPVASAVAIIMLLLLIVPIMWFHKH---DDVSLTIYKGEIFALLGASGCGKSTLLRMLAGF
EPPSSGQIMLDGVDLAHVPPYQRPINMMFQSYALFPHMTVEQNIAFGKLPKAEITSRVNEMLGLVHMQEF
AKRK----PHQLSGGQRQRVALARSLAKRPKLLLLDEPM

>E0F2F1_E0F2F0_1_754259
-KMPAKIRPILLFLVVLPFWTNSLIV-------LNELIDEPLRLLNSELAIIIGLVYILLPFMILPLYSS
IEKIDGRLLEAAKDLGASAFQRFVRVTIPLTMPGIVAGCLLVLLPAMGMFYVADLLGGGK-TPLIGNIIK
SLFLNTNQFGSAVSIALTVLMALMLYVYYRAN-----KNLNLTINDGEFLTILGPSGCGKTTALRLIAGF
EDLTEGSIILDGQDVSNVPAEQRPVNTVFQSYALFPHMTIFENVAFGRMQKVPNDQIKPRVMEALRMVRL
E-DRAEQKPAQLSGGQQQRIAIARAVVNKPKVLLLDES-

>E0F708_E0F709_1_754259
TKYQFKGRQLLLTLIDLPFSILPVVAGLIYVLLFGALQAVDFQIVYAIPGIILATLFVSVPFVARELIPI
MEAQGTTEEEAAAVLGANGWQTFYHVTLPNIKWALLHGVVLCTARALGEFGAVSVVSGIRLTNTLPLQIE
ILYNEYNI---VAAFSVAILLLGLSLILLFIRQW---NNIDFSIQNGELTALLGPSGCGKTTLLRIIAGL
EMATSGQILFDDCDVTQLSAKERDIGFVFQHYALFRHMTIADNIAFGRLSEAEIQTKVKNLLALIQLEHI
GGRYP----DQLSGGQRQRVALARAIATEPKVLLLDEPF

>E0F564_E0F561_3_754259
ARLRFAGKSLLLKSMLIFQMFPAVLSLVALYALFDRLSDYIPFLGLNTHGGVIFAYLGGIAMHVWTIKGY
FETIDKSLEEAAALDGASPWQTFRLILLPLSVPILAVVFILSFISSIIEVPVASLLLRDVDNYTLAVGMQ
QYLHPQNYLWGDFAAAAILSAIPITLVFLLAQRWLV-KDVNLEIKDGEFVVFVGPSGCGKSTVLRMIAGL
EEITSGDLFIGDKRMNDVPPANRNIGMVFQSYALYPHLSVAENMSFGLKLAGAKKEEIDQRVNQVAEILQ
LAHLLNRKPKELSGGQRQRVAIGRTLVSQPEVFLLDEPL

>E0F5P2_E0F5P3_1_754259
TRIARRTAFIGKIFSILPIVTPPFVVGLGVTLMLGRFGFKDHNWLYGFNGIAIAQILAFAPISFMILDGA
LKSIHPSIEEASYTLRANRYQTFYNIIFPLLRPALANSFLIVFIQSLADFSNPLVLG----GSFDVIATQ
IYFYIAGSQDYASASTLGSMLLIFSLLIFI-------DNLDLVIKRGTMVTLLGPSGCGKTTVLRLVAGL
ENPTSGQIFIDGEDVTKSSIQNRDICIVFQSYALFPHMSIGDNVGYGGVSNEERKQRVKEALELVDLAGF
EDRFV----DQISGGQQQRVALARALVLKPKVLLFDEPL

>E6GQN7_E6GQN9_2_749503
YTKRRKNWNTLLSFNNILLVSPDVIIGASFLIFF----TAVGFISLGFTSVLLSHIAFSIPIVVLMVLPK
LQEMNDSMVDAARDLGANNVQVIKNIILPFLAPGIIAGYFMAFTYSLDDFAVTFFVTGN--GFSTLSVEI
YSRARQGISNALSALVFL-------------------KNVSFEIEEGKFYTLLGPSGCGKTTILRIIAGF
NDVTSGDVYFDGKRINDVPANKRQVNTVFQDYALFPHMNVFDNVAFGKLSKAEIEKKVKEALRLVQLPGY
ETREI----SEMSGGQRQRVAIARAIVNEPKVLLLDEPL

>E6GYS1_E6GYS2_1_749503
-RYSVRGRNFIKSFFLSPTVIPGIVVGYTLFQ------YIVIKLGLPVFQLLMGHFLISLPYIIRVVGSS
MEQLDYSMEEVAWTLGCTRLRAFIQIVLPNVSSGIFAAFMLAFVNSFNNVP-VSMFLSGPVTMLPTSLLS
YMEYNYDP---TVSAISVLLMLL--------------KDLNISMEKGELVSLLGPSGCGKTTTLRVIAGL
IKPNDGQFFVDQEELTKVPVHKRNFGMVFQSYALFPHLTIAENVAFGKENKQTMDQKVTEMLKVCGLESL
GDRYP----KQLSGGQRQRVALARALIIEPKLLLLDEPL

>E6GWD3_E6GWD2_1_749503
IFEKVKHKSFFETIFFMPYVTSTIAIGIVFRYFFNGSVNWLDNVQMSMPTLIIFGVWTSLAFNIIILLAG
LRNIDEEHFKIAKMFGASDGEIFRRITFPQLVPTIAFLLTVNLIGAFKVYTQVYALFGGRANSATTAVYY
IYDKFHIAGRPGIAMAATVILFVIILVVTFLQN----KSVNFTIEQGDLVCLLGPSGCGKSTILNLIAGL
LHPSDGDIQFRQQSVVKTAPKDRNIGFVFQNYALYPHMTVLENVMFPKVPKAEAQAIAEEYMKLTNIEEL
SHKKP----GTLSGGQQQRVAITRALVQKPDVLLLDEPL

>Q82TL5_Q82TL6_1_228410
-RSAKKYRNLMVLLVVLPFASNFLIAWMII---LGPLGLEPVMLLFSPFAVLVGTVYVHLPFMILPLYTN
LEKHDPVLLDAAQDLGANRWQRFWRVTWPQSLPGVFSGSALVFIPVLGMFAIPDILGGTGIGNLIKQFLG
TRDWPFGS---TLSIMLTLAVLSVAGLATWFA-----DCVNLSIEAGELFTLLGPSGCGKTTLLRMIAGF
DVPDSGQILLDGQDIANTPPEKRPIHTVFQSYALFPHMTVADNVAFPGKTPAEIKKRVEKALEEVQLSRF
THRFP----HELSGGQKQRVAFARGLINRPRLLLMDEPL

>Q82WT4_Q82WT5_1_228410
AKFEFRGKSILTSLIDLPFSVSPVVAGLIYVLIFGLLREHDLSIIFAVPGIVLATIFVTVPFIARELIPL
MQAQGSEEEEAAIILGASGWQTLWYVTLPNIKWGLLYGTILCNARAMGEFGAVSVVSGIRLTNTLSLHVE
ILYNEYNF---VAAFAVASLLALLALITLVLKTLVE-NDINLKVNPGELLALLGPSGSGKTTLLRVIAGL
ETADSGQVLFNEEDSTDKHIRDRHVGFVFQHYALFRNMTIFENVAFGRPNAPEINHRVTELLQLVQLDWL
ADRYP----HQLSGGQRQRIALARALAVEPSVLLLDEPF

>Q82VN6_Q82VN5_1_228410
SVYRFPGYRFFSWALFLPLAIPAYVIAFVALGTFDYFNSDLLWFPDIRSGVAIVMTLAFYPYVYLLSRDA
FLTQGKRLLEVAQSLGFTRQQGFFRVVLPMARPWIVAGIMLALMETLADFGTVSIFNYD-TFTTAIYKTW
FGMFSLST---ASQLASLLILIVLVIIM---------NELSFELEKGEIGCLLGPSGCGKTTVLRCIAGF
EPIVSGEIRLNEISVSRLPPEQRRVGMVFQEYALFPHLTVTANVGFG-LHRSTKAERAHRVAELLQITG-
LMEVANRYPHELSGGQQQRVALVRALAPYPDLILLDEPF

>C9TZ51_C9TZ52_1_520461
TRTNFPFKKGLRLLTILPIITPPFVVGLALTLLFGRFGVEPGRWLYGLTGIWIAQVLSFTPISFLVLIGV
VEGVSPSMEEASQTLRADRWRTFKRVSLPLMAPGLANAFLIAFIESMADFGNPMVLGGSHLSTEIFFAVV
GAQND-----PSRAAVLAIVLLCFTLSAFLVQR----PNLSLTVEPGTLVTLLGPSGCGKTTTLRLLAGL
EHPTSGRILIGGKDVTNLPANERDVSMVFQSYALFPHMTSLENVAYGGFKKNEARERAEEGLKLVGLGGM
GHRLP----AELSGGQQQRVAVARALVLEPQVLLLDEPL

>F9YL67_F9YL68_1_520461
----TVLTAVLVSVIALLMAYPVAWI-------TACLIDQPLKLLYTQTAVLIAMTHVLLPFVVLPIYGA
IRNVPKDYGRAAAILGAGPMRTFFEVIFPLTLPGVIGGMILTFLTALGYFITPSLLGSP--KEMMIATLI
SQQLRETL-DWPFAAALVGVLTVLVTVVTLL------DGLDMQIAPGEFLALLGPSGSGKSTILMLLAGF
ERPDNGRILFGNNDYTRVPPHRRNIGMVFQHYTLFPNMSVLDNVAFPGMERSQ---RAREALARVRLADF
ADRSP----KQLSGGQQQRVALARSIVYSPRVLLMDEPL

>C9TY61_C9TY62_1_520461
-----------LMMVILP---------------FWTIIDTPLNILNTDTAVFIGIVYSYLPFMVLPIYSS
LEKMDYSLIEAAQDLGCTPFAAFWKITFPLSLAGVLAGCFLVFIPAVGEFVIPDLLGGSQ-TLMIGKTIW
SEFFSNRD-WPVSSAVAVVLLVLLIVPIVIF------DNLSLNVFNREFFALLGASGCGKTTLMRMLAGF
EEPTSGRITLDGQDMRGIPPYKRPVNMMFQSYALFPHMTVEKNIAFGGMAKSEIDARVAEMLKLVKLEQY
GKRKP----HQLSGGQRQRVALARSVAKRPKVLLLDEPL

>C9U0W3_C9U0W4_1_520461
ARVRFRGRGLLLLTILSVSMFPQIAVLAGLFEL-----IRFLGIFNTPLALIFSYMIFTLPFTVWVLTTF
MRDLPVEIEEAAIVDGASPWVIITRVFMPLMWPALVTTGLLAFISAWNEFLFALTFTSSGVAIALLSGSS
QFEIPWGN----IMAASVIVTVPLVILVLIFQRRIVSKGVDMDIRPGEFMVFVGPSGCGKSTLLRLIAGL
EEITSGTLSIDGTVVNSFNPSRRGIAMVFQSYALYPHMTVYENMAFGGKSRQECKARIHAAAEMLQLTPY
LERLP----RQLSGGQRQRVAIGRAIVRDPKVFLFDEPL

>C9TT60_C9TT61_1_520461
-RFRFRGKSATFLGFMLTRSVPGIALSLPLFMVY----SRI-GIIDTHFGLILTYVALNIPFTIWLIDGF
FRQVPKDLAEAAQIDGCTRWQAFWQVEFPLAGPGIASAGIFAFLTCWNEYALASQLTRSVVGLLDYTAEF
T------IDWRGMCALAVVMIVPALALTFVIQKHLVSHGINLEIADKEFVALVGPSGCGKSTTLRMIAGL
ESISGGTLEIGGKVVNDLPPRDRNISMVFQSYALYPHMSVRENMGFSKQPQAEIDRRVNEAAAVLGLEAL
MDRRP----AQLSGGQRQRVAMGRAIVRNPEVFLFDEPL

>C9U002_C9U003_1_520461
IEGEVRGKSFFRTVYFLPVASLLVAMATVWQYLLHPGPNWLGSSETVLFSLALIGIWQSVGFNMVLFLAG
LTAIPRELYSAAEVDGVKSWERFRLVTWPLLGPTTLFVTTISIINAVKVFETVKTLTEG-GPNKASEVLL
WTIYQEGFVVGYASAMTVIFLAVLVIL----------DGISIEAAEGEFIALVGPSGCGKSTLLRILAGL
DHADEGSVELAGCNITGAHPADRNIAMVFQSYALYPHLTAAQNIAVPRDKRAAIQKQVRATAASLKIDHL
LDRKP----GQMSGGQRQRVALARALVRQPGAFLMDEPL

>C9TZA9_C9TZA8_1_520461
VFFRFPMRMFFFWMIFITLMLPVEVRILPTY-------KVIVDLGMIDTYAGLTLPLMASATATFLFRQF
FLTIPGELVEAARIDNAGPFRFMRDILLPLSKTNIAALFVILFIYGWTQYLWPLLVTNDAMNTIIIGLRR
MVDWADASTWNYVMVTAILAIIPPILVVVLMQRWFVKKGVSLEIADGEFVVLVGPSGCGKSTLLRMIAGL
ESITSGTISIGERVVNNVEPAERDIAMVFQNYALYPHMTVRENLAYGKTPKEEIERRIAKAAKALEIEQF
LERKP----RQLSGGQRQRVAMGRAIVREPAAFLFDEPL

>C9TY00_C9TY02_2_520461
VRYRFAGRRFVDAIVDIPFALPTAVAGISLAAIYAPSPY-GIRIAFTRMGIVIALIFIGLPFVVRTVQPI
IEEISREVEEAAATLGASRFQTIWRVLLPGLQPAIITGFALAFARGIGEYGSVIFIAGNTAPLLIVIKLE
EYDYAGAT---ALATVMLALSFAMLLFINLIQ-----HNVSLTIQSGELIALLGPSGSGKTTLLRLIAGL
ETPTEGMIFFGDEDASQKSVQERNVGFVFQHYALFRHMTVADNIGFGRPSTAEIRRRALELLDLVQLSGL
EKRYP----AQLSGGQRQRVALARAMAIEPRVLLLDEPF

>C9TZ25_C9TZ28_3_520461
LNMDFYGRSVARVIIMLPWAVSLTMTAIVWRWALNGNIQWLASAATAFPMQILVGILVTVPFTTTIFLGG
LSSIPDDLYEASSLEGASLWQQFREITFPLLKPFVNIAIVLNTIYVFNSFPIIWVMTQGGANSTDILVTH
LYKLAFRLGEA---SAVSLIMLAIL------------DRIDLEIHSGEFLVLVGPSGCGKSTLLRMVAGL
EPISGGDLVIGGERANELPPQKRNIAMVFQSYALFPHMTARENIGFGGEKAAETAAKVDHAASILNL---
-HSYLDRYPRQLSGGQRQRVAMGRAIVREPSVFLFDEPL

>C9TYW4_C9TYW3_1_520461
---------------------------------IAFLVDAPLKLTNNYWGVFASLIITGFPFTFLLTLSY
VSGIDPALEQAAATHGAKSWQRFRYVLLPLLIPGLAITFCLSFVLAFAVFPSAILLGAPAPTRVISIAAY
QAAFEQYDYSMAAAIAMIMAAVQLAIV----------KSITLSISKGEFIALLGPSGCGKSTALNCIAGL
LATTGGGIYIDEKRIDTLKPEDRGFGMVFQNYALFPHMSVRENVGFGGTPKSEIRKRVDEAIGMVRLNGQ
EEKLP----GQLSGGQQQRVAIARAIVIEPPLVLMDEPL

>C9TZN5_C9TZN4_1_520461
----TVLTAVLVSVIALLMAYPVAWI-------TACLIDQPLKLLYTQTAVLIAMTHVLLPFVVLPIYGA
IRNVPKDYGRAAAILGAGPMRTFFEVIFPLTLPGVIGGMILTFLTALGYFITPSLLGSP--KEMMIATLI
SQQLRETL-DWPFAAALVGVLTVLVTVVTLL------DGLDMQIAPGEFLALLGPSGSGKSTILMLLAGF
ERPDNGRILFGNNDYTRVPPHRRNIGMVFQHYTLFPNMSVLDNVAFPGMERSQ---RAREALARVRLADF
ADRSP----KQLSGGQQQRVALARSIVYSPRVLLMDEPL

>C9U0Y3_C9U0Y1_2_520461
RTRGLFLSGPIRTLFLLPMVVPAVVLGVGMQLFF----VRL-DIANSYFGVIVAHTVVSIPFVLVSVSGA
LAGIDRRLELAAESLGAAPLTVFRKITLPLAMPGIASGGVLAFATSLDEVVLTLFVAGPNLARQMFSTIR
ENISPAIA--------AAAFL----------------DGLNLDIERGEFVSLLGPSGSGKTTLLMMLAGF
ENPSSGTIHVDGKSINSVPSYKRNMGVVFQNYALFPHMTVAENIAFPGVGKAQAAEKVARVLDMVQLSAM
SERKP----SQLSGGQQQRVALARALVFEPHVVLMDEPL

>C9U1K6_C9U1K7_1_520461
-ILSPKWAGLLMLAV------------------LVPLINQPLALVNNTTGVVIGMVHIMIPFLVLPLYAS
MKAIDANLMRAAANVGSSPTHAFLRIFLPLSMPGLVAGAIMVFVMCLGFYITPALLGGGK-VKMIAQRIE
EMISLY-P-TWGPAAALAVLLLAMTALFLWI------DDVSLAIKAGEFLTLLGPSGSGKTSLLMMIAGF
SRPTDGSIKIGTQEIVHLPPHKRNIGMVFQNYALFPHMSVFENVAYPKIGRAEIEERVKKVLDLVQLGGY
GERKI----TELSGGQRQRIALARAIVFEPRILLMDEPL

>F9YNH1_F9YNG3_8_520461
TAYDFRGRAVLEWALLLPLAVPTYIIAYAYLDLLHPRQFRLPDI-RSMGGCIVLLGFVLYPYVYIPTRAM
FLTQSASLIEAARTLGVSRKGIFWRVALPLARPAVAVGVSLALMETLNDVGAAEFLG---VRTLTVSIYT
TWITRSDL---PGAAQLALALLFLVVALVS-------KDINIEIDEGGFLVLVGPSGCGKSTLLNTIAGL
EPITSGDIAINGKSVSNLHPSQRDIAMVFQSYALYPNMTVAGNIAFGKVPKPERDKAIQQVADMLQIGHL
LDRKP----SQLSGGQRQRVAMGRALVRNPQVFLFDEPL

>C9U0D3_C9U0D2_1_520461
----------LRPVMEFITLMPLVIPAIVIV--FGYWLPFTASTRATDVLLMFGYMTLSLPYMYRAVDTA
MRTIDVNLTEAAQSLGAGWGRIMFKVIFPNVISGVMSGAFITFAIVIGEFTLASLLN-RPFGPYLQLVGA
NRAYE--------------------------------HDFNLAVGKGEFVSFLGPSGCGKTTVLRMIAGF
ETPDNGSIEIDGKDVVNLRPNQRNIGMVFQAYALFPNMTVAQNVSFGGKSRSEIDATVKEMLSLIRLDHL
ADRYP----YQMSGGQQQRVALARALATKPQVLLLDEPL

>C9TZ79_C9TZ80_1_520461
TKWRFRGSNIFFGLLLLSCFIPFQIVLIPMARVL----GILGIAG-TIWGLILVHVVYGLGFTTLYFRNY
YEAFPTELVRAAQIDGASFFQIFWRILLPSSGPIIVVSVIWQFTNIWNDFLFGASFS---AHSTPMTVAL
NNLVSSSTGYNVHFAGAILAALPTLIVYIVSGRYFVRKDINIEIDEGGFLVLVGPSGCGKSTLLNTIAGL
EPITSGDIAINGKSVSNLHPSQRDIAMVFQSYALYPNMTVAGNIAFGKVPKPERDKAIQQVADMLQIGHL
LDRKP----SQLSGGQRQRVAMGRALVRNPQVFLFDEPL

>C9U1E9_C9U1F1_2_520461
AEYRFRGNMLTGLYLAIGIMIPIRLVALL-Q--G----MVAAGLVNTLTALILVYTAQGLPLAIFILSKF
MRTVSDDLKNAGRIDGMSEYAIFFKLVLPLIRPAMATVAVFTMIPIWNDLWFPLILAPSETVTLGAQLFI
GQFVTNWN---AVLAALSLAMFPILILYVLFSRQLIRKDINLEVNDGEFIIFVGPSGCGKSTLLRSIAGL
EDVSAGQVLINGEDVTVTPPSRRGIAMVFQSYALYPHLTVKANMGLGGAPKDEIEGRVAKASAMLALEPY
LARRP----AELSGGQRQRVAIGRALVRNPELFLFDEPL

>C9TZ71_C9TZ69_2_520461
TAYDFRGRAVLEWALLLPLAVPTYIIAYAYLDLLHPRQFRLPDI-RSMGGCIVLLGFVLYPYVYIPTRAM
FLTQSASLIEAARTLGVSRKGIFWRVALPLARPAVAVGVSLALMETLNDVGAAEFLG---VRTLTVSIYT
TWITRSDL---PGAAQLALALLFLVVALVS-------NHVSLDVEPGEIICLVGHSGCGKTSLLRIIAGI
DAPDSGTLTMGGKTLVSVEPEKRNVGVVFQDYALFPHLTVRENVRFGRMRRSEANARAGELLDLVGLGHM
ADRYP----HMLSGGEQQRVALIRALAPKPHVLLMDEPF

>C2QDD7_C2QDD3_4_526968
-FYKFKGKNITFSVVMATYMIPGAVSYVPVY-------VMLGKFGLLDSHFGYMISMAVSVFGIFYLKQS
FHKVGFEIVEAAKIDGASDWRILWKIIFPMTRSSFVTLGLVTFIGNYNNYVWPALILKDNTQKLITNGIA
DYFINSSLGWSHIMVASTIATVPLLIVFLILQKWFLSKDFNLEVNEGEFIVLVGPSGCGKSTTLRMIAGL
EEISEGDFYIDGKRVNDVTPKDRDIAMVFQNYALYPHMSVYENMAFGLKLRKYSKEEIDQRVQHAAKILG
LDQYLSRKPKALSGGQRQRVALGRAIVRNAKVFLMDEPL

>C2QAP9_C2QAP5_4_526968
TREKIKGKSLFRIIFYIPNILSVVVISGIFSAVYDPQKMWLGNQKIAIYSIGGALIWQAVGYYMVMYMAA
MASIPESFYEASSLEGAGRIRQFFSITLPLIWNNMRTTLTFFVISTINLSFLLVQAMTGGLSYMYKQAYT
NSSYGYGM-------AIGVVIFLFSFALSA-------SDFNLHIEDKEFIVFVGPSGCGKSTTLRMIAGL
EDISDGSFYIDGVRMNDVAPKDRNIAMVFQNYALYPHMSVYENMAFGKLPKAEIDHRVNEAAKILGLEDY
LKRKP----KALSGGQRQRVALGRAIVRDAKIFLMDEPL

>C2QGG1_C2QGG5_4_526968
NQPGIKGKAIIRTIFILPWAVPAFVSILVFSGMFNEKIAWMTDPFWAKIALIMIQTWLGFPFVFAMTTGI
LQSIPGELYEAATVDGATAWQQFRKITLPLVLYATAPILITQYTFNFNNFSIIYLFNGGGAGGTDILISW
IYKLTMTSAQYGKAAALTMILSLIVI-----------TDFNLHIQDKEFIVFVGPSGCGKSTTLRMVAGL
EDISKGEFSIDGKLMNDVPPKDRDIAMVFQNYALYPHMSVYDNMAFGKIPKDEIDRRVKDAARILGLEQY
LDRKP----KALSGGQRQRVALGRAIVRDAKVFLMDEPL

>C2Q927_C2Q926_1_526968
-IVDRKYRSILLLLATIPFWINFLVI-----VILRSIISEPLNL-LYNTPVILGMVYSLLPFMILPVYAA
IEQLDKRKLEAAYDLGATPVKAFWNVTVPMTMSGIVTGSILVFVSSIGMFVVSDVMGGSK-VALIGNVIQ
NQFLGSRDWSALSMIVVLFSVLLI---------------LSLDIKEGEFLTILGPSGCGKTTLLRMIAGF
ETPTKGNLLLDDERINDLPPYKRHMNLVFQHYALFPHMSVEKNICFGKVPAAEQKERAEEAMRLTQLLEF
RNRKP----SKLSGGQQQRVAIARAIVNNPRVLLLDEPL

>C2Q964_C2Q963_1_526968
-RTNVFGKRVFQYIALLPLFAPTMMHGIALTYLFGNLFEGIQIPLYGPVGIVIAEVMYTFPQAFLILLIA
FQGSDYRLYEASNMLGASKTKQFFTVTLPSVKYGLISAMFVVFTLSFTDFGAPKIVGGQYATDVYKQVIG
QQNMPMGA------TVGMILLIP--------------KDISFTVKKNEFVCLLGPSGCGKTTLLRILAGL
EEATTGSIAVNGKDITALPPGKRNFGMVFQSYALFPNLTALENIEYGKTKKYGKAEVKEKALSALELVDL
LNVK-DKYPAQMSGGQQQRVALARALALSPDILLLDEPL

>E6G2P1_E6G2P2_1_749513
-RYSVRGRNFIKSFFLSPTVIPGIVVGYTLFQ------YIVIKLGLPVFQLLMGHFLISLPYIIRVVGSS
MEQLDYSMEEVAWTLGCTRLRAFIQIVLPNVSSGIFAAFMLAFVNSFNNVP-VSMFLSGPVTMLPTSLLS
YMEYNYDP---TVSAISVLLMLL--------------KDLNISMEKGELVSLLGPSGCGKTTTLRVIAGL
IKPNDGQFFVDQEELTKVPVHKRNFGMVFQSYALFPHLTIAENVAFGKENKQTMDQKVTEMLKVCGLESL
GDRYP----KQLSGGQRQRVALARALIIEPKLLLLDEPL

>E6G1B7_E6G1B6_1_749513
IFEKVKHKSFFETIFFMPYVTSTIAIGIVFRYFFNGSVNWLDNVQMSMPTLIIFGVWTSLAFNIIILLAG
LRNIDEEHFKIAKMFGASDGEIFRRITFPQLVPTIAFLLTVNLIGAFKVYTQVYALFGGRANSATTAVYY
IYDKFHIAGRPGIAMAATVILFVIILVVTFLQN----KSVNFTIEQGDLVCLLGPSGCGKSTILNLIAGL
LHPSDGDIQFRQQSVVKTAPKDRNIGFVFQNYALYPHMTVLENVMFPKVPKTEAQAIAEEYMKLTNIEEL
SHKKP----GTLSGGQQQRVAITRALVQKPDVLLLDEPL

>E6G3W4_E6G3W3_1_749513
MTINSVWYAFLITIFTLLVSYPTAYL-------WLMMGLGTHQILFTDFSFLFVATYIEIPFMIMPIFNA
LEEMNPSLISASRDLGASSAETFRRVIFPLSLNGVKSGVQAVFIPSLSLFMLTRLIGGNRVITLGTAIEE
HFLVTQNW---GMGSTIGVILIVAMFIVMLL------KNVSFEIEEGKFYTLLGPSGCGKTTILRIIAGF
NDVTSGDVYFDGKRINDVPANKRQVNTVFQDYALFPHMNVFDNVAFGKLSKAEIEKKVKEALRLVQLPGY
ETREI----SEMSGGQRQRVAIARAIVNEPKVLLLDEPL

>G7ADL7_G7ADL8_1_991933
VYFRLPYASAWFWLIFITLLLPLEVRIIPSY-------EVVSNLGMLNSYTGLVLPLIASATATFFFRQF
FKTIPDELLEAAQLDNAGPIRFFIDILFPLSKTMMAAIFIIMFVVGWNQYLWPIMMTTDEYNTIVMGIKI
LNNINETSLYDYAFAMVILAMLPPVLVVVIFQRWFVKKGVDLSIHQGEFIVLVGPSGCGKSSILRSIAGL
ESITSGEIHLAGRRVDNEKPANRDIAMVFQNYALYPHMSVYDNLAYGGVDKQTIAAKIAKVAKTLKIEEY
LDRKP----AKLSGGQRQRVAMGRAIVRDPQLFLFDEPL

>G7AB62_G7AB61_1_991933
------GKHLFRVLGSAPILAPSLLPAISLIFLFGNLKSWLGGESYGGLGITLGLIFWTFPHALMILTTS
LSTSDARLYEAARALKTSPIKTFFIVTLPAAKYGLISALIVVFTLVVCDFGVPKVIG---SYNVLATDIF
KQVVGQQN--FAMGAVTSIVLLLPAV-----------KEISLSIEKGEFVCFLGPSGCGKTTLLRAIAGL
DLPTSGTIHQNQQAITFLPPEQRDFGIVFQSYALFPNLTVEENIAIGRNQGMSVRDALEKVEQWLEMIGL
A-TSAQKYPSQLSGGQQQRVALARALALSPGLLLLDEPL

>G7A8F8_G7A8F9_1_991933
TRFEFVGRKFLITLIDIPFAVSPVVLLYLLL--YGTLYERDLQIMFAWPGIVLVTVFVTCPFVARELIPL
MQQQGRSDEEAAVILGASWWQLFRRVTLPNIKWALIYGVILTNARAVGEFGAVAVVSGNITNTLPLHVQL
YEDYQSQA--AFASASLLAFIALLTLLLKALVE----APLSLKIEDGEMIGLLGPSGSGKTTLLRIIAGL
EGADSGTIHFRNRDVTNVHVRDRRVGFVFQNYALFRHMTVADNVAFGRPNPAEIQKRVKQLLEIVQLGHL
AHRYP----EQLSGGQKQRIALARALATQPEVLLLDEPF

>G7AAX8_G7AAX7_1_991933
TRIAKRSAFIARVFSILPIVTPPFIVGLGVTLMLGRFGLQKTNWLYGFTGIWLAQVLAFAPMSFMILDGA
LKSLHPSLEEASYTLKANRYQTFFGIIMPLLKPALANSFLIIFVQSLADFSNPLVLG----GSFDVLATQ
IYFYIAGAQDYASASTLGSVLLLFSLAIF---------NLDLEIKKGSLVTLLGPSGCGKTTVLRLVAGL
EKPTSGQIFIDGEDVTERSIQQRDICMVFQSYALFPHMSLYENVAYGKLPSEEVRQRVDEALKIVDLEGM
GERYV----DQISGGQQQRVALARALVLKPKVLLFDEPL

>G7AA53_G7AA54_1_991933
-KMPEKWRPFMLFLIIVPFWTNSLIQAL-----MSLLIDAPLRIMFTETAVMIGLVYILLPFMILPLYSA
IEKLDGTYIEAARDLGANKFQTLVRVILPLTMPGIIGGCLLVLLPALGMFYIADLLGGA-KNLLIGNVIK
SQVLNARDWGAATSIALTLAMAIMLYAYYRA-------NLNLDVNHGEFLTILGPSGCGKTTVLRMIAGF
ETADQGQILLDDQDVTQVPAEQRHVNTVFQSYALFPHMTVFENVAFGKVPQSEIEPRVMEALRMVRLAEM
AQRKP----HQLSGGQQQRIAIARAVVNKPKVLLLDES-

>G7ACS5_G7ACS2_3_991933
ARMRFKGKETILKAMMIFQMFPAVLALVALYALFDKLGQYIPFLGLNTHGGLIFSYLGGIALHVWTIKGY
FETIDRSLEEAAALDGATPWQAFRLVLLPLSVPILAVVFILSFIGVVGEVPVASLLLSDVNSYTLAVGMQ
QYLYPQNYLWGDFAAAAVLSALPITIVFLLAQRWLV-KNVDLEIQEGEFVVFVGPSGCGKSTLLRCIAGL
EDITSGDLYIGEQRMNDVEPSKRGVGMVFQSYALYPHLNLYDNMSFGKADKSEIKKRVDHAAEILQLSHL
LDRQ----PKALSGGQRQRVAIGRTLVSQPNVFLLDEPL

>F5NFV1_F5NFV9_8_766148
SRLRFKGRMTINVSFYTVYMFSGILLVVPLF-------KIITALGDTEMALIITMVTQTLPTAVFMLKSY
FDTIPDEIEEAAMMDGLNRLQIIFRITVPLAMSGLISVFVYCFMVAWNDYLFASIFLSSA--NFTLPVGL
NALFSTPDYIWGRMMAASLVTALPVVIMYALSER---KDFNLEIADKEFIVFVGPSGCGKSTTLRMIAGL
EEISGGDLLIDGKRMNDVPAKARNIAMVFQNYALYPHMTVYDNMAFGKIAKEVIDERVNWAAQILGLREY
LKRKP----GALSGGQRQRVALGRAIVREAGVFLMDEPL

>F5NNZ8_F5NNZ9_1_766148
VWFRFPLRNLFFWMIFITLMLPVEVRIFPTV-------EVIANLKMLDSYVGLTLPLMASATATFLFRQF
FMTLPDELVEAARIDGASPMRFFCDIVFPLSKTNLAALFVITFIYGWNQYLWPLLIITDVLGTTVAGIKG
MIATGEGTTWNSVMAAMLLTLIPPVVIVLVMQRAFVR--------DGEFIVMVGPSGCGKSTLLRMVAGL
ERVTEGDIWINDQRVTEMEPKDRGIAMVFQNYALYPHMSVEENMAWGGMGKQQIAERVKEAARILELDGL
LKRRP----RELSGGQRQRVAMGRAIVRDPAVFLFDEPL

>F5NF26_F5NF27_1_766148
-KLPHKVRPLLLFLLIVPFWTNSLILNEFLLWLG----VIDTPIRIMFTPVIIGLVYILLPFMVMPLYSS
IEKLDKPLLEAARDLGASKLQTFIRIIIPLTMPGIIAGCLLVMLPAMGLFYVSDLMGGAKIGNVIVQFLN
IRDWPFGA---ATSITLTIVMGLMLLVY----------QLDLTINNGEFLTLLGPSGCGKTTVLRLIAGL
ETVDSGRIMLDNEDITHVPAENRYVNTVFQSYALFPHMTVFENVAFGKTPAAEI---TPRVMEALRMVQ-
LETFAQRKPHQLSGGQQQRVAIARAVVNKPRLLLLDES-

>F5NLZ0_F5NLZ3_3_766148
ARMRFPGKATLLKGMLIFQMFPAVLSLVALYALFDRLGEYIPFIGLNTHGGVIFAYLGGIALHVWTIKGY
FETIDSSLEEAAALDGATPWQAFRLVLLPLSVPILAVVFILSFIAAITEVPVASLLLRDVNSYTLAVGMQ
QYLNPQNYLWGDFAAAAVMSALPITIVFLLAQRWLVNKDINLDIHEGEFVVFVGPSGCGKSTLLRMIAGL
ETITSGDLFIGEKRMNDTPPAERGVGMVFQSYALYPHLSVAENMSFGLKLAGAKKEVINQRVNQVAEVLQ
LAHLLDRKPKALSGGQRQRVAIGRTLVAEPSVFLLDEPL

>F5NJF0_F5NJE9_1_766148
TRFNFPGRQLLLTLLDIPFAVSPVVAGLVYL-LFYGDEHNLQIMF-SWPGMVLVTIFVTCPFVVRELVPV
MLSQGSQEDEAAILLGASGWQMFRRVTLPNIRWALLYGVVLTNARAIGEFGAVSVVSGSILSLPLQIELL
EQDYNT-----VGSFTAAALLTLMAIITLFLKSM---NDISLDIPSGQMVALLGPSGSGKTTLLRIIAGL
EHQTSGHIRFHGTDVSRLHARDRKVGFVFQHYALFRHMTVFDNITFGRPNAAAIKAKVTKLLEMVQLAHL
ADRYP----AQLSGGQKQRVALARALAVEPQILLLDEPF

>C5G4W8_C5G4W7_1_440497
-------SNFFTNATFLRMTLNSFWYALLITLFTLLFGIGPVNILFTNFAFIFVATYIEIPFMILPIYNA
IKEIDPALINAANDLGASKWQSFRYIIWPLSLPGVESGVQAIFIPSLSLFMLTRLIGGNR-VITLGTAIE
EYFTTTMN--WSMGSTIGVILIVMMVAVMVL------KDINLEIESGKFYSLLGPSGSGKTTILRIIAGF
TEATSGQILFDGQDITNLDASKRHLNTVFQNYALFPHLDVYENVAFAKRPESEIKQAVKEALHTVRLDGY
ANREI----SELSGGQQQRVAIARAIINKPKVLLLDES-

>C5G2K3_C5G2K1_2_440497
-KFDFWGKKALFAFLISLMVIPGATLLIQQF-------QVAKQLGILNTMLAVILPGMSSPFAIYMFRNA
FEAIPANVSEAAEIEGAGSFRIFWSVLLPMAKPTIATIGTLSFIGSWNDYVWPLMVLNDSLQVAITNINN
TQPVYMNQ----VMALLAISTIPLILVYAFFQKYLVQ-DFDLHIKDNEFIVFVGPSGCGKSTTLRMIAGL
EDITKGTLKINDKVVNDVAPKNRDIAMVFQNYALYPHMTVFENMAFGKVDKTTINKKVTDAAKVLGLEPY
LKRKP----ADLSGGQRQRVALGRAIVRDAPIFLMDEPL

>C5G1X1_C5G1X2_1_440497
IFSKVKHSSFFETTFFMPYVTSTIAIGIVFRYIFNGAPNWIDDPSMSLITIIIFGIWTSLAFDIVILMGA
LRNIDPNYYVLADMYGASEQEKFWRITIPQLVPTLAFLLTMNIIGAFKIYTSVYALFNGQIGNSATTAVF
YIYNKFQMVTPGVAMAATVVLFLIILLTTFLQR----KNVSFSVKKGDLVCLLGPSGCGKTTILNMLAGL
LNPTSGEILFDGKNVVNVEPKNREIGYVFQNYALYPHMTVLQNVMFPVGKTKRPKEEAEKIAKKYMALTQ
ITDLADQKPGNLSGGQQQRVAIARALVGEPKILLMDEPL

>E7T5G2_E7T5G3_1_932676
-HSKPSTRNILLLLVILPSWTSFLIVLNNFLLWLG-VIDQPLTILHTNLAVYIGIVYAYVPFMVLPIYTA
LIRIDYSLVEAALDLGARPLKTFFTVIVPLTKGGIIAGSMLVFIPAVGEFVIPELLGGP-DSIMIGRVLW
QEFFNNRD-WPVASAVAIIMLLLLIVPIMWFHKH---DDVSLTIYKGEIFALLGASGCGKSTLLRMLAGF
EQPSAGQIMLDGVDLSQVPPYLRPINMMFQSYALFPHMTVEQNIAFSKQDKLPKAEIASRVNEMLGLVH-
MQEFAKRKPHQLSGGQRQRVALARSLAKRPKLLLLDEPM

>E7SS96_E7SS93_3_932676
WRRDFFGKNAISLLLLLPIALPGIVTGLALL----------TAFKTINLEFFTIVVGHATFCVVVVFNNV
IARFRRSLVEASMDLGANGWQTFRYVVLPNLSSALLAGGMLAFALSFDEIIVTTFTAGHEL---------
-------------------------------------DGVSIAIKDGEFFSMLGPSGSGKTTCLRLIAGF
EQLSGGAISIFGKPASNLPPWERDVNTVFQDYALFPHMSILDNVAYGGVNKKQ---RAQEALEKVALGFV
QQRKP----SQLSGGQRQRVAIARALVNEPRVLLLDEPL

>E7SU16_E7SU15_1_932676
VWFRFPLRNLFFWMIFITLMLPVEVRIFPTV-------EVIANLKMLDSYAGLTLPLMASATATFLFRQF
FMTLPDELVEAARIDGASPMRFFCDIVFPLSKTNLAALFVITFIYGWNQYLWPLLIITDVLGTTVAGIKG
MIATGEGTTWNSVMAAMLLTLIPPVVIVLVMQRAFVRKPLTLDVADGEFIVMVGPSGCGKSTLLRMVAGL
ERVTEGDIWINDQRVTEMEPKDRGIAMVFQNYALYPHMSVEENMAWGGMGKQQIAERVKEAARILELDGL
LKRRP----RELSGGQRQRVAMGRAIVRDPAVFLFDEPL

>E7T1R1_E7T1R0_1_932676
-KLPHKVRPLLLFLLIVPFWTNSLILNEFLLWLG----VIDTPIRIMFTPVIIGLVYILLPFMVMPLYSS
IEKLDKPLLEAARDLGASKLQTFIRIIIPLTMPGIIAGCLLVMLPAMGLFYVSDLMGGAKIGNVIVQFLN
IRDWPFGA---ATSITLTIVMGLMLLVY----------QLDLTINNGEFLTLLGPSGCGKTTVLRLIAGL
ETVDSGRIMLDNEDITHVPAENRFVNTVFQSYALFPHMTVFENVAFGKTPAAEI---TPRVMEALRMVQ-
LETFAQRKPHQLSGGQQQRVAIARAVVNKPRLLLLDES-

>E7T1R5_E7T1R8_3_932676
ARMRFLGKATLLKGMLIFQMFPAVLSLVALYALFDRLGEYIPFIGLNTHGGVIFAYLGGIALHVWTIKGY
FETIDSSLEEAAALDGATPWQAFRLVLLPLSVPILAVVFILSFIAAITEVPVASLLLRDVNSYTLAVGMQ
QYLNPQNYLWGDFAAAAVMSALPITIVFLLAQRWLVNKDINLDIHEGEFVVFVGPSGCGKSTLLRMIAGL
ETITSGDLFIGEKRMNDTPPAERGVGMVFQSYALYPHLSVAENMSFGLKLAGAKKEVINQRVNQVAEVLQ
LAHLLDRKPKALSGGQRQRVAIGRTLVAEPSVFLLDEPL

>E7SYD5_E7SYD4_1_932676
TRFNFPRRQLLLTLLDIPFAVSPVVAGLVYL-LFYGDEHNLQIMF-SWPGMVLVTIFVTCPFVVRELVPV
MLSQGSQEDEAAILLGASGWQMFRRVTLPNIRWALLYGVVLTNARAIGEFGAVSVISGSILSLPLQIELL
EQDYNT-----VGSFTAAALLTLMAIITLFLKSM---NDISLDIPSGQMVALLGPSGSGKTTLLRIIAGL
EHQTSGHIRFHGTDVSRLHARDRKVGFVFQHYALFRHMTVFDNIAFGRPNAAAIKAKVTKLLEMVQLAHL
ADRYP----AQLSGGQKQRVALARALAVEPQILLLDEPF

>Q1GV52_Q1GV51_1_317655
------------------MIVPALTIITLMLALALNPLPFLSHPDLVVPAIALTTIWWGLGLPMMLFLAG
LQQIPQDMYEAAALDRASRWTVFRRITLPSLRRTTILVVMLQTAAQLQIFGQAQLLTSGGSGSSRPIVLY
IYEIAFGRWGYAVAAAEVLFVLVLA------------DGVSLAMERKEFIAFLGPSGSGKSTLLRIIAGL
ETADSGEVWLDGTRIDRLAPGDRGVALVFQQYALYPHMTVRENMAFGKVPANEITDRIETVAATLEIDRL
LDRKP----GQLSGGQRQRVAIGRAIVKAPKLFLLDEPL

>Q1GU41_Q1GU42_1_317655
WRFRFPWKGAIDGTISLPIIVPEICLGVAFLMFFAAGWPNDLVWPFNLGAITIAHITFCFPFVTMVVRSR
LASFNREQEEAAKDLGASEWQVFRDVLIPHMKPALVAGALLSFTLSLDDFVITYFTS-GPTITFPVKVYS
MVRFSVTPEVNAASTLLIILTVVLTFVA---------DNVSLDINAGEFFVLLGPSGCGKTTLLRMIAGF
ELPSEGRILIDGQDMAGIPPNKRPVNMVFQSYAVFPHMSVADNVAYGGVKGGEVRDRVAEALALVKLSGF
EGRMP----DQMSGGQRQRVALARSLVMRPKVLLLDEPL

>Q1GUD3_Q1GUD0_3_317655
----------------------------LFAAILVNPIDWLGSPTASLPAILIFVGWKTFGYNMIIFLAA
LQTVPRELDEAARIDGARWFTRLRHVTLPAIAPTVLLVSVLTVAGMFQLFAEPYVMTQGGAQSTVT--IL
YFMYEEGFKNLGSGAAV--------------------KGVSIDVADGEFAVIVGPSGCGKSTLLRAVAGL
EELDGGRIVIGVRDVTGLAPSERGIAMVFQSYALYPHLSVRENMAFGKADKAEIARQVQRAAQILNIEGL
LDRKP----AALSGGQRQRVAIGRAIVRQPQIFLFDEPL

>I0P063_I0P064_1_497738
RKHKSRFDFLFEYGALLPWLLPSTLLAVSLLFTFNQFLV-LNQILVGSLVLLIAYIVVKIPFSYRMVRAI
LFSVDDEMEDAARSMGASPFYTMMKVIIPFILPVVLSVIALNFNSLLTDFDLSVFLYHPLLGITIRSAGD
ETATSNAQ---ALVFVYTIVLMIIS------------DNLNLDIHEGEFFTFLGPSGCGKSTTLRALVGF
LDPSSGSIEVNGTDVTHLEPEKRGIGIVFQSYALFPTMTVFDNIAFGKVAPDVIKAKVSAVAAKIKISD-
--QQLQRNVSELSGGQQQRVALARALVLEPKILCLDEPL

>I0NWQ8_I0NWQ9_1_497738
YQSRKKYQEAFLSLNNILMVAPDVMIGASFLILF-----TQLKFSLGFLTVLSSHVAFSIPIVVLMVLPR
LKEMNGDMIHAAYDLGASQFQMFKEIMLPYLTPSIITGYFMAFTYSLDDFAVTFFVTGN-FSTLSVEIYS
RARKG-ISLIN--------------------------KDINFELEEGKFYTLLGASGSGKSTILNIIAGL
LDATTGDIMLDGVRINDIPTNKRDVHTVFQSYALFPHMNVFENVAFPKIDKKEIEQRVAEVLKMVQLEGY
EKRSI----RKLSGGQRQRVAIARAIINQPRVVLLDEPL

>B0RI21_B0RI20_1_31964
-------------LVSALVCLPAAYILLVGLFATNALFYGL-HLMNTITGIVIVQLIGTVVFMTWIPAAA
FSAVPRSLEEAARDAGAGRVRTFLHVTLPLALPGILVAVLMSFLAAFDEAQGTYLVGAP-VYMTMPTEMY
SLVLNHPK---QVAAVFAILLSVPSVALL--------DDLHLDVARGELVALLGPSGCGKTTTLRMIAGF
LEPDRGSVVIGGRDVTASGPDKRPSAMVFQNYALWPHLTVFKNVAFPTLRKLPKDEVARRVMAALETVNL
AHH-AHSRPAHISGGEQQRAALARAIVQEPDLLFLDEPL

>B0RHP4_B0RHP3_1_31964
AGRPPVVQRILRALVTVPLVLPPVIGGVALLLLLGREALTGITIPFTTPAVVIAETFVAMPFLVLAVEGA
LRGADRRFEDAAATLGASRWTVLRRVTLPLVAPGIGAGAVLCFARALGEFGATLTFASFPTQTVPLSAYL
ALQTD-------PDAAVVLSLVLLAVSVVVLV------DVRLRVPAGSATAVVGPNGAGKSTLLRALAGL
APLTAGRVALDGRVLEEIPAEGRGIGVVFQDHLLFPHLSALQNVAFGGVPRADADDRARALLDRLGIAQL
ADRRP----AALSGGQSQRVALARALVLEPALLLLDEPM

>B0L7B6_B0L7B7_1_1582
LNQVKIISGFFRTVYFLPFVTSTVAIAMVWNWMFHSPINWLTDPHYALLALIIMSIWKSLGFNIILFLVG
LNNIDHGYYEAAEIDGANARQRFWNITIPMLSPITFLVSVNGIIGSFKVFDEIFALFQGTVYYLYQKFYT
EYKYPIAA---ASGVVL-FFLILLVTLVQ--------KDLNFTIPDGTLVSLLGPSGGGKTTTLNLISGL
LSPTAGQIFFGDTDVTKKDALARKVGMVFQNYSLYPHLSVLDNIAFPKMAKVSKAERHAKAKDLAKLVH-
VEDQLDKKPGALSGGQQQRVAIARALAKSPSLLLLDEPL

>B0L7B2_B0L7A8_4_1582
SRLRFRLRKPFLQIALILGMFPGFMAMIALY-------YILKGLNMLNLGGLILVYVGGAGLGFYIAKGF
FDTIPRAIDEAAEIDGATKWQVFTHIGLPMSRPIVVYTALMAFIGPWIDFIFSGIILSSSAKNYTIAYGL
YNMLHSTKGFTQFIAGCVIIAIPITILFIIMQKFYV-KDFDLHIKNKEFIVFVGPSGCGKSTTLRMVAGL
EDISKGTLMIDHQVMNDVAPKDRNIAMVFQNYALYPHMTVFDNMAFGKYSKDAIQERVAAAADILGLTEF
LARKP----ADLSGGQRQRVALGRAIVRDAPIFLMDEPL

>F0NPH6_F0NPH5_1_930943
YGLSRLPRAIAYSIIILLLMMPAIVIGIPIAVDF-----LKLHLFESVIGLALAQTLITLPLATFILQGT
FSSIPIDLEHQARVDGANLFNRLFSVLLPLAAPGIAAAFLISWMFSWDEFTYAILLIPY---HSTLPVTI
YQDVTRGN-LLAGIAFSLIFTIPVIILTFALQKYL--NGITEKIETGEFFVILGPSGEGKSTLLKILAGI
EKLDKGKIIADGVDITDKPPEKRNVAMVFQNYALYPNMSVRDNIAFPGMKKEEIMERVEKAAKLLGISEI
LDKKV----TQISGGQQQRVALARAIVRNPSYFLLDEPL

>F0NL85_F0NL83_2_930943
SEKHGIISNGLFSIMALATFLPIETVTFPLIEL-----ETSLNVYNTYIGLIFAMLIFYVPTSALLMSIF
LPVVPKYLIESARMDGAGDWTILWRVVFPLIFPGFLSTLIFVFLQIWNEFFIPLILTNTP--NMLMLPVA
ARFYTAAYAYNRSFAAGVISSLIPLIIFIFLGRYFIRDNVSITIDSGMAFGVLGPSGHGKTTFLRLIAGL
EEPTSGYIYFDNEAVSSMSPEKRGIAMVFQNWALYPNMTVFDNIAFPKVPKDKIENKVKEVSEELGLSGV
LNRYP----KELSGGQMQRTAIARALVKDPKVLLLDEPF

>F0NPA8_F0NPA9_1_930943
SRLNVPAKKILATFIYIVTFFPYTASAVPLYLL-------FAKFHLLNYILILAYTPGTSIFAAFIAKLS
IDSIPTSYEEIAMIDGLSRFGAFLRIVMRLALPVVALTALLGFSGTYLDFALAYSFLL-PVKAWTATIGL
YYMAGLLNQYNIFAAGAVIMGIPLMALFIVSQRMMTRRGLNLEIEKGEFVVILGPSGEGKTTILKIIAGL
LRQDKGHVYLRGELADDLPPKDRRVAMVPQNYAIYPFMSVYDNIAFPHLSKEEIRKRVLEVAKMLRIDNL
LERKP----SQLSGGQMQRVAIARALVKGADIILMDEPL

>F0NLP5_F0NLP4_1_930943
------------SFSRASSAISDVLFSLISLATFIPRLMVSMGFLDTYIGIIFALLIFYIPTGALLMSMF
ITVIPRSLIEAAKMDGTGDLKIFMKIVFPLSMPGFISTLIFIIIQTWNNFFIPLVLVTTPIAVLSYSGAY
GTLYNDTF--AAGMLASIIPLAIFVFLGRYF------DNVNITIENGERFGILGPSGAGKTTFMRIIAGL
DVPSTGELYFDDKLVASVPPEDRKIGMVFQTWALYPNLTAFENIAFPKMSKEEIRKRVEEVAKILDIH--
--HVLNHLPRELSGGQQQRVALARALVKDPSLLLLDEPF

>F0NLW3_F0NLW4_1_930943
YEGARKFWFWLLLLSIYLYALPSTSYIIPVYLMT----SDL-HLINSWIGLALPSAIFTVSFAFWTMFNF
YIDFPKVYEEASEIDGMKNKI--LRLILPLSRPFLIATFVISFTFAWHLLFYPLVLSETPMNFPPTGSET
ATIFALNAIWALLASSALVASLPVIIVSYVAQDYM--DNISLNVEKGEFFVILGKSGSGKTTLLRLIAGL
ERVSSGKILIDSIDVTDLPPSKRDIGMVFQNYALYPNKKVFENLMIARIDKKDKEERIMEISKELEIYHL
MDKYP----VQLSGGQQQRVAIAKALVRRPKVLLMDEPL

>C3HFI7_C3HFI6_1_527028
-IVDRKYRSILLLLATIPFWINFLVI-----VILRSIISEPLNL-LYNTPVILGMVYSLLPFMILPVYAA
IEQLDKRKLEAAYDLGATPVKAFWNVTVPMTMSGIATGSILVFVSSIGMFVVSDVMGGSK-VALIGNVIQ
NQFLGARDWSALSMIVVLFSVLLI---------------LSLDIKEGEFLTILGPSGCGKTTLLRMIAGF
ETPTKGNLLLDDEKINDLPPYKRHMNLVFQHYALFPHMNVEKNICFGKVPAAEQKERAEEAMRLTQLLEF
RNRKP----AKLSGGQQQRVAIARAIVNNPRVLLLDEPL

>C3HDJ7_C3HDJ6_1_527028
LIANGKVRGIFRVLFSSTMGISVAASAVIWLFLFHPAIAWLTSPDWALFSVSVTTVWVNTGFAFLVILGG
LQNIDTSLYESASIDGASYLYKLRRVTLPMLSPTLFFIVTVTLISAFQSFGQIDILTHGGATNLIVYSIY
KEAFVNHQ--FGTASAQAMVLFVFIFIATLLQ-----KGVSVHIKKGEFFVLVGPSGCGKSTLLRMIAGL
EEISSGDLIINERVANDLEPKDRNLSMVFQNYALYPHLSVEENILFGKVRKVQKEERQKRLMEAVEMVG-
LKEYVKMKPGQLSGGQRQRVALARAIVSQAPICLMDEPL

>C3HGW4_C3HGW1_3_527028
LNQNIKGKSLYRTLYFLPVITMPAAIAMVWKWIYNSGPNWLTNPNIALYSIIIVAIWGGIGYNMVIFLSG
LQNIPKTYYEAAIMDGARPITIFFKITLPLLSPVIFFVTIMSLIGAFQVFDLIFMMIGRTIENTQSIVYL
FY-----QNEKGYSAAIAVVLLIIILIITAIQ-----SDFNLHIQDKEFIVFVGPSGCGKSTTLRMIAGL
EDISNGSFYIDGKLMNDVAPKDRDIAMVFQNYALYPHMSVYDNMAFGKLSKDEINRRVTEAAKILGLEDY
LKRKP----KALSGGQRQRVALGRAIVRDAKVFLMDEPL

>C3HGN9_C3HGN7_2_527028
RKGKKSSEKWLDMCGMLPNMVPGIVMVVGLILFWN-SPYMPLSIYNTPVMVIVTYVVLFLPYTVQYVKAS
LGQIDDSLVQAGSIFSGNYIYIFRKIILPLIIPGILAGWAMTFTISIRELVASLLVLPPSETSATFIFAQ
FEQGEVS----IGMAMAVVSVGLTTLCLLLLQ-----KPLQIVMKQGEFTTLLGPSGCGKTTLLRMIAGL
EEPDKGEIYFGDTCMYSTSPHERNIGMVFQDFALWPHMTVFENVAFGTKQTNQLREKVEEAIKRVRLQGM
EKRYP----HELSGGQQQRVAFARAIVTKPHFILFDEPL

>C3HNF0_C3HNF4_4_527028
NQPGIKGKAIIRTIFILPWAVPAFVSILVFSGMFNEKIAWMTDPFWAKIALIMIQTWLGFPFVFAMTTGI
LQSIPGELYEAATVDGATAWQQFRKITLPLVLYATAPILITQYTFNFNNFSIIYLFNGGGAGGTDILISW
IYKLTMTSAQYGKAAALTMILSLIVI-----------TDFNLHIQDKEFIVFVGPSGCGKSTTLRMVAGL
EDISKGEFSIDGKLMNDVPPKDRDIAMVFQNYALYPHMSVYDNMAFGKIPKEEIDRRVKDAAKILGLEQY
LDRKP----KALSGGQRQRVALGRAIVRDAKVFLMDEPL

>C3G7H6_C3G7I0_4_527032
NQPGIKGKAIIRTIFILPWAVPAFVSILVFSGMFNEKIAWMTDPFWAKIALIMIQTWLGFPFVFAMTTGI
LQSIPGELYEAATVDGATAWQQFRKITLPLVLYATAPILITQYTFNFNNFSIIYLFNGGGAGGTDILISW
IYKLTMTSAQYGKAAALTMILSLIVI-----------TDFNLHIQDKEFIVFVGPSGCGKSTTLRMVAGL
EDISKGEFSIDGKLMNDVPPKDRDIAMVFQNYALYPHMSVYDNMAFGKIPKDEIDRRVKDAAKILGLEQY
LDRKP----KALSGGQRQRVALGRAIVRDAKVFLMDEPL

>C3G014_C3G013_1_527032
-IVDRKYRSILLLLATIPFWINFLVI-----VILRSIISEPLNL-LYNTPVILGMVYSLLPFMILPVYAA
IEQLDKRKLEAAYDLGATPVKAFWNVTVPMTMSGIATGSILVFVSSIGMFVVSDVMGGSK-VALIGNVIQ
NQFLGARDWSALSMIVVLFSVLLI---------------LSLDIKEGEFLTILGPSGCGKTTLLRMIAGF
ETPTKGNLLLDDEKINDLPPYKRHMNLVFQHYALFPHMNVEKNICFGKVPAAEQKERAEEAMRLTQLLEF
RNRKP----AKLSGGQQQRVAIARAIVNNPRVLLLDEPL

>C3FY60_C3FY59_1_527032
LIANGKVRGIFRVLFSSTMGISVAASAVIWLFLFHPAIAWLTSPDWALFSVSVTTVWVNTGFAFLVILGG
LQNIDTSLYESASIDGASYLYKLRRVTLPMLSPTLFFIVTVTLISAFQSFGQIDILTHGGATNLIVYSIY
KEAFVNHQ--FGTASAQAMVLFVFIFIATLLQ-----KGVSVHMKKGEFFVLVGPSGCGKSTLLRMIAGL
EEISSGDLIINERVANDLEPKDRNLSMVFQNYALYPHLSVEENILFGKVRKVQKEERQKRLMEAVEMVG-
LKEYVKMKPGQLSGGQRQRVALARAIVSQAPICLMDEPL

>C3G0X3_C3G0X1_2_527032
RKGKKSSEKWLDMCGMLPNMVPGIVMVVGLILFWN-SPYMPLSIYNTPVMVIVTYVVLFLPYTVQYVKAS
LGQIDDSLVQAGSIFSGNYIYIFRKIILPLIIPGILAGWAMTFTISIRELVASLLVLPPSETSATFIFAQ
FEQGEVS----IGMAMAVVSVGLTTLCLLLLQ-----KPLQIVMKQGEFTTLLGPSGCGKTTLLRMIAGL
EEPDKGEIYFGDTCMYSTSPHERNIGMVFQDFALWPHMTVFENVAFGTKQTNQLREKVEEAIKRVRLQGM
EKRYP----HELSGGQQQRVAFARAIVTKPHFILFDEPL

>I7C1K5_I7C1J5_10_1196325
VRYTFPGRKIIDAMIDLPFALPTAVAGIALTALYAPATDLGFKIAYTPLGITLALTFVTLPFVVRTVQPV
LADIPREVEEAAACLGAKPLQVFRHILAPALLPAWLTGFALAFARGVGEYGSVIFIAGNMLPLLIMVKLD
QYDYTGAT-------AIGVLMLVVSFILLLLI-----DDVSLEIRKGEIFALLGGSGSGKSTLLRMLAGF
ERPSEGRIFLDGVDITDMPPYERPINMMFQSYALFPHMTVAQNIAFGKMPKAEIDARVAEMLKLVHMTQY
AKRKP----HQLSGGQRQRVALARSLAKRPKLLLLDEPM

>I7CEH0_I7CEI0_10_1196325
RVTRFKGRTLFGGLVTAPLVMPEVITGLSLLLLFVATAQMIGWPQRGIVTIWIAHTTFCAAYVAVVVSAR
LRELDLSIEEAAMDLGAKPWKVFFLITIPMIAPSLAAGGMMSFALSLDDLVLASFVS-GPSTTLPMEVFS
A------------------------------------NAINLDINSGELVALLGPSGCGKTTLLRIIAGL
ETPDQGNIVFHGEDVSGHDVRDRNVGFVFQHYALFRHMSVFDNVAFGRPSESKIAEKVHELLNMVQLDWL
SDRY----PEQLSGGQRQRIALARALAVEPKVLLLDEPF

>H1E4P4_H1E4P5_1_550685
VWFRFPLRNLFFWMIFITLMLPVEVRIFPTV-------EVIANLKMLDSYAGLTLPLMASATATFLFRQF
FMTLPDELVEAARIDGASPMRFFCDIVFPLSKTNLAALFVITFIYGWNQYLWPLLIITDVLGTTVAGIKG
MIATGEGTTWNSVMAAMLLTLIPPVVIVLVMQRAFVRKPLTLDVADGEFIVMVGPSGCGKSTLLRMVAGL
ERVTEGDIWINDQRVTEMEPKDRGIAMVFQNYALYPHMSVEENMAWGGMGKQQIAERVKEAARILELDGL
LKRRP----RELSGGQRQRVAMGRAIVRDPAVFLFDEPL

>H1E1I5_H1E1I2_3_550685
ARMRFPGKATLLKGMLIFQMFPAVLSLVALYALFDRLGEYIPFIGLNTHGGVIFAYLGGIALHVWTIKGY
FETIDSSLEEAAALDGATPWQAFRLVLLPLSVPILAVVFILSFIAAITEVPVASLLLRDVNSYTLAVGMQ
QYLNPQNYLWGDFAAAAVMSALPITIVFLLAQRWLVNKDINLDIHEGEFVVFVGPSGCGKSTLLRMIAGL
ETITSGDLFIGEKRMNDTPPAERGVGMVFQSYALYPHLSVAENMSFGLKLAGAKKEVINQRVNQVAEVLQ
LAHLLDRKPKALSGGQRQRVAIGRTLVAEPSVFLLDEPL

>H1E7N2_H1E7M6_6_550685
SRLRFKGRMTINASFYTVYMFSGILLVVPLF-------KIITALGDTEMALIITMVTQTLPTAVFMLKSY
FDTIPDEIEEAAMMDGLNRLQIIFRITVPLAMSGLISVFVYCFMVAWNDYLFASIFLSSA--NFTLPVGL
NALFSTPDYIWGRMMAASLVTALPVVIMYALSER---KDFNLEIADKEFIVFVGPSGCGKSTTLRMIAGL
EEISGGDLLIDGKRMNDVPAKARNIAMVFQNYALYPHMTVYDNMAFGKIAKEVIDERVNWAAQILGLREY
LKRKP----GALSGGQRQRVALGRAIVREAGVFLMDEPL

>H1E9W8_H1E9W9_1_550685
-HSKPSTRNILLLLVILPSWTSFLIVLNNFLLWLG-VIDQPLTILHTNLAVYIGIVYAYVPFMVLPIYTA
LIRIDYSLVEAALDLGARPLKTFFTVIVPLTKGGIIAGSMLVFIPAVGEFVIPELLGGP-DSIMIGRVLW
QEFFNNRD-WPVASAVAIIMLLLLIVPIMWFHKH---DDVSLTIYKGEIFALLGASGCGKSTLLRMLAGF
EQPSAGQIMLDGVDLSQVPPYLRPINMMFQSYALFPHMTVEQNIAFGKQDKLPKAEIASRVNEMLGLVH-
MQEFAKRKPHQLSGGQRQRVALARSLAKRPKLLLLDEPM

>H1E396_H1E397_1_550685
-KLPHKVRPLLLFLLIVPFWTNSLILNEFLLWLG----VIDTPIRIMFTPVIIGLVYILLPFMVMPLYSS
IEKLDKPLLEAARDLGASKLQTFIRIIIPLTMPGIIAGCLLVMLPAMGLFYVSDLMGGAKIGNVIVQFLN
IRDWPFGA---ATSITLTIVMGLMLLVY----------QLDLTINNGEFLTLLGPSGCGKTTVLRLIAGL
ETVDSGRIMLDNEDITHVPAENRYVNTVFQSYALFPHMTVFENVAFGKTPAAEI---TPRVMEALRMVQ-
LETFAQRKPHQLSGGQQQRVAIARAVVNKPRLLLLDES-

>H1EBZ0_H1EBY9_1_550685
TRFNFPGRQLLLTLLDIPFAVSPVVAGLVYL-LFYGDEHNLQIMF-SWPGMVLVTIFVTCPFVVRELVPV
MLSQGSQEDEAAILLGASGWQMFRRVTLPNIRWALLYGVVLTNARAIGEFGAVSVVSGSILSLPLQIELL
EQDYNT-----VGSFTAAALLTLMAIITLFLKSM---NDISLDIPSGQMVALLGPSGSGKTTLLRIIAGL
EHQTSGHIRFHGTDVSRLHARDRKVGFVFQHYALFRHMTVFDNIAFGRPNAAAIKAKVTKLLEMVQLAHL
ADRYP----AQLSGGQKQRVALARALAVEPQILLLDEPF

>H1ED54_H1ED55_1_550685
RYTSGKMKAFFYIAVMLPMWASYIVKAYAWTLLLAKPAVGGNTLSTSGLGRFLVFLYIWLPFMILPVQAA
LERLPPSLLQASADLGARPRQTFRYVVLPLAIPGIAAGSIFTFSLTLGDFIVPQLVG---PGYFIGNMVY
SQQGAIGN--MPMAAAFTLVPIVLIALYLAFV-----DGVSIAIKDGEFFSMLGPSGSGKTTCLRLIAGF
EQLSGGAISIFGKPASNLPPWERDVNTVFQDYALFPHMSILDNVAYGGVNKKQ---RAQEALEKVALGFV
QQRKP----SQLSGGQRQRVAIARALVNEPRVLLLDEPL

>C3K314_C3K317_3_216595
TRGNFPGKALVMALVISPMVVPVVIIGVASYLFF----APL-GLGNSFFSLIVVHAVLGVPFVIITVSAT
LQGFNHNLVRAAASLGASPLTAFRRVTLPLIAPGVISGALFAFATSFDEVVVTLFLAGPELPRQMFSGIR
ENLSPTIA--AAATLLIAFSVLLLLT-----------KDLNLEIRKGEFLTLLGPSGSGKTTSLMMLAGF
ETPTAGEIQLAGRSINNVPPHKRDIGMVFQNYALFPHMTVAENLGFPGLSKTDISERVKRVLSMVQLDAF
AQRYP----AQLSGGQQQRVALARALVFEPQLVLMDEPL

>C3K3T5_C3K3T6_1_216595
-YAIATARKEMQTVLVLLIMMPTWTAILIRVYAWMGLINEPLQILNTNIAVYIGVVYSYLPFMILPLYAN
LVKHDQSLLEAASDLGSSTFNSFWKITVPLSKNGIIAGCMLVFIPVVGEFVIPELLGGP-ETLMIGKVLW
QEFFNNRD---WPVASALAVVMLAILIVPII------DDVSLEIKKGEIFALLGGSGSGKSTLLRMLAGF
ERPTEGRIYLDGVDITDMPPYERPINMMFQSYALFPHMTVAQNIAFGKIPKAEVDARVAEMLKLVQMSQY
AKRKP----HQLSGGQRQRVALARSLAKRPKLLLLDEPM

>C3KE03_C3KE04_1_216595
RYTTGKTKAFFYIAVMMPMWASYIVKAYAWTLLLAKPGVGGSTLSTSHLGRFMVFVYIWLPFMILPIQAS
LERLPPSLLQASADLGAKPRQTFMQVILPLSVPGIAAGSIFTFSLTLGDFIVPQLVG-PPV----G----
-------------------------------------DRVSIDIQDGEFFSMLGPSGSGKTTCLRLIAGF
EQPSAGSIRIHGEEAAGLPPYQRDVNTVFQDYALFPHMNVRDNVAYGGVGKAERLNRAEEALAMVALGGY
GDRKP----VQLSGGQRQRVALARALVNRPRVLLLDEPL

>C3K3Q3_C3K3Q4_1_216595
----IPGKAIWRGLSLLPLMAPSMLPGIALVYLFGNLRGLLSDNIYGFWGIVLGEVIYTFPHALMILLSA
LSLADARLFDAASSMGASPARAFRSITWPATRQAVFAAFCLVFTLTITDFGVPVVVGGD-YQVLALEAYK
AVVGQQQF---GRGALIGMVLLLPA------------DNVSLDVAAGELVCLLGPSGCGKTTLLRCIAGL
ERQDSGELYLGNRDVSLLPPQARDYGILFQSYALFPNLTVEANIGYGGSGRDEVRQRVGQMLELVGLLGS
EKKYP----GQLSGGQQQRVALARALAPAPSLLLLDEPM

>C3K7X6_C3K7X4_2_216595
-RQQFFGRSALVALLTFPLAFPGVVVGFLVILLAGRQLAGERWIFAYSLALFVGYLYFSIPRVILTVMAA
CESLDRSLEEAAHSLGAGHWRVVCDVIVPGLAPALASCGAICFATSMGAFGTAFTLG---TRLNVTPVAI
YNVFTNYANAAALSVVLGAVTWAVLLLT---------HDLNLTVEGGETLAILGPSGCGKTTTLRLIAGL
ERPDVGQVFFGDQDVTRLPIERRDVGMVFQNYALFPNLDVAGNIVYGGMSVPERNKRCDELLELVGLQHH
GKRSI----HELSGGQRQRVALARALAPRPKVLLLDEPL

>C3JXW9_C3JXX0_1_216595
MPTKGRWSSLVLIILAIPLLIPWNVVGTIWQI-FGRSYNYAANTMDAWVTVLVMDVWHWTSLVALLCYSG
LRAIPDVYYQAARIDRASAWAVFRHIQLPKMKSVLLIAVMLRFMDSFMIYTEPFVLTGGGGNATTFLSQT
LTQMAVGQFDLGPAAAFSLVYFLIILLVSWLF----------VWEQGGAYALLGPSGCGKSTLLNIISGL
LSPSEGQVLFDSKVVNDLTPEKRNIAQVFQFPVVYDTMTVFDNLAFPGMAEAKIHSKVQEIAEVLDLQNL
LSKKA----RNLTADEKQKVSMGRGLVRDDSAILFDEPL

>C3K8I0_C3K8H9_1_216595
VRGRFPGRELLYGLFTLPMIVPLVIIAVAVYALF----LKLGYTGTMFAFVVSHVIVA-LPFTIISIINS
LKLFDQSIEDAAVICGASRLQAVFKVTFPAIRPGMVAGALFAFLVSWDEVVLSVMMASPTLQTLPVKTTL
RQDLT------PVIAVASTLLIGLSVLVMVIAAAVRRDNISLDIQDGEFLTFLGSSGSGKSTTLSMLAGF
ETPSSGEILVSGQSLVNVPPHKRDIGMVFQRYSLFPHLSVRDNIAFPKLASAEREKRVDAMLKLVQLEQF
AHRRP----SQLSGGQQQRVAIARALVYEPRILLMDEPL

>C3JZ75_C3JZ74_1_216595
-FWRFRGSQLFFGLLLFGCFLPFQTVLLPASFT-----LGKMGLASTTTGLVFVHVVYGLAFTTLFFRNY
YVSIPDALIKAARLDGAGFFTIFRQIILPMSTPIIMVCLIWQFTQIWNDFLFGVVFS--SDSQPITVALN
NLVNTSTGAYNVDMAAAMIAGLPTLLVYVIAGKYFVRKNIELSIKEGEFLILVGPSGCGKSTLMNCIAGL
ETITGGAIMIGDQDVSGMSPKDRDIAMVFQSYALYPTMSVRQNIEFGKMAQADIDAEVARVAKLLQIEHL
LNRKP----GQLSGGQQQRVAMGRALARRPKIYLFDEPL

>C3KBT9_C3KBU0_1_216595
SKYSFRGKSILVTLIDLPFSVSPVIAGLVYVLMFGALQEHDIQIVFALPGIVLATIFVTVPFVARELIPL
MQEQGTQEEEAARLLGANGWQMFWHVTVPNIKWGLIYGVVLCTARAMGEFGAVSVVSGHITNTLPLHVEI
LYNEYNHV----AAFAVASLLLILALFILL-------NSINLDIQSGELVALLGPSGCGKTTLLRIIAGL
ETPDDGSIVFHGEDVSGRDVRDRNVGFVFQHYALFRHMTVFDNVAFGRPNESQIAVKVHELLNMVQLDWL
SDRYP----EQLSGGQRQRIALARALAVEPKVLLLDEPF

>C3K9D8_C3K9D9_1_216595
SRMGTPWRSIFLILILTPLLISVVVRAFGWSLLLGALGGRPVKLLYTPFAVIIALVHVMLPFMIIPVWTS
LQKLDPSAEQAALSLGASQATVMRKIVLPQVMPGVLSGTLIVFGLAASSFAIPGLLGGRRLKMVATVVYD
QYLSELNW---PMGATIAVVLLLVNLLIML----------DLAVEKGEFVSLLGPSGCGKTTTLQMIAGF
VDVSGGQILLDGRDITHAKPASRGLGVVFQSYALFPHMSVRDNVAFGKVPAAEIASKVKTVLELVRLAPH
ADRYP----RELSGGQRQRVALARALVIEPPVLLLDEPL

>C3K912_C3K910_2_216595
SYSLRRVDSPLRNFVTAFAMTSNFAFAFIILLGFNGQAGIIQDFNYSKTGLIILYTYFQIPLGVLLLYPA
FDALREDWRESASLLGANGWQFWRHIGLPVLTPALLGTFVILLANALGAYATVYALTTG-NFNVLPIRIA
GLVSGDVSLPNLASALAVVLVALM-------------SDINCEIAKGEFVTLLGPSGCGKSTLLRCIAGL
TSVDSGQILLDGQDIVPLSPQKRHIGMVFQSYALFPNMTVEQNVAFGKVNADDSHKRVQEVLQLVELKDL
AGRYP----HQMSGGQCQRVALARSLVTRPRLLLLDEPL

>F1Y7A9_F1Y7B0_1_997825
RYTSGKMKAFFYIAVMLPMWASYIVKAYAWTLLLAKPAVGGNTLSTSGLGRFLVFLYIWLPFMILPVQAA
LERLPPSLLQASADLGARPRQTFRYVVLPLAIPGIAAGSIFTFSLTLGDFIVPQLVG---PGYFIGNMVY
SQQGAIGN--MPMAAAFTLVPIVLIALYLAFV-----DGVSIAIKDGEFFSMLGPSGSGKTTCLRLIAGF
EQLSGGAISIFGKPASNLPPWERDVNTVFQDYALFPHMSILDNVAYGGVNKKQ---RAQEALEKVALGFV
QQRKP----SQLSGGQRQRVAIARALVNEPRVLLLDEPL

>F1Y0P7_F1Y0P8_1_997825
TRIAKRSAIIGRIFSILPIVTPPFVVGLGVTLMMGRFGLTNTNWLYGFTGIWLAQVLAFTPMAFMILDGA
IKTIHPSLEEASYTLRASRWQTFNGVFVPLLKPALANAFLIVVVQSLADFSNPLVLG----GNFDVLATQ
IYFYITGSQDYQAASTLGAFLLLFSLLVFCIQYM---DNINLTIPQGQMVTLLGPSGCGKTTILRLVAGL
EKPSEGQIFIDGEDVTHRSIQQRDICMVFQSYALFPHMSLGENVGYGGVSRSEVKQRVKEALAMVDLEGF
EDRYV----DQISGGQQQRVALARALILKPKVLLFDEPL

>F1YCD6_F1YCD7_1_997825
-HSKPSTRNILLLLVILPSWTSFLIVLNNFLLWLG-VIDQPLTILHTNLAVYIGIVYAYVPFMVLPIYTA
LIRIDYSLVEAALDLGARPLKTFFTVIVPLTKGGIIAGSMLVFIPAVGEFVIPELLGGP-DSIMIGRVLW
QEFFNNRD-WPVASAVAIIMLLLLIVPIMWFHKH---DDVSLTIYKGEIFALLGASGCGKSTLLRMLAGF
EQPSAGQIMLDGVDLSQVPPYLRPINMMFQSYALFPHMTVEQNIAFGKQDKLPKAEIASRVNEMLGLVH-
MQEFAKRKPHQLSGGQRQRVALARSLAKRPKLLLLDEPM

>F1Y8E1_F1Y8D8_3_997825
ARMRFPGKATLLKGMLIFQMFPAVLSLVALYALFDRLGEYIPFIGLNTHGGVIFAYLGGIALHVWTIKGY
FETIDSSLEEAAALDGATPWQAFRLVLLPLSVPILAVVFILSFIAAITEVPVASLLLRDVNSYTLAVGMQ
QYLNPQNYLWGDFAAAAVMSALPITIVFLLAQRWLVNKDINLDIHEGEFVVFVGPSGCGKSTLLRMIAGL
ETITSGDLFIGEKRMNDTPPAERGVGMVFQSYALYPHLSVAENMSFGLKLAGAKKEVINQRVNQVAEVLQ
LAHLLDRKPKALSGGQRQRVAIGRTLVAEPSVFLLDEPL

>F1Y787_F1Y786_1_997825
-KLPHKVRPLLLFLLIVPFWTNSLILNEFLLWLG----VIDTPIRIMFTPVIIGLVYILLPFMVMPLYSS
IEKLDKPLLEAARDLGASKLQTFIRIIIPLTMPGIIAGCLLVMLPAMGLFYVSDLMGGAKIGNVIVQFLN
IRDWPFGA---ATSITLTIVMGLMLLVY----------QLDLTINNGEFLTLLGPSGCGKTTVLRLIAGL
ETVDSGRIMLDNEDITHVPAENRYVNTVFQSYALFPHMTVFENVAFGKTPAAEI---TPRVMEALRMVQ-
LETFAQRKPHQLSGGQQQRVAIARAVVNKPRLLLLDES-

>F1Y2D0_F1Y2C9_1_997825
VWFRFPLRNLFFWMIFITLMLPVEVRIFPTV-------EVIANLKMLDSYAGLTLPLMASATATFLFRQF
FMTLPDELVEAARIDGASPMRFFCDIVFPLSKTNLAALFVITFIYGWNQYLWPLLIITDVLGTTVAGIKG
MIATGEGTTWNSVMAAMLLTLIPPVVIVLVMQRAFVRKPLTLDVADGEFIVMVGPSGCGKSTLLRMVAGL
ERVTEGDICINDQRVTEMEPKDRGIAMVFQNYALYPHMSVEENMAWGGMGKQQIAERVKEAARILELDGL
LKRRP----RELSGGQRQRVAMGRAIVRDPAVFLFDEPL

>F1Y956_F1Y955_1_997825
TRFNFPGRQLLLTLLDIPFAVSPVVAGLVYL-LFYGDEHNLQIMF-SWPGMVLVTIFVTCPFVVRELVPV
MLSQGSQEDEAAILLGASGWQMFRRVTLPNIRWALLYGVVLTNARAIGEFGAVSVVSGSILSLPLQIELL
EQDYNT-----VGSFTAAALLTLMAIITLFLKSM---NDISLDIPSGQMVALLGPSGSGKTTLLRIIAGL
EHQTSGHIRFHGTDVSRLHARDRKVGFVFQHYALFRHMTVFDNIAFGRPNAAAIKAKVTKLLEMVQLAHL
ADRYP----AQLSGGQKQRVALARALAVEPQILLLDEPF

>F1Y7J0_F1Y7I4_6_997825
SRLRFKGRMTINASFYTVYMFSGILLVVPLF-------KIITALGDTEMALIITMVTQTLPTAVFMLKSY
FDTIPDEIEEAAMMDGLNRLQIIFRITVPLAMSGLISVFVYCFMVAWNDYLFASIFLSSA--NFTLPVGL
NALFSTPDYIWGRMMAASLVTALPVVIMYALSER---KDFNLEIADKEFIVFVGPSGCGKSTTLRMIAGL
EEISGGDLLIDGKRMNDVPAKARNIAMVFQNYALYPHMTVYDNMAFGKIAKEVIDERVNWAAQILGLREY
LKRKP----GALSGGQRQRVALGRAIVREAGVFLMDEPL

>H2CF55_H2CF56_1_929563
FIARSRRRNLLLMLIIIPFWTNFLIIAL-----LGNGLTEPVQMLYNVGAVVLITVYTYLPYAILPLYAS
IEKFDFSLLEAARDLGASKFQAMWKVFVPGIRPGLMTALLFTFIPAMGSYAVPQLVGGK--DSMMLGNVI
ARELTVTR--NWPMASAISVVLMAVTAVGI-------DGINLEIQPGEFFSILGPSGCGKTTLLRLIAGF
VEPDKGEILLGNQRINGMPPNRRNVNTIFQSYALFPHLTVFENVAFPRVKKLPKEQIEEEVMRHLAMVKL
ERQR-DRRPHQISGGQKQRVAIARALVNHPEVLLLDEPL

>H2CDN3_H2CDN2_1_929563
ARFRFRGRALLITLIDLPFSVSPVVSGLLFVLLFGAHFLRTQGIQILFAPIILATVFITFPFVARELIPV
LEDQGRDEEEAARLLGAGPWTTFFRITIPSIRWGLFYGIVLSTARALGEFGAVSVVS---TNTVPLHVEI
LYNEYEYT----GAFAVASALMLLSVL----------NDVNLSLPEGELVALLGPSGSGKTTLLRIIAGL
ETPDTGEILFGGENTHRQALHERGVGFVFQHYALFRHMNVFDNIAFGRPSEGVIREKVTELLRLVQLEGY
AKHM----PTQLSGGQRQRVALARALAVEPKYLLLDEPF

>I1WIN7_I1WIN6_1_884204
-RSNPGTRNLLMMAVMLPFWTSFLILLNNFLLWTG-LISTPIELYRTNVGVYIGMVYSYLPFLVMPLYAH
LVKMDLRLLEAAYDLGAKPWKAFVQITLPLSKNGIIAGCLLVFIPAVGEYVIPELLG---NTLMIGRVMW
NEFFNNAD--WPMASAVTCAMVLLLLVPMAMFQHF--RNVELSVRKGELFALLGSSGCGKSTLLRMLAGL
ETITSGKILIDGEDLAQMPPYKRPVNMMFQSYALFPHMTVEANVAFGGVPKAELKERVRDALELVQMARY
AGRKP----HQLSGGQQQRVALARSLVKRPKLLLLDEPM

>I1WQW0_I1WQV9_1_884204
FFRPFPGASLVTRFLELYVAFPSFLVAFTLIFLYGSLDAPPLDFLFGPGGVILAQTVFYTPFVVRPALAS
FATLDARLVEAAASLGANGWTLARRVVLPLAWPGIAAGVILCFLLTLNEFGILLVLGSARLVTLPVAIYS
SATVDID---LPAAAAGAVVMLAMSLTLYALYRRMSRDDLSLEIGAGELLAVLGKSGCGKTTLLRFIAGF
VKALTGTLAVAGRDLTHAPPHKRNLGLLFQNYALFPHLTVFENVAFGRMSSADIARRVADALKLVQLGDA
GHHL----PAQLSGGMQQRVALARALVIEPDVLLLDEPL

>I1WKQ5_I1WKQ8_3_884204
-RRAFAGKRALIALLTFPLAFPGVVVGFMVIMLAGRKLAGDRWVFYSVSGLFVGYLYFSIPRVIVTVIAA
ASKLDPSLEEAARSLGASRWHVLRDIVLPALAPGLVAAGAICFATAMGAFGTAFTLATD-LDVLPMTIYT
EFTLNANIAAAGLSIVLGIVTWAVLALAR--------EPLDLAIGAGETLVLLGPSGCGKTTTLRLIAGL
DTPAGGAIAFGADDVTALPIEKRGVGMVFQNYALFPNLSVRGNVGYGRTEPRVLRERVDALLAMMRLTAH
ADKPI----DALSGGQRQRVALARALAARPRVLLLDEPL

>I1WIY0_I1WIY1_1_884204
VRGEFRGRNAVQAFFLTPMVLPVVVLAVALY-AF----TLRIGLNGTMVGFVIGHLIIALPFSIISISNS
LVSFDTALEDAALVCGASPLEVKLRVTLPAIKLGLFAAAIFSFLASWDEVVVSIFMASPTLQTLPV-RIW
TTLRQDLT----PIVAAASSLLVGLTT----------DHVSLDVRKGEFMTFLGPSGSGKSTTLYIVAGF
QEPTEGCVLLDGRPLLSVAPNKRNTGMVFQRYTLFPHLTVGENVAFPRRPDAQVKAKVEQMLKLVHLADC
RDRMP----AQLSGGQQQRVAIARALAYDPPVLLMDEPL

>I1WNX8_I1WNX7_1_884204
VYFRFPLRNTAFWLIFVTLMLPVEVIFPTVQV--------VSTLHLTNSYAGLTLPLIASATATFLFRQF
FMTLPDELVDAARIDGAGPLRFFWDVVLPLSKTSIAALFVITFIYGWNQYLWPILITTDA-SLTTAVVGI
KSMIASGDAWHLVMAATLVAMLPPLVVVLAMQRWFVRHGIDVDIADGEFVVLVGPSGCGKSTLLRMIAGL
ETVTEGEIAIGGRVVNALEPKDRDIAMVFQNYALYPHMTVAQNMGYGGVERALIDARVQAAAQILELGPL
LARRP----RELSGGQRQRVAMGRAIVREPSVFLFDEPL

>I1WR91_I1WR92_1_884204
-RCAPATRNLLMMGVMLPFWTSFLII-------GILLIHSPLRLYHTDAGVYIGMVYSYLPFMVMPLYAH
LVKMDLTLLEAAYDLGAKPWVAFTRITLPLSKNGVIAGSLLVFIPAVGEYVIPELLGG--DTLMIGRVMW
DEFFNNMD-WPMASAVTVAMVLLLLVPMAVFQY----DNVSLSIAKNELFALLGSSGCGKSTLLRMLAGL
ETATSGRIFVDGEDLATLPPYRRPVNMMFQSYALFPHMSVESNVAFGGTPKHEIRERVADALNLVQMSRY
ARRK----PHQLSGGQQQRVALARSLVKRPKLLLLDEPM

>I1WM14_I1WM12_2_884204
FFPGRRTQKVLLWMLSTKM-MPSVGVLVPIYLM-----WKNAGLLDTVSGLVIVYTLINLPIAVWMTFTY
FNEIPKDILEAGRIDGASTWQEIVYLLMPMALPGLASTALLLVILSWNEAFWSINLSSSN--APLTVFIA
SYSSPEGLFWAKLSAASLLAVAPILVVGWLSQKQLVRRNVNLDIADGEFVVFVGPSGCGKSTLMRMIAGL
EEISGGELLIDGAKVNDVPSAKRGIAMVFQSYALYPHMTLYDNMAFGLKLAGAKKQEIDDAVKQAARILH
IDHLLDRKPRQLSGGQRQRVAIGRAITRKPKVFLFDEPL

>I1WJH7_I1WJH5_2_884204
VRYTFPLKRLVDAIVDLPFALPTSVAGISLAAVYAQLAPLGIKVAFTPFGVLVALTFIGLPFVVRTVQPV
LEDFEREQEEAAACLGASRWLTFRRVVLPAVTPALLTGFALAFARALGEYGSVIFIAGNVTSLLIITKLE
QYDYA-------GATALAVVMLVVSFVMLLLI-----DDVSLDFPAGELVALLGPSGCGKTTLLRVIAGL
EHADSGQVVLQGLDVASVGARERQVGFVFQHYALFRHMTVFENVAFGRPSEAAIRAKVHELLSLVQLDWL
AQRYP----SELSGGQRQRIALARALAVEPKVLLLDEPF

>I1WQL1_I1WQK9_2_884204
-EQPPARRRWLLALLGVPLAFSGLVIAYGFILTFGRDAAKVGGVIYTTFGLVVAYAYYLIPRVALMLFPA
FANLERRPLEAAMSLGAKPWRAWLDVAWRELWPSVMAAWCLVTAIALGTYGTALALA---TQINILPLLM
YLKLSDGQTDFSQAAVLSIVLTALCTCVLAMGEY---DAVTLHAQPGELLAVIGRSGSGKSTLLRLSAGL
LDGYAGRIAIGGADMAGVPVWRREVGMVFQQYALFPHLSVADNVAYGGVATAERRRRALEMLERVGLAAH
AARS----TTQLSGGQQQRVALARALVIEPALLLLDEPL

>I1WTG1_I1WTG3_2_884204
-RYPVRGKRDIQFFLLSLRFLPPVAVAIPLIAI-----WVDLGLYDTKLSMIVTYLLVTLSTITWLSIPV
FRRLPREIEEAAALDGYGPYAVFWRVALPVCASTLLGGIVFSFVLVWNELMIALALTSSRATLPVVASAF
TSLGQEVPWIN---ASTVLLAL---------------HPLDLEIGDGEFIVLLGPSGCGKSTMLRMIAGL
ETITGGTLAIGGAVVNDLAARERNVAMVFQNYALYPHMSVYENIAFGKVPAAEIDRRVREVARVLGLDAL
LDRKP----RAMSGGQQQRAAIARAMIKTPDVFLFDEPL

>I1WW01_I1WW03_2_884204
LNQNVFGMRAVKSLFFFPFVISQAVVGLVFG-WFYDPVAVLSDERYVTYGIVVAGLYPQISYCMILYLTG
LSNVRPDLIEAARLEGAQGWRMLWSIVLPQMRSATFVSIVVTVVGALRSFDMVSIMTQGGYGSSRVLAYY
MYEQALGDYGYGSAIASILFLIML-----------------------------------------MIAGL
EDVTDGDIYIGSQRMNLIPPARRGVAMVFQSYALFPHMTVYENLSFGGIAKATVREKVLNVAHALQIEHL
LDRTP----RALSGGQRQRVAIGRAIVREPGVFLFDEPL

>I1WGI1_I1WGI2_1_884204
THWRFRGADALFTMLLVGCFIPFQVILLPMA-------RLQGYFGNTIPGLVLVHVVYGIAFTTMFFRNF
YVSVPAELVKAARIDGAGFFTIFTKILLPVSLPIFMVCLIWQFTQIWNDFLFGIVFS---VDSMPITVAL
NNLVNTSTGYNVDMAGAIIAALPTLLVYVIAGRYFVRKGVDIDIEDGQFLILVGGSGCGKSTLLNMIAGL
ETVTKGEIRIGDKVVNDLSPKDRDIAMVFQSYALYPSMTVRENISFGKVPKNEQKQIVDRVAAMLQIEHL
LERKP----GQLSGGQRQRVAMGRALARDPALFLFDEPL

>I2B6Q2_I2B6Q3_1_630626
TRFTFPGRQLLLTLLDIPFAVSPVVAGLVYL-LFYGDAHNL-QIMFSWPGMMLVTIFVTCPFVVRELVPV
MLSQGSQEDEAAILLGASGWQMFRRVTLPNIRWALLYGVVLTNARAIGEFGAVSVVSGSILSLPLQIELL
EQDYNTVG--SFTAAALLALMAILTLF----------NDISLDIPSGQMVALLGPSGSGKTTLLRIIAGL
EHQTSGQIRFQGTDVSRLHARDRKVGFVFQHYALFRHMTVFENIAFGRPGAAAIKQKVTKLLEMVQLAHL
ADRYP----AQLSGGQKQRVALARALAVEPQILLLDEPF

>I2B9A3_I2B9A4_1_630626
RYARGRWKAFFYVAVMLPMWASYIVKAYAWTLILSRPGIGGNTLSTSGLGRFMVFVYIWLPFMILPVQAA
LERLSPSLLQASADLGARPAQTLRHVVLPLAIPGIAAGSVFTFSLTLGDFIIPQLVG---PGYFIGNMVY
AQQGAIGN--MPMAAAFTLVPVVLITAWL--------DNVSITIRDGEFFSMLGPSGSGKTTCLRLVAGF
DLPTSGTIHILGQQAGNLPPYQRDVNTVFQDYALFPHMSVLENVAYGGVSRAERQAKASRALERVALGNM
AQRKP----AQLSGGQRQRVALARALVNQPRVLLLDEPL

>I2BDX8_I2BDX4_4_630626
ARMRFPGKATLLRGMLIFQMFPAVLSLVALYALFDRLGQYLPFIGLNTHGGVIFAYLGGIALHVWTIKGY
FETIDSSLEEAASLDGATPWQAFRLVLLPLSVPILAVVFILSFIAAITEVPVASLLLRDVNSYTLAVGMQ
QYLNPQNYLWGDFAAAAVLSAIPITAVFLLAQRWLV-KDINLDIDAGEFVVFVGPSGCGKSTLLRMIAGL
ETVTRGDLMIGGKRMNDVPPAQRGVGMVFQSYALYPHLSVAENMSFGGAKKELINHRVNQVAEVLQLAHL
LDRRP----KALSGGQRQRVAIGRTLVAEPEVFLLDEPL

>I2BAT6_I2BAT7_1_630626
-HSRDSTRNILLLLVILPSWTSFLIVLNNFLLWLG-VIDQPLAILHTNVAVYIGIVYAYLPFMVLPIYTA
LTRIDYSLVEASLDLGARPLKTFFSVIVPLTKGGIIAGSMLVFIPAVGEFVIPELLGGP-DTIMIGRVLW
QEFFNNRD-WPVASAVAIVMLVLLIVPIMWFHKH---DDVSLTIYKGEIFALLGASGCGKSTLLRMLAGF
ETPTHGQIMLDGVDLSRVPPYQRPVNMMFQSYALFPHMTVEQNIAFGRLPKGEIASRVEEMLALVHMQEY
ARRKP----HQLSGGQRQRVALARSLAKRPKLLLLDEPM

>I2BAB4_I2BAB3_1_630626
-RLPHNLRPLLLFLLIVPFWTNSLIF-------LSTTGLIDTPVRYTPSAVIIGLVYILLPFMVMPLYSS
IEKLDKPLLEAARDLGAGKLQIFTRIILPLTMPGIIAGCLLVMLPAMGLFYISDLMGGAK-NLMVGNVIK
SQFLNIRDWGAATSITLTLVMGLMLLV-----------DLSLTINHGEFLTLLGPSGCGKTTVLRLLAGL
ENVDSGSIYLDDEDITHIPAENRHVNTVFQSYALFPHMTVFENVAFGKTPAPELHQRVVDALKMVQLDEF
AQRKP----HQLSGGQQQRVAIARAVVNKPRLLLLDES-

>A5VW25_A5VW26_1_444178
IEGEVRGKSFFRTVYFLPVASLLVAMATVWQYLLHPGPNWLGSSETVLFSLALIGIWQSVGFNMVLFLAG
LTAIPRELYSAAEVDGVKSWERFRLVTWPLLGPTTLFVTTISIINAVKVFETVKTLTEG-GPNKASEVLL
WTIYQEGFVRVGYASAMTVIFLAVLVILMLLQF----DGISIEAAEGEFIALVGPSGCGKSTLLRILAGL
DHADEGSVELAGCNITGAHPADRNIAMVFQSYALYPHLTAAQNIAVPRDKRAAIQKQVRATAASLKIDHL
LDRKP----GQMSGGQRQRVALARALVRQPGAFLMDEPL

>A5VNG6_A5VNG7_1_444178
-RFRFRGKSATFLGFMLTRSVPGIALSLPLFMVY----SRI-GIIDTHFGLILTYVALNIPFTIWLIDGF
FRQVPKDLAEAAQIDGCTRWQAFWQVEFPLAGPGIASAGIFAFLTCWNEYALASQLTRSVVGLLDYTAEF
T------IDWRGMCALAVVMIVPALALTFVIQKHLVSHGINLEIADKEFVALVGPSGCGKSTTLRMIAGL
ESISGGTLEIGGKVVNDLPPRDRNISMVFQSYALYPHMSVRENMGFSKQPQAEIDRRVNETAAVLGLEAL
MDRRP----AQLSGGQRQRVAMGRAIVRNQEVFLFDE--

>A5VUI2_A5VUI4_2_444178
AEYRFRGNMLTGLYLAIGIMIPIRLVALL-Q--G----MVAAGLVNTLTALILVYTAQGLPLAIFILSEF
MRTVSDDLKNAGRIDGMSEYAIFFKLVLPLIRPAMATVAVFTMIPIWNDLWFPLILAPSETKTVMLGAQI
GQFVTNWN---AVLAALSLAMFPILILYVLFSRQLIRKDINLEVNDGEFIIFVGPSGCGKSTLLRSIAGL
EDVSAGQVLINGEDVTVTPPSRRGIAMVFQSYALYPHLTVKANMGLGGAPKDEIEGRVAKASAMLALEPY
LARRP----AELSGGQRQRVAIGRALVRNPELFLFDEPL

>A5VN50_A5VN52_2_444178
VRYRFAGRRFVDAIVDIPFALPTAVAGISLAAIYAPSPY-GIRIAFTRMGIVIALIFIGLPFVVRTVQPI
IEEISREVEEAAATIGASRFQTIWRVLLPGLQPAIITGFALAFARGIGEYGSVIFIAGNTAPLLIVIKLE
EYDYAGAT---ALATVMLALSFAMLLFINLIQ-----HNVSLTIQSGELIALLGPSGSGKTTLLRLIAGL
ETPTEGMIFFGDEDASQKSVQERNVGFVFQHYALFRHMTVADNIGFGRPSTAEIRRRALELLDLVQLSGL
EKRYP----AQLSGGQRQRVALARAMAIEPRVLLLDEPF

>A5VV96_A5VV98_2_444178
ARRNFPGRNIVMLLFLLPLLVPPITFGIPLATVL-----YQAGIGGTFWGVVLANLVPTVPFVILVMIPF
IEQVDPKVEAAARVFGANTFQLFRYVLLPMLLPGILAALLLVLVRTVAMFELTFLTA-GPTSQTLVVALY
YSVFASGVRAMAVIYMITTLIWLLLA-----------KSITLSISKGEFIALLGPSGCGKSTALNCIAGL
LATTGGGIYIDEKRIDTLKPEDRGFGMVFQNYALFPHMSVRENVGFGGTPKSEIRKRVDEAIGMVRLNGQ
EEKLP----GQLSGGQQQRVAIARAIVIEPPLVLIDEPL

>A5VUX7_A5VUX8_1_444178
VFFRFPMRMFFFWMIFITLMLPVEVRILPTY-------KVIVDLGMIDTYAGLTLPLMASATATFLFRQF
FLTIPGELVEAARIDNAGPFRFMRDILLPLSKTNIAALFVILFIYGWTQYLWPLLVTNDAMNTIIIGLRR
MVDWADASTWNYVMVTAILAIIPPILVVVLMQRWFVKKGVSLEIADGEFVVLVGPSGCGKSTLLRMIAGL
ESITSGTISIGERVVNNVEPAERDIAMVFQNYALYPHMTVRENLAYGKHRNEEIERRIAKAAKALEIEQF
LERKP----RQLSGGQRQRVAMGRAIVREPAAFLFDEPL

>A5VV01_A5VV00_1_444178
TKWRFRGSNIFFGLLLLSCFIPFQIVLIPMARVL----GILGIAG-TIWGLILVHVVYGLGFTTLYFRNY
YEAFPTELVRAAQIDGASFFQIFWRILLPSSGPIIVVSVIWQFTNIWNDFLFGASFS---AHSTPMTVAL
NNLVSSSTGYNVHFAGAILAALPTLIVYIVSGRYFVRKDINIEIDEGGFLVLVGPSGCGKSTLLNTIAGL
EPITSGDI-----------------AMVFQSYALYPNMTVAGNIAFGKVPKPERDKAIQQVADMLQIGHL
LDRKP----SQLSGGQRQRVAMGRALVRNPQVFLFDEPL

>A5VV07_A5VV09_2_444178
TAYDFRGRAVLEWALLLPLAVPTYIIAYVYLDLLHPRQFRLPDI-RSMGGCIVLLGFVLYPYVYIPTRAM
FLTQSASLIEAARTLGVSRKGIFWRVALPLARPAVAVGVSLALMETLNDVGAAEFLG---VRTLTVSIYT
TWITRSDL---PGAAQLALALLFLVVALVS-------NHVSLDVEPGEIICLVGHSGCGKTSLLRIIAGI
DAPDSGTLTMGGKTLVSVEPEKRNVGVVFQDYALFPHLTVRENVRFGRMRRSEANARAGELLDLVGLGHM
ADRYP----HMLSGGEQQRVALIRALAPKPHVLLMDEPF

>A5VV43_A5VV41_2_444178
LNMDFYGRSVARVIIMLPWAVSLTMTAIVWRWALNGNIQWLASAATAFPMQILVGILVTVPFTTTIFLGG
LSSIPDDLYEASSLEGASLWQQFREITFPLLKPFVNIAIVLNTIYVFNSFPIIWVMTQGGANSTDILVTH
LYKLAFRLGEA---SAVSLIMLAIL------------DRIDLEIHSGEFLVLVGPSGCGKSTLLRMVAGL
EPISGGDLVIGGERANELPPQKRNIAMVFQSYALFPHMTARENIGFGGEKAAETAAKVDHAASILNL---
-HSYLDRYPRRLSGGQRQRVAMGRAIVREPSVFLFDEPL

>A5VTM4_A5VTM3_1_444178
----------LRPVMEFITLMPLVIPAIVIV--FGYWLPFTASTRATDVLLMFGYMTLSLPYMYRAVDTA
MRTIDVNLTEAAQSLGAGWGRIMFKVIFPNVISGVMSGAFITFAIVIGEFTLASLLN-RPFGPYLQLVGA
NRAYE--------------------------------HDFNLAVEKGEFVSFLGPSGCGKTTVLRMIAGF
ETPDNGSIEIDGKDVVNLRPNQRNIGMVFQAYALFPNMTVAQNVSFGGKSRSEIDATVKEMLSLIRLDHL
ADRYP----YQMSGGQQQRVALARALATKPQVLLLDEPL

>A5VU50_A5VU49_1_444178
RTRGLFLSGPIRTLFLLPMVVPAVVLGVGMQLFF----VRL-DIANSYFGVIVAHTVVSIPFVLVSVSGA
LAGIDRRLELAAESLGAAPLTVFRKITLPLAMPGIASGGVLAFATSLDEVVLTLFVAGPNLARQMFSTIR
ENISPAIA--------AAAFL----------------DGLNLDIERGEFVSLLGPSGSGKTTLLMMLAGF
ENPSSGTIHVDGKSINSVPSYKRNMGVVFQNYALFPHMTVAENIAFPGVGKAQAAEKVARVLDMVQLSAM
SERKP----SQLSGGQQQRVALARALVFEPHVVLMDEPL

>A5VU32_A5VU33_1_444178
LNANFRGRGLVRAAILIPWAIPTIVSAKMWGWMLNDKIAWTANPDTAMIAILIVDVWKTTPFMALLILAG
LQMVPSDIYEAARIDGVHPLKVFWRVTLPLIRPALMVAIIFRMLDALRIFDLIYVLTLNNQTKTMSVYAR
ENLFDFDK--FAYGAAASTMLFL--------------KGVDMDIRPGEFMVFVGPSGCGKSTLLRLIAGL
AEITSGALSIDGTVVNSFNPSRRGIAMVFQSYALYPHMTVYENMAFGGKSRQECKARIHAAAEMLQLTPY
LERLP----RQLSGGQRQRVAIGRAIVRDPKVFLFDEPL

>A5VV23_A5VV22_1_444178
TRTNFPFKKGLRLLTILPIITPPFVVGLALTLLFGRFGVEPGRWLYGLTGIWIAQVLSFTPISFLVLIGV
VEGVSPSMEEASQTLRADRWRTFKRVSLPLMAPGLANAFLIAFIESMADFGNPMVLGGSHLSTEIFFAVV
GAQND-----PSRAAVLAIVLLYFTLSAFLVQR----PNLSLTVEPGTLVTLLGPSGCGKTTTLRLLAGL
EHPTSGRILIGGKDVTNLPANERDVSMVFQSYALFPHMTSLENVAYGGFKKNEARERAEEGLKLVGLGGM
GHRLP----AELSGGQQQRVAVARELVLEPQVLLLDEPL

>H7H7A0_H7H7A1_1_760766
RKHKARFDFLFEYGALLPWLLPSTLLAVSLLFTFNQFLV-LNQILVGSLVLLIAYIVVKIPFSYRMVRAI
LFSVDDEMEDAARSMGASPFYTMMKVIIPFILPVVLSVIALNFNSLLTDFDLSVFLYHPLLGITIRSAGD
ETATSNAQ---ALVFVYTIVLMIIS------------DNLNLDIHEGEFFTFLGPSGCGKSTTLRALVGF
LDPSSGSIEVNGTDVTHLEPEKRGIGIVFQSYALFPTMTVFDNIAFGKVAPDVIKAKVSAVAAKIKISD-
--QQLQRNVSELSGGQQQRVALARALVLEPKILCLDEPL

>H7H5T7_H7H5T8_1_760766
MSFNSVLYAGIVTFVTLLISYPTALWLMLIILPTWIIGIGSQQLLFTDFSFIFVASYIELPFMILPIFNV
LDDMDNNLINASYDLGATKWETFRHVIFPLSMNGVRSGVQSVFIPSLSLFMLTRLIGGNR-VITLGTAIE
QNFLTNDN--YGMGSTIGVILILTMFITMWVT-----KDINFELEEGKFYTLLGASGSGKSTILNIIAGL
LDATTGDIMLDGVRINDIPTNKRDVHTVFQSYALFPHMNVFENVAFPKIDKKEIEQRVAEVLKMVQLEGY
EKRSI----RKLSGGQRQRVAIARAIINQPRVVLLDEPL

>H7H7N4_H7H7N3_1_760766
-KNKSKFDKFFEYGALIPWILPGTLIALGLM--FTYLILFNLVLVGTVIILLIAYTIQKLPFSYRMIRAV
FFSIDNDMEEAARSMGASSFYTMVRVIIPYILPVVLSVVVLNFNSLLSDYDLSVFLY--HLFQPLGIVIK
QSTDETAT-LNAQAMMFVYSVILMIMSSAA-------DNLNLTINEGEFFTFLGPSGCGKSTTLRALVGF
LEPSQGQILVDNQDITNLDPEKREIGIVFQSYALFPTMTVFDNIAFGKVSPEIIKAKVHEIAKKINISD-
--EQLNRNISELSGGQQQRVALARALVLEPKILCLDEPL

>H3PL03_H3PL04_1_1051056
IEGEVRGKSFFRTVYFLPVASLLVAMATVWQYLLHPGPNWLGSSETVLFSLALIGIWQSVGFNMVLFLAG
LTAIPRELYSAAEVDGVKSWERFRLVTWPLLGPTTLFVTTISIINAVKVFETVKTLTEG-GPNKASEVLL
WTIYQEGFVVGYASAMTVIFLAVLVIL----------DGISIEAAEGEFIALVGPSGCGKSTLLRILAGL
DHADEGSVELAGCNITGAHPADRNIAMVFQSYALYPHLTAAQNIAVPRDKRAAIQKQVRATAASLKIAPL
LDRKP----GQMSGGQRQRVALARALVRQPGAFLMDEPL

>H3PND3_H3PND4_1_1051056
TRTNFPFKKGLRLLTILPIITPPFVVGLALTLLFGRFGVEPGRWLYGLTGIWIAQVLSFTPISFLVLIGV
VEGVSPSMEEASQTLRADRWRTFKRVSLPLMAPGLANAFLIAFIESMADFGNPMVLGGSHLSTEIFFAVV
GAQND-----PSRAAVLAIVLLCFTLSAFLVQR----PNLSLTVEPGTLVTLLGPSGCGKTTTLRLLAGL
EHPTSGRILIGGKDVTNLPANERDVSMVFQSYALFPHMTSLENVAYGGFKKNEARERAEEGLKLVGLGGM
GHRLP----AELSGGQQQRVAVARALVLEPQVLLLDEPL

>H3PN52_H3PN51_1_1051056
RVRLLRRQRLLTTVLVIPVTLGTVL--------VAELVDAPLKLTNNYWGVFASLIITGFPFTFLLTLSY
VSGIDPALEQAAATHGAKSWQRFRYVLLPLLIPGLAITFCLSFVLAFAVFPSAILLGAPAPTRVISIAAY
QAAFEQYDYSMAAAIAMIMAAVQLAIV----------KSITLSISKGEFIALLGPSGCGKSTALNCIAGL
LATTGGGIYIDEKRIDTLKPEDRGFGMVFQNYALFPHMSVRENVGFGGTPKSEIRKRVDEAIGMVRLNGQ
EEKLP----GQLSGGQQQRVAIARAIVIEPPLVLMDEPL

>H3PLC7_H3PLC6_1_1051056
AYWVRLRLPQLRPVMEFITLMPLVIPAIVIV--FGYWLPFTASTRATDVLLMFGYMTLSLPYMYRAVDTA
MRTIDVNLTEAAQSLGAGWGRIMFKVIFPNVISGVMSGAFITFAIVIGEFTLASLLN-RPFGPYLQLVGA
NRAYE--------------------------------HDFNLAVEKGEFVSFLGPSGCGKTTVLRMIAGF
ETSDDGSIEIDGKDVVNLRPNQRNIGMVFQAYALFPNMTVAQNVSFGGKSRSEIDATVKEMLSLIRLDHL
ADRYP----YQMSGGQQQRVALARALATKPQVLLLDEPL

>H3PNG0_H3PNG3_3_1051056
LDQKIRGEGILRPIYLYPMALSFIVTGTAWKWFLDPFSFNWIKSNTMAIYLVIAAVWQSSGFVMAMFLAG
LRGVDNEIIKAAQIDGASTGTIYRRIIIPLMRPVFLSAFVVLAHLAIKAYDLVIALTGGGGQATELPATF
MYSYTFTRNQMGIGASSAII-----------------KDINIEIDEGGFLVLVGPSGCGKSTLLNTIAGL
EPITSGDIAINGKSVSNLHPSQRDIAMVFQSYALYPNMTVAGNIAFGKVPKPERDKAIQQVADMLQIGHL
LDRKP----SQLSGGQRRRVAMGRALVRNPQVFLFDEPL

>H3PGP6_H3PGP8_2_1051056
VRYRFAGRRFVDAIVDIPFALPTAVAGISLAAIYAPSPY-GIRIAFTRMGIVIALIFIGLPFVVRTVQPI
IEEISREVEEAAATLGASRFQTIWRVLLPGLQPAIITGFALAFARGIGEYGSVIFIAGNTAPLLIVIKLE
EYDYAGAT---ALATVMLALSFAMLLFINLIQ-----HNVSLTIQSGELIALLGPSGSGKTTLLRLIAGL
ETPTEGMIFFGDEDASQKSVQERNVGFVFQHYALFRHMTVADNIGFGRPSTAEIRRRALELLDLVQLSGL
EKRYP----AQLSGGQRQRVALARAMAIEPRVLLLDEPF

>H3PNI9_H3PNI8_1_1051056
VFFRFPMRMFFFWMIFITLMLPVEVRILPTY-------KVIVDLGMIDTYAGLTLPLMASATATFLFRQF
FLTIPGELVEAARIDNAGPFRFMRDILLPLSKTNIAALFVILFIYGWTQYLWPLLVTNDAMNTIIIGLRR
MVDWADASTWNYVMVTAILAIIPLILVVVLMQRWFVKKGVSLEIADGEFVVLVGPSGCGKSTLLRMIAGL
ESITSGTISIGERVVNNVEPAERDIAMVFQNYALYPHMTVRENLAYGKTPKEEIERRIAKAAKALEIEQF
LERKP----RQLSGGQRQRVAMGRAIVREPAAFLFDEPL

>H3PNF4_H3PNF2_2_1051056
TAYDFRGRAVLEWALLLPLAVPTYIIAYAYLDLLHPRQFRLPDI-RSMGGCIVLLGFVLYPYVYIPTRAM
FLTQSASLIEAARTLGVSRKGIFWRVALPLARPAVAVGVSLALMETLNDVGAAEFLG---VRTLTVSIYT
TWITRSDL---PRAAQLALALLFLVVALV--------NHVSLDVEPGEIICLVGHSGCGKTSLLRIIAGI
DAPDSGTLTMGGKTLVSVEPEKRNVGVVFQDYALFPHLTVRENVRFGRMRRSEANARAGELLDLVGLGHM
ADRYP----HMLSGGEQQRVALIRALAPKPHVLLMDEPF

>H3PLW6_H3PLW8_2_1051056
RTRGLFLSGPIRTLFLLPMVVPAVVLGVGMQLFF----VRL-DIANSYFGVIVAHTVVSIPLVLVSVSGA
LAGIDRRLELAAESLGAAPLTVFRKITLPLAMPGIASGGVLAFATSLDEVVLTLFVAGPNLARQMFSTIR
ENISPAIA--------AAAFL----------------DGLNLDIERGEFVSLLGPSGSGKTTLLMMLAGF
ENPSSGTIHVDGKSINSVPSYKRNMGVVFQNYALFPHMTVAENIAFPGVGKAQAAEKVARVLDMVQLSAM
SERKP----SQLSGGQQQRVALARALVFEPHVVLMDEPL

>H3PNA8_H3PNB1_3_1051056
LNMDFYGRSVARVIIMLPWAVSLTMTAIFWRWALNGNIQWLASAATAFPMQILVGILVTVPFTTTIFLGG
LSSIPDDLYEASSLEGASLWQQFREITFPLLKPFVNIAIVLNTIYVFNSFPIIWVMTQGRANSTDILVTH
LYKLAFRLGFG-EASAVSLIMLAIL------------DRIDLEIHSGEFLVLVGPSGCGKSTLLRMVAGL
EPISGGDLVIGGERANELPPQKRNIAMVFQSYALFPHMTARENIGFGGEKAAETAAKVDHAASILNL---
-HSYLDRYPRQLSGGQRQRVAMGRAIVREPSVFLFDEPL

>H3PKQ8_H3PKR1_3_1051056
RYTRFRGRILFSGMVYAPLVMPDVITGLSLLLLF----VA-MNFDRGFWTVTLAHITFSMCFVAVVVQSR
LVSFDRSLEEAAMDLGAPPVTTFMKVTLPVILPAVVSGWMLAFTLSLDDLVIASFTS-GPATTLPMKIYS
QVRLGVTP---EINAVCTILIALVTTG----------DNLSLNVFNREFFALLGASGCGKTTLMRMLAGF
EEPTSGRITLDGQDMRGIPPYKRPVNMMFQSYALFPHMTVEKNIAFGGMAKSEIDARVAEMLKLVKLEQY
GKRKP----HQLSGGQRQRVALARSVAKRPKVLLLDEPL

>H3PH21_H3PH22_1_1051056
-RFRFRGKSATFLGFMLTRSVPGIALSLPLFMVY----SRI-GIIDTHFGLILTYVALNIPFTTWLIDGF
FRQVPKDLAEAAQIDGCTRWQAFWQVEFPLAGPGIASAGIFAFLTCWNEYALASQLTRSVVGLLDYTAEF
T------IDWRGMCALAVVMIVPALALTFVIQKHLVSHGINLEIADKEFVALVGPSGCGKSTTLRMIAGL
ESISGGTLEIGGKVVNDLPPRDRNISMVFQSYALYPHMSVRENMGFSKQPQAEIDRRVNEAAAVLGLEAL
MDRRP----AQLSGGQRQRVAMGRAIVRNPEVFLFDEPL

>H3PLY5_H3PLY3_2_1051056
LNANFRGRGLVRAAILIPWAIPTIVSAKMWGWMLNDKIAWTANPDTAMIAILIVDVWKTTPFMALLILAG
LQMVPSDIYEAARIDGVHPLKVFWRVTLPLIRPALMVAIIFRMLDALRIFDLIYVLTPNNQTKTMSVYAR
ENLFDFDK--FAYGAAASTMLF---------------KGVDMDIRPGEFMVFVGPSGCGKSTLLRLIAGL
EEITSGTLSIDGTVVNSFNPSRRGIAMVFQSYALYPHMTVYENMAFGGKSRQECKARIHAAAEMLQLTPY
LERLS----RQLSGGQRQRVAIGRAIVRDPKVFLFDEPL

>H3PNW6_H3PNW4_2_1051056
AEYRFRGNMLTGLYLAIGIMIPIRLVALL-Q--G----MVAAGLVNTLTALILVYTAQGLPLAIFILSEF
MRTVSDDLKNAGRIDGMSEYAIFFKLVLPLIRPAMATVAVFTMIPIWNDLWFPLILAPSETVTLGAQLFI
GQFVTNWN---AVLAALSLAMFPILILYVLFSRQLIRKDINLEVNDGEFIIFVGPSGCGKSTLLRSIAGL
EDVSAGQVLINGEDVTVTPPSRRGIAMVFQSYALYPHLTVKANMGLGGAPKDEIEGRVAKASAMLALEPY
LARRP----AELSGGQRQRVAIGRALVRNPELFLFDEPL

>H3PME0_H3PME1_1_1051056
----TVLTAVLVSVIALLMAYPVAWI-------TACLIDQPLKLLYTQTAVLIAMTHVLLPFVVLPIYGA
IRNVPKDYGRAAAILGAGPMRTFFEVIFPLTLPGVIGGMILTFLTALGYFITPSLLGSP--KEMMIATLI
SQQLRETL-DWPFAAALVGVLTVLVTVVTLL------DGLDMQIAPGEFLALLGPSGSGKSTILMLLAGF
ERPDNGRILFGNNDYTRVPPHRRNIGMVFQHYTLFPNMSVLDNVAFPGMERSQ---RAREALARVRLADF
ADRSP----KQLSGGQQQRVALARSIVYSPRVLLMDEPL

>Q9HH30_Q9HH28_2_2261
-KYDFPGKGILKALLTVPFVMPSIMVALGFILLFGRLIGRDPGILYSWKAIILAHAFYNFPVVVRMVSSL
WQRINPHYEEAAISLGARGFTLFRKVTLPMLMPAIFASSMLTFVFCFLSFSIPLILG---YQYATIEVDI
FTAIMTLLDKTGAALAIIQI----------------------EAKPGEFLTLLGPSGCGKTTTLRIIAGF
EKPDKGKIYFDDTVMNDVPPYERNIGIVFQDYALFPHMTVYDNISFGKLSKEEIKRRVSWALELVGLKGF
EDRYP----EQLSGGQQQRVALARALVIEPQLLLLDEPL

>Q9HH33_Q9HH32_1_2261
LNERLKGRGVLRAIVLIPWAVPTIILSI-----LGVPVNWLGTPISAFFAIVIADVWKTTPFMTLLLLAG
LQAIPQDLYEAALIDGASMFERFKSITLPLLKPVLIVALILRTIDALRVFDIIYVLTGGGGGATTSISLL
AFNYYNLG-DYGIGSAISILTFVLVL-----------RELSLEVKDGEFMILLGPSGCGKTTTLRMIAGL
EEPSRGQIYIGDRLVADVPPKDRDIAMVFQSYALYPHMTVYDNIAFPKVPRQEIDQRVREVAELLGLTEL
LNRKP----RELSGGQRQRVALGRAIVRKPQVFLMDEPL

>Q7P4N5_Q7P4N6_1_209882
-RTDMYGKKFFRTLFVVTYMVPPYVGAMAWLRLLNPFGLGNAPFNYTTSGIVWVLTCFFYPYAFITISRA
MEKMDPSLEEASRISGASPLKTLLKVTIPMMTPSIIAAGLLVFVASASSYGIPSIIGAP-VTMRIIDFVH
IGSEEGLT---DAMTLAVFLMLISNIILYIST-----QEFNQKFEDGEFITLLGPSGCGKTTMLRLIAGF
EKPSSGEIYIGDKLVSSLPPEKRGIGMVFQSYAVWPHMNVFDNIAYPKISKNEIEERVNQVLKIVHLEQY
KDRFP----SELSGGQQQRVALGRALVAQPEILLLDEPL

>Q7P7B1_Q7P7B0_1_209882
-------------YISILITIFTILLAIPISYYIARIIN--EPIKYNVPAVVIISVYTSLPFAILPLYAV
VEKFDFSLLDAARDLGATNFQAFRKVFISNIKAGIVTSTIFTLIPALGSYAVPKLVG---TNSLMLGNVI
AQHLTVTRNPLASTISGALIILTSIV-----------KDINLKIEQGEFFSIIGPSGCGKTTLLRMIAGF
ISPDSGAIYLGDQNIVDLPPNLRNVNTIFQKYALFPHLNVFENVAFPKVDEKIVNEEVTKYLKLVGLEEH
STKKV----SQLSGGQQQRVSIARALINKPGVLLLDEPL

>C6SDK3_C6SDK4_1_663926
SRANPSVRNGLLLAIMLPFWTSFLLI-------VNNIISEPLDLFYNAFSLNLVMVYAYLPFMILPLYTQ
LVKLDNRLLEAASDLGAGPVKSFLTITLPLSKTGIIAGSMLVFVPAVGEFVIPELVGGS-ENLMIGKVLW
QAFFDQNN-WPLASAVAVVMVALLVVPIALF------DNIDLDIYQHEIFALLGSSGSGKSTLLRMLAGM
ESPNQGKIILDGQDITKLAPYDRPINMMFQSYALFPHMTVEQNIAFGKMPKGEIAARVEEMLRLVQMTKF
AKRKP----HQLSGGQQQRIALARSLAKRPKILLLDEPL

>C6SCE1_C6SCE0_1_663926
TRFDFRGKQLLTTLLDLPFSVSPVVAGLMFVLLFGALEAQGIQIIFAIPGIILATLFVTFPFVAREIIPL
MQAQGDSEEQAALILGASGWQMFWRVTLPNIKWALLYGIILTNARAMGEFGAVSVVSGHINTVPLLVEIF
YNEYNFTG---AFALSGVLALLALA--TLAV------KNINLNVPTGKLVSLLGPSGCGKTTLLRIIAGL
ENADGGKILFDGQDVTAKHVRERKVGFVFQHYALFRHMNVFDNVAFGRPSKGQIRAKVEELLKLVQLSHL
AKSYP----HQLSGGQRQRIALARALAVEPKLLLLDEPF

>B2TX12_B2TX11_1_344609
TRFNFPGRQLLLTLLDIPFAVSPVVAGLVYL-LFYGDEHNLQIMF-SWPGMVLVTIFVTCPFVVRELVPV
MLSQGSQEDEAAILLGASGWQMFRRVTLPNIRWALLYGVVLTNARAIGEFGAVSVVSGSILSLPLQIELL
EQDYNT-----VGSFTAAALLTLMAIITLFLKSM---NDISLDIPSGQMVALLGPSGSGKTTLLRIIAGL
EHQTSGHIRFHGTDVSRLHARDRKVGFVFQHYALFRHMTVFDNIAFGRPNSAAIKAKVTKLLEMVQLAHL
ADRYP----AQLSGGQKQRVALARALAVEPQILLLDEPF

>B2TZ78_B2TZ79_1_344609
-KLPHKVRPLLLFLLIVPFWTNSLILNEFLLWLG----VIDTPIRIMFTPVIIGLVYILLPFMVMPLYSS
IEKLDKPLLEAARDLGASKLQTFIRIIIPLTMPGIIAGCLLVMLPAMGLFYVSDLMGGAKIGNVIVQFLN
IRDWPFGA---ATSITLTIVMGLMLLVY----------QLDLTINNGEFLTLLGPSGCGKTTVLRLIAGL
ETVDSGRIMLDNEDITHVPAENRYVNTVFQSYALFPHMTVFENVAFGKTPAAEI---TPRVMEALRMVQ-
LETFAQRKPHQLSGGQQQRVAIARAVVNKPRLLLLDES-

>B2U4E2_B2U4E3_1_344609
VWFRFPLRNLFFWMIFITLMLPVEVRIFPTV-------EVIANLKMLDSYAGLTLPLMASATATFLFRQF
FMTLPDELVEAARIDGASPMRFFCDIVFPLSKTNLAALFVITFIYGWNQYLWPLLIITDVLGTTVAGIKG
MIATGEGTTWNSVMAAMLLTLIPPVVIVLVMQRAFVRKPLTLDVADGEFIVMVGPSGCGKSTLLRMVAGL
ERVTEGDIWINDQRVTEMEPKDRGIAMVFQNYALYPHMSVEENMAWGGMGKQQIAERVKEAARILV----
LDGLLKRRPRELSGGQRQRVAMGRAIVRDPAVFLFDEPL

>B2TUM3_B2TUM4_1_344609
-HSKPSTRNILLLLVILPSWTSFLIVLNNFLLWLG-VIDQPLTILHTNLAVYIGIVYAYVPFMVLPIYTA
LIRIDYSLVEAALDLGARPLKTFFTVIVPLTKGGIIAGSMLVFIPAVGEFVIPELLGGP-DSIMIGRVLW
QEFFNNRD-WPVAAAVAIIMLLLLIVPIMWFHKH---DDVSLTIYKGEIFALLGASGCGKSTLLRMLAGF
EQPSAGQIMLDGVDLSQVPPYLRPINMMFQSYALFPHMTVEQNIAFGKQDKLPKAEIASRVHEMLGLVH-
MQEFAKRKPHQLSGGQRQRVALARSLAKRPKLLLLDEPM

>G8AWY8_G8AWY9_1_1064539
VRSRMRGKGAMLAFILSPVIVPRMIIAVGMFYLF----AQMGLVG-TILGLVIGHTVVAVPYVVMTMTAV
LRNYDTRLDLAAQSLGARPLAALRHVTFPILGAGMLSSFLFAFATSFDELTIS--LFSSGLSATLPKQFW
DEVTLQVS----PVIAAVSTGLLVFVAVLI----------DLVVADGEFLTLLGPSGSGKTTLLSLLAGL
VPPDEGIVRIGAQDVTYAPPYERDIGVVFQNYALFPHMTIAENIAFPKIPEAEAKKRAREALEMVHLPHI
AGRYP----RELSGGQQQRVALARCMVYKPSIILMDEPL

>G8AFD4_G8AFD9_5_1064539
-------------------VVPFWIF-------AWYLFSEPQRLLGGDAGVIIGMVYVYILFMVFPIMNA
MESLDRNQIEAARDLGAGWLRIHRRIVIPHAKPGIAVGCIMTFMLAAGSYAVPALLGGP-QSRWFTEVIY
NWFFEGGN--WNQGAAYAFILLILCVAFILLM-----RDVSLTVGAGEFFSFLGPSGCGKTTILRMVSGF
MEPTEGAIRIGGRDMRGIGPNKRPTALIFQNLALFPLMTVAENIGFGGVPSAERQGRVRKLLDLVALPDA
AEKKV----TELSGGQRQRIAIARALAVEPAVLLLDEPL

>G8AVH2_G8AVH3_1_1064539
-RTDLPFRRTIRVLTLTAFVTPSFIGATGWILLAAPAEAGPLLNIYSMTGAIFICGIYTVPYSFTMVSSA
LDEMAVELEDAAATLGSGTLRTMLSITIPLVTPAVIASFILSFIQGLTLFGVPAFLLTPT--IPVVTTKL
AEFYQLFPPEIYMAAAYCMPLLLVTAMLFWMR-----HGIDLQVPNGTLLALLGPSGCGKSTTLQLLAGF
EAPTEGEIWADDVLLSSLPPEKRGISLVFQNYAVWPHKTVAENVAFGRLPKAEIAERLDRTLRTVRLEAL
RDRYP----SELSGGQQQRVALARALAVEPRILLLDEPL

>G8AX84_G8AX82_2_1064539
---------------------------------VSRLIATPIEFMYTETGVIIALTHVLVPFMVLSVWAS
LQRLDPQVENAALSLGAKPFTVLRRVVLPQVVPGILSGSIIVFALAASAFATPAIIG---GRRLKVAATL
AYDEFLNTLNWPLGAAIAILLLLANIVII--------DNLSLTVEKGELVSLLGPSGCGKTTTLQMIAGF
LDPSAGRVTLDGADLLARKPNERGLGIVFQSYALFPHMTAAENVAFGGIPRADRDRMVRDALQLVGLGAF
GDRYP----RRMSGGQQQRVALARAMVIKPSLLLLDEPL

>G8AZI6_G8AZI7_1_1064539
-NYERFLTTFFGGVMSFSLGLAALVIA------FPFLMAEPQSLSPSFGALLAGLVYQAFPYTVLVLYPA
LARLDPYLEEAARTLGSSPLRAFFTVVVPGLRNTIVATTIMVFVFALGSYLLPQLLGRPQHWTLSVLITD
QAIYQSNM---PFAAAMAVFLVLVSLAL---------HGASLRIPHGQFVCLLGPSGCGKTTLLRMIAGL
EDPSGGRLVIDGRDITTAPAHTREFGMVFQSLALFPHLTAGENIAYPGATKAEQRKRADELLELVRLPGV
ADRPV----SKLSGGQRQRVAIARALALSPKLFLLDEPL

>G8AWP6_G8AWQ0_4_1064539
LSRDGRAVRIAGPIFLGPQVVPVIILALGTLLVF-------SRFGYGSMGIVLVHAVLALPFVTTTVSGA
LRQTGDTLARAARVLGARPHEAFWHVTLPTIRPAVISAGVFAFFISFDELVIALFVM---RNETLPMRIW
ADMRHDLT---PVVAAVASLLILATFAAVFLSDRIQRHDFSLTIRPGEFLTILGSSGSGKTTALNALAGF
STADSGDIRIDGRSVIDEPPERRNLGMVFQNYSLFPHMSVFDNIAFPRMPRRDIKERVERVLEIVRLGPL
AGRMP----RDLSGGQQQRVAFARAIVFEPPVLLMDEPL

>G8AW95_G8AW94_1_1064539
MPRHGWRVAATLVVLALPLLIPWNVVGTIWQIFAREPYNYTADPLSAWVTIVVMDVWHWTSLVALLCYAG
LRSIPDAFYQAARIDGASRWAVFRNIQLPKMHRVLLIAVLLRFMDSFMIYTEPFVVTGGGGNSTTFVSID
LVKLALGQFAAALSIVYNLIILAVCWVFYTVM-------MTHVWEQGGAYALLGPSGCGKTTLLNIISGL
LTPSEGRVLFDGKDVTALPTEARNIAQVFQFPVVYDTMTVYENLAFPGLRGAPLDARVREIAGLLDLTAD
LNRRG----RNLTADAKQKISLGRGLVRPDAAILFDEPL

>G8ASL2_G8ASL3_1_1064539
-------KLLLGFALFMTQMLPEAMLVVPLYDIF----TKL-SLLNTLLGLILANTAFTVPVVTWILKGA
IDGVPSEIEEAARVDGCSRLGIVLAVVVPLIAPTLAAAAVIAFFHGWNEYVFAQTFISDDVG-------L
ASFVGELSTVHTVMAVGFIYTLPAVVFYLFVQRYVVADNVSLEAGDDEFLVLLGPSGCGKSTILRMIAGL
ETVTSGEIHLGGKRVDELPPSDRDMAFVFQSYALYPHMTVRRNIAFPFKRRIENSPEVRELVERTADTLA
LTKVLDRHPRTLSGGQRQRVALGRAMVREPSAFLMDEPL

>G8AW25_G8AW26_1_1064539
GRVRFRGRGLLLFVVLGVSMFPQVAVLSGLF-------ELVRWLGYNRIGLVLSYLIFTLPFTVWVLTTF
MRELPKELEEAAMVDGAGPFVIVTRVFLPLMGPALAATGLLAFIAAWNEFLFALTFTLTDVAIALMSGAS
QYELPWGQ----IMAASVVVTVPLIGLVLLFQRRIVSHGVDLEVADGEFVAFVGPSGCGKSTLLRLIAGL
EEPSGGDLSIGGQRVNDRPPAARGIAMVFQSYALYPHMTAYDNMAFGRTDKGTIAERVRAAARLLQIEDL
LDRK----PRDLSGGQRQRVAIGRAIVREPQVFLFDEPL

>G8AQZ8_G8AQZ5_3_1064539
--------------IRMISWIPFLG--------RNGIDQPLEFLLFSDFAVVLAFVHLYALFMVVPIFNS
MMRIDRALVEAARDGGASAAQVVWNVILPLAKPGIAIGSIFVVTLVMGDFITVRLMSGGQIGLMIANEIS
LLQYPAAA----ANAVVLLAVVLIMVVA---------DGIDLRIAAGAYCCLLGPSGCGKTSTLRMIAGH
EDISDGDLLIGDTVVNGEPPARRGTAMMFQSYALFPHLDCTDNVAFSKMKGVAKEERRRRAREMLDLVH-
MSQYADRLPAQLSGGQQQRVALARALITRPGVLLLDEPL

>G8AZ98_G8AZ99_1_1064539
-RFEFRGAVLIQSLGIIPLIMPPFIGAVAMQLLFGRHFGISIPFMEGLNGVIFVQSIHYFPFILINLSAS
LKNIDRAMEESAQNLGCHGFRLFRRIVFPLAMPGYVAGASLVFIKVFDDLGTPLLLN---VNDMLAP-QA
YLRISSIGIPM--GYVISVVLIVCSLLALWV------KDIHLDIKPGEFFAFLGPSGCGKTTLLRLIAGF
NTAQRGAVTIGGRDISGLPAHKRDVGMVFQSYALWPHMTVRRNVAFGRVPRAEIERRVDAALDLVGLKHL
ADRRP----SQLSGGQQQRVALARTIVIEPKVLLLDEPL

>G8ATB0_G8ATB1_1_1064539
AKFDFRGKDVLITLIDLPFSVSPVISGLIYVLLFGLLKSQGIQIIFAVPGLVLATVFVTFPFVARELIPL
MQEQGNEEEEAALVLGASGWQTFWRVTLPNIKWGLLYGVLLCNARAMGEFGAVSVVS---NTMPLHVEIL
YNEYNLVA--AFAVASVLAMLALVTLVV---------DAVDLEVRSGELLALLGPSGSGKTTLLRIMAGL
EFADSGSLLLNGEEALSLTPRERQVGFVFQHYALFRHMTVFENVAFGRPASTEIKRRVMELLELVQLAHF
ADRYP----AQLSGGQRQRVALARALAIEPKVLLLDEPF

>G8AU65_G8AU62_3_1064539
TRSGPRMQSALILVIILPLLTSVVVRTFAWIVILGRLAETPLRLLYTEGGLVAALVQVQMPLMVLPLITT
LSRLDPNLLDASAALGAGPWRGFLKVTLPLSLPGIVAGCLLTYAAAVTAFITQSLVG---GGQMLFMPQY
IYQQTITLHPFAAAISIVFMMSVLGVVM---------DNVTLEIKAGELVALLGPSGCGKTTLLRILAGF
QAQTLGRVVIGDRVVDSLPPAGRGVGIVFQNYALFPHMTVAQNVAYGGAARDAVRARVEAMLGLVKLDAM
RDRFP----KQLSGGQQQRVALARALAIQPSILLLDEPF

>G8AXQ7_G8AXQ8_1_1064539
YLVRVVKSRALRRTCVILLVLPLFTF---GWMVLLGILDRPMRFLGTELGIVIGLVYILLPFIVLAVGNA
LAAVDPALEDASSDLGATPFDTFRTVTFPLCLPGLMSGIVMVFTLAVSAYVTPALLSGGKTVFPMLIFQQ
YSTVFDVN--YGGALSMTLLVMTLVLVG---------RDVSLDVAHGEFVALLGPSGCGKTTLLRCIAGF
LSPDSGTIRIGGEDVTRLPPHRRPLNTVFQHYALFPHLSILDNVAYGRRHGVARGEALERAREALELVG-
LDSAAGRHPRELSGGQQQRVALARAFVNRPKLLLLDEPL

>G8AE58_G8AE57_1_1064539
AFFRFPLRMVFFWMIFITLMLPVEVRIIPTY-------EVVANLGLIDSYAGLTIPLIASATATLLFRQF
FLTIPDELVEAAKIDGAGALRFFLDVVLPLSRTNIAALFVILFIYGWNQYLWPLLITNSAMETVVIGITK
MIGNGEAATWNLIMATTVLAMLPPVAVVVLMQRWFVKKGIDISVADGEFLVLLGPSGCGKSTLLRMVAGL
ESITGGEIAIGGRVVNGLEPKDRDIAMVFQNYALYPHMSVFDNMAYGGLPKAEIQARVAKAAEILELNRF
LDRRP----SQLSGGQRQRVAMGRAIVREPAAFLFDEPL

>G8AXU0_G8AXT9_1_1064539
TRWRFRARRRVALWILATRMAPPIALTIPFFLA-----YRWVGLQDSVVGLALIYMTFNISIVVWFMQTF
FAAIPRSLEEAAWIDGCGVWQAFRRVTLPLAAPGLAATAVFCFIFSWNDFFFALILTRTNVTAPVAITNF
LQYEGWEW--GKIAAAGTLVMLPVLAFTLLVRKYLVRHGVSVDIADGEFVALVGPSGCGKSTLLRMIAGL
EEAGEGEIRIGGRLVNDVPPKDRDIAMVFQNYALYPHMTVAQNLGFADVDRGEIAARVARAAEVLGLSAL
LDRRP----GQLSGGQRQRVAMGRAIVRDPRLFLFDEPL

>G8AVW6_G8AVW7_1_1064539
-------------------------------------------LVFNTTGVVIGLVEILMPYMILSLLAG
FGRVLPEYEEAAASLGAPPLAVFRHVVLPLSAPGALLGALLTFVLTVGSFVTPKLLG---GGRVPLVATE
IQDQAAVTLDWPVAAVLSLLTLLLF-------------ALSLEVAGGELLGLVGPSGCGKTTALRLIAGL
TPASGGRVLVGGRDITALPAHARGIGLVFQNYALFPHMTAADNVAFGGLPAAERHARTAEALAMVRLSHL
GGRKP----RALSGGQQQRVALARALAIRPNLLLLDEPL

>G8ALX5_G8ALX6_1_1064539
ARAEPSRRGPLMMLVILPFWTSFLIRIYAWIGILKALTTEPFELLYSDWAVYIGMTYCYLPFMVLPLYAT
LEKLDPTLLEAAADLGCRPWKAFLTVTLPLSLPGIIAGSLLVFIPSVGEFVTPELLGGP-DTLMIGRVLW
NEFFANRD---WPVASAVAIALLLFLVVPIMV-----DEVSLSIYRGEFFALLGGSGSGKTTLLRMLAGF
ETPTEGKIFIDGVDMAGIPPYERPVNMMFQSYALFPHMSVEQNVAFGGVAKAEIKERVGAILDLVQLGQF
GKRKP----HQLSGGQRQRVALARSLVKRPKLLLLDEPL

>A9WD06_A9WD05_1_324602
TAYRFPGQRLFDWALMLPMAVPSYVLAFVFMATFDYAWFGSSAWFPSIRSGIFVMTLTLYPYVYLLARAA
FHEHGRGTFEVARTLGVTRLQAFLRVVLPMARPSLVAGLSLVLMEVLTDVGTVRFLN-------------
-------------------------------------NNVSLAAAQGECLVIVGPSGCGKTTLLRLIAGL
DVQDEGSIKIQNRIVSGVPPEKRRVGLVFQDYALFPHMTIARNVAFGGRSKADVQRRVYEMLEMVHLAHM
ADRYP----HELSGGERQRVALARALAPQPDILLLDEPF

>A9WBU3_A9WBU2_1_324602
-RSPQQWRMPLLMLILIPFWTNFLVRIYAWQIILANIGVGRLPLLNNEGATLLGLVYGELPFMVLPLYAA
LDRFDFTLMEAAADLGANKVQAFLRVMLPMTMPGIVAGSVLVFIPTLGQFVVSELLGGAKLGNLIQRLFL
RANPINWP---LGSAMAVLMMIVLLVLIMM-------DHVNLQIRDGEFFSLLGPSGCGKTSSLRMIAGF
ELPTAGSILIHGREMGITPPHLRPVNTVFQSYALFPHMTVAQNVAFGKTPKAEIAHRVREALELVRLTGL
EERRP----RQLSGGQQQRVALARALVNHPEVLLLDEPL

>I4JEU9_I4JEV3_4_656421
ARMRFPGKATLLKGMLIFQMFPAVLSLVALYALFDRLGEYIPFIGLNTHGGVIFAYLGGIALHVWTIKGY
FETIDSSLEEAAALDGATPWQAFRLVLLPLSVPILAVVFILSFIAAITEVPVASLLLRDVNSYTLAVGMQ
QYLNPQNYLWGDFAAAAVMSALPITIVFLLAQRWLVNKDINLDIHEGEFVVFVGPSGCGKSTLLRMIAGL
ETITSGDLFIGEKRMNDTPPAERGVGMVFQSYALYPHLSVAENMSFGLKLAGAKKEVINQRVNQVAEVLQ
LAHLLDRKPKALSGGQRQRVAIGRTLVAEPSVFLLDEPL

>I4JAD4_I4JAD3_1_656421
RYTSGKMKAFFYIAVMLPMWASYIVKAYAWTLLLAKPAVGGNTLSTSGLGRFLVFLYIWLPFMILPVQAA
LERLPPSLLQASADLGARPRQTFRYVVLPLAIPGIAAGSIFTFSLTLGDFIVPQLVG---PGYFIGNMVY
SQQGAIGN--MPMAAAFTLVPIILIALYLAF------DGVSIAIKDGEFFSMLGPSGSGKTTCLRLIAGF
EQLSGGAISIFGKPASNLPPWERDVNTVFQDYALFPHMSILDNVAYGGVNKKQ---RAQEALEKVALGFV
HQRKP----SQLSGGQRQRVAIARALVNEPRVLLLDEPL

>I4J2D3_I4J2D2_1_656421
-HSKPSTRNILLLLVILPSWTSFLIVLNNFLLWLG-VIDQPLTILHTNLAVYIGIVYAYVPFMVLPIYTA
LIRIDYSLVEAALDLGARPLKTFFTVIVPLTKGGIIAGSMLVFIPAVGEFVIPELLGGP-DSIMIGRVLW
QEFFNNRD-WPVASAVAIIMLLLLIVPIMWFHKH---DDVSLTIYKGEIFALLGASGCGKSTLLRMLAGF
EQPSAGQIMLDGVDLSQVPPYLRPINMMFQSYALFPHMTVEQNIAFGKQDKLPKAEIASRVNEMLGLVH-
MQEFAKRKPHQLSGGQRQRVALARSLAKRPKLLLLDEPM

>I4J4C2_I4J4C3_1_656421
TRFNFPGRQLLLTLLDIPFAVSPVVAGLVYL-LFYGDEHNLQIMF-SWPGMVLVTIFVTCPFVVRELVPV
MLSQGSQEDEAAILLGASGWQMFRRVTLPNIRWALLYGVVLTNARAIGEFGAVSVVSGSILSLPLQIELL
EQDYNT-----VGSFTAAALLTLMAIITLFLKSM---NDISLDIPSGQMVALLGPSGSGKTTLLRIIAGL
EHQTSGHIRFHGTDVSRLHARDRKVGFVFQHYALFRHMTVFDNIAFGRPNAAAIKAKVTKLLEMVQLAHL
ADRYP----AQLSGGQKQRVALARALAVEPQILLLDEPF

>I4J6M2_I4J6M1_1_656421
VWFRFPLRNLFFWMIFITLMLPVEVRIFPTV-------EVIANLQMLDSYAGLTLPLMASATATFLFRQF
FMTLPDELVEAARIDGASPMRFFCDIVFPLSKTNLAALFVITFIYGWNQYLWPLLIITDVLGTTVAGIKG
MIATGEGTTWNSVMAAMLLTLIPPVVIVLVMQRAFVRKPLTLDVADGEFIVMVGPSGCGKSTLLRMVAGL
ERVTEGDIWINDQRVTEMEPKDRGIAMVFQNYALYPHMSVEENMAWGGMGKQQIAERVKEAARILELDGL
LKRRP----RELSGGQRQRVAMGRAIVRDPAVFLFDEPL

>I4J9H3_I4J9H2_1_656421
-KLPHKVRPLLLFLLIVPFWTNSLILNEFLLWLG----VIDTPIRIMFTPVIIGLVYILLPFMVMPLYSS
IEKLDKPLLEAARDLGASKLQTFIRIIIPLTMPGIIAGCLLVMLPAMGLFYVSDLMGGAKIGNVIVQFLN
IRDWPFGA---ATSITLTIVMGLMLLVY----------QLDLTINNGEFLTLLGPSGCGKTTVLRLIAGL
ETVDSGRIMLDNEDITHVPAENRYVNTVFQSYALFPHMTVFENVAFGKTPAAEI---TPRVMEALRMVQ-
LETFAQRKPHQLSGGQQQRVAIARAVVNKPRLLLLDES-

>I4J9V3_I4J9U7_6_656421
SRLRFKGRMTINASFYTVYMFSGILLVVPLF-------KIITALGDTEMALIITMVTQTLPTAVFMLKSY
FDTIPDEIEEAAMMDGLNRLQIIFRITVPLAMSGLISVFVYCFMVAWNDYLFASIFLSSA--NFTLPVGL
NALFSTPDYIWGRMMAASLVTALPVVIMYALSER---KDFNLEIADKEFIVFVGPSGCGKSTTLRMIAGL
EEISGGDLLIDGKRMNDVPAKARNIAMVFQNYALYPHMTVYDNMAFGKIAKEVIDERVNWAAQILGLREY
LKRKP----EALSGGQRQRVALGRAIVREAGVFLMDEPL

>F5HVM5_F5HVM7_2_525243
VRYNFPGKRLVDALVDLPFALPTAVAGIALTSLYAPLEPLGVQVAYTPIGITLALVFIGIPFIVRTVQPV
LSDIETELEEAASALGANRWQTITKIILPILLPALFTGFALAFARGVGEYGSVIFIAGNQAPLMIISRLE
EYDYAGAT---TIAAVMLVLSFIILFVINLL------KNISLDFPEGELVALLGPSGCGKTTLLRIIAGL
ESADGGQVLLEGEDATNVHVRERQVGFVFQHYALFRHMTVFDNIAFGRPSEAEIKKRVTRLLDLVQLGFL
ADRYP----AQLSGGQRQRIALARALAVEPRVLLLDEPF

>F5HXN5_F5HXN4_1_525243
TNVNIKGKGFFKLVAFLPILAPSLLPSLALVYLFGKFKPLLGDIQYGPIGILISYCFWLFPAILMLMMVS
FRSVDQRLIEASLSLGKNIWKTHYHVTLPAIRYGLISASLVAFIYVLTDFGIPKVIGGS-FNMMALDVYK
QIIGQQNM---SMGAVISILLLLPAVFVFI-------AHINLDLKAGEFVSFLGPSGCGKTTLLRIIAGL
EKPDYGKVIKKGADITLLSAEKRHCGIVFQNYALFPNLNVEENITFGKWDKAQRSQRVQQLLELIELPDI
A----KKYPNQLSGGQQQRVALARAIAPKPDILLLDEPL

>E5QY42_E5QY43_1_548473
YITRSKFQNILLMIMIIPTWINLLLIGL-----LSHHLFNLPSFNLLFTTFLVVASYIYIPFMILPIFNS
MKAIPNNLLQASSDLGASPFYTFRKVIMPLTKEGVMTGIQVTFIPSLSLFMITRLIAGNKIN--IGTAIE
EQFLTIQN--YGMGSTIAIFLIVFMAFILIIT-----DDIDIDIESGYFYTLLGPSGCGKTTILKLIAGF
EYPDSGEVIYQNKPIGNLPPNKRKVNTVFQDYALFPHLNVYDNIAFGKLSKTEIDQKVTEALKLVKLSGY
EKRNI----NEMSGGQKQRVAIARAIVNEPEILLLDES-

>E5QUA2_E5QUA4_2_548473
NHPVVKGKKFIRTVLILPWAVPSFVTILIFVALFNDAPAWLSDPFWSKVALIGIQVWLGFPFVFALFTGV
LQSISSDWYEAADMDGASSWQKFRNITFPHVIYATAPLLIMQYAGNFNNFNLIYLFNKGGAGSTDILISW
VYNLTFEFNNMGAVVSLIIGFIVAII-----------KDFNLHITDKEFIVFVGPSGCGKSTTLRMVAGL
ESITSGDFYIDGERMNDVEPKNRDIAMVFQNYALYPHMTVFENMAFGKVNKKEIEQKVNEAAEILGLTEY
LGRKP----KALSGGQRQRVALGRAIVRDAKVFLMDEPL

>G2EMH1_G2EMG8_3_1075088
LTRKLRGTNFFRTVFFMPNLIGGIVLGYTWQTMINAATTISADWKFGYAGLIMLLNWQLIGYMMIIYIAG
LQNVPPELIEAAELDGVNKWEMLRHVTIPMVMPSITICLFLTLSNSFKLFDQNLALTNGAQTEMVALNII
NTLFNRMNVGQ---AKAVIFVVVVVVIA---------KKFNLEIADGEFLVLVGPSGCGKSTTLRMLAGL
ENVTDGAIFIGDKDVTHVAPRDRDIAMVFQNYALYPHMTVRENMGFAGKSQDEINKRVDEAAATLGLTEF
LERKP----KALSGGQRQRVAMGRAIVRNPQVFLMDEPL

>G2EQX4_G2EQX2_2_1075088
SILRFPGRNLVFLLVISALMVPSEVTVISL----------VSQLGWRDTYQGIIVPLAGIAFGTFLMRNH
FMSIPSELIEAARMDHCGHFRLLWKVLLPISMPTLVAFSMITVVNEWNQYLWPFLMA-ETNSATLPIGLT
MLQNNEGVSNWGPVMAATIMTMLPVLVMFLA------DKLNLEIADGEFLVLVGPSGCGKSTSLRMLAGL
EPIDEGRLLIDGKDATELRPQDRDIAMVFQSYALYPNMTVRDNMGFALKNQKVAKAEIEKRVAEASRILQ
LDPYLDRKPAALSGGQRQRVAMGRAIVREPSVFCMDEPL

>G2EQ87_G2EQ84_3_1075088
MNKEFRGRALVRAAILIPWAIPTAVTAKLWQFIFAPSISWTTDPWAARAAVILADVWKTTPFMALLILAG
LQMIPKETYEAARVDGATAWQQFTKITLPLVRPALMVAVLFRTLDALRMYDLPVIMISSSSNSPTAVISQ
LVVEDMRQNFNSASALSTLIFLLIFFVAFIMIRF---HELDLDIADGEFLVLVGPSGCGKSTTLRALAGL
EGVESGVIKIDGKDVTGQEPADRDIAMVFQNYALYPHMTVAKNMGFAKLPQAQIDAKVKEAAEILGLTEF
LDRKP----KDLSGGQRQRVAMGRALVRDPKVFLMDEPL

>G2EKR6_G2EKR5_1_1075088
DRTDVFGRTALRLFLLSPLLIPPFIGAIAWLQLFGKRFFGTEVWDYGADGVTFLLIVHSYPTVYIIVSAA
LRQLPSDLEQAARIAGADTFTVLRTITLPLLKPALLSAFTLTAVANLADFGIPALLGS-PRFETLATMIY
RFMESGTVSPLQVVSTIGVVLLFLGI-----------QDINLKIEPEEFVVLIGPSGSGKTTMLRTIAGF
VEPSSGSVLIGGEDMTHVPPERRRMGMVFQQHAVWPHMSVAKNVGYPGQKGASISKRVERTLALVGLEGF
GSRRP----ASLSGGQRQRVALARAIIADPTVLLLDEAL

>G2ENN0_G2ENM8_2_1075088
QKSNVYGRKWFATALIIPYVLPSWTFALAWQTIFTNGLNPPDWLAYGRIPMIIIFTLHYGPLVFLLISNS
LSRIDSRNEEAALNAGADRLTVLWKITLPLLRPAILSASTLVLAKSIGEFGAAYVIGLP-VNFSVLSTSL
YQSINTRQ--TGVAAVLAGALILIGAIGLFA------DGIDLRIEDTELLCLLGPSGCGKTTTLRMLAGL
ESITSGSITVGDQVWDDVPANRRQAPLVFQSYALWPHLSVAENVAFGGVPAAERSTRVRDVLSTLSINQY
ADRFP----ADLSGGQQQRVALARALALRPEVMLLDEPL

>G2EPZ5_G2EPZ2_3_1075088
SRYRFKARRPGLIALLIVQMFPQLLVAIFLL-MFS-IKSVYPWLGLNSLPLILIYLGGSLGSNTFLMFGF
FNTVPTEIDKAAVIDGASHAQVYWRIVLPLITPSLVVVGMLAFVASFSDFLMAQIVLQDP-QKWTLAVGL
YQFVSVQFGWGVFTAGAVIAAAPVVLLFIILQRYIVS-DANLDIRDGEFVILVGPSGCGKSTLLNMIAGL
EDITGGELRFDDQVVNDFSARDRDIAMVFQSYALYPHMTVRENIEFPRMPKSEIQDKVAEVSASLGLDEY
LDRKP----AQLSGGQRQRVAMGRAIVRHPKVFLMDEPL

>E1P1H4_E1P1H3_1_869214
TRFDFRGKQLLTTLLDLPFSVSPVVAGLMFVLLFGALEAQGIQIIFAIPGIVLATLFVTFPFVAREIIPL
MQAQGDSEEQAAMILGASGWQMFWRVTLPNIKWALLYGIILTNARAMGEFGAVSVVSGHINTIPLLVEIF
YNEYNFTG-----AFALSGVLALLALATLAV------KNINLNVPTGKLVSLLGPSGCGKTTLLRIIAGL
ENADGGKILFDGQDVTAKHVRDRKVGFVFQHYALFRHMNVFDNVAFGRPSKGQIRAKVEELLKLVQLSHL
AKSYP----HQLSGGQRQRIALARALAVEPKLLLLDEPF

>E1P2Q2_E1P2Q3_1_869214
IMLPFWTSFLLRVYA------------------WMGIISEPLDLFYNAFSLNLVMVYAYLPFMILPLYTQ
LVKLDNRLLEAASDLGAGPVKSFLTITLPLSKTGIIAGSMLVFVPAVGEFVIPELVGGS-ENLMIGKVLW
QAFFDQNN-WPLASAVAVVMVALLVVPIALF------DNIDLDIYQHEIFALLGSSGSGKSTLLRMLAGM
ESPNQGKIILDGQDITKLAPYDRPINMMFQSYALFPHMTVEQNIAFGKMPKDEIAARVEEMLRLVQMTKY
AKRKP----HQLSGGQQQRIALARSLAKRPKILLLDEPL

>G0BTY1_G0BTY0_1_768490
TRFTFPGRQLLLTLVDIPFAVSPVVAGLIYL-LFYGDTHNI-QVMFSWPGMVLVTIFVTCPFVVRELVPM
MLSQGSQEDEAAILLGASGWQMFRRVTLPNIRWALLYGVVLTNARAIGEFGAVSVVSGSIFSLPLQVELL
QQDYNTVG---SFTAAGLLTLMAIITL----------NDISLDISSGEMVALLGPSGSGKTTLLRIIAGL
ESQSGGKLGFHGTDVSHVHARDRRVGFVFQHYALFRHMTVFDNIAFGRPSAAAIKQKVTQLLEMVQLGHL
ANRYP----SQLSGGQKQRVALARALAVEPQILLLDEPF

>G0BKK2_G0BKK1_1_768490
-HSKSSTRNILLLLVILPSWTSFLIILNNFLLWLG-VIDHPLVILHTNLAVYIGVVYSYLPFMVLPIYTA
LTRLDYSLVEASLDLGAKPLKTFFSVIVPLTRGGIIAGSMLVFIPAVGEFVIPELLGGP-DSIMIGRVLW
QEFFNNRD-WPVASAVATVMLLLLIVPILWFHKH---EDVSLTIYKGEIFALLGPSGCGKSTLLRMLAGF
EQPTEGQIMLDGQDMSHVPPYQRPINMMFQSYALFPHMTVEQNIAFGKMPRAEIAERVAEMLSLVHMQEF
AKRKP----HQLSGGQRQRVALARSLAKRPKLLLLDEPM

>G0BHV5_G0BHV6_1_768490
VYFRFPLRSLFFWLIFLTLMLPVEVRIFPTV-------EVISNLNLLDSYTGLTLPLMASATATFLLRQF
FMTLPDELLEAARIDGAGPMRFFWDIVLPLSKTNLAALFVITFIYGWNQYLWPILITSDAMGTAVAGIKS
MISTSGAPTWNQVMAAMILTLIPPLTVVLLMQRWFVRKQIDLDVADGEFIVMVGPSGCGKSTLLRMVAGL
ERTTSGDIYIDSQRVTDMEPKDRGIAMVFQNYALYPHMSVYDNMAYGGFGKQHIQQRVEEAARILELEPL
LQRKP----RELSGGQRQRVAMGRAIVREPAVFLFDEPL

>G0BTM7_G0BTM5_2_768490
NQKDLRFKPLIRTIFILPWAVPGFVTILVFAGMFNDPKAWMTDPFWTKTALIMMQTWLGFPFVFAMTTGV
LQAIPDDLYEAATMDGASTWTKLRTITLPLVLYSIAPIIITQYTFNFNNFNIIYLFNNGGAGGTDILVSW
IYKLTMSS--SQYAIAATITILLSIFVV-G-------HNINLEIKGGEFAVFVGPSGCGKSTLLRMIAGL
EEISDGDILIGEERVNDVAPAHRGVAMVFQSYALYPHMTVAENMGYGGTPKEEIRHQIEMVAKTLQLTHL
LDRKP----KQLSGGQRQRTAIGRAIVRNPKVFMFDEPL

>G0BQJ9_G0BQJ5_4_768490
ARMRFRGKSTLLKSMLIFQMFPAVLSLVALYALFDRLGQYIPFIGLNTHGGVIFAYMGGIALHVWTIKGY
FETIDNSLEEAAALDGASPWQAFRLVLLPLSVPILAVVFILSFIAAITEVPVASLLLRDVNSYTLAVGMQ
QYLNPQNYLWGDFAAAAVLSAIPITAVFLLAQRWLV-KDVNLTIDDGEFVVFVGPSGCGKSTLLRMIAGL
EDITSGDLLIGDKRMNEVPPSERGIGMVFQSYALYPHLSVADNMSFGLKLAGAKKAEISQRVNQVSEVLQ
LAHLLDRRPKALSGGQRQRVAIGRTLVAEPDVFLLDEPL

>G0BL16_G0BL15_1_768490
-FLMVRTDLPGRRFIEPLILVPIFVV-------AAGLLGFVPWNIYSMSSIVVIAGLTHVPHAYLYISSA
LRSVGSDVEEAARTAGASPLQVMTAVSLPMVRPSILYAGVLLFFLGLEVFGLMLVLGDP-EGNLVLATYL
YQLTNKLG---TPSYHLMAAVAVVLICITIPLVMLQRKGVSMQLKRGEVVSLLGPSGSGKTTLLRAVAGL
EKPTQGCIIIGSNRVYDIPAEERNLGLVFQSYALWPHKTVFENVAYPKVASAEISQRVQGVLDQLGLGAL
GKRHP----HQLSGGQQQRVAIGRALVYNPPVILLDEPL

>G0BQL1_G0BQK9_2_768490
------FHDFVMSFTNMTSNFAGVPLAFAFVILLGLKYGLMESFNYSKTGLIVLYTYFQIPLGVLLLYPA
FDALREDWRESASLLGASPWRYWRHIGLPVLAPALMGTFVILLANALGAYATVYALT--TNFNVIPIRIS
SLVAGDISLLASALAMLLVA-----------------QDIDFTAEEGEFVTLLGPSGCGKSTLLRCLAGL
TSVDSGQILLQGQDLVPVPPQKRGIGMVFQSYALFPNMTVEGNVAFGKLAAGQIQHRVEEVLALVELTEL
AKRYP----HQLSGGQCQRVALARSLVTRPRLLLLDEPL

>G0BSQ4_G0BSQ2_2_768490
SFSRYPGRDGWLFASLAIYMVPPVAFVLPLYFI-----LQQLALLNTHIGLVLVYCSLILPFLTWMLKNQ
FDALPIDIEQAARLDGLRQWQVLLRITLPLAKPALGASALFGWLLAWDEFFYALLFTSNI-QAQTLPVTI
AGFTAGRATDGLIAAVGILAAIPPLFIAIWLQKTLVSNPLDLIIPDGSFTVLVGPSGCGKSTLLRLLAGL
DTLSDGAILLDKQKINDLDPADRDIAMVFQSYALYPHLTVAENMAFHKVSKSEQQSKVQQAARILAIDHL
LQRYP----KELSGGQRQRVAMGRAMVRNPKVFLFDEPL

>G0BPD4_G0BPD5_1_768490
TRTPLPFKKGLRLLSVLPIITPPFVIGLALMLLFGRFGIEPGRWLYGLTGIWIAQVLSFTPIAFLVLIGV
VEGVSPSLEEASQTLRANRWRTFRYVSLPLMAPGLANAFLISFIESMADFGNPMVLGGSHSTEIFFSVVG
AQNDP------SRAAVLAIILLCFTLSAFVLQRL----GLSLTVEPGTLVTLLGPSGCGKTTTLRLLAGL
EHPTTGRILIGGKEVTHLPANERDVAMVFQSYALFPHMNALDNVMYGLASKLSRKEALDRAHEGLKLVGL
ENMG-KRLPAELSGGQQQRIAVARALVLEPQVLLLDEPL

>G0BGC9_G0BGC7_2_768490
ARISFRGRKYLLFTILCVSMFPQVAVLSGMFEL-----VRFMGLYDSLGALVLSYTTFSLPFTVWVLTTF
MKAIPVELEEAAIVDGANTWTIITRIFAPIMGPSLVTTGLLAFIGAWNEFMFALTFVISSVAIGMLQGAS
QFELPWGT----IMAASVIVTLPIIVLVLIFQRRIVSKSLDLQINSGEFVVIVGPSGCGKSTLLRMIAGL
EEISSGGMYIDGNYVNDDTPAERGIGMVFQSYALYPHMSVYKNMAFAGHSAEEIDRRVRESARILQLEPL
LERRP----KDLSGGQRQRVAIGRAIVREPKLFLFDEPL

>G9YPY6_G9YPY5_1_411475
------TKGLFQTLYFLPYVTSTLAIGLVFRWLFHSPQKWLSDPNLTIVAVTIFTIWSGMAFKIVLFLAG
LQKIDQQYYKAARIDGTPAHRIFFRITMPLLSPTFWMVTIVSVIHAFKTYNEVYAMFSREGNSAITMVYY
IYDMFFNRGQVHYASAAAIIFLAIVLALTVIQK----NDVSITIQDGKLTGLLGPSGCGKSTTLYLISGL
ESPTSGRIFFGDRDVTALPPEKRGIGLVFQNYALYPHLTVEQNIAFPKEGKEEIRRRTLEMARLVQIEDL
LKRK----PGQLSGGQQQRVAIARALVKRPDILLLDEPL

>G9YRM4_G9YRM3_1_411475
-QESPAVRRVAMMLIMLPMWMNFLLL-------INSGLFGIGPFQMINTQIVLGMVYNFLPFMILPILSV
LEKIDPKVIEAAQDLGANSFTVFRRVTFPLSLPGVLSGVTMVFIPSVSTFVISRLLGGGK-SLLLGDLIE
MQFMGTTYNPWLGSAIALVMMVIVLVCMAI-------DHINLYINDKEFLTLLGPSGCGKTTTLRIIGGF
QKPTSGDVFFDGVRINDVPPHKRKVNTVFQKYALFTHMNIFENVAFGKVPEAELRERVEEALALVNLAGY
GKRSV----NSLSGGQQQRVAIARAIVNRPQVLLLDEPL

>H7MX68_H7MX67_1_760842
-KNKSKFDKFFEYGALIPWILPGTLIALGLM--FTYLILFNLVLVGTVIILLIAYTIQKLPFSYRMIRAV
FFSIDNDMEEAARSMGASSFYTMVRVIIPYILPVVLSVVVLNFNSLLSDYDLSVFLY--HLFQPLGIVIK
QSTDETAT-LNAQAMMFVYSVILMIMSSAA-------DNLNLTINEGEFFTFLGPSGCGKSTTLRALVGF
LEPSQGQILVDNQDITNLDPEKREIGIVFQSYALFPTMTVFDNIAFGKVSPEIIKAKVHEIAKKINISD-
--EQLNRNISELSGGQQQRVALARALVLEPKILCLDEPL

>H7MVL7_H7MVL8_1_760842
RKHKSRFDFLFEYGALLPWLLPSTLLAVSLLFTFNQFLV-LNQILVGSLVLLIAYIVVKIPFSYRMVRAI
LFSVDDEMEDAARSMGASPFYTMMKVIIPFILPVVLSVIALNFNSLLTDFDLSVFLYHPLLGITIRSAGD
ETATSNAQ---ALVFVYTIVLMIIS------------DNLNLDIHEGEFFTFLGPSGCGKSTTLRALVGF
LDPSSGSIEVNGTDVTHLEPEKRGIGIVFQSYALFPTMTVFDNIAFGKVAPDVIKAKVSAVAAKIKISD-
--QQLQRNVSELSGGQQQRVALARALVLEPKILCLDEPL

>H7MW58_H7MW59_1_760842
MSFNSVLYAGIVTFVTLLISYPTALWLMLIILPTWIIGIGSQQLLFTDFSFIFVASYIELPFMILPIFNV
LDDMDNNLINASYDLGATKWETFRHVIFPLSMNGVRSGVQSVFIPSLSLFMLTRLIGGNR-VITLGTAIE
QNFLTNDN--YGMGSTIGVILILTMFITMWVT-----KDINFELEEGKFYTLLGASGSGKSTILNIIAGL
LDATTGDIMLDGVRINDIPTNKRDVHTVFQSYALFPHMNVFENVAFPKIDKKEIEQRVAEVLKMVQLEGY
EKRSI----RKLSGGQRQRVAIARAIINQPRVVLLDEPL

>E1E4C9_E1E4D1_2_548475
NHPVVKGKKFIRTVLILPWAVPSFVTILIFVALFNDAPAWLSDPFWAKVALIGIQVWLGFPFVFALFTGV
LQSISSDWYEAADMDGASSWQKFRNITFPHVIYATAPLLIMQYAGNFNNFNLIYLFNKGGAGSTDILISW
VYNLTFEFNNMGAVVSLIIGFIVAIV-----------KDFNLHITDKEFIVFVGPSGCGKSTTLRMVAGL
ESITSGDFYIDGERMNDVEPKNRDIAMVFQNYALYPHMTVFENMAFGKVNKKEIEQKVNEAAEILGLTEY
LGRKP----KALSGGQRQRVALGRAIVRDAKVFLMDEPL

>E1E6X6_E1E6X7_1_548475
YITRSKFQNILLMIMIIPTWINLLLIGL-----LSHHLFNLPSFNLLFTTFLVVASYIYIPFMILPIFNS
MKAIPNNLLQASSDLGASPFYTFRKVIMPLTKEGVMTGIQVTFIPSLSLFMITRLIAGNKIN--IGTAIE
EQFLTIQN--YGMGSTIAIFLIVFMAFILIIT-----DDIDIDIESGYFYTLLGPSGCGKTTILKLIAGF
EYPDSGEVIYQNKPIGNLPPNKRKVNTVFQDYALFPHLNVYDNIAFGKLSKTEIDQKVTEALKLVKLSGY
EKRNI----NEMSGGQKQRVAIARAIVNEPEILLLDES-

>H1XEE2_H1XEE1_1_1085630
FSPTKRTRGILLWMLSTKMLPPVGVLVPIYLL------YRDSGLLDTQLGLIIVLCLSNLPIMVWMLFNY
FKDIPKDILEAARMDGATIGKEILYILAPMAVPGIASSLLLNVILAWNEAFWSLNLSSSQ-ASPLTAFIA
SYSSPEGLFWAKLSAASTMAIAPILVLGWF--------GADLEIDDGKFVVFVGPSGCGKTTLLRLIAGL
EDVSGGRILIDGQDVTGLAPAKRGLSMVFQSYALYPHMSVRKNIAFGRVPNAEIERRVAQAATVLNLTDY
LDRKP----GQLSGGQRQRVAIGRAIVREPKGFLFDEPL

>H1XKQ1_H1XKQ2_1_1085630
SKHQFRGKRLLVSLIDLPFSVSPVVAGLIFVLIFGRLVIQLPRI-VFALPIVLATTFVTFPFIARELMPL
MEQQGSDEELAALSLGANGWQMFWRVTLPNIRWGLLYGVLLCAARAMGEFGAVSVVS---TNTLPLHVEI
LYNEYAYS----AAFACASLLALTALLTLALKTYLE-DNIDLEVRQGELLALLGPSGSGKTTLLRIMAGL
EHADGGQVLFGDEDATRMSVQSRRVGFVFQHYALFKHMDVFENIAFGRWAEARIRARVEELLALVQLQGL
EQRYP----TQLSGGQRQRVALARALAIEPRVLLLDEPF

>F7PQP8_F7PQP7_1_1033806
ATREGRGGRLAEALLSAPIAVSGIVLGLLQTLVFGVEILGQRWTVTGPVAVVAAHAVAAYPFVSRTVTPA
LAGLDDRLAEAARSLGASRLRALLTVTLPLIAASVLAGAAFAVAISIGEFDSTVLLSEG-GSYTMPVALE
RYIGNRSLGSLGPATAMGTVLLAVTAVSF--------ADVRLSIPEGEFFTLVGPSGCGKTTTLRTLAGF
ETPASGTVRIGGTDVTDQPPEDRDVGIVFQNYALFPHMTVRENVAYGPPGDVDGDERVTAMLELVDMAEM
RARQP----TSLSGGQQQRVALARALAPGPDVLLLDEPL

>F7PJ81_F7PJ80_1_1033806
-RLEFPGRGALMLIVLAISYFPPAAFLIPLFDAFLGELFSIPRIVNTPWAMITPFSALFLPLSIFILTTF
YGQIPDGLEDAARVEGTTRLGALVRVIMPLSAPGLATAAVLTFISVYNEYFFSSLMANTPNWSPLVGGIL
SYQTQYTTSFNLMAAASIVGVLPVVLLVIVAQERIVSEDMNLDIRDGEFVCLVGPSGCGKSTTLETIAGL
EKPTEGTVHIGDRDVTRLPPKDRGIAMVFQNIALFPHMNVYKNISFGNFEQDEIDRRVEQAADIVQLEGL
LERQP----SELSGGQQQRVAIARAIVRDPEVFLMDEPL

>F7PFC4_F7PFC3_1_1033806
-RTDLPFARLFTVLAALPLAIPSYLGALAVLSAFGTVGIEQLPEISGFAGAALVLTLYTYPYVLLTTRAS
LLSLDTSLIEAARTLDAGRLEAFRRVTLPQIAPGIAAGALLVALYTLADFGTPNFMG----VEVFTQAIY
ARYNNLMR----P-WAALLSVQLL-------------ANLSLSVQEGELLTLLGPSGCGKTTTLRLLAGL
DEPDAGTIRVAGNRVAGVKPEERDVGLVFQEFALFPHLSVGENVAFGDRSDDEIDQRVTDLLELVGLGDY
ADASP----EDLSGGQRQRVALARSLAPEPDVLLLDEPF

>I3BQJ7_I3BQJ8_1_870187
SMCRFPGQRLFEWALLLPLAMPAYIIAYTYTGMLDFYFPN-----VRSLGAIVMLSLVLFPYVYLLARAA
FLEQSICVLEVSRTLGANQWQSFFRVALPLARPAIITGLSLALMETLADFGTVQYFG---TTFTTGIFRT
WFGLGDHA--AASQLAALLMGFVFVLI----------HDVSLTVEDGQIGCLLGPSGCGKTTLLRAIAGF
EPVTQGTVILKDQVISALPPEQRNIGMVFQDYALFPHLSIASNITFGKQSGKDKAQRVAELLELVNLPGY
EKRYP----HELSGGQQQRIALARALAPRPRLLLLDEPF

>I3BP29_I3BP30_1_870187
-KLPGMWRGVLLFLMIVPFWTNSLIL-------VNTLVDEPVQLLYTPFAVIFGLAYVLLPFMVLPLVSS
FDKLDKSLIEAAHDLGAGFWQRFRHIILPLTMPGVIAGCLIVFLPAMGMFYVADLLGGA-KNLLLGNIIK
NQFLVVRD--WPFGAAFSVALIGIMALLMWLY-----SDFSLVIEDGEFFTILGPSGCGKTTVLRLIAGF
EQPNEGRILLNGEDIAGIPAERRPVNTVFQSYALFPHMSVFDNVAFGGVDAQDIAVRVADALAIVRLSDY
ATRKP----HQLSGGQKQRVAIARAVVNHPKVLLLDES-

>B1Y2D2_B1Y2C9_3_395495
GRIQFKGKGALLLAILAVSMFPQVA---VLSGMF----ELMQALGLYNRSLVVPYTLFTLPFTVWILTTF
MRGLPKELEEAAIMDGCGPLRIIFEVFMPLLAPALVSTGLLAFIGAWNEFLFALTFVSDDVGISLITGAT
AYEVPWGS----IMAASVIVTVPLVVLVLIFQKKIVSNNANITIDKGEFCVFVGPSGCGKSTLLRMVAGL
EDITSGDMSIGGTRVNDLPPAKRGVAMVFQSYALYPHMTVAENMAFGLRVMGSDKAEIDRKVKKAGDILQ
LGPLMDRLPKALSGGQRQRVAIGRAIVKEPDVFLFDEPL

>B1Y6N1_B1Y6N3_2_395495
VRYEFPFKRLIDALVDLPFALPTAVAGIALTALYAQGQWLPFKVSFTPIGVFVALTFIGLPFVVRTLQPV
LENMQKELEEAAATLGASRWQTFRHVIFPILSPALLTGFALAFARALGEYGSVIFIAGNMTPLLIITKLE
QYDYTGAT---AIAVVMLVAAFVLLLTINALQA----DNLNLDIPSGELVALLGPSGSGKTSLLRIIAGL
EVPDSGSVLFHGEDATHTDVRERQVGFVFQHYALFAHMTIFENVAFGRPSDAEIRRKVTDLLQLVQLDWI
ADRY----PHQLSGGQRQRIALARALAVEPKVLLLDEPF

>B1Y2A6_B1Y2A7_1_395495
VFLEFPGRNLLMAVVLATFIVPFESIAIPLLLVVNNIGADGLTIGWLNSYHVQIIPFVSDALTIYLFVQY
FRDLPRDLVEAARVDGASYFQIYRRVIVPLAGPVFATAAILKFLAMYNQYLWPVMSAQSE-DYRPIMVGL
QYFFQLNIAWGEMMAYLTVITVPVLLFYLSLQRAF----LDLEIPAGSFTVLVGPSGCGKSTLLRMVAGL
ESVSGGQILIGGRDVTHLEPADRGIAMVFQSYALYPHMTVAENIGFPLTIARRPKAEIDAAVKKAADVLQ
LGPLLDRTPKALSGGQRQRVAIGRAIVRNPSVFLFDEPL

>B1Y6T3_B1Y6T2_1_395495
FFRGRHTKDILMWMLS-TKMMPAVGALMPIY-VL----SQWSGLLDSWVGLTIIFTLSNLPIMVWMLYSG
YKEIPPDILEAARMDGATLWQEARLVLLPLSMGGLASTGLLCLVLSWNEAFWSLTLTAAKAGTLAALIAS
YSSPEGLF--WAKLSAASLMAIAPIVVFGWF------KGIDLAINPGEFIVFVGPSGCGKSTLLRLIAGL
EHIDGGRLMLDGRDITDLPSSKRDLAMVFQSYALYPHMSVFENMSFAGVDPSVIKDKVERAAKILNLTQY
LDRTP----KALSGGQRQRVAIGRAIVRAPKVFLFDEPL

>B1XZL1_B1XZL2_1_395495
SFWRVKWAGALFGVLMLGTFVPYQVVIFPLV-------KALAALGFGSLAIVLIHTIFGMPVMTLLFRNY
YASVPEELFKAARIDGGGFWRIFLQLMLPMSLPIIVVAVILQVTGIWNDFILGLVFA---RENLPMTVQL
NNIINSTQGYNVNMAATILTSMVPLVIYLVSGRWFVRSKLNLEVADGEFLVLLGPSGCGKSTLLHSIAGL
IDVHDGSMAIGGNDVTWADPKDRGIGMVFQSYALYPTMTVERNMSFGGVDKALIEARVKKAAEMLHLTEL
LQRKP----AHLSGGQRQRVAIGRALVRDAGVFLFDEPL

>B1Y1N8_B1Y1P0_12_395495
AMDRLTRSLFVKSVVLLPYLLSNVLVALMWVWLLDPRHPFFASPDEALITVAAVNIWRHMGLCALLFLAG
LQGIPRYLYEAASLEGASEWQMFRRITLPLLRPVMVFVLVTSVTGSFQIFDTVAVATNGGLESTRVIVHY
IVQNAFGFYKMGYASAMSLT-----------------RDVNLNIPQGEFCVFVGPSGCGKSTLLRMIAGL
EEISGGELRIGGALMNDVPPAHRGVAMVFQTYALFPHMSVYENMAFGKVDKKIIDEKVRAAAKVLQLDAL
LDRKP----KALSGGQRQRVAIGRAIVREPGVFLFDEPL

>B1XY59_B1XY58_1_395495
TKWRFKGSELLFSLMLFGVFMPLQVVLLPMSQVL----GWV-GLSDSVWGLVCVHVLMGLASTTLFFRNY
YIGLPDELIKAAMLDGAGFFRIFWRIVLPLSTPILVVTVIWQFTNIWNDFLFGVVFS---DSKPITVGLN
NLANTSSSVYNVDMAAALIAALPTLAVYVLAGKYFVRKGIDIEIEKGEFLILVGPSGCGKSTLLNMIAGL
DEPTSGTIHIGDRDVTHALPKDRDIAMVFQSYALYPNMNVAQNIAFGKVPPAQRQAAVARVAKMLQIEHL
LERKP----GALSGGQRQRVAMGRALARDPLLFLFDEPL

>B1Y7N4_B1Y7N6_2_395495
YFLAFHVKTQLMQMVLFIVCTVPFWTSNVIRMISWVIDTPIEWLLFSEFSVVLAFVHLYTMFMIVPIFNT
LMRIDRSLIEAARDAGATPWQTVRHVVLPLSRTGLIIGSIFVVALVMGDFVTVGVMGGQQVGKIIQVQAS
YLQFPLAA--ANAVILLAVVLMMIAT------------GINLKIAAGSYCCLLGPSGCGKTSTLRMIAGH
EEPTEGQIALGGREITHLSPAARGTAMMFQSYALFPHLTVLENVAFSGVARAEREARAHELLQLVAMDPY
AARLP----AALSGGQQQRVALARALMMRPKVLLLDEPL

>B1XYY2_B1XYY3_1_395495
-----RSAASLQPLLLMGVMLPFWTSFLLRVYAWKGAIPAEGQFMYSPFSLVIGMVYTYLPFMVLPLYGT
LSKLDIRLLEAAQDLGATPWQTFWRVTVPLSRAGIVAGAMLVFIPCVGEYVIPELLGGP-ETLMIGRVLW
DEFFANND---WPMASSVAVVMVMMILVP--------DQVSLNVARGEIFALLGSSGCGKSTLLRMLAGF
ESPTSGRIVLNGADLAGLPPYRRPVNMMFQSYALFPHLTVWDNIAFGGLPRVEIEQRVEEMLRLTQLGKY
ARRKP----HQLSGGQQQRVALARSLAKRPQLLLLDEPL

>B1XZK6_B1XZK7_1_395495
--------RVFKLMAVLPIVTPPFVIALALVVLFGRFGLPRSRWIYGLPGVTLAQLLSFTPIAFMILSGA
LAAVSPSLEEAAQTLRASRARVFRSVTWPLLRPALANAFLLGFVESLADFANPIVLA---GNFEVLSIKI
FFAVAGAQHDPGRAAGLAAVLLAFTLAAFWLQQ----NEVSFTIAPGELVTLLGPSGCGKTTTLRMVAGL
EAVSGGSIRIGGVDVTNRAANERDVSMVFQSYALFPHMNVLENVCYGGGAHKA--RAARDKLRMLGLGEL
EQRLP----SELSGGQQQRVAVARSLVLEPAVLLFDEPL

>B1Y1Y3_B1Y1Y4_1_395495
-FHANKLTRTLMLWMLSIRFMPAVGALIPIYLIL----V-ALDLIDTRLALVVITCLSNLPLIVWMLYSY
FKEVPAEILEAARMDGARPLRQLWYLLIPLTLPGIASTGLLGMILAWNEAFWSINITATN-SGTLALAIA
SFANSEGQ-FWAKLSAASLASIAPILIFGWIT-----KGINLQVQPEEFIVLVGPSGCGKSTLLRMIAGL
EDITSGELYIDNELMNDVEADSRGLAMVFQSYALYPHMTVADNMGFAKMAKVSKDERHQKVLAAAKILQ-
LEHLLERTPKQLSGGQRQRVAIGRAIVRHPKIFLFDEPL

>Q6W1T0_Q6W1S8_2_394
LKANPRFRLILVSLVVVPFWTSLLVLAMIGI----------EDVRLLNTPVLLGIVYGYLPLMIMPIYVS
LEKLDRRLLEASADLGAKPVSSFFGVTLPLSLPGVMTGVALVTILLLGEYLIPQLLGGGKI------GNA
LVDLFLQSRPFGSAIAVTLVAVVVIVL----------SDINLTVPRGAFVALLGPSGCGKTTCLRMIGGF
EQPSEGAVYIGGDPMNGVPAYRRPVNMVFQQYALFPHLDVEQNVAYGRIAPVEIARRTQEALELVRLGGY
DKRRI----HELSGGQQQRVALARAIVNKPKVLLLDEPL

>C3MH20_C3MH21_1_394
SRFRFRGKYWLVTLMLLTQMFPLVMLVAPIF-------KILSPLGNSLTGLVIVYTAFNVPFATFLMQSF
FDGIPKDLEEAAMIDGATQFVAFRQIILPLTLPGIAATLGFVFTAAWSELLFSLMLISGNVGLLSFVSKF
SVDFG------QMMAAGVLALIPACLFFLLIQRYLVQHGVDLKIRDGEFVVLVGPSGCGKSTLLRMIAGL
ESVTAGEIRIAGKRVNELAPKDRDIAMVFQSYALYPHMSVAKNMSYSLRLRKTPKERVSGAAAKLGLDPL
LERRP----RALSGGQRQRVAMGRAIVRQPKAFLFDEPL

>C3KKE1_C3KKE3_2_394
VRHDFRGKSLFMLLTVMPMLAPGIIMGVSLL-LF----ARYIGFQTGFVAVLLGHVLLSLPYCTFILISS
LARFDRSLEEAARGLGAGELSVLWRVTLPGIMPGIIGAALFAFTISIGEFVVSFFLTS-ATTTLPIRIYS
IVKVGITPEINAVSTLILVATLLLSA-----------KGVSFSLAQGEVLSLLGPSGCGKTTTLRMIAGF
EQPTAGTILLANRDITHTAARHRNIGMVFQSYALFPHMSVADNVAFGGMARAKRDERVRTALDIVRMGKF
AERSP----KQLSGGQQQRVALARALAIQPDILLLDEPL

>C3KNM5_C3KNM4_1_394
SRFQFPGRSSMLRSLLVLHAFPVLTLIVPMFLML----YWI-GLLDTLSGVILVLVAFELPFAIFIMKGF
FDAVPWDIEMSALTDGASRRQAFVSVVLPQVRNGILAIAVFTFIRGWEEYIFVFTFL-------IRNSNW
TMSLYMYWVYGVVSAVGVFYLVPSLILYMAAQRYL---DMNLVIEDGEFVALLGPSGCGKSTSLFMLAGI
YLPSGGELLFDGHVVNEVEARDRNVGIVFQSYALYPHMSVRDNISFPKTPRDEALAKVKAAAELVRVAEL
LDRRP----AELSGGQQQRVALARALVKEPQLLLLDEPL

>C3MGL3_C3MGL2_1_394
-KAPRSIRPTLLMLVILPFWTSFLII-----AILKPIIDQPLIILNTNTAIYIGIVYSYLPFMVLPIYSA
LEKMDNALIEAAQDLGCTPTSAFWRVTFPLSLPGVIAGCLLVFIPAVGEFVIPDLLG---SETLMIGKTL
WNEFNANR--DWPVSSAVAIILLMILVIPIVY-----DDLSLNIYTREFFALLGASGCGKSTLLRMLAGF
EQPTSGEIILDGQNLAGIPPYRRPVNMMFQSYALFPHMTVENNIAFGGMPKPEIAERVAQMLKLVKLEKF
AQRKP----HQLSGGQRQRVALARSLAKRPKVLLLDEPL

>C3MIB4_C3MIB5_1_394
---RPRGGVWLLCGLLLGAFIPYQIFLFPLTKI-----LVAVGLFKTLTGLVFVHTLFGMPIMTLLFRNY
FASVPSDLFNAARVDGAGFFAIFFFVMLPMATPIVIVAVIMQITAIWNDFLFGLVFANS--DRVPMTVQL
NNIVNSTTGYNVNMAATILTSLVPVAVYLLSGKYFVRKDLDLDIAAGEFLVLLGPSGCGKSTLLSAFAGL
APVQSGAIHFGDRDVTRLAPKDRGVGMVFQSYALYPTMSVRRNISFGGIRAAERERKVNEVADFLQISAL
LDRKP----SQLSGGQRQRVAIGRALARDADIYLFDEPL

>C3KRN5_C3KRN7_2_394
------------------RMFPPIVAAFALYLMYTEVGKLGFKLVDSYVGLTFAYIAFSLPIVVWLMRDF
FEALPIEVEEAAMVDNVPTWRIFFGIVLPMSKPGLIATFMITLAFVWNEFLFALFLTSSKQTLPILVAGQ
NSQRGDEW--WSISAAALVAIIPMMVMAGILSRLM----LDLSIADREFVVLVGPSGCGKTTTLRMIAGL
ESATSGTIRIGERDVTDLRPGLRNCSMVFQNYALYPHMTVAENIGYGGTPKGD----IEKSVAEAARILN
LGAYLNRKPSALSGGQRQRVAIGRAIVRQPDVFLFDEPL

>C3KLL9_C3KLL7_2_394
SRYRFPFKNVLFVLVIATLMIPFQSILTPLFIIL----ARL-GLNNSLFGLMLVYVTLQLPFSVFMMRNA
FDAVPKEIEEAARIDGARDLRLLVRVLLPLVMPGIATVSIFAFLNAWNEFFAALVLLSSNLP-VLMTAVR
AGRLGAIN--WGAVQAGVAVMVVPCLIVLLLQRY---HGIDLTIRDGDFVVFVGPSGCGKSTLLRMIAGL
EEVTDGEIAIKGRDVTDLDPSERGIAMVFQSYALYPHMSVRDNLGFGRTDRAETERRVGQAAEILKIDHL
LDRRP----GQLSGGQRQRVAIGRAIVRKPDVFLFDEPL

>C3KM83_C3KM82_1_394
FSYPWQWRKQISFWILSTRMMPPIVSIIPLYLFF-----NYFDMLNTKSALIIAYTAFNLPFATWMMKSY
FQDLPVELEEAAVVDGDTRWGAFLHVALPLARPGLAATAIFCLIISWNEFLLSLVITLTEQSQTLPIGIA
GRVTQYNTYWGEISAAGFMACVPIVIFAFIVQKHLVRHDFNLEIRDKEFLVLLGPSGCGKTTTMRMVAGL
EEATSGDIYIDADRINDVLPKYRDVAMVFQSYALYPHLSVEDNIGYPKVPPEEYKRRITEVARRVELDTM
LKRLP----KELSGGQRQRVALARAIVRTPRVFLMDEPL

>C3KRB6_C3KRB4_2_394
VRYRFPGKRVIDAMVDLPFALPTAVAGIALTALYAPLEPLGIKIAFTPAGIVIALVFVGLPFVVRTVQPV
MEEIDKEVEEAAATLGANRYQTISRVLLPGLLPAGLTGFALAFARGVGEYGSVIFIAGNLAPLLIIIRLE
EFNYPAAT---AIATVMLFLSFIMLLVINSIQA----DDVSLDIRSGELIALLGPSGSGKTTLLRLIAGL
ESPTDGMIFFGAEDASRKSVQQRNIGFVFQHYALFRHMTVLDNVSFGRPPAAEIRRRALDLLELVQLSGL
EKRYP----AQLSGGQRQRVALARAMAVEPNVLLLDEPF

>C3MGJ5_C3MGJ7_2_394
AWMPFPGRAILLAVVVGLLVVPLQMLIPLLQL-YNGVGAFFGVPAKTYMGIWLAHTGFGLPLAIYLLRNY
MAGLPREIMESARVDGASDFDIFVKIILPLSFPALASFAIFQFLWTWNDLLVAIVFLGA-LTGRLVNLLG
SRGGNWEI----LTASAFITIVVPLIVFFALQRYLVRHGINLDIKQGEFVVFVGPSGCGKSTLLRMIAGL
EEITGGDMFIDGQRVNEVPPSQRGIAMVFQSYALYPHMTVYDNMAFGMRIAKETKEEIDRRVRSAADILQ
LTKYLDRLPKALSGGQRQRVAIGRAICRNPKVFLFDEPL

>C3MCV3_C3MCV4_1_394
VYFRFPLATFFFWVIFTTLLLPLEVRILPSY-------EVMNALRLTNTYTGLIVPLLASATGTFYFRQF
FKSVPDELLEAARIDGAGPFKFFIDVLVPLSRTMMAAIFIIMFVYGWNQYLWPTLMTTDEFFTLVRGIKQ
ILLVWVGSNYNEAFALAILAMLPPVMIVVIFQRWFIKKSVSIDIADGEFIVLVGPSGCGKSTLLRMVAGL
ETISKGTVTIGTRLINDVEPAERDIAMVFQNYALYPHMTVFDNLAYGKTPKTEIDARVAEAARMLEIEPY
LDRKP----RALSGGQRQRVAMGRAIVRKPAAFLFDEPL

>C3MAP5_C3MAP6_1_394
TKWRFPGANIFFGMLLLSCFIPFQIVLIPMARIL----GIFGLA-GSIWGLILVHVVYGIGFTTLYFRNY
YEAFPTELVRAAQIDGASFFQIFWRIMLPSSGPIIVVSVIWQFTNIWNDFLFGASFSG--YSTPMTVALN
NLVSSSTGVYNVHFAGAILAALPTLIVYIVSGRYFVRKDINLEIEKGGFLVLVGPSGCGKSTLLNTIAGL
EPITSGDIAINGRSVSGLHPSKRDIAMVFQSYALYPNMTVAGNIAFGGVPKEERDKAIKQVADMLQIGHL
LERKP----SQLSGGQRQRVAMGRALVRNPQVFLFDEPL

>C3MGF7_C3MGF6_1_394
FSPTKRTKDVLMWMLSTKMMPPVGVLVPMYL--I----FRNTGLLDTRAGLVMVLTLINLPIIIWMLYTY
FKEIPGEILEAARMDGASLAKEIIYVLTPMAIPGIASTLLLNIILAWNEAFWTLNLSAAK-AAPLTAFIA
SYSSPEGLFYAKLSAASTMAIAPILILGWFSQKQLVR--IDLDINDGEFVVFVGPSGCGKSTLLRLIAGL
EDVSDGAIVIDGKNATELPPAKRGLSMVFQSYALYPHMSVRANIAFPGEDKAIIDKKVADAARVLNLTDY
LDRKP----RQLSGGQRQRVAIGRAIVRQPEAFLFDEPL

>C3MEU1_C3MEU0_1_394
RYARGKWKALFYLAVMLPLWSSYLVI---LTWVFEKPIVGGNSLSVSYTGTFIVFVYVWMPFMILPIQAA
LERVPANLIEASSDLGGTPAQTFRHVLFPLALPGIVAGSIFTFSLTLGDYIIPQIIGSS--RLFIGQAVY
AQQGTAGN--IPLAAAFTVVPIVIMGAYLW-------DRVNLSIAEGEFFAMLGPSGSGKTTCLRLMAGF
EQPTNGHIEIFGETAEGVPPYRRSVNTVFQDYALFPHLSILDNVAYGGVGREERRKAAEDALAMVKLPGY
GTRRP----GQLSGGQRQRVALARALVNKPKVLLLDEPL

>Q6W2C1_Q6W2C0_1_394
LNRAIAARGFFRAMFFYPVLLSPVVIGLIWKWFLDRPEIFLLDVGWSRFFVVVVSVWFHMGFYTLILLAG
LQAIPKDLYEAAAIDAATPSRTLFRITLPLLGPNLLVVLILLMIRSIFDEAWVLTNGGGPTANTFLVQYI
YQMAFAGDLFGLASAASVLMGLVL-------------HDVNLQIDNGEFVVFVGPSGCGKSTLLRIIAGL
EDVTSGSIAIGGRDVGALSPAERKIAMVFQSYALYPHMSVRKNLAFGKFKRDEIDARITEAARMLAIEPY
LDRRP----KQLSGGQRQRVAIGRAIVRDPEIFLFDEPL

>C3MC26_C3MC24_2_394
SEYRFRGNTLMGLYLALGIMIPIRLVAILQG-------MVAANLVNTLTALILVYTAQGLPLAVFILSEF
MRTVSDDLKNAGRVDGLSEYAIFFRLVLPLVRPAMATVAVFTMIPIWNDLWFPLILA--PTTKTVTLGSQ
---IFIGQFWNAVLSALSLAIFPVLVLYVIFSRQLIRKGIDLEVKDGEFVIFVGPSGCGKSTLLRTIAGL
EDATSGSVQIDGVEVGHVAPAKRGIAMVFQSYALYPHLTVKDNMGLGGVPKPEIEEKVGKAAGMLSLEPY
LARRP----AELSGGQRQRVAIGRAIVREPKLFLFDEPL

>Q6W2E8_Q6W2F1_3_394
ARLRFAGRNFWFAMMLGTMMIPYHVTLIPQY-VL----FLDLGWVNTILPLVVPKFLASDAFFIFLMVQF
FRGIPRELDEAAMMDGCGPWRIYWKIMLPLSLPVLATAAIFSFIWTWDDFFGPLIYLND-MNTYTIQLGL
RTFVDSSSTWGGLFAMSTLSLVPVFFFFLFFQRLL--HGIDLTIDPGEFAVFVGPSGCGKSTLLRMIAGL
EEITGGTLMLDNDRMNEVAPAKRGIAMVFQSYALYPHMSVYKNLAFGGYRKTDIEPKVRRAAEILQIEK-
---LLDRKPKALSGGQRQRVAIGRAIVREPRIFLFDEPL

>C3MH02_C3MH03_1_394
---------------------------------FSRLMGEAKALTPSFAAVLTGMVYQAFPYTVLVLFPA
LVRLDPTLTEAARTLGASPLKAFFTVVVPALRNTIVATLIMVFIFALGSYLLPQLLGRPQHWTLSVLITD
QAIYQSNM----PFAAAMAVFLVLVTL----------NDVDLTVPHGTFVCMLGPSGCGKTTLLRMIAGL
DLPTSGAIRLDGEDITRVPTHKRNLGMVFQSLALFPHLTVGENIAYSGAPKEDQKKRVEELLSMIHLSGY
ADRPV----SKLSGGQRQRVAIARALAISPKLFLLDEPL

>C3KLV6_C3KLV7_1_394
RYEFKGREDIGFYILSTRMMAPAIVAVPIFF-LF----KNI-GLLDSVWALMLIYAAINLSLVTWIIRSY
MLDIPKELEDAARTDGAGDLTILWEIMIPACLPGIITAAVIAAIFAINEFLFTLLIASTSMSVALANFTG
GSDGVIY---NAIALVSFIAFAPILILVILIQKHLSRQDMNLDVVDEEFLVLLGPSGCGKTTTMRMIAGL
EHPTEGEIRIGGALMNDIDARDRDVAMVFQGYALYPNMSIYENIRFPQVPKAKHDDLIRRAAEMVELGPF
LDRKP----GALSGGQRQRAALARAIVRQPQVFLMDEPL

>C3KKS0_C3KKR9_1_394
RYRNVWVDVGL-FLILMLQVLPASLMVTPIFVGF----SQFGLLDTPRLAVILAIAAKSMPFFVVLVRAT
FMSVPMELEEAALVDGNSRIGAFFNIVLPLARNGILVSAILIFMQAFGEFVYSKSLIQAVLQ-PASVGLN
SFMGPNTNEWNNIMAYATIYVTPILAAFVLLQRRIVSKDINLAIEEGTFVALVGPSGCGKSTLLRSLAGL
EKISTGQMKIAGQRMNDVPPRKRDVAMVFQSYALYPHMTVEENLTYSLRIRGVKKAEARKAAQEVAATTG
LSHLMKRYPRELSGGQRQRVAMSRAIIRHPKAFLFDEPL

>Q6W204_Q6W207_3_394
NRPDCPWRMALSAIIISPIVIPLVVAAVGIF-YF----YADIGLLNTLTGLVLSHTALGAPFVMITVAAT
LAGFDHRLMRAAASLGAPPVTAFRRVMLPIIMPGVVSGAIFAFVTSFDDVVVALFITGAELPRQMWSGLR
EQISP------AITAVATLLIIV--------------ERLDLAIRRGEFLTMLGPSGSGKTTSLMMLAGF
EMPTAGRIILDGKPIERLPPHQRNIGVVFQNYALFPNMTVAENVAFPKVEKADQKARVEAALDMVQMAKF
AGRRP----AQLSGGQQQRIALARALVFEPSLVLMDEPL

>C3KRM5_C3KRM7_2_394
FLAFHIRTTTMQMVLFLVCTVPFLTIRMISW--IPVIPQPIEWLLYSDFAVVLAMVHLNTLFMVTPIFNT
LMRIDRSLIEAARDCGASSWQVLWNVVLPLAKPGMAIGSIFVVTLVMADFSTVQVMSGGQVALMMKNQMS
LLQYPAAA---ANAVVLLIVVLLMVA-----------HAISLKIPAGSYCCFLGPSGCGKTSTLRMIAGH
ESLSSGDIRLGNVVITDFPPARRGTAMMFQSYALFPHLDLVDNVAFSKMKGVQKEERRAKALEMLKLMQM
EAYA-TRRPAQLSGGQQQRVALARALITDPEALLLDEPL

>C3KNS5_C3KNS3_2_394
-----RHRERLYRAMLLTLMIPFAALMIPLF-------IMMGKMGLINTHIAVVLPTIGSAFIVFYFRQS
TKAFPSELRDAAKVDGLKEWQIFFYIYVPVMRSTYAAAFIIVFMTAWNNYLWPLIVLQSNETKTITLVIS
SLASAYYPDYGVVMVGTILATLPTLAVFFFMQRQFVQKGVDLEIKSGEFVVFVGPSGCGKSTLLRMIAGL
EEITSGDLTID--DVLMVDPSKRGIAMVFQSYALYPHMTVRENMGFAGVPKAEIQKRVMEAANILELGSL
LDRKP----KQLSGGQRQRVAIGRAIVRHPKIFLFDEPL

>C3KM35_C3KM37_2_394
LNENLPFKSFFRAIVLLPWVVPTVLSALAFWWIYDSPINFLGDPTNARASVIAANVWRGIPFVAISLLAG
LQTIPASLQEAASLDGATSWQRFRYVTLPMLTPIIAVVMTFSVLFTFTDFQLIYVLTKGGATHLMATLSF
QRGIPGGQ--LGEGAAIAVAMIPFL------------KGVNIEIDDGEFVILVGPSGCGKSTLLRMLAGL
ENITAGEIRIGDRVVNRLPPKDRDIAMVFQNYALYPHMTVADNMAFSSTPKAEIDKRVGVAAEILGLSKL
LDRYP----RQLSGGQRQRVAMGRAIVRDPQVFLFDEPL

>Q6W249_Q6W248_1_394
TRGRFLFRETLKALFLTPMILPVVVLAVALYA-F----FLQIGLNGTLTGFVISHLVLALPFSILSITSA
LEGFDKSIEDAAVLCGASPFEAKIRVTLPAISHGIFSAAIFSFLTSWDEVVVAIFMASPTLQTLPVKATL
RQDLT-------PVVAAASTLLILL------------HDVNLDVAQGEFLTFLGPSGSGKSTTLYILAGF
EDPTRGDIMLNGQSLLSTPSHKRNIGMVFQRYTLFPHLSVGENIAFPRLPKAEIDAKVRDMLKLVRLEGF
EDRKP----AQMSGGQQQRVALARALAYDPPVLLMDEPL

>C3KKW9_C3KKW8_1_394
TKWRFPGANFVFGLLLFGCFLPYQAILIPMA-------RTLGLLGAGSIPLVFVHVAYGICFTTLFFRNF
FVSLPDELTKAAMVDGAGFFRIFWSVILPTSIPIIVVSCIWQFTQIWNDFLFGVSFTSG--GNSPITVAL
NNIVNVTTGYNVDMAAAMIAAIPTLLVYIIAGRYFVRKEVSISIGTGDFLVLLGPSGCGKSTLLNMIAGL
ENISGGEVRIAGKVVNELSPKDRDIAMVFQSYALYPTMTVRQNIEFGGIPPAHREKAVRAAADLLQITHL
LDRKP----SQLSGGQRQRVAMGRAIVRQPKLFLFDEPL

>C3KR03_C3KR04_1_394
-RLRKGLAMAVAACVFIPLWTSVLIRSYAWVVLLQRVTEGPLKLIYTQSAVILAMTHVLMPFMILPIYSA
LRALPPDYIRAARNLGAGPVRAFVAVTLPLSLPGVFAGSVMCFVLALGFYITPALVG---PGSMLMATLI
GQQTTVLLDAA----ALSTMLLAVTLLFVL-------RELSLDIAAGEFVSLLGPSGSGKTTALTMVAGF
EAPNAGRIIIGGRDVTFLAPNHRNIGMVFQKYALFPHLTIRQNIAFPRMQKAAAARRVDEMLELVQLSDY
AERYP----NQLSGGQQQRVAVARALAFEPPVLLMDEPL

>C3MES2_C3MES3_1_394
----------LRPYIEFVTLLPLVIPAIVIV--FGYWLPLTGSAFGTDILLMFGYATLALPYMYRAVDTG
LRTIDATLTEAAQSLGAGWATILARIILPNALVAVLSGAFLTFAIVIGEFTMAALLN-KPFGPYMQLLGA
NRAYEPAA---LAVI----------------------HDFNMVIEKGEFVSFLGPSGCGKTTVLRMIAGF
ETPSNGKIVIDGTDQGTLKPNQRNIGMVFQAYALFPNMNVQDNVAFGGASKADIDTRVKQMLGLIKLEHL
ADRFP----YQLSGGQQQRVALARALAVKPQVLLLDEPL

>C3KNC6_C3KNC5_1_394
LGRVRFRGRSLLLLTILVSMFPQIAVLAGLFEL-----IRGVGIFNTPLALIFSYMIFTLPFTVWVLTTF
MRDLPVEIEEAAIVDGASPWVIITRVFMPLMWPALVTTGLLAFIAAWNEFLFALTFTSSDVAIALLSGSS
NFEIPWGN----IMAASVIVTVPLVVLVLIFQRRIISKGVSMEIRAGEFMVFVGPSGCGKSTLLRLIAGL
EEITSGTLAFDGEVVNHLVPSKRGIAMVFQSYALYPHMTVFENMAFGGKDKEQCRKRVEAAAEMLQLTPY
LGRLP----RQLSGGQRQRVAIGRAIVRDPKVFLFDEPL

>C3MDM6_C3MDM5_1_394
-NWRFKGADLFFTILIVGAFIPYQVMIYPIVIVL----REM-GVYGTLTGLVIVHTIFGMPILTLLFRNY
FAGLPEELFKAARVDGAGFWTIYFKIMLPMSLPIFVVAMILQVTGIWNDFLFGVVFTRP--EYYPMTVQL
NNIVNSVQGYNVNMAATILTGAVPLVVYFVSGRLFVRDKLNLDIDHGEFLVLLGSSGCGKSTLLNCIAGL
LDVSDGQIFIKDRNVTWEEPKDRGIGMVFQSYALYPQMTVEKNLSFGKIPQPEIDKRVKRAAAILQIEAL
LKRKP----SELSGGQRQRVAIGRALVRDVDVFLFDEPL

>C3KR71_C3KR69_2_394
-WGSLRGRALILSLVIALYVIPQESIIMPLV-------IMVSRAGMTDTFAVQIIPWVASPLYIFLFYQF
FAQLPKELFEAAEMDGASVFRIYRSIFLPLSLPALATVSILMGIEAWNQYLWPILVTQT-YARPIAVAIA
TFFGQDSIYWDRAMAASVLMMLPILALYLAFQRWFV-HGVSMDIEDGEFVTLVGPSGCGKSTLLRMLAGL
EDISGGEIRIGGRLVNDVAPKERDIAMVFQSYALYPHMTVAENMGFAGEGKAAIEKRVREAADILALGPL
LDRLP----KQLSGGQRQRVAMGRAIVRHPQVFLFDEPL

>C3KRQ2_C3KRQ4_2_394
-RFKFRGSGALLAAFLAVNMFSGAVLLIPL---FR--LMRSLGVLNTYFAMIVPGVAFLIPSGIWLLRTY
MMRIPRELDEAAFVDGASHFYTLRRVILPIAMPGITVVAITTFIGSYAQQFIFALTFNSK-TEYMPLPIG
LYAYFGRQEWNELMAASFVGIAPAVILIFLMQRYLVAKSIELEVKNGEFVVFVGPSGCGKSTLLRMIAGL
DETTAGDIVIDGKRVNDLPPVKRGIAMVFQSYALYPHMTVFENIAFPLRVEKMPEEKLKAKVEHAARILH
LDQRLQQKPGMLSGGQRQRVAIGRAIVREPKIFLFDEPL

>C3M9Q7_C3M9Q6_1_394
--LNMPKKGIGVPICLVLMALPLLIVGTIWQVFGRVNYNYVQNPIDAWVTLIVMDVWHWTSLVVLLCYAG
LVSIPDAYYQAAKIDGASRWSVFRYIQLPKMKRVLLIAFLLRFMDSFMIYTEPFVVTGGGNSTTFLSIDL
VKM-AIGQFDLGPAAALSIIYFLIILLLSWIF-----KEVHHEWNDGGAYALLGPSGCGKTTLLNIISGL
INPSEGRILFDGTDVTHLATQHRNIAQVFQFPVIYDTMTVYDNLAFPHVPETEVDRRVKEIIDMIGLGGW
AKKTA----RGLTADQKQKISLGRGLVRSVSAILFDEPL

>C3KRC8_C3KRC5_3_394
VSRTPAVSWSLYA-VIATYMLPPVALAVPLYM-------GLAYFGNSVFGLALVYLTILAPFTTWLLKSG
FDAIPKEIESAAMIDGARLDQILRLLTLPLAAPVMATSALFAFLLAWDEFFYALLFTSDLLTVAIADLAG
GRVSDYGL----IATAGVLAALPPVLIGLIMQRALISKSIDIALESGEFLVLLGSSGCGKSTLLNIIAGL
AEPSGGDILIGERSILGAHPKDRDIAMVFQSYALYPNMSVARNIGFGKVPAAEREKAVRDTARLLQIENL
LDRKP----SQLSGGQRQRVAIGRALVREPQVFLFDEPL

>P55603_P55604_1_394
-AHVTKRGGTLLVAILVARIIPGIAIGVPVYL-------LATRLHQLDTYLIIINVAVNIPFAIWLMRSF
FMEVHPTLREAAISDGCSEWQVFTKIMMPLVLGGMLATAVFVFIAVWNEFLFALILTTS-VSPTAPLAML
GFRTQYGVQWDAVGAAAFLVSTPVIAFAFIMQRYLVQ-QLSFRIEDGEFVVLVGPSGCGKSTLLRMLAGL
EEISGGDLLMG-ADVINRPAKERDMAIVFQNYALYPHMTVAENMGFAKRPRAEIDERVDKAAAILGLGKL
LDRYP----RALSGGQRQRVAMGRAIVRDPQVFLFDEPL

>Q6W299_Q6W298_1_394
RHKFKGSEDIAFTLLSFRFAPPLLVLLPLTQYF--------QWLGLSNTYLIWVYQLICLPLILWIVRGY
FEDISADVEYAYRIAGHSWFSTFRKIALPLAGPGIAAAGLLAFIFAWNNFVFALVLASADVGALAFVTAS
GIQYG------QIAAAIVLSITPTLALALYAQRYLV-DDLSLEVADGERLVLFGPSGAGKTVLLRLVAGV
IDPDEGRVLIGGEDMTEVDAEYRGVGMAFQNFALFPHMSAFDNIASATARRFS-KEAIAAGVGKVAKLLK
IDHVLTHHPKALSNGQKQRTALARALVGSPPLLLLDDPL

>Q6W1P0_Q6W1N8_12_394
SRFRVPLADDLLFFILSTRMMPPIAVAIPIYLM-----YRQFGLSDTALGMILLYTAVNVSLAVWLLKGF
IDEIPREYEEAAMIDGYTRLQAFWKVVLPQATTGIAATAIFCLIFAWNEYAFAVLLTSGSQTAPPFIPTI
IGEGGQDW--PAVAAGTTIFLVPILVFTIILR-----QDSSFTVEDGEFLALLGPSGCGKTTTLRMIAGL
ELPTSGRIYLDGEDVTFNRASARDIAFVFQLFALYPHMNVRRNIGFPGVPKAEIRARVEETARLLRIDHI
LDRSV----SGLAGGDRQRVALGRAIIRRPKCFLMDEPL

>I5ICR0_I5ICR7_7_1005496
SRLRFKGRMTINASFYTVYMFSGILLVVPLF-------KIITALGDTEMALIITMVTQTLPTAVFMLKSY
FDTIPDEIEEAAMMDGLNRLQIIFRITVPLAMSGLISVFVYCFMVAWNDYLFASIFLSSA--NFTLPVGL
NALFSTPDYIWGRMMAASLVTALPVVIMYALSER---KDFNLEIADKEFIVFVGPSGCGKSTTLRMIAGL
EEISGGDLLIDGKRMNDVPAKARNIAMVFQNYALYPHMTVYDNMAFGKIAKEVIDERVNWAAQILGLREY
LKRKP----GALSGGQRQRVALGRAIVREAGVFLMDEPL

>I5IC78_I5IC90_12_1005496
RYTSGKMKAFFYIAVMLPMWASYIVKAYAWTLLLAKPAVGGNTLSTSGLGRFLVFLYIWLPFMILPVQAA
LERLPPSLLQASADLGARPRQTFRYVVLPLAIPGIAAGSIFTFSLTLGDFIVPQLVG---PGYFIGNMVY
SQQGAIGN--MPMAAAFTLVPIVLIALYLAFV-----DGVSIAIKDGEFFSMLGPSGSGKTTCLRLIAGF
EQLSGGAISIFGKPASNLPPWERDVNTVFQDYALFPHMSILDNVAYGGVNKKQ---RAQEALEKVALGFV
QQRKP----SQLSGGQRQRVAIARALVNEPRVLLLDEPL

>I5I0P8_I5I0P3_5_1005496
TRYRFPGRTLLDALMDLPFALPTAVAGLTLASLFSVLAKFDIKVTYTWLGIAVAMAFTSIPFVVRTVQPV
LEELGPEYEEAAETLGATRWQSFCKVVLPELSPALVAGVALSFTRSLGEFGAVIFIAGNITSLMIFVRLQ
EFDYPAAS---AIASVILAASLLLLFSINTLQ-----NDISLDIPSGQMVALLGPSGSGKTTLLRIIAGL
EHQTSGHIRFHGTDVSRLHARDRKVGFVFQHYALFRHMTVFDNIAFGRPNAAAIKAKVTKLLEMVQLAHL
ADRYP----AQLSGGQKQRVALARALAVEPQILLLDEPF

>I5IFF5_I5IFG7_12_1005496
-KLPHKVRPLLLFLLIVPFWTNSLILNEFLLWLG----VIDTPIRIMFTPVIIGLVYILLPFMVMPLYSS
IEKLDKPLLEAARDLGASKLQTFIRIIIPLTMPGIIAGCLLVMLPAMGLFYVSDLMGGAKIGNVIVQFLN
IRDWPFGA---ATSITLTIVMGLMLLVY----------QLDLTINNGEFLTLLGPSGCGKTTVLRLIAGL
ETVDSGRIMLDNEDITHVPAENRYVNTVFQSYALFPHMTVFENVAFGKTPAAEI---TPRVMEALRMVQ-
LETFAQRKPHQLSGGQQQRVAIARAVVNKPRLLLLDES-

>B4VLK7_B4VLK8_1_118168
-RLRIPGERIVLGCVLIVSLFPYVLLFLGLLEV-----VKLLGLGNNYMALIVPYTGINLPLTILVLRSF
FQQLPKDLEDSAQVDGYNTVQMLLKIVLPMTIPALVTTGILTFIFAWNEFIFALTFITRDMKTIPVAVAQ
IGGTSVFEIYGPIAAATVAGTIPLILLVLFFQRRIVQKDISLDVEDGEFMTFIGPSGCGKSTLLRLIAGL
ETPTKGRVVISGQTVNGVPPGDRNIAMVFQSYALYPHMTVEENISASKTSSDEIRKRIDDVIIKLDLDR-
--ALLERKPGQLSGGQRQRVAVARALVREPEVFLLDEPL

>B4VIG6_B4VIG3_3_118168
SWMEFPGRQLLFILVVALLVVPLQMTLIPVLR-S----YNHLGLSGSFLGVWLAHTGYGMPLGIYLLRNY
IGSLPKDLIEAAAVDGASHLTTFTRLIVPLSLPAIASFAVFQFLWVWNDLLVALVYLGGTLTMRLTTLVG
SRGEAWHL----LTAGAFITMIVPLIVFFALQRYFVRNDLNLTIDDGEFLVFVGPSGCGKTTSLRMLAGL
EDISQGSIYIGDKRVNDVPPKDRDIAMVFQSYALYPHMSVYENMAFSGKRKGEIKTHVESAAKQLGIDHL
LYRKP----KELSGGQRQRVAVGRAIVRNPAVFLMDEPL

>B4VRF1_B4VRF4_3_118168
----------LLLGFILPNFTSSLLLNSILTSIG----LPALELLNTSSAVLIGMAYSYLPYMVLILYAS
LEKLDRRLLEAAADLGANPVQTFWKVTIPQTFSGIAAGSILVFITALGDFVDPELLG---ASSMTVSRLI
YNQFLGATQGFGSALSMVLIFAVSIAIALL-------RGIDLKIRRGEFFSILGPSGCGKTTTLRLVAGF
ESPSAGEVLIQGQPMNHIPPHRRPVNTVFQSYALFNHLTVAENVAFGKLKGTDVEERVKQALKQVQMETY
SNRFP----AQLSGGQQQRVALARALVNRPTVLLLDEPL

>H4EKS4_H4EKS2_2_931439
NHPVVKGKKFIRTVLILPWAVPSFVTILIFVALFNDAPAWLSDPFWAKVALIGIQVWLGFPFVFALFTGV
LQSISSDWYEAADMDGASSWQKFRNITFPHVIYATAPLLIMQYAGNFNNFNLIYLFNKGGAGSTDILISW
VYNLTFEFNNMGAVVSLIIGFIVAIV-----------KDFNLHITDKEFIVFVGPSGCGKSTTLRMVAGL
ESITSGDFYIDGERMNDVEPKNRDIAMVFQNYALYPHMTVFENMAFGKVNKKEIEQKVNEAAEILGLTEY
LGRKP----KALSGGQRQRVALGRAIVRDAKVFLMDEPL

>H4EMQ7_H4EMQ6_1_931439
YITRSKFQNILLMIMIIPTWINLLLIGL-----LSHHLFNLPSFNLLFTTFLVVASYIYIPFMILPIFNS
MKAIPNNLLQASSDLGASPFYTFRKVIMPLTKEGVMTGIQVTFIPSLSLFMITRLIAGNKIN--IGTAIE
EQFLTIQN--YGMGSTIAIFLIVFMAFILIIT-----DDIDIDIESGYFYTLLGPSGCGKTTILKLIAGF
EYPDSGEVIYQNKPIGNLPPNKRKVNTVFQDYALFPHLNVYDNIAFGKLSKTEIDQKVTEALKLVKLSGY
EKRNI----NEMSGGQKQRVAIARAIVNEPEILLLDES-

>G2DPB9_G2DPB8_1_1051985
SRANPAYRNGLLLAIMLPFWTSFLLI-------INNIINQPLDMFYNSFSLQLVMVYAYLPFMILPLYTQ
LIKLDHRLLEAASDLGAGPIKSFLTITLPLSKTGIIAGSMLVFVPAVGEFVIPDLVGGS-ENLMIGKTLW
MAFFDQNN-WPLASALAVVMVILLVIPITL-------DHIDLNIEKHEIFALLGSSGSGKSTLLRMLAGM
ETPNSGKIILDGQDITQLAPYDRPINMMFQSYALFPHMTVEQNIAFGKMPKDEIAARVEEMLRLVQMSKF
AKRKP----HQLSGGQQQRVALARSLAKRPKILLLDEPL

>G2DLY8_G2DLY7_1_1051985
-MYRFPGQRFFFWALMLPLAVPAYVLAFTQLGIFDYKLGWDGRLPRNGIGLSIVMSLTLYPYVYLLARNA
FSSMGQRALEAGASLGFSPLRSFIKIAVPMARPWIGGGLILALMETLADFGTVSIFS-Y-DTFTTAIYQA
WFDFFSIETQL----ASLLIIAVFVLL----------NRFSLHVEADEIICLLGQSGCGKTTALRTIAGF
EQPENGSIAFNGQTLFDIPAHKREIGMVFQDYALFPHLSAAENIAFGKSGKEAKQKRIKEMLALIDMTDY
ADRYP----HQLSGGQQQRIALARALAPSPKLILLDEPF

>G2DM71_G2DM65_6_1051985
TRFDFRGKQLLTTLLDLPFSVSPVVAGLMFVLLFGALEAQSIQIIFAIPGIILATLFVTFPFVARELIPL
MQAQGDSEEQAALILGASGRQMFWRVTLPNIKWALLYGIILTNARAMGEFGAVSVVSGHINTIPLLVEIF
YNEYNF-----TGAFALSGVLALLALATLALQNII----------TGKLVSLLGPSGCGKTTLLRIIAGL
ENADSGSILFDGQDVTRKHVRERKVGFVFQHYALFRHMNVFDNIAFGRPSKERIRAKVEELLQLVQLSHL
AKAYP----HQLSGGQRQRIALARALAVEPKLLLLDEPF

>G7UTW5_G7UTX1_6_1045855
-KLRFAGRDRIFQMLLAALVIPAQVAMLPLF-------LLMKQLHLVNTFGGVIVPALATVFGIFLVRQY
ARSIPDELLEAARMDGAGEMRIFFQIVLPMLKPVLVTLSIFTFMAAWNDFMWPLIVLTDQVALASLSREH
VMDVEMM---MAGAVVTVVPVLVLFLLLQ--------QGATFQVADGELMVLVGPSGCGKSTLLRMIAGL
EQISGGTLKIGERVVNEVAPKDRDIAMVFQSYALYPHMTVAENLAFGKHDKATIQARVKAAAETLGLTSM
LDKLP----KAMSGGQRQRVALGRALVREPAVFLLDEPL

>G7URH1_G7URH0_1_1045855
SKHAFPGKRILVSLVDLPFAVSPVVAGLVFVLIFGRILVQLPRIVFALPGIVLATTFVTFPFIARELMPL
MEQQGSEEELAALSLGANGWQTFWRVTVPNIRWALLYGVLLCSARAMGEFGAVSVVSGHITNTLPLHVEI
L--YNEYA--YGAAFAAASLLALSALVTLVLKTWLE-DDITLEIRQGELLALLGPSGSGKTTLLRVIAGL
EHADGGRVLFEGGDATALPVQQRGVGFVFQHYALFKHMRVDQNIAFGRWPRARIDARVRELLSLVQLEGL
EKRYP----AQLSGGQRQRVALARALAIEPKLLLLDEPF

>G7UTT8_G7UTT7_1_1045855
-RLPTSSRNTAMMLVVLPSWTSFLIRVYAWIGILKSGWIEGRQILYTPLATYIGIVYCYLPFMVLPLYTN
LVKHDGHLLEAAYDLGARPWKAFLRITLPLSRAGIIAGCMLVMIPAVGEFVIPELLGGP-DTLMIGRVLW
NEFFANRD-WPLASAVAIAMLLLLMIPIVIFN-----DEITLSIRKGEIFALLGGSGCGKSTLLRCLGGF
EHPTAGHIFLDGQALNGLPPYERPINMMFQSYALFPHMTVEQNIAFGRMSRADIARRVEEMLALVQLNKL
ARRKP----HQLSGGQQQRVALARSLAKGPKLLLLDEPM

>E6A7V5_E6A7V4_1_749541
TRFNFPGRQLLLTLLDIPFAVSPVVAGLVYL-LFYGDEHNLQIMF-SWPGMVLVTIFVTCPFVVRELVPV
MLSQGSQEDEAAILLGASGWQMFRRVTLPNIRWALLYGVVLTNARAIGEFGAVSVVSGSILSLPLQIELL
EQDYNT-----VGSFTAAALLTLMAIITLFLKSM---NDISLDIPSGQMVALLGPSGSGKTTLLRIIAGL
EHQTSGHIRFHGTDVSRLHARDRKVGFVFQHYALFRHMTVFDNIAFGRPNAAAIKAKVTKLLEMVQLAHL
ADRYP----AQLSGGQKQRVALARALAVEPQILLLDEPF

>E6A2J1_E6A2I5_6_749541
SRLRFKGRMTINASFYTVYMFSGILLVVPLF-------KIITALGDTEMALIITMVTQTLPTAVFMLKSY
FDTIPDEIEEAAMMDGLNRLQIIFRITVPLAMSGLISVFVYCFMVAWNDYLFASIFLSSA--NFTLPVGL
NALFSTPDYIWGRMMAASLVTALPVVIMYALSER---KDFNLEIADKEFIVFVGPSGCGKSTTLRMIAGL
EEISGGDLLIDGKRMNDVPAKARNIAMVFQNYALYPHMTVYDNMAFGKIAREVIDERVNWAAQILGLREY
LKRKP----GALSGGQRQRVALGRAIVREAGVFLMDEPL

>E6AAJ2_E6AAJ1_1_749541
-HSKPSTRNILLLLVILPSWTSFLIVLNNFLLWLG-VIDQPLTILHTNFAVYIGIVYAYVPFMVLPIYTA
LIRIDYSLVEAALDLGARPLKTFFTVIVPLTKGGIIAGSMLVFIPAVGEFVIPELLGGP-DSIMIGRVLW
QEFFNNRD-WPVASAVAIIMLLLLIMPIMWFHKH---DDVSLTIYKGEIFALLGASGCGKSTLLRVLAGF
EQPSAGQIMLDGVDLSQVPPYLRPINMMFQSYALFPHMTVEQNIAFGKQDKLPKAEIASRVNEMLGLVH-
MQEFAKRKPHQLSGGQRQRVALARSLAKRPKLLLLDEPM

>E6A905_E6A904_1_749541
-KLPHKVRPLLLFLLIVPFWTNSLILNEFLLWLG----VIDTPIRIMFTPVIIGLVYILLPFMVMPLYSS
IEKLDKPLLEAARDLGASKLQTFIRIIIPLTMPGIIAGCLLVMLPAMGLFYVSDLMGGAKIGNVIVQFLN
IRDWPFGA---ATSITLTIVMGLMLLVY----------QLDLTINNGEFLTLLGPSGCGKTTVLRLIAGL
ETVDSGRIMLDNEDITHVPAENRYVNTVFQSYALFPHMTVFENVAFGKTPAAEI---TPRVMEALRMVQ-
LETFAQRKPHQLSGGQQQRVAIARAVVNKPRLLLLDES-

>E6ACN6_E6ACN7_1_749541
VWFRFPLRNLFFWMIFITLMLPVEVRIFPTV-------EVIANLKMLDSYAGLTLPLMASATATFLFRQF
FMTLPDELVEAARIDGASPMRFFCDIVFPLSKTNLAALFVITFIYGWNQYLWPLLIITDVLGTTVAGIKG
MIATGEGTTWNSVMAAMLLTLIPPVVIVLVMQRAFVRKPLTLDVADGEFIVMVGPSGCGKSTLLRMVAGL
ERVTTGDIWIDRKRVTEMEPKDRGIAMVFQNYALYPHMSVEENMAWGGMGKQQIAERVKEAARILELDGL
LKRRP----RELSGGQRQRVAMGRAIVREPAVFLFDEPL

>E6AD97_E6AD94_3_749541
ARMRFPGKATLLKGMLIFQMFPAVLSLVALYALFDRLGEYIPFIGLNTHGGVIFAYLGGIALHVWTIKGY
FETIDSSLEEAAALDGATPWQAFRLVLLPLSVPILAVVFILSFIAAITEVPVASLLLRDVNSYTLAVGMQ
QYLNPQNY-LWGDFAAAAVMALPITIVFLLAQRW---KDINLDIHEGEFVVFVGPSGCGKSTLLRMIAGL
ETITSGDLFIGEKRMNDTPPAERGVGMVFQSYALYPHLSVAENMSFGLKLAGAKKEVINQRVNQVAEVLQ
LAHLLDRKPKALSGGQRQRVAIGRTLVAEPSVFLLDEPL

>E6AFP1_E6AFP0_1_749541
RYTSGKMKAFFYIAVMLPMWASYIVKAYAWTLLLAKPAVGGNTLSTSGLGRFLVFLYIWLPFMILPVQAA
LERLPPSLLQASADLGARPRQTFRYVVLPLAIPGIAAGSIFTFSLTLGDFIVPQLVG---PGYFIGNMVY
SQQGAIGN--MPMAAAFTLVPIVLIALYLAFV-----DGVSIAIKDGEFFSMLGPSGSGKTTCLRLIAGF
EQLSGGAISIFGTPASNLPPWERDVNTVFQDYALFPHMSILDNVAYGMVKGVNKKQRAQEALEKVALGVV
QQRKP----SQLSGGQRQRVAIARALVNEPRVLLLDEPL

>I5NWR0_I5NWP5_15_1005515
ARMRFPGKATLLKGMLIFQMFPAVLSLVALYALFDRLGEYIPFIGLNTHGGVIFAYLGGIALHVWTIKGY
FETIDSSLEEAAALDGATPWQAFRLVLLPLSVPILAVVFILSFIAAITEVPVASLLLRDVNSYTLAVGMQ
QYLNPQNYLWGDFAAAAVMSALPITIVFLLAQRWLVNKDINLDIHEGEFVVFVGPSGCGKSTLLRMIAGL
ETITSGDLFIGEKRMNDTPPAERGVGMVFQSYALYPHLSVAENMSFGLKLAGAKKEVINQRVNQVAEVLQ
LAHLLDRKPKALSGGQRQRVAIGRTLVAEPSVFLLDEPL

>I5P9E6_I5P9C8_18_1005515
RYTSGKMKAFFYIAVMLPMWASYIVKAYAWTLLLAKPAVGGNTLSTSGLGRFLVFLYIWLPFMILPVQAA
LERLPPSLLQASADLGARPRQTFRYVVLPLAIPGIAAGSIFTFSLTLGDFIVPQLVG---PGYFIGNMVY
SQQGAIGN--MPMAAAFTLVPIVLIALYLAFV-----DGVSIAIKDGEFFSMLGPSGSGKTTCLRLIAGF
EQLSGGAISIFGKPASNLPPWERDVNTVFQDYALFPHMSILDNVAYGGVNKKQ---RAQEALEKVALGFV
QQRKP----SQLSGGQRQRVAIARALVNEPRVLLLDEPL

>I5PE40_I5PE55_15_1005515
-HSKPSTRNILLLLVILPSWTSFLIVLNNFLLWLG-VIDQPLTILHTNLAVYIGIVYAYVPFMVLPIYTA
LIRIDYSLVEAALDLGARPLKTFFTVIVPLTKGGIIAGSMLVFIPAVGEFVIPELLGGP-DSIMIGRVLW
QEFFNNRD-WPVASAVAIIMLLLLIVPIMWFHKH----QLDLTINNGEFLTLLGPSGCGKTTVLRLIAGL
ETVDSGRIMLDNEDITHVPAENRYVNTVFQSYALFPHMTVFENVAFGKTPAAEI---TPRVMEALRMVQ-
LETFAQRKPHQLSGGQQQRVAIARAVVNKPRLLLLDES-

>E4Q0Q8_E4Q0R0_2_289397
LRMNAKYQKVFLYFFLVISLIPEFSIFLSLK-------TVLLTFNLDETPIAFVTNAIFSFFNFTYIFNL
AKSISDKKNKTMLNDNLKPMDKLIYVYLPKMKLGYMLLIVFSFISVWNDYLWPQFLFSTNTNISIWYLTL
GQDRQASL--LNVQAAGAFISIVIPLIIYFI---------KLEIQENQIISLLGPSGSGKTTLLNLILGY
LKPNEGSIEIKNKPLIY------EIAYIMQENSTYEDTTVFNNVFLSIRLRNLFRNEINDVAKKLEIDHL
LHKRV----DKLSGGQKQRVAFAKGIIKKTNLVLMDEPF

>E4PZM3_E4PZM4_1_289397
SVYRKWARGIWQSIFFLPYMTNAVAVSLSFIQFFAPLEKGDAFAFEALFPLLVHGIWSGLAFNVLIFTTA
MLSVDKNLYKSASIDGIGGIKQFFTITLPSIKSTTTFLITMGIINGIKVFPLALFNN------RPLDAIN
-------------------------------------DNVSFKIPNGKLVTLLGPSGSGKTTTLNAISGL
LTITSGNVYFNGKDVTNLSPQQRKLGFVFQNYALYPHMSVFDNIAFPISIKKAIFNEVMEVAKRVEILPI
LQ----KKPTRLSGGQQQRVAIARAIVKKPDILLMDEPL

>I4XY89_I4XY86_3_1037915
RITHFKGRTLFGGLVTAPLVMPEVITGLSLLLLFVAMAQMIGWPQRGIVTIWIAHTTFCAAYVAVVVSAR
LRELDLSIEEAAMDLGARPWKVFFLITIPMIAPSLAAGGMMSFALSLDDLVLASFVS-GPSTTLPMEVFS
AVRLGVKP-----------------------------DDVSLEIKKGEIFALLGGSGSGKSTLLRMLAGF
ERPTEGRIYLDGVDITDMPPYERPINMMFQSYALFPHMTVAQNIAFGKIPKAEIDARVAEMLKLVQMSQY
AKRKP----HQLSGGQRQRVALARSLAKRPKLLLLDEPM

>I4Y3W9_I4Y3X6_7_1037915
RVTRFKGRTLFGGLVTAPLVMPEVITGLSLLLLFVAMAQMIGWPQRGIVTIWIAHTTFCAAYVAVVVSAR
LRELDLSIEEAAMDLGARPWKVFFLITIPMIAPSLAAGGMMSFALSLDDLVLASFVS-GPSTTLPMEVFS
AVRL---------------------------------DDVSLDIHQGEIFALLGGSGSGKSTLLRMLAGF
ERPTEGRIYLDGVDITDMPPYERPINMMFQSYALFPHMTVAQNIAFGKIPKAEIDARVAEMLKLVHMTQY
AKRKP----HQLSGGQRQRVALARSLAKRPKLLLLDEPM

>I4XXF9_I4XXF0_9_1037915
----IPGKAIWRGLSLLPLMAPSMLPGIALVYLFGNLRGLLPDNIYGFWGIVLGEVIYTFPHALMILLSA
LSLADARLFDAASSMGASPAKAFRSITWPATRQAVFAAFCLVFTLTITDFGVPVVVGGD-YQVLALEAYK
AVVGQQQF---GRGALIGMVLLLPA------------DNVSLDVAAGELVCLLGPSGCGKTTLLRCIAGL
ERQDRGELYLGSRDVSHLAPQARDYGILFQSYALFPNLSVEANIAYGGSGRDEVRQRVAQMLELVGLTGS
EKKYP----GQLSGGQQQRVALARALAPAPSLLLLDEPM

>I4XNF5_I4XNE3_12_1037915
VRYSFPGRKIIDAMIDLPFALPTAVAGIALTALYAPATDLGFKIAYTPLGITLALTFVTLPFVVRTVQPV
LADIPREVEEAAACLGAKPWQVFRHILVPALLPAWLTGFALAFARGVGEYGSVIFIAGNMLPLLIMVKLD
QYDYTGAT---SIGVLMLVVSFVLLLLINL-------NSINLDIQSGELVALLGPSGCGKTTLLRIIAGL
ETPDAGSIVFHGEDVSGHDVRDRNVGFVFQHYALFRHMSVFDNVAFGRPSESKI---AEKVHELLNMVQ-
LDWLADRYPEQLSGGQRQRIALARALAVEPKVLLLDEPF

>G9V7N7_G9V7N8_1_763921
VWFRFPLRNLFFWMIFITLMLPVEVRIFPTV-------EVIANLKMLDSYAGLTLPLMASATATFLFRQF
FMTLPDELVEAARIDGASPMRFFRDIVLPLSKTNLAALFVITFIYGWNQYLWPLLIITDVLGTAVAGIKG
MIATGEGTTWNQVMAAMLLTLIPPVVIVLAMQRAFVRQPLTLDVADGEFIVMVGPSGCGKSTLLRMVAGL
ERVTSGDIWIDRKRVTEMEPKDRGIAMVFQNYALYPHMSVEENMAWGGMSKAHIEERVREAARILELDGL
LKRRP----RELSGGQRQRVAMGRAIVREPAVFLFDEPL

>G9V2X4_G9V2X5_1_763921
TRFNFPGRQLLLTLLDIPFAVSPVVAGLVYL-LFYGDEHNLQMMF-SWPGMVLVTIFVTCPFVVRELVPV
MLSQGSQEDEAAILLGASGWQMFRRVTLPNIRWALLYGVVLTNARAIGEFGAVSVVSGSILSLPLQIELL
EQDYNT-----VGSFTAAALLTLMAIITLFLKSM---NDISLDIPSGQMVALLGPSGSGKTTLLRIIAGL
EHQSSGHIRFHGTDVSRLHARERKVGFVFQHYALFRHMTVFDNIAFGRPTAAAIKTKVTQLLEMVQLAHL
ADRFP----AQLSGGQKQRVALARALAVEPQILLLDEPF

>G9UYB8_G9UYB9_1_763921
-KLPEKIRPLLLFLLIVPFWTNSLILNEFLLWLG----VIDTPIRIMFTPVIIGLVYILLPFMVMPLYSS
IEKLDKPLLEAARDLGASKMQTFIRIIIPLTMPGIVAGCLLVMLPAMGLFYVSDLMGGAKIGNVIVQFLN
IRDWPFGA---ATSITLTIVMGLMLLIY---------SQLDLTINNGEFLTLLGPSGCGKTTVLRLIAGL
ETVDAGHIMLDNQDITHVPAENRYVNTVFQSYALFPHMTVFENVAFGKTPAAEIAPRVTDALRMVQLEEF
AQRKP----HQLSGGQQQRVAIARAVVNKPRLLLLDES-

>G9V1R5_G9V1R4_1_763921
-HSKPSTRNILLLLVILPSWTSFLIVLNNVLLWLG-VIDQPLTILHTNLAVYIGIVYAYLPFMVLPIYTA
LTRIDYSLVEASLDLGARPLKTFFSIIVPLTKGGIIAGSMLVFIPAVGEFVIPELLGGP-DSIMIGRVLW
QEFFNNRD-WPVASAVAIIMLLLLIVPIMWFHKH---DDVSLTIYKGEIFALLGASGCGKSTLLRMLAGF
EPPSSGQIMLDGVDLAHVPPYQRPINMMFQSYALFPHMTVEQNIAFGKLPKAEITSRVNEMLGLVHMQEF
AKRK----PHQLSGGQRQRVALARSLAKRPKLLLLDEPM

>G9UWS0_G9UWS1_1_763921
VFIPFPGSELIGRVVDTFIALPTFLITLAFTFIYGSFELPPVDFLYSMQGVILAEITVFTPLVMRPLMAA
LRQIDKSQLEAASILGAHPLRVIGQVIFPAALPALMAGGSLCLLLTTNEFGIVLFIGAK-VNTLPMKAIL
ESDYTVA-----CMIALINIVLSLGLF----------KPLSLTIEPGEVLALIGPSGSGKTTVLRAVAGF
VQPAGGRILIGDTDVTHLPPYKRGLAMVVQNYALFPHLKVEDNVAFGKQPKALINERVTQALKTVGMSDY
ATRYP----HQLSGGQQQRVAIARAIAVRPRVLLLDEPL

>Q8Z246_Q8Z245_1_90370
VWFRFPLRNLFFWMIFITLMLPVEVRIFPTV-------EVIANLKMLNSYAGLTLPLMASATATFLFRQF
FMTLPDELVEAARIDGASPMRFFRDIVLPLSKTNLAALFVITFIYGWNQYLWPLLIITDVLGTAVAGIKG
MIATGEGTTWNQVMAAMLLTLIPPVVIVLAMQRAFVRQPLTLDVADGEFIVMVGPSGCGKSTLLRMVAGL
ERVTSGDIWIDRKRVTEMEPKDRGIAMVFQNYALYPHMSVEENMAWGGMSKAHIEERVREAARILELDGL
LKRRP----RELSGGQRQRVAMGRAIVREPAVFLFDEPL

>Q8Z8W9_Q8Z8W8_1_90370
VFIPFPGSELIGRVVDTFIALPTFLITLAFTFIYGSFELPPVDFLYSMQGVILAEITVFTPLVMRPLMAA
LRQIDKSQLEAASILGAHPLRVIGQVIFPAALPALMASGSLCLLLTTNEFGIVLFIGAK-VNTLPMKAIL
ESDYTVA-----CMIALINIVLSLGLF----------KPLSLTIEPGEVLALIGPSGSGKTTVLRAVAGF
VQPAGGRILIGDTDVTHLPPYKRGLAMVVQNYALFPHLKVEDNVAFGKQPKALINERVTQALKTVGMSDY
ATRYP----HQLSGGQQQRVAIARAIAVRPRVLLLDEPL

>Q8Z1U3_Q8Z1U0_3_90370
ARMRFPGKATLLKGMLIFQMFPAVLSLVALYALFDRLGQYIPFIGLNTHGGVIFAYLGGIALHVWTIKGY
FETIDSSLEEAAALDGATPWQAFRLVLLPLSVPILAVVFILSFIAAITEVPVASLLLRDVDSYTLAVGMQ
QYLNPQNYLWGDFAAAAVLSAIPITLVFLLAQRWLVNKDINLDIHDGEFVVFVGPSGCGKSTLLRMIAGL
ETITSGDLFIGETRMNDIPPAERGVGMVFQSYALYPHLSVAENMSFGGAKKEVMNQRVNQVAEVLQLAHL
LERKP----KALSGGQRQRVAIGRTLVAEPRVFLLDEPL

>Q8Z844_Q8Z845_1_90370
-HSKPSTRNILLLLVILPSWTSFLIVLNNVLLWLG-VIDQPLTILHTNLAVYIGIVYAYLLFMVLPIYTA
LTRIDYSLVEASLDLGARPMKTFFSIIVPLTKGGIIAGSMLVFIPAVGEFVIPELLGGP-DSIMIGRVLW
QEFFNNRD-WPVASAVAIIMLLLLIVPIMWFHKH---DDVSLTIYKGEIFALLGASGCGKSTLLRMLAGF
EPPSSGQIMLDGVDLAHVPPYQRPINMMFQSYALFPHMTVEQNIAFGKLPKAEITSRVNEMLGLVHMQEF
AKRK----PHQLSGGQRQRVALARSLAKRLKLLLLDEPM

>Q8Z4V5_Q8Z4V6_1_90370
TRFNFPGRQLLLTLLDIPFAVSPVVAGLVYL-LFYGDEHNLQMMF-SWPGMVLVTIFVTCPFVVRELVPV
MLSQGSQEDEAAILLGASGWQMFRRVTLPNIRWALLYGVVLTNARAIGEFGAVSVVSGSILSLPLQIELL
EQDYNT-----VGSFTAAALLTLMAIITLFLKSM---NDISLDIPSGQMVALLGPSGSGKTTLLRIIAGL
EHQSSGHIRFHGTDVSRLHARERKVGFVFQHYALFRHMTVFDNIAFGRPTAAAIKTKVTQLLEMVQLAHL
ADRFP----AQLSGGQKQRVALARALAVEPQILLLDEPF

>E2KF23_E2KF22_1_444448
RYTSGKMKAFFYIAVMLPMWASYIVKAYAWTLLLAKPAVGGNTLSTSGLGRFLVFLYIWLPFMILPVQAA
LERLPPSLLQASADLGARPRQTFRYVVLPLAIPGIAAGSIFTFSLTLGDFIVPQLVG---PGYFIGNMVY
SQQGAIGN--MPMAAAFTLVPIVLIALYLAFV-----DGVSIAIKDGEFFSMLGPSGSGKTTCLRLIAGF
EQLSGGAISIFGKPASNLPPWERDVNTVFQDYALFPHMSILDNVAYGGVNKKQ---RAQEALEKVALGFV
QQRKP----SQLSGGQRQRVAIARALVNEPRVLLLDEPL

>E2KHI8_E2KHI9_1_444448
-KLPHKVRPLLLFLLIVPFWTNSLILNEFLLWLG----VIDTPIRIMFTPVIIGLVYILLPFMVMPLYSS
IEKLDKPLLEAARDLGASKLQTFIRIIIPLTMPGIIAGCLLVMLPAMGLFYVSDLMGGAKIGNVIVQFLN
IRDWPFGA---ATSITLTIVMGLMLLVY----------QLDLTINNGEFLTLLGPSGCGKTTVLRLIAGL
ETVDSGRIMLDNEDITHVPAENRYVNTVFQSYALFPHMTVFENVAFGKTPAAEI---TPRVMEALRMVQ-
LETFAQRKPHQLSGGQQQRVAIARAVVNKPRLLLLDES-

>E2KC36_E2KC35_1_444448
TRFNFPGRQLLLTLLDIPFAVSPVVAGLVYL-LFYGDEHNLQIMF-SWPGMVLVTIFVTCPFVVRELVPV
MLSQGSQEDEAAILLGASGWQMFRRVTLPNIRWALLYGVVLTNARAIGEFGAVSVVSGSILSLPLQIELL
EQDYNT-----VGSFTAAALLTLMAIITLFLKSM---NDISLDIPSGQMVALLGPSGSGKTTLLRIIAGL
EHQTSGHIRFHGTDVSRLHARDRKVGFVFQHYALFRHMTVFDNIAFGRPNAAAIKAKVTKLLEMVQLAHL
ADRYP----AQLSGGQKQRVALARALAVEPQILLLDEPF

>E2KEJ6_E2KEK2_6_444448
SRLRFKGRMTINASFYTVYMFSGILLVVPLF-------KIITALGDTEMALIITMVTQTLPTAVFMLKSY
FDTIPDEIEEAAMMDGLNRLQIIFRITVPLAMSGLISVFVYCFMVAWNDYLFASIFLSSA--NFTLPVGL
NALFSTPDYIWGRMMAASLVTALPVVIMYALSER---KDFNLEIADKEFIVFVGPSGCGKSTTLRMIAGL
EEISGGDLLIDGKRMNDVPAKARNIAMVFQNYALYPHMTVYDNMAFGKIAKEVIDERVNWAAQILGLREY
LKRKP----GALSGGQRQRVALGRAIVREAGVFLMDEPL

>E2KG65_E2KG64_1_444448
TRIAKRSAIIGRIFSILPIVTPPFVVGLGVTLMMGRFGLTNTNWLYGFTGIWLAQVLAFTPMAFMILDGA
IKTIHPSLEEASYTLRASRWQTFNGVFVPLLKPALANAFLIVVVQSLADFSNPLVLG----GNFDVLATQ
IYFYITGSQDYQAASTLGAFLLLFSLLVFCIQYM---DNINLTIPQGQMVTLLGPSGCGKTTILRLVAGL
EKPSEGQIFIDGEDVTHRSIQQRDICMVFQSYALFPHMSLGENVGYGGVSRSEVKQRVKEALAMVDLEGF
EDRYV----DQISGGQQQRVALARALILKPKVLLFDEPL

>E2KAB8_E2KAB7_1_444448
VWFRFPLRNLFFWMIFITLMLPVEVRIFPTV-------EVIANLKMLDSYAGLTLPLMASATATFLFRQF
FMTLPDELVEAARIDGASPMRFFCDIVFPLSKTNLAALFVITFIYGWNQYLWPLLIITDVLGTTVAGIKG
MIATGEGTTWNSVMAAMLLTLIPPVVIVLVMQRAFVRKPLTLDVADGEFIVMVGPSGCGKSTLLRMVAGL
ERVTEGDICINDQRVTEMEPKDRGIAMVFQNYALYPHMSVEENMAWGGMGKQQIAERVKEAARILELDGL
LKRRP----RELSGGQRQRVAMGRAIVRDPAVFLFDEPL

>E2KAI3_E2KAI6_3_444448
ARMRFPGKATLLKGMLIFQMFPAVLSLVALYALFDRLGEYIPFIGLNTHGGVIFAYLGGIALHVWTIKGY
FETIDSSLEEAAALDGATPWQAFRLVLLPLSVPILAVVFILSFIAAITEVPVASLLLRDVNSYTLAVGMQ
QYLNPQNYLWGDFAAAAVMSALPITIVFLLAQRWLVNKDINLDIHEGEFVVFVGPSGCGKSTLLRMIAGL
ETITSGDLFIGEKRMNDTPPAERGVGMVFQSYALYPHLSVAENMSFGLKLAGAKKEVINQRVNQVAEVLQ
LAHLLDRKPKALSGGQRQRVAIGRTLVAEPSVFLLDEPL

>E2KEG2_E2KEG1_1_444448
-HSKPSTRNILLLLVILPSWTSFLIVLNNFLLWLG-VIDQPLTILHTNLAVYIGIVYAYVPFMVLPIYTA
LIRIDYSLVEAALDLGARPLKTFFTVIVPLTKGGIIAGSMLVFIPAVGEFVIPELLGGP-DSIMIGRVLW
QEFFNNRD-WPVASAVAIIMLLLLIVPIMWFHKH---DDVSLTIYKGEIFALLGASGCGKSTLLRMLAGF
EQPSAGQIMLDGVDLSQVPPYLRPINMMFQSYALFPHMTVEQNIAFGKQDKLPKAEIASRVNEMLGLVH-
MQEFAKRKPHQLSGGQRQRVALARSLAKRPKLLLLDEPM

>I0JC24_I0JC23_1_1074252
YITRSKFQNILLMIMIIPTWINLLLIGL-----LSHHLFNLPSFNLLFTTFLVVASYIYIPFMILPIFNS
MKAIPNNLLQASSDLGASPFYTFRKVIMPLTKEGVMTGIQVTFIPSLSLFMITRLIAGNKIN--IGTAIE
EQFLTIQN--YGMGSTIAIFLIVFMAFILIIT-----DDIDIDIESGYFYTLLGPSGCGKTTILKLIAGF
EYPDSGEVIYQNKPIGNLPPNKRKVNTVFQDYALFPHLNVYDNIAFGKLSKTEIDQKVTEALKLVKLSGY
EKRNI----NEMSGGQKQRVAIARAIVNEPEILLLDES-

>I0J9X1_I0J9W9_2_1074252
NHPVVKGKKFIRTVLILPWAVPSFVTILIFVALFNDAPAWLSDPFWAKVALIGIQVWLGFPFVFALFTGV
LQSISSDWYEAADMDGASSWQKFRNITFPHVIYATAPLLIMQYAGNFNNFNLIYLFNKGGAGSTDILISW
VYNLTFEFNNMGAVVSLIIGFIVAIV-----------KDFNLHITDKEFIVFVGPSGCGKSTTLRMVAGL
ESITSGDFYIDGERMNDVEPKNRDIAMVFQNYALYPHMTVFENMAFGKVNKKEIEQKVNEAAEILGLTEY
LGRKP----KALSGGQRQRVALGRAIVRDAKVFLMDEPL

>F8Z6I0_F8Z6I1_1_991965
------GKHLFRVLGSAPILAPSLLPAISLIFLFGNLKSWLGGESYGGLGITLGLIFWTFPHALMILTTS
LSTSDARLYEAARALKTSPIKTFFIVTLPAAKYGLISALIVVFTLVVCDFGVPKVIG---SYNVLATDIF
KQVVGQQN--FAMGAVTSIVLLLPAV-----------KEISLSIEKGEFVCFLGPSGCGKTTLLRAIAGL
DLPTSGTIHQNQQAITFLPPEQRDFGIVFQSYALFPNLTVEENIAIGRNQGMSVRDALEKVEQWLEMIGL
A-TSAQKYPSQLSGGQQQRVALARALALSPGLLLLDEPL

>F8Z9K9_F8Z9L0_1_991965
VYFRLPYASAWFWLIFITLLLPLEVRIIPSY-------EVVSNLGMLNSYTGLVLPLIASATATFFFRQF
FKTIPDELLEAAQLDNAGPIRFFIDILFPLSKTMMAAIFIIMFVVGWNQYLWPIMMTTDEYNTIVMGIKI
LNNINETSLYDYAFAMVILAMLPPVLVVVIFQRWFVKKGVDLSIHQGEFIVLVGPSGCGKSSILRSIAGL
ESITSGEIHLAGRRVDNEKPANRDIAMVFQNYALYPHMSVYDNLAYGGVDKQTIAAKIAKVAKTLKIEEY
LDRKP----AKLSGGQRQRVAMGRAIVRDPQLFLFDEPL

>F8Z3U6_F8Z3U7_1_991965
TRIAKRSAFIARVFSILPIVTPPFIVGLGVTLMLGRFGLQKTNWLYGFTGIWLAQVLAFAPMSFMILDGA
LKSLHPSLEEASYTLKANRYQTFFGIIMPLLKPALANSFLIIFVQSLADFSNPLVLG----GSFDVLATQ
IYFYIAGAQDYASASTLGSVLLLFSLAIF---------NLDLEIKKGSLVTLLGPSGCGKTTVLRLVAGL
EKPTSGQIFIDGEDVTERSIQQRDICMVFQSYALFPHMSLYENVAYGKLPSEEVRQRVDEALKIVDLEGM
GERYV----DQISGGQQQRVALARALVLKPKVLLFDEPL

>F8Z4F4_F8Z4F7_3_991965
ARMRFKGKETILKAMMIFQMFPAVLALVALYALFDKLGQYIPFLGLNTHGGLIFSYLGGIALHVWTIKGY
FETIDRSLEEAAALDGATPWQAFRLVLLPLSVPILAVVFILSFIGVVGEVPVASLLLSDVNSYTLAVGMQ
QYLYPQNYLWGDFAAAAVLSALPITIVFLLAQRWLV-KNVDLEIQEGEFVVFVGPSGCGKSTLLRCIAGL
EDITSGDLYIGEQRMNDVEPSKRGVGMVFQSYALYPHLNLYDNMSFGKADKSEIKKRVDHAAEILQLSHL
LDRQ----PKALSGGQRQRVAIGRTLVSQPNVFLLDEPL

>F8Z6Q5_F8Z6Q6_1_991965
TRFEFVGRKFLITLIDIPFAVSPVVLLYLLL--YGTLYERDLQIMFAWPGIVLVTVFVTCPFVARELIPL
MQQQGRSDEEAAVILGASWWQLFRRVTLPNIKWALIYGVILTNARAVGEFGAVAVVSGNITNTLPLHVQL
YEDYQSQA--AFASASLLAFIALLTLLLKALVE----APLSLKIEDGEMIGLLGPSGSGKTTLLRIIAGL
EGADSGTIHFRNRDVTNVHVRDRRVGFVFQNYALFRHMTVADNVAFGRPNPAEIQKRVKQLLEIVQLGHL
AHRYP----EQLSGGQKQRIALARALATQPEVLLLDEPF

>F8Z9C3_F8Z9C4_1_991965
-KMPEKWRPFMLFLIIVPFWTNSLIQAL-----MSLLIDAPLRIMFTETAVMIGLVYILLPFMILPLYSA
IEKLDGTYIEAARDLGANKFQTLVRVILPLTMPGIIGGCLLVLLPALGMFYIADLLGGA-KNLLIGNVIK
SQVLNARDWGAATSIALTLAMAIMLYAYYRA-------NLNLDVNHGEFLTILGPSGCGKTTVLRMIAGF
ETADQGQILLDDQDVTQVPAEQRHVNTVFQSYALFPHMTVFENVAFGKVPQSEIEPRVMEALRMVRLAEM
AQRKP----HQLSGGQQQRIAIARAVVNKPKVLLLDES-

>C0Q766_C0Q765_1_476213
-KLPEKIRPLLLFLLIVPFWTNSLILNEFLLWLG----VIDTPIRIMFTPVIIGLVYILLPFMVMPLYSS
IEKLDKPLLEAARDLGASKMQTFIRIIIPLTMPGIVAGCLLVMLPAMGLFYVSDLMGGAKIGNVIVQFLN
IRDWPFGA---ATSITLTIVMGLMLLIY---------SQLDLTINNGEFLTLLGPSGCGKTTVLRLIAGL
ETVDAGHIMLDNQDITHVPAENRYVNTVFQSYALFPHMTVFENVAFGKTPAAEIAPRVTDALRMVQLEEF
AQRKP----HQLSGGQQQRVAIARAVVNKPRLLLLDES-

>C0PXN6_C0PXN5_1_476213
-HSKPSTRNILLLLVILPSWTSFLIVLNNVLLWLG-VIDQPLTILHTNLAVYIGIVYAYLPFMVLPIYTA
LTRIDYSLVEASLDLGARPLKTFFSIIVPLTKGGIIAGSMLVFIPAVGEFVIPELLGGP-DSIMIGRVLW
QEFFNNRD-WPVASAVAIIMLLLLIVPIMWFHKH---DDVSLTIYKGEIFALLGASGCGKSTLLRMLAGF
EPPSSGQIMLDGVDLAHVPPYQRPINMMFQSYALFPHMTVEQNIAFGKLPKAEITSRVNEMLGLVHMQEF
AKRK----PHQLSGGQRQRVALARSLAKRPKLLLLDEPM

>C0PZ97_C0PZ98_1_476213
TRFNFPGRQLLLTLLDIPFAVSPVVAGLVYL-LFYGDEHNLQMMF-SWPGMVLVTIFVTCPFVVRELVPV
MLSQGSQEDEAAILLGASGWQMFRRVTLPNIRWALLYGVVLTNARAIGEFGAVSVVSGSILSLPLQIELL
EQDYNT-----VGSFTAAALLTLMAIITLFLKSM---NDISLDIPSGQMVALLGPSGSGKTTLLRIIAGL
EHQSSGHIRFHGTDVSRLHARERKVGFVFQHYALFRHMTVFDNIAFGRPTAAAIKTKVTQLLEMVQLAHL
ADRFP----AQLSGGQKQRVALARALAVEPQILLLDEPF

>C0Q0M8_C0Q0M7_1_476213
VWFRFPLRNLFFWMIFITLMLPVEVRIFPTV-------EVIANLKMLDSYAGLTLPLMASATATFLFRQF
FMTLPDELVEAARIDGASPMRFFRDIVLPLSKTNLAALFVITFIYGWNQYLWPLLIITDVLGTAVAGIKG
MIATGEGTTWNQVMAAMLLTLIPPVVIVLAMQRAFVRQPLTLDVADGEFIVMVGPSGCGKSTLLRMVAGL
ERVTSGDIWIDRKRVTEMEPKDRGIAMVFQNYALYPHMSVEENIAWGGMSKAHIEERVREAARILELDGL
LKRRP----RELSGGQRQRVAMGRAIVREPAVFLFDEPL

>C0Q4D2_C0Q4D5_3_476213
ARMRFPGKATLLKGMLIFQMFPAVLSLVALYALFDRLGQYIPFIGLNTHGGVIFAYLGGIALHVWTIKSY
FETIDSSLEEAAALDGATPWQAFRLVLLPLSVPILAVVFILSFIAAITEVPVASLLLRDVDSYTLAVGMQ
QYLNPQNYLWGDFAAAAVLSAIPITLVFLLAQRWLVNKDINLDIHDGEFVVFVGPSGCGKSTLLRMIAGL
ETITSGDLFIGETRMNDIPPAERGVGMVFQSYALYPHLSVAENMSFGGAKKEVMNQRVNQVAEVLQLAHL
LERKP----KALSGGQRQRVAIGRTLVAEPRVFLLDEPL

>H3TI95_H3TI94_1_1131758
-YHFPRLDGVMNVLILLPFAVPPIVVGLLQLYAS----GPLEMIGTPWVLVGCYFTIALPFMYRAITNNL
QAINLRDLMDAAHLLGASTWKAALLVVLPNLRKGVMVALLLSFSFLIGEFVFANLLV---TRYETLQVFL
NNMRNSSG---HYTSAVVVSYFVFVLVLTWAANRLNKRDIDFAAARGEFVTLLGPSGCGKSTLLRCIAGL
TEVDSGRILIDGEDVVPLPPQKRGIAMVFQSYALFPNMTVQQNVAFGKVPAAELKQRVAEAIELVELGEY
AARYP----HQLSGGQCQRVALARSLVTRPRLLLLDEPL

>H3T811_H3T812_1_1131758
---------ALTTLITLSLGFPVAVLIFLITVPFWALVDHPLPLLYSDGAVLLGLVYTYAPFVVLPIYAT
LEKMDMRLLEAAQDLYAGRLRTLRKVVLPTARPGILAGAILTFVPCLGAMIAPELLG--GTRMMLGNLIF
RQFADARNWPFGAALSLVLMAAVMLIL----------KRVDLDIRDNEFFTLLGPSGCGKTTLLRMIAGF
EFPTEGEILLYGENIAARPPFERPVNTVFQHYALFPHMSIAENLAFGSLGKAEIAERVREMLALVQMERF
ADRRP----GQLSGGQQQRVALARALAPQPRVLLLDEPL

>H3TL66_H3TL68_2_1131758
-ALLEAGEFFGRGAVRVLLISPFFIL-------WKNGAEPVDWLAHYPLLIILIVSWQWLPFAILILMTA
MQSLDQEQKEAARLDGAGPLAIFWHLTLPHLARPIAVVLMIETIFLLSVFAEIFTTTSGGL------AYL
IYNQALLQFDVGMASAGGLIAVL--------------KGIDLDVRDREFVVFVGPSGCGKSTLLRLIAGL
EEASGGSIALDGTDITDTPPAKRDLAMVFQTYALYPHMTVRRNLSFAGVDKREVAAKVDAAARILELQAL
LERK----PRQLSGGQRQRVAIGRAIVRNPKIFLFDEPL

>H3T8K2_H3T8K1_1_1131758
-RAPAKWRNLLILLVILPFWSNLLVWMII----LSPFGAQPISLMFTPFAVILCMVYVHLPFMILPLYAN
LEKHDPALLDAAQDLGAGRWQRFWRVTFPLSLPGVAAGAALVFIPVLGMFAIPDLVGGTDIGNLISQFLD
SRDWPFGS---ALSIALTGCILLLVALGM--------DNVSLTINTGEFFTLLGPSGCGKTTLLRMLAGF
DQPDSGEIRLNGQDLAGVEPEKRPVHTVFQSYALFPHMSVAQNIAFPGVAKSEIDARVEQALKDVRLADK
GGRMP----TQLSGGQRQRVAIARALVNRPRLLLLDEPL

>H3TD11_H3TD10_1_1131758
-LQPERRRNLLLFLVTVPFWTNLLVRVYAWILLLRNLTDTGLGLLYTDNAVIIGLLYTYLPFMVLPIYSS
LEKMDWRLVEAAFDLGANRWKALRRVIVPLAMPGIVAGCILVFIPALGSYIIPELLGGG-KALMIGNLIQ
LQFGTAHN--WPFGAALSFALLAFVLLAMLIYN----DDVSLDIHANEFFTLLGPSGCGKTTLLRLIAGF
EQPSSGSIRLYGEHMEGLPPFRRPVNTVFQSYALFPHMSVADNIGFGGRPRSEIDATVSRMLDLVKLPEV
GKRRA----DQLSGGQQQRIALARALASRPKVLLLDES-

>H3TIG1_H3TIG2_1_1131758
SMWRFRGSQLFFGALLFGCFLPFQVILLPMS-------FTLGKLGLANTTLVLVHVIYGLAFTTLFFRNY
FVAIPDALVKAARLDGAGFFTIFLRILLPMSTPIVMVCLIWQFTQIWNDFLFGVVFA--SDSQPITVALN
NLVNIT-TGYNVDMAAAMIAALPTLVVYVLAGKYFVRRDIRLKIDSGEFLILVGPSGCGKSTLMNCIAGL
ESITGGAILVDGQDISGMSPKDRDIAMVFQSYALYPTMSVRENIAFGKMPQAAIDEEVARVARLLQIEHL
LERKP----SQLSGGQQQRVAMGRALARRPKVYLFDEPL

>H3TD34_H3TD35_1_1131758
-YAIARSSQSSQTVLLLLIMMPTWTAILIRVYAWMGLISEPLTILNTNIAVYIGIVYSYLPFMILPLYAN
LVKHDPSLLEAASDLGARNFTSFWKITVPLSKNGIIAGCMLVFIPAVGEFVIPELLGGP-ETLMIGKVLW
QEFFNNRD---WPVASALAVVMLAILIIPII------DTVSLTINKGEIFALLGGSGSGKSTLLRMLAGF
ERPTEGRIFLDGQDITDLPPYERPINMMFQSYALFPHMSVAQNIAFGGLPKAEIDERVAEMLKLVHMTQY
AKRKP----HQLSGGQRQRVALARSLAKRPKLLLLDEPM

>H3TBX3_H3TBX6_3_1131758
TRGEFRGKALVMSLMISPMVVPVVIIGVASYLFF----APL-GLGNSYLSLIVVHAVLGVPFVIITVSAT
LQGFNYNLVRAAASLGAPPLTTFFRVTLPLIAPGVISGALFAFATSFDEVVVTLFLAGPELPRQMFSGIR
ENLSPTIA--AAATLLI--------------------KDLNLDIRKGEFLTLLGPSGSGKTTSLMMLAGF
ETPTAGEILLAGRSINNVPPHKRDIGMVFQNYALFPHMTVAENLAFPGMSKTDVKERVKRALSMVQLDAF
AGRYP----AQLSGGQQQRVALARALVFEPQLVLMDEPL

>H3TKE2_H3TKE3_1_1131758
SKFEFRGKSILVTLIDLPFSVSPVIAGLIYVLLFGALSDHDIQIVFAVPGIVLATLFVTVPFVARELIPL
MQEQGTQEEEAARLLGANGWQMFWHVTLPNIKWGLIYGVVLCTARAMGEFGAVSVVS---TNTLPLHVEI
LYNEYNH----VAAFSVASLLLLMALVILLLKQW---DDINLDIQSGELVALLGPSGCGKTTLLRIIAGL
ETPDAGNIVFHGEDVSQHDVRDRNVGFVFQHYALFRHMTVFDNVAFGRPGESAIKAKVHELLNMVQLDWL
ADRYP----EQLSGGQRQRIALARALAVEPKILLLDEPF

>Q89UD3_Q89UD2_1_224911
AKFEFSGKTFLITLIDLPFSVSPVISGLVFVLLFGALRDHDIQILFAVPGIALATTFVTFPFVARALIPL
MQEQGTQEEEAAISLGASGLQTFFRVTLPNIKWGVLYGVLLCNARAMGEFGAVSVVSGHINTMPLLVEIL
YNEYQFVA-----AFAIASLLAMLALITLIAKT----DGVNLKVDNGELLALLGPSGSGKTTLLRIIAGL
DWPDSGEVSFNGEDALAQGARERHVGFVFQHYALFRHMTVFENVAFGRKEEARIRARVKELLDLVQLDWL
A----DRYPSQLSGGQRQRIALARALAIEPRILLLDEPF

>Q89IQ9_Q89IR1_2_224911
HIKSKTWQMGLSLLCTIPFWTSNVIRMI-----AWIINQPLEWLLFSEFSVVLALVHLFTFFMVVPIFNS
MVRIDKSLIEAAYDAGATGFQTLVNVVIPLAKPGIVIGSIFVITIVMGDFITIGVMGGQQAGKIIETRVN
ALQFPAAA--ANAVILLAITFLIIT------------DDVNLKIPAGTYCCLLGPSGCGKTSTLRMIAGH
EAVSEGDIILGAQNVTDLEPAKRGTAMMFQSYALFPHLTVLDNVAFAGIDRATRHKRAGELLELVAMTPY
AARLP----AQLSGGQQQRVALARALITEPQILLLDEPL

>Q89QA8_Q89QA6_2_224911
MDQPVIGRNIVRLMVIAPFVMPTVSL-------LMHGLTPIDWFNDVPLFVILIVAWQWLPFATLILLTA
LQSLDEEQKEAAEMDGASAVSAFIYITLPHLARPITVVILIETIFLLTVFAEIFTTGGGPLQTTNIAFLI
YSQAL-IQFVGSASAGGLVAVVIANVVAFFLVRIVGRKGADLDIADGSFVVFVGPSGCGKTTLLRLIAGL
EDVSGGKILIDGKNVVDTPPAKRGLSMVFQSYALYPHMSVRGNIGFGGLPKDEINRKVEAAAATLNLTPY
LDRKP----RELSGGQRQRVAIGRAIVREPKAFLFDEPL

>Q89Q87_Q89Q89_2_224911
ARGNLPGTRLIVATMLSPLMLPAILTGLALF-QT----YVLLDVGRPTWGLVAGHTLVTLPYVVRTTLAV
LHNFDLRLEEAARNLGASPLRTFFEVTLPLIKPGVLAGAIFAFIVSFDQFPVSLFLV-SPNETLPVTLFN
YLKFDLDG--TIGAASVVSIVLAFVVV----------DAVAMDIRQGEFFSLLGPSGCGKTTTLRMIAGF
ETPSAGAIRVDGADITHVPAHKRDMGMVFQNYALFPHRTVAENVAFGGLDKASIAAKVKAALAMVELSGL
EDRRP----AQLSGGQQQRVALARAIVIAPRVLLCDEPL

>Q89F77_Q89F73_4_224911
------------PVAYLANSVPKGWILSLVV--LPFVISEPLALVHNTFGTVVATVHILLPFMVLPLYAT
MQKIPGDLMQAGASLGASPSLTFVRVFLPLSLPGVLAGCTMVFVLCLGFYITPELLGGGRSMLVSRNVEL
YNQFGAAS---AVAVVLLVSVLLIFLIV---------DDVSLNVGAGEFVSLLGPSGSGKTTLLGILGGF
ILPSSGTILFGGRDVTYMPPHKRDIGVVFQNYALFPHMSVGENVAFPHLPKASWPNKVRAALAMVGLAGY
EERGI----AQLSGGQRQRVALARAMIFEPRLILMDEPL

>Q89E92_Q89E91_1_224911
---------------------------------VARRAP--IPFMFTETGMVIALAHVMMPFMVLSVWAA
LQRLDPQIENAAMSLGAGPITTIRRIIMPQIMPGVLSGAIIVFSLSASAFATPAIIG---GRRLKVAATL
AYDEFLNTLWPLGAAVATLLLVALVLIVV--------DDVSLSVGKGEFISFLGPSGCGKTTTLQMIAGF
LDPTRGAIRLEGKDLTAIHPARRGLGIVFQSYALFPHMTAAENVAFGKVPRAERAERVRAALAMVGLAGY
EDRHP----RRMSGGQQQRVALARALVIKPSVLLLDEPL

>Q89PD7_Q89PD8_1_224911
-RTKGAPAALVAVCVILPLWSSVLVRTAAWSFLFQRLTSQPFKLLYTQSAVVIAMTHVLLPFMILPIYGA
LRSIPNDYTRAAAVLGATRLRTFLEVILPLSLPGVVSGSLLVFLTALGFFITPALLGSP--QEMMISTLV
SKQIREVLDPFAAALVGVLTFFVTLLAI---------DGVDLDIAAGEFIALLGPSGSGKTTILMSVAGF
EFPTSGTIQVDSEDLTYVPSNRRNLGMVFQNYTLFPHMTILDNVAFPGLPKAERHARAEAALETVRLGGY
GNRRP----NELSGGQQQRVALARAVVYQPRVLLMDEPL

>Q89WF9_Q89WG0_1_224911
VYFRFPFRMPIFWIIFITLMLPVEVRIYPTY-------KIVADLHMLDSYAGLSLPLIASATATLLFRQF
FMTVPDELLEASRIDGAGPLRFFWDTLLPLSRTNMAALFVILFILGWNQYLWPLLITTR-DDMQTIQVGI
RKMITTTDAWPIVMATAVLAMLPPVFVVVAMQRLFVRKGVNVDVADGQFCVLVGPSGCGKSTLLRMVAGL
ETVTGGEIDIGGRVVNQIEPADRDIAMVFQNYALYPHMSVYNNMAYGGMAEAEIKTRVEEAARVLELTSM
LERKP----RQLSGGQRQRVAMGRAIVRQPKVFLFDEPL

>Q89SG1_Q89SG2_1_224911
MPRDGWTVAACLVILALPLLIPWNVVGTIWQI-FGRDYNYVSNAVDAWVTVIVMDVWHWTSLVALLCYAG
LKSIPDAYYQAAQIDGASRWAVFKAIQLPKMNRVLLIAVLLRFMDSFMIYTEPFVVTGGGGNSTTFVSIE
LVKIALGQFDLGKAAALSLVYNLIILIVCWIF-----KPVTMTWRQGGAYALLGPSGCGKTTLLNVISGI
ITPSRGKILFDGVDITPLSTQKRNIAQVFQFPVIYDTMTVGENLAFPGVPKAEIDRRVAEIGRLLDLDPY
LNRKA----TRLTADAKQKISLGRGLVRNDAAVLFDEPL

>Q89GJ1_Q89GJ3_2_224911
FAVSWTRITWPAILTLAARMAPGTLFLLPWYVMF----RQVGMIGS-YTALILSHAVITLPIVIWVLLPS
FDAIPRSVFEAAQVDGCRVARILWRIAMPLVASGIAVSAILAFVFSWNYFLFALVLS--NDTKTLIAAAF
NFIGEGSTQWGALMAAATLIALPPLVLAALVQRWLVS-DLNLEVADHEFVVFVGPSGCGKSTLLRIIAGL
EPISSGDLYIGDKRVNGVQAAHRDIAMVFQDYALYPHMSVYDNMSFAGTPKAEIDSRVKRAAALLHIEPY
LNRKP----KELSGGQRQRVAMGRAIVRNPKAFLFDEPL

>Q89FQ2_Q89FQ5_3_224911
AQWKSRFKPLVLAFVLSPVVVPGVITAVGLYFFF----API-GLTGSYLGLILAHTALATPFVVITVGAT
LQSFDTNLARAAASLGASPLDAFRRVILPLILPGLASGALFAFATSFDEVVIVLFMAGP-EQRTLPREMF
SGIRENIS--PTITAAAVILTT---------------KNLDLDIRKGEFITLLGPSGSGKTTTLMMLAGF
EVPTHGEIYLADRPIKNMPPHKRDIGMVFQNYALFPHLTIAENIAFPKINKAEAQERVRAALRMIKMETL
AH----RRPGQLSGGQQQRVALARALVFNPQLVLMDEPL

>Q89P54_Q89P52_2_224911
VRGRFFGLAAIKGFLLSPLIFPALVTGLALLQVL-----TKLGSQDARLNLLIGHVVVTSPYVIRTVVTS
LQLVDENLEDAARTLGANRLTTFWRVTLPQIASGVAAGGLFAFMVSFDNYPVTMWLANS-EYSPVPLVLM
RQLVNVFDPVPAMSTIIILMAMVGVLL----------DDVSLTIEPGHMVALLGPSGCGKTTCLRMIAGL
IRPTSGDVFVNDKKMTDVPVHRRNVGMLFQNYALFPHLTVEENIAFGGISKAAAARKVGEALNLVQLSSF
GKRYP----AQLSGGQQQRVALGRALVIEPAMLLLDEPL

>Q89KR0_Q89KQ9_1_224911
SLWRFRGDSWIYGIVTLGIFLPQQMRLLPWTI-V----LRDTGLMNTLTGLVVIHTIQGLSFTTLFCRNY
YTAIPQELIRAARIDGAGFFRIFWRIILPLSPPILVVTVIWQFTHIWNEFLYGVTFTTGQ-QQPVTAALI
ALSAAVADIHGVQSAAVMIAALPTLLIYLIGGKYFVRKGIDLDIESGEFTVLVGPSGCGKSTLLNIVAGL
DRPSAGTIEIGGRVVNDVPPKDRDIAMVFQSYALYPSMTVRQNITFGMECRHVPKAEQEKALANVARLLQ
IEPLLGRKPSQLSGGQRQRVAMGRALVRDPLLFLFDEPL

>Q89LI8_Q89LI7_1_224911
-RMKFWGSATLATGVFLTYLIPDSLLFIPLFKMLAVVQEFTGIPLLNRWYLVFIYPTLTVPFCTWIMIGY
FASIPKELDEAALIDGASWLQTLTRIFIPVALPGLIAATIFAFTVSWAQFLYPLVFTTSIVGI-TTTLIK
GDVFNWGQ----IMTGALLGAAPPLVIYAFLM-----RGIDLDIADHEFIVLVGPSGCGKSTTLRMIAGL
EDISDGDIMIGGDVVNDVPPKDRDIAMVFQNYALYPHMTVAENMSFGHYPKAEIKARVTEAARLLDITDL
IDRKP----KQLSGGQRQRVAMGRAIVRNPKVFLFDEPL

>Q89EI1_Q89EI0_1_224911
-RLPKRWQAVAMVLVIVPFWTSFLID-------GLLLVSQPVVWLSTDTAMYIGIVYSYLPFMILPLYAT
LAKMEPALEEAASDLGAPPWQVFWLVTFPLSLPGVGAGVLLCFIPIVGEFVIPDLLAGS-NSLMIGQTLW
LEFFTNKD--WPVASAAAIVLLVVLLVPLLLYERL--DGVSLDIKAGEFFALLGPSGCGKTTLLRMLAGF
EAPDEGRILLGGKDIAQALPHERPINMMFQNYALFPHLSVRDNIAFGGLARADIATRVAEMLALVKLEGL
EKRKP----DQLSGGQRQRVALARALARRPQLLLLDEPL

>Q89Q45_Q89Q43_2_224911
-WLYQRVGPKLQTIIILIVLLPLLTRTFAWIVILGRIINTPLKLLYTQFGVVIALAQVQMPLMTLPLITA
LGRIDPNLDDASCSLGAGSWRTFFRIVLPLSLPGVIAGCTLTYAAAITAFITQSLIGGG--QMLFMPMYL
YQQASTLQNWPFASAISIIFLLAVLAVVS--------ENINLDIKGGEIIALLGPSGCGKTTLLRIIAGF
IAQTQGRI-IIGDDIVDLPPNRRAVGIVFQNYALFPHLSISENVAYGGIDKASRQREAQRLLELVQLPTM
AERLP----RQLSGGQQQRVALARALAIKPSILLLDEPF

>Q89PB4_Q89PB2_2_224911
SRFRIPLADDLLFFILSTRMMPPVAVAIPIYLM-----YRQLNLTDTRLGMILLYTAVNVSLAVWLLKGF
IDEIPREYEEAALVDGYTRLQALRKVVLPQAVTGIAATAIFCLIFSWNEYAFAVLLTSGETMPPFIPFII
GEGGQDWP---AVAAATTLFVVPIVLFTVLLRKHLLRQGSNFTIDDGTFFAMLGPSGCGKTTTLRMIAGL
ELPTEGKVLLDGEDVTFRRAAARDIAFVFQLFALYPHMNVADNIGFPGMGRRAVRERVQETARLLRIEHL
LSSKT----SKLSGGDRQRVALGRAMVRRPKAFLMDEPL

>Q89NC3_Q89NC5_2_224911
LNEHMPFKAMLRAAVLIPFIVPTVLSALAFWWIFDSNINFLGDTTWARICVIFANIWRGVPFVAITLLAG
LQTVSPSLYEAATLDGATRWQNFRFITYPLLTPIIAVVMTFSVLFTFTDFQLIWAMTRGGVNATHLMATL
SYQRAIIA-----------------------------HGVSIPIEDGQFVVLVGPSGCGKSTLLRMLAGL
ENITSGTISIGDRVVNNVQPKERDIAMVFQNYALYPHMTVGENMGFSLKLRNASSDEINKRVKRAAEILA
LSPLLERYPRQLSGGQRQRVAMGRAIVRDPQVFLFDEPL

>D8MHR4_D8MHR5_1_762550
MTFNSVFYAFLITIITLVISYPTAYFWLLLV-ILPTFGIVPQQLLFSNWSFLLVAAYIEIPFMILPIFNS
LAEINPRLEQASRDLGANRWQTLRRVIMPLSMPGIKAGIQAVFIPSLSLFMITRLIGGNRVITLGTAIEE
HFLVTQNW---QLGSTIGIILIVAMVITMIFT-----KNIDLELEAGKFYTLLGPSGSGKTTILNLISGQ
LTVTHGDILFEGNIINDVPVEKRHMNTVFQDYGLFPNMTVFENVAFGGMSKKDIKTKVTEMLTLVKLNQY
ADREI----TELSGGQRQRVAIARALANDPEVLLLDEPL

>D8MD70_D8MD69_1_762550
ASQKMRGIAIFRTMFSSTMGVSVTVASILWLFMFNPQINWLSDPTWSLVAIIGTTVWMNLGFAFLVLLGA
IQAIPQDLYQVADLDGASWWLRLRKITMPATRSTIFFVTVVTLINAFQTFGQVDILTSGGDYHTNLLVYA
IYQDAFVNHSVGRASAQSVILTLIIMLFTIIQFY---TDINTTIADGQFYILVGASGSGKSTILNAIAGF
IPIDEGVITINGKDVTRLPPKDRNLSMVFQNYALMPNLTVSENIVFGHTAKTLRQKKLQEVLSLVHLETY
KNKKP----GNLSGGQRQRVSLARALVSDAKIILMDEPL

>D8MG35_D8MG38_3_762550
SRLKFKIKGPFLKIALVLNMFPGFMAMFAIY-------YILKAAGLTQSLALILVYVSGAGLAFYIQKGF
FDTIPYSLDESAMLDGATKWEIFTKITLPLSKPIIVFTALTAFTGPWMDFIFAQVIMGDNKNYTVAIGLY
SMMTKETANFMSFAAGAVIIAIPITILFIVLQRFYVS-DYNLAIHDKEFIVFVGPSGSGKSTVLRMIAGL
EEISGGEFYIDGKLMNDVSPKDRYIAMVFQNYALYPHMTVYDNIGFGKMPKDDIEKRVHNAAKILGIEDY
LDRKP----ADLSGGQRQRVAMGRAIVRDAKVLLMDEPL

>D8MFU0_D8MFU1_1_762550
LNQIKLFAGFFRTIYFLPFVTSIVAISMVWKWIYNKPIDWLNDPNWALPALIILAIWKSLGFNIMLFLVA
LNNVDKRLYRAATLDGASIWQRFWHITVPMISPMTFLITINAVIGSFKVFDEIFSLFGGQNAAMTVVFYL
YRMFYEQN-KYGIAAAAGVVLFVMILIVTLLQ-----HDMDFDINDGQLVALLGPSGGGKSTTLNLISGL
LSATTGNIYFGDKDVTKQDALERGVGMVFQNYALYPHMTVLDNIIFPKMAKIDKATRKQRALDLAKLVRV
DDQIA-KKPSDLSGGQQQRVAIARALAKSPNILLLDEPL

>H3YU76_H3YU75_1_904782
YITRSKFQNILLMIMIIPTWINLLLIGL-----LSHHLFNLPSFNLLFTTFLVVASYIYIPFMILPIFNS
MKAIPNNLLQASSDLGASPFYTFRKVIMPLTKEGVMTGIQVTFIPSLSLFMITRLIAGNKIN--IGTAIE
EQFLTIQN--YGMGSTIAIFLIVFMAFILIIT-----DDIDIDIESGYFYTLLGPSGCGKTTILKLIAGF
EYPDSGEVIYQNKPIGNLPPNKRKVNTVFQDYALFPHLNVYDNIAFGKLSKTEIDQKVTEALKLVKLSGY
EKRNI----NEMSGGQKQRVAIARAIVNEPEILLLDES-

>H3YUH9_H3YUI1_2_904782
NHPVVKGKKFIRTVLILPWAVPSFVTILIFVALFNDAPAWLSDPFWAKVALIGIQVWLGFPFVFALFTGV
LQSISSDWYEAADMDGASSWQKFRNITFPHVIYATAPLLIMQYAGNFNNFNLIYLFNKGGAGSTDILISW
VYNLTFEFNNMGAVVSLIIGFIVAIV-----------KDFNLHITDKEFIVFVGPSGCGKSTTLRMVAGL
ESITSGDFYIDGERMNDVEPKNRDIAMVFQNYALYPHMTVFENMAFGKVNKKEIEQKVNEAAEILGLTEY
LGRKP----KALSGGQRQRVALGRAIVRDAKVFLMDEPL

>F0A4N6_F0A4N5_1_935587
TRFDFRGKQLLTTLLDLPFSVSPVVAGLMFVLLFGALEAQGIQIIFAIPGIILATLFVTFPFVAREIIPL
MQAQGDSEEQAALILGASGWQMFWRVTLPNIKWALLYGIILTNARAMGEFGAVSVVSGHINTVPLLVEIF
YNEYNFTG---AFALSGVLALLALA--TLAV------KNINLNVPTGKLVSLLGPSGCGKTTLLRIIAGL
ENADGGNILFDGQDVTAKHVRERKVGFVFQHYALFRHMNVFDNVAFGKSERPS-KEQVEELLKLVQLSHL
A----KSYPHQLSGGQRQRIALARALAVEPKLLLLDEPF

>F0A6T3_F0A6T4_1_935587
SRANPSVRNGLLLAIMLPFWTSFLLI-------VNNIISEPLDLFYNAFSLNLVMVYAYLPFMILPLYTQ
LVKLDNRLLEAASDLGAGPVKSFLTITLPLSKTGIIAGSMLVFVPAVGEFVIPELVGGS-ENLMIGKVLW
QAFFDQNN-WPLASAVAVVMVALLVVPIALF------DNIDLDIYQHEIFALLGSSGSGKSTLLRMLAGM
ESPNQGKIILDGQDITKLAPYDRPINMMFQSYALFPHMTVEQNIAFGKMPKGEIAARVEEMLRLVQMTKF
AKRKP----HQLSGGQQQRIALARSLAKRPKILLLDEPL

>H1PQV2_H1PQV3_1_457404
TFYKVKFKALVEVLIIISMLSPPFIGAYSWVLLCGRVLHINLPTIYGFSGILLVFTLKLYPFIFLYVSGA
LKKIDVALSEAAESLGCSTFKKVYTIIMPLILPTLMSGALLVFMNAMADFGTPMLIG--EYNVMPVLIYS
EFVGE--MGSANFAAAMATIMIVITIALFLGQKYI---GMSVNIKNGEFFTLLGPSGCGKTTLLRMIAGF
NSIEGGEICFDDKVINDMPAHKRNIGMVFQSYAIFPHMTVRENVEYGKVNKAEMKEKTDDILDVVKITEY
QERLP----ERLSGGQQQRVALARAIVIHPNVLLMDEPL

>H1PU71_H1PU70_1_457404
-----------VTIFTVLLSIPTSYLLFLVIVPFWTIIN--EPLQLYNTGVIVISVYTSLPFAILPLYAV
IEKFDFSLMEAARDLGATNGQAFFKIFMPNIKPGIVTAVLFTFIPTLGSYAVPKLVG---TQATMLGNII
AQHLTVTRNWPLASTISGALILVTSIVILIF------KNINLNIEDGEFFSILGPSGCGKTTLLRMIAGF
IEPDSGAIYLGDEDIISLPPNKRNVNTIFQKYALFPHLSVYENVAFPKVDEATIDEEVKKFIKMVGLSE-
---HIYKKPNQLSGGQQQRVSIARALINKPGVLLLDEPL

>H1PW70_H1PW69_1_457404
IFSGKRIKSFFYYLLMLTMISPPFIFGISYIMLFGRRILGLHTNPYGLQGIILLQIIGEISFAAFMLYEI
FKNIDYNLIAVSRSLGASPWETVKRVVFPLSVPALIGTFFILFTKNLADFGSAVIIGGR-HSTLATEAYL
TVIGEGN---MPKAAAMTLLLILPALLAFWLYR----KDINFSIEKGELISFLGPSGCGKTTLLNIIGGF
IQPETGKIYLEGEEITNFPPEIRNISTVFQNYALFPHMNVIENIKYGYKKISKKEQEAQEYLKIVGLEGY
EKVSI----HELSGGQQQRVALARALVLHPKLLLLDEPF

>H1PPS3_H1PPS2_1_457404
QRTTIRFKNIFKYIALMPLFAPTMMHGISLVYLFGRPQLAFDINLYGATGIIIAEVLYIFPQIFLVLNIA
LSTTDYRLYEAADMLGTSNFRKFFTITLPNMKYGMISSFIIAFILSFTDFGAPKVVGGN-FSVLATDVYI
KVVGQNNM---SMGAVVSIILLIPSVAAFFIDQ----KNISLSIEKGEFISFLGPSGCGKTTLLRVISGL
EELNSGNLFLKGKDISSLHPSKRNFSIVFQSYALFPNMTTWENIAYGKMPKDLIEKKVKSVLEMVGLFSI
SNKYP----NEMSGGQQQRVALARAVALEPDILLLDEPL

>H1PXT2_H1PXT3_1_457404
TYKDFKGKKIIYSMILVTLFIPFTVTMIPNYL-------TVSKLGILDTSFGVILPQLGDALGILLMMQN
MRGIPKSLLEVAKIDNISETRTLIHLIIPMIKNSIIAMGILFFINSWNEYFWPLIILSSKENYTLSLALQ
MFISSEGGNNWGITMAIAGMTIIFPIILYIF------KNLNLEINPGERLVLLGPSGCGKSTTLRMIAGL
EKITSGELYFGDKVMNDIESGDRNVAMVFQNYALYPHMTVWDNITFGKVEREEIEKRAREALKILNLEGL
EKRYS----KELSGGQRQRVALCRAVVKQSPFFLLDEPL

>E8ZZN9_E8ZZN8_1_936157
-HSKPSTRNILLLLVILPSWTSFLIVLNNVLLWLG-VIDQPLTILHTNLAVYIGIVYAYLPFMVLPIYTA
LTRIDYSLVEASLDLGARPLKTFFSIIVPLTKGGIIAGSMLVFIPAVGEFVIPELLGGP-DSIMIGRVLW
QEFFNNRD-WPVASAVAIIMLLLLIVPIMWFHKH---DDVSLTIYKGEIFALLGASGCGKSTLLRMLAGF
EPPSSGQIMLDGVDLAHVPPYQRPINMMFQSYALFPHMTVEQNIAFGKLPKAEITSRVNEMLGLVHMQEF
AKRK----PHQLSGGQRQRVALARSLAKRPKLLLLDEPM

>E9A7L1_E9A7L0_1_936157
VWFRFPLRNLFFWMIFITLMLPVEVRIFPTV-------EVIANLKMLDSYAGLTLPLMASATATFLFRQF
FMTLPDELVEAARIDGASPMRFFRDIVLPLSKTNLAALFVITFIYGWNQYLWPLLIITDVLGTAVAGIKG
MIATGEGTTWNQVMAAMLLTLIPPVVIVLAMQRAFVRQPLTLDVADGEFIVMVGPSGCGKSTLLRMVAGL
ERVTSGDIWIDRKRVTEMEPKDRGIAMVFQNYALYPHMSVEENMAWGGMSKAHIEERVREAARILELDGL
LKRRP----RELSGGQRQRVAMGRAIVREPAVFLFDEPL

>E9A9H4_E9A9H7_3_936157
ARMRFPGKATLLKGMLIFQMFPAVLSLVALYALFDRLGQYIPFIGLNTHGGVIFAYLGGIALHVWTIKGY
FETIDSSLEEAAALDGATPWQAFRLVLLPLSVPILAVVFILSFIAAITEVPVASLLLRDVDSYTLAVGMQ
QYLNPQNYLWGDFAAAAVLSAIPITLVFLLAQRWLVNKDINLDIHDGEFVVFVGPSGCGKSTLLRMIAGL
ETITSGDLFIGETRMNDIPPAERGVGMVFQSYALYPHLSVAENMSFGGAKKEVMNQRVNQVAEVLQLAHL
LERKP----KALSGGQRQRVAIGRTLVAEPRVFLLDEPL

>E9A2Y9_E9A2Y8_1_936157
-KLPEKIRPLLLFLLIVPFWTNSLILNEFLLWLG----VIDTPIRIMFTPVIIGLVYILLPFMVMPLYSS
IEKLDKPLLEAARDLGASKMQTFIRIIIPLTMPGIVAGCLLVMLPAMGLFYVSDLMGGAKIGNVIVQFLN
IRDWPFGA---ATSITLTIVMGLMLLIY---------SQLDLTINNGEFLTLLGPSGCGKTTVLRLIAGL
ETVDAGHIMLDNQDITHVPAENRYVNTVFQSYALFPHMTVFENVAFGKTPAAEIAPRVTDALRMVQLEEF
AQRKP----HQLSGGQQQRVAIARAVVNKPRLLLLDES-

>E9A4K8_E9A4K7_1_936157
TRFNFPGRQLLLTLLDIPFAVSPVVAGLVYL-LFYGDEHNLQMMF-SWPGMVLVTIFVTCPFVVRELVPV
MLSQGSQEDEAAILLGASGWQMFRRVTLPNIRWALLYGVVLTNARAIGEFGAVSVVSGSILSLPLQIELL
EQDYNT-----VGSFTAAALLTLMAIITLFLKSM---NDISLDIPSGQMVALLGPSGSGKTTLLRIIAGL
EHQSSGHIRFHGTDVSRLHARERKVGFVFQHYALFRHMTVFDNIAFGRPTAAAIKTKVTQLLEMVQLAHL
ADRFP----AQLSGGQKQRVALARALAVEPQILLLDEPF

>B7RK79_B7RK77_2_391589
----------------LLCTIPFWTIRMISWIPFLGIDEPVEWLLFSDFAVILAFVHLYTLFMVVPIFNT
MMRIDRSLIEAARDAGANGIQILWNVILPLTKPGIMIGTIFVVTLVMGDFITVRFMSGSQVGRLISNDIA
LLQYPSAS---ATAIVLLLTVLI--VI----------DAIAHKFKPGSYACLLGPSGCGKSSTLRMIAGH
ESVTDGAILLGGRDISHLAPAQRGTAMMFQNYALFPHLSVIDNVGFSGVDTAKRRAKAGEMLELVDLTAL
GDRLP----DQLSGGQQQRVALARALITRPDVLLLDEPL

>B7RMM4_B7RMM3_1_391589
-RAPEEWRPTLMMLVILPFWTSFLIL-------LNQIIGEPLTILNTTTAVYIGIVYTYLPFMILPIYAA
LDRLDESLIEAAEDLGCSRSKAFWLVTVPLSRNGIIAGCFLVFIPALGEFVIPSLLGGS-GTLMIGKVLF
EEFFNNRD---WPVASAVAVILLLILIVPII------DDLTLNIYEKEFFALLGPSGCGKTTMMRMLAGF
ENPTSGKMELSGKNIAGIPPNKRAVNMMFQSYALFPHLSVWENIAFGKRGDMAKDAIAARVDEMLKLTR-
LTKFARRKPHQISGGQRQRVALARSLAKAPKLLLLDEPL

>B7RM29_B7RM32_3_391589
SQPHVPFRRAIMAVLISPMIVPLIISAAGMY-FF----YSRVGLQGTTLGVILAHAALGIPFVIITVTAT
LVGFDRSLTRAAANMGANPVTTFFRVQMPLILPGVISGGLFAFITSFDEVVVVLFVGSAGLPWQMFTGLR
EQISPTIL-----AVATILVGISIC------------KDLNLSMPKGEFLTMLGPSGSGKTTCLMMLAGF
ETATHGDIRLDGKSINNIPPHKRGIGMVFQNYALFPHMTVAENLAFPKIGKSEREKQVKIALDRVQMGDF
GGRRP----AQLSGGQQQRVALARALVFEPELVLMDEPL

>B7RNJ1_B7RNJ0_1_391589
VYFRFPGKILFFWMIFLTLMLPVEVRIVPTY-------EVVAGFGMLNSYGGLIMPLIASATATFLFRQF
FLTIPDELAEAARVDGASPMQFFWDIVVPMSRTNVAALFVILFIYGWNQYLWPLLITTDPMNTIVMGIRQ
MFPSGDDVAWPVIMATSILAMIPPVIVVVSMQRLFIRHGISTDIEDGEFIVIVGPSGCGKSTLLRMVAGL
ETVSAGDVFIGGQRANDKEPMDRDIAMVFQNYALYPHMSVRENMGYGRLPKNEINAKVIAAARLLQLEPL
LDRKP----RQLSGGQRQRVAMGRAIVREPAVFLFDEPL

>B7RRZ2_B7RRZ3_1_391589
-TRNPGMRTALLFLITIP---------------FWTAIKTPIVMLYTDFAVFIGMTYVYLPLMVLPLFAA
IDRFDMRLLQAGYDLYASRWQLLRHVIVPVVKPGIISGSILVFIPALGAYVTPRILGG--RNMMIGNFIE
LQFGQGRNWGAALSVVLLVVVSVALIVY----------GVSLLIRNGEFFTLLGPSGCGKTTLLKLIAGF
ESPTRGQILLDGMDITYDPPNIRPVNTVFQSYALFPHLSVAENIGFGGRSKAEVSDTVQRMLALVRLEQM
ADRKP----GQLSGGQQQRVALARALAPGPKVLLLDEPL

>B7RM95_B7RM91_4_391589
FDPSRHTKDVLLWMLS-TKMLPAAAVLYPMTFLT----KNFLDMYDTRFLVILVLCLINLPIVIWMLFTY
FKEIPKEIIEAGKMDGVSTWGEIKDILIPLAWGGIASTALLTFIFCWNEAYWTVRLTTI-DAATLSKLIE
GNRAPEGLFFGRLSAVSTAAVAPIIILGWFCQ-----HGVDLDINDGEFVVFVGPSGCGKSTLLRMIAGL
EEISDGIVAIGDQEVNNVAASKRGVAMVFQTYALYPHMTVYKNMAFGKTDPAEIDRRVQAAAEILQITDY
LDRSP----RNLSGGQRQRVAIGRAIVRDPKVFLFDEPL

>B7RIL3_B7RIL4_1_391589
MPKKGFWASVCLILMSLPLLIPWNVVGTIWQI-FGRDYNYTQNFYAAWITVVVMDVWHWTSLVALLAYAG
LQSIPDAYYQAAKIDQASRWKVFRFIELPKIMGVLMIAILLRFMDSFMIYTEPFVVTGGGGNSTTFLSID
LVKMALGQFLGPAAAFSIMYYLVILLISYVFYTV---KELNHDWADGEAYALLGSSGCGKSTLLNIISGL
LHPSQGRILFNDRDVTMEPTTQRNIAQVFQFPVVYDTMTVRDNLAFPGADPAYIKDRVQQIAQMIGMEEM
LNRKA----RGLTADAKQKISLGRGMVREVNALLFDEPL

>B7RRF2_B7RRF1_1_391589
FRFEFRGKRFLQVMLFPPIAIPWLITGTAMLIFF----YG-IGLGRGTPSVIIGHVALAIPYVIVVVSAR
LATFDHTLEEAARSMGASGWTVTRRVTMPWIAPGIIAGALFAFAVSFDQFVVSYFLS-EPLPVLIYTSIR
KGFTPEIN--AISTIIITVSMVVML------------SDVSMEFPDGGFFALLGPSGSCKTTLLRTIAGF
LFTDGGTIRIGQQVVDDIPVEKREIGLMFQNYALFPNMTVADNVGFGKVGASEERRRIGEALDLVQLGHL
GDRKP----HQLSGGQRQRVALARAIVTRPRVLLLDEPL

>D5RBX2_D5RBX3_1_525283
NMYKIKGKTFLQITIILCSMSAPFIGAYSWILLLGRLTGFNVPSIYGFGGILLVLCLQLYPLVFLYVSGA
LRNIDNSLLEASENMGCTGTKRFFKIIIPLCIPTILAAALMVFMRAFADFGTPLFIG---EGYRTFPVEI
YNQFMNETGKNFASAVSIIAIIITSLIFL-L------ENLSLDIKQGEFFTLLGPSGCGKTTLLRMIAGF
NSIEKGNFYFNEKRINDLDPAKRNIGMVFQNYAIFPHLTVEQNVEFGKVSKEEMKIEIDKFLKLMQIDEY
KDRMP----ERLSGGQQQRVALARALVIKPDVLLMDEPL

>D5RA85_D5RA84_1_525283
-RTDMYGKKFFRTLFVVTYMVPPYVGAMAWLRLLNPFGLGTAPFNIYTTSIVWVLTCFFYPYAFITISRA
MEKMDPSLEEASRISGASPLKTLFKVTIPMMTPSIIAAGLLVFVASASSYGIPSIIGAP-VTMRIIDFVH
IGSEEGLT---DAMTLAVFLMLISNIILYIST-----QEFNQKFEDGEFITLLGPSGCGKTTMLRLIAGF
EKPSSGEIYIGDKLVSSLPPEKRGIGMVFQSYAVWPHMNVFDNIAYPKINKNEIEERVKQVLKIVHLEQY
KDRFP----SELSGGQQQRVALGRALVAQPEILLLDEPL

>D5REN7_D5REN6_1_525283
------------IYISILITIFTVLLAIPISYYIARIIN--EPIKYNVPAVVIISVYTSLPFAILPLYAV
VEKFDFSLLDAARDLGATNFQAFRKVFIPNIKAGIITSTIFTLIPALGSYAVPKLVG---TNSLMLGNVI
AQHLTVTRNPLASTISGALIVLTSI--VV--------KDINLKIEQGEFFSIIGPSGCGKTTLLRMIAGF
ISPDSGAIYLGDENMVNLPPNLRNVNTIFQKYALFPHLNVFENVAFPKVDEKTINEEVNKYLKLVGLEEH
STKKV----SQLSGGQQQRISIARALINKPGVLLLDEPL

>F5P0R2_F5P0Q9_3_766147
ARMRFPGKATLLKGMLIFQMFPAVLSLVALYALFDRLGEYIPFIGLNTHGGVIFAYLGGIALHVWTIKGY
FETIDSSLEEAAALDGATPWQAFRLVLLPLSVPILAVVFILSFIAAITEVPVASLLLRDVNSYTLAVGMQ
QYLNPQNYLWGDFAAAAVMSALPITIVFLLAQRWLVNKDINLDIHEGEFVVFVGPSGCGKSTLLRMIAGL
ETITSGDLFIGEKRMNDTPPAERGVGMVFQSYALYPHLSVAENMSFGLKLAGAKKEVINQRVNQVAEVLQ
LAHLLDRKPKALSGGQRQRVAIGRTLVAEPSVFLLDEPL

>F5NTS4_F5NTT2_8_766147
SRLRFKGRMTINVSFYTVYMFSGILLVVPLF-------KIITALGDTEMALIITMVTQTLPTAVFMLKSY
FDTIPDEIEEAAMMDGLNRLQIIFRITVPLAMSGLISVFVYCFMVAWNDYLFASIFLSSA--NFTLPVGL
NALFSTPDYIWGRMMAASLVTALPVVIMYALSER---KDFNLEIADKEFIVFVGPSGCGKSTTLRMIAGL
EEISGGDLLIDGKRMNDVPAKARNIAMVFQNYALYPHMTVYDNMAFGKIAKEVIDERVNWAAQILGLREY
LKRKP----GALSGGQRQRVALGRAIVREAGVFLMDEPL

>F5NY95_F5NY94_1_766147
TRFNFPGRQLLLTLLDIPFAVSPVVAGLVYL-LFYGDEHNLQIMF-SWPGMVLVTIFVTCPFVVRELVPV
MLSQGSQEDEAAILLGASGWQMFRRVTLPNIRWALLYGVVLTNARAIGEFGAVSVVSGSILSLPLQIELL
EQDYNT-----VGSFTAAALLTLMAIITLFLKSM---NDISLDIPSGQMVALLGPSGSGKTTLLRIIAGL
EHQTSGHIRFHGTDVSRLHARDRKVGFVFQHYALFRHMTVFDNITFGRPNAAAIKAKVTKLLEMVQLAHL
ADRYP----AQLSGGQKQRVALARALAVEPQILLLDEPF

>F5NT29_F5NT30_1_766147
-KLPHKVRPLLLFLLIVPFWTNSLILNEFLLWLG----VIDTPIRIMFTPVIIGLVYILLPFMVMPLYSS
IEKLDKPLLEAARDLGASKLQTFIRIIIPLTMPGIIAGCLLVMLPAMGLFYVSDLMGGAKIGNVIVQFLN
IRDWPFGA---ATSITLTIVMGLMLLVY----------QLDLTINNGEFLTLLGPSGCGKTTVLRLIAGL
ETVDSGRIMLDNEDITHVPAENRYVNTVFQSYALFPHMTVFENVAFGKTPAAEI---TPRVMEALRMVQ-
LETFAQRKPHQLSGGQQQRVAIARAVVNKPRLLLLDES-

>F5P2Y4_F5P2Y5_1_766147
VWFRFPLRNLFFWMIFITLMLPVEVRIFPTV-------EVIANLKMLDSYVGLTLPLMASATATFLFRQF
FMTLPDELVEAARIDGASPMRFFCDIVFPLSKTNLAALFVITFIYGWNQYLWPLLIITDVLGTTVAGIKG
MIATGEGTTWNSVMAAMLLTLIPPVVIVLVMQRAFVR--------DGEFIVMVGPSGCGKSTLLRMVAGL
ERVTEGDIWINDQRVTEMEPKDRGIAMVFQNYALYPHMSVEENMAWGGMGKQQIAERVKEAARILELDGL
LKRRP----RELSGGQRQRVAMGRAIVRDPAVFLFDEPL

>I4KNP9_I4KNP6_3_1038923
SYSLRRVDSRLRNFVNAFAMTSNFAFAFIILLGFNGQAGIIEDFNYSKTGLIILYTYFQIPLGVLLLYPA
FDALREDWRESAELLGANGWQFWRHIGLPVLTPALLGTFVILLANALGAYATVYALTTG-NFNVLPIRIA
AMVSGDISLPNLASALAVVLVALM-------------KGIDLEVNDREFVVFVGPSGCGKSTLLRLIAGL
EEVSDGTIELDGRDITEVSPAKRDLAMVFQTYALYPHMSVRKNMSFAGVPKAEVEKKVNEAARILELGPM
LERKP----KQLSGGQRQRVAIGRAIVRNPKIFLFDEPL

>I4L0R4_I4L0Q8_6_1038923
RYTSGKTKAFFYIAVMLPMWASYIVLGPVLQFVLGIPGVGGSTLSTSHLGRFLVFVYIWLPFMILPIQAS
LERLPPSLLQASADLGARPHQTFMQVILPLSIPGIAAGSIFTFSLTLGDFIVPQLVG-P-PGYFVGSMVY
AQQGAIGN--MPMAAAFTLVPIVLIAIYLSIVK----DEISLDIQSGELVALLGPSGCGKTTLLRIIAGL
ETPDQGSIVFHGEDVSGHDVRDRNVGFVFQHYALFRHMTVFDNVAFGKNQRPNESQIATKVHELLNMVQ-
LDWLADRYPEQLSGGQRQRIALARALAVEPKVLLLDEPF

>I4K0T3_I4K0U9_16_1038923
-------RKEMQTVLVLLIMMPTWTILIRVYA-WMGWISEPLQILNTNLAVYIGVVYSYLPFMILPLYAN
LVKHDPSLLEAASDLGSSTFNSFWKITVPLSKNGIVAGCMLVFIPVVGEFVIPELLGGP-ETLMIGKVLW
QEFFNNRD---WPVASALAVVMLAILIVPII------TDVNLHLPEGKLVCFLGPSGCGKTTLLRMIAGL
ESLSGGEIRLDGQDIGHTPAHLRNFGMVFQSLALFPHMTVGENIAYPGVGKVEQQARVVELLELIQLQAM
IDRPV----AKLSGGQRQRVAIARAIAARPKILLLDEPL

>I0P995_I0P996_1_1149134
ARLDFPGKKALIGAALLIAMFPQISLVTPIFN-------IERSVGFDTWPLIIPYITFALPLAIYTLSAF
FREIPWELEKAAKMDGATPAQAFWKVIAPLATPGIVTSAILVFIFAWNDLLLAISLT---TDRSITAPVA
IANFTGSSQTGSIAAGAIVITVPIIIFVLIFQRRIVARDVSLNIADGEFIILVGPSGCGKSTTLNMIAGL
EDISSGELTIAGERVNEKAPKDRDIAMVFQSYALYPHMTVRQNIAFPKMSKDDINAKVAEAAKILD----
LTDYLDRKPANLSGGQRQRVAMGRAIVRSPKAFLMDEPL

>I0PA25_I0PA26_1_1149134
-RNKFRGKGVLQAIIDLPFAVSPVIVGVALIVLWGSENDWKFKIIFGLPGIVLASIFVTLPFVIREVEPV
LHEIGDDQEQAAATLGANPWQTFWRITLPSIRWGLTYGIVLTVARTLGEYGAVIMVSSGLLTLLVSDRHL
RGDEY------GAYALSVVLMAVALI-----------DNIDFDVPSGSLTALLGPSGSGKSTLLRSIAGL
DNPDSGTITINGRDVTGVPPQRRDIGFVFQHYAAFKHLTVWENVAFGKKPKAEIKKKVDDLLEVVGLSGF
HTRYP----AQLSGGQRQRMALARALAVDPQVLLLDEPF

>I0PRS7_I0PRS8_1_1149134
-RGPGRMTRLLRPMILLPLVLPPVVGGIALLYAFGKDAAGI-RIAYSTSAVVLAQTFVSLPFLVISLQGA
LTTTGQRYDEVAASLGAPPTTVLRRVSLPLVMPALASGTVLAFARSLGEFGATLTFAGSRQGVTRTLPLE
IYLQRESD----PQAAVALSLLLVAVAAVVL---------RFTVAAGETLAIVGANGAGKSTVLALVGGL
LRPDTGEIRLGDHLLTNVPTHRRRTALLLQQASLFPHLTVARNVEFG-IRGGDVAGVRDRWLEAVGARDL
AERRP----GELSGGQAQRVAIARALATEPDLVLLDEPL

>I0P9M1_I0P9M0_1_1149134
AFVPFPGSELVGRLIDTVLALPSFLITLAFTFLYGAGGSRPLEFLSSPAGVILAETTFFTPFVVRPLLAA
FAIVPREQLDVAASLGASPWRVLAKVVMPEAWPALMAGGSLVLLLALNEFGIVLFTGAKEVVTLPVLIYT
RGIVTFDL---PGAAVIATIQIVLSLALYGLYR----RNFNLRIARGETVALLGPSGSGKSTALKALAGF
VRPVFGTVRLDGEDVTDLPPAKRGIGVVVQSYALFPHMRVRDNVAFGRARRTK-SDRVDDALAMVSMSAY
ADRYP----RELSGGQQQRVAIARALAIRPRVLLLDEPL

>E8R8K3_E8R8K4_1_765177
SRFNMRGKNLLMFYILSTRMMPGITLVIPIFVMY----YNL-GLKGTYLGLILVYSMMTLPLSLWMIKSF
IDDVPRDIDEAAILDGHSTWYILFKITLPSITPGLAASAAFAAIAVWNEFLFALLLSSIETSVLLSSIRG
ERGFNWGR----VASIEVVYILPIVLLVFWLQRYILRDDVSFHIDQGELCVILGPPGSGKTTLLKIIAGL
VRQDEGSILLNGESIDDKPPSQRPVSMMFETLALYSHLTVYENIASPKKTPEEIDRRVRELAGVLKIEHL
LERKA----DKLSGGERQRVAMARALAKDASIYLLDEPF

>E8R8I2_E8R8I1_1_765177
ARYRFPGHTLLRILAIVPLNTPFINQ-------DGPTFFGFKLRVEGIVGVMLAQIVTFFPIVYLNAYNS
FINIDPSTEEQAENLGAKGFRLFRTVTLPLALPGIAAGSILVFVFSLEDLGAPIVFN---VQSLMSYKIY
MGIRTTTGLISPEVAALGVVLLLLTLVSFL-------EDVNIEIQSGEFFTLLGPSGCGKTTTLRIIAGF
ETPDKGRVYFDDEDVTFVKPYKRNTSMVFQNYALWPHMTVYENVAYGGLTDEDIRKMVKEALELVKLSGM
ENRYP----LQLSGGQQQRVALARALVVKPRVLLLDEPL

>Q7NKS4_Q7NKS3_1_251221
-RVPQRVRSVALFAILVPFWTNFLIRIYAWILILRSLWRGSIEILYTPWAVLIGMVYEFLPFMVLPLYAS
LEKIDEAQLAAAADLGARPFQVFWRVVLPLGLPGLVAGSTLVFVPAMGMFAVPDLMG---ARTLLVGNLI
RNQFLVARDPFGAAAAMVLVILTLGLLV---------DAVSLAVRAGEFFSLLGESGCGKTTVLRLIGGF
EQPDGGTIAIAGQPMAGVPPYRRPVNTVFQSYALFPHLNVYRNVAFGRLGRGEVRLRVEEMLALVRLEKL
AARKP----QQLSGGQKQRVALARALAKRPAVLLLDEPL

>Q7NIV9_Q7NIW1_2_251221
VRYTFPGKRILDALVDLPFALPTAVAGIALTSLYAPLDPLGIKVAFTPIGIIIALTFIGFPFVVRTVQPV
LQDLELESEEAAACLGASRLQTFLTVILPTLMPSLLTGFTLAFARALGEYGSVVFISGNMASLLIITKLE
QYDYAGAT---AIAVVMLVAAFV---------------DIRLEIQPGNLVALLGPSGCGKSTLLRLIAGL
ELPDSGQIWLEGQDATRQRLQERNIGFVFQHYALFKHLTVAQNIAFGKTPKAQIKARVEELLELVQLAGY
GGRYP----AQLSGGQRQRVALARALAVEPRVLLLDEPF

>H0TRW2_H0TRW0_2_551947
SRFKIPLKDDLLFFILSTRMMPPIAVAIPIYLM-----YRELGLSDTKLGMILLYTSVNISLAVWLLKGF
IDEIPREYEDAAMVDGYTRLQAFFKVVLPQATTGIVATAIFCLIFAWNEYAFAVLLTSGSQTAPPFIPII
IGEGGQDW--PAVAAGTTLFLIPIVVFTVLLRKHLLR-GTSFTIADGEFFCLLGPSGCGKTTTLRMIAGL
ELPTSGTIRLGGEDVTFLRARERDIAMVFQLFALYPHMNVRKNIAFPGLPRAEIRRRVEEAARILRIDQL
LDHPV----GGLSGGDRQRVALGRAIVREPKAFLMDEPL

>H0TCH1_H0TCH3_2_551947
-RHRFPGRSLLIAILTFPLAFPGVVVGFMIILLAGRLSGDKLVFAYSIHGLFLGYLYFSIPRVILTIMAA
AQKLDPGLEEAARSLGAGPWAVQRDVVLPALMPAFVAAGAIAFATAMGAFGTAFTLATNIV--LPMLIYT
EFTLAGNLASAALSIGLGVITWMILALAR--------EPTTLDVASGETLVLLGPSGCGKTTLLRIIAGL
ETPSGGRVLFDGKDLTSSPIERRNVGMVFQSYALFPNMTVAENIAYGGVAKPERAARVAELVQLTNISGL
EDRRI----DQLSGGQRQRVALARAVAIRPSVLLLDEPL

>H0TSL4_H0TSL5_1_551947
VYFRFPFRMPIFWVIFITLMLPVEVRIYPTY-------KITADLHMLDSYAGLALPLIASATATLLFRQF
FMTVPDELLEASRIDGAGPLRFFWDTLLPLSRTNMAALFVVLFIFGWNQYLWPLLITTR-DDMQTIQIGI
RKMITTTDAWPVVMATAVLAMLPPVFVVVVMQKLFVRKGIDFEVGDGQFCVLVGPSGCGKSTLLRMVAGL
ETITSGEIDIGGRIVNTIEPADRDIAMVFQNYALYPHMSVYNNMAYGGMSEAEIKTRVEEAARILELGAM
LQRKP----RQLSGGQRQRVAMGRAIVRQPKVFLFDEPL

>H0TJF6_H0TJF4_2_551947
FLAFHVRSKTWQIVLSLLCTIPFWTRMIAW---IPLTTQPIEWLLFSEFSVVLALVHLFTFFMVVPIFNS
MIRIDKRLIEAAYDAGASGWQTLVNIVIPLSKPGIVIGSIFVITIVMGDFITVGVMGGQQAGKIIESRLS
ALQFPAAA--ANAVILLGITILIISALTR--------DTIDLRIPAGSYCCLLGPSGCGKTSTLRMIAGH
ESVSAGDIIVGAKNVTDLPPAGRGTAMMFQSYALFPHLSVIDNVAFAKMKGVAKAERHAEARKLLELVDM
QAYEA-RLPAQLSGGQQQRVALARALITSPQVLLLDEPL

>H0TVA8_H0TVA9_1_551947
-----------------------------LISVVARLISSPVRFMFTETGMVVALAHAMMPFMVLAVWTA
LQRLDPQIENAAASLGAGSLTVIRRIILPQIMPGVLSGAIIVFSLSASAFATPAIIG---GRRLKVAATL
AYDEFLNTLLG--AAVAVLLLIALVLIV---------EEFSLTVGKSEFVSFLGPSGCGKTTTLQMIAGF
LDPSQGAIRLEGKDLVAIPPAKRGLGIVFQSYALFPHMTAAENVAFGKVPRKERDERVRAALALVGLAGY
EDRHP----RRMSGGQQQRVALARALVIRPNVLLLDEPL

>H0TTE4_H0TTE3_1_551947
---------SLRGFYRAIHFLPFMALAAMATVWEALPTANWLRDETTVLPLAVIGIWQNLGFAMVLFLAG
LKSIPQDLYDAADIDGADQWDRLITVTLPMLGPIAMFVVVVVALRAFEAFDTVQILTQGGASELLLHTLY
RESFEFLR--AGYGAAITVVFLVIAITLTLIQARL--DAVSLDIQDGEFLTLLGPSGCGKSTLLRVIAGL
ESQDSGGVAIGGVAVDGLRPKQRDVAMVFQSYALYPHMTVAANMALPRATLRQIEEDVRRTAAALEIEHV
LDRKP----GQLSGGQRQRVAVGRAMVRRPSVFLMDEPL

>H0TE54_H0TE55_1_551947
VRGEFPGRQTLSSFLLAPLAVPGVVL----YMLYVLEDFFDRDIKATTEGLVAAHTLLAIPWTVRLVVAS
LQGLDRRAEEAAANLGASPFTVFRRITLPMMRPGVVAAAMFSFIQSFENLDLSMLLV-GPLPVAMLNYLE
FRIDP------TLAAVATVQITLVGLL----------DELDLTIQQGELVALLGPSGCGKTTTLRMVAGF
LPPTSGRVLFDAEDVTRQPAYKRATGMVFQSYALFPHMTAADNVGFGGLNAAECKARIDEALKLVRLPHL
ADRLP----RQLSGGQQQRVALARALVINPRIFLLDEPL

>H0TT64_H0TT65_1_551947
SLWRFRGDSWIYGIVTLGLFLPQQMRLLPWTVV-----LRDIGLINTLTGLVLVHTIQGLSFTTLFCRNY
YAAVPHELIRAARIDGAGFFRIFWRIILPLSSPILIVTVIWQFTHIWNEFLYGVTFTTGQTAALIALSAA
IADIPQHG---VQSAAVLIAALPTLLVYFFGGRYFVRKGIDLEIGTGEFIVLVGPSGCGKSTLLNIIAGL
ERQSSGMIEIGGRVVNDVAPKDRDIAMVFQSYALYPSMTVRQNITFGHEPKSKQDAAVADVARLLQIERL
LG----RKPSQLSGGQRQRVAIGRALVRNPLLFLFDEPL

>H0TMC1_H0TMC0_1_551947
AKFEFPGKTVLITLIDLPFSVSPVISGLVFVLLFGALQAHHLQILFAFPGIALATVFVTFPFVARALIPL
MQEQGTQEEEAAISLGASGLQTFFRVTLPNIKWGVLYGVLLCNARAMGEFGAVSVVSGHVNTMPLLVEIL
YNEYQ-----MVASFAIASLLAMLALITLIAKTVLERDNVDLKVANGELLALLGPSGSGKTTLLRIIAGL
DWPDSGEILFDGENALERGVRERHVGFVFQHYALFRHMTVFENVAFGPRKIRKSEAQIRSKVSELLDLVQ
LDWLADRYPNQLSGGQRQRVALARALAIEPRILLLDEPF

>H0TJ62_H0TJ63_1_551947
-RMKFWGSATLATGVFLTYLIPDSLLFIPLFKMLAVVQDLTGITLLNRWYLLFVYPTLTVPFCTWIMIGY
FASIPKELDEAAIIDGASWLQTLTRIFIPVALPGLIAATIFAFTVSWAQFLYPLVFTTSIVGI-TTTLIK
GDVFNWGQ----IMTGALLGAAPPLIIYAFLMD----RGIDLDIADHEFVVLVGPSGCGKSTTLRMIAGL
EDISDGDIMIGGDVVNDVPPKDRDIAMVFQNYALYPHMTVAENMSFGRYPKAEIKSRITEAARMLDITDL
IDRKP----KQLSGGQRQRVAMGRAIVRNPKVFLFDEPL

>H0TD94_H0TD96_2_551947
ARYPIKRADDIQFFVLSLRFLPPVAVAIPLMV-I----WLDLGLYDSRVALIATYTLLTLSSIIWLAVPA
FKRVPKEVEEAAKVDGYGPYAIFFLIALPVASRSLIGAVAFSFVLVWNEFLIALMLTTSDKTLPIVASQL
GRDVPWGI----LNASVILLSLPPLLFIGILS-----KDFNLEVEDHEFVVFLGPSGCGKSTILRMVAGL
EDISGGTISIDGKVVNDLLPRERGVAMVFQNYALYPHMSVFANIAFGRVPREDIERRVHEVSAILGLEAL
LERKP----AQLSGGQQQRVAIARAMIKTPAVFLFDEPL

>H0TG75_H0TG73_2_551947
------------------RMFPPIVTAFALYLLYSERLGFQ--LIDSFLGLTLCYVAFSLPIVVWLMRDF
FEALPIEVEEAAMVDNVPSWRIFLGIVVPMSMNGLIATFMITLAFVWNEFLFALFLTNSRQTLPILVAGQ
NSQRGDEW--WAISAAALVAIVPMMVMAALLSRMMR--GLDLSVADEEFVVLVGPSGCGKTTTLRMIAGL
ETVTSGTIRIGQRDVTDLRPGLRNCAMVFQNYALYPHMSVAENIGYGMKVRGESRAHVEKAVKEVARVLD
LEPYLDRRPKQLSGGQRQRVAIGRAIVRSPDVFLFDEPL

>H0TG98_H0TG97_1_551947
TEYRFRGSTALALFLSIGIMVPIRLVAILNM-------MRSAGLNDTLTALILVYVAQGLPMSIFILSEF
IQQIPKDLRDAARCDGVPEIRIFFEVVAPLLRPAIATVAVFTIVPIWNDLWFPLILTSSDTTHTVTLGVQ
QFLGQYITDWNSVLAALSMAILPVVVIYVILSRQL--NDINLNIEDGEFVVLVGPSGCGKSTLLRMIAGL
DGASGGDIHIAGKLVNALAPAERGIAMVFQSYALYPHMNVRKNMTFGGVPPTERERRVAEAARMLRLEEL
LDRYP----RDLSGGQRQRVAIGRAIVREPAVFLFDEPL

>H0TVS8_H0TVS9_1_551947
VRGNLPGARALQALTLAPLIVPHIVLAVALYLVF----APIG-LTGNFAGFAIANTMLSVPFVVLTISAA
LQRFDPALELAALSCGASRTQAFWHVVLPNIAPGVAAGAVFAFLASFDEATVAFFIS---VEGKTITRKL
FEDIDYNL---TPVIAAASTVMVV-------------SNVDLRVNEGEFVTLLGPSGCGKTTTLRMVAGL
EQNSGGRISIGNDIVSDVPSERRRLGMVFQSYAIWPHMTVFENVAYPRRPNAEIQQAVAKTLRLVEMEGF
AQRPA----PALSGGQQQRVAIARALVFEPKVLLLDEPL

>H0TSS2_H0TSS0_2_551947
ARGNIPGSRIIVATMLSPLMLPAILTGLALF-QA----YVLLDVGRPVWGLVAGHTLVTIPYVVRTTLAV
LHNFDTRLEEAAQNLGASPTRTFFEVTLPLVKPGVLAGGIFAFIVSFDQFPVSLFLV-SPNETLPITLFN
YLKFDLDG---TIGAASVISILLAVLVV---------DAVAMEIRAGEFFSLLGPSGCGKTTTLRMIAGF
DTPSSGEIRIDGADITRVPAHKRDMAMVFQNYALFPHRTVAENVGFGKLDKATIAAKVKAALAMVELSGM
DDRRP----AQLSGGQQQRVALARAIVIEPRVLLCDEPL

>H0TEX4_H0TEX5_1_551947
RFKFRLGETIAFTLLSFRFAPPLLVLLPLSLY------YQQLGLNDTYFGIVWVYQLIALPLILWIVRGY
FEDISPDIEHAYRLAGHSWREAFTRIAVPLAGPGIAAAALLSFIFCWNNFVFALILASADVGALAFVTAS
GIQYG------QIAAAIVLSVLPTLLLALYAQRYLVEDDLSLTVEPGEIVAVFGPSGSGKTVLLRMIAGM
FEPDDGDILIGGQSVVGASPERRGVGMAFQNFALFPHMTAQDNIASGKETRSDAAARVKSIARLLKIEH-
---VLGHAPRELSNGQKQRTALARALIGNPEVLLLDDPL

>H0TYZ0_H0TYY9_1_551947
-RLPRRWQAIAMLLVIVPFWTSFLID-------GLLLVSQPVVWLSTDSAMYLGIVYSYLPFMILPLYAT
LARMEPALEEAAADLGASPREIFWLLTFPLSLPGVGAGVLLCFIPIVGEFVIPDLLAGSQ-SLMIGQTLW
LEFFTNKD--WPVASSIAVVLLVVLLLPLLLYDRLQ-DGVSLDIHAGEFFALLGPSGCGKTTLLRMLAGF
ETPDEGRILLAGNDIAPMLPHERPVNMMFQNYALFPHLSAYDNIAFGGMARGEIASRVAEMVALVRLDGL
EKRKP----DQLSGGQKQRVALARALARRPQVLLLDEPM

>H0U0H2_H0U0H4_2_551947
GRRSSLLFSSVRTLFLLPMVVPAVVLGVGMQLMF----ARY-ELVNTYIGVIIAHTVVAVPFVLVNVSSA
LQGIDARLEHAAASLGASPRTVLFSVTLPIALPGIVSGALFAFATSLDEVVLTLFVAGPNLARQMFATIR
ENISPAIV--------AAAAVFIV-------------DQLDLGIARGEFVSLLGPSGSGKTTLLMMLAGF
EQPTSGTIHVDGRRIDELPPYKRNMGVVFQSYALFPHMSVADNIAFPGTPKAEIAERVARVLDMVKLGAM
AGRKP----AQLSGGQQQRVALARALVFEPQVILMDEPL

>H0TWY2_H0TWY1_1_551947
MPRSGWTVALCLVVLALPLLIPWNVVGTIWQI-FGRDYNYVSNEFDAWMTVIVMDVWHWTSLVALLCYAG
LKSIPDAYYQAAQIDGASRWAVFTAIQLPKMHRVLLIAVLLRFMDSFMIYTEPFVVTGGGGNSTTFISIE
LVKIALGQFAAALSLVYNLIILIVCWVFYT-------KPVTMTWRQGGAYALLGPSGCGKTTLLNLISGI
LTPSRGKILFDGQDITHLTTQKRNIAQVFQFPVIYDTMTVGQNLAFPGVPRSEIDKRVAEIARLLDLTQD
LDRKA----TRLTADAKQKISLGRGLVRSDAAVLFDEPL

>H0TR11_H0TR12_1_551947
FSPTKRTKDVLLWMLSTKMMPPVGVLVPIYL--I----YKNAGLLDTRAGLIFILCLGNLPIVIWMLFTY
FKEIPKDILEAARMDGATVGRELIYVLTPMAIPGLASTLLLNLILAWNEAFWTLNLSTL-DAAPLTTFIA
SYSSPEGLFWARLSAASTLAIAPIMIIGWFSQKQLVRKGADLDIADGSFVVFVGPSGCGKTTLLRLIAGL
EDVSDGKILIDGKNVVNVPPAKRGLSMVFQSYALYPHMSVRGNIAFGGLPKDEINRKVEAAAATLNLTPY
LDRKP----RELSGGQRQRVAIGRAIVREPKAFLFDEPL

>H0TTA4_H0TTA6_2_551947
FAVSWTRISWPAILTLAARMAPGTLFLLPWYVMF----RQIGMIGS-YTALILSHAVITLPIVIWVLLPS
FDAIPRSVFEAAQVDGCSVTRILWRIAMPLVASGIAVSAILAFVFSWNYFLFALVLS--NDTKTLIAAAF
NFIGEGSTQWGALMAAATLIALPPLVLAALVQRWLVS-DLNLEIADHEFVVFVGPSGCGKSTLLRIIAGL
EPISSGDLYIGDKRVNGVRAAQRDIAMVFQDYALYPHMRVYDNMSFAGTPKAEIDARVKRAAALLHIEPY
LDRKP----KELSGGQRQRVAMGRAIVRNPKAFLFDEPL

>H0TCW4_H0TCW2_2_551947
-WLHQRAGHWLQTVIILIVLLPLLTFA--W---IVILGLISTPLRLYTQGLVVALAQVQMPLMVLPLITA
IGRIDTNLADASASLGAGHWRTFFRVILPLSMPGIIAGCTLTYAAAITAFITQSLVGG--GQMLFMPMYL
YQQASTLQNPFAAAISIIFLVAVLAIVA---------SDINLDVKGGEIIALLGPSGCGKTTLLRIIAGF
IGQSEGRVII-GKDVVDLPPNRRAVGIVFQNYALFPHLTISENVGYGGVDKATRRGEAQRLLEMVQLGAL
GARLP----RQLSGGQQQRVALARALAIKPSILLLDEPF

>H0TJM3_H0TJM5_2_551947
LNRRMPFKAIIRAIVLIPFIVPTVLSAIAFWWIYDANIDFLGDTNWARASVIIANIWRGVPFVAITLLAG
LQTVSPSLYEAATLDGATNWQRFRYITYPLLTPIIAVVMTFSVLFTFTDFQLIWALTRGGVNATHLMATL
SYQRGIISGRLGEGAAIATAMIPFLL-----------HGVTIPIDDGEFVVLVGPSGCGKSTLLRMLAGL
ENITSGTISIGERVVNNVQPKERDIAMVFQNYALYPHMTVADNMGFSLKLRGARPEDIKKGVARAAEILA
LTPLLDRYPRQLSGGQRQRVAMGRAIVRDPQVFLFDEPL

>H0TVS7_H0TVS6_1_551947
-RQQGRGAMLIAACVLIPLWTSVLVW----IVLLQRLIDQPLRLIYTEGAVIVAMTHVLLPYMILPIFSS
LRSIPPELDRAARNLGAGPWTSFRMVTLPLSLPGVYAGAIMVFILSLGFYVTPALVG---PQNLTIATLI
GQQTTELLNPFAGALAGLLLAVTLGLV----------DHVDLRVEAGEFLSLLGPSGSGKTTLLMMLAGF
ETPSSGTVSLGARDLTRVPPDKRGIGMVFQRYALFPHMSVAQNVAFPGMSRAESEPLVEQSLARVRLEGY
GGRMP----SQLSGGQQQRVAVARALVFQPPVLLMDEPL

>H0TTP2_H0TTP1_1_551947
SRLKFRFAGMLGTAIFITYLVPQTLLFIPLADII----RNF-RLGDTPWALILTYPTFLIPFCTWLLMGY
FKAIPRELEECARIDGAARWQAMLYIIFPIAVPGILSAGIFAFTLSWNEFIYALVFLSSPVSVGVTSELI
RGDVFYWG---SLMAGALLGSIPVAFVYSFFVEYYVAKDVNLEINDKEFVVLVGPSGCGKTTTLRMVAGL
ESITSGEILIGDKIVNELPPMDRDIAMVFQNYALYPHMNVYDNMAFGRFGRAEIDARVKAAAEILGIQAQ
LQRKP----RQLSGGQRQRVALGRAIVRHPKLFLFDEPL

>G8RZG2_G8RZG0_2_134676
----SLVYGLITTVVLVVMSFPIAYLFLLLLPFFVSKEAGLLSPGFHILGTIFGLVYNSLPFMVLPIYVA
LERIDPRVLEAARDLYAKPPVVFSRVVLPLALPGVFAGVLMTFVPASADYVNSQVLGSA-STTMIGQVIQ
AQYLASSN---YPTASALSFVLMAVLLVGV-------KSLDLAIGQGEFFSLLGPSGCGKTTTMRMIAGF
EQPTTGTVFLDGKDVTNVAPNKRDVNMVFQSYALFPHLNVLQNVSFGKVAKSEIKRRVGEILEIVSLTGM
EKRQP----KEMSGGQQQRVALARALVNHPRALLLDEPL

>G8SCS3_G8SCS4_1_134676
-RVDFPGRRLVRALVTVPLVLPPVVGGIALLLALGRAATFGVSLPFTTAGVVVAESFVALPFLVIAVEGA
LRGADSRYEEAAATLGATRWTTFTHVTLPLVAPGIAAGGVLCWARALGEFATITFAGNYPITQTMPIAVY
QTMESGDL-----DGAVVLSLILLVVSVTILAA-----DIALSVARGETVALLGPNGAGKTTALRALAGL
TPLGGGHLTLDGRDLSRTPPERRPIGVVFQDYLLFPHLSARDNVAFGGADRRTAHATADHWLDRVGLTAF
ARRKP----RLLSGGQAQRVALARALAVDPTLLLLDEPL

>G1Y2D9_G1Y2D8_1_1003237
SRFHFRGKAWVVGVMLISQMFPLVIIVAPIF-------RLLSPLGNSLTGLVLVYTAFNTPFAAFLMQSF
FEAIPKDLEEAAMMDGATRFQALRRVILPLTLPGLAATGGFVFTAAWSELLFSLMLNSSA-VSTFPAGLL
GFVSKFSVDFGQMMAAGVLALLPVGAFFLLIQRYLVQRGIDLEIREGEFVALMGPSGCGKSTLLRLIAGL
EEPGGGQIHIDGRLVNDVAPKDRDLAMVFQSYALYPHMTVRENMSFARLPPAEIKAAVEAAAVKLGLTNL
LERKP----KALSGGQRQRVAMGRAIVRNPKAFLFDEPL

>G1XZJ9_G1XZJ8_1_1003237
ATAPEKRRGPLLMLIILPFWTSFLIL-------LNNIIHEPLKILYTDLAVYIGITYSYLPFMILPLYAT
LEKMDHTLLEAAADLGAKPWKAFLTITLPLSLPGIVAGSLLVFIPAVGEFVIPSLLGGS-DTLMIGRELW
NLFFNSRD---WPSASAVAIALLAFLVGPIM------DNVSLSIYRGEFFSLLGGSGSGKTTLLRMLAGF
EQPTEGRIFIDGVDMAGIPPYDRPVNMMFQSYALFPHMTVENNVAFGGVPKDEIRTRVAEMLELVKLTPF
AKRKP----HQLSGGQRQRVALARSLVKKPKLLLLDEPL

>I4PNG5_I4PNG4_1_1163391
-HSKPSTRNILLLLVILPSWTSFLIVLNNFLLWLG-VIDQPLTILHTNLAVYIGIVYAYVPFMVLPIYTA
LIRIDYSLVEAALDLGARPLKTFFTVIVPLTKGGIIAGSMLVFIPAVGEFVIPELLGGP-DSIMIGRVLW
QEFFNNRD-WPVASAVAIIMLLLLIVPIMWFHKH---DDVSLTIYKGEIFALLGASGCGKSTLLRMLAGF
EQPSAGQIMLDGVDLSQVPPYLRPINMMFQSYALFPHMTVEQNIAFGKQDKLPKAEIATRVNEMLGLVH-
MQEFAKRKPHQLSGGQRQRVALARSLAKRPKLLLLDEPM

>I4Q1Y3_I4Q1X8_5_1163391
AKKNIRFAKVWRLIFILPYAIPTFVTLLIFRLLLNGSVDFLSVPLNAKITVIAVCVWVGAPYFMLLIAGA
LTNISRDLYEASEVDGATKWQQFKEITLPMVLHQVAPTLVMTFAYNFNNFGAIYLLTEGGAGHTDIFITW
IYKLTLNFQYHIASVISIIIFIFLSVIAIW-------HGIDLDINDGEFMVFVGPSGCAKSTTLRMIAGL
EDVSGGEIYISDRLVNTLPPKDRSIAMVFQNYALYPHKTVFDNMAFGLKMQKRPKEEIKKIVEEVAEKLE
ISDLLYRKPKEMSGGQRQRVAVGRAIVRKPDVFLFDEPL

>I4R8Q7_I4R8Q1_6_1163391
SRLRFKGRMTINASFYTVYMFSGILLVVPLF-------KIITALGDTEMALIITMVTQTLPTAVFMLKSY
FDTIPDEIEEAAMMDGLNRLQIIFRITVPLAMSGLISVFVYCFMVAWNDYLFASIFLSSA--NFTLPVGL
NALFSTPDYIWGRMMAASLVTALPVVIMYALSER---KDFNLEIADKEFIVFVGPSGCGKSTTLRMIAGL
EEISGGDLLIDGKRMNDVPAKARNIAMVFQNYALYPHMTVYDNMAFGKIAKEVIDERVNWAAQILGLREY
LKRKP----GALSGGQRQRVALGRAIVREAGVFLMDEPL

>I4QCX3_I4QCW9_4_1163391
ARMRFPGKATLLKGMLIFQMFPAVLSLVALYALFDRLGEYIPFIGLNTHGGVIFAYLGGIALHVWTIKGY
FETIDSSLEEAAALDGATPWQAFRLVLLPLSVPILAVVFILSFIAAITEVPVASLLLRDVNSYTLAVGMQ
QYLNPQNYLWGDFAAAAVMSALPITIVFLLAQRWLVNKDINLDIHEGEFVVFVGPSGCGKSTLLRMIAGL
ETITSGDLFIGEKRMNDTPPAERGVGMVFQSYALYPHLSVAENMSFGLKLAGAKKEVINQRVNQVAEVLQ
LAHLLDRKPKALSGGQRQRVAIGRTLVAEPSVFLLDEPL

>I4QSB7_I4QSB8_1_1163391
VWFRFPLRNLFFWMIFITLMLPVEVRIFPTV-------EVIANLKMLDSYAGLTLPLMASATATFLFRQF
FMTLPDELVEAARIDGASPMRFFCDIVFPLSKTNLAALFVITFIYGWNQYLWPLLIITDVLGTTVAGIKG
MIATGEGTTWNSVMAAMLLTLIPPVVIVLVMQRAFVRKPLTLDVADGEFIVMVGPSGCGKSTLLRMVAGL
ERVTEGDIWINDQRVTEMEPKDRGIAMVFQNYALYPHMSVEENMAWGGMGKQQIAERVKEAARILELDGL
LKRRP----RELSGGQRQRVAMGRAIVRDPAVFLFDEPL

>I4R5X3_I4R5X2_1_1163391
-KLPHKVRPLLLFLLIVPFWTNSLILNEFLLWLG----VIDTPIRIMFTPVIIGLVYILLPFMVMPLYSS
IEKLDKPLLEAARDLGASKLQTFIRIIIPLTMPGIIAGCLLVMLPAMGLFYVSDLMGGAKIGNVIVQFLN
IRDWPFGA---ATSITLTIVMGLMLLVY----------QLDLTINNGEFLTLLGPSGCGKTTVLRLIAGL
ETVDSGRIMLDNEDITHVPAENRYVNTVFQSYALFPHMTVFENVAFGKTPAAEI---TPRVMEALRMVQ-
LETFAQRKPHQLSGGQQQRVAIARAVVNKPRLLLLDES-

>B5SKJ3_B5SKJ1_2_564066
-RHAVPGKRLITAMLTFPLAFPGVVVGFMVILLAGRRLAGEKWVFYSIGGLFLGYLYFSIPRVVLTVMAA
AEKLDRSLEEAARSLGASSWQVTRDVLVPGLAPALIASGAICFATSMGAFGTAFTLATD-IDVLPMTIYT
EFTLNAGMAAAALSVVLGVVTWLVLAVAR--------DPLDLDIGAGETLVLLGPSGCGKTTTLRIVAGL
EAPAGGTVRFGDEDVTAHPIERRRVGMVFQNYALFPNLGVRGNVEYGRLTDAQIRARADALLEMMHLTPY
AERAI----GQLSGGQRQRVALARALAPEPRVLLLDEPL

>B5SJM2_B5SJM1_1_564066
MPSKGWKASAALVVLAMPLLIPWNVVGTIWQI-FGRDYNYTSHSFDAWITVLIMDVWHWTPLVALLAYAG
LRSIPDAFYQAAEIDGASRLAVFRYIQLPKMRGVLMIGVLLRFMDSFMIYTEPFVLTGGGGNATTFLSQY
LTQKAVGQFAAAFSIVYFLIILLFCFVLYNWM-------WNMTWRDGGAYALLGPSGCGKSTLLNIISGL
LTPSEGQVLFDGQDVTHASPRERNIAQVFQFPVIYDTMTVFDNLAFPKVPQAEVRRRVEEVAEILELQHA
LKRRA----SGLAADAKQKISLGRGLVRKDAAILFDEPL

>B5SJ20_B5SJ21_1_564066
-FLMVRSDLPGRRIIEPMLMIPVFVV-----LAFGYLFGGAPWNVYSFTSIIIIAGLTHVPHVYLYVSSA
LRSLGSDVEEAARIAGASPLSVALNVSLPMVRPALLYAAVLVIFLGFEVFGLVLVLGDPELATYLYKLTN
KLGTPAYH----LMAAVAVCLVMVTFPLVLLQRY---KGVSMQLQKGEVVSLLGPSGSGKTTLLRAVAGL
EQASRGTVKIGERVMFNVPAEARNLGLVFQSYALWPHKTVAENVAYPKTPPAQIKERVQAVLQQLGLGHL
GERFP----SQLSGGQQQRVAIARALVYNPPVILLDEPL

>B5SKF2_B5SKF5_3_564066
NKAEFRGKALLMAILVSPMIVPVVVVGVGMYLFF----APL-GLANTYIGLILAHAALGVPFVVTTVLAT
LQGFNHNLVRASLSLGAHPVTTFFRITLPVIAPGVISGALFAFATSFDEVVVTLFLAGADLPRQMFTGIR
ENISP-------TIAALATILIVFSTCL---------KHLDLDIYQGEFLTLLGPSGSGKTTCLMMLAGF
EFPTGGEIRLEGTLLNTVPPHKRNIGMVFQNYALFPHLTVAQNVEYPKLAAAERAERVHNALKMVRMEGF
AKRYP----AQLSGGQQQRIALARALVFEPKLVLMDEPL

>B5SLK8_B5SLK6_2_564066
VRYRFPGKRLVDALVDLPFALPTAVAGIALTALYAPLEPLGLKVAFTPLGIVVALTFIGLPFVVRTVQPV
LEDLETELEEAAASLGATRWQTFIRVILPTLLPALLTGFALAFARATGEYGSVIFIAGNMTPLMIYSKLE
QFDYAGAT---AIAVVMLAISFTLLLVINLLQA----DDVSLDFKQGELTALLGPSGCGKTTLLRIIAGL
EHADAGTIRLNGEDASDQHVRERQVGFVFQHYALFKHMTVFENVAFGRPSEAQIRAKVKALLELVQLDWL
ADRYP----PQLSGGQRQRIALARALAVEPRVLLLDEPF

>B5SLT9_B5SLT8_1_564066
VYFRFPLRKTFFWLIFVTLMLPVEVRILPTY-------KVVSDLGMLNSYFGLTIPIIASATATFLFRQF
FLTIPDELAEAARIDGAGPLKFFWDVVLPLSRTSIAALFVIQFIYGWNQYLWPLLITTEKLGVTQMISRS
GD-----SAWNLLMATVMLAMVPPALVVIGMQRWFVKHGIDMEIGDGEFIVIVGPSGCGKSTLLRMVAGL
EAITGGEVWIGDRVVNELEPAERDIAMVFQNYALYPHMTVFDNMAYGGLPKSEIQARVQQAAGILELGKL
LER------------------------------------

>L3H3J3_L3H3I6_7_1181776
ARMRFPGKATLLKGMLIFQMFPAVLSLVALYALFDRLGEYIPFIGLNTHGGVIFAYLGGIALHVWTIKGY
FETIDSSLEEAAALDGATPWQAFRLVLLPLSVPILAVVFILSFIAAITEVPVASLLLRDVNSYTLAVGMQ
QYLNPQNYLWGDFAAAAVMSALPITIVFLLAQRWLVNKDINLDIHEGEFVVFVGPSGCGKSTLLRMIAGL
ETITSGDLFIGEKRMNDTPPAERGVGMVFQSYALYPHLSVAENMSFGLKLAGAKKEVINQRVNQVAEVLQ
LAHLLDRKPKALSGGQRQRVAIGRTLVAEPSVFLLDEPL

>L3HNU5_L3HNU6_1_1181776
SRLRFKGRMTINASFYTVYMFSGILLVVPLF-------KIITALGDTEMALIITMVTQTLPTAVFMLKSY
FDTIPDEIEEAAMMDGLNRLQIIFRITVPLAMSGLISVFVYCFMVAWNDYLFASIFLSSA--NFTLPVGL
NALFSTPDYIWGRMMAASLVTALPVVIMYALSER---DDVSLTIYKGEIFALLGASGCGKSTLLRMLAGF
EQPSAGQIMLDGVDLSQVPPYLRPINMMFQSYALFPHMTVEQNIAFGKQDKLPKAEIASRVNEMLGLVH-
MQEFAKRKPHQLSGGQRQRVALARSLAKRPKLLLLDEPM

>C2KXH3_C2KXH4_1_585501
VLRNKKVGKFVAFIFILPMWMNSLLRILAWQTLLERLHLPTQSLINTPYAIILGMVYDFLPFMILPIYNT
LSKIDDNTINAAYDLGASFFTTLFRVILPLSIPGIVSGVTMVFVPALTTFAISNILGGG--KIFLIGNVI
EQEFTVNSNSG---LSMILMVFIIA------------DDLNLSIRENSFVTLLGPSGCGKTTTLRIIGGF
TQPDKGQVLFDGQDITGLPANKRQLNTVFQKYALFPHMNIAENIAFGKMSESYIREKIQYALKLVNLQGY
EKRSV----DSLSGGQQQRIAIARAIVNEPRVLLLDEPL

>C2KZ57_C2KZ58_1_585501
-FYKIKGQKILQVFIILCMSAPFIGI----LLMGRNLFGIKLPTIYGFRGIMIVECMQLYPLVFLYFSAA
LKNIDNTLLEASENMGCSGWKRFLTLVIPLCAPSIIAATLMVFMRAFADFGTPLFIG--EYKTFPVEIYN
SFMSETGS-DKHYASAVAVIAIVITTIIFLIQRFINS-DLSLDIKEGEFFTLLGPSGCGKTTLLRMIAGF
NSIEGGDFYFGDRRINDLDPSKRNIGMVFQNYAIFPNMTVEKNVEFGNVSKEDRAVEVKKFLELMQIEDF
AERMP----EKLSGGQQQRVALARALVIKPDVLLMDEPL

>C2KYR2_C2KYQ3_9_585501
-KKRFRGRTLLFTLIVCAMALPKQVILIPLI-------REMSFLKLYNSLLAVIFPTVGWPFGVFLMKQF
SEGVPGEMLEASRIDGASEARIFSQIVLPMIKPGIGALAIFTFINSWNDYFMQLIMLSSTLGIAKLQAEN
ATDFG------IIMAGAAVAAIPILIVFLMFQRYFTQKDFNLEIEDKEFIIFVGPSGCGKSTTLRMVAGL
EDISSGDLFIDGKRMNDVEPKDRDIAMVFQNYALYPHMTVYDNMAFGKVPKDEIDKKVHEAARILDLEHL
LDRKP----KALSGGQRQRVAMGRAIVRRPKVFLMDEPL

>F8YEJ8_F8YEJ9_1_1040638
-KLPHKVRPLLLFLLIVPFWTNSLILNEFLLWLG----VIDTPIRIMFTPVIIGLVYILLPFMVMPLYSS
IEKLDKPLLEAARDLGASKLQTFIRIIIPLTMPGIIAGCLLVMLPAMGLFYVSDLMGGAKIGNVIVQFLN
IRDWPFGA---ATSITLTIVMGLMLLVY----------QLDLTINNGEFLTLLGPSGCGKTTVLRLIAGL
ETVDSGRIMLDNEDITHVPAENRYVNTVFQSYALFPHMTVFENVAFGKTPAAEI---TPRVMEALRMVQ-
LETFAQRKPHQLSGGQQQRVAIARAVVNKPRLLLLDES-

>F8YNG9_F8YNH4_5_1040638
ARMRFPGKATLLKGMLIFQMFPAVLSLVALYALFDRLGEYIPFIGLNTHGGVIFAYLGGIALHVWTIKGY
FETIDSSLEEAAALDGATPWQAFRLVLLPLSVPILAVVFILSFIAAITEVPVASLLLRDVNSYTLAVGMQ
QYLNPQNYLWGDFAAAAVMSALPITIVFLLAQRWLVNKDINLDIHEGEFVVFVGPSGCGKSTLLRMIAGL
ETITSGDLFIGEKRMNDTPPAERGVGMVFQSYALYPHLSVAENMSFGLKLAGAKKEVINQRVNQVAEVLQ
LAHLLDRKPKALSGGQRQRVAIGRTLVAEPSVFLLDEPL

>F8YII7_F8YII6_1_1040638
TRFNFPGRQLLLTLLDIPFAVSPVVAGLVYL-LFYGDEHNLQIMF-SWPGMVLVTIFVTCPFVVRELVPV
MLSQGSQEDEAAILLGASGWQMFRRVTLPNIRWALLYGVVLTNARAIGEFGAVSVVSGSILSLPLQIELL
EQDYNT-----VGSFTAAALLTLMAIITLFLKSM---NDISLDIPSGQMVALLGPSGSGKTTLLRIIAGL
EHQTSGHIRFHGTDVSRLHARDRKVGFVFQHYALFRHMTVFDNIAFGRPNAAAIKAKVTKLLEMVQLAHL
ADRYP----AQLSGGQKQRVALARALAVEPQILLLDEPF

>F8YF61_F8YF67_6_1040638
SRLRFKGRMTINASFYTVYMFSGILLVVPLF-------KIITALGDTEMALIITMVTQTLPTAVFMLKSY
FDTIPDEIEEAAMMDGLNRLQIIFRITVPLAMSGLISVFVYCFMVAWNDYLFASIFLSSA--NFTLPVGL
NALFSTPDYIWGRMMAASLVTALPVVIMYALSER---KDFNLEIADKEFIVFVGPSGCGKSTTLRMIAGL
EEISGGDLLIDGKRMNDVPAKARNIAMVFQNYALYPHMTVYDNMAFGKIAKEVIDERVNWAAQILGLREY
LKRKP----GALSGGQRQRVALGRAIVREAGVFLMDEPL

>F8YDT4_F8YDT3_1_1040638
-HSKPSTRNILLLLVILPSWTSFLIVLNNFLLWLG-VIDQPLTILHTNLAVYIGIVYAYVPFMVLPIYTA
LIRIDYSLVEAALDLGARPLKTFFTVIVPLTKGGIIAGSMLVFIPAVGEFVIPELLGGP-DSIMIGRVLW
QEFFNNRD-WPVASAVAIIMLLLLIVPIMWFHKH---DDVSLTIYKGEIFALLGASGCGKSTLLRMLAGF
EQPSAGQIMLDGVDLSQVPPYLRPINMMFQSYALFPHMTVEQNIAFGKQDKLPKAEIASRVHEMLGLVH-
MQEFAKRKPHQLSGGQRQRVALARSLAKRPKLLLLDEPM

>F8YL81_F8YL80_1_1040638
VWFRFPLRNLFFWMIFITLMLPVEVRIFPTV-------EVIANLQMLDSYAGLTLPLMASATATFLFRQF
FMTLPDELVEAARIDGASPMRFFCDIVFPLSKTNLAALFVITFIYGWNQYLWPLLIITDVLGTTVAGIKG
MIATGEGTTWNSVMAAMLLTLIPPVVIVLVMQRAFVRKPLTLDVADGEFIVMVGPSGCGKSTLLRMVAGL
ERVTEGDIWINDQRVTEMEPKDRGIAMVFQNYALYPHMSVEENMAWGGMGKQQIAERVKEAARILELDGL
LKRRP----RELSGGQRQRVAMGRAIVRDPAVFLFDEPL

>F8YFF5_F8YFF4_1_1040638
RYTSGKMKAFFYIAVMLPMWASYIVKAYAWTLLLAKPAVGGNTLSTSGLGRFLVFLYIWLPFMILPVQAA
LERLPPSLLQASADLGARPRQTFRYVVLPLAIPGIAAGSIFTFSLTLGDFIVPQLVG---PGYFIGNMVY
SQQGAIGN--MPMAAAFTLVPIVLIALYLAFV-----DGVSIAIKDGEFFSMLGPSGSGKTTCLRLIAGF
EQLSGGAISIFGKPASNLPPWERDVNTVFQDYALFPHMSILDNVAYGGVNKKQ---RAQEALEKVALGFV
QQRKP----SQLSGGQRQRVAIARALVNEPRVLLLDEPL

>A9Z875_A9Z879_4_373665
-------------LFRTIMFIPVITVAMIIFNFLSSAPVFWKFERWLPMPIAVFSTWKWFGIQMIIFLGG
IAGISKSLYEAADIDGASWRRKTWSITLPLLKPQIIFVMTMNIINGMQMFIEVLMNFDLHAALTPVLYLY
KTGFS--DMKMGTASTIGLLLAAVIYI----------HDINLDIKDGEFMVIVGPSGCAKSTMLRMIAGL
EEISSGELTIADRKCNDVQPKDRGIAMVFQNYALYPHMTVYENMAFGKKTKAEIAQRVNEAAELLEITDL
LQRKP----KEMSGGQCQRVALGRAMVRKPAVFLFDEPL

>A9Z7V3_A9Z7V7_4_373665
----------LNVMRFLMYYLPIVFISSFLFAFGLQTLPWLTSPDFAMLSIALVVTWKFVGYYGLILFSG
LNSIPKEIYSAAELDNTRTIKRLFHITLPMINPQLIMVLVLAITVSFAIFTEPYLITGGGLNSTTTPMIV
MYETAFMK--MQPSWAATMSIFIALISFGII------DNVNLEIASREFIVLVGPSGCGKSTLLRMIAGL
EDVNSGEIKIEDKDVTQTNAGARGVSMVFQSYALYPHMTVRENLAFGLKNIKIPKQEIADRIANASNILQ
LDNYLERLPQHLSGGQRQRVAIGRSIVSRSKVFLFDEPL

>A9Z6R8_A9Z6S0_2_373665
NQKDLRFKPLIRTIFILPWAVPGFVTILVFAGMFNDPKAWMTDPFWTKTALIMMQTWLGFPFVFAMTTGV
LQAIPDDLYEAATMDGASTSTKLRTITLPLVLYSIAPIIITQYTFNFNNFNIIYLFNNGGAGGTDILVSW
IYKLTMSS---SQYAIAATITILLSIFVVGL------HNINLDIEDGEFAVFVGPSGCGKSTLLRMIAGL
EEISDGEVLIDDEVINDVAPSHRGVAMVFQSYALYPHMTVAENMGYGKVPKEQIRHQIEMVAKTLQLSHL
LDRKP----KQLSGGQRQRVAIGRAIVRNPKVFMFDEPL

>A9Z2U8_A9Z2U7_1_373665
TRFVFPGRQLLMTLIDIPFAVSPVVAGLMYL-LFYGLDAHDIQLMFSWPGMVLVTIFVTCPFVVRELVPV
MMSQGSQEDEAAVLLGASGWQMFRRVTLPNIRWALLYGVVLTNARAIGEFGAVSVVSGSIYTLPLQVELL
HQDYN------TAGAFTAAALLTLMAIVTL-------NDITLDIPSGQMVALLGPSGSGKTTLLRIIAGL
ENQNAGRLSFHGTDVSRLHARDRRVGFVFQHYALFRHMTVFDNIAFGRPNAAAIKQKVGQLLEMVQLGHL
AERFP----SQLSGGQKQRVALARALAVEPQILLLDEPF

>A9ZDY3_A9ZDY7_4_373665
ARMRFRGKSALLKGMLIFQMFPAVLSLVALYALFDRIGQYMPFIGLNTHGGVIFAYMGGIALHVWTIKGY
FETIDNSLEEAAALDGATPWQAFRLVLLPLSVPILAVVFILSFIAAITEVPVASLLLRDVNSYTLAVGMQ
QYLNPQNYLWGDFAAAAVLSAIPITTVFLLAQRWLV--DINLEIDDGEFVVFVGPSGCGKSTLLRMIAGL
EDITSGELLIGGKRMNEVPPSERGIGMVFQSYALYPHLSVAENMSFGLKLAGVKKAEIYQRVNQVAEVLQ
LAHLLDRRPKALSGGQRQRVAIGRTLVSEPDVFLLDEPL

>A9Z503_A9Z504_1_373665
LARKKFVGVSLTSLIILTMMLPEEVIAIPLYMIINWLPV-----IDASLYSYLGMILPIVGWAIFVLTEF
MAAIPKELEEAARIDGASEWQIFFHVILPLVKPALGTVVTFGFIMIWDQYLLPLIVVNQDNTIPVILGTL
RTDESITP--NIFIAITLLAMLPSIIVYLGLQKHFNRRDVSLEIPDGEFCVLVGPSGCGKSTLLRMIAGL
EEISGGTVGINDKDVTDVEPKMRDIAMVFQSYALYPQMTVRENMGFAKMSKADINQKVESTAELLGLQAL
LERLP----KDLSGGQRQRVAMGRAIVRNPQVFLFDEPL

>A9ZC77_A9ZC78_1_373665
VYFRFPLRNLFFWLIFLTLMLPVEVIFPTIE--------VIANLNLLDSYTGLTLPLMASATATFLFRQF
FMTLPDELLEAARIDGAGAMRFFWDIVLPLSKTNLAALFVITFIYGWNQYLWPILITSDAMGTAVAGIRS
MISTSGAPTWNQVMAAMILTLIPPVVVVLLMQRWFVRKQIDLDVADGEFIVMVGPSGCGKSTLLRMVAGL
ERTTTGDIYIGDQRVTDLEPKDRGIAMVFQNYVLYPHMNVFDNMAYGGFGKEQIRQRVDEAARILELQPL
LKRKP----RELSGGQRQRVAMGRAIVREPAVFLFDEPL

>A9Z2Y3_A9Z2Y2_1_373665
-FLMIRTDLPGRRIIEPLILVPIFVLGFGYVV-AAGLLGFVPWNIYAMSSIVVIAGLTHVPHAYLYISSA
LRSVGSDVEEAARTAGASPLQVMSAVSLPMVRPSILYATVLLFFLGLEVFGLMLVLGDP-EGNLVLATYL
YQLTNKLGTSYHLMAAVAVVLICITIPLVMLQHM---KGVSMELKRGEVVSLLGPSGSGKTTLLRAVAGL
EKPSQGHIIIGEKTVYDIPAEERNLGLVFQSYALWPHKTVSENVAYPKISTSEISQRVQAVLEQLGLGAL
GNRHP----HQLSGGQQQRVAIGRALVYNPPVILLDEPL

>A9Z3U0_A9Z3U1_1_373665
-HSKPSTRNILLLLVILPSWTSFLIILNNFLIWTG-IIDQPLVILHTNLAVYIGVVYSYLPFMVLPIYTA
LTRLDYSLVEAALDLGARPFKTFISVIIPLTKGGIVAGSMLVFIPAVGEFVIPELLGGP-DSIMIGRILW
QEFFNNRD-WPVASAVATVMLVLLIAPILWFHKH---DDVNLTIYKGEIFALLGASGCGKSTLLRMLAGF
EQPTQGQIVLDGQDLSHVPPYRRPINMMFQSYALFPHMTVEQNIAFGKLPSNEIKSRVAEMLTLVHMQEF
AKRKP----HQLSGGQRQRVALARSLAKRPKLLLLDEPM

>A9Z6A1_A9Z6A6_5_373665
VRGEFRGKALVMAMLISPMVAPVVIIAVGMFFFF----ARL-SLLNSYLGLVLAHALLGVPFVVITVTAV
LKSYDQNLSRAAASLGASQWRVFRKVTLPLIAPGVFSGALFAFAVSFDEVVVTLFLASPRLPIKMFAGIR
ENLDPTIA--AAASLMVGASLLLLIV-----------KNLNLDIHEGDFLTLLGPSGSGKTTSLMMLAGF
ETPTQGEITLRDKPLHNLPPHQRGIGMVFQNYALFPHMTVTENLAFPRLNKADIKEKIDRILDMVKLKNL
ADRYP----AQMSGGQQQRVALARALVFEPKLVLMDEPL

>A9ZA61_A9ZA62_1_373665
-RFEIPWKKFWFTTLITTMLLPSTVLLIPQYIMF----REM-GMLNSYLPLYLPLAFATQGFFVFMLIQF
LRGVPRDMEEAAQIDGCNSFQVLWYVVVPILKPAIISVALFQFMWSMNDFIGPLIYV-YSDKYPIALALK
MSDVTEGAPWNEILAMASISILPSIIVFFLAQRYFVQHGIDLKINDGEFMVIVGPSGCAKSTTLRMLAGL
ETISDGEVRIGDRVVNNLAPKSRGIAMVFQNYALYPHMTVKENLAFGKLPKDQIEAQVAEAAKILELEDL
LDRLP----RQLSGGQAQRVAVGRAIVKKPDVFLFDEPL

>C2CZP0_C2CZP2_2_525310
---------------FFIPSLFSLVVGAMLFSWILNKLPQWTNSGSMAIIICLITNWKVFGYNFILLLTG
LGAVPRNILDAAALDGVPKWRVIWNIVLPMNRGVAIYVLILTIVQGLQYVFTPLNVITQGLYHTYLNAFV
LYKTGSAS----ALATVTFMIFLVLLFV---------NEMNLSVRPGEFLVFLGPSGCGKSTTLRMIAGL
ENPTGGHILINGHDSAAMTSRQRNIAMVFQDYALYPNMTVYQNLEYAKVPKKTRQQRLSTILASLNLSDY
KDRYP----AQLSGGQKQRVALGRGMAKKSNIFLLDEPL

>C2D2R7_C2D2R8_1_525310
MTANSVLYAFLITLISLLISYPMALLWILLV-ILPTVGLPAQHMLFTDTSFILVASYIQIPFMILPIYNS
LTDISDSYIKASHDLGATNWQTLTKIIIPMTMPGIKSGVQIVFIPSLSLFMLSRLIGGNKIITLGTAVEE
HFLTTMNW---GMGSTIGVVLIISMVVVMLF------KDINFKLNQGEFYTLLGPSGCGKTTILQTIAGF
TDATSGQVLFDGQKINDIPANKRQLNTVFQDYALFPNMNVFENVAFGKVKKAEVAERVHDALKLVQLDQY
ANREI----SELSGGQKQRIAIARAIVNRPKVLLLDEPL

>C2D311_C2D310_1_525310
-QKGPVAKTILMALVIVPSVSNSLVRLFSWVTLLRKIINHPLAMVYNTNGIVLGMVYLLLMFMIIPIFNS
LDRIDHNLIEAAEDLGATKWQILKEIIIPLSKPGIFAGCIMVFIPSLGYFFVSDVMG--GTSTMMGNLIE
NQFQTSRN--WPLGSAISVMLILLTIILLIV------KDLNFTVYEGEFLTMLGPSGCGKTTTLRMIAGF
EEPTSGEILLDEKPVGDLPPYKRKINTVFQNYALFPHLTVAQNIAFGKVPKPKRSLQVEKMLKLVQLEGY
GNRKL----DQLSGGQKQRIAIARALINHPQVLLLDEPL

>C2CYF8_C2CYF7_1_525310
ASKQLAGIGIFRTLFSATMGVSVSVAAIFWLFIFNPQINWLTDPVWAMLAVIITTVWMNLGFTFLILLGA
MQSVPTTLYEAASIEGATPRYQLFHITIPMISPTLFFVSIITLIEGFKSFGLIDLMTKGGTNATNMLVYR
IYKDAFYSGNYAQASAESLILTVIIAIFTLI------ESVSAEVQTGEFFVIVGPSGCGKSTLLRMVAGL
TPITDGEVRINNQVVNELPPKARKLTMVFQNYALYPFLSVWDNVAFGKLSQSDIQHRVDNALKMVSLSDL
SKRKP----RELSGGQRQRVALARAVASDADICLMDEPL

>C2CYI1_C2CYH8_3_525310
TFYQFPGRQLLDYLLDLPFALPTAVAGIALAYLFSNAAPMHVQISYTFSGIVIAMVFVTIPFVVREVQPV
LEQLDSTYQEAALTLGARPWTVFRKIIFPEILPALISGFGLAFARSIGEYGSIIFIAGNQFKTEITPLMI
MFQLEAHS--YTGATVIALVMLVFSFCFIFAIHALQRHDISFGVKKGSLTALLGPSGSGKTTLLRILAGL
ETATSGNASIDGHAIESVAPQNRGIGFVFQNYALFRYLNVYQNIAFGHQPANEIKKRVTELLKLTGLTDL
ENRYP----NQLSGGQKQRVAFARAIAPHPKVLFLDEPF

>I4SFH4_I4SFH0_4_752784
ARMRFPGKATLLKGMLIFQMFPAVLSLVALYALFDRLGEYIPFIGLNTHGGVIFAYLGGIALHVWTIKGY
FETIDSSLEEAAALDGATPWQAFRLVLLPLSVPILAVVFILSFIAAITEVPVASLLLRDVNSYTLAVGMQ
QYLNPQNYLWGDFAAAAVMSALPITIVFLLAQRWLVNKDINLDIHEGEFVVFVGPSGCGKSTLLRMIAGL
ETITSGDLFIGEKRMNDTPPAERGVGMVFQSYALYPHLSVAENMSFGLKLAGAKKEVINQRVNQVAEVLQ
LAHLLDRKPKALSGGQRQRVAIGRTLVAEPSVFLLDEPL

>I4SUK4_I4SUK3_1_752784
-HSKPSTRNILLLLVILPSWTSFLIVLNNFLLWLG-VIDQPLTILHTNLAVYIGIVYAYVPFMVLPIYTA
LIRIDYSLVEAALDLGARPLKTFFTVIVPLTKGGIIAGSMLVFIPAVGEFVIPELLGGP-DSIMIGRVLW
QEFFNNRD-WPVASAVAIIMLLLLIVPIMWFHKH---DDVSLTIYKGEIFALLGASGCGKSTLLRMLAGF
EQPSAGQIMLDGVDLSQVPPYLRPINMMFQSYALFPHMTVEQNIAFGKQDKLPKAEIASRVNEMLGLVH-
MQEFAKRKPHQLSGGQRQRVALARSLAKRPKLLLLDEPM

>I4SPG8_I4SPH4_6_752784
SRLRFKGRMTINASFYTVYMFSGILLVVPLF-------KIITALGDTEMALIITMVTQTLPTAVFMLKSY
FDTIPDEIEEAAMMDGLNRLQIIFRITVPLAMSGLISVFVYCFMVAWNDYLFASIFLSSA--NFTLPVGL
NALFSTPDYIWGRMMAASLVTALPVVIMYALSER---KDFNLEIADKEFIVFVGPSGCGKSTTLRMIAGL
EEISGGDLLIDGKRMNDVPAKARNIAMVFQNYALYPHMTVYDNMAFGKIAKEVIDERVNWAAQILGLREY
LKRKP----GALSGGQRQRVALGRAIVREAGVFLMDEPL

>I4SZD3_I4SZD2_1_752784
RYTSGKMKAFFYIAVMLPMWASYIVKAYAWTLLLAKPAVGGNTLSTSGLGRFLVFLYIWLPFMILPVQAA
LERLPPSLLQASADLGARPRQTFRYVVLPLAIPGIAAGSIFTFSLTLGDFIVPQLVG---PGYFIGNMVY
SQQGAIGN--MPMAAAFTLVPIVLIALYLAFV-----DGVSIAIKDGEFFSMLGPSGSGKTTCLRLIAGF
EQLSGGAISIFGKPASNLPPWERDVNTVFQDYALFPHMSILDNVAYGGVNKKQ---RAQEALEKVALGFV
HQRKP----SQLSGGQRQRVAIARALVNEPRVLLLDEPL

>I4SLG8_I4SLG9_1_752784
VWFRFPLRNLFFWMIFITLMLPVEVRIFPTV-------EVIANLKMLDSYAGLTLPLMASATATFLFRQF
FMTLPDELVEAARIDGASPMRFFCDIVFPLSKTNLAALFVITFIYGWNQYLWPLLIITDVLGTTVAGIKG
MIATGEGTTWNSVMAAMLLTLIPPVVIVLVMQRAFVRKPLTLDVADGEFIVMVGPSGCGKSTLLRMVAGL
ERVTTGDIWIDRKRVTEMEPKDRGIAMVFQNYALYPHMSVEENMAWGGMGKQQIAERVKEAARILELDGL
LKRRP----RELSGGQRQRVAMGRAIVREPAVFLFDEPL

>I4SS71_I4SS72_1_752784
-KLPHKVRPLLLFLLIVPFWTNSLILNEFLLWLG----VIDTPIRIMFTPVIIGLVYILLPFMVMPLYSS
IEKLDKPLLEAARDLGASKLQTFIRIIIPLTMPGIIAGCLLVMLPAMGLFYVSDLMGGAKIGNVIVQFLN
IRDWPFGA---ATSITLTIVMGLMLLV-----------QLDLTINNGEFLTLLGPSGCGKTTVLRLIAGL
ETVDSGRIMLDNEDITHVPAENRYVNTVFQSYALFPHMTVFENVAFGKTPAAEI---TPRVMEALRMVQ-
LETFAQRKPHQLSGGQQQRVAIARAVVNKPRLLLLDES-

>I4S879_I4S880_1_752784
TRFNFPGRQLLLTLLDIPFAVSPVVAGLVYL-LFYGDEHNLQIMF-SWPGMVLVTIFVTCPFVVRELVPV
MLSQGSQEDEAAILLGASGWQMFRRVTLPNIRWALLYGVVLTNARAIGEFGAVSVVSGSILSLPLQIELL
EQDYNT-----VGSFTAAALLTLMAIITLFLKSM---NDISLDIPSGQMVALLGPSGSGKTTLLRIIAGL
EHQTSGHIRFHGTDVSRLHARDRKVGFVFQHYALFRHMTVFDNIAFGRPNAAAIKAKVTKLLEMVQLAHL
ADRYP----AQLSGGQKQRVALARALAVEPQILLLDEPF

>L0LVS7_L0LVT7_10_698761
SRFNFRAKYWIVALMLLTQMFPLVMLVAPIF-------KILTPLHNSLTGLVIVYTAFNVPFATFLMQSF
FDGIPKDLEEAAMIDGATQFTAFRQIILPLTLPGIAATLGFVFTAAWSELLFALMLINGNVGLLTFVSKF
SVDFG------QMMAAGVMALIPAALFFLLIQRYLVQHAISLKIPAGSYCCFLGPSGCGKTSTLRMIAGH
EGISSGDIRLGNTVVTDFPPARRGTAMMFQSYALFPHLDLIDNVAFSKMKGVDKEERRAKALDMLKLMQM
EAYA-TRRPAQLSGGQQQRVALARALITDPEALLLDEPL

>L0LQB9_L0LQA5_14_698761
LNRGIKGLPVYRAIFYLPSLLGSSVIAVLWRQIFDAGPSWISNPDYSLYTLIILAIWQFGSPMI-IFLAG
LRQIPTDLYEAASLDGASKARIFFKITLPLLTPVIFFNAVVQTIDAFKAFTPAYVISSGTIDSTLFYTLY
LYQEAFGYFRMGYASALAWILVIIIAI----------KEVNHSWEDGSAYALLGPSGCGKTTLLNIVSGL
VQASEGRILFDGKDVTRLSTQERNIAQVFQFPVVYDTMTVYDNLAFPHVPEAEVKRKVDEIIEMIGLSDS
AHRKA----RGLTADAKQKISLGRGLVRDVNAILFDEPL

>L0LNN3_L0LNM3_10_698761
SEYRFRGNTVMGLYLAIGIMIPIRLVAIL-Q--G----MVAAGLVNTLTALILVYTAQGLPLAIFILSEF
MRTVSDDLKNAGRIDGLSEYAIFFRLVLPLVRPAMATVAVFTMIPIWNDLWFPLILAPSETVTLGSQIFI
GQFVTNWN---AVLAALTLAILPILILYVIFSRQLIRHDFNMQIEKGEFVSFLGPSGCGKTTVLRMIAGF
ETPTAGTLSINGKDQRALKPNQRNIGMVFQAYALFPNMTVHDNVAFGGMAKPDIDKRVKEMLALIKLDHL
AGRYP----YQMSGGQQQRVALARAIAVKPQVLLLDEPL

>L0LVU7_L0LVU2_5_698761
ERVRFTGSRSIGLLIFLAYLVPPSILFIPLAFI-----VFKLGIYDSRLALIFTYPTFLIPFCTWLLMGY
FRSIPFELEESALVDGASRWQILVKIILPLAVPGLISAGIFAFTLSWNEFIYALTFIQSSVG-VLTELVR
GDVFEWGS----LMAGALFGSLPVVILYSFFVDYYVSDDVTLDIRAGEFFTLLGSSGCGKSSLLKLIGGF
DRPTSGRVLFDGKDMADVPANRRPVNTVFQSLGLFPHMNVAQNVGYGGLSDAALKTKVDGALDLIELSGF
ADRDV----NLLSGGQRQRVALARALVMEPGILLLDEPL

>L0LZ64_L0LZ53_11_698761
-RYNFPGKDSYRLLVLLTRAFPLAILALPLTVS-----FIRLGLYDTIVGVGLIHTVLALPFAALVTQGI
FLGVPKELEEAAWVFGCTRIQAFFKVVAPLALPGIVATAVFAFVISWNEVFAASVLT---VRNRTLTAYL
LTVLSESPMRFAGGLMLILPSVVFIFAVR--------QHLDLTIEDGEFLVLVGPSGCGKSTALRMIAGL
EDITGGRLLVGDTVANGLAPRDRDIAMVFQSYALYPHMTVAENIGFGGVDKTEIDRKVRETAKLLELDAY
L----GRKPGQLSGGQRQRVAMGRALVRAPKAFLMDEPL

>L0LXF2_L0LXG4_12_698761
LWRDDRFNRACLTLILVPVTITPLVVGLIFKGLLLADPRGLFATPSTALALIFIDIWEWTPLVALILLAG
LKALPGDLLEAAAVDGATAWRTFRSITLPLMLPAVMLALTLRTIDAFRVFDSVFVTGGGPTNTLMVYAVK
EGLSFFNI---GKASAISNIALLCV------------HDIDLRIKDGEFVVLVGPSGCGKSTLLRMIAGL
EDISGGEIRIADNRVNELHPKDRDIAMVFQSYALYPHMNVAGNMSYSKVAKDGIAKAVANAASKLGLDPL
LERRP----KALSGGQRQRVAMGRAIVRQPKAFLFDEPL

>L0LTX9_L0LTY0_1_698761
AKIRLRFSKLLLLLVVFGTMIPFQVMLAPLFTL-----VNSLGLIDTYPGVILPYIAFGVPYQVFILHGF
FKGIPKELSEAALIDGASHFTIFRRIFLPVCLPVLAALLILDFVSTWNEFAMALVLLQDQLGLMSFQGQF
SNDYGQLN------AAIVMTVLPATIVYLIFQRYFVSRSINLSVDKGEFIVMVGPSGCGKSTTLKTIAGL
ESISSGEIWINGRNVTRKEPGDRGIAMVFQSYALYPHMTVAENMGFGLKMAKRPQIEIDAAVKRAADILR
ISDQLDKRPKQLSGGQRQRVAIGRAITRAPEVFLFDEPL

>L0LQW1_L0LQY1_20_698761
SQTKFFGREAISLLVILPIALPGIITGIALRSAF----SLF-DIPFSVWTIILGHATFCVVVVYNNAVAR
FRRTSGSLIEASMDLGADGFQTFRHVVLPNIGTALLAGGMLAFALSFDEVIVTTFTGGQQMTLPIWMLE-
---------------------------------------IDLEIDNGEFVVFVGPSGCGKSTLLRLIAGL
EDVSGGQIMIDGKDGTNLKPSDRGLAMVFQSYALYPHMSVRKNIAFPNMPQAEIDKKVADAARVLNLTDY
LERKP----RQLSGGQRQRVAIGRAIVRQPAAFLFDEPL

>L0LWJ9_L0LWI3_16_698761
SRFQFRGKGLSMMGLLLFQMISPLVIMVPLYRY-----MNRLGLLDTHFAVTMVYIALGVPLATWLLKST
VDGIPRSLDEAAMIDGCNRFSVFWRIVLPLSAPGIASVFIITVIAGWSQFLVPFLLLTQNIGVGIFNFRG
MQTDSSIQ---LLAAACLISVVPAIVAFLSLQRLI--HDISVDIADGEFVVLVGPSGCGKSTLLRMIAGL
EEVSDGEIHIGRREVSHLPARDRDIAMVFQNYALYPHMTVAENMGFAKANASEIAAKVQKAAAILGLENL
LDRLP----RQLSGGQRQRVAMGRALVRDPQVFLFDEPL

>L0LTD6_L0LTB6_20_698761
RFKMRGKKNIMLWYLGLLMAPPIAFLIPYFVLI------TRVGLQGSYLSMVLVLQTLTIPFSVWLMKSF
IDEVPAELEEAARVDGARWHTIMWRITLPIVRPGIIVTSMFAFVFAWNNAAFPLVLSSRS-TATLPIGTL
GYFATSGVTWNYIAAAAVLAMIPPMIIFLVFDRYVVRHGIDLDIPEGAFVVFVGPSGCGKSTLLRMIAGL
EEVTDGEIAIKGRDVTDLDPSERGIAMVFQSYALYPHMSVRDNLGFGRTDASEIERRVRSAAAILKIDHL
LERRP----GQLSGGQRQRVAIGRAIVREPDVFLFDEPL

>L0LZL7_L0LZL2_5_698761
LIKNKTLQTVLLVLCVIPFWTSFLIILMNLGVIR----QPIEVLLFSELSVIIGMTQIYCVFMVGPIAFM
MGRIDASVIEAAQDLGAGFWRIFRTIILPLSMPGVVVGAIFVSVMVLGEFATSAALSGRK-VNLLGNIIV
TQVGSLKW--AFAAVAGVVLTIIMGAVVAAL-------DFNLSIRKGEFIAFLGPSGCGKTTTLRIIAGF
ESISSGDMMIKGERMNDVRPQKRPTSMIFQNYALFPHMTVRRNVGYGGMAKAERDARVDRILATLGLEDI
AERKP----DKLSGGQRQRIALARGLVVEPDVLLLDEPL

>L0LKE1_L0LKE7_6_698761
-GLPTWIRHAFLTFSGVASNFAGVPLAFSFIATLGRFNLYGSGFNLSFFGLTITYMYFQIPLMVLIITPA
LDGMKKEWQEAASILGATNGQYWRMVALPILWPSLLGTTLLLFANSFGAIATAIALTGSS--LNIVPIVL
YAQIRGDVLNL--GYALALGMIVITGISNVI------KGIDLEVKDGEFVIFVGPSGCGKSTLLRSIAGL
EDVTSGAVLINGQDVTVTPPAKRGISMVFQSYALYPHLTVKDNMGLGGTAKAEIDSRVEKASGMLSLAPY
LGRRP----SELSGGQRQRVAIGRAIVREPELFLFDEPL

>L0LNU2_L0LNV6_14_698761
ARLNFWGKNFWFALMLGTLMLPYHVTLIPQYILF-----LKLGWVKTMLPLVAPKFLAVDAFFIFLMVQF
FRGIPRELDEAAMMDGCSPWRIYWRIMLPLSLPVLATAAIFSFIWTWDDFFGPLIYLSD-INTYTVQLGL
RSFVDSTGSWSSLFAMSSLSLIPVFLIFLFFQRLL----------DGGVTALFGRSGSGKTSIVRIIAGL
THPDHGHISFDDTVLADVPRHRRRFGYVFQEARLFPHLSVRQNLNYGFAPRSERGESFDGVVDLLGIGAL
LDRRP----AKLSGGEKQRVAIGRALLSSPRLLLMDEPL

>L0LZI1_L0LZH7_4_698761
FRRKFRGSGVAFYLIVLGMMVPGVLVGLGMALVA----NAFGIDRHWWSTAFVLHVVYTFPFAFLVMLAI
FNRFDPSMEEASWSLGVTPARTFRKVTFPLIFPGVLSAMLFAFTLSYDEFSRTLFAS---RELTLPLAIY
GTFSVEVH---PNVFAFGVLTTLFSF-----------ADITTEFPEGSFTSLLGPSGSGKTTLLRIIAGF
IKPDLGVVTIGSRDVTNIPVWGRNIGMMFQSYALFPHMTITQNVAFGGIKGAAARKEVDRALEMVRLPGF
GNRMP----KQLSGGQQQRVALARAIVIKPSVLLLDEPL

>E0EII7_E0EII6_1_754255
-KMPAKIRPILLFLVVLPFWTNSLIV-------LNELIDEPLRLLNSELAIIIGLVYILLPFMILPLYSS
IEKIDGRLLEAAKDLGANAFQRFVRVTIPLTMPGIVAGCLLVLLPAMGMFYVADLLGGGK-TPLIGNIIK
SLFLNTNQFGSAVSIALTVLMALMLYVYYRAN-----KNLNLTINDGEFLTILGPSGCGKTTALRLIAGF
EDLTEGSIILDGQDVSNVPAEQRPVNTVFQSYALFPHMTIFENVAFGRMQKVPNDQIKPRVMEALRMVRL
E-DRAEQKPAQLSGGQQQRIAIARAVVNKPKVLLLDES-

>E0EL86_E0EL83_3_754255
ARLRFAGKSLLLKSMLIFQMFPAVLSLVALYALFDRLSDYIPFLGLNTHGGVIFAYLGGIAMHVWTIKGY
FETIDKSLEEAAALDGASPWQTFRLILLPLSVPILAVVFILSFISSIIEVPVASLLLRDVDNYTLAVGMQ
QYLHPQNYLWGDFAAAAILSAIPITLVFLLAQRWLV-KDVNLEIKDGEFVVFVGPSGCGKSTVLRMIAGL
EEITSGDLFIGDKRMNDVPPANRNIGMVFQSYALYPHLSVAENMSFGLKLAGAKKEEIDQRVNQVAEILQ
LAHLLNRKPKELSGGQRQRVAIGRTLVSQPEVFLLDEPL

>E0EMZ5_E0EMZ6_1_754255
TKYQFKGRQLLLTLIDLPFSISPVVAGLIYVLLFGALQAVDFQIVYAIPGIILATLFVSVPFVARELIPI
MEAQGTTEEEAAAVLGANGWQTFYHVTLPNIKWALLHGVVLCTARALGEFGAVSVVSGIRLTNTLPLQIE
ILYNEYNI---VAAFSVAILLLGLSLILLFIRQW---NNIDFSIQNGELTALLGPSGCGKTTLLRIIAGL
ETATSGQILFDDCDVTQLSAKERGIGFVFQHYALFRHMTIADNIAFGRLSEAEIQTKVKNLLALIQLEHI
GGRYP----DQLSGGQRQRVALARAIATEPKVLLLDEPF

>E0ELV5_E0ELV6_1_754255
TRIARRTAFIGKIFSILPIVTPPFVVGLGVTLMLGRFGFKDHNWLYGFNGIAIAQILAFAPISFMILDGA
LKSIHPSIEEASYTLRANRYQTFYNIIFPLLRPALANSFLIVFIQSLADFSNPLVLG----GSFDVIATQ
IYFYIAGSQDYASASTLGSMLLIFSLLIFI-------DNLDLVIKRGTMVTLLGPSGCGKTTVLRLVAGL
ENPTSGQIFIDGEDVTKSSIQNRDICIVFQSYALFPHMSIGDNVGYGGVSNEERKQRVKEALELVDLAGF
EDRFV----DQISGGQQQRVALARALVLKPKVLLFDEPL

>G9TIZ3_G9TIZ2_1_749953
TRFNFPGRQLLLTLLDIPFAVSPVVAGLVYL-LFYGDEHNLQMMF-SWPGMVLVTIFVTCPFVVRELVPV
MLSQGSQEDEAAILLGASGWQMFRRVTLPNIRWALLYGVVLTNARAIGEFGAVSVVSGSILSLPLQIELL
EQDYNT-----VGSFTAAALLTLMAIITLFLKSM---NDISLDIPSGQMVALLGPSGSGKTTLLRIIAGL
EHQSSGHIRFHGTDVSRLHARERKVGFVFQHYALFRHMTVFDNIAFGRPTAAAIKTKVTQLLEMVQLAHL
ADRFP----AQLSGGQKQRVALARALAVEPQILLLDEPF

>G9TRI0_G9TRH9_1_749953
-HSKPSTRNILLLLVILPSWTSFLIVLNNVLLWLG-VIDQPLTILHTNLAVYIGIVYAYLPFMVLPIYTA
LTRIDYSLVEASLDLGARPLKTFFSIIVPLTKGGIIAGSMLVFIPAVGEFVIPELLGGP-DSIMIGRVLW
QEFFNNRD-WPVASAVAIIMLLLLIVPIMWFHKH---DDVSLTIYKGEIFALLGASGCGKSTLLRMLAGF
EPPSSGQIMLDGVDLAHVPPYQRPINMMFQSYALFPHMTVEQNIAFGKLPKAEITSRVNEMLGLVHMQEF
AKRK----PHQLSGGQRQRVALARSLAKRPKLLLLDEPM

>G9TS79_G9TS80_1_749953
-KLPEKIRPLLLFLLIVPFWTNSLILNEFLLWLG----VIDTPIRIMFTPVIIGLVYILLPFMVMPLYSS
IEKLDKPLLEAARDLGASKMQTFIRIIIPLTMPGIVAGCLLVMLPAMGLFYVSDLMGGAKIGNVIVQFLN
IRDWPFGA---ATSITLTIVMGLMLLIY---------SQLDLTINNGEFLTLLGPSGCGKTTVLRLIAGL
ETVDAGHIMLDNQDITHVPAENRYVNTVFQSYALFPHMTVFENVAFGKTPAAEIAPRVTDALRMVQLEEF
AQRKP----HQLSGGQQQRVAIARAVVNKPRLLLLDES-

>G9TND0_G9TND3_3_749953
ARMRFPGKATLLKGMLIFQMFPAVLSLVALYALFDRLGQYIPFIGLNTHGGVIFAYLGGIALHVWTIKGY
FETIDSSLEEAAALDGATPWQAFRLVLLPLSVPILAVVFILSFIAAITEVPVASLLLRDVDSYTLAVGMQ
QYLNPQNYLWGDFAAAAVLSAIPITLVFLLAQRWLVNKDINLDIHDGEFVVFVGPSGCGKSTLLRMIAGL
ETITSGDLFIGETRMNDIPPAERGVGMVFQSYALYPHLSVAENMSFGGAKKEVMNQRVNQVAEVLQLAHL
LERKP----KALSGGQRQRVAIGRTLVAEPRVFLLDEPL

>G9TPR0_G9TPR1_1_749953
VFIPFPGSELIGRVVDTFIALPTFLITLAFTFIYGSFELPPVDFLYSMQGVILAEITVFTPLVMRPLMAA
LRQIDKSQLEAASILGAHPLRVIGQVIFPAALPALMAGGSLCLLLTTNEFGIVLFIGAK-VNTLPMKAIL
ESDYTVA-----CMIALINIVLSLGLF----------KPLSLTIEPGEVLALIGPSGSGKTTVLRAVAGF
VQPAGGRILIGDTDVTHLPPYKRGLAMVVQNYALFPHLKVEDNVAFGKQPKALINERVTQALKTVGMSDY
ATRYP----HQLSGGQQQRVAIARAIAVRPRVLLLDEPL

>G9TLP0_G9TLN8_12_749953
VWFRFPLRNLFFWMIFITLMLPVEVRIFPTV-------EVIANLKMLDSYAGLTLPLMASATATFLFRQF
FMTLPDELVEAARIDGASPMRFFRDIVLPLSKTNLAALFVITFIYGWNQYLWPLLIITDVLGTAVAGIKG
MIATGEGTTWNQVMAAMLLTLIPPVVIVLAMQRAFVRQPLTLDVADGEFIVMVGPSGCGKSTLLRMVAGL
ERVTSGDIWIDRKRVTEMEPKDRGIAMVFQNYALYPHMSVEENMAWGGMSKAHIEERVREAARILELDGL
LKRRP----RELSGGQRQRVAMGRAIVREPAVFLFDEPL

>I0RKG6_I0RKH5_9_1150599
TRFRFRTRGFWAALAGAPLVIPWLVMGVSGLLLF----ASL-GVELSLLTIGAMHIAVTFPLVTALVSAR
LIRFEKSQEEAAVDLGASQLQLMTRVVLPQLAPTLGAALIFSFAWSFNNF--------------------
-------------------------------------ERVNITVEAGEFFSLLGPSGCGKTTTLRMVAGF
EQPTSGRILLGDEDITDIRPARRPVNMVFQDYALFPHMTVADNVAFGGLSRKECAQRVGEALESMRLTAL
AGRRP----SQLSGGQRQRVALARALVNQPRALLLDEPL

>I0RGM2_I0RGM1_1_1150599
-RNKFRGKSALQAVIDLPFAVSPVVVGVALILLWGSNLGF--KIIFGFPGIVLASVFVTVPFVIREVEPV
LHEIGTDQEEAAATLGSQWWQTFWRVTLPSIRWGLTYGVVLTIARTLGEYGAVLMVSSNLSQTLTLLVSD
RYGRGAEY---GAYAVSTLLMGVAVVV----------DNVDFEVPSGSLTALLGPSGSGKSTLLRAIAGL
DQPDTGTITINGRDVTDVPPQRRGIGFVFQHYAAFKHLTVRDNVAFGKRPKAEIKARVDELLEVVGLAGF
QNRYP----NQLSGGQRQRMALARALAVDPQVLLLDEPF

>I0RLQ8_I0RLQ6_2_1150599
-FKAGRFKNLILGLVI----LPFFVTFLIRTIAWKTGLLSEGRLLSTGWAVIGGLTYNWIIFMILPLYVS
LEKIDPRLIEASKDLYSSNFRSFTKVILPLSIPGVLAGSLLVFIPAAGDFINAEYLGSTQ-TTMIGSVIQ
KQFLIVKD---YPTAAALSMVLMIIIVTGV--------DADFSIASGEFFSMLGPSGCGKTTTLRMIAGF
ETPTSGAIRLEGRDVSKVPPHKRNVNTVFQHYALFPHMTVWDNVAYGKLDKAEVRKRVDELLEIVRLSDF
ADRKP----GQLSGGQQQRVALARALVNYPSALLLDEPL

>I0RSV7_I0RSV6_1_1150599
--RRVAGERLLTALLAAYCAPPIVAIIPLFFLL------RSLGLTNNVVGLILVNGIASVPVAAWLLDGF
VRRIPVEIDEAAVIDGLSVGAAFRRAVLPLLWPGIVAALLVVFFLSYNDFLFAVYLAVTKVGLSLFQGDR
NVQFG------QQAAAGLLGILPVYALALAAQRYL--DDLTLCLPDGSLTVLVGPSGCGKSTTLRILAGL
EDADEGAVRIDGRDVTRATPRERDVAMVFQNYALYPHLSVQRNIEFPGVGRAEAAERARTAAERVGITAL
LDRKP----RQLSGGQQQRVAIARALVRTPSVFLFDEPL

>I0RJS1_I0RJS0_1_1150599
-LRAPWARGLVEFLCLLPLTIPALVIVVGLRNVY----LWVTYFGESALTLTFVYIVLVLPFAYRALDAA
LSSIDQTLTEAARSLGAGWITTIVRVVVPNIWSGILSAAFISIAVVLGEYTIASLIG---YETLQVQIVL
IGKSD-----GPTSVAASLAVLLLAFV----------DGLTLHIEPGELVALLGPSGCGKTTALRILAGL
DTATSGTVRVGGRDISNVPANKRDMGMVFQAYSLFPHLTVLDNVAFGKMRGKAKAQRLSRAAEMLEMVGL
SEHRH-KYASELSGGQQQRVALARALAIQPRVLLLDEPL

>I0RV03_I0RV02_1_1150599
IAKYRAGGSLTRFGMLAAQVVPPAVMVFPFLTM-----AQALRMTDTLAPVIFAHLSFVLPLVTWFLIGF
FEAVPSSLEEQARVDGFTRWQAFRLVVLPQVYPGIGAAAIFGFTLSWNDMFYGLILA--PNAAILPVAIS
NFNTFRGVQIGAMSAAIMIAIIPVVVASFFIQRRLVQSDLDLHLDDGSMTVLVGPSGCGKTTSLRMLAGL
EKVSSGVIRIGDRDVTNLEPKERDVAMVFQNYALYPHLTVRENIAFPKINRADALRRADEIAASLGLGNL
VGRKP----KDLSGGQQQRVAIGRAIIREPAVFLFDEPL

>I0RHP3_I0RHP2_1_1150599
LRPVRKTQDALFFFMS-TKMLPIVAAILPLYVIV----SNI-GLLDNIWALVVLYTAMNLPIAVWMMRSF
FLEVPAELLEAASLDGASLWRAVREVILPLVSPGIAATALICVIFAWNEFFFAVNLTAVNQTMPVYLVGF
IAGEGQYW--AVLSAAATMAALPVILCGWFA------DSLNLDIADGEFVVLVGPSGSGKSTALRMLAGL
EEIDEGTIEIGGKNMVGVPSKDRDIAMVFQNYALYPNKTVAENMGFAGVPADERRRKVEEAAKILDLTEF
LDRKP----AKLSGGQRQRVAMGRAIVREPQVFCMDEPL

>I0RPE8_I0RPE7_1_1150599
ARLDFPGKQLLIGIALLIAMFPHISLVTPIFN-------IERAVGFDTWPLIIPYITFALPLAIYTLSAF
FREIPWDLEKAAKMDGATPAQAFRKVIAPLAMPGIVTAAILVFIFAWNDLLLALSLT---TERAITAPVA
IANFTGSSQTGSIAAGAMVITIPIIIFVLIFQRRIVAHELSMTIADGEFIILVGPSGCGKSTTLNMIAGL
EDITSGELRIGGERVNEKAPKDRDIAMVFQSYALYPHMTVRQNIAFPKMDKAEIARKVEEAAKILDLTEL
LDRKP----GQLSGGQRQRVAMGRAIVRSPKAFLMDEPL

>I0RWA9_I0RWB0_1_1150599
YAAGRWQYKGSNDLMFTMLFAPELMVIVPLF-VI----YNQIGLFDTKVGMIWVLQLVTMPLVVWILRSY
FQDLPEDLEQAALLDGYTRRRAFLMVALPIVRPGIAAAALLAFIFAWNNYVFPLILADTNAGTVTVAITK
FLGGGG-QAYNLTAAAAIIAALPPLILALTIQRYLVRDGISVDIADGEFFVILGPSGAGKTTTLKSIAGL
VDIDAGTVHIGGNDVTRVEPYHRNVAMAFESYALYPQKTVAENLASPRYTEAQRAERIDQVTSTLGINHL
QQRLP----RELSNGQRQRVALGRVLVRPADVYLLDEPL

>I0S4K8_I0S4K7_1_1150599
ERTDLPGRAFWRPLFVAPLAVPAFVNSYAWVSV--------VPSLHGLWAGVLVTTLSYFPFMYLPVAAT
LRRLDPAVEESARALGSSTAGVFFRVVLPQLRLAILGGGLLISLHLLAEYGAFAMVR---FETFTVAIFQ
QFQVTFDG-AAGSMLAGVLVLLCVVLL----------DHVDLDVPSGSITAVVGASGCGKTTLLRLIAGF
EQPAAGTITIAGRQVAGVPAHRRAVGYVAQDGALFPHLTVGQNIAYGAMRRADVRARVAELLETVS---L
DPSFASRRPHQLSGGQQQRVALARALARKPAVMLLDEPF

>I0RCI7_I0RCI6_1_1150599
-RADSMVVRMVRPVILLPLVLPPVVGGLALLYAFGREAA-GLRIAFTTTAVVLAQTFVSLPFLVISLEGA
ARTAGTDYEVVAATLGARPTRVWWRVTLPLLAPGLVSGAVLAFARSLGEFGATLTFAGSREGVTRTLPLE
IYLQRETD----PEAAVALSLLLVAVAAVVVLGL-----LRVALGAGEVLAVLGPNGAGKSTLLHVIAGL
IRPDDGMVRVGDRTLTDVPTHDRRVGLLLQDPLLFPHLRVRANVA-----FAPGSGDPQRWLAAVDAADL
ADRRP----RQLSGGQAQRVALARALAAEPDVLLLDEPL

>K8EN50_K8EN34_16_1234679
-FGQNRFFSFMRLVFYTPSITNVVAVAVVWTYLFNPPIPWLQDPVIAKVSLVILALWRSIGINMIIFLAA
LQGIPKEYYEAAQLDGASSWNQLRFITVPMLRFSIFFVTITTMIG-WLQFFEEPFVMTKGLDSTTSVALF
IYRNGFQLSKFGYAAAGSFILFLAIIVITLLQF----KSIDFEIERGKFYTLLGPSGCGKTTILRLIAGF
TEATSGTIMLDGQRVNDIPANKRKVNTVFQDYALFPHMNVFDNIAFGKMNKKVIEEKVKDVLKMVQLPGF
EERDI----SEMSGGQRQRVAIARALVNEPEVLLLDEPL

>K8E761_K8E780_19_1234679
VFIEFKGRDAIFYLFIATMMIPFEAIIPNFQ--------TIKAWGLIDSYSGLALPFLATAFGTFLLRQT
FKQIPKELREASEIVGIGPFRFYWQVVLPVAKTSLVTLAIYGFLTSWNMYLWPLLASTNDSVRTIQIGLK
QLQSQETLNWGVIMAGAMIVAIPTLILLFISQKRIQQDEIDVTIQAGEFFVLVGPSGCGKSTMLRMIAGL
EDISDGTLKIDGEVVNHLPPKERDLAMVFQNYALYPHLTVEQNILFGAAKKVKKEEQQKRLAEAVEMTG-
LGLFLKRKPKELSGGQRQRVALARAIVSQAKLCLMDEPL

>D8E7X9_D8E7Y0_1_679206
VWFRFPLRNLFFWMIFITLMLPVEVRIFPTV-------EVIANLKMLDSYAGLTLPLMASATATFLFRQF
FMTLPDELVEAARIDGASPMRFFCDIVFPLSKTNLAALFVITFIYGWNQYLWPLLIITDVLGTTVAGIKG
MIATGEGTTWNSVMAAMLLTLIPPVVIVLVMQRAFVRKPLTLDVADGEFIVMVGPSGCGKSTLLRMVAGL
ERVTEGDIWINDQRVTEMEPKDRGIAMVFQNYALYPHMSVEENMAWGGMGKQQIAERVKEAARILELDGL
LKRRP----RELSGGQRQRVAMGRAIVRDPAVFLFDEPL

>D8E377_D8E376_1_679206
-KLPHKVRPLLLFLLIVPFWTNSLILNEFLLWLG----VIDTPIRIMFTPVIIGLVYILLPFMVMPLYSS
IEKLDKPLLEAARDLGASKLQTFIRIIIPLTMPGIIAGCLLVMLPAMGLFYVSDLMGGAKIGNVIVQFLN
IRDWPFGA---ATSITLTIVMGLMLLVY----------QLDLTINNGEFLTLLGPSGCGKTTVLRLIAGL
ETVDSGRIMLDNEDITHVPAENRYVNTVFQSYALFPHMTVFENVAFGKTPAAEI---TPRVMEALRMVQ-
LETFAQRKPHQLSGGQQQRVAIARAVVNKPRLLLLDES-

>D8E2Q4_D8E2Q5_1_679206
TRFNFPGRQLLLTLLDIPFAVSPVVAGLVYL-LFYGDEHNLQIMF-SWPGMVLVTIFVTCPFVVRELVPV
MLSQGSQEDEAAILLGASGWQMFRRVTLPNIRWALLYGVVLTNARAIGEFGAVSVVSGSILSLPLQIELL
EQDYNT-----VGSFTAAALLTLMAIITLFLKSM---NDISLDIPSGQMVALLGPSGSGKTTLLRIIAGL
EHQTSGHIRFHGTDVSRLHARDRKVGFVFQHYALFRHMTVFDNIAFGRPNAAAIKAKVTKLLEMVQLAHL
ADRYP----AQLSGGQKQRVALARALAVEPQILLLDEPF

>D8E9A8_D8E9A9_1_679206
RYTSGKMKAFFYIAVMLPMWASYIVKAYAWTLLLAKPAVGGNTLSTSGLGRFLVFLYIWLPFMILPVQAA
LERLPPSLLQASADLGARPRQTFRYVVLPLAIPGIAAGSIFTFSLTLGDFIVPQLVG---PGYFIGNMVY
SQQGAIGN--MPMAAAFTLVPIVLIALYLAFV-----DGVSIAIKDGEFFSMLGPSGSGKTTCLRLIAGF
EQLSGGAISIFGKPASNLPPWERDVNTVFQDYALFPHMSILDNVAYGGVNKKQ---RAQEALEKVALGFV
HQRKP----SQLSGGQRQRVAIARALVNEPRVLLLDEPL

>D8EA93_D8EA96_3_679206
ARMRFPGKATLLKGMLIFQMFPAVLSLVALYALFDRLGEYIPFIGLNTHGGVIFAYLGGIALHVWTIKGY
FETIDSSLEEAAALDGATPWQAFRLVLLPLSVPILAVVFILSFIAAITEVPVASLLLRDVNSYTLAVGMQ
QYLNPQNYLWGDFAAAAVMSALPITIVFLLAQRWLVNKDINLDIHEGEFVVFVGPSGCGKSTLLRMIAGL
ETITSGDLFIGEKRMNDTPPAERGVGMVFQSYALYPHLSVAENMSFGLKLAGAKKEVINQRVNQVAEVLQ
LAHLLDRKPKALSGGQRQRVAIGRTLVAEPSVFLLDEPL

>D8EBG4_D8EBG3_1_679206
-HSKPSTRNILLLLVILPSWTSFLIVLNNFLLWLG-VIDQPLTILHTNLAVYIGIVYAYVPFMVLPIYTA
LIRIDYSLVEAALDLGARPLKTFFTVIVPLTKGGIIAGSMLVFIPAVGEFVIPELLGGP-DSIMIGRVLW
QEFFNNRD-WPVASAVAIIMLLLLIVPIMWFHKH---DDVSLTIYKGEIFALLGASGCGKSTLLRMLAGF
EQPSAGQIMLDGVDLSQVPPYLRPINMMFQSYALFPHMTVEQNIAFGKQDKLPKAEIVSRVNEMLGLVH-
MQEFAKRKPHQLSGGQRQRVALARSLAKRPKLLLLDEPM

>A0NN53_A0NN52_1_384765
AWMEFPGRALLIAAVVALLVVPLQLALIPLL-RL----HLAVGIGKGYMGVWLAHTAFGMPLAVYLLRNY
MVGLPRDIIENAKVDGATDFQIFTRIILPLSFPALASFAIFQFLWTWNDLLVAKVFL---IDATGSTTVM
TNQIVELLGWEILATAAFVSIAVPLFVFFAMQRYLVRRDINMEINAGELIVFVGPSGCGKSTLLRMIAGL
EKITGGELEIDGVVVNDVPPAQRGIAMVFQSYALYPHMTVYDNMAFALKLAGKSRDEIDRAVRAAADRLQ
LTAYLDRLPKALSGGQRQRVAIGRSIVRDPKVFLFDEPL

>A0P1G3_A0P1G2_1_384765
AFSRRQASMVLLFAFLATIMMPPITYVLPLYSTF----SSLGLLNHTVT-LIIVYTAMLLPFATWLMKAN
IDVLPVEVEQAAFMEGAGTAYTIRQVVLPLALPAIAATAMLSFLVAWDEFFYALIFTNDLL------PVA
IADFSAGRVYGVIASVGVLATLPPAILAIAFQKFIVSKDIDISMAPGEFLVLVGPSGCGKSTLLSCISGL
TDISSGTIHIAGRDRTNDEPADRDIAMVFQSYALFPNMSVERNIGFGKVNEAEKKRKVAEVADLLKIEHL
LHRRP----AELSGGQRQRVAMGRALVREPKLFLFDEPL

>A0P1Q8_A0P1Q9_1_384765
RIRNRWM-DVVLFIVLMMQVLPSSLMITPIFVAF----NQVGLNEVPRTSVILAQAAKVLPLYIVLCRAT
FLQVPRELEEAALVDGNSRIGAFLSIIVPLARNGILVTSVLIFLQSFGEYVYSRSLITQRLQ-PATVGLQ
SFMGPNTSDWSGVMTYSAIYVTPVLIIFVLLQRQIVSRDVCLQIPKGQFVALVGPSGCGKSTLLRTIAGL
EKITSGTMRIAGNPVNDKAPRERDLAMVFQSYALYPHMTVRQNLTYSMRLRRRPKSEIDKAVDEIARVTG
LGELLDRYPRQLSGGQRQRVAMGRAIIRDPKAFLFDEPL

>A0NN43_A0NN45_2_384765
VNDRLAGRSFVRMAYFTPTVLPLIAVANIWLFFYTPASNYL-GNPDTALNIIVVTVWKEAGFFMIFYLAA
LQAIPVTLKEAAQIEGAGRWTVFWRITFPLLMPTTLFVCVNAVINSFRLVDHIFILTDGGDNASALLLFY
IYEVAFRF--WETAYGATLTVALLVLL----------DALSIEIPAGSFTALLGPSGCGKSTTLRMIAGL
ETVSSGRILIGGEDVTGQPSAKRDLSMVFQSYALFPHLNVGENIVFGRVGRAERDRRLARVADLLGLGQL
LERKP----GQLSGGQQQRVALGRAIIGEKPICLMDEPL

>A0NRX0_A0NRX1_1_384765
VYFRFPMATLCFWVIFATLLLPLEVRILPSY-------EIVQSLGMVNTYSGLIVPLIASATGTFFFRQF
FMSVPDELLEAARIDGAGPWKFFKDILVPLSQTMIAAIFIIMFVYGWNQYLWPTLITTDELFTLVRGIKQ
ILQVWVGAQFNEAMALAILAIVPPVLIVVIFQSWFVKKGVSIDIADGEFIVLVGPSGCGKSTLLRMMAGL
EEITTGDIRIGDRVVNNVDPADRDIAMVFQNYALYPHMTVYNNLAYGGMAKDEIDRRVKEAARILEIGDY
LERKP----RALSGGQRQRVAMGRAIVREPAAFLFDEPL

>A0NMX0_A0NMX1_1_384765
--LSMPKKGFWVPFCLVTMALPMLIMWNI----FTLSYDMTQNPIAAWVTIIVMDVWHWTSLVVLLAYAG
LVSIPNAYYQAAEIDGASRWAVFRFIQLPKMKTVLTIAVLLRFMDSFNIYTEPFVLTGGGGNSTTLLSID
LVKIALGQFDLGPAAAMSLIYFAITLFASWLF-----KKIDLTWDDGGAYALLGPSGCGKSTLLNIISGL
LVPSEGKILFNDQDVTSLPPAKRNIAQVFQFPVIYDTMTVYDNLAFPGRDEDTVKRRVAAIAEMLEVTDM
LKVRA----ANLSPDNKQKISMGRGLIREVNVVMFDEPL

>A0P3A7_A0P3A6_1_384765
-RSPQSLRPTLLMLVILPFWTSFLII-------LKNVINEPLVIMNTNIAVFIGIVYSYLPFLVLPLYAS
LERLDGSLLEAAEDLGCPPWKAFWKITVPLSLPGVIAGCFLVFIPAVGEFVIPDLLGGS-NTLMIGKTLW
VEFFNNRD---WPVSSAVAVILLMILVVPIV------NNLSLKIYEREFFALLGGSGCGKTTLMRMLAGF
ETPTSGQIFLDGQDLAGIPPFKRPSNMMFQSYALFPHMSVEKNIAFGKLPASEVDARVAEMLRLTKLEQF
AKRRP----HQLSGGQRQRVALARSLAKRPKVLLLDEPL

>A0P3Y4_A0P3Y3_1_384765
-KWTFRGATVLFGLLLFGCFIPFQMVLIPMARML----GLM-GLAGTVPGLIFVHFVYGIGFSTLYFRNY
YAAFPTELVRAAQIDGAGFFRIFWRILLPSSGPIAVVCIIWQFTNIWNDFLFGASFS---FDSQPMTVAL
NNLVQSSTGHFAGAIMAALPTLLVYIVA---------HETDVSIEEGEFLVLVGPSGCGKSTLLNMIAGL
EGISSGEIAIKGKSMNGVKPADRNIAMVFQSYALYPNMTVAGNISFGGIAKPEREKRISQVADLLQISHL
LDRKP----GQLSGGQRQRVAMGRALVREPDVFLFDEPL

>A0P1Y7_A0P1Y6_1_384765
LQKSFPGRKLFNGLYKIPLAIPSIVAAFMVLTLIEQGLSMPKIVRQFGIGVILSTLWKDIPFMTLIIAGA
FGAIPKDMVPAARSLGASRTRAFLMVELPLAMPGVTAATLLCFVKSIGNFAAPSLLG---PAYPLPLSIQ
MYDYREGD--WIAIYSMGTVLIIVSFIV---------SPTSLSVANGEFVTILGPSGCGKSTLLRMITGI
TLPSGGHILLQGRDITRLPPEKRDIAIVFQSYALFPHMSVRNNILFGKLGKQEQLRRFEHVVTICGLGD-
---LVSRYPKQLSGGQQQRVALARALVMQPALLLLDEPL

>A0P091_A0P089_2_384765
TRLKGPLQALILALFFLPYILPVSVVTQIWTWMLDFPVPVFKNPYWVMPTVATVTIWWTNGFNVLLFIAG
LRNISSDYYEAAALDGATRWQLFTKVTWPLLWPVTALVLTLQLILQLKIFDQIYLLSSGGFNSSYVLLLM
VYREAFQLNHGGYASAIALVLFVLIVVV---------HDVSMDIPAGEFAVFVGPSGCGKSTLLRMIAGL
EDTSGGTISIEGTDVTWQEPAKRGVAMVFQSYALYPHLSVFENMAFSRLKRAPKQDVHDKVMEAARILQ-
LEEQLEKKPSQLSGGQRQRVAIGRAIVRQPKVFLFDEPL

>A0NY12_A0NY13_1_384765
FVPGKRTKDVLMWMLSTKMLPPVGVLIPIYLL------FRDTGLLDTRIGLVMVLTLINLPIIVWMLFTY
FREIPGEILEAARMDGAELWSEIVYVLTPMAVPGIASTLLLNIILSWNEAFWTLNLTAV-DAAPLTAFIA
SYSSPEGLFYAKLSAASTMAIAPILIIGWFSQKQLVR--LDLQIDDGEFVVFVGPSGCGKSTLLRLIAGL
EDVSSGDITIDGKNATEVPPAKRGLAMVFQSYALYPHMSVRKNIAFPGIDKAAQDAKVAAAAKVLNLTDY
LDRRP----GQLSGGQRQRVAIGRAIVREPAAFLFDEPL

>A0NZI3_A0NZI4_1_384765
-TRNPESRSIWLFLVTIPYWVNLLI--------RTVVIEEPLGLINTNFAVQLGLFYSYLPFMVLPIYAA
VERYDFSLSEAAADLYAGTWTILWLVILPVVRPGIIAGCILVFVPSLGAFLAPDLLG---AKTFMIGSLI
EEQFKGNAGPFGAAASMILLTIVMCVLL---------HGVSLDIRENEFFTLLGPSGCGKTTLLRAIAGF
EDVTEGHIRLKGKDLVDQPPFKRPVNTVFQQYALFPHMSVTENVMFGGWNRQEAERRVRDVLELVQLSDF
AARKP----GQLSGGQQQRVALARALAPRPEVLLLDEPL

>A0NY24_A0NY26_2_384765
-RNRFIGRGLLLSVLTLPLAFPGVVIGFLIILLGGRLLPGHIVFAYSLTGLFLGYLYFSIPRVLLTVMAA
VEKLDPALEEAARTLGASPWRIVIDVILPGLAPSLVAAGAIAFATAMGAFGTAFTLATNIPMVIYTEFTL
SANIAMAS---ALSVLLGMVTWALLYVARS----------DLTVGPGEILSLLGPSGCGKTTLLRIIAGL
ERPDAGRIRFDETDVTGLAVEHRNVGMVFQSYALFPNMSVRANVGYGKVPADERRQRVDEVLRLCRLTDY
ADRPT----HALSGGQRQRVALARAVAPRPKILLLDEPL

>A0NRR1_A0NRR2_1_384765
SRLNMPFRKFFLGGILTLHAFPTVTLIIAIFLM-----LQMSGLYNTLIGVILVKTALELPLGIWIMKGF
YDTVPWEIEMAGITDGASRFTVWWKLVLPQVQPGIAALALFSFLEAWKEFILPQVLAPSGL----ATYLQ
NTIMD--DRFKSIGLFYALPVILIYVVF---------DNMSLTIDSGEMLALLGPSGCGKSTTLFAVCGI
HRMDGGRLLFGERDVTTLPSQQRNVGVVFQNYALYPHMTVHENIAFPRENRADIARKVEKIAGLVQIGEL
MARRP----AQLSGGQQQRVALARALVREPDILLLDEPL

>A0P1H3_A0P1H2_1_384765
-NWRFKGSETFFAILIVGAFIPYQVMIYPIVIML-------REIGYGSLTLVIVHTIFGMPILTLLFRNY
FASVPQELFKAARVDGAGFWAIYFQIMVPMSLPIFVVAMILQVTGIWNDFLFGVIYT-KPLYPMTVQLNN
IVNSTQGVKYNVNMAATILTGLVPLTIYFISGKLFVRKDLNLDVGQGEFLVLLGSSGCGKSTLLNCIAGL
LDVTGGQIFIGGRNVTWAEPSQRGIGMVFQSYALYPQMTVAGNLSFGGLPKAEIEERVNRAAKVLQIEPL
LSRKP----AALSGGQRQRAAIGRALVRDANVFLFDEPL

>A0NMY5_A0NMY3_2_384765
SRLRFPGQAFLARSVLLIYMVPAIVLVIPLYAVF----SQL-GLRNTLTGLLIVYPATTIPVALYMLQGY
FRGLPSELEEAGLMDGLSRIGVILKITLPLSLPALASVSLYVFMIAWNEFLFAFMFLDDPIFTLSVVSLN
SSEVP-R---QHLMAGAVIATVPVLFIFLWFERFLVQKGIDLDIKDGEFVIFVGPSGCGKSTLLRLISGL
EETSRGAIEIDGKDVTALPPSGRGLSMVFQSYALYPHMSVRENVGFGGFPKAEIDRKVNAAAEVLKLDDY
LDRRP----KALSGGQRQRVAIGRAIVREPSAFLFDEPL

>A0NYS1_A0NYS2_1_384765
TRTRFPFKRGLRLLTVLPIITPPFVIGLALTLLFGRFGIEPSRWLYGLTGIWIAQVLSFTPISFLVLIGV
VEGVSPSMEEASQTLRADRWRTFWRVSLPLMKPGLANAFLIGFIESMADFGNPLVLGGSHLSTEIFFAVV
GSQVD-----PSRAAVLAIILLSFTLSAFLAQR-----DLSITIEPGTLVTLLGPSGCGKTTTLRMLAGL
EHPSAGRILIGGRDVTMVPAHERDVSMVFQSYALFPHMNALDNVAYGGYKKREARERAEEGLAQVGLAGM
GHRLP----AELSGGQQQRVAVARALVLNPQVLLLDEPL

>A0NXM6_A0NXM7_1_384765
-------------------WVSDLIISNFLLW-TG-LIGEPVEFLYNDIAVIIGLVYTVILFMIVPLVST
LDGMDNSMIEAGYNLGGNGFTVLRRIIIPYAMPGIVAGCIVTFMLTAGSYLTPVLLGGKN-SSWFTEQIY
NQFITRFN--WEGGAAFGMLLLLFTSVVIWLG-----KGVSFEIPSGSFFSILGPSGCGKTTLMRMIAGF
EEPTSGDIKIKGRSVLGVPPNRRNVKMVFQHLALFPMMNVYENIAYGGVNNAEIKRKVQDVLERIALPDV
GEREI----HQLSGGQKQRIAIARCMVLDPDVLLLDEPL

>A0P3U2_A0P3U3_1_384765
RHKFRGSEDIAFTLLSFRFAPPLLVLLPLTLYF------QALGLANTYLGLVWVYQLICLPLILWIVRGY
FEDISPDIEHAYRIAGHGWFATFRKIALPLAGPGIAAAGLLAFIFAWNNFIFALVLASADVGALAFVTAS
GIQYG------QIAAAIVMSIAPTLLLALWAQRYLVESGIDLDVPEGSTLVLFGPSGAGKTVLLRCIAGA
VEQDDGEVRIGGEDVTDVLPEHRGIGMAFQNFALFPHMDAFDNIASPLTACGKTADQIRAGVDTVARLLK
IDHVLTHTPKALSNGQKQRTALARALVSHPKVLLLDDPL

>A0P1C6_A0P1C5_1_384765
------------NLVIFLITLPFFISLIVLFAWVLILIDEPLEIIFTGTAVIIGMVYVFVPFMFLPLYAS
IEKLDLSLIEASQDLGANRLQTFFRVILPMTLPGIVGGSIIVFIPSLGNFIVPSLLGGA-KVVMIGNLIE
QQFLSARNWALGMMVMAAVLVLLLY------------DNVSLTVAHNEFLTLLGPSGCGKTTLLRAVSGF
EDLDSGEIYIDGQPVSDQPAHKRPVNTVFQRYALFPHLTVERNVAYSGTAKAEIRERVGNMLELVGLAGM
GARKI----GQLSGGQQQRVALARSLVAQPKILLLDEPL

>A0P140_A0P139_1_384765
YRCAFRGKWLIRGVIVLPLLAPSLVQALGLIFLLGRRALGVEIEIYGFWGLLIANTLYALPQAVMIIGAA
LVLLDARVYEAAEVMGASPSRQFRDLTLPAARFGILNAAFVCFTITITDFGNAAVIG---DYSVLATEIY
SQVVGQRN--FNMGAVVGIMLLLPTVVSYA-------DNVSIEIDRREFVCLLGPSGCGKTTLLRLIAGL
TELNSGEILLEGTALSNLPARKRGFGIVFQSYSLFPNMTVAENIGYGGTPRSEISRRVTELLELVKLPQV
AGKFP----GQLSGGQQQRIALARAIAVDPRVLLLDEPL

>A0NN19_A0NN16_3_384765
LNQTVTGIRLYKSLFFFPFVISQVVVGLVFTW-FYDPLNVLGDENWVTVGIIVAGLWPQTAYCMILYLTG
LNAVDPEQIEAGRLDGAKGWRMLWYIIVPQLRPATFIAFVVTIIGALRSFDLISIMTNGGSFYMFEVALS
EYGFRMGY---GAAIAVVLFLIMLAFIAYFL------HGVDLQIQDGEFCVFVGPSGCGKSTLLRMIAGL
EETTDGRIEIGGRDVTRSDPAERGVAMVFQTYALYPHMTVEENMGFGLKMNGHPKAEIQTKVAEASRILK
LDPYLKRKPKALSGGQRQRVAIGRAIVRGPEVFLFDEPL

>A0NXZ9_A0NXZ7_2_384765
SRFKVPLKDDLLFFILSTRMMPPIAVAIPIFLMF----RTL-GLSDTHLGMILLYTAVNISLAVWLLKGF
IDEIPREYEEAALIDGYTRFQAFYKVVLPQAATGIASTAIFCLIFSWNEYAFAVLLTSGTQTAPPFIPTI
IGVGGQDW--PAVAAGATLFLVPVMVFTILLRKHLLRQSSSFKIEDGEFFMLLGPSGCGKTTTLRMIAGL
ELPTSGEIYIDGEEVGQRPASQRDIAFVFQMFALYPHMNVRKNISYPGMPKSQVAEKVAEVARILGITDI
LDRPV----GGLSGGDRQRVALGRAIVRDPKAFMMDEPL

>A0NZC3_A0NZB6_7_384765
WNLKQKEQLALRTLLFLPYIMPTAVLGIIWHWLYNPALPWLGDFTFVLPAVGVVASWYFFGFCMVLFLSG
MQRIDPSLFEAAKVDGAKGIRTFFFITLPLLLPEIRIALLLTIISSIKSFDLIFTMTRGGANATLVPNIY
MYQLGFQLNRYGYAAAVAI------------------KGVSMAINHGEFVVFVGPSGCGKSTLLRMIAGL
EEITSGDVKIDGKVVNGLEPAKRGIAMVFQSYALYPHMSVYENIAFPLRVDKLPKDEIDRKVRRVSAILK
LDERLKHKPGQLSGGQRQRVAIGRAIVREPSVFLFDEPL

>A0NM51_A0NM53_2_384765
SEYRFKGNMLMGLYLALGIMIPIRIILEMMV---------ATGLVNSLMALILVYTAQGLPLAVFILSEF
MRQVSDDLKNAGRIDGLSEYTIFFRLVLPLVRPAMATVAVFNMIPIWNDLWFPLILA--PLGSQVFIGQF
VTDWN------AVLSALSMAILPVLILYVIFSRQLIRKDINLEVEDGEFVVFVGPSGCGKSTLLRVIAGL
EDVSSGEVSIGGEIVNTTPPSRRGIAMVFQSYALYPHLNVRNNMTLALKQEKQSKQVIEQRVAEATRMLN
LEDYLDRYPSELSGGQRQRVAIGRAIVRHPKLFLFDEPL

>A0P084_A0P081_3_384765
LVREVLPSRILRGALFLPSVTSTVSIAVVFSWLFATKVPWLQDPQLALGVLIIVNTWKQLGYDIVIYIAG
LQAIPQELYDAAAVDGGRKGRVFRRVTVPLVMPTTYFLLVVSVIEAFQVFTVVDIMTKGGAGATDMLVNM
LYRIGFTLFIGQGSALAVVLFALLTALA---------HGVSLDMRAGEFIVIVGPSGCGKSTLLRLIAGL
EKCDQGDIRIGGKRVNDVAPQDRDIAMIFQNYALYPHMNVRQNIAFGGVAKAERNARAEEVARTLKLEPY
LDRKP----GALSGGQRQRVAMGRAMARNSSIFLMDEPL

>A0NM47_A0NM48_1_384765
SRFAFRGKRVIIALMLITQMFPLLMIIAPIY-------KIVAAVGNSLTSLIIVYTAFNIPFATFLMQSF
FDGIPKDLEEAGMIDGCTRFEALRKIILPLTLPGLGATLGFVFTAAWSELLFALMLINSNMTFPVGLLTF
VSKFSVDW--GQMMAAGVLALVPSCLFFIFIQRYLVQRDINLTIDDGEFIVLVGPSGCGKSTLLRMIAGL
EPISGGDFTVDGKRMNEVPPRDRDMAMVFQSYALYPHMDVARNMGFSEIRKAANDVRVQEAARTLGLSKL
TERLP----KQLSGGQRQRVAMGRAIVRDPSAFLFDEPL

>A0NU83_A0NU80_3_384765
SQSHVPYKSAIMAVLISPMIVPLIISAAGMY-FF----YSRIGLQGTYWGVVLAHAALGTPFVIITVTAT
LVGFDRSLVRASASLGANPVTTFFKVQMPLIIPGVVSGALFAFITSFDEVVVVLFLGSAGLPWQMFTGLR
EQISPTIL--AVASLMVA-------------------KNLNLDIPPGEFLTMLGPSGSGKTTCLMMLAGF
EPATHGEIYLNDRPINNVPPHKRGIGMVFQNYALFPHMTVAENLAFPGVGKAEQQDKVKRALEMVELGAF
GNRRP----AQLSGGQQQRVAVARALVFDPELVLMDEPL

>A0NQX6_A0NQX8_2_384765
VRYEVPGRNLISTLLIAPILVPEVVLAVALLLFL-----NFLSINKSFFLLLMGHVIFTLPFVILVVQAR
LVGIRRDYEEAALSLGASPVQAFFQITLPLLAPAVFAGMLFAFTISFDDITGTLFWK--PVPTQIFAMLR
NSISPEIN---ALGTVMIF------------------HRMSMDIPDGSFVTLLGPSGCGKTTTLRMIAGL
IDPTEGDITIKGQRINDVPIHRRNLGLVFQNYALFPHKTIAENVAFGDISKADAAMKVRDVLELVQLPHV
SDRYP----KQLSGGQQQRIALARAIVIEPDVLLLDEPL

>A0NTI4_A0NTI6_2_384765
-----------SNIIRMISWIPFLGLISMGV-ID----EPLEWLLFSDFSVILAFVHLYTLFMVVPIFNT
MMRIDRSLIEAAYDNGASGLQTLTNVIIPLTKPGIMIGSIFVVTLVMGDFITVRFMSGSQVGRLISNDIA
LLQYPSAA------ATAVILLITVLLVISILLR----DAINHKFAAGTYSCLLGPSGCGKSSTLRMIAGH
ESVSTGDIVLGGTNITDLPPARRGTAMMFQNYALFPHLSVVDNVAFSKMKGVEKPVRLKKARQLLELVD-
MAAYAERLPAQLSGGQQQRVALARALITEPSVLLLDEPL

>G6WK29_G6WK30_1_760800
RKHKSRFDFLFEYGALLPWLLPSTLLAVSLLFTFNQFLV-LNQILVGSLVLLIAYIVVKIPFSYRMVRAI
LFSVDDEMEDAARSMGASPFYTMMKVIIPFILPVVLSVIALNFNSLLTDFDLSVFLYHPLLGITIRSAGD
ETATSNAQ---ALVFVYTIVLMIIS------------DNLNLDIHEGEFFTFLGPSGCGKSTTLRALVGF
LDPSSGSIEVNGTDVTHLEPEKRGIGIVFQSYALFPTMTVFDNIAFGKVAPDVIKAKVSAVAAKIKISD-
--QQLQRNVSELSGGQQQRVALARALVLEPKILCLDEPL

>G6WIW0_G6WIW1_1_760800
MSFNSVLYAGIVTFVTLLISYPTALWLMLIILPTWIIGIGSQQLLFTDFSFIFVASYIELPFMILPIFNV
LDDMDNNLINASYDLGATKWETFRHVIFPLSMNGVRSGVQSVFIPSLSLFMLTRLIGGNR-VITLGTAIE
QNFLTNDN--YGMGSTIGVILILTMFITMWVT-----KDINFELEEGKFYTLLGASGSGKSTILNIIAGL
LDATTGDIMLDGVRINDIPTNKRDVHTVFQSYALFPHMNVFENVAFPKIDKKEIEQRVAEVLKMVQLEGY
EKRSI----RKLSGGQRQRVAIARAIINQPRVVLLDEPL

>G0BDP3_G0BDP1_2_768492
ARISFRGRKYLLFTILCVSMFPQVAVLSGMFEL-----VRFMGLYDSLGALVLSYTTFSLPFTVWVLTTF
MKAIPVELEEAAIVDGANTWTIITRIFAPIMGPSLVTTGLLAFIGAWNEFMFALTFVISSVAIGMLQGAS
QFELPWGT----IMAASVIVTLPIIVLVLIFQRRIVSKSLDLQINSGEFVVIVGPSGCGKSTLLRMIAGL
EEISSGGMYIDGNYVNDDTPAERGIGMVFQSYALYPHMSVYKNMAFAGHSAEEIDRRVRESARILQLEPL
LERRP----KDLSGGQRQRVAIGRAIVREPKLFLFDEPL

>G0BF61_G0BF62_1_768492
VYFRFPLRSLFFWLIFLTLMLPVEVRIFPTV-------EVISNLNLLDSYTGLTLPLMASATATFLLRQF
FMTLPDELLEAARIDGAGPMRFFWDIVLPLSKTNLAALFVITFIYGWNQYLWPILITSDAMGTAVAGIKS
MISTSGAPTWNQVMAAMILTLIPPLTVVLLMQRWFVRKQIDLDVADGEFIVMVGPSGCGKSTLLRMVAGL
ERTTSGDIYIDSQRVTDMEPKDRGIAMVFQNYALYPHMSVYDNMAYGGFGKQHIQQRVEEAARILELEPL
LQRKP----RELSGGQRQRVAMGRAIVREPAVFLFDEPL

>G0BBT0_G0BBS8_2_768492
NQKDLRFKPLIRTIFILPWAVPGFVTILVFAGMFNDPKAWMTDPFWTKTALIMMQTWLGFPFVFAMTTGV
LQAIPDDLYEAATMDGASTWTKLRTITLPLVLYSIAPIIITQYTFNFNNFNIIYLFNNGGAGGTDILVSW
IYKLTMSS--SQYAIAATITILLSIFVV-G-------HNINLEIKGGEFAVFVGPSGCGKSTLLRMIAGL
EEISDGDILIGEERVNDVAPAHRGVAMVFQSYALYPHMTVAENMGYGGTPKEEIRHQIEMVAKTLQLTHL
LDRKP----KQLSGGQRQRTAIGRAIVRNPKVFMFDEPL

>G0B471_G0B470_1_768492
-FLMVRTDLPGRRFIEPLILVPIFVV-------AAGLLGFVPWNIYSMSSIVVIAGLTHVPHAYLYISSA
LRSVGSDVEEAARTAGASPLQVMTAVSLPMVRPSILYAGVLLFFLGLEVFGLMLVLGDP-EGNLVLATYL
YQLTNKLG---TPSYHLMAAVAVVLICITIPLVMLQRKGVSMQLKRGEVVSLLGPSGSGKTTLLRAVAGL
EKPTQGCIIIGSNRVYDIPAEERNLGLVFQSYALWPHKTVFENVAYPKVASAEISQRVQGVLDQLGLGAL
GKRHP----HQLSGGQQQRVAIGRALVYNPPVILLDEPL

>G0B8Q3_G0B8P9_4_768492
ARMRFRGKSTLLKSMLIFQMFPAVLSLVALYALFDRLGQYIPFIGLNTHGGVIFAYMGGIALHVWTIKGY
FETIDNSLEEAAALDGASPWQAFRLVLLPLSVPILAVVFILSFIAAITEVPVASLLLRDVNSYTLAVGMQ
QYLNPQNYLWGDFAAAAVLSAIPITAVFLLAQRWLV-KDVNLTIDDGEFVVFVGPSGCGKSTLLRMIAGL
EDITSGDLLIGDKRMNEVPPSERGIGMVFQSYALYPHLSVADNMSFGLKLAGAKKAEISQRVNQVSEVLQ
LAHLLDRRPKALSGGQRQRVAIGRTLVAEPDVFLLDEPL

>G0BAV9_G0BAV7_2_768492
SFSRYPGRDGWLFASLAIYMVPPVAFVLPLYFI-----LQQLALLNTHIGLVLVYCSLILPFLTWMLKNQ
FDALPIDIEQAARLDGLRQWQVLLRITLPLAKPALGASALFGWLLAWDEFFYALLFTSNI-QAQTLPVTI
AGFTAGRATDGLIAAVGILAAIPPLFIAIWLQKTLVSNPLDLIIPDGSFTVLVGPSGCGKSTLLRLLAGL
DTLSDGAILLDKQKINDLDPADRDIAMVFQSYALYPHLTVAENMAFHKVSKSEQQSKVQQAARILAIDHL
LQRYP----KELSGGQRQRVAMGRAMVRNPKVFLFDEPL

>G0B7I8_G0B7I9_1_768492
TRTPLPFKKGLRLLSVLPIITPPFVIGLALMLLFGRFGIEPGRWLYGLTGIWIAQVLSFTPIAFLVLIGV
VEGVSPSLEEASQTLRANRWRTFRYVSLPLMAPGLANAFLISFIESMADFGNPMVLGGSHSTEIFFSVVG
AQNDP------SRAAVLAIILLCFTLSAFVLQRL----GLSLTVEPGTLVTLLGPSGCGKTTTLRLLAGL
EHPTTGRILIGGKEVTHLPANERDVAMVFQSYALFPHMNALDNVMYGLASKLSRKEALDRAHEGLKLVGL
ENMG-KRLPAELSGGQQQRIAVARALVLEPQVLLLDEPL

>G0B3Q6_G0B3Q5_1_768492
-HSKSSTRNILLLLVILPSWTSFLIILNNFLLWLG-VIDHPLVILHTNLAVYIGVVYSYLPFMVLPIYTA
LTRLDYSLVEASLDLGAKPLKTFFSVIVPLTRGGIIAGSMLVFIPAVGEFVIPELLGGP-DSIMIGRVLW
QEFFNNRD-WPVASAVATVMLLLLIVPILWFHKH---EDVSLTIYKGEIFALLGPSGCGKSTLLRMLAGF
EQPTEGQIMLDGQDMSHVPPYQRPINMMFQSYALFPHMTVEQNIAFGKMPRAEIAERVAEMLSLVHMQEF
AKRKP----HQLSGGQRQRVALARSLAKRPKLLLLDEPM

>G0BC34_G0BC33_1_768492
TRFTFPGRQLLLTLVDIPFAVSPVVAGLIYL-LFYGDTHNI-QVMFSWPGMVLVTIFVTCPFVVRELVPM
MLSQGSQEDEAAILLGASGWQMFRRVTLPNIRWALLYGVVLTNARAIGEFGAVSVVSGSIFSLPLQVELL
QQDYNTVG---SFTAAGLLTLMAIITL----------NDISLDISSGEMVALLGPSGSGKTTLLRIIAGL
ESQSGGKLGFHGTDVSHVHARDRRVGFVFQHYALFRHMTVFDNIAFGRPSAAAIKQKVTQLLEMVQLGHL
ANRYP----SQLSGGQKQRVALARALAVEPQILLLDEPF

>G0B8R5_G0B8R3_2_768492
------FHDFVMSFTNMTSNFAGVPLAFAFVILLGLKYGLMESFNYSKTGLIVLYTYFQIPLGVLLLYPA
FDALREDWRESASLLGASPWRYWRHIGLPVLAPALMGTFVILLANALGAYATVYALT--TNFNVIPIRIS
SLVAGDISLLASALAMLLVA-----------------QDIDFTAEEGEFVTLLGPSGCGKSTLLRCLAGL
TSVDSGQILLQGQDLVPVPPQKRGIGMVFQSYALFPNMTVEGNVAFGKLAAGQIQHRVEEVLALVELTEL
AKRYP----HQLSGGQCQRVALARSLVTRPRLLLLDEPL

>K4W9V5_K4W9W1_6_1165942
AKKNIRFAKVWRLIFILPYAIPTFVTLLIFRLLLNGSVDFLSVPLNAKITVIAVCVWVGAPYFMLLIAGA
LTNISRDLYEASEVDGATKWQQFKEITLPMVLHQVAPTLVMTFAYNFNNFGAIYLLTEGGAGHTDIFITW
IYKLTLNFQYHIASVISIIIFIFLSVIAIW-------HGIDLDINDGEFMVFVGPSGCAKSTTLRMIAGL
EDVSGGEIYISDRLVNTLPPKDRSIAMVFQNYALYPHKTVFDNMAFGLKMQKRPKEEIKKIVEEVAEKLE
ISDLLYRKPKEMSGGQRQRVAVGRAIVRKPDVFLFDEPL

>K4X2D6_K4X2D1_5_1165942
SRLRFKGRMTINASFYTVYMFSGILLVVPLF-------KIITALGDTEMALIITMVTQTLPTAVFMLKSY
FDTIPDEIEEAAMMDGLNRLQIIFRITVPLAMSGLISVFVYCFMVAWNDYLFASIFLSSA--NFTLPVGL
NALFSTPDYIWGRMMAASLVTALPVVIMYALSER---KDFNLEIADKEFIVFVGTSGCGKSTTLRMIAGL
EEISGGDLLIDGKRMNDVPAKARNIAMVFQNYALYPHMTVYDNMAFGKIAKEVIDERVNWAAQILGLREY
LKRKP----GALSGGQRQRVALGRAIVREAGVFLMDEPL

>Q04E04_Q04E05_1_203123
ASKNVRGSVFFRTIFSSTMGVSISVSAIFWLFIFNPILNWSTDPNLAMISVIISTVWMNLGFAFLVLFSA
FESLPLSLYEETAIEGVGPVYRFMHVTIPLISPTLFFVSIITLIESFKSFGLIDLMTAGGT---NMLVYQ
IYQNAFLNGASAESVILTIIIAILTF-----------ENINAEIENGEFFAVVGPSGCGKSTLLRMLAGL
IDITDGIIKINGKQINGLAAKDRNLTMVFQDYALFPFLNVEDNIAFGKMPEEEIKKRVAHALEMVDLSDY
KERKP----RDLSGGQRQRVALARAIASDAKICLMDEPL

>Q04HP6_Q04HP8_2_203123
TRSDNYFNRLLRTIFFVPNLIGGILLGFIWQFIFIQLKGWLSTPATGLWGLVILFWWQMSGYIMLIYISF
LNNIPKNTIESAELDGANNQQIFWHIKLPQLAPAFTISLFLTLANSFKIYEQNLALTNGGYRSTELISMN
IYNTAFVNYQQGYAQAEGIVLFIFVMLVSFA------SDSNFTIANGEFWAIIGPSGCGKSTFLRMLAGL
EPISGGTISVDNKVINKLPPQQRKMAMVFQDYALYPHMNVYGNMAFNKKTKKEIETKIKKAANALGLNDL
LNRKP----AELSGGQRQRVALGRAMVRDPDFFLMDEPL

>Q04G49_Q04G50_1_203123
MTFNSIFYAFLITLITLVISYPTAYFWLLLV-ILPTFGISPQQLLFTDSSFVLVSSYIEIPFMILPIFNA
LNEIDRDLVQASRDLGANSWQTLWRLIIPLSMPGVKSGVQSVFIPSLSLFMITRLIGGNR-VITLGTAIE
ELFLTTQNWHMG--STIGVILIIAMVAT---------KKVDLEIEEGKFYTLLGPSGSGKSTILSLISGR
LQPTGGDILIEGKNVNSLPSNQRKVNTVFQNYALFPNMNVYDNVAFGGFSKKKIDQLVKSMLKLVKLDDF
SDREI----SEISGGQQQRVAIARALANQPKVLLLDEPL

>Q04DZ6_Q04DZ7_1_203123
TRGETKFSHFLESVFLAPVMVPEVVLGFSLYSSL----VIYARF-PLFLSLLFGHFLICMPYTIRLLIGG
LEQFDSSIEEASWVLGTSRLSGFFKMVLPNISTSIISGFLLSFINSFNNIPVSVFLSGANVNMLPTSILN
YLQNNYDP----TVSAISTCLMLLTLI----------NDINLTIEDGELVSLLGPSGCGKTTTLRSIAGL
IRSNQGQILVDGKDISRIPVYKRNFGMVFQSYALFPQLTVRENVAFGHIREPDLSSRVNEMLDIVGLLDY
AARFP----SQLSGGQQQRVSLARSLVTHPSLLLLDEPL

>C8AG54_C8AG52_2_585153
NHPVVKGKKFIRTVLILPWAVPSFVTILIFVALFNDAPAWLSDPFWSKVALIGIQVWLGFPFVFALFTGV
LQSISSDWYEAADMDGASSWQKFRNITFPHVIYATAPLLIMQYAGNFNNFNLIYLFNKGGAGSTDILISW
VYNLTFEFNNMGAVVSLIIGFIVAIV-----------KDFNLHITDKEFIVFVGPSGCGKSTTLRMVAGL
ESITSGDFYIDGERMNDVEPKNRDIAMVFQNYALYPHMTVFENMAFGKVNKKEIEQKVNEAAEILGLTEY
LGRKP----KALSGGQRQRVALGRAIVRDAKVFLMDEPL

>C8AJS1_C8AJS0_1_585153
YITRSKFQNILLMIMIIPTWINLLLIGL-----LSHHLFNLPSFNLLFTTFLVVASYIYIPFMILPIFNS
MKAIPNNLLQASSDLGASPFYTFRKVIMPLTKEGVMTGIQVTFIPSLSLFMITRLIAGNKIN--IGTAIE
EQFLTIQN--YGMGSTIAIFLIVFMAFILIIT-----DDIDIDIESGYFYTLLGPSGCGKTTILKLIAGF
EYPDSGEVIYQNKPIGNLPPNKRKVNTVFQDYALFPHLNVYDNIAFGKLSKTEIDQKVTEALKLVKLSGY
EKRNI----NEMSGGQKQRVAIARAIVNEPEILLLDES-

>E1SJS2_E1SJS3_1_712898
-KLTPRLRPLMLFLLIVPFWTNSLII-------FLSLGLIDKPFRIMYTPVILGLIYILLPFMVLPLYSS
LEKLDRPLLEAARDLGAGKLQTFFRIILPLTMPGIIAGCLLVLIPAMGLFYVADLMGGAK-NLLIGNVIK
SQFLNIRDWGAATSIVMTLLMGLLLLI----------DDFNLTIHHGEFITLLGPSGCGKTTILRLIAGL
EAADRGRISLDDQDITDTPAEHRHVNTVFQSYALFPHMTVFENVAFGKTPAAEITTRVNDALAMVQLESF
ADRRP----HQLSGGQQQRVAIARAVVNRPEVLLLDES-

>E1SDG8_E1SDG7_1_712898
TRTALPFKKALRMLTILPIITPPFVIGLALILLFGRFGIEPGRWLYGLTGIWIAQVLSFTPIAFLVLIGV
VEGVSPSLEEASQTLRASRWRTFSRISLPLMAPGLANAFLISFIESMADFGNPMVLGGSHSTEIFFSVVG
AQNDPSRA------AVLAMILLGFTLTAFLV-------DLSLTVEPGTLVTLLGPSGCGKTTTLRLLAGL
EHPTSGRILIGGKEVTHLPANERDVAMVFQSYALFPHMNALDNILYGLSGGMNKREAQDRAREGLKLVGL
ESQGQ-RLPSELSGGQQQRIAVARALVLEPQVLLLDEPL

>E1SKK6_E1SKK5_1_712898
TRFTFPGRQLLLTLFDIPFAVSPVVLMYLLFW-GVNLDAHNIQIMFAWPGMVLATVFVTCPFVVRELVPV
MLSQGSHEDEAAVLLGASGWQMFRRVTLPNIRWALLYGIVLTNARAIGEFGAVSVVSGSIYTLPLQVELL
HQDYN------TVGAFTAAALLTLMAIVTLFL-----NDISLDIASGEMVALLGPSGSGKTTLLRIIAGL
EHQNSGQIRFHGNDVSRLHARDRQVGFVFQHYALFRHMTVFDNIAFGRPSAAEIKQRVTRLLEMVQLAHL
ANRFP----AQLSGGQKQRVALARALAVEPQILLLDEPF

>E1SAL8_E1SAL6_2_712898
-RQRFTGRGTLLALLTFPLAFPGVVVGFLMVMLAGRSLFHERWVFAYSLSLFIGYLYFSLPRAIVTLVAA
SEKLDRSLEEAARSLGASQWRIIIDVIIPGLKPALLSCGALCFATSMGAFGTAFTLG---TELAVLPLTI
YGEFTNYANAAALSVVMGAVAWLALMLA---------HPLDLRVHAGETLVLLGPSGCGKTTLLRIISGL
ESSAPGEVWFDQRNVTALPIEKRSVGMVFQNYALFPTLNVAQNVAYGGVPRAEREARVAEMLALVDLTHL
SHRAI----DKLSGGQKQRVALARALAARPKVLLFDEPL

>E1SBI6_E1SBI3_3_712898
--RNNSERSVLRILFFLPYIMPMAVLGVVWRWLYNPALSWLGDFTWALPAVGLVATWYFFGFCLVLFMAG
LQRMDPSLLEAADLDGSSRRQKFMRITLPGLRPELRIALLLTVIASLKAFDLVYVMTQGGTSTMVTNIFM
Y------------------------------------HGIDLTINSGEFVVFVGPSGCGKSTLLRMIAGL
EEISSGQLLIEEQDMTQQPATERGIAMVFQSYALYPNMTVRGNLAYPLEVMKKSKAEINEAITQTAARLH
LTELLDRLPRALSGGQRQRVAIGRAIIRHPRIFLFDEPL

>D6YQU9_D6YQV1_2_712898
SFSRYSGRDAWLSGALAIYMVPPVAFVLPLY-------FLLQQLGNTRPGLVMVYCSLILPFLTWMLKNQ
FDSLPRDIEQAARLDGLRFWQVLLRITLPLAKPVLGAAALFGWLLAWDEFFYALLFTSNI--AQTLPVAI
ASFTAGRATDGLIAAIGILASVPPLFIAIWLQKTLVSHPLDLTIPDGSFTVLVGPSGCGKSTLLRLLAGL
DSVSDGAIMLDKKQINDLDPADRDIAMVFQSYALYPHLTVAENLAFHKVKREEQKSKIARIAAILGIDQL
LQRYP----RALSGGQRQRVAMGRAMVRNPQVFLFDEPL

>D6YQJ2_D6YQJ5_3_712898
ARMRFTGRASLLKGMLIFQMFPAVLSLVALYALFDRLGQYLPFIGLNTHGGVIFAYLGGIALHVWTIKGY
FETIDGSLEEAAALDGATPWQAFRLVLLPLSVPILAVVFILAFIAAVTEVPVASLLLRDVNSYTLAVGMQ
QYLNPQNYLWGDFAAAAVLSAIPITLVFLLAQRWLVSKDIDLTIREGEFVVFVGPSGCGKSTLLRMIAGL
ETITSGELLIGDRRMNEVPPAERGIGMVFQSYALYPHLSVAENMSFGLKLAGVKKAEIHQRVNQVAEILQ
LAHLLDRRPKALSGGQRQRVAIGRTLVAEPRVFLLDEPL

>E1SAW0_E1SAV8_2_712898
YSLHQLGGRLQRFLISFTNMTSNFALAFAFVILLGLHYGVIESFRLFSRNMVLVYTWFQIPLGVLLLYPA
FDGLKKEWQESAALLGASRWRYVWHIALPILFPALLGTFVILLANALGAYATIYALTTGNVVPVRIAALV
SGDISLDP--NTGSALAMLLVAI--------------EQIDFSAAEGEFVTLLGPSGCGKSTLLRCLAGL
TGVDSGEIRLEGKDIVPLAPQKRAIGMVFQSYALFPNMTVEKNVAFGKLPEAQIRQRVLEVLELVELSDY
AR----RYPHQLSGGQCQRVALARSLVTRPRLLLLDEPL

>E1SGZ8_E1SGZ7_1_712898
VWFRFPLRTLFFWLIFITLMLPVEVIFPTVQ--------VIADLNLLDSYSGLTLPLMASATATFLFRQF
FMSLPDELVEAARIDGASAMRFFIDIVLPLSKTNLAALFVITFIYGWNQYLWPLLIINDALGTAVAGIKS
MISSS-GSPWNEVMAAMLLTLIPPLAVVLVMQRAFVRQPLNVTINDGEFMVMVGPSGCGKSTLLRMVAGL
ERVTSGDIYIDNRRVTQEEPKDRGIAMVFQNYALYPHMSVEENMAYGGMGKEQIRQRVLDAARSLELDHL
LMRRP----RELSGGQRQRVAMGRAIVREPAVFLFDEPL

>E1SHV1_E1SHV0_1_712898
-HSKPSMRTILLLLVILPSWTSFLVILNRFLLWLG-VIDHPLVILYTNTAVYIGIVYCYLPFMVLPIYTA
LTRIDYSLVEASLDLGARPLKTFFSVIVPLTKGGIIAGSMLVFIPAVGEYVIPELLGGP-DSIMIGRILW
QEFFNNRD-WPVASALAVIILLILILPIIWFHKH---DDVSLTIYKGEIFALLGASGCGKSTLLRMLAGF
EPPTSGQIVLDGQDLSHVAPYQRPINMMFQSYALFPHMTVEQNIAFGRLPKGEITSRVAEMLALVHMQEF
AKRKP----HQLSGGQRQRVALARSLAKRPKLLLLDEPM

>D6YQ97_D6YQ95_2_712898
NQKDLRFKPLIRTIFILPWAVPGFVTILVFAGMFNDPKAWMTDPFWTKTALIMMQTWLGFPFVFAMTTGV
LQAIPDDLYEAAIMDGASAWTRLKTITLPLVLYAIAPIIITQYTFNFNNFNIIYLFNNGGAGGTDILVSW
IYKLTMSS---SQYAIAATITILLSIFVVGLA-----KNIALDIEAGEFAVFVGPSGCGKSTLLRLIAGL
EEISDGEILIADEVMNDVAPSHRGVAMVFQSYALYPHMTVAENIGYGGLPKAQIQHQVEMVAKTLQLAHL
LDRKP----KQLSGGQRQRVAIGRAIVRNPRVFMFDEPL

>E8KTS4_E8KTS3_1_889206
MSFNSVLYAAIITLVTLLISYPTAYW-LMLV-ILPTFGIAPMQILFTDFSFIFVASYIEIPFMILPIFNA
LDDLDENIVNASKDLGANDWQTFTKVIFPLSLNGVRSGVQSVFIPSLSLFMLTRLIGGNR-VITLGTAIE
QHFLTTQN--WGMGATIGVVLIAAMIATMWLT-----KDINFELEEGKFYTLLGASGSGKSTILNIIAGL
LDATSGDVLLDGKRINDIPINKRDIHTVFQSYALFPHMNVFDNVAFAKVPKKEIEERVKEALKMVQLDGY
QKRSI----QKLSGGQRQRVAIARAIINQPRVVLLDEPL

>E8KV33_E8KV32_1_889206
SRIKFKHRNGFLKLALVLNMFPGFMSMIAVYY-------ILKALNLTQTLSLVLVYSAGAALGFYIAKGF
FDTIPYSLDESAMIDGATRLQIFTKITLPLSKPIIVYTALMAFMGPWVDFIFASVILGDVDKYTVALGLY
QMLNQDAINFLPFTAGAIIIAIPITLLFIFMQKYYVEEDFSIDIKDKEFIVFVGPSGCGKSTTLRMVAGL
EEITEGTLSIDGEVVNDKSPKDRDIAMVFQNYALYPHMTVYENMAFGKYKKDDIDKRVREAAASLGLTEF
LDRKP----ADLSGGQRQRVAMGRAIVRDAKVFLMDEPL

>Q5P1A5_Q5P1A6_1_76114
TMLDFPGRRFFQWALVLPLAVPAYVMAYVYTDFLQFWRAGQYWFPDVRTPAVAMFMFVLYPYVYLLARTA
FLERASGMLEAGRSLGLGPWGCFFRVSLPLARPAVIAGTALALMETLADFGTVAYFG----VQTFTTGIY
QAWFSLGDRAQLSAALLAFVVLVL-------------RKLSLRLEKGSIGCLLGPSGCGKTTVLRCIAGF
EPVAAGEIRLDGVVVSGLAPERRRIGMVFQDYALFPHLSVAENIAFG-LRDMDKTQRRERVDELLRIVGL
-DRQGHKYPHEMSGGQQQRVALARALAPRPSLLLLDEPF

>Q5NZ43_Q5NZ42_1_76114
AKFEFRGKSLLTTLIDLPFAVSPVVAGLIFIILFGALAAHDIKIIFALPGMILATLFVTFPFVARELIPL
MQAQGRDEEEAAVSLGASGWQMFWRVTLPNIKWGLMYGVILANARAMGEFGAVSVVS---NTLPLHVEIL
YNEYNQIG-----AFAAATVLAFLGLVTLVAKT----DDLSLDIPTGELVALLGPSGCGKTTLLRIIAGM
ESPDGGNVLFGGEEATHVHARERQVGFVFQHYALFRHMSVFENVAFGRPPEAEIRERVMNLLKLVQLDWL
ANRY----PSQLSGGQRQRIALARALAVEPKVLLLDEPF

>E8HQ13_E8HQ12_1_926027
TRIAKRSAIIGRIFSILPIVTPPFVVGLGVTLMMGRFGLTNTNWLYGFTGIWLAQVLAFTPMAFMILDGA
IKTIHPSLEEASYTLRASRWQTFNGVFVPLLKPALANAFLIVVVQSLADFSNPLVLG----GNFDVLATQ
IYFYITGSQDYQAASTLGAFLLLFSLLVFCIQYM---DNINLTIPQGQMVTLLGPSGCGKTTILRLVAGL
EKPSEGQIFIDGEDVTHRSIQQRDICMVFQSYALFPHMSLGENVGYGGVSRSEVKQRVKEALAMVDLEGF
EDRYV----DQISGGQQQRVALARALILKPKVLLFDEPL

>E8HP11_E8HP15_4_926027
ARMRFPGKATLLKGMLIFQMFPAVLSLVALYALFDRLGEYIPFIGLNTHGGVIFAYLGGIALHVWTIKGY
FETIDSSLEEAAALDGATPWQAFRLVLLPLSVPILAVVFILSFIAAITEVPVASLLLRDVNSYTLAVGMQ
QYLNPQNYLWGDFAAAAVMSALPITIVFLLAQRWLVNKDINLDIHEGEFVVFVGPSGCGKSTLLRMIAGL
ETITSGDLFIGEKRMNDTPPAERGVGMVFQSYALYPHLSVAENMSFGLKLAGAKKEVINQRVNQVAEVLQ
LAHLLDRKPKALSGGQRQRVAIGRTLVAEPSVFLLDEPL

>E8HTW2_E8HTW1_1_926027
RYTSGKMKAFFYIAVMLPMWASYIVKAYAWTLLLAKPAVGGNTLSTSGLGRFLVFLYIWLPFMILPVQAA
LERLPPSLLQASADLGARPRQTFRYVVLPLAIPGIAAGSIFTFSLTLGDFIVPQLVG---PGYFIGNMVY
SQQGAIGN--MPMAAAFTLVPIVLIALYLAFV-----DGVSIAIKDGEFFSMLGPSGSGKTTCLRLIAGF
EQLSGGAISIFGKPASNLPPWERDVNTVFQDYALFPHMSILDNVAYGGVNKKQ---RAQEALEKVALGFV
QQRKP----SQLSGGQRQRVAIARALVNEPRVLLLDEPL

>E8HRW0_E8HRV9_1_926027
-HSKPSTRNILLLLVILPSWTSFLIVLNNFLLWLG-VIDQPLTILHTNLAVYIGIVYAYVPFMVLPIYTA
LIRIDYSLVEAALDLGARPLKTFFTVIVPLTKGGIIAGSMLVFIPAVGEFVIPELLGGP-DSIMIGRVLW
QEFFNNRD-WPVASAVAIIMLLLLIVPIMWFHKH---DDVSLTIYKGEIFALLGASGCGKSTLLRMLAGF
EQPSAGQIMLDGVDLSQVPPYLRPINMMFQSYALFPHMTVEQNIAFGKQDKLPKAEIASRVNEMLGLVH-
MQEFAKRKPHQLSGGQRQRVALARSLAKRPKLLLLDEPM

>E8HIJ9_E8HIJ8_1_926027
TRFNFPGRQLLLTLLDIPFAVSPVVAGLVYL-LFYGDEHNLQIMF-SWPGMVLVTIFVTCPFVVRELVPV
MLSQGSQEDEAAILLGASGWQMFRRVTLPNIRWALLYGVVLTNARAIGEFGAVSVVSGSILSLPLQIELL
EQDYNT-----VGSFTAAALLTLMAIITLFLKSM---NDISLDIPSGQMVALLGPSGSGKTTLLRIIAGL
EHQTSGHIRFHGTDVSRLHARDRKVGFVFQHYALFRHMTVFDNIAFGRPNAAAIKAKVTKLLEMVQLAHL
ADRYP----AQLSGGQKQRVALARALAVEPQILLLDEPF

>E8HL66_E8HL65_1_926027
VWFRFPLRNLFFWMIFITLMLPVEVRIFPTV-------EVIANLKMLDSYAGLTLPLMASATATFLFRQF
FMTLPDELVEAARIDGASPMRFFCDIVFPLSKTNLAALFVITFIYGWNQYLWPLLIITDVLGTTVAGIKG
MIATGEGTTWNSVMAAMLLTLIPPVVIVLVMQRAFVRKPLTLDVADGEFIVMVGPSGCGKSTLLRMVAGL
ERVTEGDIWINDQRVTEMEPKDRGIAMVFQNYALYPHMSVEENMAWGGMGKQQIAERVKEAARILELDGL
LKRRP----RELSGGQRQRVAMGRAIVRDPAVFLFDEPL

>E8HSP9_E8HSQ0_1_926027
-KLPHKVRPLLLFLLIVPFWTNSLILNEFLLWLG----VIDTPIRIMFTPVIIGLVYILLPFMVMPLYSS
IEKLDKPLLEAARDLGASKLQTFIRIIIPLTMPGIIAGCLLVMLPAMGLFYVSDLMGGAKIGNVIVQFLN
IRDWPFGA---ATSITLTIVMGLMLLVY----------QLDLTINNGEFLTLLGPSGCGKTTVLRLIAGL
ETVDSGRIMLDNEDITHVPAENRYVNTVFQSYALFPHMTVFENVAFGKTPAAEI---TPRVMEALRMVQ-
LETFAQRKPHQLSGGQQQRVAIARAVVNKPRLLLLDES-

>E8HTG5_E8HTH1_6_926027
SRLRFKGRMTINASFYTVYMFSGILLVVPLF-------KIITALGDTEMALIITMVTQTLPTAVFMLKSY
FDTIPDEIEEAAMMDGLNRLQIIFRITVPLAMSGLISVFVYCFMVAWNDYLFASIFLSSA--NFTLPVGL
NALFSTPDYIWGRMMAASLVTALPVVIMYALSER---KDFNLEIADKEFIVFVGPSGCGKSTTLRMIAGL
EEISGGDLLIDGKRMNDVPAKARNIAMVFQNYALYPHMTVYDNMAFGKIAKEVIDERVNWAAQILGLREY
LKRKP----GALSGGQRQRVALGRAIVREAGVFLMDEPL

>C3BZE0_C3BZD9_1_527024
-IVDRKYRSILLLLATIPFWINFLVI-----VILRSIISEPLNL-LYNTPVILGMVYSLLPFMILPVYAA
IEQLDKRKLEAAYDLGATPVKAFWNVTVPMTMSGIATGSILVFVSSIGMFVVSDVMGGSK-VALIGNVIQ
NQFLGARDWSALSMIVVLFSVLLI---------------LSLDIKEGEFLTILGPSGCGKTTLLRMIAGF
ETPTKGNLLLDDEKINDLPPYKRHMNLVFQHYALFPHMNVEKNICFGKVPAAEQKERAEEAMRLTQLLEF
RNRKP----AKLSGGQQQRVAIARAIVNNPRVLLLDEPL

>C3C726_C3C730_4_527024
NQPGIKGKAIIRTIFILPWAVPAFVSILVFSGMFNEKIAWMTDPFWAKIALIMIQTWLGFPFVFAMTTGI
LQSIPGELYEAATVDGATAWQQFRKITLPLVLYATAPILITQYTFNFNNFSIIYLFNGGGAGGTDILISW
IYKLTMTSAQYGKAAALTMILSLIVI-----------TDFNLHIQDKEFIVFVGPSGCGKSTTLRMVAGL
EDISKGEFSIDGKLMNDVPPKDRDIAMVFQNYALYPHMSVYDNMAFGKIPKDEIDRRVKDAAKILGLEQY
LDRKP----KALSGGQRQRVALGRAIVRDAKVFLMDEPL

>C3C0K5_C3C0K3_2_527024
RKGKKSSEKWLDMCGMLPNMVPGIVMVVGLILFWN-SPYMPLSIYNTPVMVIVTYIVLFLPYTVQYVKAS
LGQIDDSLVQAGSIFSGNYMYIFRKIILPLIIPGILAGWAMTFTISIRELVASLLVLPPSETSATFIFAQ
FEQGEVS----IGMAMAVVSVGLTTLCLLFLQ-----KPLQIVMKQGEFTTLLGPSGCGKTTLLRMIAGL
EEPDKGEIYFGDTCMYSTSPHERNIGMVFQDFALWPHMTVFENVAFGTKQTNHLREKVEDAIKRVRLQGM
EKRYP----HELSGGQQQRVAFARAIVTKPHFILFDEPL

>H8EGC6_H8EGC7_1_1138384
AKFKFKGKNILITIIDLPFSISPVVAGLIFVLLFSTLNALGIKIIFAPPGIVIATLFVTLPFVARELIPL
MEAQGTAEEEAALTLGASGWKTFWYITLPNIKWALLYGVMLTTARAAGEFGAVSVVSGIRLTNTVPLHVE
IL-YNEYK---FSAAFAVASLLTLIALINLI------SNINLHINTGELVALLGPSGSGKTTLLRIIAGL
ETADEGSIIFDGEDNTKKSAQDRKVGFVFQHYALFKHMTVFENIAFGRPNKEAIKNKVYELLKLVKMEEL
ANRYP----SQLSGGQRQRIALARALAVEPKVLLLDEPF

>H8EIN9_H8EIP0_11_1138384
RSIKIKGSKYLNILIVISYLSPPFIGAYAWVQLLGRNSVFNAKLGYGFAGIVLVFSLQSFPLVYMYVSGA
LKNLDNSLNEAAESLGCSTVQRVWKVIVPLITPTLLASSLLVFMRVFSDFGTPMLIG---EGYKTFPVLL
YSQFMGEVSDAHYAAALCVIVIVITLVLFFLQKYIGNNGLSLEIKPGEFFTLLGPSGCGKTTLLRMIIGF
NSIEGGQIKIDGKVINNIPTNKRNMGMVFQNYAIFPHMSVKDNIAFGKVPKAEIEKRVDEILKIVKIDHL
KDRMP----HKMSGGQQQRIALARAIVIHPEVLLMDEPL

>H8EFV4_H8EFV5_1_1138384
--KHSKGGSVTLFIFILPMWMNFLLRTYAWLSLLETHLPVLDIIG-TPSAIVLGMVYNFLPFMVLPIYNS
LAKIDKSVMEAAYDLGANDFQRLLRVTIPLSMPGVMSGITMVFMPAVTSFVIPNLLGNGKV-NLIGNIIE
QQFLLTYD--WGFGAALSLVLMIMILISMAVM-----KNLTLDVRKNEFLTLLGPSGCGKTTTLRLIGGF
EKPDEGIILHHGNDISNLPPYKRNVNTVFQKYALFPHLNVYENIAFGKMNKSLIKEKVEKALRQVNLVGY
ENRRI----DQLSGGQQQRVAIARAIVNEPEILLLDEPL

>H7QAL2_H7QAL1_1_760803
MSFNSVLYAGIVTFVALLISYPTALWIMLIILPTWIIGIGSQQLLFTDFSFIFVASYIELPFMILPIFNV
LDDIDNNLINASYDLGATKWETFRHVIFPLSMNGVRSGVQSVFIPSLSLFMLTRLIGGNR-VITLGTAIE
QNFLTNDN--YGMGSTIGVILILTMFITMWVT-----KDINFELEEGKFYTLLGASGSGKSTILNIIAGL
LDATTGDIMLDGVRINDIPTNKRDVHTVFQSYALFPHMNVFENVAFPKIDKKEIEQRVAEVLKMVQLEGY
EKRSI----RKLSGGQRQRVAIARAIINQPRVVLLDEPL

>H7QDP1_H7QDP2_1_760803
RKHKSRFDFLFEYGALLPWLLPSTLLAVSLLFTFNQFLV-LNQILVGSLVLLIAYIVVKIPFSYRMVRAI
LFSVDDEMEDAARSMGASPFYTMMKVIIPFILPVVLSVIALNFNSLLTDFDLSVFLYHPLLGITIRSAGD
ETATSNAQ---ALVFVYTIVLMIIS------------DNLNLDIHEGEFFTFLGPSGCGKSTTLRALVGF
LDPSSGSIEVNGTDVTHLEPEKRGIGIVFQSYALFPTMTVFDNIAFGKVAPDVIKAKVSAVAAKIKISD-
--QQLQRNVSELSGGQQQRVALARALVLEPKILCLDEPL

>G5RGT9_G5RGT8_1_913083
-KLPEKIRPLLLFLLIVPFWTNSLILNEFLLWLG----VIDTPIRIMFTPVIIGLVYILLPFMVMPLYSS
IEKLDKPLLEAARDLGASKMQTFIRIIIPLTMPGIVAGCLLVMLPAMGLFYVSDLMGGAKIGNVIVQFLN
IRDWPFGA---ATSITLTIVMGLMLLIY---------SQLDLTINNGEFLTLLGPSGCGKTTVLRLIAGL
ETVDAGHIMLDNQDITHVPAENRYVNTVFQSYALFPHMTVFENVAFGKTPAAEIAPRVTDALRMVQLEEF
AQRKP----HQLSGGQQQRVAIARAVVNKPRLLLLDES-

>G5RLZ4_G5RLZ3_1_913083
VWFRFPLRNLFFWMIFITLMLPVEVRIFPTV-------EVIANLKMLDSYAGLTLPLMASATATFLFRQF
FMTLPDELVEAARIDGASPMRFFRDIVLPLSKTNLAALFVITFIYGWNQYLWPLLIITDVLGTAVAGIKG
MIATGEGTTWNQVMAAMLLTLIPPVVIVLAMQRAFVRQPLTLDVADGEFIVMVGPSGCGKSTLLRMVAGL
ERVTSGDIWIDRKRVTEMEPKDRGIAMVFQNYALYPHMSVEENMAWGGMSKAHIEERVREAARILELDGL
LKRRP----RELSGGQRQRVAMGRAIVREPAVFLFDEPL

>G5RBJ8_G5RBJ9_1_913083
VFIPFPGSELIGRVVDTFIALPTFLITLAFTFIYGSFELPPVDFLYSMQGVILAEITVFTPLVMRPLMAA
LRQIDKSQLEAASILGAHPLRVIGQVIFPAALPALMAGGSLCLLLTTNEFGIVLFIGAK-VNTLPMKAIL
ESDYTVA-----CMIALINIVLSLGLF----------KPLSLTIEPGEVLALIGPSGSGKTTVLRAVAGF
VQPAGGRILIGDTDVTHLPPYKRGLAMVVQNYALFPHLKVEDNVAFGKQPKALINERVTQALKTVGMSDY
AARYP----HQLSGGQQQRVAIARAIAVRPRVLLLDEPL

>G5RNP5_G5RNP9_4_913083
ARMRFPGKATLLKGMLIFQMFPAVLSLVALYALFDRLGQYIPFIGLNTHGGVIFAYLGGIALHVWTIKGY
FETIDSSLEEAAALDGATPWQAFRLVLLPLSVPILAVVFILSFIAAITEVPVASLLLRDVDSYTLAVGMQ
QYLNPQNYLWGDFAAAAVLSAIPITLVFLLAQRWLVNKDINLDIHDGEFVVFVGPSGCGKSTLLRMIAGL
ETITSGDLFIGETRMNDIPPAERGVGMVFQP---------------------------------------
---------------------------------------

>F0MAK1_F0MAK0_1_930171
-RSTSKYRGLLIAIAIAPLLTSAVVMVI-----LGTLIDTPLELTNNMTGVTIGLVEIFMPYAILAMISG
FGRLSPQLEEAAGSLGASKFKVFTKVTLPLCLPGLLTAFLLVFVLSISTFITPRLLG---GGSVQVLATE
IYDQTTGL-LNWPFAAALSVILLVLF-----------DRLNMEVEEGHLVALLGPSGCGKTTTLRMVAGL
MDPTAGSIVVDGQEITHTPVNKRGMGMVFQSYALFPHMNVEQNVAFGQVSKAEQKARVAAALDMVQLGHL
GKRQT----KELSGGQQQRIALARALVVEPTLLLLDEPL

>F0M656_F0M655_1_930171
-RFAFPGRDPYQLFLLFTRALPIVVLSVPLA-QL----FLQTGLYDSVLAVVLLHTALALPTTILITSSV
FLGVPRDVEEAARIFGCSPLQAFLKVVMPMAIPGIAAASIFTFVMSWNEVLGASILT---LNQRTLPAQV
LSSLAESPLRFAGGFLLVIPALIFIFFMRR-------NNVSLDVAEGEFMVLLGPSGCGKTTLLRMVAGL
DFPDEGSISIGGRDVTYLPPQDRNLSMVFQSYAVFPHRKVRTNIGFGKLPRDEIERKVAWAADLLQLTPY
LDRYP----AQLSGGQRQRVAVARAIVMDADVLLMDEPL

>F0MBF6_F0MBF5_1_930171
---------LLNTLLLMAFTVPLCLVLGVAGAWLVESYAWVSAIPLGGLGGVLIATLSYFPLVYIPAAAA
LSRLDPAIEQSAGALGLGAWRTFFRVVLPQLRIAMTGGALLVALHLLAEYGAFAMIR---FDTFTTAIMV
QYQSTFNGAGNMLASVLVFFCLLL-------------KGVNLSVAKGGTTAIVGPSGSGKTTLLRLIAGF
EHPDTGSISLNGAKVAGVPAHKRHIGYVAQDGALFPHLSVGQNVAFGDRLPGGRAAVAARVSELLEMVSL
DPAMAKRRPHQLSGGQQQRVALARALAREPELMLLDEPF

>F0M645_F0M644_1_930171
-RGTSPLLGLLRSLVLLPLVLPPVVGGIALLYTFGRIEVLGLQIAFSTAAVVLAQTFVALPFLVVSLEGA
LRTGGHRYEAVAATLGAAPGTVFRRVTLPLVLPGLASGAVLSFARSLGEFGATLTFAGSLQGVTRTLPLE
IYLQRETDPVA---LSLVL-VAVAVAV-----------DLTFSLGPAETVAVMGPNGAGKSTLLSIIAGL
LRPDTGRAELNGRDLFHIPPHHRRTALLAQEPLLFPHLNAADNVAFGGMPKAKAGAEARQWLAEVEAAEL
ATRRP----AELSGGQAQRVAVARALAAGPGLLLLDEPM

>H1TKE1_H1TKE3_2_904754
NHPVVKGKKFIRTVLILPWAVPSFVTILIFVALFNDAPAWLSDPFWAKVALIGIQVWLGFPFVFALFTGV
LQSISSDWYEAADMDGASSWQKFRNITFPHVIYATAPLLIMQYAGNFNNFNLIYLFNKGGAGSTDILISW
VYNLTFEFNNMGAVVSLIIGFIVAIV-----------KDFNLHITDKEFIVFVGPSGCGKSTTLRMVAGL
ESITSGDFYIDGERMNDVEPKNRDIAMVFQNYALYPHMTVFENMAFGKVNKKEIEQKVNEAAEILGLTEY
LGRKP----KALSGGQRQRVALGRAIVRDAKVFLMDEPL

>H1TJH8_H1TJH7_1_904754
YITRSKFQNILLMIMIIPTWINLLLIGL-----LSHHLFNLPSFNLLFTTFLVVASYIYIPFMILPIFNS
MKAIPNNLLQASSDLGASPFYTFRKVIMPLTKEGVMTGIQVTFIPSLSLFMITRLIAGNKIN--IGTAIE
EQFLTIQN--YGMGSTIAIFLIVFMAFILIIT-----DDIDIDIESGYFYTLLGPSGCGKTTILKLIAGF
EYPDSGEVIYQNKPIGNLPPNKRKVNTVFQDYALFPHLNVYDNIAFGKLSKTEIDQKVTEALKLVKLSGY
EKRNI----NEMSGGQKQRVAIARAIVNEPEILLLDES-

>F2N2C1_F2N2C0_1_996285
SMWRFRGSQLFFGLLLFGCFLPFQVILLPASFT-----LGKLGLANTTTGLVLVHVVYGLAFTTLFFRNF
YVSVPEALVRAARLDGAGFFTIFGRILLPMSVPIIMVCLIWQFTQIWNDFLFGVVFA--SDTQPVTVALN
NLVNTSTGAYNVDMAAAMIAGLPTLVVYVIAGKYFLRKDIALKIDAGEFLILVGPSGCGKSTLMNCIAGL
ENITGGEILVDGEDISQASPKDRDIAMVFQSYALYPTMSVRDNIAFGKVPAAKIEEEVARVAKLLQIEPL
LERKP----SQLSGGQQQRVAMGRALARRPKIYLFDEPL

>F2MV59_F2MV58_1_996285
-YAIARARKDLQTVLLLLIMMPTWTAILIRVYAWMGLIDRPLQILNTDVAVYIGVVYSYLPFMILPLYAN
LVKHDPSLLEAASDLGARNLTSFWKITVPLSKNGIIAGCMLVFIPVVGEFVIPELLGGP-ETLMIGKVLW
QEFFNNRD---WPVASALAVVMLAILLVPII------DDVSLSIHQGEIFALLGGSGSGKSTLLRMLAGF
ERPTEGRIFLDGQDITDMPPYERPINMMFQSYALFPHMTVEQNIAFGGLPKAEIEERVKEMLGLVQMTQY
AKRKP----HQLSGGQRQRVALARSLAKRPKLLLLDEPM

>F2N5X2_F2N5W6_6_996285
--------------MLIFQMFPPVLSLVAIYALFDQLGQHVSWLGVNSHGAVIVASLGGMALHIWTIKGY
FESIDASLEEAAIVDGATTWQAFFHILLPMSVPILAVVFILAFITSVTEYPIASVLLMDVDKLTLSVGAQ
QYLYPQNYLWGDFAAAAVLSGLPITAVFLYCQKWI---HIDLDIEDGEFVVFVGPSGCGKSTLLRLIAGL
EDITSGDLFIDNQRVNDLPPKDRSVGMVFQSYALYPHMTVAENMAFGNVEKREIARRVEAAAAILQLDK-
---LLERKPKDLSGGQRQRVAIGRTMVREPKVFLFDEPL

>F2MXR5_F2MXR3_2_996285
VRYRFPGRKIIEAMIDLPFALPTAVAGIALTALYAPATDLGFKIAYSPLGITLALTFVTLPFVVRTLQPV
LADIPREVEEAAACLGARPLQIVRHVLLPALLPAWLTGFALAFARGVGEYGSVIFIAGNMLPLLIMVKLD
QYDYA-------GATAIGVLMLVVSFILLLAI-----QAIDLHIQSGELVALLGPSGCGKTSLLRIIAGL
ETPDSGSIVFHGEDVSSRDVRDRNVGFVFQHYALFRHMTVFDNVAFGKKLRPSEAVIAAKVHELLNLVQ-
LDWLADRYPEQLSGGQRQRIALARALAVEPKVLLLDEPF

>F2MZK7_F2MZK4_3_996285
TRAEFRGKALLMTVLISPMVVPVVIIGVASYLFF----APL-GMGNSYLSLILVHAVLGVPFVIITVSAT
LQGFNYNLVRAAASLGASPLTAFFRVTLPLIAPGVISGALFAFATSFDEVVVTLFLAGPELPRQMFSGIR
ENLSPTIA--AAATLLIGFSIALLLT-----------RDLNLDIRRGEFLTLLGPSGSGKTTSLMMLAGF
ETPTAGEILLNGRAINNVPPHKRDMGMVFQNYALFPHMTVSENLAFPGMAKPDIKERVKRALAMVQLEGF
RNRYP----AQLSGGQQQRVALARALVFEPQLVLMDEPL

>F2N3P1_F2N3P2_1_996285
FYETKRTKGTLLWMLSTKMLPPVGVLVPIYLLA--------KQFGDSRAVLIIIYTLINLPILVWMIYTY
FKDIPRDILEAARMDGATLLQEMLRVLLPISKGGLASTMLLSLILCWNEAFWSLNLTSSNAPLTALIASY
SSPEGLFW--AKLSAVSTLACAPILIFGWISQKQLVRKGIDLDIRDREFVVFVGPSGCGKSTLLRLIAGL
EEVSSGRIELDGRDITDVSPAKRDLAMVFQTYALYPHMTVRKNMSFAGADKQEVARKIEAAARTLELEPL
LERKP----RQLSGGQRQRVAIGRAIVRNPKVFLFDEPL

>B0KLL3_B0KLL2_1_76869
VRGRFPGRELLYGLFTMPMIVPLVIIAVAVYALF----LKLGYTGTLFAFVVSHVIVAL-PFTIISIINS
LKLFDQSIEDAAVICGASRLQAIFKVTFPAIRPGMIAGGLFAFLVSWDEVVLSVMMA-SPLQTLPVKTTL
RQDLS------PVIAVASTLLIGLSLL----------DNLDLEIQDGEFLTFLGSSGSGKSTTLSMLAGF
ETPSSGEILVDGQSLVNVPPHKRDIGMVFQRYSLFPHLNVRDNIAFPKLGAAETAKRVDAMLKLVQLEKF
AHRKP----SQMSGGQQQRVAIARALVYEPRILLMDEPL

>B0KP63_B0KP64_1_76869
ANAKKETQTVLLLLIMMPTWTAILILLNGFLMWTG-LIDQPLQILNTNLAVYIGVVYSYLPFMILPLFAN
LVKHDPSLLEAASDLGSSTFNSFWKITVPLSKNGIIAGCMLVFIPVVGEFVIPELLGGP-ETLMIGKVLW
QEFFNNRD---WPVASALAVVMLAILIVPIL------EDVSLEIRKGEIFALLGGSGSGKSTLLRMLAGF
ERPTEGRIFLDGVDITDMPPYERPINMMFQSYALFPHMTVAQNIAFGKMPKAEIDARVAEMLKLVHMTQY
AKRKP----HQLSGGQRQRVALARSLAKRPKLLLLDEPM

>B0KRD1_B0KRD2_1_76869
SMWRFRGSQLFFGLLLFGCFLPFQTVLLPAS-------FTLGKLGSTTSGLVLVHVVYGLAFTTLFFRNF
YVSIPDALVKAARLDGAGFFTIFRRIILPMSTPIIMVCLIWQFTQIWNDFLFGVVFS--SDSQPITVALN
NLVNTSTGAYNVDMAAAMIAGLPTLLVYVVAGKYFVRKDIQLSIRDGEFLILVGPSGCGKSTLMNCIAGL
EQITGGAILIDEQDVSGMSPKDRDIAMVFQSYALYPTMSVRENIEFGKLPQAAIDEEVARVAKLLQIEHL
LARKP----AQLSGGQQQRVAMGRALARRPKIYLFDEPL

>B0KJA6_B0KJA3_3_76869
TRGDFPGKSLVMALVISPMVVPVVIIGVASYLFF----APL-GMGNSFTSLILVHAVLGVPFVIITVSAT
LQGFNYNLVRAAASLGASPLLTFRRVTLPLIAPGVISGALFAFATSFDEVVVTLFLAGPELPRQMFSGIR
ENLSPTIA--AAATLLIAFSVVLLLT-----------KDLNLDIRKGEFLTLLGPSGSGKTTSLMMLAGF
ETPTAGEIQLAGRSINNVPPHKRDIGMVFQNYALFPHMTVAENLAFPNLSKTDISERVKRVLNMVQLDAF
AKRYP----GQLSGGQQQRVALARALVFEPQLVLMDEPL

>B0KRK3_B0KRK4_1_76869
RYTSGKTKAFFYIAVMMPMWASYIVW----TLLLAKPGVGGSTLSTSHLGRFLVFVYIWLPFMILPIQAS
LERLPPSLLQASADLGARPGQTFVQVILPLSIPGIAAGSIFTFSLTLGDFIVPQLVG-PP-GYFIGSMVY
AQQ----------------------------------DQVSIDIIDGEFFSMLGPSGSGKTTCLRLIAGF
EQPSSGSIRIHGVEAAGMPPYQRDVNTVFQDYALFPHMNVLDNIAYGGVAKAERHSRAEEALAMVALAGY
GTRKP----AQLSGGQRQRVALARALVNRPRVLLLDEPL

>B0KP54_B0KP53_1_76869
SKYTFRGKSILVTLIDLPFSVSPVIAGLVYVLMFGALQDHDIQIVFALPGIVLATIFVTVPFVARELIPL
MQEQGTQEEEAARLLGANGWQMFWHVTLPNIKWGLIYGVVLCTARAMGEFGAVSVVS---TNTLPLHVIL
YNEYNHVA--AFSVASLLLILALFILL----------NNINLDINSGELVALLGPSGCGKTTLLRIIAGL
ETPDQGNIVFHGEDVSGHDVRDRNVGFVFQHYALFRHMSVFDNVAFGRPSESKIAEKVHELLNMVQLDWL
SDRY----PEQLSGGQRQRIALARALAVEPKVLLLDEPF

>B0KHL6_B0KHL5_1_76869
SRMGAPWRSIFLILVLTPLLISVVVRAFGWSLLLGALGGQPVKLLYTPFAVIIGLVHVMLPFMIIPVWTS
LQKLDPAAEQAALSLGASQWTVFRRIVLPQIMPGVLSGTLIVFGLAASSFAIPGLLGGRRLKMVATMIYD
QYLAELNW-PMGATIAV----------------------SSLSIEKGEFVSLLGPSGCGKTTTLQMIAGF
VEVTSGRIVLDGRDITHAKPASRGLGVVFQSYALFPHMTVRDNVAFGKVANADIARRVDQALALVRLDKH
AERY----PRELSGGQRQRVALARALVIEPPVLLLDEPL

>B0KTT4_B0KTT2_2_76869
RRVDSKLRDFVSAFANMTSGVPLAF-AFIILLGFNGQVGLLEDFSYSKSGLILVYTYFQIPLGVLLLYPA
FDALREDWRESAALLGANHWQYWRHIGLPVLTPALLGTFVILLANALGAYATVYALTT--NFNVLPIRIA
GLVAGDISLNL--------------------------ENIDCHIERGEFVTLLGPSGCGKSTLLRCIAGL
TPVDSGQILLDGHDIVPLSPQKRGIGMVFQSYALFPNMTVEQNVAFGRMQKVKADESQLRVREALELVE-
LGTFAGRYPHQLSGGQCQRVALARSLVTRPRLLLLDEPL

>B0KJF9_B0KJF8_1_76869
MPTKGRMASVCLIIMAIPLLIPWNVVGTIWQI-FGRSYNYAGDPFDAWLTVLVMDVWHWTSLVALLCYSG
LRAIPDVYYQAARIDRASGWAVFRHIQLPKLKNVLLIAVMLRFMDSFMIYTEPFVLTGGGGNATTFLSQT
LTRMAVGQFDLGPAAAF---------------------------EQGGAYALLGPSGCGKSTLLNIISGL
LTPSHGEVLFDGKPVNQLSPQARNIAQVFQFPVVYDTMTVFDNLAFPGLDEARVRARVEEIAEVLDLAGV
LRKKA----RNLSADEKQKVSMGRGLVRDDSAILFDEPL

>E2PW18_E2PW17_1_443255
VRTALPGRRIWAVLATLPLAVPSYVAAFTWI---------SARPSLAGLSAAITLTFACFPYVFLPVAAA
LRGIDPAQEEAARSLGGGAWHTFLRVTLPQLRPAAAGGAILVALYVLSDFGSVSITR---YDTFTRAIHT
SYQASFDR---TPAAVLGCVLVVMTVLL---------DDLGLTVPEGELAAVLGPSGCGKTTLLRVIAGF
VRPDAGEISIGGRTVCGLPPERRGIGIMAQEGALFPHLSVVRNVAFGPLDRGERRARADEMLELVGLGGY
GDRMP----HELSGGQQQRVALARALAPRPALVLLDEPF

>B5GZ33_B5GZ34_1_443255
-RFSFPGKKLLRAVVTVPFVLPTVVVGSAFLALVGRDELWGVRLDGTVWAILLAHVFFNYAVVVRTVGGL
WGQLDPRQEEAARVLGAGRFTAWRRVTLPVLTPAVAAAALMVFLFTFTSFGIVQILG---PTTATLEVEI
YRQTAQLLDRTAAVLTLVQFAVVGTV-----------DAVSLTVAAHETVCVLGPSGSGKSTLLRVVAGL
QPPTAGRVLLAGADQAGVPVHRRNLGLMFQDHQLFPQRDTGGNVGFGGVGGAERQRRVAALLELVGLPGA
ERRSV----ASLSGGEQQRVALARALAPEPRLLMLDEPL

>B5GZ52_B5GZ51_1_443255
-FRAGRWRNLLLVLVIAPFFTSFLIRTLAWKTILADGMTEGDRVLATPLAVVTGLTYNFLPFMVLPLYTA
LERIDPRLHEAAADLYASPVTVFRTVTFPLSLPGVVSGTLLTFIPASGDYINAELLGST-DTKMVGNVIQ
SQFLRVLDYPTAAA----LSFLLMAVVLLIVT------PLDLTVPQGTFFALLGASGCGKTTTLRMIAGL
EDPTTGAVLLGDRDVTRVPPHKRPVNTVFQSYALFPHLTIHENVAFGRRGIRSVRKQVAEMLDLVQLGDL
AGRRP----HQLSGGQQQRVAVARALINHPQVLLLDEPL

>C7U6G9_C7U6H0_1_565638
-RYSVRGRNFIKSFFLSPTVIPGIVVGYTLFQ------YIVIKLGLPVFQLLMGHFLISLPYIIRVVGSS
MEQLDYSMEEVAWTLGCTRLRAFIQIVLPNVSSGIFAAFMLAFVNSFNNVP-VSMFLSGPVTMLPTSLLS
YMEYNYDP---TVSAISVLLMLL--------------KDLNISMEKGELVSLLGPSGCGKTTTLRVIAGL
IKPNDGQFFVDQEELTKVPVHKRNFGMVFQSYALFPHLTIAENVAFGKESKQTMDQKVTEMLKVCGLESL
GDRYP----KQLSGGQRQRVALARALIIEPKLLLLDEPL

>C7U8C8_C7U8C9_1_565638
MTINSVWYAFLITIFTLLVSYPTAYL-------WLMMGLGTHQILFTDFSFLFVATYIEIPFMIMPIFNA
LEEMNPSLISASRDLGASSAETFRRVIFPLSLNGVKSGVQAVFIPSLSLFMLTRLIGGNRVITLGTAIEE
HFLVTQNW---GMGSTIGVILIVAMFIVMLL------KNVSFEIEEGKFYTLLGPSGCGKTTILRIIAGF
NDVTSGDVYFDGKRINDVPANKRQVNTVFQDYALFPHMNVFDNVAFGKLSKAEIEKKVKEALRLVQLPGY
ETREI----SEMSGGQRQRVAIARAIVNEPKVLLLDEPL

>C7U3F7_C7U3F6_1_565638
IFEKVKHKSFFETIFFMPYVTSTIAIGIVFRYFFNGSVNWLDNVQMSMPTLIIFGVWTSLAFNIIILLAG
LRNIDEEHFKIAKMFGASDGEIFRRITFPQLVPTIAFLLTVNLIGAFKVYTQVYALFGGRANSATTAVYY
IYDKFHIAGRPGIAMAATVILFVIILVVTFLQN----KSVNFTIEQGDLVCLLGPSGCGKSTILNLIAGL
LHPSDGDIQFRQQSVVKTAPKDRNIGFVFQNYALYPHMTVLENVMFPKVPKAEAQAIAEEYMKLTNIEEL
SHKKP----GTLSGGQQQRVAITRALVQKPDVLLLDEPL

>K0XRF3_K0XRE9_4_1191475
-RAPAKWRNLLILLVILPFWSNLLVWMII----LSPFGAQPISLMFTPFAVILCMVYVHLPFMILPLYAN
LEKHDPALLDAAQDLGAGRWQRFWRVTFPLSLPGVAAGAALVFIPVLGMFAIPDLVGGTDIGNLISQFLD
SRDWPFGS---ALSIALTGCILLLVALGM--------RDIRLKIDSGEFLILVGPSGCGKSTLMNCIAGL
ESITGGAILVDGQDISGMSPKDRDIAMVFQSYALYPTMSVRENIAFGKMPQAAIDEEVARVARLLQIEHL
LERKP----SQLSGGQQQRVAMGRALARRPKVYLFDEPL

>K0Y562_K0Y581_19_1191475
VRYEFPGRKIIDAMIDLPFALPTAVAGIALTALYAPASDLGFKIAYTPLGITLALTFVTLPFVVRTVQPV
LADIPKEVEEAAACLGARPLQVFRHILVPALLPAWLTGFALAFARGVGEYGSVIFIAGNMLPLLIMVKLD
QYDYTGAT-------AIGVLMLVVSFILLLLI-----DTVSLTINKGEIFALLGGSGSGKSTLLRMLAGF
ERPTEGRIFLDGQDITDLPPYERPINMMFQSYALFPHMSVAQNIAFGGLPKAEIDERVAEMLKLVHMTQY
AKRKP----HQLSGGQRQRVALARSLAKRPKLLLLDEPM

>D3V677_D3V681_4_406818
ARMRFRGKSTLLKGMLIFQMFPPVLSLVALYALFDRLGAYIPFMGLNTHGSVIFAYMGGIALHVWTIKGY
FETLDGSLEEAAMLDGATSWQVFRLILLPLSVPILAVVFILSFIGVITEVPVASLLLRDVDSYTLAVGMQ
QYLHPQNSLWGDFAAAAVLSAIPITVMFLLAQRWL--KNFNLEIEEGEFVVFVGPSGCGKSTLLRMIAGL
EDITSGDLLIAGQRMNDVPPAKRSVGMVFQSYALYPHLSVADNMSFGGIKKSDIQKRVQQVAETLQLAHL
LDRRP----KALSGGQRQRVAIGRTLVAEPNIFLLDEPL

>D3V521_D3V520_1_406818
-RIAKRSAIIGRIFSILPIVTPPFVVGLGVTLMMGRFGLTNTNWLYGFTGIWIAQVLAFTPMAFMILDGA
IKTIHPSLEEASYTLRANRYQTFFHVFLPLLKPALANAFLIVVVQSLADFSNPLVLG----GNFDVLATQ
IYFYITGSQDYQSASTLGASLLVFSLLVFCIQYM---DSLNLSIPQGHMVTLLGPSGCGKTTVLRLVAGL
EKPSEGNIFIDSEDVTERSIQQRDICMVFQSYALFPHLSLGENIGYGGRPKAEIREQVREALELVDLAGF
EDRYV----DQISGGQQQRVALARALILKPKVLLFDEPL

>D3V3M4_D3V3M2_2_406818
TRFQFPGRQLLLTLIDIPFAVSPVVLLYLL---FYGLGSYDMQLMFSWPGMVLVTVFVTCPFVVRELVPV
MLSQGSQEDEAAILLGASGWKMFWRVTLPNIRWALLYGIVLTNARAIGEFGAVSVVS---YTLPLQVELL
YQDYNTVG---AFTAAALLAVMAIITLM---------SEISLGIESGEMVALLGPSGSGKTTLLRIIAGL
EQQSAGQLKFNGQDVSRVHAKDRRVGFVFQHYALFRHMNVFDNVAFGRLSGEALRSKVMVLLDMVQLSHL
ADRYP----SQLSGGQKQRVALARALAVEPQILLLDEPF

>D3UWB2_D3UWB1_1_406818
-RMPEKLRPLMLFLLIVPFWTNSLIF-------LSTIVDKPLRIMYTSEAVVLGLVYILLPFMVMPLYSS
IEKLDKPCLEAARDLGAGKLQTFIRIIIPLTMPGIIAGCLLVLLPAMGLFYVADLMGGAK-NLLIGNVIK
SQFLNIRDWGAATSICLTLVMGLMLLVYY---------QLDLIINDGEFLTILGPSGCGKTTVLRLIAGL
EDADSGKILLEGQDITDIPAEHRHVNTVFQSYALFPHMTVFENVAFGKTPAKEIAPRVEEALRMVQLEEF
AQRRP----AQLSGGQQQRVAIARAVVNKPKVLLLDES-

>D9RCX7_D9RCX5_2_869816
NHPVVKGKKFIRTVLILPWAVPSFVTILIFVALFNDAPAWLSDPFWAKVALIGIQVWLGFPFVFALFTGV
LQSISSDWYEAADMDGASSWQKFRNITFPHVIYATAPLLIMQYAGNFNNFNLIYLFNKGGAGSTDILISW
VYNLTFEFNNMGAVVSLIIGFIVAIV-----------KDFNLHITDKEFIVFVGPSGCGKSTTLRMVAGL
ESITSGDFYIDGERMNDVQPKNRDIAMVFQNYALYPHMTVFENMAFGKVNKKEIEQKVNEAAEILGLTEY
LGRKP----KALSGGQRQRVALGRAIVRDAKVFLMDEPL

>D9RG31_D9RG30_1_869816
YITRSKFQNILLMIMIIPTWINLLLIGL-----LSHHLFNLPSFNFTNGAFLVVASYIYIPFMILPIFNS
MKAIPNNLLQASSDLGASPFYTFRKVIMPLTKEGVMTGIQVTFIPSLSLFMITRLIAGNKIN--IGTAIE
EQFLTIQN--YGMGSTIAIFLIVFMAFILIIT-----DDIDIDIESGYFYTLLGPSGCGKTTILKLIAGF
EYPDSGEVIYQNKPIGNLPPNKRKVNTVFQDYALFPHLNVYDNIAFGKLSKTEIDQKVTEALKLVKLSGY
EKRNI----NEMSGGQKQRVAIARAIVNEPEILLLDES-

>C9YRM0_C9YRM1_1_645463
LNKNSIIHNLTQSIIFTPHVISLVSVAVLWLWIMEPTSKWLSSESSALMSLILIGIWKTLGYNILIVLSG
LKSIPNYIYEASKLDNANKITNFFKVTLPLLSPTIFFLMITTTTASFQVFDEISIMTQGGVGSTNMLSYY
IYESGFIYYSAASMFLLAIVMI---------------ENLNLTIEDGSFTVLVGPSGCGKSTTLRMIAGL
EDITSGKLKIEENDVTKTDASKRDIAMVFQNYALYPHMTVRENIEFGKVEKEK---RITEVIDVVGLREY
LNV----KPGNLSGGQRQRVALARAMVKNPKVFLMDEPL

>C9YQW2_C9YQW3_1_645463
-KKDTAYNRLAKFIIMLPWSMPASAIAVNLINTFNQFAFNESLIG-GFYIVPIAYTIYALPLLFSSNEVA
MKSINLGLEESSRSLGAGRIKTFYNVIVPNMMPGIISGAILVFIRTIGEYTMSALLY---VYNRPISISI
VTNMQEFKIMAYGVLVIGICYIALGII----------HDINISIKEGEFFTLLGPSGCGKTTILRIIGGF
IKPSSGSIYVGDKNITNLEPENRNMGTVFQNYALFPNMTVEENVSYGKLSKKIIKEKCDNYLELSGMKDF
RKKKI----DELSGGQQQRVAVARSLATEPTMLLLDEPM

>C9YJY1_C9YJY0_1_645463
------RRGSLILLFILPMWMNFLLV-----AILGKFGIQPLAILYTNFAILLGMVYNFLPFMVLPIYTA
LSKMDNDLINAAHDLGANNMTVFRKIIFPLSLPGVMSGITMVFMPAVTTFAISRLLG---GKIMLVGDLI
EQQFTVVGDWNFGSAISIFMMIVILISMSIMS-----DNFNLDIKKNEFLTLLGPSGCGKTTTLKIIAGF
EYADDGKVLFEGKEINNLPPYERQVNTVFQKYALFPHMDVYENVAFGKTPKDVIDAKVKEVLKLVALEGF
ERRQV----ESLSGGQQQRIAIARALVNEPKVLLLDEPL

>D1FC53_D1FC54_1_520458
TKWRFRGSNIFFGLLLLSCFIPFQIVLIPMARVL----GILGIAG-TIWGLILVHVVYGLGFTTLYFRNY
YEAFPTELVRAAQIDGASFFQIFWRILLPSSGPIIVVSVIWQFTNIWNDFLFGASFS---AHSTPMTVAL
NNLVSSSTGYNVHFAGAILAALPTLIVYIVSGRYFVRKDINIEIDEGGFLVLVGPSGCGKSTLLNTIAGL
EPITSGDIAINGKSVSNLHPSQRDIAMVFQSYALYPNMTVAGNIAFGKVPKPERDKAIQQVADMLQIGHL
LDRKP----SQLSGGQRQRVAMGRALVRNPQVFLFDEPL

>D1FC26_D1FC27_1_520458
TRTNFPFKKGLRLLTILPIITPPFVVGLALTLLFGRFGVEPGRWLYGLTGIWIAQVLSFTPISFLVLIGV
VEGVSPSMEEASQTLRADRWRTFKRVSLPLMAPGLANAFLIAFIESMADFGNPMVLGGSHLSTEIFFAVV
GAQND-----PSRAAVLAIVLLCFTLSAFLVQR----PNLSLTVEPGTLVTLLGPSGCGKTTTLRLLAGL
EHPTSGRILIGGKDVTNLPANERDVSMVFQSYALFPHMTSLENVAYGGFKKNEARERAEEGLKLVGLGGM
GHRLP----AELSGGQQQRVAVARALVLEPQVLLLDEPL

>D1FHE0_D1FHE2_2_520458
VRYRFAGRRFVDAIVDIPFALPTAVAGISLAAIYAPSPY-GIRIAFTRMGIVIALIFIGLPFVVRTVQPI
IEEISREVEEAAATLGASRFQTIWRVLLPGLQPAIITGFALAFARGIGEYGSVIFIAGNTAPLLIVIKLE
EYDYAGAT---ALATVMLALSFAMLLFINLIQ-----HNVSLTIQSGELIALLGPSGSGKTTLLRLIAGL
ETPTEGMIFFGDEDASQKSVQERNVGFVFQHYALFRHMTVADNIGFGRPSTAEIRRRALELLDLVQLSGL
EKRYP----AQLSGGQRQRVALARAMAIEPRVLLLDEPF

>D1FCM0_D1FCL8_2_520458
AEYRFRGNMLTGLYLAIGIMIPIRLVALL-Q--G----MVAAGLVNTLTALILVYTAQGLPLAIFILSKF
MRTVSDDLKNAGRIDGMSEYAIFFKLVLPLIRPAMATVAVFTMIPIWNDLWFPLILAPSETVTLGAQLFI
GQFVTNWN---AVLAALSLAMFPILILYVLFSRQLIRKDINLEVNDGEFIIFVGPSGCGKSTLLRSIAGL
EDVSAGQVLINGEDVTVTPPSRRGIAMVFQSYALYPHLTVKANMGLGGAPKDEIEGRVAKASAMLALEPY
LARRP----AELSGGQRQRVAIGRALVRNPELFLFDEPL

>D1FD53_D1FD55_2_520458
RTRGLFLSGPIRTLFLLPMVVPAVVLGVGMQLFF----VRL-DIANSYFGVIVAHTVVSIPFVLVSVSGA
LAGIDRRLELAAESLGAAPLTVFRKITLPLAMPGIASGGVLAFATSLDEVVLTLFVAGPNLARQMFSTIR
ENISPAIA--------AAAFL----------------DGLNLDIERGEFVSLLGPSGSGKTTLLMMLAGF
ENPSSGTIHVDGKSINSVPSYKRNMGVVFQNYALFPHMTVAENIAFPGVGKAQAAEKVARVLDMVQLSAM
SERKP----SQLSGGQQQRVALARALVFEPHVVLMDEPL

>D1FC82_D1FC81_1_520458
VFFRFPMRMFFFWMIFITLMLPVEVRILPTY-------KVIVDLGMIDTYAGLTLPLMASATATFLFRQF
FLTIPGELVEAARIDNAGPFRFMRDILLPLSKTNIAALFVILFIYGWTQYLWPLLVTNDAMNTIIIGLRR
MVDWADASTWNYVMVTAILAIIPPILVVVLMQRWFVKKGVSLEIADGEFVVLVGPSGCGKSTLLRMIAGL
ESITSGTISIGERVVNNVEPAERDIAMVFQNYALYPHMTVRENLAYGKTPKEEIERRIAKAAKALEIEQF
LERKP----RQLSGGQRQRVAMGRAIVREPAAFLFDEPL

>D1FD73_D1FD71_2_520458
LNANFRGRGLVRAAILIPWAIPTIVSAKMWGWMLNDKIAWTANPDTAMIAILIVDVWKTTPFMALLILAG
LQMMPSDIYEAARIDGVHPLKVFWRVTLPLIRPALMVAIIFHMLDALRIFDLIYVLTPNNQTKTMSVYAR
ENLFDFDK----FAYGAAASTMLFLI-----------KGVDMDIRPGEFMVFVGPSGCGKSTLLRLIAGL
EEITSGTLSIDGTVVNSFNPSRRGIAMVFQSYALYPHMTVYENMAFGGKSRQECKARIHAAAEMLQLTPY
LERLP----RQLSGGQRQRVAIGRAIVRDPKVFLFDEPL

>D1FHR7_D1FHR8_1_520458
-RFRFRGKSATFLGFMLTRSVPGIALSLPLFMVY----SRI-GIIDTHFGLILTYVALNIPFTIWLIDGF
FRQVPKDLAEAAQIDGCTRWQAFWQVEFPLAGPGIASAGIFAFLTCWNEYALASQLTRSVVGLLDYTAEF
T------IDWRGMCALAVVMIVPALALTFVIQKHLVSHGINLEIADKEFVALVGPSGCGKSTTLRMIAGL
ESISGGTLEIGGKVVNDLPPRDRNISMVFQSYALYPHMSVRENMGFSKQPQAEIDRRVNEAAAVLGLEAL
MDRRP----AQLSGGQRQRVAMGRAIVRNPEVFLFDEPL

>D1FC45_D1FC43_2_520458
TAYDFRGRAVLEWALLLPLAVPTYIIAYAYLDLLHPRQFRLPDI-RSMGGCIVLLGFVLYPYVYIPTRAM
FLTQSASLIEAARTLGVSRKGIFWRVALPLARPAVAVGVSLALMETLNDVGAAEFLG---VRTLTVSIYT
TWITRSDL---PGAAQLALALLFLVVALVS-------NHVSLDVEPGEIICLVGHSGCGKTSLLRIIAGI
DAPDSGTLTMGGKTLVSVEPEKRNVGVVFQDYALFPHLTVRENVRFGRMRRSEANARAGELLDLVGLGHM
ADRYP----HMLSGGEQQRVALIRALAPKPHVLLMDEPF

>D1FDP3_D1FDP4_1_520458
----------LRPVMEFITLMPLVIPAIVIV--FGYWLPFTASTRATDVLLMFGYMTLSLPYMYRAVDTA
MRTIDVNLTEAAQSLGAGWGRIMFKVIFPNVISGVMSGAFITFAIVIGEFTLASLLN-RPFGPYLQLVGA
NRAYE--------------------------------HDFNLAVGKGEFVSFLGPSGCGKTTVLRMIAGF
ETPDNGSIEIDGKDVVNLRPNQRNIGMVFQAYALFPNMTVAQNVSFGGKSRSEIDATVKEMLSLIRLDHL
ADRYP----YQMSGGQQQRVALARALATKPQVLLLDEPL

>D1FJH5_D1FJH6_1_520458
-----------LMMVILP---------------FWTIIDTPLNILNTDTAVFIGIVYSYLPFMVLPIYSS
LEKMDYSLIEAAQDLGCTPFAAFWKITFPLSLAGVLAGCFLVFIPAVGEFVIPDLLGGSQ-TLMIGKTIW
SEFFSNRD-WPVSSAVAVVLLVLLIVPIVIF------DNLSLNVFNREFFALLGASGCGKTTLMRMLAGF
EEPTSGRITLDGQDMRGIPPYKRPVNMMFQSYALFPHMTVEKNIAFGGMAKSEIDARVAEMLKLVKLEQY
GKRKP----HQLSGGQRQRVALARSVAKRPKVLLLDEPL

>D1FBU1_D1FBT9_2_520458
ARRNFPGRNIVMLLFLLPLLVPPITFGIPLATVL-----YQAGIGGTFWGVVLANLVPTVPFVILVMIPF
IEQVDPKVEAAARVFGANTFQLFRYVLLPMLLPGILAALLLVLVRTVAMFELTFLTA-GPTSQTLVVALY
YSVFASGVRAMAVIYMITTLIWLLLA-----------KSITLSISKGEFIALLGPSGCGKSTALNCIAGL
LATTGGGIYIDEKRIDTLKPEDRGFGMVFQNYALFPHMSVRENVGFGGTPKSEIRKRVDEAIGMVRLNGQ
EEKLP----GQLSGGQQQRVAIARAIVIEPPLVLMDEPL

>D1FE23_D1FE22_1_520458
IEGEVRGKSFFRTVYFLPVASLLVAMATVWQYLLHPGPNWLGSSETVLFSLALIGIWQSVGFNMVLFLAG
LTAIPRELYSAAEVDGVKSWERFRLVTWPLLGPTTLFVTTISIINAVKVFETVKTLTEG-GPNKASEVLL
WTIYQEGFVVGYASAMTVIFLAVLVIL----------DGISIEAAEGEFIALVGPSGCGKSTLLRILAGL
DHADEGSVELAGCNITGAHPADRNIAMVFQSYALYPHLTAAQNIAVPRDKRAAIQKQVRATAASLKIDHL
LDRKP----GQMSGGQRQRVALARALVRQPGAFLMDEPL

>D1FC00_D1FC03_3_520458
LNMDFYGRSVARVIIMLPWAVSLTMTAIVWRWALNGNIQWLASAATAFPMQILVGILVTVPFTTTIFLGG
LSSIPDDLYEASSLEGASLWQQFREITFPLLKPFVNIAIVLNTIYVFNSFPIIWVMTQGGANSTDILVTH
LYKLAFRLGEA---SAVSLIMLAIL------------DRIDLEIHSGEFLVLVGPSGCGKSTLLRMVAGL
EPISGGDLVIGGERANELPPQKRNIAMVFQSYALFPHMTARENIGFGGEKAAETAAKVDHAASILNL---
-HSYLDRYPRQLSGGQRQRVAMGRAIVREPSVFLFDEPL

>D1FB05_D1FB04_1_520458
----TVLTAVLVSVIALLMAYPVAWI-------TACLIDQPLKLLYTQTAVLIAMTHVLLPFVVLPIYGA
IRNVPKDYGRAAAILGAGPMRTFFEVIFPLTLPGVIGGMILTFLTALGYFITPSLLGSP--KEMMIATLI
SQQLRETL-DWPFAAALVGVLTVLVTVVTLL------DGLDMQIAPGEFLALLGPSGSGKSTILMLLAGF
ERPDNGRILFGNNDYTRVPPHRRNIGMVFQHYTLFPNMSVLDNVAFPGMERSQ---RAREALARVRLADF
ADRSP----KQLSGGQQQRVALARSIVYSPRVLLMDEPL

>F5JYJ4_F5JYJ3_1_983918
-RAPAKWRNLLILLVILPFWSNLLVWMII----LSPFGAQPISLMFTPFAVILCMVYVHLPFMILPLYAN
LEKHDPALLDAAQDLGAGRWQRFWRVTFPLSLPGVAAGAALVFIPVLGMFAIPDLVGGTDIGNLISQFLD
SRDWPFGS---ALSIALTGCILLLVALGM--------DNVSLTINTGEFFTLLGPSGCGKTTLLRMLAGF
DQPDSGEIRLNGQDLAGVEPEKRPVHTVFQSYALFPHMSVAQNIAFPGVAKSEIDARVEQALKDVRLADK
GGRMP----TQLSGGQRQRVAIARALVNRPRLLLLDEPL

>F5K8P7_F5K8P6_1_983918
SKFEFRGKSILVTLIDLPFSVSPVIAGLIYVLLFGALSDHDIQIVFAVPGIVLATLFVTVPFVARELIPL
MQEQGTQEEEAARLLGANGWQMFWHVTLPNIKWGLIYGVVLCTARAMGEFGAVSVVS---TNTLPLHVEI
LYNEYNH----VAAFSVASLLLLMALVILLLKQW---DNINLDIQSGELVALLGPSGCGKTTLLRIIAGL
ETPDAGNIVFHGEDVSQHDVRDRNVGFVFQHYALFRHMTVFDNVAFGRPGESAIKAKVHELLNMVQLDWL
ADRYP----EQLSGGQRQRIALARALAVEPKILLLDEPF

>F5K091_F5K094_3_983918
TRGEFRGKALVMSLMISPMVVPVVIIGVASYLFF----APL-GLGNSYLSLIVVHAVLGVPFVIITVSAT
LQGFNYNLVRAAASLGAPPLTTFFRVTLPLIAPGVISGALFAFATSFDEVVVTLFLAGPELPRQMFSGIR
ENLSPTIA--AAATLLI--------------------KDLNLDIRKGEFLTLLGPSGSGKTTSLMMLAGF
ETPTAGEILLAGRSINNVPPHKRDIGMVFQNYALFPHMTVAENLAFPGMSKTDVKERVKRALSMVQLDAF
AGRYP----AQLSGGQQQRVALARALVFEPQLVLMDEPL

>F5KA37_F5KA38_1_983918
FFETRHTKRTLLWMLSTKMLPPVGVLMPI-YLL-----AKQFGLLDSRLALIIVYTLINLPIVVWMVYTY
FKDIPVDILEAARLDGAGTWQEIVRVLLPIARGGLASTLLLSLILCWNEAFWSLNLTSSAAPLTALVASY
SSPEG--LFWAKLSAVSTLACAPILVFGWISQKQLVRKGIDLDVRDREFVVFVGPSGCGKSTLLRLIAGL
EEASGGSIALDGTDITDTPPAKRDLAMVFQTYALYPHMTVRRNLSFAGVDKREVAAKVDAAARILELQAL
LERK----PRQLSGGQRQRVAIGRAIVRTPKIFLFDEPL

>F5JWZ0_F5JWY9_1_983918
SMWRFRGSQLFFGALLFGCFLPFQVILLPMS-------FTLGKLGLANTTLVLVHVIYGLAFTTLFFRNY
FVAIPDALVKAARLDGAGFFTIFLRILLPMSTPIVMVCLIWQFTQIWNDFLFGVVFA--SDSQPITVALN
NLVNIT-TGYNVDMAAAMIAALPTLVVYVLAGKYFVRRDIRLKIDSGEFLILVGPSGCGKSTLMNCIAGL
ESITGGAILVDGQDISGMSPKDRDIAMVFQSYALYPTMSVRENIAFGKMPQAAIDEEVARVARLLQIEHL
LERKP----SQLSGGQQQRVAMGRALARRPKVYLFDEPL

>F5KBC6_F5KBC7_1_983918
---------ALTTLITLSLGFPVAVLIFLITVPFWALVDHPLPLLYSDGAVLLGLVYTYAPFVVLPIYAT
LEKMDMRLLEAAQDLYAGRLRTLRKVVLPTARPGILAGAILTFVPCLGAMIAPELLG--GTRMMLGNLIF
RQFADARNWPFGAALSLVLMAAVMLIL----------KRVDLDIRDNEFFTLLGPSGCGKTTLLRMIAGF
EFPTEGEILLYGENIAARPPFERPVNTVFQHYALFPHMSIAENLAFGSLGKAEIAERVREMLALVQMERF
ADRRP----GQLSGGQQQRVALARALAPQPRVLLLDEPL

>F5JX57_F5JX58_1_983918
-YHFPRLDGVMNVLILLPFAVPPIVVGLLQLYAS----GPLEMIGTPWVLVGCYFTIALPFMYRAITNNL
QAINLRDLMDAAHLLGASTWKAALLVVLPNLRKGVMVALLLSFSFLIGEFVFANLLV---TRYETLQVFL
NNMRNSSG---HYTSAVVVSYFVFVLVLTWAANRLNKRDIDFAAARGEFVTLLGPSGCGKSTLLRCIAGL
TEVDSGRILIDDEDVVPLPPQKRGIAMVFQSYALFPNMTVQQNVAFGKVPAAELKQRVAEAIELVELGEY
AARYP----HQLSGGQCQRVALARSLVTRPRLLLLDEPL

>D7BAR5_D7BAR4_1_526227
-RYRFAGADAYRVLILLTRAFPLAILAIPLSVQF----IHL-GLYDTPLGVALVHTTLALPFAVLVTSSL
FLGIPKELEEAAWTLGCSRVQAFVRVVLPLALPGLAATAIFAFVISWNEVFAATLLTLRELPAFLLTALN
DSPLPFRF---AGGFFLIVPALVFIFVIRR-------DGVSLEVRDQEFVVLLGPSGCGKTTLLRIIAGL
EHAEAGRVFIGARDVTTLPPRSRKIAMVFQNYAVFPHLSVFENIAFGKASPERVKTQVGRAATLMH----
IENLLERYPAQLSGGQRQRVAVARALAVEPEVLLMDEPL

>D7BIX1_D7BIX0_1_526227
AKYRFPGRSLLISLVELPLSVSPVISGLVYVLLFGRLEAHDLKIIFALPGMVLATAFVTFSYVARELIPL
MQAQGREEEEAALTLGASGWQVFWRVSLPSIRWGLLYGVIMCNARAMGEFGAVAVVSGHILT-TTMPLYV
EMLYNEYQ---GAAAFAVASLLALLAL----------EGVSLDVRSGELVAILGPSGSGKTTLLRVIAGL
EIPDTGRVWFGEEEATFRPPGERRVGFVFQHYALFKHMTVFENVAFGRPDRRALEARVHELLRLVQLDWA
AQRY----PAQLSGGQRQRVALARALAVEPRVLLLDEPF

>D7BAC3_D7BAC2_1_526227
-SRKPQQRYLWLALVIIPFWTNLVIRTYAWQLLFAPLIEPGTALNPSSFAVYVGMVSAFLPFLVLPLYSS
VERLDWSLVEAAQDLYGGRSRVFFQAILPQTLPGLTVGVILTFIPAMGMFVVPDLLGGA-KYLLVGNLIQ
QQFFSSRD--WPFGAALSLGLVLLTLIALRIYR----RGVSLEIEKGEFFTLLGPSGCGKTTLLRIIAGF
ELPDEGKVWLNGADISSWPANRRPINTVFQSYALFPHLNVFENVAFGRFPKDLVEQRVEYALGLLQIEPF
ANRYP----HQLSGGQKQRVAMARALVNEPEVLLLDEPM

>D7BFA5_D7BFA6_1_526227
-------KQFLLLLVIIPFFTNFLIW-------IVLFGLPPAELFPSSFAVYLATVYTYLPFFVLPLYAA
VERIEWNQLEAAYDLGAGPLRGFWEAIFPQTLPGLLAGFLLTFIPAVGTFVIADLLG---GKVILIGNLI
QQQFGAAQ-NWAFGAACSMILMGLVLLGLWLYA-----GVDLEIKSGEFFSLLGPSGCGKTTLLRMIAGF
DTPDEGRILIAGQDMRGVPPYRRPVNTVFQNYALFPHLTVEQNIAFGRMPKDQIAKRVGWALELVNMQGL
ETRRP----HQLSGGQKQRVALARALVNEPEVLLLDEPL

>D7BAD6_D7BAD7_1_526227
YYIAFYTQGASKTFWYLMVLLPLWSV-------VSWPVIGGSSLSSSYLGMATVFVYVWLPYMILPVIAS
LERVPKSLIQASSDLGAKPGQTFWKVIWPLAIPGVAAGSIFTFSLTLGDYIIPQVVG-QP-GFFIGQMVY
IQQGTAGNLAAAFSVVPVVIIAIYLL-----------DDVSLEIYAGEFFSMLGPSGSGKTTCLRLIGGF
EAPSHGRIVLFGQDASKLPPYARDVNTVFQDYALFPHMNVRDNVAYAGIGRAERYRRAEEMLELVKLAGF
GDRRP----SQLSGGQRQRVALARALINRPKLLLLDEPL

>D7BIY5_D7BIY7_2_526227
SAGRGWLAEAVTAFNGVAANFAGVPLAFAFIATLGTDLYGLGFSLFSYWGLVVVYLYFQIPLMFLVMAPV
VSGLRREWREAAYGLGATPFQYWTRVVFPLILPATLAGTILLFGNAFSAYATPYALTSGVLPLVPLQIGS
ALQGNVSA-DPQQGAALALGMVALMLASLGLYLALAR-AFNLEVASGELVTLLGPSGCGKTTLLRIVAGF
EQPDAGQVWLEGEDITKTPPNRRHMGMVFQAYSLFPNMSAEENVRFGGLSRAEQEQRLSELFRLIGLEDV
RKRYP----HQLSGGQQQRIALARALAPRPKVLLMDEPL

>I5EF51_I5EF50_1_1005471
-HSKPSTRNILLLLVILPSWTSFLIVLNNFLLWLG-VIDQPLTILHTNLAVYIGIVYAYVPFMVLPIYTA
LIRIDYSLVEAALDLGARPLKTFFTVIVPLTKGGIIAGSMLVFIPAVGEFVIPELLGGP-DSIMIGRVLW
QEFFNNRD-WPVASAVAIIMLLLLIVPIMWFHKH---DDVSLTIYKGEIFALLGASGCGKSTLLRMLAGF
EQPSAGQIMLDGVDLSQVPPYLRPINMMFQSYALFPHMTVEQNIAFGKQDKLPKAEIASRVNEMLGLVH-
MQEFAKRKPHQLSGGQRQRVALARSLAKRPKLLLLDEPM

>I5E431_I5E437_6_1005471
SRLRFKGRMTINASFYTVYMFSGILLVVPLF-------KIITALGDTEMALIITMVTQTLPTAVFMLKSY
FDTIPDEIEEAAMMDGLNRLQIIFRITVPLAMSGLISVFVYCFMVAWNDYLFASIFLSSA--NFTLPVGL
NALFSTPDYIWGRMMAASLVTALPVVIMYALSER---KDFNLEIADKEFIVFVGPSGCGKSTTLRMIAGL
EEISGGDLLIDGKRMNDVPAKARNIAMVFQNYALYPHMTVYDNMAFGKIAKEVIDERVNWAAQILGLREY
LKRKP----GALSGGQRQRVALGRAIVREAGVFLMDEPL

>I5E6X6_I5E6X7_1_1005471
-KLPHKVRPLLLFLLIVPFWTNSLILNEFLLWLG----VIDTPIRIMFTPVIIGLVYILLPFMVMPLYSS
IEKLDKPLLEAARDLGASKLQTFIRIIIPLTMPGIIAGCLLVMLPAMGLFYVSDLMGGAKIGNVIVQFLN
IRDWPFGA---ATSITLTIVMGLMLLVY----------QLDLTINNGEFLTLLGPSGCGKTTVLRLIAGL
ETVDSGRIMLDNEDITHVPAENRYVNTVFQSYALFPHMTVFENVAFGKTPAAEI---TPRVMEALRMVQ-
LETFAQRKPHQLSGGQQQRVAIARAVVNKPRLLLLDES-

>I5EI71_I5EI70_1_1005471
TRIAKRSAIIGRIFSILPIVTPPFVVGLGVTLMMGRFGLTNTNWLYGFTGIWLAQVLAFTPMAFMILDGA
IKTIHPSLEEASYTLRASRWQTFNGVFVPLLKPALANAFLIVVVQSLADFSNPLVLG----GNFDVLATQ
IYFYITGSQDYQAASTLGAFLLLFSLLVF--------DNINLTIPQGQMVTLLGPSGCGKTTILRLVAGL
EKPSEGQIFIDGEDVTHRSIQQRDICMVFQSYALFPHMSLGENVGYGGVSRSEVKQRVKEALAMVDLEGF
EDRYV----DQISGGQQQRVALARALILKPKVLLFDEPL

>I5D9X9_I5D9Y2_3_1005471
ARMRFPGKATLLKGMLIFQMFPAVLSLVALYALFDRLGEYIPFIGLNTHGGVIFAYLGGIALHVWTIKGY
FETIDSSLEEAAALDGATPWQAFRLVLLPLSVPILAVVFILSFIAAITEVPVASLLLRDVNSYTLAVGMQ
QYLNPQNYLWGDFAAAAVMSALPITIVFLLAQRWLVNKDINLDIHEGEFVVFVGPSGCGKSTLLRMIAGL
ETITSGDLFIGEKRMNDTPPAERGVGMVFQSYALYPHLSVAENMSFGLKLAGAKKEVINQRVNQVAEVLQ
LAHLLDRKPKALSGGQRQRVAIGRTLVAEPSVFLLDEPL

>I5E3F1_I5E3F0_1_1005471
RYTSGKMKAFFYIAVMLPMWASYIVKAYAWTLLLAKPAVGGNTLSTSGLGRFLVFLYIWLPFMILPVQAA
LERLPPSLLQASADLGARPRQTFRYVVLPLAIPGIAAGSIFTFSLTLGDFIVPQLVG---PGYFIGNMVY
SQQGAIGN--MPMAAAFTLVPIVLIALYLAFV-----DGVSIAIKDGEFFSMLGPSGSGKTTCLRLIAGF
EQLSGGAISIFGKPASNLPPWERDVNTVFQDYALFPHMSILDNVAYGGVNKKQ---RAQEALEKVALGFV
QQRKP----SQLSGGQRQRVAIARALVNEPRVLLLDEPL

>I5DI82_I5DI81_1_1005471
VWFRFPLRNLFFWMIFITLMLPVEVRIFPTV-------EVIANLKMLDSYAGLTLPLMASATATFLFRQF
FMTLPDELVEAARIDGASPMRFFCDIVFPLSKTNLAALFVITFIYGWNQYLWPLLIITDVLGTTVAGIKG
MIATGEGTTWNSVMAAMLLTLIPPVVIVLVMQRAFVRKPLTLDVADGEFIVMVGPSGCGKSTLLRMVAGL
ERVTEGDICINDQRVTEMEPKDRGIAMVFQNYALYPHMSVEENMAWGGMGKQQIAERVKEAARILELDGL
LKRRP----RELSGGQRQRVAMGRAIVRDPAVFLFDEPL

>I5DT26_I5DT25_1_1005471
TRFNFPGRQLLLTLLDIPFAVSPVVAGLVYL-LFYGDEHNLQIMF-SWPGMVLVTIFVTCPFVVRELVPV
MLSQGSQEDEAAILLGASGWQMFRRVTLPNIRWALLYGVVLTNARAIGEFGAVSVVSGSILSLPLQIELL
EQDYNT-----VGSFTAAALLTLMAIITLFLKSM---NDISLDIPSGQMVALLGPSGSGKTTLLRIIAGL
EHQTSGHIRFHGTDVSRLHARDRKVGFVFQHYALFRHMTVFDNIAFGRPNAAAIKAKVTKLLEMVQLAHL
ADRYP----AQLSGGQKQRVALARALAVEPQILLLDEPF

>D8JTF2_D8JTF1_1_582899
AKFEFPGKNLLITLIDLPFSVSPVVAGLIYVLVFGRLLDHDIKIIFAVPAIVLATIFVTFPFIARELIPL
MQAQGKDEEEAAISLGASGIQTFLRVTIPNVKWALLYGVILCNARAMGEFGAVSVVSGHIN---TMPLYV
EILYNEYQ--FAAAFAVASLLALLALVTLALKTYVE-DDVSLNFPDGELVALLGPSGCGKTTLLRVIAGL
EHADSGRIILDGDDATTKDVRQRRVGFVFQHYALFRHLTVFENIAFGRPSEKDIRAKVGQLLELVQLSWV
ANRFP----SQLSGGQRQRIALARALAVEPRVLLLDEPF

>D8JXA3_D8JXA2_1_582899
-RAPKAWQPTLMMLVILPFWTSFLILLNLFLMHFG-IISEPLSILNTTTAVYIGIVYSYLPFMILPLYAS
LEKISPTLLEAAEDLGSRPWKAFWQVTFPLSLPGVLAGCLLVFIPAVGEFVIPDLLGGS-ETLMIGRTLW
NEFFNNRD-WPLSSAVAVVLLLVLILPIVFFQR----NNVTLDIYEREFFALLGPSGCGKSTLLRMLAGF
EMPTDGRTIVAGQDITNLPPYERPVNMMFQSYALFPHMTVEGNIGFGGMAKDKIAERVDEAMTMLELRPF
AKRKP----NQLSGGQQQRVALARAIAKKPRIVLLDEPL

>E8LPT3_E8LPT2_1_945543
LNQQVKGIRVVKSLFFFPFVISQVVVGLVFA-WFYDPVSILADEDYVTYGIIAAGLWPQISYCMILYLTG
LNNLDPEQIEAARLDGAKKWCMLWYVVIPQLRPATFIAIVVTVIGALRSFDLVATMTAGGWGSSTVLAYQ
MYEESIFNYGYGASVSVVLFL----------------HGVDLEIENGEFVVFVGPSGCGKSTLLRLVAGL
EEISDGEIHIDNQLVNDVDPAERGVAMVFQSYALYPHMTVEENMGFGGHPKAMIEKQVQSAAKTLQLDHL
LKRKP----KELSGGQRQRVAIGRAIVRNPKVFLFDEPL

>E8LQ03_E8LQ02_1_945543
MPTKGRWSAFCLIVLAIPLLIPLNVVGTIWQI-FGRDYNYAGNPLDAWLTVILMDVWHWTSLIALLCYSG
LRAIPDAYYQAANIDRASTWSIIRYIQLPKLKSVLLIGILIRFMDSFMIYTEPFVLTGGGNSTTFLSQTL
TKMAI-GQFDIGPAAAFSIIYFLIILLVSWV-------EMNHVWKQGGAYALLGPSGCGKSTLLNIISGL
MSPSQGDVMFDDVRVNELRPQDRNIAQVFQFPVIYDTMTVYDNLAFPKVHKAKIHSKVTEIAEILELTN-
---VLSKKAQHLTADEKQKVSMGRGLVRDDSAILFDEPL

>E8LZL1_E8LZL0_1_945543
TKWQFRGSNLFFSLLLFGCFIPFQVILLPMAAVL----GKL-GLANTTAGLVIVHVIYGMAFTTLFFRNF
YISIPDELVKAAKLDGAGFFTIFFKILLPISTPIIMVTVIWQFTAIWNDFLFGVVYS---SETQPITVAL
NNLVNTSTGYNVDMAAAIIAALPTLLVYVLAGKYFVRKGIDINIDSGEFLILVGPSGCGKSTLMNTIAGL
ENISSGEIVIDGNDVSEVEPKDRDIAMVFQSYALYPNMTVRGNIEFGKMPKQEIDAEVERVAAMLQIDHL
LDRKP----SQLSGGQRQRVAMGRALARRPKLYLFDEPL

>E8LUA9_E8LUA7_2_945543
-VYQFKGKTLLFGMLVGSMMIPPVLSLIPYFM-------IVKFLGLLDNSLAVWLPFTTTPFIFLMRQHV
VASVPKELLEAAKLDGAGEFRTYWSVVLPLMKPALATLAIVQFVFFWNMFMQPLVVLTTPENYVITQALR
SVQIPNTP-WGAVMLGTTISILPLVITYL--------KHFDFTVNDGEFVVFLGPSGCGKSTTLRMLAGL
ESITSGEIFVGDKLMNKIDAKDRDLAMVFQSYALYPHMTVYENIAFAGMAKEQIDIEVRKAAKMLELEPL
LNRKP----KELSGGQRQRVAMGRAMVRTPKVFLFDEPL

>E8LXB0_E8LXA9_1_945543
VHSNPATRNILLMLIILPSWTSFLII-----GILKNAIDEPLKILHTDVAVYIGIVYTYLPFMVLPIYTA
LMRVDYSLIEASSDLGAKPVTTLFSILVPLTRAGIIAGSMLVFIPAVGEFVIPELLGGP-DSILIGKVLW
QEFFNNRD---WPVASAVAIVMLLLLMIPIL------DNVDLTINQGELFALLGASGCGKSTLLRMLAGF
EQPTEGQIILDGEDLANIPPYRRPVNMMFQSYALFPHMTVAKNIAYGGMPSKEIDATVKHMLELVRMTDY
AKRKP----HQLSGGQKQRVALARSLAKKPKLLLLDEPM

>E8LR61_E8LR62_1_945543
-MCRLPSERILQWALVLPLAMPGYIVGYIFTDWFDFGEYWFPDIR-TLTGATIVLSLVLYPYVYLLCRAA
FMEQNVSLLQSARLLKCSPWESFRRISLPLVRPSIAVGLSLVAMETIGDFGTVSYFA---VNTLTAVYDT
WLGYSSLT---AAAKISAIMLVVVILL----------ESLSLEVEQGEIVCLLGASGCGKTTLLKAIAGL
LPLSSGVMSLNCMLIDDLPPEQRNIGMIFQDYALFPHLTVAQNVAFG-LRDLEADQQRAKVDEMLELVHL
TGYG-ERYPHQLSGGQQQRVAIARSLAYKPDLLLLDEPF

>E8LSW6_E8LSW5_1_945543
-KMPEKWRPFMLFLVIVPFWTNSLIMA------ME-IIDKPMRLMYTETAVMIGLVYILLPFMILPLYSA
IEKLDNTYIEAAKDLGANKIQTITKVILPLTMPGIIGGCLLVLLPALGMFYISDLLGGA-KNLLIGNVIK
SQVLNARDWGAATSIALTIAMAIMLYAY---------ANLNLDVNHGEFLTILGPSGCGKTTVLRMIAGF
ETADNGQILLDNQNVTQVPAEQRHVNTVFQSYALFPHMTVFENVAFGKVNAADIEPRVMEALRMVRLEKM
AQRK----PHQLSGGQQQRIAIARAVVNKPKVLLLDES-

>E8LVW2_E8LVW8_6_945543
SNKNIKAKKAWRFVFILPYAIPAFVTLLMFRLLLNGSVAFLSDPWMAKITVIAVSVWVGAPYFMLLISGA
LTNIPQDLYEASEVDGANKFQQFREITLPMVLHQVAPSLVMTFAHNFNNFGAIFLLTEGGAGHTDILITW
IYKLTLDFQYQIASVISIIIFLFLSVIAIWQ------HGIDLEINEGEFMVFVGPSGCAKSTTLRMIAGL
ESISSGDVHIGDRRVNDLPPKDRGIAMVFQNYALYPHKTVFDNMAFGKKPKDEIKRRVEEAAEKLEITDL
LYRKP----KEMSGGQRQRVAVGRAIVRKPDVFLFDEPL

>E8LVE0_E8LVE3_3_945543
ARMRFKGKDTILKAMMIFQMFPAVLALVALYALFDKLGQYIPFLGLNTHGGLIFSYLGGIALHVWTIKGY
FETIDNSLEEAAALDGATPWQAFRLVLLPLSVPILAVVFILSFIGVVGEVPVASLLLSDVNSYTLAVGMQ
QYLYPQNYLWGDFAAAAVLSALPITIVFLLAQRWLV-KNVDLDIQEGEFVVFVGPSGCGKSTLLRCIAGL
EDITSGDLYIGDERMNDVEPSKRGVGMVFQSYALYPHLNLYDNMSFGKADKSEIDKRVEHAAEILQLSHL
LERQP----KALSGGQRQRVAIGRTLVSQPNVFLLDEPL

>E8LTJ0_E8LTI8_2_945543
AANNVPFRNAIMAFLISPMIVPVIISAAAMY-FF----YTRLDLSQTFTGIVLAHAALGTPFVVITVTAT
LSGFDHSLVRAAYSLGANPLYTFRHVTFPLIRPGMISGGLFAFGTSFDEVVVALFIT---VEQRTVPRQM
WSGIREQI---SPTILAVASMLILM------------KDFNLAIEPGEFVTMLGPSGSGKTTCLMMLAGF
ETATRGEIFIDGTPVNNLAPHKRDIGMVFQNYALFPHMTIAENLAFPNMSPEEVDKKVQSALEMVELEHV
ATRYP----KQLSGGQQQRVALARALVFEPKLVLMDEPL

>E8LV06_E8LV04_2_945543
------------------SGVPLSF-AFIIILGTNGQYGLLGDFDYGKWGLLAIYIYFQIPLAVLLLYPA
FDALSDDWQAAAALLGAKTSQYWTKIALPVLSPALFGTFIILIANAIGAYASVYALTSGN-YNVITIRIA
SLVSGDLF--LEPNLAAAISVILMLLL----------EQIQFSIEQGEFITLLGPSGCGKSTLLRSLAGL
NPVDGGEIWVNGEEITHQVPQERGIGMVFQSYALFPNMTVEGNVAFGKLSADEIQREVAKVIELVDLKGK
EKHYP----HQLSGGQRQRVALARALVVKPRILLLDEPL

>B1Z3Z8_B1Z3Z6_2_398577
LNQNVYGIRLVKSLFFAPFVLPGVVVGLVFSW-FYDGIPVLGDPRYATYGVIVAALWPQIPFCMILYLTG
LTGINGEIVEAARMEGARGFTLLWHVILPQLRPATFMAVVLTVIGALRSFDLISVMTGGGFDSSTVLAYF
MVDQAIKYYREGYSAAIAVVLFAIMLVY---------RDVNLEIASHEFCVFLGPSGCGKSTLLRMIAGL
EDVTEGELRIGGARMNDTPPAERGVAMVFQSYALFPHMTVFENIGFGGTPKDEIRRRVTEAARVLQLDAL
LDRKP----KALSGGQRQRVAIGRAIVREPRVFLFDEPL

>B1YW70_B1YW68_2_398577
-RREFAGKRVLLALLTFPLAFPGVVVGFMVIMLAGRKLTGDKWVFYSVAGLFVGYLYFSIPRVIVTVIAA
ASKLDASLEEAARSLGASPWCIFVDIVLPALAPGLIAAGAICFATAMGAFGTAFTLATD-LNVLPMTIYT
EFTLNANIAAAGLSIVLGIVTWAVLALARRF------EPLDLSIGAGETLVLLGPSGCGKTTTLRLIAGL
DTPAGGTIAFGGDDVTALPIERRQVGMVFQNYALFPNLTVRGNVGYGKTEPRALRERVDELLAMMRLDAH
ADKPV----DQLSGGQRQRVALARALAVRPRVLLLDEPL

>B1YQZ3_B1YQZ4_1_398577
-RSNPATRNLLMMGVMLPFWTSFLILLNNFLMWIG-LTHTPIELYRTNYAVYIGMVYSYLPFLVMPLYAH
LVKMDLRLLEAAYDLGARPWRAFVQITLPLSRNGIIAGCLLVFIPAVGEYVIPELLG---NTLMIGRVMW
NEFFNNAD--WPMASAVTCAMVLLLLVPMAMFQHF--RSVNLTVRQGELFALLGSSGSGKSTLLRMLAGL
ETVTSGKILIDGEDLAQMPPYKRPVNMMFQSYALFPHMSVEANVAYGGTPKAELKERVAAALELVQMSKY
AKRKP----HQLSGGQQQRVALARSLVKRPKVLLLDEPM

>B1Z2H0_B1Z2G7_3_398577
LNQAVAGIRLVKSLFFAPFVLSGVVVGLIFSW-FYDGIPVLGDARYATFGIVFAALWPQTAYCMILYLTG
LTSVNPEQIEAARMEGARGFALLWHVVLPQLRPTTFMAIVVTVIGALRSFDLISVMTGGGFESSTVLAYY
MYDQAIKYYRLGYSASIAVVLFAIMLVY---------RDVDLEIGAHEFCVFLGPSGCGKSTLLRMIAGL
EDLSDGELSIDGRRVDDVPAAERGVAMVFQSYALFPHMTVYENMAFGRVPKAEIDRKVRDAARILQLDTL
LERKP----KALSGGQRQRVAIGRAIVREPGVFLFDEPL

>B1YUK6_B1YUK7_1_398577
THWRFRGADALFTMMLVGCFIPFQVILLPMAR-L----QGMLGLANTIPGLVFVHVVYGIAFTTMFFRNF
YVSVPAELVKAARIDGAGFFTIFTKILLPVSLPIFMVCLIWQFTQIWNDFLFGIVFS---VDSMPITVAL
NNLVNTSTGDM---AGAIIAALPTLLVYVVAGRYF--KGVDIEIEDGQFLILVGGSGCGKSTLLNMIAGL
ETVTSGEICIDGKVVNDLSPKDRDIAMVFQSYALYPSMTVRENISFGKVPKSEQQQIVERVSAMLQIQHL
LDRKP----GQLSGGQRQRVAMGRALARDPSLFLFDEPL

>B1YP78_B1YP77_1_398577
-RAEPGRRNVLMMAVMLPFWTSFLII-----GILKDIIHSPLRLYHSDAGVYIGMVYSYLPFMIMPLYAH
LVKMDLTLLEAAYDLGAKPWVAFTRITLPLSKNGIIAGSLLVFIPAVGEYVIPELLGG--DTLMIGRVMW
DEFFNNMD--WPMASAVTVAMVLLLLVPMALFQY---DNVNLTIAKNELFALLGSSGCGKSTLLRMLAGL
ETATSGKILVDGEDLASLPPYRRPVNMMFQSYALFPHMSVESNVAFGGTPKNEIKERVADALALVQMSKY
AKRKP----HQLSGGQQQRVALARSLVKRPKLLLLDEPM

>B1YVS6_B1YVS4_2_398577
FFPNRRTQKVLLWMLSTK-MMPSVGVLVPIYLL-----WKNAGLLDTVSGLVIVYTLINLPIAVWMTFTY
FNEIPKDILEAGRIDGASTWQEIVYLLMPMALPGLASTALLLVILSWNEAFWSINLSSSN--APLTVFIA
SYSSPEGLFWAKLSAASLLAVAPILIVGWLSQKQLVRRNVNLDIADGEFVVFVGPSGCGKSTLMRMIAGL
EDISSGELLIDGAKVNDVPSAKRGIAMVFQSYALYPHMTLYDNMAFGLKLAGAKKPEIDQAVKQAAKILH
IDHLLERKPKQLSGGQRQRVAIGRAITRKPKVFLFDEPL

>B1YQG0_B1YQF9_1_398577
LRRNSPYQKFVTTLLVIPITLGTVLVADGMLTYFGPLYTDEVRLTHNYWGVLLSLIVSGFPFAFLLMLSY
ISGIDPTLARAAATLGANPWQQFRRIYLPLLVPGLTMAACLSFVQAFSVFPSAVLLGAPAISIAAAAAFE
SYDYSLAS---AIAIVMGFVQLLVVASML--------DGLDLDIRRGEFIALLGPSGCGKSTALNCIAGL
QPLTRGGIWLDDTRIDVLPPERRGFGMVFQNYALFPHMSVLDNVGFGGVPKQETRRRAQQALELVQLVGH
EGKLP----GQLSGGQQQRVAIARAIVIEPPLVLMDEPL

>B1Z1K1_B1Z1J8_3_398577
TKADFRGKGLLMAVLLSPMIVPVVVVGVGMYLFF----APL-GLANTYTGLIAAHAALGVPFVVTTVAAT
LQGFNQNLVRASLSLGANPVTTFFRVTLPVIAPGVMSGALFAFATSFDEVVVTLFLA---ADQTTLPRQM
FTGIRENI--SPTIAALATILIIFSTSL---------KSLDLDIHRGEFLTLLGPSGSGKTTCLMMLAGF
EFPTGGEIWLDGELLNTVPPHKRNIGMVFQNYALFPHLTVEQNVAYPTVRKLSAAERAERVAHALKMVQ-
MERFAKRYPAQLSGGQQQRIALARALVFEPKLVLMDEPL

>B1YZY8_B1YZY9_1_398577
-------RSLFLLVILAPLLVSV----------VVRAGLGPYKLEYTTFAIVIALVHVMLPFMVIPVWTA
LQRLDPQTEHAALSLGASPFTTLRRIVVPQLMPGVLSGSLMVFGLSASAFAIPGLLG---GRRLKVAATA
VYDEFLGSLNWPLGATIAVLLLIANLVVMLTY-----ADVNLSVEQGEFVSLLGPSGCGKTTTLQMIAGF
VDVTRGRIALDGQDITHMKPNRRGLGIVFQSYALFPHMSVAENVGFGDMRGVDKAERAERIRAALALVR-
LDALAHRFPRELSGGQRQRVAIARAIVIEPPVLLLDEPM

>B1YRS8_B1YRS9_1_398577
VYFRFPFRNTAFWLIFITLMLPVEVIFPTVQV--------VSTLHLTNAYAGLTLPLIASATATFLFRQF
FMTLPDELMDAARIDGAGPMRFFWDVVLPLSKTTIAALFVITFIYGWNQYLWPILITTEALSTAVVGIKT
MIASGDAATWQYVMAATLLAMIPPLVVVLAMQRWFVRHGIDVEIADGEFVVLVGPSGCGKSTLLRMIAGL
ETVTDGEIAIGDRVVNALEPKDRDIAMVFQNYALYPHMTVAQNMGYGGIERATIDARVAAAAKILELEPL
LARRP----RELSGGQRQRVAMGRAIVREPSVFLFDEPL

>B1YPM8_B1YPN0_2_398577
VRYRFPLKRLVDAIVDLPFALPTSVAGISLAAVYATLAPFGIKIAFTPIGVLVALTFIGLPFVVRTVQPV
LEDFEREQEEAAACLGASRWLTFRRVVLPAVLPALLTGFALAFARALGEYGSVIFIAGNVTSLLIITKLE
QYDYAGAT---ALAVVMLVVSFLMLLLIN--------DNVSLDFPAGELVALLGPSGCGKTTLLRVIAGL
EHADAGQVVLQGLDVASVGARDRQVGFVFQHYALFRHMTVFENVAFGRPSEAVIRAKVHELLKLVQLDWL
AQRY----PSELSGGQRQRIALARALAVEPKVLLLDEPF

>B1Z0T0_B1Z0T1_1_398577
FFRPFPGASLVTRFLELYVAFPSFLVAFTLIFLYGSLESPPLDFLFGIGGVILAQTVFYTPFVVRPTLAS
FATLDLRLIEAARSLGASGWMLARRVVLPIAWPGIAAGTVLCFLLTLNEFGILLVLGSARLVTLPVAIYS
SATVDLDL---PTASAGAVVMLALSLALYAVYRRVNREDLSLSIGAGEFLTVLGKSGCGKTTLLRFIAGF
VKALTGTLTVAGRDLTYAPPHKRNLGLLFQNYALFPHLSVFENVAFGGMASSEVTRRVADALKLVQLGDA
GHHL----PAQLSGGMQQRVALARALVIEPDVLLLDEPL

>I4BIM4_I4BIM3_1_710421
IARYRAGGTLTRFGMLAAQVLPPAVLVFPFLTMA----YAL-RLTDTLVPVIFSHLSFVLPVVTWFLIGF
FEAVPRSLEEQAQVDGFGRFAAFRLVVLPQVLPGIGAAAIFGFTLSWNDLFYGLILA--PKAAILPVAIA
GFNTFRGVQIGSMSAAILIAVIPVVVASFFIQRKLVQ-GLDLELPDGSFTVLVGPSGCGKSTTLRMLAGL
ETVTSGTISIGERDVTALQPRERDIAMVFQNYALYPHLTVVENIAFPKTPRREALARATEIGESLGLSKM
LGRKP----KDLSGGQQQRVAIGRAIIREPSVFLFDEPL

>I4BID8_I4BID7_1_710421
ARLEFPGKKLLLSLALGIAMFPQAALVGPLFDM-----WRGLGIYDTWLGLIIPYLTFALPLSIWTMSAF
FRQIPWEMEHAAQVDGATQWQAFRKVIVPLAAPGVFTTAILTFFFCWNDFLFAISLTSTDSARTVPAALA
FFQGASYFEVPYIMAASVIVTIPVVILVLVFQRRIVANDVSLDIADGEFMILVGPSGCGKSTLLRMIVGL
EDITSGDMLIGDKRVNDKAPRDRNLAMVFQNYALYPHLTVFENIAFPKLSDDEIRKRVTEAADTLELGEH
LDRK----PANLSGGQRQRVAMGRAIVRQADAFLFDEPL

>I4BKC6_I4BKC5_1_710421
ERTDLPGRRWWRPLFVAPLAVPAFVNSYAWTTV--------VPSAHGLAAAVLVTTLSYFPFVYLPVLAT
LRRLDPAIEESARALGSSTTGVFYRVVVPQLRLAILGGALLIGVHLLSEYGAFAMLR---FDTFTTAIFQ
QFQATFDG--AAGSTLGAVLVLCCLLL----------DHIDLSVEPGTVTAVVGASGCGKTTLLRLIAGF
DRPDRGTIAIAGRTVADVAPHRRSIGYVAQDGALFPHLTVGQNIAYGTLRGSAMNARVAELLETVSLDTA
LARR---RPHELSGGQQQRVALARALARRPVLMLLDEPF

>I4BD12_I4BD14_2_710421
KIASPVVRVALVVAVTTPLWASYLVKAYAWRMLLSPSWATGYSPGYGLVATVITLTYLWLPYMVIPVFAA
FQRVPDALVDASSDLGASDLTTLRLVVAPMVFPGIAAGSIFTFSLSLGDYIAVTIVG---KTQMLGNVIY
GQLVTANN--QPMAAALSLIPLVAILLYLL--------GADLAIDDGELFAILGPSGSGKTTLLRLIAGF
EQPTAGTIKLGGKDVTALPPARRDTNTVFQQYALFPHMTVAQNVEYGGVGKDERRRRAAEALEMVRLGGH
TARK----PAELSGGQQQRVALARALVGRPRVLLLDEPL

>I4BLF5_I4BLF4_1_710421
-RNRFRGKSILQAVIDLPFAVSPVVVGVALILLWGSQNDLGLRIIFGFPGIVLASVFVTVPFVIREVEPV
LHELGTDQEEASATLGATWWQTFWRITLPSIRWGLTYGIVLTVARTLGEFGAVIMVSANLSQTLTLLVAD
RYNRGAEY---GAYAISTLLMTVAVLV----------DDVDFVVPAGSLTALLGPSGSGKSTLLRAIAGL
DRPDTGTITIHGNDVTDVPPQKRGIGFVFQHYAAFKHLTVRENVAFGKKSKAEIKAKVDNLLEVVGLAGF
QTRYP----NQLSGGQRQRMALARALAVDPQVLLLDEPF

>I4BQQ7_I4BQQ6_1_710421
LRPVRKTQDALFFFMS-TKMLPVVAVILPLYVIV----SNI-GLLDNIWALVVLYSAMNLPIAVWMMRSF
FLEVPGELLEAASLDGASLWRSVREVILPLVSPGIAATALICVIFAWNEFFFAVNLTAVNQTMPVYLVGF
IAGEGQYW--AVLSAAATMAALPVILCGWFA------DNLNLDIADGEFIVLVGPSGSGKSTALRMLAGL
EDIDEGAIEIGGKDMTGVPSKDRDIAMVFQNYALYPNKTVAENMGFAGVPADERRRKVEEAAKLLDLTEF
LDRKP----AKLSGGQRQRVAMGRAIVREPKVFCMDEPL

>I4BC66_I4BC67_1_710421
-FVPFPGSSVVGRLIDTVLALPSFLVTLAFTFLYGSASSPLLNFLYTPAGVIAAEITFFTPFVVRPLLAA
FALIPTAQLDVAASLGASPSMVLRRVVLPDAWPALAGGGSLVLLLTLNEFGIVLFTGAKGVITLPVLIYT
RGIVTFDL---PGAAVIATVQVLLSLALYWLYR-----DFSLRVAAGETVALLGPSGSGKSTALNALAGF
VRPTSGTVRLAGRDVTSLPPARRGIGVVLQSYALFPHMSVADNVAFGKIARRDITPRVAEALDMVGMADY
QKRLP----RELSGGQQQRVAIARALAIRPAVLLLDEPL

>I4BKG5_I4BKG4_1_710421
YAAGRWQYKGLMFQMLSFRFAPELMVIVPLF-VI----YNQIGLFDTKVGMIWVLQLVTMPLVVWILRSY
FQDLPEDLEQAALLDGYTRRRAFLMVALPIVRPGIAAAALLAFIFAWNNYVFPLILADSNAGTVTVAITK
FLGGGGQAYYNLTAAAALIAALPPLVLALTIQRYLVRDDLSLDIADGEFFVILGPSGAGKTTTLKSIAGL
VDIDSGAVSIGGVDMTRVEPYHRNVAMAFESYALYPQKTVAENLASPRYSADEQATRIHQVTTTLGIDHL
KNRLP----RELSNGQRQRVALGRVLVRPADVYLLDEPL

>I4BR62_I4BR61_1_710421
-LRAPWARGMVEFLCLLPLTIPALVIVVGLRNVY---LWVVYFLGESPLTLTFVYVVIVLPFAYRALDAA
LSAIDQTLSEAARSLGAGWTTTILRVVVPNIWSGILSAAFISIAVVLGEYTIASLSG---YETLQVQIVL
IGKSN--------------------------------DGLTLHIQPGEMVALLGPSGCGKTTALRILAGL
DEATSGTVKVGGVDVGGVPANKRDMGMVFQAYSLFPHLTVLDNVAFGKMRGKAKRERAAEMLELVGLGAL
GNRYA----KELSGGQQQRVALARALAIRPRVLLLDEPL

>A6AMQ1_A6AMQ3_2_410291
-VYKFKGKNVLFGMLVGSMMIPPVLSLIPYFM-------IVKFLGLLDNHLAVWLPFTTTPFIFLMRQHV
VASIPKELLEAAKLDGAGEFRTYWSVVLPLMKPALATLAIVQFVFFWNMFMQPLVVLTTPENYVITQALR
SVQIPNTP-WGAVMLGTTISILPLVITYL--------KHFDFTVQDGEFVVFLGPSGCGKSTTLRMLAGL
ESITAGEIYVGDKLMNKIDAKDRDLAMVFQSYALYPHMTVYENIAFAGMPKDQIDVEVRKAAKMLELDAL
LDRKP----KELSGGQRQRVAMGRAMVRTPKVFLFDEPL

>A6AJG2_A6AJG5_3_410291
ARLRFKGKNTILKAMMIFQMFPAVLALVALYALFDKLGQYIPFLGLNTHGGLIFSYLGGIALHVWTIKGY
FETIDNSLEEAAALDGATPWQAFRLVLLPLSVPILAVVFILSFIGVVGEVPVASLLLSDVNSYTLAVGMQ
QYLYPQNYLWGDFAAAAVLSALPITIVFLLAQRWLV-KNVDLEINEGEFVVFVGPSGCGKSTLLRCIAGL
EDITSGDLYIGDQRMNDVEPSKRGVGMVFQSYALYPHLNLYDNMSFGKADKAEIDKRVEHAAEILQLGH-
---LLERQPKALSGGQRQRVAIGRTLVSQPDVFLLDEPL

>A6AKM9_A6AKM5_4_410291
LNEIKFLSSLFRTIMFIPVVTSITV-AMIIFDFVSGEPVFWKFEEWLPMPIAVFSAWKWFGVQMIIFLGG
IASIDKSLFEAADIDGASWWRKTKKITLPMIMPQIIFVMTMNIINGLQMFIEVFMNFDLNYQSALTPVLY
LYQTGFEQMTIGLMLACVIYLL---------------HDVSLDIKDGEFMVLVGPSGCAKSTMLRMVAGL
ESITDGQLIIGDRKCNDLPPKDRGIAMVFQNYALYPHMTTYENLAFGKKPKAEIEQRVAKAAELLEITEL
LDRKP----KQMSGGQRQRVALGRAMVRNPDVFLFDEPL

>A6AQJ0_A6AQI9_1_410291
VFFRFPGRMLAFWMIFFTLMLPVEVRIMPTF-------EVITNLNMLNSFYGLTIPLIASATATFLFRQF
FLTVPNELVEAARIDGAGPIKFFFDILLPLSRTNIAALFVITFIYGWNQYLWPLLITTD-VQYYTIVMGI
KQMLGVVDGWNKIMATTIIAMLPPVIVVIAMQKAFVKQKLNLDICDGEMVVLVGPSGCGKSTLLRMIAGL
EEISSGELKIDTTIVNDLEPGERDIAMVFQNYALYPHMTVYNNMAYGLRNRKTPKAEIERLVHEAAKMLE
LDHLLDRKPGQLSGGQRQRVAMGRAIVREPKVFLFDEPL

>A6AK51_A6AK52_1_410291
------FKGLFQILGTAPILAPSLLPAISLIFLFGNKEMLLGNSVYGVIGISMGLIFWTFPHALMILTTS
LRTSDARLYEAARALKTSPIKTFFMVTLPAAKYGLISTLIVVFTLVITDFGVPKVIG---SYNVLATDIF
KQVVGQQN---FAMGAVTSIMLL--------------KKISLAIEKGEFVCFLGPSGCGKTTLLRAIAGL
DLPTSGAIFQNGQETTFLPPEKRDFGIVFQSYALFPNLTVQENIAVGGMSTKEALEKVDYWLETIGLPTS
GE----KFPNQLSGGQQQRVALARALALSPGLLLLDEPL

>G4A2X0_G4A2X1_1_907487
TRIAKRSVWISKLFSILPMVTPPFVVSLGVMLMFGRHFGITANWLYGFNGILISHTLALTPMAFMLIEGA
LKALSPKLEEAGVMLGANRWQSFRFIVLPLLKPALANAFLIVMVQSLADFSTPFVLG----GNFDVLATQ
IYFYIVGAQDYLATSTLGVILLAISLSIFWL------QDFNLSFQKHKFTTLLGASGCGKTTILRLIAGL
EEPDKGQILCDGRDLSRLAPQQRGVGFVFQSYALFPHLTVSENVAFGDENATNIAAKVRNALKMVELDGF
ETRRI----EQLSGGQQQRVALARALVIAPQILLFDEPL

>G3ZYS7_G3ZYS8_1_907487
-KIHPKYRPLLLFLVVLPFWTNSLIG-------VKGILSEPIRILNTEVAVIIGLVYLLLPFMILPLYSS
IEKLDGRLLEAAKDLGANAFQRFFRVILPLTMPGIVAGCLLVLLPAMGMFYVADLLGGAKVGNVISEFLI
SRNWPFGS---AISIGLTILMALLIFVY---------KDFNLTINNGEFLTILGPSGCGKTTVLRLLAGL
EELDSGNIVLDGEDITNVPAEKRHVNTVFQSYALFPHMTIFENVAFGKVPKAEIKPRVLEALRMVQLEEM
ADRKP----TQLSGGQQQRIAIARAVVNKPKVLLLDES-

>G4A0W5_G4A0W4_1_907487
TRTDLPYKGFMKVMFLVPFMLPSFIGALAWKMLLSPLGFEEPVFNYSYAGIMAVETMYLFPFVFIQVCGA
LERMDPTLEESARISGAGLFTITRKITIPLVMPSIVSGALLIMLYSMAHFGTVAVLGIENIFNIPTLIYE
RIHQSAGSFRTGTVLATVLVFTAAF------------KNLSLTVKDGECFTLLGPSGCGKTVLLRLLAGF
DVPDSGRILIDDTVVSDIQPDQRGLGVVFQDYAVWPHMTVFDNIAYPNLDKETLKAQVMEVVGLVNLTGL
EQRLP----SQLSGGQQQRVALARALVAKPSLMLLDEPL

>G4A4V9_G4A4V8_1_907487
LRKKLPAKVTIITILRAPMLVPGLVAAFLFVNMISYKTL---QNDEFGWGVVILQMWKNIPFALILIGGA
VNSLKTDLLDAAANLGSTPWQRFRYVIFPLTLGAVQVSFILIFIGALGDFAFYSIAGPRS---TYSLARL
MQMSAYEFEEWNQSAVMALTIMLTSAFFTILVSL---NNITFIAEEGEFVTLLGPSGCGKTSLLKLIAGF
HIADEGEILIGGKNVNEVPPEKRNTAMCFQSYALFPHLNVSHNICYGKIDIEEQKQRLNLALKQMDLDFH
KLKL----PSELSGGQQQRVALARAMVTRPDVILFDEPL

>G3ZZW6_G3ZZW7_1_907487
TRIAKRSAVIGKIFSILPIVTPPFVVGLGVTLMLGRYLGFDSNWLYGFTGIVIAHTLALTPMSFMILEGA
LKSIHPSIEEASYTLRANRYQTFFNIIFPLLKPALANSFLVVAIQSIADFSTPLVLG----GSFDVISSQ
IYFYIAGSQDYASASTLGTILLVFSLGIF--------DNLDLTIKRGTMVTLLGPSGCGKTTVLRLVAGL
ENPTSGQIFIDGEDVTKSSIQNRDICIVFQSYALFPHMSIGDNVGYGNVSKEERKQRVKEALELVDLAGF
EERYV----DQISGGQQQRVALARALVLKPKVLLFDEPL

>A5MT04_A5MT05_1_406563
MSFNSVLYAGIVTFVTLLISYPTALWLMLIILPTWIIGIGSQQLLFTDFSFIFVASYIELPFMILPIFNV
LDDMDNNLINASYDLGATKWETFRHVIFPLSMNGVRSGVQSVFIPSLSLFMLTRLIGGNR-VITLGTAIE
QNFLTNDN--YGMGSTIGVILILTMFITMWVT--------------------------------------
-----------------IPTNKRDVHTVFQSYALFPHMNVFENVAFPKIDKKEIEQRVAEVLKMVQLEGY
EKRSI----RKLSGGQRQRVAIARAIINQPRVVLLDEPL

>A5MV28_A5MV29_1_406563
RKHKSRFDFLFEYGALLPWLLPSTLLAVSLLFTFNQFLV-LNQILVGSLVLLIAYIVVKIPFSYRMVRAI
LFSVDDEMEDAARSMGASPFYTMMKVIIPFILPVVLSVIALNFNSLLTDFDLSVFLYHPLLGITIRSAGD
ETATSNAQ---ALVFVYTIVLMIIS------------DNLNLDIHEGEFFTFLGPSGCGKSTTLRALVGF
LDPSSGSIEVNGTDVTHLEPEKRGIGIVFQSYALFPTMTVFDNIAFGKVAPDVIKAKVSAVAAKIKISD-
--QQLQRNVSELSGGQQQRVALARALVLEPKILCLDEPL

>D9WXZ0_D9WXY9_1_591159
-FRAGRWRNLILILVIAPFFTSFLIRTLAWKTILADGWTAGDRVLATPLAVVCGLTYNFLPFMILPLYTS
LERIDGRLHEAAGDLYAKPSTTFRKVTFPLSMPGVVSGTLLTFIPAAGDYVNADLLGST-DTRMVGNVIQ
TQFLRVLD--YPTAAALSFILMAAILLMVTL------HPLDLTVPQGSFFALLGASGCGKTTTLRMIAGL
EEPSSGTVSLGDQDVTALPPYKRPVNTVFQSYALFPHLDIFENVAFGRRGLKSVKKQVEEMLELVQLGEQ
ARKKP----HQLSGGQQQRVAVARALINHPKVLLLDEPL

>D9X9E9_D9X9F0_1_591159
YASARWRFKGSENLMFTLLFAPELTVIIPLFV-L----YQKLGLFDTYVGMVWVLQLVTLPLIVWIMRSY
FADLTPELEQAALLDGYTRKQAFFRVALPLVKPGIAAVSLLAFIFAWNNFVFPLILTSNETVTVGALSFL
GGDRPKYN---LTAAAALVSVVPPLLLALTIQRYLVRDGLELEVREGEFFCLLGPSGAGKTTTLKTVAGL
EQPDSGTVLLGGEDMRGVEPYDRGVAMCFESYALYPHRSVYDNLASPRLPAAEARQRIGAVAELLGISAL
LDRPV----GRLSNGQRQRVALGRVLVRPAKAFLLDEPL

>D9X6V3_D9X6V2_1_591159
-RVEFPGRGLVRALVTLPLVLPPVVGGVALLMALGRDSWFGITLPFTTTGVVIAEAFVAMPFLVISVEGT
LRAADPRYEEAAATLGASRFTAFRRVTLPLIAPGIAAGAVLAWARALGEFGATITFANFPTQTMPLAVYL
ALQND-------PAAAIALSLVLLAVSIAVLAGLRDR-DVELTAAPGDVVALLGPNGAGKTTALRALAGL
VPLTGGHLRLDGVEMDRMPPDARPVGVVFQDYLLFPHLSALDNVAFGGATKAEARAQAAAWLERLGLAEH
GSA----KPRRLSGGQAQRVALARALATRPRLLLLDEPL

>D9XJ48_D9XJ49_1_591159
VALTRRDAGRFVRGFDALLMLPLGVVGFGFLIAL---DEPPLDLRSSWILVPLAQALVGVPFVVRTMLPV
LRAVDVRLREAAAVLGASPWRVWREVDLPMVRRALLVAAGFAFAVSLGEFGATVFIARPDPTLPVAVARL
LGRPGELN----YGQAMALSTILMVVCAVA-------DAVDLEVAEHEIVCVLGPSGSGKSTLLRAVAGL
QPLDSGRVVLDGRDQAGMPAHRRGVGLMFQDHQLFPQRDVGGNVAFGGAHKRQQAERVEELLELVGLPGA
DRRAV----AALSGGEQQRVALARALAPSPRLLMLDEPL

>D9XDD3_D9XDD2_1_591159
FRLGFIKNSDIVFFFVSQRIMPPVVLVIPFFYL-----LQWGGLLDTVPGLVIVTVALLLPIAVWVMVDF
FNGIPREIDEMAMLDGCPPFQTFVRAILPNSLPGLTVAAMFCAVFGWNDFFFAFRLT---FTEVQTLPQA
VVALNSSIPWWTLSAAALFGVAPLILLALWVERLLSKRNVTATFRPGRLHTVIGRTMAGKTTLLRALAGL
QQVDSGSLTRAGEDFLKTPVWRRDTAMVYQQFINYPHLTVFANVAFPGLSRDEIRRRVRHSLASVGLTDF
EKRRP----SQLSGGQQQRVAMARALARGTGILLLDEPL

>E1MFJ0_E1MFI9_1_866770
VKVRCRGKRILHLLSLLPIVSPPFAVATASITLFGKQLL-GLDWHIYGLPLTLVLSLSFFPVAYQNLAGM
LKALDPATEEASASLGGNAWTVFRTVTFPMLIPGFAASFLLLFVEGIADLANPLVIGGD-FTVLAARAYI
AINGEYNT---AAGAAYSLLLLVPALLVFVVQRY---DRVNLDIKPGEFITLLGPSGCGKTTTLRMIAGF
ENATSGKVMLDGEDMVKLPPNKRPMSMVFQSYALFPHLSVRQNVQYGKMPKQQMDNDVDVALTAMNLTMM
ADRAP----NQLSGGQQQRVALARAMVMKPKVMLFDEPL

>E1MFG6_E1MFG5_1_866770
TRTNLWGRKWLSTGLLIPYMLPSWTFALAWLSLFKNGINPPDYLAYGSVPIIVVLTIHYMPFVLMLFGNA
LTRFDSQLEDSARILGASPATVAKRVILPLMRPSLVSSLTLVFARCLGDFGVTYILG--VVSYDVLATSL
FRASTSRQ--SGATAVLALCIILLGIASVLIDA----SNLNLEIKNGEFLCLLGPSGCGKTTTLRMIAGL
EHPSAGSITVGDRVVDSVPPEKRGMGLVFQSYALWPHLTIAQNVDFGKIDRVQRERMAAKVMDALGIAKY
AKRYP----SELSGGQQQRVALARMLVVNPDVILLDEPL

>E1MC06_E1MCZ7_9_866770
-SIGGKLAGLFRVIFFVPVVTPMVANALIWRLMFDEPTPWLASEFWAMVVLVMMSLWQIIGYNIVVLGSG
LNNINPSVLEAAKVDGAGPFKRFFKVIFPLLSPALFFCTVMTLIGAFKIFAQPYMLTKGGSTTTIVLYLY
NQGFSYDK--LGYASAIAWVLFVIVMLITALQ-----DALDLEIKDGEFLVLVGPSGCGKSTSLRMLAGL
EEVNSGRILIGDKDVTDVQPKDRDIAMVFQNYALYPHMTVRDNMGFAGTPKDEINRRVEEAAKTLDLTQY
LDRKP----KALSGGQRQRVAMGRAIVRKPQVFLMDEPL

>F8A3I2_F8A3I3_1_593907
-RTEFPGQRVVRALVMLPLVLPPVVGGVALLMAFGRDQWFGVTLPFTSAAVVLAETFVAMPFLVVTVEGA
LRSADTGFEEAAATLGATRMTVFRRVTLPLIGPSLAAGAVLCWARALGEFGATITFASFPTQTMPIAVYY
ALETD-------PDAAILLSLVLLLVSV----------DVRLRAAPGEVLAVLGPNGAGKSTLLGAIAGL
TPVTAGRIVLDGHVLDDVETAHRPVGLVFQDYRLFPHLTVLDNVAFAGAGRARSRAQAQVWVDRLGLTEL
AARRP----RDLSGGQAQRTALARALAAAPAALLLDEPL

>F8A7S0_F8A7R9_1_593907
VRYRFWGRRFLSAVIDLPVSISPIVVGVALILVFGTSAGF--RVIFAVPGMVLATVLVSLPLVLREVVPT
LEEAGIEQEQAAQSLGANAWQRFWRITLPTIKWALAYGVALSLARSLGEFGAVRVVSGSVL---TLYVND
SYQEFGADAFAAAFVLMAIAVAL--------------QDIDLDVKPGGLTALLGPSGGGKSTLLRIIAGL
DYPDRGTVRIAGRDATYLPPQRRSVGFVFQHYAAFKHLTTARNVAFGKRPKAEIRDRVRELLELVHLEQF
ADRLP----SQLSGGQRQRMALARALAVQPEVLLLDEPF

>F8A7E5_F8A7E6_1_593907
ARLDFPGKRLVLATALGVSIFPVISIVTPLFNL-----WRNIGLYDTWLGLIIPYLSLTLPISIWTLAAF
FRQIPWELEQAAQVDGATSWQAFRKAIVPLAAPGVFTTALIAFFIAWNDFVYGISLTSTSV-----PAAL
AFFTGASQFTGAISAAAVVVTVPVVILVLLFQRQIVSKGVSLDIADGEFVILVGPSGCGKSTLLRMIVGL
EDITSGDLMIGGERVNDKAPRDRHLAMVFQNYALYPHLTVFENIAFPQFTEEQIREKVEHAASTLELQDH
LQRKP----ANLSGGQRQRVAMGRAIVREANAFLFDEPL

>F8A744_F8A743_1_593907
-RHRFPGRAAVRALVTVPFVLPTVVVGVAFRSLLVEGPLGFLHLDGTFVAIVAALVFFNYAVVVRGVGGL
WERLDPRAEQAARALGATPWRAFRTVTLPALTPAIASAASLAFLFCATAFGTVLVLG---LRFGTVETEI
WVQTTQFLDRAAAVLSVVQLVVVG-------------DGVSLDVARGEVLALLGPSGCGKSSLLRAVAGL
EPLAAGAVTWAGEPVTDVPVHRRDFGLMFQDGQLFGHRDVAGNIAYGGRPRAAVAQRVTHLLELVGLPGA
GPRAV----ATLSGGERQRVALARALAPGPRLLLLDEPL

>F8HAV9_F8HAW0_1_96563
FYETKRTKGTLLWMLSTKMLPPVGVLVPIYLLA--------KQFGDSRAVLIIIYTLINLPILVWMIYTY
FKDIPRDILEAARMDGATLLQEMLRVLLPISKGGLASTMLLSLILCWNEAFWSLNLTSSNAPLTALIASY
SSPEGLFW--AKLSAVSTLACAPILIFGWISQKQLVRKGIDLDIRDREFVVFVGPSGCGKSTLLRLIAGL
EEVSSGRIELDGRDITDVSPAKRDLAMVFQTYALYPHMTVRKNMSFAGADKQEVARKIEAAARTLELEPL
LERKP----RQLSGGQRQRVAIGRAIVRNPKVFLFDEPL

>F8H3E4_F8H3E3_1_96563
-YAIARARKDLQTVLLLLIMMPTWTAILIRVYAWMGLIDRPLQILNTDVAVYIGVVYSYLPFMILPLYAN
LVKHDPSLLEAASDLGARNLTSFWKITVPLSKNGIIAGCMLVFIPVVGEFVIPELLGGP-ETLMIGKVLW
QEFFNNRD---WPVASALAVVMLAILLVPII------DDVSLSIHQGEIFALLGGSGSGKSTLLRMLAGF
ERPTEGRIFLDGQDITDMPPYERPINMMFQSYALFPHMTVEQNIAFGGLPKTEIEERVKEMLGLVQMTQY
AKRKP----HQLSGGQRQRVALARSLAKRPKLLLLDEPM

>F8H989_F8H986_3_96563
TRAEFRGKALLMTVLISPMVVPVVIIGVASYLFF----APL-GMGNSYLSLILVHAVLGVPFVIITVSAT
LQGFNYNLVRAAASLGASPLTAFFRVTLPLIAPGVISGALFAFATSFDEVVVTLFLAGPELPRQMFSGIR
ENLSPTIA--AAATLLIGFSIALLLT-----------RDLNLDIRRGEFLTLLGPSGSGKTTSLMMLAGF
ETPTAGEILLNGRAINNVPPHKRDMGMVFQNYALFPHMTVSENLAFPGMAKPDIKERVKRALAMVQLEGF
RNRYP----AQLSGGQQQRVALARALVFEPQLVLMDEPL

>F8H605_F8H604_1_96563
SKYEFRGKSLLVPLIDLPFSVSPVIAGLIYVLLFGALSDRDIQIVFAVPGIVLATLFVTVPFVARELIPL
MQEQGSTEEEAARLLGASGWQMFWHITLPNIKWGLIYGVVLCTARAMGEFGAVSVVSGIRLTNTLPLHVE
ILYNEYNH---VAAFSGASLLLALALVILLLKQWSE-QAIDLHIQSGELVALLGPSGCGKTSLLRIIAGL
ETPDSGSIVFHGEDVSSRDVRDRNVGFVFQHYALFRHMTVFDNVAFGKKLRPSEAVIAAKVHELLNLVQ-
LDWLADRYPEQLSGGQRQRIALARALAVEPKVLLLDEPF

>F8H1D8_F8H1D7_1_96563
SMWRFRGSQLFFGLLLFGCFLPFQVILLPASFT-----LGKLGLANTTTGLVLVHVVYGLAFTTLFFRNF
YVSVPEALVRAARLDGAGFFTIFGRILLPMSVPIIMVCLIWQFTQIWNDFLFGVVFA--SDTQPVTVALN
NLVNTSTGAYNVDMAAAMIAGLPTLVVYVIAGKYFLRKDIALKIDAGEFLILVGPSGCGKSTLMNCIAGL
ENITGGEILVDGEDISQASPKDRDIAMVFQSYALYPTMSVRGNIAFGKVPAAKIEEEVARVAKLLQIEPL
LERKP----SQLSGGQQQRVAMGRALARRPKIYLFDEPL

>F8H098_F8H091_7_96563
--------------MLIFQMFPPVLSLVAIYALFDQLGQHVSWLGVNSHGAVIVASLGGMALHIWTIKGY
FESIDASLEEAAIVDGATTWQAFFHILLPMSVPILAVVFILAFITSVTEYPIASVLLMDVDKLTLSVGAQ
QYLYPQNYLWGDFAAAAVLSGLPITAVFLYCQRWI---HIDLDIEDGEFVVFVGPSGCGKSTLLRLIAGL
EDITSGDLFIDNQRVNDLPPKDRSVGMVFQSYALYPHMTVAENMAFGSVEKREIARRVEAAAAILQLDK-
---LLERKPKDLSGGQRQRVAIGRTMVREPKVFLFDEPL

>G9WXB8_G9WXB5_3_796937
TRVKNKVTKTIYYLFVFSMIVPFQMVMFPTI-------KVADMLHLNNPVMIFLYLGFGSGLSVFMFSGF
IKSIPLEIEEASMIDGCSPIKHFFYIIFPILRPTAITVGILNAMWVWNDYLLPYLVMGISKYKTVPVVIQ
MLVGSNGNRLGAMMAMLVLDIIPIIVFYLSVQKHIIKKDFNMEIEDKEFIIFVGPSGCGKSTTLRMIAGL
EDISSGELKIDDKVVNEVEPKDRDIAMVFQNYALYPHMNVFDNMAFGKVPKDEIKKLVTDAAKILDIEHL
LDRK----PKALSGGQRQRVAMGRAIVRNPKVFLMDEPL

>G9X1N6_G9X1N5_1_796937
-NKGLRIRNFLIIFILLPQWTNFLLW----MSILKDIINEPLTLLYTDGAVLMGMVYNFLPYMILPIYTV
ILKIDKNYIEAARDLGANTVTTFRKIIFPLSMPGVVSGVIMVFMPAISTFVISDLLGGG-HSMLMGNLIQ
NQFLAARN--WQFGSAISMILILIILISMLL------KDINLYIRENEFITLLGPSGCGKTTTLRIIGGF
EYPDSGDLFFAGKKINDLPPHKRAINTVFQKYALFPNMNIYENIAFGKVDKAVIDEQVQKMLKLVDLKGF
EKRSI----HSLSGGQQQRVAIARALINKPKVLLLDEPL

>D7HMS1_D7HMS2_1_412967
------GKHLFRVLGSAPILAPSLLPAISLIFLFGNLKSWLGGESYGGLGITLGLIFWTFPHALMILTTS
LSTSDARLYEAARALKTSPIKTFFIVTLPAAKYGLISALIVVFTLVVCDFGVPKVIG---SYNVLATDIF
KQVVGQQN--FAMGAVTSIVLLLPAV-----------KEISLSIEKGEFVCFLGPSGCGKTTLLRAIAGL
DLPTSGTIHQNQQAITFLPPEQRDFGIVFQSYALFPNLTVEENIAIGRNQGMSVRDALEKVEQWLEMIGL
A-TSAQKYPSQLSGGQQQRVALARALALSPGLLLLDEPL

>D7HNM9_D7HNN2_3_412967
ARMRFKGKETILKAMMIFQMFPAVLALVALYALFDKLGQYIPFLGLNTHGGLIFSYLGGIALHVWTIKGY
FETIDRSLEEAAALDGATPWQAFRLVLLPLSVPILAVVFILSFIGVVGEVPVASLLLSDVNSYTLAVGMQ
QYLYPQNYLWGDFAAAAVLSALPITIVFLLAQRWLV-KNVDLEIQEGEFVVFVGPSGCGKSTLLRCIAGL
EDITSGDLFIGEQRMNDVEPSKRGVGMVFQSYALYPHLNLYDNMSFGKADKSEIKKRVDHAAEILQLSHL
LDRQ----PKALSGGQRQRVAIGRTLVSQPNVFLLDEPL

>D7HMZ8_D7HMZ9_1_412967
TRIAKRSAFIARVFSILPIVTPPFIVGLGVTLMLGRFGLQKTNWLYGFTGIWLAQVLAFAPMSFMILDGA
LKSLHPSLEEASYTLKANRYQTFFGIIMPLLKPALANSFLIIFVQSLADFSNPLVLG----GSFDVLATQ
IYFYIAGAQDYASASTLGSVLLLFSLAIF---------NLDLEIKKGSLVTLLGPSGCGKTTVLRLVAGL
EKPTSGQIFIDGEDVTERSIQQRDICMVFQSYALFPHMSLYENVAYGKLPSEEVRQRVDEALKIVDLEGM
GERYV----DQISGGQQQRVALARALVLKPKVLLFDEPL

>D7HJR5_D7HJR4_1_412967
-KMPQKWRPFMLFLIIVPFWTNSLIQ-------ALVLIDAPLRIMFTETAVMIGLVYILLPFMILPLYSA
IEKLDGTYIEAARDLGANKFQTLVRVILPLTMPGIIGGCLLVLLPALGMFYIADLLGGA-KNLLIGNVIK
SQVLNARDWGAATSIALTLAMAIMLYAYYRA-------NLNLDVNHGEFLTILGPSGCGKTTVLRMIAGF
ETADQGQILLDDQDVTQVPAEQRHVNTVFQSYALFPHMTVFENVAFGKVPQSEIEPRVMEALRMVRLAEM
AQRKP----HQLSGGQQQRIAIARAVVNKPKVLLLDES-

>D7HS64_D7HS63_1_412967
TRFEFVGRKFLITLIDIPFAVSPVVLLYLLL--YGTLYERDLQIMFAWPGIVLVTVFVTCPFVARELIPL
MQQQGRSDEEAAVILGASWWQLFRRVTLPNIKWALIYGVILTNARAVGEFGAVAVVSGNITNTLPLHVQL
YEDYQSQA--AFASASLLAFIALLTLLLKALVE----APLSLKIEDGEMIGLLGPSGSGKTTLLRIIAGL
EGADSGTIHFRNRDVTNVHVRDRRVGFVFQNYALFRHMTVADNVAFGRPNPAEIQKRVKQLLEIVQLGHL
AHRYP----EQLSGGQKQRIALARALATQPEVLLLDEPF

>D7HJD3_D7HJD2_1_412967
VYFRLPYASAWFWLIFITLLLPLEVRIIPSY-------EVVSNLGMLNSYTGLVLPLIASATATFFFRQF
FKTIPDELLEAAQLDNAGPIRFFIDILFPLSKTMMAAIFIIMFVVGWNQYLWPIMMTTDEYNTIVMGIKI
LNNINETSLYDYAFAMVILAMLPPVLVVVIFQRWFVKKGVDLSIHQGEFIVLVGPSGCGKSSILRSIAGL
ESITSGEIHLAGRRVDNEKPANRDIAMVFQNYALYPHMSVYDNLAYGGVDKQTIAAKIAKVAKTLKIEEY
LDRKP----AKLSGGQRQRVAMGRAIVRDPQLFLFDEPL

>B7N3N4_B7N3N5_1_585056
-KLPHKVRPLLLFLLIVPFWTNSLILNEFLLWLG----VIDTPIRIMFTPVIIGLVYILLPFMVMPLYSS
IEKLDKPLLEAARDLGASKLQTFIRIIIPLTMPGIIAGCLLVMLPAMGLFYVSDLMGGAKIGNVIVQFLN
IRDWPFGA---ATSITLTIVMGLMLLVY----------QLDLTINNGEFLTLLGPSGCGKTTVLRLIAGL
ETVDSGRIMLDNEDITHVPAENRYVNTVFQSYALFPHMTVFENVAFGKTPAAEI---TPRVMEALRMVQ-
LETFAQRKPHQLSGGQQQRVAIARAVVNKPRLLLLDES-

>B7N613_B7N612_1_585056
TRFNFPGRQLLLTLLDIPFAVSPVVAGLVYL-LFYGDEHNLQIMF-SWPGMVLVTIFVTCPFVVRELVPV
MLSQGSQEDEAAILLGASGWQMFRRVTLPNIRWALLYGVVLTNARAIGEFGAVSVVSGSILSLPLQIELL
EQDYNT-----VGSFTAAALLTLMAIITLFLKSM---NDISLDIPSGQMVALLGPSGSGKTTLLRIIAGL
EHQTSGHIRFHGTDVSRLHARDRKVGFVFQHYALFRHMTVFDNIAFGRPNAAAIKAKVTKLLEMVQLAHL
ADRYP----AQLSGGQKQRVALARALAVEPQILLLDEPF

>B7NE59_B7NE58_1_585056
VWFRFPLRNLFFWMIFITLMLPVEVRIFPTV-------EVIANLKMLDSYAGLTLPLMASATATFLFRQF
FMTLPDELVEAARIDGASPMRFFCDIVFPLSKTNLAALFVITFIYGWNQYLWPLLIITDVLGTTVAGIKG
MIATGEGTTWNSVMAAMLLTLIPPVVIVLVMQRAFVRKPLTLDVADGEFIVMVGPSGCGKSTLLRMVAGL
ERVTEGDIWINDQRVTEMEPKDRGIAMVFQNYALYPHMSVEENMAWGGMGKQQIAERVKEAARILELDGL
LKRRP----RELSGGQRQRVAMGRAIVRDPSVFLFDEPL

>B7NFX6_B7NFX9_3_585056
ARMRFPGKATLLKGMLIFQMFPAVLSLVALYALFDRLGEYIPFIGLNTHGGVIFAYLGGIALHVWTIKGY
FETIDSSLEEAAALDGATPWQAFRLVLLPLSVPILAVVFILSFIAAITEVPVASLLLRDVNSYTLAVGMQ
QYLNPQNYLWGDFAAAAVMSALPITIVFLLAQRWLVNKDINLDIHEGEFVVFVGPSGCGKSTLLRMIAGL
ETITSGDLFIGEKRMNDTPPAERGVGMVFQSYALYPHLSVAENMSFGLKLAGAKKEVINQRVNQVAEVLQ
LAHLLDRKPKALSGGQRQRVAIGRTLVAEPSVFLLDEPL

>B7NAK2_B7NAK1_1_585056
-HSKPSTRNILLLLVILPSWTSFLIVLNNFLLWLG-VIDQPLTILHTNLAVYIGIVYAYVPFMVLPIYTA
LIRIDYSLVEAALDLGARPLKTFFTVIVPLTKGGIIAGSMLVFIPAVGEFVIPELLGGP-DSIMIGRVLW
QEFFNNRD-WPVASAVAIIMLLLLIVPIMWFHKH---DDVSLTIYKGEIFALLGASGCGKSTLLRMLAGF
EQPSAGQIMLDGVDLSQVPPYLRPINMMFQSYALFPHMTVEQNIAFGKQDKLPKAEIASRVNEMLGLVH-
MQEFAKRKPHQLSGGQRQRVALARSLAKRPKLLLLDEPM

>B7N4J9_B7N4J8_1_585056
RYTSGKMKAFFYIAVMLPMWASYIVKAYAWTLLLAKPAVGGNTLSTSGLGRFLVFLYIWLPFMILPVQAA
LERLPPSLLQASADLGARPRQTFRYVVLPLAIPGIAAGSIFTFSLTLGDFIVPQLVG---PGYFIGNMVY
SQQGAIGN--MPMAAAFTLVPIVLIALYLAFV-----DGVSIAIKDGEFFSMLGPSGSGKTTCLRLIAGF
EQLSGGAISIFGKPASNLPPWERDVNTVFQDYALFPHMSILDNVAYGGVNKKQ---RAQEALEKVALGFV
QQRKP----SQLSGGQRQRVAIARALVNEPRVLLLDEPL

>A6V2G9_A6V2G7_2_381754
RHVDSRLRDFVMAFSNMTSGVPLAF-AFIILLGFNGQAGWIDDFNYSKTGLIILYTYFQIPLGVMLLYPA
FDALREDWRESAALLGANGWQYWRHIGIPVLTPALLGTFVILLANALGAYATVYSLT---TGNFNVIPIR
IGALVAGDVDPNMASALAMVLVGLMTLITLVHQWL--RDIDFAAARGEFVTLLGPSGCGKSTLLRCIAGL
TEVDGGRILIDGEDVVPLPPQKRGIAMVFQSYALFPNMSVQQNIAFGKVPAAELQKRVAEAIELVELGDY
AARYP----HQLSGGQCQRVALARSLVTRPRLLLLDEPL

>A6UYA4_A6UYA3_1_381754
ARSSQSTQTVLLLLIMMPTWTAILIW-------MGIIISEPLTILNTNVAVYIGIVYSYLPFMILPLYAN
LVKHDPSLLEAASDLGARNFTSFWKITVPLSKNGIIAGCMLVFIPAVGEFVIPELLGGP-ETLMIGKVLW
QEFFNNRD---WPVASALAVVMLAILIIPII------DTVSLTINKGEIFALLGGSGSGKSTLLRMLAGF
ERPTEGRIFLDGQDITDLPPYERPINMMFQSYALFPHMSVAQNIAFGGLPKAEIDERVAEMLKLVHMTQY
AKRKP----HQLSGGQRQRVALARSLAKRPKLLLLDEPM

>A6V5E8_A6V5E7_1_381754
FFETRRTKRTLLWMLSTKMLPPVGVLMPIYLL------AKQFGLLDSRLALIIVYTLINLPIVVWMVYTY
FKDIPVDILEAARLDGAGTWQEIVRVLLPIARGGLAATLLLSLILCWNEAFWSLNLTSSAAPLTALVASY
SSPEG--LFWAKLSAVSTLACAPILVFGWISQKQLVRKGIDLDVRDREFVVFVGPSGCGKSTLLRLIAGL
EEASGGSIALDGTDITDTPPAKRDLAMVFQTYALYPHMTVRRNLSFAGVDKREVAAKVDAAAHILELQAL
LERKP----RQLSGGQRQRVAIGRAIVRNPKIFLFDEPL

>A6UZB0_A6UZA7_3_381754
TRGEFRGKALVMSLMISPMVVPVVIIGVASYLFF----APL-GLGNSYLSLIVVHAVLGVPFVIITVSAT
LQGFNHNLVRAAASLGAPPLTAFFRVTLPLIAPGVISGALFAFATSFDEVVVTLFLAGPELPRQMFSGIR
ENLSPTIA--AAATLLI--------------------KDLNLDIRKGEFLTLLGPSGSGKTTSLMMLAGF
ETPTAGEILLAGRSINNVPPHKRDIGMVFQNYALFPHMTVAENLAFPGMGKTDVKERVKRALSMVQLDAF
AGRYP----AQLSGGQQQRVALARALVFEPQLVLMDEPL

>A6V1I2_A6V1I3_1_381754
-RAPAKWRNLLILLVILPFWSNLLVW-------MIIFGAQPISLMFTPFAVVLCMVYVHLPFMILPLYAN
LEKHDPALLHAAQDLGAGRWQRFWRVTFPLSLPGVAAGAALVFIPVLGMFAIPDLVGGTDIGNLISQFLD
SRDWPFGS---ALSIALTGCILLLVALGM--------DNVSLTINTGEFFTLLGPSGCGKTTLLRMLAGF
DQPDSGEIRLDGQDLAAVEPERRPVHTVFQSYALFPHMSVAQNIAFPGVARSEIDARVEQALKDVRLADK
GGRMP----TQLSGGQRQRVAIARALINRPRLLLLDEPL

>A6V2N7_A6V2N8_1_381754
SMWRFRGSQLFFGALLFGCFLPFQVILLPMS-------FTLGKLGLANTTLVLVHVIYGLAFTTLFFRNY
FVAIPDALVKAARLDGAGFFTIFLRILLPMSTPIVMVCLIWQFTQIWNDFLFGVVFA--SDSQPITVALN
NLVNIT-TGYNVDMAAAMIAALPTLVVYVLAGKYFVRRDIRLKIDSGEFLILVGPSGCGKSTLMNCIAGL
ESITGGAILVDGQDISGMSPKDRDIAMVFQSYALYPTMSVRENIAFGKMPQAAIDEEVARVARLLQIEHL
LERKP----SQLSGGQQQRVAMGRALARRPKVYLFDEPL

>A6UY82_A6UY81_1_381754
SKFEFRGKSILVTLIDLPFSVSPVIAGLIYVLLFGALSEHDIQIVFAVPGIVLATLFVTVPFVARELIPL
MQEQGTQEEEAARLLGANGWQMFWHVTLPNIKWGLIYGVVLCTARAMGEFGAVSVVS---TNTLPLHVEI
LYNEYNH----VAAFSVASLLLLMALVILLLKQW---DAINLDIQSGELVALLGPSGCGKTTLLRIIAGL
ETPDAGNIVFHGEDVSQHDVRDRNVGFVFQHYALFRHMTVFDNVAFGRPGESAIKAKVHELLSMVQLDWL
ADRYP----EQLSGGQRQRIALARALAVEPKILLLDEPF

>C3JEY6_C3JEY4_2_596309
VFLRFPGKNFVFLGIIAALMVPNQITVISL----------VAEWGWRNTFQGIIVPLAGVAFGTFLMRNH
FLSIPSEIVEAARMDGAGHWRLLWRVVLPVSGPTMVAFGIITVVNEWNEYLWPFLMSDDSAPLPIGLTQL
QNNDG--LTWGPVMAGTVLTMLPILVIFLLLQRHMIKDRLDLDIADGEFLVLVGPSGCGKSTSLRMLAGL
ESASDGRIEIGGTDVTHLAPRARDVAMVFQSYALYPNMTVEQNMGFAGVGKAERRERVLEAARMLELEPL
L----GRKPAKLSGGQRQRVAMGRAIVRHPKVFCMDEPL

>C3JE36_C3JE35_1_596309
-RSHFRGLSVLRSLILLPLVLPPVVGGIALLYTFGRLEVLGIQIAFSTTAVVLAQTFVALPFLVVSLEGA
LRTAGTRYEAVASTLGARPTTVLRRVTLPLVLPGLVSGAVLAFARALGEFGATLTFAGSLQGVTRTLPLE
IYLQRETDPDA----AVALSLVLVVVAVAIV---------TFDVAAGEVTAVLGPNGAGKSTVLAAVAGL
HHPRRGLIELNSRVLTDLAPHRRGTALLAQEALLFPHLSAAANVAFARSAGRSRRDSADSARHWLDAVD-
AAELADRKPSQLSGGQAQRVAVARALAAEPELLLLDEPM

>C3JTH1_C3JTH2_1_596309
ARLDFPGKKLLVAVALLIAMFPQISLVSPLFDI-----ERRLGLFDTWAGLILPYITFALPLAIYTLSAF
FKEIPWELEKAAQMDGATPGQAFRKVVAPLAAPGIVTAGILVFIFCWNDLLFAISLTST--ERSITAPAA
IANFTGASQTGSIAAAAMVITIPIIIFVLFFQRRIVASDVDITIADGEFIILVGPSGCGKSTTLNMIAGL
EDISTGELRIAGERVNERAPKDRDIAMVFQSYALYPHMTVRQNIAFPKMSKDEINAKVDDAARVLD----
LTQHLDRKPANLSGGQRQRVAMGRAIVRSPKAFLMDEPL

>C3JIS6_C3JIS5_1_596309
LRPVAKTQDVLFFFIS-TKMLPVVAAIVPLY-VI----VNDIGLLDNIWALVILYTSMNLPIAVWMMRSF
FLEVPGELLEAASMDGASLWTSVREVILPLISPGIAATALICVIFSWNEFFFAVNLTAVQVGFITGEGLY
WARLS---------AAATMAALPVIL-----------DSLDLDIKDGEFIVLVGPSGSGKSTALRMLAGL
EDIDSGAITINGKDMTDVPSKDRDIAMVFQNYALYPNKTVGENMGFAGVPVEERKKKVAEAAKLLDLTEY
LDRKP----AKLSGGQRQRVAMGRAIVREPQVFCMDEPL

>C3JLY5_C3JLY6_1_596309
-FVPFAGSKVVGRLIDTVLALPSFLITLAFTFLYGTDASGPLNFLNTPFGVVAAEITFFTPFVVRPLLAA
FTQIPREQLDVAASLGASPVRVLRQVVMPEAWPALLAGGSLVLLMTLNEFGIVLFTGAKDVVTLPVLIYT
RGIVTFDL---PGAAVIATVQVALSLGLY---------DFNLRVAPGETVALLGPSGSGKSTALKALAGF
VRPTSGSVKLGTRDITNLPPAQRGIGVVVQSYALFPHMRVSENVAFGRVPRSEIGPRVAEALDMVGMSAY
GKRLP----RELSGGQQQRIAIARALAIRPGVLLLDEPL

>C3JW60_C3JW57_3_596309
MAKTFRGRGLLRASVLIPWAIPTAVTAKLWFFIFANNILWTADPWPARFAIVVADVWKTAPFMALLILAG
LQMIPADVYEAAKVDGATAWQRFRMITLPLVKPALMVAVLFRTMDALRMYDLPAIMMGSNATSTISVLVV
DQMRVGAN---SASALSTITFLIIFAVAFILVRF---DKLDLEIEDGEFLVLVGPSGCGKSTTLRMLAGL
EDVHSGRILIGDRDVTGQEPKERDIAMVFQNYALYPHMSVAENMGFAGTNKTEIRARVEEVAKMLDLEPY
LDRKP----KALSGGQRQRVAMGRAIVRQPQVFLMDEPL

>F0SYR5_F0SYR7_2_645991
ERYTFPGKKIIDGLIDLPFALPTAVAGIALTTLYSPFAPLGMKIAYTPLGITIALIFISLPFVVRTVQPV
LQSIDPEVEEAAACLGATRFQTFYKVILPALLPAVITGFALAFARALGEYGSVVFISGNMTPLLIRTKLE
QYDYAGGT---AIAAVMLVISFIMLLVINLI------SHIDLNIKTGELVALLGPSGSGKTTLLRIIAGL
ENPDSGSIIFDGQDNTEKSTQDRKVGFVFQHYALFKHMTVFENIAFGRPGKEAINEKVNELLSLVKMEEL
AKRYP----SQLSGGQRQRIALARALAVEPKVLLLDEPF

>F0SW06_F0SW05_1_645991
-RFNFPGRAVFDTLVDIPIVLPPLVSGIALLICFGPAKA-GINIVFTPLGVVVAQWFIAAPYAIKSFMQA
FNGVDRRMENVARTLGFSPAQVFLKVSLPLAKGGIIGGIMMAWARSLGEFGATAMLA---ITRMKTETLS
VAIFLNMSIAISTAIVMLSLASLLLVV----------QDITFSLESKDYLVILGPTGCGKTIMLETLAGL
RKAKSGKVFLQGEEISAWPPEMRGFGFAYQDSLLYPFLTVKENILFAARRKHK---EVSMLAEAMGITHL
LDCFP----LTLSGGEKQRVSLARAILVCPPVLLLDEPL

>F4CP36_F4CP37_1_675635
ARLDFPGKKALVGVSLLIAMFPQISLVSPLF-------DIERAIGFDTWPLILPYITFALPLAIYTLSAF
FREIPWELEKAAKMDGATPLQAFRSVIVPLAAPGVFTTAILVFIFCWNDFLFAVSLTSTSATVAISQFTG
ASQFAEPT--GSIAAAAVLLTIPIIIFVLFFQRRIVADDVNIEIADGEFIILVGPSGCGKSTTLNMIAGL
EDISEGELRIGGARVNEKAPKDRDIAMVFQSYALYPHMTVRENMAFPLKLAKVDKAEIARKVEETAQILD
LTQHLDRKPANMSGGQRQRVAMGRAIVRSPKAFLMDEPL

>F4CUK9_F4CUL0_1_675635
-----------PRWYKVMSVLPVVPLLMPSVASVQGGSGDSGPLDYSMTGIILMAGTILTSFVFMFVSAS
LRQRGAELEAAAAACGASPWRTFRTVTLPMMRPALVYSTAIVLLLALGQFTVPLLLGTP-VSTAVYKVSA
DYPVDYAL---GGALAFPLLVIGLGVI----------DDLSLTVAEGQLVVLLGPSGCGKTTLLRCVAGL
ETPDGGTIEIGGRLMFGVPTHKRDIGMVFQNYALWPHMTVEQNVAYPGIARQERSRQAREALALVECEML
AERLP----SAISGGQQQRVALARALVARPGLMLFDEPL

>H6MLC9_H6MLC8_1_1048689
TRIAKRSAIIGRIFSILPIVTPPFVVGLGVTLMMGRFGLTNTNWLYGFTGIWLAQVLAFTPMAFMILDGA
IKTIHPSLEEASYTLRASRWQTFNGVFVPLLKPALANAFLIVVVQSLADFSNPLVLG----GNFDVLATQ
IYFYITGSQDYQAASTLGAFLLLFSLLVFCIQYM---DNINLTIPQGQMVTLLGPSGCGKTTILRLVAGL
EKPSEGQIFIDGEDVTHRSIQQRDICMVFQSYALFPHMSLGENVGYGGVSRSEVKQRVKEALAMVDLEGF
EDRYV----DQISGGQQQRVALARALILKPKVLLFDEPL

>H6MBU6_H6MBU5_1_1048689
TRFNFPGRQLLLTLLDIPFAVSPVVAGLVYL-LFYGDEHNLQIMF-SWPGMVLVTIFVTCPFVVRELVPV
MLSQGSQEDEAAILLGASGWQMFRRVTLPNIRWALLYGVVLTNARAIGEFGAVSVVSGSILSLPLQIELL
EQDYNT-----VGSFTAAALLTLMAIITLFLKSM---NDISLDIPSGQMVALLGPSGSGKTTLLRIIAGL
EHQTSGHIRFHGTDVSRLHARDRKVGFVFQHYALFRHMTVFDNIAFGRPNAAAIKAKVTKLLEMVQLAHL
ADRYP----AQLSGGQKQRVALARALAVEPQILLLDEPF

>H6MIT0_H6MIS9_1_1048689
VWFRFPLRNLFFWMIFITLMLPVEVRIFPTV-------EVIANLKMLDSYAGLTLPLMASATATFLFRQF
FMTLPDELVEAARIDGASPMRFFCDIVFPLSKTNLAALFVITFIYGWNQYLWPLLIITDVLGTTVAGIKG
MIATGEGTTWNSVMAAMLLTLIPPVVIVLVMQRAFVRKPLTLDVADGEFIVMVGPSGCGKSTLLRMVAGL
ERVTEGDIWINDQRVTEMEPKDRGIAMVFQNYALYPHMSVEENMAWGGMGKQQIAERVKEAARILELDGL
LKRRP----RELSGGQRQRVAMGRAIVRDPAVFLFDEPL

>H6MD49_H6MD55_6_1048689
SRLRFKGRMTINASFYTVYMFSGILLVVPLF-------KIITALGDTEMALIITMVTQTLPTAVFMLKSY
FDTIPDEIEEAAMMDGLNRLQIIFRITVPLAMSGLISVFVYCFMVAWNDYLFASIFLSSA--NFTLPVGL
NALFSTPDYIWGRMMAASLVTALPVVIMYALSER---KDFNLEIADKEFIVFVGPSGCGKSTTLRMIAGL
EEISGGDLLIDGKRMNDVPAKARNIAMVFQNYALYPHMTVYDNMAFGKIAKEVIDERVNWAAQILGLREY
LKRKP----GALSGGQRQRVALGRAIVREAGVFLMDEPL

>H6MI93_H6MI97_4_1048689
ARMRFPGKATLLKGMLIFQMFPAVLSLVALYALFDRLGEYIPFIGLNTHGGVIFAYLGGIALHVWTIKGY
FETIDSSLEEAAALDGATPWQAFRLVLLPLSVPILAVVFILSFIAAITEVPVASLLLRDVNSYTLAVGMQ
QYLNPQNYLWGDFAAAAVMSALPITIVFLLAQRWLVNKDINLDIHEGEFVVFVGPSGCGKSTLLRMIAGL
ETITSGDLFIGEKRMNDTPPAERGVGMVFQSYALYPHLSVAENMSFGLKLAGAKKEVINQRVNQVAEVLQ
LAHLLDRKPKALSGGQRQRVAIGRTLVAEPSVFLLDEPL

>H6MCP8_H6MCP7_1_1048689
-HSKPSTRNILLLLVILPSWTSFLIVLNNFLLWLG-VIDQPLTILHTNLAVYIGIVYAYVPFMVLPIYTA
LIRIDYSLVEAALDLGARPLKTFFTVIVPLTKGGIIAGSMLVFIPAVGEFVIPELLGGP-DSIMIGRVLW
QEFFNNRD-WPVASAVAIIMLLLLIVPIMWFHKH---DDVSLTIYKGEIFALLGASGCGKSTLLRMLAGF
EQPSAGQIMLDGVDLSQVPPYLRPINMMFQSYALFPHMTVEQNIAFGKQDKLPKAEIASRVNEMLGLVH-
MQEFAKRKPHQLSGGQRQRVALARSLAKRPKLLLLDEPM

>H6MEE8_H6MEE9_1_1048689
-KLPHKVRPLLLFLLIVPFWTNSLILNEFLLWLG----VIDTPIRIMFTPVIIGLVYILLPFMVMPLYSS
IEKLDKPLLEAARDLGASKLQTFIRIIIPLTMPGIIAGCLLVMLPAMGLFYVSDLMGGAKIGNVIVQFLN
IRDWPFGA---ATSITLTIVMGLMLLVY----------QLDLTINNGEFLTLLGPSGCGKTTVLRLIAGL
ETVDSGRIMLDNEDITHVPAENRYVNTVFQSYALFPHMTVFENVAFGKTPAAEI---TPRVMEALRMVQ-
LETFAQRKPHQLSGGQQQRVAIARAVVNKPRLLLLDES-

>H6MG09_H6MG08_1_1048689
RYTSGKMKAFFYIAVMLPMWASYIVKAYAWTLLLAKPAVGGNTLSTSGLGRFLVFLYIWLPFMILPVQAA
LERLPPSLLQASADLGARPRQTFRYVVLPLAIPGIAAGSIFTFSLTLGDFIVPQLVG---PGYFIGNMVY
SQQGAIGN--MPMAAAFTLVPIVLIALYLAFV-----DGVSIAIKDGEFFSMLGPSGSGKTTCLRLIAGF
EQLSGGAISIFGKPASNLPPWERDVNTVFQDYALFPHMSILDNVAYGGVNKKQ---RAQEALEKVALGFV
QQRKP----SQLSGGQRQRVAIARALVNEPRVLLLDEPL

>Q668D3_Q668C8_5_273123
VRGEFRGKALVMAMLISPMVAPVVIIAVGMFFFF----ARL-SLLNSYLGLVLAHALLGVPFVVITVTAV
LKSYDQNLSRAAASLGASQWRVFRKVTLPLIAPGVFSGALFAFAVSFDEVVVTLFLASPRLPIKMFAGIR
ENLDPTIA--AAASLMVGASLLLLIV-----------KNLNLDIHEGDFLTLLGPSGSGKTTSLMMLAGF
ETPTQGEITLRDKPLHNLPPHQRGIGMVFQNYALFPHMTVTENLAFPRLNKADIKEKIDRILDMVKLKNL
ADRYP----AQMSGGQQQRVALARALVFEPKLVLMDEPL

>Q664X1_Q664X5_4_273123
ARMRFRGKSALLKGMLIFQMFPAVLSLVALYALFDRIGQYMPFIGLNTHGGVIFAYMGGIALHVWTIKGY
FETIDNSLEEAAALDGATPWQAFRLVLLPLSVPILAVVFILSFIAAITEVPVASLLLRDVNSYTLAVGMQ
QYLNPQNYLWGDFAAAAVLSAIPITTVFLLAQRWLV--DINLEIDDGEFVVFVGPSGCGKSTLLRMIAGL
EDITSGELLIGGKRMNEVPPSERGIGMVFQSYALYPHLSVAENMSFGLKLAGVKKAEIYQRVNQVAEVLQ
LAHLLDRRPKALSGGQRQRVAIGRTLVSEPDVFLLDEPL

>Q668G9_Q668H0_1_273123
-FLMIRTDLPGRRIIEPLILVPIFVLGFGYVV-AAGLLGFVPWNIYAMSSIVVIAGLTHVPHAYLYISSA
LRSVGSDVEEAARTAGASPLQVMSAVSLPMVRPSILYATVLLFFLGLEVFGLMLVLGDP-EGNLVLATYL
YQLTNKLGTSYHLMAAVAVVLICITIPLVMLQRML--KGVSMELKRGEVVSLLGPSGSGKTTLLRAVAGL
EKPSQGHIIIGEKTVYDIPAEERNLGLVFQSYALWPHKTVSENVAYPKISTSEISQRVQAVLEQLGLGAL
GNRHP----HQLSGGQQQRVAIGRALVYNPPVILLDEPL

>Q66FU5_Q66FU4_1_273123
VYFRFPLRNLFFWLIFLTLMLPVEVIFPTIE--------VIANLNLLDSYTGLTLPLMASATATFLFRQF
FMTLPDELLEAARIDGAGAMRFFWDIVLPLSKTNLAALFVITFIYGWNQYLWPILITSDAMGTAVAGIRS
MISTSGAPTWNQVMAAMILTLIPPVVVVLLMQRWFVRKQIDLDVADGEFIVMVGPSGCGKSTLLRMVAGL
ERTTTGDIYIGDQRVTDLEPKDRGIAMVFQNYALYPHMNVFDNMAYGGFGKEQIRQRVDEAARILELQPL
LKRKP----RELSGGQRQRVAMGRAIVREPAVFLFDEPL

>Q665R9_Q665R5_4_273123
-------------LFRTIMFIPVITVAMIIFNFLSSAPVFWKFERWLPMPIAVFSTWKWFGIQMIIFLGG
IAGISKSLYEAADIDGASWRRKTWSITLPLLKPQIIFVMTMNIINGMQMFIEVLMNFDLHAALTPVLYLY
KTGFS--DMKMGTASTIGLLLAAVIYI----------HDINLDIKDGEFMVIVGPSGCAKSTMLRMIAGL
EEISSGELTIADRKCNDVQPKDRGIAMVFQNYALYPHMTVYENMAFGKKTKAEIAQRVNEAAELLEITDL
LQRKP----KEMSGGQCQRVALGRAMVRKPAVFLFDEPL

>Q66CN9_Q66CP0_11_273123
-HSKPSTRNILLLLVILPSWTSFLIILNNFLIWTG-IIDQPLVILHTNLAVYIGVVYSYLPFMVLPIYTA
LTRLDYSLVEAALDLGARPFKTFISVIIPLTKGGIVAGSMLVFIPAVGEFVIPELLGGP-DSIMIGRILW
QEFFNNRD-WPVASAVATVMLVLLIAPILWFHKH---DDVNLTIYKGEIFALLGASGCGKSTLLRMLAGF
EQPTQGQIVLDGQDLSHVPPYRRPINMMFQSYALFPHMTVEQNIAFGKLPSNEIKSRVAEMLTLVHMQEF
AKRKP----HQLSGGQRQRVALARSLAKRPKLLLLDEPM

>Q66F37_Q66F36_1_273123
LARKKFVGVSLTSLIILTMMLPEEVIAIPLYMIINWLPV-----IDASLYSYLGMILPIVGWAIFVLTEF
MAAIPKELEEAARIDGASEWQIFFHVILPLVKPALGTVVTFGFIMIWDQYLLPLIVVNQDNTIPVILGTL
RTDESITP--NIFIAITLLAMLPSIIVYLGLQKHFNRRDVSLEIPDGEFCVLVGPSGCGKSTLLRMIAGL
EEISGGTVGINDKDVTDVEPKMRDIAMVFQSYALYPQMTVRENMGFAKMSKADINQKVESTAELLGLQAL
LERLP----KDLSGGQRQRVAMGRAIVRNPQVFLFDEPL

>Q666Z4_Q666Z2_2_273123
NQKDLRFKPLIRTIFILPWAVPGFVTILVFAGMFNDPKAWMTDPFWTKTALIMMQTWLGFPFVFAMTTGV
LQAIPDDLYEAATMDGASTSTKLRTITLPLVLYSIAPIIITQYTFNFNNFNIIYLFNNGGAGGTDILVSW
IYKLTMSS---SQYAIAATITILLSIFVVGL------HNINLDIEDGEFAVFVGPSGCGKSTLLRMIAGL
EEISDGEVLIDDEVINDVAPSHRGVAMVFQSYALYPHMTVAENMGYGKVPKEQIRHQIEMVAKTLQLSHL
LDRKP----KQLSGGQRQRVAIGRAIVRNPKVFMFDEPL

>Q668K5_Q668K6_1_273123
TRFVFPGRQLLMTLIDIPFAVSPVVAGLMYL-LFYGLDAHDIQLMFSWPGMVLVTIFVTCPFVVRELVPV
MMSQGSQEDEAAVLLGASGWQMFRRVTLPNIRWALLYGVVLTNARAIGEFGAVSVVSGSIYTLPLQVELL
HQDYN------TAGAFTAAALLTLMAIVTL-------NDITLDIPSGQMVALLGPSGSGKTTLLRIIAGL
ENQNAGRLSFHGTDVSRLHARDRRVGFVFQHYALFRHMTVFDNIAFGRPNAAAIKQKVGQLLEMVQLGHL
AERFP----SQLSGGQKQRVALARALAVEPQILLLDEPF

>Q669G8_Q669G4_4_273123
------------VMRFLMYYLPIVFTSSFLFAFGLQTLPWLTSPDFAMLSIALVVTWKFVGYYGLILFSG
LNSIPKEIYSAAELDNTRTIKRLFHITLPMINPQLIMVLVLAITVSFAIFTEPYLITGGGLNSTTTPMIV
MYETAFMK--MQPSWAATMSIFIALISFGII------DNVNLEIASREFIVLVGPSGCGKSTLLRMIAGL
EDVNSGEIKIEDKDVTQTNAGARGVSMVFQSYALYPHMTVRENLAFGLKNIKIPKQEIADRIANASNILQ
LDNYLERLPQHLSGGQRQRVAIGRSIVSRSKVFLFDEPL

>Q66B65_Q66B64_1_273123
------------QFIMSLRYAPVIMLVIPVYYLI----TKL-GMTDNYLVLILVYTVANVPFTILMVTTF
FEDIPPEIREAARVDGASEWRVFLSVMLPLARTGLAASGVLTLFFIWNEFQIVLTLSGDS-TQTLPVAIT
SFLTFQGTEWGPLTAAGTLVMLPMLVLGLLVQKHLVRNQVDLEIKNGEFCVFIGPSGCGKSTLLRMIAGL
ETISSGEISIGDKVVNKLAPADRGVAMVFQSYALYPHMTIYDNMAFNKTEPAEIERRVLNAAKILQLELL
LQRLP----KALSGGQRQRVAIGRAIVRNPDVFLFDEPL

>Q66AW5_Q66AW4_1_273123
--------EGIIAVLRAPMFIPGMVAAFLFVNIIAYLRM---QNDDFGWGVVILQVWKNLPFALILVGGA
VNAIRNDVLDAASNLGANRLRSFTGIVVPLTLPAVQVTLILVFIGALGDFAFFSVAGP---RNTYSLARL
MQATAMEYGWNNAAVIAVIIMTTAAIFTLLIA------EISFCAEEGEFVTLLGPSGCGKTTLLKMIGGF
HQPDSGQILIGGKSVNSLPPDKRNTAMCFQSYALFPHLNVSHNI------CFGLKQKKVAINEQVGLESQ
RLKM----PAQLSGGQQQRVALARAMITRPDVILFDEPL

>Q669X2_Q669X1_1_273123
-RFEIPWKKFWFTTLITTMLLPSTVLLIPQYIMF----REM-GMLNSYLPLYLPLAFATQGFFVFMLIQF
LRGVPRDMEEAAQIDGCNSFQVLWYVVVPILKPAIISVALFQFMWSMNDFIGPLIYV-YSDKYPIALALK
MSDVTEGAPWNEILAMASISILPSIIVFFLAQRYFVQHGIDLKINDGEFMVIVGPSGCAKSTTLRMLAGL
ETISDGEVRIGDRVVNNLAPKSRGIAMVFQNYALYPHMTVKENLAFGKLPKDQIEAQVAEAAKILELEDL
LDRLP----RQLSGGQAQRVAVGRAIVKKPDVFLFDEPL

>D1D457_D1D455_2_528346
SRANPSVRNGLLLAIMLPFWTSFLLI-------INNIIREPLDLFYNAFSLNLVMVYAYLPFMILPLYTQ
LVKLDSRLLEAASDLGAGPVKSFLTITLPLSKTGIIAGSMLVFVPAVGEFVIPELVGGS-ENLMIGKVLW
QAFFDQNN-WPLASAVAVVMVALLVVPIALF------DNIDLDIYQNEIFALLGSSGSGKSTLLRMLAGM
ESPNQGKIILDGQDITKLAPYDRPINMMFQSYALFPHMTVEQNIAFGKMPKGEIDARVEEMLRLVQMTKF
AKRKP----HQLSGGQQQRIALARSLAKRPKILLLDEPL

>D1D4W8_D1D4W7_1_528346
TRFDFLGKQLLTTLLDLPFSVSPVVAGLMFVLLFGALEAQGIQIIFAIPGIVLTALFVTFPFAAREIIPL
MQTQGDSEEQAALVLGASGWQMFWRVTLPNIKWTLLYGIILTNARAMGEFGAVSVVS---NTIPLLVEIF
YNEYNFTG---AFSLSGVLALLALATLA---------KNINLNVPAGKLVSLLGPSGCGKTTLLRIIAGL
ENADGGQILFDGQDVTAKHVRERKVGFVFQHYALFRHMNVFDNVAFGRPSKGQIRAKVEELLKLVQLSHL
AKSYP----HQLSGGQRQRIALARALAVEPKLLLLDEPF

>C9YCH7_C9YCH5_2_667019
-----------QVVLFVICTIPF-WTSNVIRMIAWVVDQPIEWLLFSNFSVVLAFVHLFTTFMIVPIFNS
MMRIDRSLVEAANDSGASGWQTLWNVIVPLCRTGIIIGSIFVITIVMGDFVTIGVMGGQQVGKIIQVQTS
YLQFPLAA--ANAVVLLAIVLMI--------------DSIHLRIANGSYCCLLGPSGCGKSTTLRMIAGH
ESASDGDILLENRNITDLPAAERGTAMMFQSFALFPHLSALDNVAFSGVGKAERHAKAKDLLERVAMGHL
ADRKP----TELSGGQQQRVALARALITQPRVLLLDEPL

>C9YBM5_C9YBM6_1_667019
SRFRLRFEKTMMVLILATQFVPGIVIVLPYFLAF-----RDLGLYDSLFGLILVNLSVVMPFAVWMIKGF
IDRIPLDVEESALVDGASRWRVIWDHVLPLARPGLITAAVFGFILTWNDFNYSVILTSTKVTLPVGMALF
SAEEGDLW--HLIAATGVLVMIPMFLFSSVIQKHLA--NLDLEVHEGEFLVLLGSSGCGKTTTMRMIAGL
EDPTGGDILFNGKRVNALAPKDRNIAMVFQNYGLYPHLTVRDNIAYPNVPAGEHDSLVKKAAKRVEIESY
LDRKP----KDLSGGQRQRVALARAIVRQPDVFLMDEPL

>C9Y6F8_C9Y6F9_1_667019
-RSKPSVRPALLMMVMLPFWTSFLLQFMMAVGLT----SEPVQMLYTNVSMLVGMTYVYLPFMILPLYAN
LVKMDFRLLEAAYDLGTSPFKAFWLITVPLSKAGIVAGFMLVFIPSVGEFVIPSLLGGP-ENIMIGRVVW
DEMFTSNN--WPRASALAVVMIGLIVVPLAFY-----DEVSLSIGQGEIFALLGSSGCGKSTLLRMLAGF
ESPTSGRILLGGQDVAKLAPYDRPINMMFQSYALFPHLDIWENVAFGGLPKDEIKQRVGEMLDLVQLGAY
AKRKP----HQLSGGQQQRVALARSLAKRPKLLLLDEPL

>C9YD82_C9YD81_1_667019
EREAKALAKPLNILAMLPIITPPFVVGLGLILLFGRFGIEPTRWFYGFFGVWLAQLFAFTPIAFMIMRGV
VQGVSPSMEEASQTLRASRMQTFWTVTLPLLKPGLANAFLVGFIESMADFGNPIVVG----GQFAVLSTE
IFFAIVGASDPGMAAALSLILTVFALAVFFIQRR---NAIDFHVPKGTLTTILGPSGCGKTTTLRMIAGL
ESPSSGQIFIDGRDVTHLGPAERNVSMVFQSYALFPHMSVLENVSYGGVPKQEVSERARSAMAIVGLGGY
ESRYP----AELSGGQQQRVALARALVLEPSVLLFDEPL

>C9Y8G0_C9Y8F9_1_667019
VYFRFPARMFFFWAIFVTLMLPVEVIGPTYQVV--------ADLGMLNTYAGLTVPLIASATATFLFRQF
FLTVPDELVEAARVDGAGPMRFFKDILVPLSATSMAALFVIQFIYGWNQYLWPLLVTTKEMYPVVIGI--
KQMISGGDAQTEWNIVMATAMLPPALVVMLMQKWFVKHGVNAQIQDGEFIVIVGPSGCGKSTLLRMVAGL
EEVSGGQISIGGRVVNDLEPSDRDIAMVFQNYALYPHMSVFENMAYGNVPMDEIKARVEKAAKILELAPY
LERKP----KALSGGQRQRVAMGRAIVRQPQVFLFDEPL

>C9YF63_C9YF65_2_667019
LADRVWWGGFAKSMVFMPMAISFVGASVIWKFVYDFPQAWVTIPFWNNFFLMAILIWIQTGFAMVILSAA
LRGVPNETIEAARIDGASELQIFFEIMVPQVMSTILVVWTTITITVLKVFDIVMAMT---GGQWDTSVLG
NLMYDWMFRGRSSTLAMVLMFAV--------------HGIDLDIEPGEFAVFVGPSGCGKTTLLRMIAGL
EEISGGDLNIGGARVNDLGPSERGVAMVFQSYALYPHKTVFDNMAFAKTPKAEIERRVREASDILQLTEY
LDR----LPKALSGGQRQRVAIGRAIVRDPKVFLFDEPL

>C9YFU0_C9YFU1_1_667019
-RYDFTGQTAYRLLVVMTRAFPLAILALPLVTR-----FISVGLYDTHLGVALVHTALALPFSILVSSSL
FMGIPRELEEAAWTLGCSRLQAFMKIVLPLALPGMAATMIFSFVISWNEVFAASVLTLNNLTAFLFASLE
ESPLHFRF---AGGFFLILPSLLFIFVVR--------KSISLEVRDQEFCVLLGPSGCGKTTLMRIIAGL
ETQTSGDVFIGDRCMNGLPPRKRNIAMVFQNYAVFPHMTIRENIGFGNASPERLETQVQRAASLMHIEHL
LDRYA----GQLSGGQRQRVAVARALAVEPDVLLMDEPL

>C9YBT6_C9YBT7_1_667019
-RFEFWGKKFLFSVMVGTMMLPLIILRLPQYLMF----KEF-GWVDTYLPLIVPSAFATDTFFVFMLVQF
LRGIPRDMEEAAQIDGCNALQLLWHILIPILKPALISVVVFQFIWSMNDFMGPLIYLSSVENYPVSLALK
MSIGATEEVEWASVIAISVVALIPSLVVFFLAQ----HGVDLQIRDGEFMVFVGPSGCAKSTILRMIAGL
ESIRGGELLIGNQVVNSLPPKQRGIAMVFQNYALYPHMKVYDNLAFGGTAKAEIDARVREAAKLLEMDHL
LDRFP----KQLSGGQAQRVAVGRAIVKRPEVFLFDEPL

>C9YCC4_C9YCC7_3_667019
VRYQFPGKKIIDALVDLPFALPTAVAGISLTALLASPYGI--QLAFNRNGVVIALIFIGLPFVVRTVQPV
LEDAEKELEEAATCLGATRWQTFRYVIFPTIAPALLTGFAMAFARAIGEYGSVIFIAGNMTPLIIIGKLE
QYDYAGAT---AVAVVMLAISFVMLLVINGLQ-----QDVNLDIESGELVALLGPSGCGKTTLLRIIAGL
ETADQGNILFSGEDTTDVHVRERNVGFVFQHYALFRHMTVFDNVAFGRPSEAVIKQKVHELLGLVQLDWL
SDR----YPAQLSGGQRQRIALARALAVEPKVLLLDEPF

>C9YCZ2_C9YCZ3_1_667019
SEYRFKGNRWLKFFFAFGIMVPIRLTVSILQLM------VELNLVNTLTALVLVYVAQGLPLAIMILSEF
MGQVPGELKDAARCDGIDEFRIFFLVVVPLIRPAIATVAVFTMVPIWNDLWFPLILAPS-KTQTITLGIQ
QFVGQYATDWNAVLASLSLAIVPVVTLYALFSRQLIRHNINLEIEHGELVVLVGPSGCGKSTLLRVLCGL
EDISSGELRIGDDLVNDLPPAERGIAMVFQSYALYPHMTVYRNMSFGGANKADIDKRVRDAAKVLHIDHL
LERLP----RELSGGQRQRVAIGRAIVREPRLFLFDEPL

>C9YE26_C9YE25_1_667019
SMWKFKGSEVLFGFMLFGVFMPFQVVLLPMS-------QVLGYLGSSSLGLVLVHCIAGLAGTTLFFRNY
YTAIPKELVNAARIDGAGFWRIFFRIVVPMSTPILMVTLIWQFTNIWNDFLFGVAFS---ADSKPITVGL
NNMANTSSSYNVDMAAAVIAGLPTMLVYVLAGQYFVKKKIEIDVAPGEFLILVGPSGCGKSTLLNIIAGL
EEPSEGELRIAGKNVVGVAPAQRDIAMVFQSYALYPTMSVADNIGFAKVPVEERKKRIAEVAAMLQIEHL
LDRRP----AQLSGGQRQRVAMGRALARDPQLFLFDEPL

>C9YCN5_C9YCN2_3_667019
NMPNLRFRGLLRTAVFLPCVTSLVAYSVVFKSMFSYPIPWLNDPFWSKVVIIIAITWRWTGYNMIFYLAA
MQNIDKSIYEAARIDGISAYRRFVSITIPNLKPVILFTTVTSTIGTLQLFDEPMNITTVGVFSDNTLTLS
MYIYNLSFKPNFGYAATVSYVIV--------------RGVDLDIKHGEFVVFVGPSGCGKSTLLRAISGL
EDITSGELRIGDQVMNHVDPSKRGIAMVFQSYALYPHMTVRENMGFAGVAKDVVKSKVDAAAKILGLEPL
MDRKP----KALSGGQRQRVAIGRAIVRDPQVFLFDEPL

>C9YFW6_C9YFW3_3_667019
TRTEFRFKGLLMAFLIAPMVVPVIVIGVATYLYF----APL-GLSDSYVGLIAVHAAMGAPFVLTTVLAT
LANFNHNLVRASLSLGETPFNTFMRVTLPVIAPGVISGALFAFATSFDEVVVTLFLA---AEQTTLPRQM
FTGIRENI---SPTIAAVATLLILFTTTMLL------RELNLDIQRGEFLSLLGPSGSGKTTTLMMLAGF
ESPTAGDILLDGKQITRTPPHKRNFGMVFQNYALFPHMTVAQNVAYPKVPKDEQEKRVQKALDMVRLTGM
GDRLP----TRLSGGQQQRVALARALVFEPQLVLMDEPL

>F0CX21_F0CX20_1_871591
-KLPEKIRPLLLFLLIVPFWTNSLILNEFLLWLG----VIDTPIRIMFTPVIIGLVYILLPFMVMPLYSS
IEKLDKPLLEAARDLGASKMQTFIRIIIPLTMPGIVAGCLLVMLPAMGLFYVSDLMGGAKIGNVIVQFLN
IRDWPFGA---ATSITLTIVMGLMLLIY---------SQLDLTINNGEFLTLLGPSGCGKTTVLRLIAGL
ETVDAGHIMLDNQDITHVPAENRYVNTVFQSYALFPHMTVFENVAFGKTPATEIAPRVTDALRMVQLEEF
AQRKP----HQLSGGQQQRVAIARAVVNKPRLLLLDES-

>F0CXR8_F0CXR9_1_871591
-HSKPSTRNILLLLVILPSWTSFLIVLNNVLLWLG-VIDQPLTILHTNLAVYIGIVYAYLPFMVLPIYTA
LTRIDYSLVEASLDLGARPLKTFFSIIVPLTKGGIIAGSMLVFIPAVGEFVIPELLGGP-DSIMIGRVLW
QEFFNNRD-WPVASAVAIIMLLLLIVPIMWFHKH---DDVSLTIYKGEIFALLGASGCGKSTLLRMLAGF
EPPSSGQIMLDGVDLAHVPPYQRPINMMFQSYALFPHMTVEQNIAFGKLPKAEITSRVNEMLGLVHMQEF
AKRK----PHQLSGGQRQRVALARSLAKRPKLLLLDEPM

>E8E8G1_E8E8G2_1_871591
VWFRFPLRNLFFWMIFITLMLPVEVRIFPTV-------EVIANLKMLDSYAGLTLPLMASATATFLFRQF
FMTLPDELVEAARIDGASPMRFFRDIVLPLSKTNLAALFVITFIYGWNQYLWPLLIITDVLGTAVAGIKG
MIATGEGTTWNQVMAAMLLTLIPPVVIVLAMQRAFVRQPLTLDVADGEFIVMVGPSGCGKSTLLRMVAGL
ERVTSGDIWIDRKRVTEMEPKDRGIAMVFQNYALYPHMSVEENMAWGGMSKAHIEERVREAARILELDGL
LKRRP----RELSGGQRQRVAMGRAIVREPAVFLFDEPL

>E8E760_E8E761_1_871591
VFIPFPGSELIGRVVDTFIALPTFLITLAFTFIYGSFELPPVDFLYSMQGVILAEITVFTPLVMRPLMAA
LRQIDKSQLEAASILGAHPLRVIGQVIFPAALPALMAGGSLCLLLTTNEFGIVLFIGAK-VNTLPMKAIL
ESDYTVA-----CMIALINIVLSLGLF----------KPLSLTIEPGEVLALIGPSGSGKTTVLRAVAGF
VQPAGGRILIGDTDVTHLPPYKRGLAMVVQNYALFPHLKVEDNVAFGKQPKALINERVTQALKTVGMSDY
ATRYP----HQLSGGQQQRVAIARAIAVRPRVLLLDEPL

>E8DYX2_E8DYX5_3_871591
ARMRFPGKATLLKGMLIFQMFPAVLSLVALYALFDRLGQYIPFIGLNTHGGVIFAYLGGIALHVWTIKGY
FETIDSSLEEAAALDGATPWQAFRLVLLPLSVPILAVVFILSFIAAITEVPVASLLLRDVDSYTLAVGMQ
QYLNPQNYLWGDFAAAAVLSAIPITLVFLLAQRWLVNKDINLDIHDGEFVVFVGPSGCGKSTLLRMIAGL
ETITSGDLFIGETRMNDIPPAERGVGMVFQSYALYPHLSVAENMSFGGAKKEVMNQRVNQVAEVLQLAHL
LERKP----KALSGGQRQRVAIGRTLVAEPRVFLLDEPL

>C3FGS7_C3FGS8_1_527031
TKFQFKGKQVLLSLIELPFAVSPVIAGLVFVLLFTPLLEHGVKLIFSVPGIIIATIFVTFPFVARELIPI
MQAQGKSEEEAALSLGASGWKMFWCVTLPNIKWGLLYGMILCNARAIGEFGAVSVVSGHVT-NTMPLHIE
IL-YNEYQ-FSAAFAVATLMSLIAVF-----------TDIHLDIPKGELVALLGPSGSGKTTLLRIIAGL
EEADGGSISFDGEDLTDIHVKNRQVGFVFQHYALFKHMNVFENVAFGRPSAEAIEEKVTELLKLVKMDGF
AKRYP----AQLSGGQRQRIALARALAVEPKILLLDEPF

>C3FPR0_C3FPR4_4_527031
NQPGIKGKAIIRTIFILPWAVPAFVSILVFAGMFNEKIAWMTDPFWSKIALIMIQTWLGFPFVFAMTTGI
LQSIPGELYEAATVDGATAWQQFRKITLPLVLYATAPILITQYTFNFNNFSIIYLFNNGGAGGTDILISW
IYKLTMTSAQYGKAAALTMILSLIVI-----------TDFNLHIQDKEFIVFVGPSGCGKSTTLRMVAGL
EDISKGEFSIDGKLMNDVPPKDRDIAMVFQNYALYPHMSVYDNMAFGKIPKDEIDRRVKDAAKILGLEQY
LDRKP----KALSGGQRQRVALGRAIVRDAKVFLMDEPL

>C3FH95_C3FH94_1_527031
-IVDRKYRSILLLLATIPFWINFLVI-----VILRSIISEPLNL-LYNTPVILGMVYSLLPFMILPVYAA
IEQLDKRKLEAAYDLGATPIKAFWNITVPMTMSGIATGSILVFVSSIGMFVVSDVMGGSK-VALIGNVIQ
NQFLGARD--WPFGSALSIIVVLFSVLL-----------LSLDIKEGEFLTILGPSGCGKTTLLRMIAGF
ETPTKGNLLLDDERINDLPPYKRHMNLVFQHYALFPHMTVEKNICFGKVSAAEQKERAEEAMRLTQLLEF
RNRKP----AKLSGGQQQRVAIARAIVNNPRVLLLDEPL

>C3FFB9_C3FFB8_1_527031
LIANGKVRGIFRVLFSSTMGISVAASAVIWLFLFHPAIAWLTSPDWALFSVSVTTVWVNTGFAFLVILGG
LQNIDTSLYESASIDGASYLYKLRRVTLPMLSPTLFFIVTVTLISAFQSFGQIDILTHGGATNLIVYSIY
KEAFVNHQ--FGTASAQAMVLFVFIFIATLLQ-----KGVSVHIKKGEFFVLVGPSGCGKSTLLRMIAGL
EEISSGDLIINERVANDLEPKDRNLSMVFQNYALYPHLSVEENILFGKVRKVQKEERQKRLMEAIEMVG-
LKEYVKMKPGQLSGGQRQRVALARAIVSQAPICLMDEPL

>C3FID7_C3FID5_2_527031
RKGKKTSEKWLDMCGMLPNMVPGIVMVVGLILFWN-SPYMPMSIYNTPIMVIVTYVVLFLPYTVQYVKSS
LGQIDDSLMQAGSVFSGNYIYIFRKIILPLIIPGILAGWAMTFTISIRELVTSLLVLPPSETSATFIFAQ
FEQGEVS----IGMAMAVVSVGLTTICLLLLQ-----KTLQIVMKQGEFTTLLGPSGCGKTTLLRMIAGL
EEPDKGEIYFGDQCMYSTSPHERNIGMVFQDFALWPHMTVFENVAFGTKQTNQLREKVEDAIKRVRLQGK
EKRYP----HELSGGQQQRVAFARAIVTKPHFILFDEPL

>H2JAA4_H2JAA5_1_755731
-SKEYSKKTTMSMLFIIPMWMNFLLIINSILSFF---HLPTINILYTNGAVVLGMVYNFLPFMILPIYSV
LMKIDNKLVEAAQDLGGNWVTVFRKVILPLSLPGVMSGLTMVFMPAVTTFVISKLLG---AQYTLIGNLI
ERQFLTVYDWNFGAAISIIMMIFILISIAIM------NNINLYILKNEFITFLGPSGCGKTTTLRIIGGF
EKPDSGDVFFEGKRINDLPPYQRKVNTVFQKYALFPHMNVYENIAFGKLDKATINKKVDEMLELVNLKGF
QKRSV----DSLSGGQQQRVAIARALVNQPEVLLLDEPL

>H2JCD0_H2JCC8_2_755731
ERYSFPCKKIIDGLIDLPFALPTAVAGISLTTLYAPLEPLGIKVSYTPLGITVALIFISFPFVVRTVQPV
LQSIDREVEEAAACLGANRFQAFCKIIIPELFPSIITGFALSFARALGEYGSVVFISGNMTPLLIRTKLE
QYDYAGGT---AVAAIMLIISFLMLLAINLFQ-----SNIDLKINTGELVALLGPSGSGKTTLLRIIAGL
ETADKGSILFDGEDNTGKSTQDRKVGFVFQHYALFKHMTVFENIAFGRPCKEAIEKKVHELLSLVKMEEL
AKRYP----AQLSGGQRQRIALARALAVEPRVLLLDEPF

>H7ISR9_H7ISS0_1_760873
RKHKARFDFLFEYGALLPWLLPSTLLAVSLLFTFNQFLV-LNQILVGSLVLLIAYIVVKIPFSYRMVRAI
LFSVDDEMEDAARSMGASPFYTMMKVIIPFILPVVLSVIALNFNSLLTDFDLSVFLYHPLLGITIRSAGD
ETATSNAQ---ALVFVYTIVLMIIS------------DNLNLDIHEGEFFTFLGPSGCGKSTTLRALVGF
LDPSSGSIEVNGTDVTHLEPEKRGIGIVFQSYALFPTMTVFDNIAFGKVAPDVIKAKVSAVAAKIKISD-
--QQLQRNVSELSGGQQQRVALARALVLEPKILCLDEPL

>H7IT22_H7IT21_1_760873
-KNKSKFDKFFEYGALIPWILPGTLIALGLM--FTYLILFNLVLVGTVIILLIAYTIQKLPFSYRMIRAV
FFSIDNDMEEAARSMGASSFYTMVRVIIPYILPVVLSVVVLNFNSLLSDYDLSVFLY--HLFQPLGIVIK
QSTDETAT-LNAQAMMFVYSVILMIMSSAA-------DNLNLTINEGEFFTFLGPSGCGKSTTLRALVGF
LEPSQGQILVDNQDITNLDPEKREIGIVFQSYALFPTMTVFDNIAFGKVSPEIIKAKVHEIAKKINISD-
--EQLNRNISELSGGQQQRVALARALVLEPKILCLDEPL

>H7IQL5_H7IQL6_1_760873
MSFNSVLYAGIVTFVTLLISYPTALWLMLIILPTWIIGIGSQQLLFTDFSFIFVASYIELPFMILPIFNV
LDDMDNNLINASYDLGATKWETFRHVIFPLSMNGVRSGVQSVFIPSLSLFMLTRLIGGNR-VITLGTAIE
QNFLTNDN--YGMGSTIGVILILTMFITMWVT-----KDINFELEEGKFYTLLGASGSGKSTILNIIAGL
LDATTGDIMLDGVRINDIPTNKRDVHTVFQSYALFPHMNVFENVAFPKIDKKEIEQRVAEVLKMVQLEGY
EKRSI----RKLSGGQRQRVAIARAIINQPRVVLLDEPL

>F5XYG6_F5XYG5_1_365046
AKYEFRGKAFLTTLVDLPFSVSPVVAGLIYVLVFGALESHGIKVVFAVPGIVLATIFVTFPFIARELIPL
MQAQGNEEEQAAIVLGASGWQTFWYVTLPNIKWGLIYGVILCNARAMGEFGAVSVVSGHITNTMPLHVEI
LYNEY--Q--SVAAFAVASLLALLALVTLAIKTVV--RDVSLDIESGELIALLGPSGCGKTTLLRIIAGL
ETADQGSIFFAGEDTTDVHVRERQVGFVFQHYALFRHMTVFENVAFGRPSEAQISKKVHDLLNLVQLDWL
ADRFP----SQLSGGQRQRIALARALAVEPKVLLLDEPF

>F5XW04_F5XW02_2_365046
SEYKFKLNSLTALFFTMGIMVPIRLILELMVA---------SGLVNTRTALVLVYIAQGLPMAIFILAEY
MRTVSDDLKNAGRVDGLSEYVIFFWLVLPLLRPAMVSVAVFTMIPMWNDLWFPLILA--PTLTLGAQAFI
GQDVTDWN---SVLAALTLSILPVLALYLVFSKGLIRDQVNLQVAQGEFLVIVGPSGCGKSTLLRIIAGL
DEHSAGHLRIDGRLMDGVPPAKRGIAMVFQSYALYPHLSVADNMSLARVPREEIQRRVRAAAETLALEPL
LTRRP----AQLSGGQRQRVAIGRAIVRQPKLFLFDEPL

>F5Y5I2_F5Y5I3_1_365046
-RTDLPGRRAVRALVTASFVTPPFLGAIAWEILAAPPLV----NIYSFGGLVFAIACYTFPYVFTLVANG
LDRVPADLEDASAILGGRAWTTLRKITFPLVLPAVLAGALIAILQALTMFGSPAILALPA--FHVITTKI
WSLFQFPP-KPGLAAAAALPLLLITVLL---------KDVSLSVEKGQLVCLLGPSGCGKTTTLRLIAGF
LQPDGGEIRVGGRRVSSEAPERRNMSMIFQSYALWPHMTVMENVTYGGLSKDDTARRAETILAATKLAQL
AQRYP----GELSGGQQQRVSLARALVVEPETLLLDEPL

>F5XXA4_F5XXA5_1_365046
VYFRFPARNLVFWMIFVTLMLPVEVIGPTYE--------VVSDLGMLNSYAGLTVPLIASATATFLFRQF
FLTVPDELVEAARMDGAGPMRFFFDVLLPLSRTSIAALFVIQFIYGWNQYLWPLLVTTSEDMYPVVLGIK
RAIFGEVYVWNVVMATAILAMLPPALVVTLMQRWFVKHGVNAEIGDGEFIVIVGPSGCGKSTLLRMVAGL
EEISGGEVAIGPRVVNDLEPAERDIAMVFQNYALYPHMSVFDNMAYGKVPVAEIKARVDKAAGILELSHL
LERKP----RQLSGGQRQRVAMGRAIVRQPQVFLFDEPL

>F5Y618_F5Y619_1_365046
MPAQGWKASLVLVLVALSLLIPWNVVGTIWQIYGRGDYSYTGNARDAWLTVLVMDVWHWTPLVALLCYAG
LRSIPDAYYQAARIDGASRLAVFRYIQLPKMRGVLMIAVLLRFMDSFMIYTEPFVLTGGGGNATTFLSQY
LTQKAVGQFAAFSLIYFLIILLLCFILYNWMQ-------LKMSFEDGGAYALLGPSGCGKTTMLNIISGL
LTPSQGSVRFDGQDVTTRSPQQRNIAQVFQFPVIYDTMTVAENLAFPRLPQAQIARRVGEIAEMLELSGQ
LNQRA----AGLTADAKQKISLGRGLVRSVSAVLFDEPL

>C4LFF4_C4LFF5_1_595494
LNKQTWVAASLRGIFFSSTILSVTVVTLIWRIVFIPPIAFLSDPNWSLIAVAVATVWWCLGLPMMLFIAA
LQQIPKEIYEAAALDNASRWTVFFRITVPSIMRTIVLVVIIEIVMQFQLFGQALLMTNGGNNASRSMVMF
IYDVGFRRWLAAAASQILFAVILVAAM----------DDISFSIEPSEFIVFLGPSGCGKSTLLRMIAGL
ESISDGEIWMDQNRLDVLPPGKRDVSMVFQNYALYPHMTVEDNMAFGGTDPDVIRTRIKSAAEMLEMTHL
LKRKP----AELSGGQRQRVAIGRAIVREPKAFLFDEPL

>C4L793_C4L790_3_595494
ARMKFRGKSALLKGMLIFQMFPAVLSLVALYALFDRIGQYIPFLGLNTHGGLIFAYLGGIALHVWTIKGY
FETIDGSLEEAAALDGATPWQAFRLVLLPLSVPILAVVFILSFIGAVTEVPIASLLLRDVSSYTLAVGMQ
QYLYPQNYLWGDFAAAAVLSAIPITVVFLLAQRWLV-KDINLEINNGEFVVFVGPSGCGKSTLLRMIAGL
EDISAGDLMIGERRMNDVPPAERGVGMVFQSYALYPHLSVADNMSFGGAGKPQIQQRVNHASEVLQLAHL
LERKP----KALSGGQRQRVAIGRTLVAEPQVFLLDEPL

>C4LED6_C4LED7_1_595494
SRLRWTGQNFVLAAIIALLIIPFEAISVPLLMLVAHWENGQIILENSWLNHVQILPMVANAFSIFLFYQF
FRDIPKDFDEAAAIDGATPWQIYWKVIVPMSGPVFATVAILQFLNMWNQYLWPIMVV--QEAARPLQPGI
QQFFGTTTEIM---AYASMVTIPVLIMFLLF------HGVDLDIKHGEFVVFVGPSGCGKSTLLRMIAGL
ETISDGEVIIDGLTVNDVSPSDRGIAMVFQSYALYPHMTVKENMSFGKRPKEEIEQRVGEAARILKLEHL
LDRLP----KQLSGGQRQRVAIGRTIVRNPKVFLFDEPL

>C4LCS7_C4LCS9_2_595494
-------RKIVIGVVVALLAIPGESLALPQLL-------MVSKMGIIDSYEVQILPFIGNAMSLFLFYQF
FTKIPKDLIDAAKVDGVSLFKTYLHIGLPLSKPVIATVAILQFLEFWNSYLWPVMVTRGPEYRPLSVAMS
AYFGSNQAYWGNIMAFAVSMAIPVIIFFLFIQRHFVQHGVDLDIKHGEFVVFVGPSGCGKSTLLRMIAGL
ETISDGEVVIDEQTVNDVSPSDRGIAMVFQSYALYPHMTVRENMSFGLRLAKKSKAEIEQRVGEASRILK
LDHLLDRLPKQLSGGQRQRVAIGRTIVRNPKVFLFDEPL

>C4LBT3_C4LBT4_1_595494
VHSSPAMRNVLLMLVVLPSWTSFLILINNVLMWLG-LIDEPLHMLHTNGAVYVGIVYAYLPFMILPIYTA
LMRVDYSLIEAASDLGARPFRSFLSITLPLTRSGIIAGSMLVFIPAVGEFVIPELLGGP-DSLLIGRVLW
QEFFNNRD-WPVASAVAVVMLTILMVPIIWFYRY---DNVSLTINKGEIFALLGASGCGKSTLLRLLAGF
ETPTKGQIILDGQDLADMPPYKRPINMMFQSYALFPHMTVEQNIAFGRLPKDEINQRVHEMLELVHMLQF
AKRKP----HQLSGGQRQRVALARSLAKRPKLLLLDEPM

>C4L769_C4L770_1_595494
GRFRFRGRQALITLIDLPFSVSPVIAGLMFVLLFGNLQAHDISIIFNTPGIILATMFITVPFVVRELLPQ
MEARGSEEEEAAQVLGANGWQTFWRVTLPGIRWSLLYGVILCTARAVGEFGAVSVVSGHITNTLPLHIEI
LYNEYQTN----AAFAVASLLALFGLFT---------HDINITFPTGELVALLGPSGCGKTTLLRIIAGL
EQADSGRILLNGTDASEMHVRERNVGFVFQHYALFRHMTVFENVAFGRPNENEIQKKVKSLLDLIQLGH-
---VADRYPTQLSGGQRQRVALARALAVEPQVLLLDEPF

>C4LE31_C4LE30_1_595494
ARIKFRGRKYILFTILCVSMFPQVAVLSGMFEL-----VRFLGLYDSLGALILSYTTFSLPFTVWVLTTF
MKSLPVELEEAAIVDGASLWVIISRIFAPIMGPSLVTTGLLAFIGAWNEFMFALTFIISNVAIGMLQGAS
QFELPWGN----IMAASVVVTLPIIVLVLIFQKRIVSKSLDLQVNSGEFIVIVGPSGCGKSTLLRMIAGL
EDISAGSMFIDDTYVNDDTPSERGIGMVFQSYALYPHMSVYQNMAFGLELAGKSKEEIDAKVQNSARILQ
LEPLLQRRPKDLSGGQRQRVAIGRAIAREPKLFLFDEPL

>C4L7E6_C4L7E4_2_595494
YLAFHIRNKAIQNLLFLLCTVPFFTIRMISW--IPLIDTPIEGLLYSDFSVILAFVHLNVLFMIIPIFNS
MSRIDRRLLEASYDNGASSLTTLFQVVVPLSKTGIVIGSVFVLTLVMGDFITVKMMS--GVGVLIHNEIG
LLQYPAAA-ANAVVLLITVLMMLAL------------SQINLRIPKGSYCCLLGPSGCGKSTLLRMIAGH
ESVTEGDVLLDNRNVTNHSPAERGTALMFQNYALFPHMTCLDNVAYPGINKSARLEQAHELLAKVNMTDY
AN----AYPEQLSGGQQQRIALARALIRKPEVVLLDEPL

>C4LDD9_C4LDE2_3_595494
TRAEFKGKALLTSLLISPMVVPVVIVGVSSYLFF----APL-GLSNSYFSLIMVHAVLGIPFVIITVTAT
LQGYNKNLSRAAASLGADPMLTFFKVTLPLIGPGMISGALFAFATSFDEVVVTLYLAGP-DQATLPRVMF
SGIRENIS---PAIAAAATILILI-------------KDLNLNIRRGEFLTLLGPSGSGKTTSLMMLAGF
ETATSGEITLGGKLLNNQPPHKRDIGMVFQNYALFPHMTVAENVAFPRLAKADIQEKVQEALAMIKMDSF
GHRYP----AQLSGGQQQRVALARALVFEPKLVLMDEPL

>I5VNI9_I5VNJ2_3_1005530
VWFRFPLRNLFFWMIFITLMLPVEVRIFPTV-------EVIANLKMLDSYAGLTLPLMASATATFLFRQF
FMTLPDELVEAARIDGASPMRFFCDIVFPLSKTNLAALFVITFIYGWNQYLWPLLIITDVLGTTVAGIKG
MIATGEGTTWNSVMAAMLLTLIPPVVIVLVMQRAFVRKPLTLDVADGEFIVMVGPSGCGKSTLLRMVAGL
ERVTEGDICINDQRVTEMEPKDRGIAMVFQNYALYPHMSVEENMAWGGMGKQQIAERVKEAARILELDGL
LKRRP----RELSGGQRQRVAMGRAIVRDPAVFLFDEPL

>I5WLR0_I5WLQ4_6_1005530
-KLPHKVRPLLLFLLIVPFWTNSLILNEFLLWLG----VIDTPIRIMFTPVIIGLVYILLPFMVMPLYSS
IEKLDKPLLEAARDLGASKLQTFIRIIIPLTMPGIIAGCLLVMLPAMGLFYVSDLMGGAKIGNVIVQFLN
IRDWPFGA---ATSITLTIVMGLMLLVY----------QLDLTINNGEFLTLLGPSGCGKTTVLRLIAGL
ETVDSGRIMLDNEDITHVPAENRYVNTVFQSYALFPHMTVFENVAFGKTPAAEI---TPRVMEALRMVQ-
LETFAQRKPHQLSGGQQQRVAIARAVVNKPRLLLLDES-

>I5WCF2_I5WCF7_5_1005530
RYTSGKMKAFFYIAVMLPMWASYIVKAYAWTLLLAKPAVGGNTLSTSGLGRFLVFLYIWLPFMILPVQAA
LERLPPSLLQASADLGARPRQTFRYVVLPLAIPGIAAGSIFTFSLTLGDFIVPQLVG---PGYFIGNMVY
SQQGAIGN--MPMAAAFTLVPIVLIALYLAFV-----DGVSIAIKDGEFFSMLGPSGSGKTTCLRLIAGF
EQLSGGAISIFGKPASNLPPWERDVNTVFQDYALFPHMSILDNVAYGGVNKKQ---RAQEALEKVALGFV
QQRKP----SQLSGGQRQRVAIARALVNEPRVLLLDEPL

>I5VJF2_I5VJD2_20_1005530
ARMRFPGKATLLKGMLIFQMFPAVLSLVALYALFDRLGEYIPFIGLNTHGGVIFAYLGGIALHVWTIKGY
FETIDSSLEEAAALDGATPWQAFRLVLLPLSVPILAVVFILSFIAAITEVPVASLLLRDVNSYTLAVGMQ
QYLNPQNYLWGDFAAAAVMSALPITIVFLLAQRWLVNKDINLDIHEGEFVVFVGPSGCGKSTLLRMIAGL
ETITSGDLFIGEKRMNDTPPAERGVGMVFQSYALYPHLSVAENMSFGLKLAGAKKEVINQRVNQVAEVLQ
LAHLLDRKPKALSGGQRQRVAIGRTLVAEPSVFLLDEPL

>I5WXS0_I5WXQ5_15_1005530
RFGRFRGSNGFAFMITAPLVMPDVITGLSLLLLFVALAHAIGWPARGMLTIWLAHVTFCTAYVAVVISSR
LRELDRSIEEAAMDLGATPLKVFFVITLPMIMPAVISGWLLAFTLSLDDLVIASFVSGPGLPMLVFSSVR
MGVNPEIN-----------------------------DDVSLTIYKGEIFALLGASGCGKSTLLRMLAGF
EQPSAGQIMLDGVDLSQVPPYLRPINMMFQSYALFPHMTVEQNIAFGKQDKLPKAEIASRVNEMLGLVH-
MQEFAKRKPHQLSGGQRQRVALARSLAKRPKLLLLDEPM

>G4I916_G4I915_1_931627
ERTDVAGRSVWRPLLVTPLAVPAFVNSYAWVG---------AVPGHGFLAAVLVTTLSYFPFVYLPATAT
LRRLDPAVEESARALGSGSFAVFVRVVLPQLRLAVLGGGLLIGVHLLAEYGAFAMVR---FDTFTTAIFQ
QFQATFDG-AAGSMLAGVLVLLCLMLLV---------DHLDLDIAEGSITAVVGPSGCGKTTLLRIIAGF
ETPDAGTVTLAGRRVAGVAPHRRAVGYVAQDGALFPHLTVGQNIAYGLKGGLRSAAGREQVAELLRTVSL
DESLAARRPSELSGGQQQRVALARALARRPIVMLLDEPF

>G4HXW4_G4HXW1_3_931627
-RLSGRWAGVLLAALIAPFWISYMMRMLAWVNLLQDFDVNVHWLTGQPVVVVLGLVYGYVPYMILPLYAG
LDRLPQSTLEAARDLGANRIESFWRVTLPMCRPTIVAGVLLTCLPMLGDYFTSDMLSASPTAMVGNLIND
SVQSPGQTGQAGAFVMLVLIVTVV--------------GIDLDIPAGQFYSLLGASGCGKTTTLRMIAGF
EKPDSGRIELDGRDVAQDPPHKRPVNTVFQTYALFPFMTVWDNVAFGKTPKDETKRRVGEALELVRMSGY
AKRKP----GQLSGGQQQRVALARALVLQPSVLLLDEPL

>G4HXN3_G4HXN4_1_931627
-LRAPWGRRPVEFLCLLPLTIPALVIVVGLRNVY---LWVVYLLGESALTLTFVYAVLVLPFAYRSIDGA
LSAIDKTLAEAARSLGAGWITTILRVVVPNIWSGILSAAFISIAVVLGEYTVASLSG-YQLQ-VVIVAIG
KSDGP-------TSVAASLATLVFGFV----------DGLTLHLQPGEMVALLGPSGCGKTTALRILAGL
DEPTSGRVAVGGNDITDVPPNKRDMGMVFQAYSLFPHLTVLDNVAFGKIRGKSKSGRTALAADMLDLVGL
SAHKQ-KYASQLSGGQQQRVALARALAIAPRVLLLDEPL

>G4I2F0_G4I2E8_2_931627
-FKAGRYKNLLLGLVI----LPFFVTFLIRTLAWKTLLPSEGRLLSTGWAVIGGLTYNWIIFMILPLYVS
LEKIDARLLEASRDLYATNRRMFGKVIMPLAMPGVLAGSMLVFIPSVGDFINADYLGSTQ-TRMIGNVIQ
KQFLVVKD--YPAAAALSFVLMALILIGVLLY------DADFSIGAGEFFSMLGPSGCGKTTTLRMIAGF
EQPTEGAIRLEGVDVSRVPPHKRNVNTVFQHYALFPHMTVWDNVAYGKKDKATVKKSVDEMLEVVRLTDF
AQRKP----AQLSGGQQQRVALARALVNYPSALLLDEPL

>G4I139_G4I138_1_931627
-RNKFRGKSALQAVIDLPFAVSPVVVGVALILLWGSENSLGLKIIFGLPGIVLASIFVTVPFVIREVEPV
LHELGTDQEQAAATLGSSWWQTFWRITLPSIRWGLTYGIVLTVARTLGEYGAVIMVSSNLGTSQTLTLLV
SDRYSRGA-EYGAYAVSTLLMAVAVLV----------DNVDFVVPAGSLTALLGPSGSGKSTLLRAIAGL
DQPDTGTITINGRDVTNVPPQRRGIGFVFQHYAAFKHLTVRDNVAFGKKSKAEVKAKVDDLLEVVGLAGF
QTRYP----NQLSGGQRQRMALARALAVDPEVLLLDEPF

>G4I4R1_G4I4R0_1_931627
ARLEFRGKKALIGAALLIAMFPQISLVTPLFNIE----RR-LGLFDTWPGLIIPYITFALPLAIYTLSAF
FREIPWDLEKAAKMDGATPAQAFRRVIAPLAAPGIVTAAILVFIFAWNDLLLALSLTATDAPVAIANFTG
SSQFEEPT--GSIAAGAMVITVPIIVFVLIFQRRIVAKDLSLTIADGEFVILVGPSGCGKSTTLNMIAGL
EDISSGELRIGGSRVNEKAPRDRDIAMVFQSYALYPHMTVRQNIAFPKMNKAEIAQKVEETAKILD----
LSELLDRKPAQLSGGQRQRVAMGRAIVRQPKAFLMDEPL

>G6T4Q0_G6T4Q1_1_760832
MSFNSVLYAGIVTFVALLISYPTALWIMLIILPTWIIGIGSQQLLFTDFSFIFVASYIELPFMILPIFNV
LDDIDNNLINASYDLGATKWETFRHVIFPLSMNGVRSGVQSVFIPSLSLFMLTRLIGGNR-VITLGTAIE
QNFLTNDN--YGMGSTIGVILILTMFITMWVT-----KDINFELEEGKFYTLLGASGSGKSTILNIIAGL
LDATTGDIMLDGVRINDIPTNKRDVHTVFQSYALFPHMNVFENVAFPKIDKKEIEQRVAEVLKMVQLEGY
EKRSI----RKLSGGQRQRVAIARAIINQPRVVLLDEPL

>G6T5V1_G6T5V2_1_760832
RKHKSRFDFLFEYGALLPWLLPSTLLAVSLLFTFNQFLV-LNQILVGSLVLLIAYIVVKIPFSYRMVRAI
LFSVDDEMEDAARSMGASPFYTMMKVIIPFILPVVLSVIALNFNSLLTDFDLSVFLYHPLLGITIRSAGD
ETATSNAQ---ALVFVYTIVLMIIS------------DNLNLDIHEGEFFTFLGPSGCGKSTTLRALVGF
LDPSSGSIEVNGTDVTHLEPEKRGIGIVFQSYALFPTMTVFDNIAFGKVAPDVIKAKVSAVAAKIKISD-
--QQLQRNVSELSGGQQQRVALARALVLEPKILCLDEPL

>A7VIG5_A7VIG4_1_411489
-RTKSRSKNLLYMLVIIPFWTNSLIWLNTVLMKLH-LIS--EPLNLYNQGTVFGMVYCLFPFMVLPLYTA
IGKLDHTLLEASSDLGAKGWRTFFEVILPLTASGIFSGCIMVFIPCLGYFFVSNILGGG-NADVIGNLIE
RQFKSGNN--WPLGAALSIILIVITLILV--------KDLNLQVEEGEFLTLLGSSGCGKTTTLRMIAGF
EEPTTGSIQVEGEPIEDKEPFERNVNTVFQSYALFPHKTIYDNVAYGKVPKKEIKERVAEMLEMVQLSGF
EKRYP----SQLSGGQKQRVAIARALINRPKVLLLDEPL

>A7VFC9_A7VFD0_1_411489
-RSEWKKKSIIVMIFVLPMWINFTLL----KEVLT--LIEHNLAYYPFLNSVIGMVYDFLPFMILPIYTT
LMKLDNSLLEAANDLGASSVQTFLKVTLPLSVPGIISGIVMVFLPSMTNYVVLDMLYNSTMGSLIGSYFA
AYDWHNGS---MIALVLLLIILIFTL-----------DDFNLEVQRGEFVTFLGPSGCGKTTTLRMIAGF
EMPTEGEILLNGKDISKLPPNKRPINTVFQRYALFPHLNIYDNIAFGKLPKAEIEKKVKKALEMVDLEGF
EDRRV----QTLSGGQQQRIAIARSLVNEPEILLLDEPL

>C5VR38_C5VR39_1_592027
----------AVLLFVVPMWMNFLLIAI-----LGKLGFPRLNLLYNSGAIILGMVYNFLPFMVLPIYTV
LSKMDKSLIEAASDLGASKVTIFKKVIFPLSLPGVMSGITMVFMPAVSTFVISRLLGGG--QYTLLGNLV
EQQFLVTGDWHFGSAISIVMMILILISMIIMT-----KNINLNIKKNEFITLLGPSGCGKTTTLRILGGF
EEATSGDVIFENNKINNVPPYKRQINTVFQKYALFPHMSIFENIAFGKVPKDEIKIRVKRMLKLVDLEGY
EKRSI----DSLSGGQQQRIAIARALVNEPKVLLLDEPL

>C5VPN2_C5VPN4_2_592027
VTREMKISNILRSIFFMPNMVGGLILGFIWQFIFTKFTGWLSTTATGFWALVILMSWQMSGYMMVVYIAA
LQGIPDNLKEAAEIDGANPIQRLINITIPLVAPAFTVGIFLTLSNCFKLFDQNLALTGGGYNSTQMLALN
IYNSAFARNEFGISQAKAVIFLITVA-----------HGINLEINDGEFMVFVGPSGCAKSTTLRMIAGL
EEISSGTISIGNKIVNDIPPKDREIAMVFQNYALYPHMSVYDNMAFSKTPKDIIDKKVKEAAKNLDLQEV
LKRKP----KELSGGQRQRVAVGRAIVRDPKVFLFDEPL

>E2V0K6_E2V0K5_1_675518
ARNRFRGKGVLQAIIDLPFAVSPVIVGVSLILLWGSDLGFK--IIFGLPGIVLASMFVTCPFVVREVEPV
LHELGTDQEQAAATLGSGWWQTFWRITLPSIRWGLTYGIVLTVARTLGEYGAVIIVSSNLGTSQTLTLLV
SDRYHRGA-EYGAYALSTLLMAVSVVV----------DHVDFVVPTGSLTALLGPSGSGKSTLLRTIAGL
DQPDTGTITINGRDVTRVPPQRRGIGFVFQHYAAFKHLTVRDNVAFGKRPKAEIKAKVDNLLQVVGLSGF
QSRYP----NQLSGGQRQRMALARALAVDPEVLLLDEPF

>E2UZK4_E2UZK3_1_675518
-RLQFRGRDTLFVLYLSTLMVPLTVTVIPQF-------ILMRIVGWVDTPAMIVPGLFGSAFGTYLMRQF
FRTLPTDLEEAAILDGCSPWQIYWRILLPHSRPAVLVLGVLTWVNVWNDFLWPLLMIQRNATLTLGLVRL
RGEYVARW--PVLMAASMLMLVPLVILYAVAQRSFVRDRLDLIVGDGEFVVLVGPSGCGKTTSLRMVAGL
ETLDCGRIRIGERDVTEVDPKDRDVAMVFQNYALYPHMTVAQNMGFAKIGKAEI---RERVLAAAKLLD-
LQSYLDRKPKDLSGGQRQRVAMGRAIVRRPQVFLMDEPL

>E2UZ16_E2UZ17_1_675518
-RSRGRLVRSLRPLILLPLVLPPVVGGIALLYAFGREAAGI-SIAFSTAAVVLAQTFVSLPYLVISLEGA
ARTAGADYEVVAATLGARPGTVWWRVTLPLLLPGVVSGSVLAFARSLGEFGATLTFAGSRQGVTRTLPLE
IYLQRVTD----PDAAVALSLLLVVVAALV--------DVEFSVSAGEVLAVLGPNGAGKSTALHVIAGL
LRPDAGLVRLGDRVLTDVATHDRRVGLLLQDPLLFPHLSVAKNVAFGGMFGSGRARTRASALRWLREVN-
AEQFADRKPRQLSGGQAQRVAIARALAAEPDVLLLDEPL

>E2UWX3_E2UWX5_2_675518
VFVRFPGRTAVFLVIIAALMVPNQITVISNY-------ALISHLGLRNTFAGIILPLAGVAFGTFLMRNH
FLSLPAEIIEAARMDGARWWQLLLRVVLPMSRPTMVAVGVITVVNEWNEYLWPFLMSDDEIGLTFLQQAE
-----G-VTWGPVMAVTLLAMLPILLVFIALQRQMIKDNLDLDIADGEFLVLVGPSGCGKSTTLRVLAGL
EPIESGRISIGDVDVTHLPPRARDVAMVFQNYALYPNMTVAANMGFAGMSRADTRRRVLEVADMLELTDL
LDRKP----AKLSGGQRQRVAMGRAIVRRPRVFCMDEPL

>E2UW94_E2UW95_1_675518
ARLEFPGKRLLIGAALLITMFPSISLVTPLFN-------IERAIGFDTWPLILPYITFALPLAIYTLSAF
FREIPWDLEKAAKMDGATPGQAFRKVIVPLAAPGLVTAAILVFIFAWNDLLLALSLTATKAPVAIANFTG
SSQFEEPT--GSIAAGAIVITIPIIVFVLIFQRRIVARDLNLTIADGEFLILVGPSGCGKTTTLNMIAGL
EDISSGELRIAGERVNEKAPKDRDIAMVFQSYALYPHMTVRQNIAFPTLAKMRKADIAQKVSETAKILD-
LTNLLDRKPSQLSGGQRQRVAMGRAIVRHPKAFLMDEPL

>A8SMF9_A8SMG0_1_411465
-TIRKSVKKLISCVLMITMISPPFVL--AYIKLFGRDIFNLSLNAYGSFGVILMQSIGLISLSALMIISS
LDGIDKEQINSARSLGAKTNNIILDIILPQLLPSIKVVAILSFIRSIADFSTPLIIG----GSFETLASK
SYNVFISDGQAGAMNIILCIPVIFT------------KDINFSLDEGNILCILGPSGCGKTTILNSIGGF
IKNNSGRIILDGEDVTLLSPETRNISTVFQSYGLFSNKNVLENVAYGKFRNVKKQDRSMEILKIVGLEGY
ENKKI----HELSGGQRQRVALARSLVINPRLILLDEPF

>A8SM26_A8SM25_1_411465
-KFKVKTRNMMILLVVIPMWMNFLLLLNSILNFF---GLPTVNLMYSNVSILIGMVYNFLPFMILPIYTT
LIKIDKEYIEASHDLGANRLKTFTKLVFPMSLPGVITGITMVFIPAISTFEISALLGGNK-ENLIGNIIE
QQFRVTGNWGSAMSMVLLVMILVSLFV----------DDINLYIRDKEFLTLLGPSGCGKTTTLRLIGGF
ETPTSGKILFEGKDISNVPPYERNINTVFQKYALFPNMNVYENIAFGKMQESIINEKVKEMLRLVNLKGY
EKRSI----LSLSGGQQQRIAIARALVNEPKVLLLDEPL

>A8SL58_A8SL59_1_411465
-RTNLYGKKIFRTMFVITYMVPPYVGAMAWLRLLNPPIF----NIYSVWGMIWVLTCFYYPYAFITISRA
MEKMDPSLEEAARISGASPLKTLFTVTIPMMTPSLIAAGLLVFVTAASCYGIPSIIGAP-VTTRIIEFVH
IGNEEGII---DATTLAVFLMIIANLVLYFST-------FTDTFKDGEFITLLGPSGCGKTTMLRLIAGF
EKPTSGEILIGDNVVSGLPPEKRGIGMVFQSYAVWPHMNVFDNVAYPGIKKEEIKERVEKVLEIVHLSQY
KDRAP----SELSGGQQQRVALGRALIAKPKLLLLDEPL

>E5VL17_E5VL15_2_658089
--NKHKSFNFLYLYFISGMFVPFSMLMLPLV-------KETSIIGDNKLGLIILYTVFFFPMNLLLYTGY
LKNIPLALEEAAYVDGATTWTTFWKVIFPLLKPMHATVIVLTALSVWNDVMTPLVILSGGLAQLLFQTQF
GTNY------NLAFASYLLALVPILILYLFAQKQI--KDFNLEIEDKEFIIFVGPSGCGKSTTLRMIAGL
EDISSGELKIDGKVMNDVEPKDRDIAMVFQNYALYPHMTVFDNMAFGKLPKEEIKEKVVHAAKILDLEHL
LDRKP----SALSGGQRQRVAMGRAIVRNPKVFLMDEPL

>E5VI28_E5VI27_1_658089
TKFSFKGKQVLATLIDIPFSISPVIVGLAFLMTFGRFFGTNIRIAFAIPGVILATIFVTFPFVSREIIPI
LNSQGKDEEEAAALMGASGFTIFRKITLPQMKWGLIYGIILCSARALGEFGAVNALSKTRTFTLPLEIDA
LYMSGTTS--SITAAFAVSSVLVLIAVVVL-------DNVSFGIEKGKLAALLGPSGSGKTTLLRMIAGL
ENPNAGDIFIDGKRVNDIPAAKRGIGFVFQSYALFRYMTVFDNIAFGKMPKKQIKERVFELLELTGLSGL
ENRYP----NQLSGGQRQRVAFARALAPNPQVLLLDEPF

>F5WPR3_F5WPR5_2_904763
NHPVVKGKKFIRTVLILPWAVPSFVTILIFVALFNDAPAWLSDPFWAKVALIGIQVWLGFPFVFALFTGV
LQSISSDWYEAADMDGASSWQKFRNITFPHVIYATAPLLIMQYAGNFNNFNLIYLFNKGGAGSTDILISW
VYNLTFEFNNMGAVVSLIIGFIVAIV-----------KDFNLHITDKEFIVFVGPSGCGKSTTLRMVAGL
ESITSGDFYIDGERMNDVEPKNRDIAMVFQNYALYPHMTVFENMAFGKVNKKEIEQKVNEAAEILGLTEY
LGRKP----KALSGGQRQRVALGRAIVRDAKVFLMDEPL

>F5WIA9_F5WIB0_1_904763
YITRSKFQNILLMIMIIPTWINLLLIGL-----LSHHLFNLPSFNLLFTTFLVVASYIYIPFMILPIFNS
MKAIPNNLLQASSDLGASPFYTFRKVIMPLTKEGVMTGIQVTFIPSLSLFMITRLIAGNKIN--IGTAIE
EQFLTIQN--YGMGSTIAIFLIVFMAFILIIT-----DDIDIDIESGYFYTLLGPSGCGKTTILKLIAGF
EYPDSGEVIYQNKPIGNLPPNKRKVNTVFQDYALFPHLNVYDNIAFGKLSKTEIDQKVTEALKLVKLSGY
EKRNI----NEMSGGQKQRVAIARAIVNEPEILLLDES-

>Q0TIU9_Q0TIU8_1_362663
-KLPHKVRPLLLFLLIVPFWTNSLILNEFLLWLG----VIDTPIRIMFTPVIIGLVYILLPFMVMPLYSS
IEKLDKPLLEAARDLGASKLQTFIRIIIPLTMPGIIAGCLLVMLPAMGLFYVSDLMGGAKIGNVIVQFLN
IRDWPFGA---ATSITLTIVMGLMLLVY----------QLDLTINNGEFLTLLGPSGCGKTTVLRLIAGL
ETVDSGRIMLDNEDITHVPAENRYVNTVFQSYALFPHMTVFENVAFGKTPAAEI---TPRVMEALRMVQ-
LETFAQRKPHQLSGGQQQRVAIARAVVNKPRLLLLDES-

>Q0TI54_Q0TI47_7_362663
SRLRFKGRMTINASFYTVYMFSGILLVVPLF-------KIITALGDTEMALIITMVTQTLPTAVFMLKSY
FDTIPDEIEEAAMMDGLNRLQIIFRITVPLAMSGLISVFVYCFMVAWNDYLFASIFLSSA--NFTLPVGL
NALFSTPDYIWGRMMAASLVTALPVVIMYALSER---KDFNLEIADKEFIVFVGPSGCGKSTTLRMIAGL
EEISGGDLLIDGKRMNDVPAKARNIAMVFQNYALYPHMTVYDNMAFGKIAREVIDERVNWAAQILGLREY
LKRKP----GALSGGQRQRVALGRAIVREAGVFLMDEPL

>Q0THX8_Q0THX9_1_362663
RYTSGKMKAFFYIAVMLPMWASYIVKAYAWTLLLAKPAVGGNTLSTSGLGRFLVFLYIWLPFMILPVQAA
LERLPPSLLQASADLGARPRQTFRYVVLPLAIPGIAAGSIFTFSLTLGDFIVPQLVG---PGYFIGNMVY
SQQGAIGN--MPMAAAFTLVPIVLIALYLAFV-----DGVSIAIKDGEFFSMLGPSGSGKTTCLRLIAGF
EQLSGGAISIFGTPASNLPPWERDVNTVFQDYALFPHMSILDNVAYGGVNKKQ---RAQEALEKVALGFV
QQRKP----SQLSGGQRQRVAIARALVNEPRVLLLDEPL

>Q0TJJ2_Q0TJJ3_1_362663
-HSKPSTRNILLLLVILPSWTSFLIVLNNFLLWLG-IIDQPLTILHTNFAVYIGIVYAYVPFMVLPIYTA
LIRIDYSLVEAALDLGARPLKTFFTVIVPQTKGGIIAGSMLVFIPAVGEFVIPELLGGP-DSIMIGRVLW
QEFFNNRD-WPVASAVAIIMLLLLIMPIMWFHKH---DDVSLTIYNGEIFALLGASGCGKSTLLRMLAGF
EQPSAGQIMLDGVDLSQVPPYLRPINMMFQSYALFPHMTVEQNIAFGKQDKLPKAEIASRVNEMLGLVH-
MQEFAKRKPHQLSGGQRQRVALARSLAKRPKLLLLDEPM

>Q0TF44_Q0TF45_1_362663
TRFNFPGRQLLLTLLDIPFAVSPVVAGLVYL-LFYGDEHNLQIMF-SWPGMVLVTIFVTCPFVVRELVPV
MLSQGSQEDEAAILLGASGWQMFRRVTLPNIRWALLYGVVLTNARAIGEFGAVSVVSGSILSLPLQIELL
EQDYNT-----VGSFTAAALLTLMAIITLFLKSM---NDISLDIPSGQMVALLGPSGSGKTTLLRIIAGL
EHQTSGHIRFHGTDVSRLHARDRKVGFVFQHYALFRHMTVFDNIAFGRPNAAAIKAKVTKLLEMVQLAHL
ADRYT----AQLSGGQKQRVALARALAVEPQILLLDEPF

>Q0TC09_Q0TC10_1_362663
VWFRFPLRNLFFWMIFITLMLPVEVRIFPTV-------EVIANLKMLDSYAGLTLPLMASATATFLFRQF
FMTLPDELVEAARIDGASPMRFFCDIVFPLSKTNLAALFVITFIYGWNQYLWPLLIITDVLGTTVAGIKG
MIATGEGTTWNSVMAAMLLTLIPPVVIVLVMQRAFVRKPLTLDVADGEFIVMVGPSGCGKSTLLRMVAGL
ERVTTGDIWIDRKRVTEMEPKDRGIAMVFQNYALYPHMSVEENMAWGGMGKQQIAERVKEAARILELDGL
LKRRP----RELSGGQRQRVAMGRAIVREPAVFLFDEPL

>Q0TA29_Q0TA26_3_362663
ARMRFPGKATLLKGMLIFQMFPAVLSLVALYALFDRLGEYIPFIGLNTHGGVIFAYLGGIALHVWTIKGY
FETIDSSLEEAAALDGATPWQAFRLVLLPLSVPILAVVFILSFIAAITEVPVASLLLRDVNSYTLAVGMQ
QYLNPQNYLWGDFAAAAVMSALPITIVFLLAQRWLVNKDINLDIHEGEFVVFVGPSGCGKSTLLRMIAGL
ETITSGDLFIGEKRMNDTPPAERGVGMVFQSYALYPHLSVAENMSFGLKLAGAKKEVINQQVNQVAEVLQ
LAHLLDRKPKALSGGQRQRVAIGRTLVAEPSVFLLDEPL

>D0GB53_D0GB51_2_520465
AEYRFRGNMLTGLYLAIGIMIPIRLVALL-Q--G----MVAAGLVNTLTALILVYTAQGLPLAIFILSEF
MRTVSDDLKNAGRIDGMSEYAIFFKLVLPLIRPAMATVAVFTMIPIWNDLWFPLILAPSETVTLGAQLFI
GQFVTNWN---AVLAALSLAMFPILILYVLFSRQLIRKDINLEVNDGEFIIFVGPSGCGKSTLLRSIAGL
EDVSAGQVLINGEDVTVTPPSRRGIAMVFQSYALYPHLTVKANMGLGGAPKDEIEGRVAKASAMLALEPY
LARRP----AELSGGQCQRVAIGRALVRNPELFLFDEPL

>D0G989_D0G988_1_520465
IEGEVRGKSFFRTVYFLPVASLLVAMATVWQYLLHPGPNWLGSSETVLFSLALIGIWQSVGFNMVLFLAG
LTAIPRELYSAAEVDGVKSWERFRLVTWPLLGPTTLFVTTISIINAVKVFETVKTLTEG-GPNKASEVLL
WTIYQEGFVVGYASAMTVIFLAVLVIL----------DGISIEAAEGEFIALVGPSGCGKSTLLRILAGL
DHADEGSVELAGCNITGAHPADRNIAMVFQSYALYPHLTAAQNIAVPRDKRAAIQKQVRATAASLKIDHL
LDRKP----GQMSGGQRQRVALARALVRQPGAFLMDEPL

>D0GBL5_D0GBL7_2_520465
RTRGLFLSGPIRTLFLLPMVVPAVVLGVGMQLFF----VRL-DIANSYFGVIVAHTVVSIPFVLVSVSGA
LAGIDRRLELAAESLGAAPLTVFRKITLPLAMPGIASGGVLAFATSLDEVVLTLFVAGPNLARQMFSTIR
ENISPAIA--------AAAFL----------------DGLNLDIERGEFVSLLGPSGSGKTTLLMMLAGF
ENPSSGTIHVDGKSINSVPSYKRNMGVVFQNYALFPHMTVAENIAFPGVGKAQAAEKVARVLDMVQLSAM
SERKP----SQLSGGQQQRVALARALVFEPHVVLMDEPL

>D0GAL6_D0GAL7_1_520465
TRTNFPFKKGLRLLTILPIITPPFVVGLALTLLFGRFGVEPGRWLYGLTGIWIAQVLSFTPISFLVLIGV
VEGVSPSMEEASQTLRADRWRTFKRVSLPLMAPGLANAFLIAFIESMADFGNPMVLGGSHLSTEIFFAVV
GAQND-----PSRAAVLAIVLLCFTLSAFLVQR----PNLSLTVEPGTLVTLLGLSGCGKTTTLRLLAGL
EHPTSGRILIGGKDVTNLPANERDVSMVFQSYALFPHMTSLENVAYGGFKKNEARERAEEGLKLVGLGGM
GHRLP----AELSGGQQQRVAVARALVLEPQVLLLDEPL

>D0GAN7_D0GAN5_2_520465
TAYDFRGRAVLEWALLLPLAVPTYIIAYAYLDLLHPRQFRLPDI-RSMGGCIVLLGFVLYPYVYIPTRAM
FLTQSASLIEAARTLGVSRKGIFWRVALPLARPAVAVGVSLALMETLNDVGAAEFLG---VRTLTVSIYT
TWITRSDL---PRAAQLALALLFLVVALV--------NHVSLDVEPGEIICLVGHSGCGKTSLLRIIAGI
DAPDSGTLTMGGKTLVSVEPEKRNVGVVFQDYALFPHLTVRENVRFGRMRRSEANARAGELLDLVGLGHM
ADRYP----HMLSGGEQQRVALIRALAPKPHVLLMDEPF

>D0GHH0_D0GHG9_1_520465
-RFRFRGKSATFLGFMLTRSVPGIALSLPLFMVY----SRI-GIIDTHFGLILTYVALNIPFTTWLIDGF
FRQVPKDLAEAAQIDGCTRWQAFWQVEFPLAGPGIASAGIFAFLTCWNEYALASQLTRSVVGLLDYTAEF
T------IDWRGMCALAVVMIVPALALTFVIQKHLVSHGINLEIADKEFVALVGPSGCGKSTTLRMIAGL
ESISGGTLEIGGKVVNDLPPRDRNISMVFQSYALYPHMSVRENMGFSKQPQAEIDRRVNEAAAVLGLEAL
MDRRP----AQLSGGQRQRVAMGRAIVRNPEVFLFDEPL

>D0GAP5_D0GAP6_1_520465
TKWRFRGSNIFFGLLLLSCFIPFQIVLIPMACVL----GILGIAG-TIWGLILVHVVYGLGFTTLYFRNY
YEAFPTELVRAAQIDGASFFQIFWRILLPSSGPIIVVSVIWQFTNIWNDFLFGASFS---AHSTPMTVAL
NNLVSSSTGYNVHFAGAILAALPTLIVYIVSGRYFVRKDINIEIDEGGFLVLVGPSGCGKSTLLNTIAGL
EPITSGDIAINGKSVSNLHPSQRDIAMVFQSYALYPNMTVAGNIAFGKVPKPERDKAIQQVADMLQIGHL
LDRKP----SQLSGGQRRRVAMGRALVRNPQVFLFDEPL

>D0GAI9_D0GAJ2_3_520465
LNMDFYGRSVARVIIMLPWAVSLTMTAIVWRWALNGNIQWLASAATAFPMQILVGILVTVPFTTTIFLAG
LSSIPDDLYEASSLEGASLWQQFREITFPLLKPFVNIAIVLNTIYVFNSFPIIWVMTQGRANSTDILVTH
LYKLAFRLGEA---SAVSLIMLAIL------------DRIDLEIHSGEFLVLVGPSGCGKSTLLRMVAGL
EPISGGDLVIGGERANELPPQKRNIAMVFQSYALFPHMTARENIGFGGEKAAETAAKVDHAASILNL---
-HSYLDRYPRQLSGGQRQRVAMGRAIVREPSVFLFDEPL

>D0GAD2_D0GAD0_2_520465
ARRNFPGRNIVMLLFLLPLLVPPITFGIPLATVL-----YQAGIGGTFWGVVLANLVPTVPFVILVMIPF
IEQVDPKVEAAARVFGANTFQLFRYVLLPMLLPGILAALLLVLVRTVAMFELTFLTA-GPTSQTLVVALY
YSVFASGVRAMAVIYMITTLIWLLLA-------------------------CLGPSGCGKSTALNCIAGL
LATTGGGVYIDEKRIDTLKPEDRGFGMVFQNYALFPHMSVRENVGFGGTPKSEIRKRVDEAIGMVRLNGQ
EEKLP----GQLSGGQQQRVAIARAIVIEPPLVLMDEPL

>D0GDR3_D0GDR2_1_520465
-----------LMMVILP---------------FWTIIDTPLNILNTDTAVFIGIVYSYLPFMVLPIYSS
LEKMDYSLIEAAQDLGCTPFAAFWKITFPLSLAGVLAGCFLVFIPAVGEFVIPDLLGGSQ-TLMIGKTIW
SEFFSNRD-WPVSSAVAVVLLVLLIVPIVIF------DNLSLNVFNREFFALLGASGCGKTTLMRMLAGF
EEPTSGRITLDGQDMRGIPPYKRPVNMMFQSYALFPHMTVEKNIAFGGMAKSEIDARVAEMLKLVKLEQY
GKRKP----HQLSGGQRQRVALARSVAKRPKVLLLDEPL

>D0G9K0_D0G9J9_1_520465
----TVLTAVLVSVIALLMAYPVTWI-------TACLIDQPLKLLYTQTAVLIAMTHVLLPFVVLPIYGA
IRNVPKDYGRAAAILGAGPMRTFFEVIFPLTLPGVIGGMILTFLTALGYFITPSLLGSP--KEMMIATLI
SQQLRETL-DWPFAAALVGVLTVLVTVVTLL------DGLDMQIAPGEFLALLGPSGSGKSTILMLLAGF
ERPDNGRILFGNNDYTRVPPHRRNIGMVFQHYTLFPNMSVLDNVAFPGMERSQ---RAREALARVRLADF
ADRSP----KQLSGGQQQRVALARSIVYSPRVLLMDEPL

>D0GHU3_D0GHU1_2_520465
VRYRFAGRRFVDAIVDIPFALPTAVAGISLAAIYAPSPY-GIRIAFTRMGIVIALIFIGLPFVVRTVQPI
IEEISREVEEAAATLGASRFQTIWRVLLPGLQPAIITGFALAFARGIGEYGSVIFIAGNTAPLLIVIKLE
EYDYAGAT---ALATVMLALSFAMLLFINLIQ-----HNVSLTIQSGELIALLGPSGSGKTTLLRLIAGL
ETPTEGMIFFGDEDASQKSVQERNVGFVFQHYALFRHMTVADNIGFGRPSTAEIRRRALELLDLVQLSGL
EKRYP----AQLSGGQRQRVALARAMAIEPRVLLLDEPF

>D0GBN5_D0GBN4_1_520465
ARVRFRGRGLLLLTILSVSMFPQIAVLAGLFEL-----IRFLGIFNTPLALIFSYMIFTLPFTVWVLTTF
MRDLPVEIEEAAIVDGASPWVIITRVFMPLMWPALVTTGLLAFISAWNEFLFALTFTSSGVAIALLSGSS
QFEIPWGN----IMAASVIVTVPLVILVLIFQRRIVSKGVDMDIRPGEFMVFVGPSGCGKSTLLRLIAGL
EEITSGTLSIDGTVVNSFNPSRRGIAMVFQSYALYPHMTVYENMAFGGKSRQECKARIHAAAEMLQLTPY
LERLS----RQLSGGQRQRVAIGRAIVRDPKVFLFDEPL

>D0GC66_D0GC67_1_520465
AYWVRLRLPQLRPVMEFITLMPLVIPAIVIV--FGYWLPFTASTRATDVLLMFGYMTLSLPYMYRAVDTA
MRTIDVNLTEAAQSLGAGWGRIMFKVIFPNVISGVMSGAFITFAIVIGEFTLASLLN-RPFGPYLQLVGA
NRAYE--------------------------------HDFNLAVEKGEFVSFLGPSGCGKTTVLRMIAGF
ETPDNGSIEIDGKDVVNLRPNQRNIGMVFQAYALFPNMTVAQNVSFGGKSRSEIDATVKEMLSLIRLDHL
ADRYP----YQMSGGQQQRVALARALATKPQVLLLDEPL

>D0GAS5_D0GAS4_1_520465
VFFRFPMRMFFFWMIFITLMLPVEVRILPTY-------KVIVDLGMIDTYAGLTLPLMASATATFLFRQF
FLTIPGELVEAARIDNAGPFRFMRDILLPLSKTNIAALFVILFIYGWTQYLWPLLVTNDAMNTIIIGLRR
MVDWADASTWNYVMVTAILAIIPPILVVVLMQRWFVKKGVSLEIADGEFVVLVGPSGCGKSTLLRMIAGL
ESITSGTISIGERVVNNVEPAERDIAMVFQNYALYPHMTVRENLAYGKTPKEEIERRIAKAAKVLEIEQF
LERKP----RQLSGGQRQRVAMGRAIVREPAAFLFDEPL

>I5T6E0_I5T6D9_1_1005521
RYTSGKMKAFFYIAVMLPMWASYIVKAYAWTLLLAKPAVGGNTLSTSGLGRFLVFLYIWLPFMILPVQAA
LERLPPSLLQASADLGARPRQTFRYVVLPLAIPGIAAGSIFTFSLTLGDFIVPQLVG---PGYFIGNMVY
SQQGAIGN--MPMAAAFTLVPIVLIALYLAFV-----DGVSIAIKDGEFFSMLGPSGSGKTTCLRLIAGF
EQLSGGAISIFGKPASNLPPWERDVNTVFQDYALFPHMSILDNVAYGGVNKKQ---RAQEALEKVALGFV
QQRKP----SQLSGGQRQRVAIARALVNEPRVLLLDEPL

>I5TJQ2_I5TJQ1_1_1005521
-HSKPSTRNILLLLVILPSWTSFLIVLNNFLLWLG-VIDQPLTILHTNLAVYIGIVYAYVPFMVLPIYTA
LIRIDYSLVEAALDLGARPLKTFFTVIVPLTKGGIIAGSMLVFIPAVGEFVIPELLGGP-DSIMIGRVLW
QEFFNNRD-WPVASAVAIIMLLLLIVPIMWFHKH---DDVSLTIYKGEIFALLGASGCGKSTLLRMLAGF
EQPSAGQIMLDGVDLSQVPPYLRPINMMFQSYALFPHMTVEQNIAFGKQDKLPKAEIASRVNEMLGLVH-
MQEFAKRKPHQLSGGQRQRVALARSLAKRPKLLLLDEPM

>I5S7R2_I5S7R5_3_1005521
ARMRFPGKATLLKGMLIFQMFPAVLSLVALYALFDRLGEYIPFIGLNTHGGVIFAYLGGIALHVWTIKGY
FETIDSSLEEAAALDGATPWQAFRLVLLPLSVPILAVVFILSFIAAITEVPVASLLLRDVNSYTLAVGMQ
QYLNPQNYLWGDFAAAAVMSALPITIVFLLAQRWLVNKDINLDIHEGEFVVFVGPSGCGKSTLLRMIAGL
ETITSGDLFIGEKRMNDTPPAERGVGMVFQSYALYPHLSVAENMSFGLKLAGAKKEVINQRVNQVAEVLQ
LAHLLDRKPKALSGGQRQRVAIGRTLVAEPSVFLLDEPL

>I5T7B2_I5T7B8_6_1005521
SRLRFKGRMTINASFYTVYMFSGILLVVPLF-------KIITALGDTEMALIITMVTQTLPTAVFMLKSY
FDTIPDEIEEAAMMDGLNRLQIIFRITVPLAMSGLISVFVYCFMVAWNDYLFASIFLSSA--NFTLPVGL
NALFSTPDYIWGRMMAASLVTALPVVIMYALSER---KDFNLEIADKEFIVFVGPSGCGKSTTLRMIAGL
EEISGGDLLIDGKRMNDVPAKARNIAMVFQNYALYPHMTVYDNMAFGKIAKEVIDERVNWAAQILGLREY
LKRKP----GALSGGQRQRVALGRAIVREAGVFLMDEPL

>I5SIJ6_I5SIJ5_1_1005521
VWFRFPLRNLFFWMIFITLMLPVEVRIFPTV-------EVIANLKMLDSYAGLTLPLMASATATFLFRQF
FMTLPDELVEAARIDGASPMRFFCDIVFPLSKTNLAALFVITFIYGWNQYLWPLLIITDVLGTTVAGIKG
MIATGEGTTWNSVMAAMLLTLIPPVVIVLVMQRAFVRKPLTLDVADGEFIVMVGPSGCGKSTLLRMVAGL
ERVTEGDICINDQRVTEMEPKDRGIAMVFQNYALYPHMSVEENMAWGGMGKQQIAERVKEAARILELDGL
LKRRP----RELSGGQRQRVAMGRAIVRDPAVFLFDEPL

>I5SWY6_I5SWY5_1_1005521
TRFNFPGRQLLLTLLDIPFAVSPVVAGLVYL-LFYGDEHNLQIMF-SWPGMVLVTIFVTCPFVVRELVPV
MLSQGSQEDEAAILLGASGWQMFRRVTLPNIRWALLYGVVLTNARAIGEFGAVSVVSGSILSLPLQIELL
EQDYNT-----VGSFTAAALLTLMAIITLFLKSM---NDISLDIPSGQMVALLGPSGSGKTTLLRIIAGL
EHQTSGHIRFHGTDVSRLHARDRKVGFVFQHYALFRHMTVFDNIAFGRPNAAAIKAKVTKLLEMVQLAHL
ADRYP----AQLSGGQKQRVALARALAVEPQILLLDEPF

>I5TTL5_I5TTL4_1_1005521
TRIAKRSAIIGRIFSILPIVTPPFVVGLGVTLMMGRFGLTNTNWLYGFTGIWLAQVLAFTPMAFMILDGA
IKTIHPSLEEASYTLRASRWQTFNGVFVPLLKPALANAFLIVVVQSLADFSNPLVLG----GNFDVLATQ
IYFYITGSQDYQAASTLGAFLLLFSLLVFCIQYM---DNINLTIPQGQMVTLLGPSGCGKTTILRLVAGL
EKPSEGQIFIDGEDVTHRSIQQRDICMVFQSYALFPHMSLGENVGYGGVSRSEVKQRVKEALAMVDLEGF
EDRYV----DQISGGQQQRVALARALILKPKVLLFDEPL

>I5TAL9_I5TAM0_1_1005521
-KLPHKVRPLLLFLLIVPFWTNSLILNEFLLWLG----VIDTPIRIMFTPVIIGLVYILLPFMVMPLYSS
IEKLDKPLLEAARDLGASKLQTFIRIIIPLTMPGIIAGCLLVMLPAMGLFYVSDLMGGAKIGNVIVQFLN
IRDWPFGA---ATSITLTIVMGLMLLVY----------QLDLTINNGEFLTLLGPSGCGKTTVLRLIAGL
ETVDSGRIMLDNEDITHVPAENRYVNTVFQSYALFPHMTVFENVAFGKTPAAEI---TPRVMEALRMVQ-
LETFAQRKPHQLSGGQQQRVAIARAVVNKPRLLLLDES-

>H0KG71_H0KG72_1_1089447
TRIAKRSLWVSKIFSILPMVTPPFVVSLGVMLMFGRHFGVSTNWLYGFNGILISHTLALTPMAFMLIEGA
LKALSPKLEEAGVMLGANRWQSFRFIVLPLLKPALANAFLIVMVQSLADFSTPFVLG----GNFDVLATQ
IYFYIVGAQDYLAASTLGVILLAISLSIFWL------QDFNLSFQKHKFTTLLGASGCGKTTILRLIAGL
EDPDKGQILCDGRDLSQLAPQQRGVGFVFQSYALFPHLTVGENVAFGNDNATNIAAKMKNALKMVELEGF
EARCI----EQLSGGQQQRVALARALVIAPQILLFDEPL

>H0KHG0_H0KHG1_1_1089447
-KIHPKYRPLLLFLVVLPFWTNSLIG-------VKGILSEPIRILNTEVAVIIGLVYLLLPFMILPLYSA
IEKLDGRLLEAAKDLGANAFQRFFRVILPLTMPGIIAGCLLVLLPAMGMFYVADLLGGAKVGNVISEFLI
SRNWPFGS---AISIGLTILMALLIFVY---------KDFNLTINNGEFLTILGPSGCGKTTVLRLLAGL
EELDSGNIILDGEDITNVPAEKRHVNTVFQSYALFPHMTIFENVAFGKVPEAEIKPRVLEALRMVQLEEM
ADRKP----TQLSGGQQQRIAIARAVVNKPKVLLLDES-

>H0KD82_H0KD81_1_1089447
TRTDLPYKGFMKVMFLVPFMLPSFIGALAWKMLLSPLGFEEPVFNYSYAGIMAVETMYLFPFVFIQVCGA
LERMDPTLEESARISGASLFTITRKITIPLVMPSIVSGALLIMLYSMAHFGTVAVLGIENIFNIPTLIYE
RIHQSAGSFRTGTVLATVLVFTAAF------------KNLSLTVKDGECFTLLGPSGCGKTVLLRLLAGF
DVPDSGWILIDDTVVSDIQPDQRGLGVVFQDYAVWPHMTVFDNIAYPNLDKETLKAQVMDVVELVNLTGL
EQRLP----SQLSGGQQQRVALARALVAKPSLMLLDEPL

>H0KGT7_H0KGT6_1_1089447
LRKKLPAKVTIITILRAPMLVPGLVAAFLFVNMISYRTLQ---NDEFGWGVVILQMWKNIPFALILIGGA
VNSLKTDLLDAAANLGSTPWQRFRYVIFPLTLGAVQVSFILIFIGALGDFAFYSIAGPRS---TYSLARL
MQMSAYEFEEWNQSAVMALTIMLTSAFFTILVSL---NNITFTAEEGEFVTLLGPSGCGKTSLLKLIAGF
HIADEGEILIGGKNVNEVPPEKRNTAMCFQSYALFPHLNVSHNICYGKIDIEEQKQRLNLALKQMDLDFH
KLKL----PSELSGGQQQRVALARAMVTRPDVILFDEPL

>H0KFD8_H0KFD9_1_1089447
TRIAKRSAVIGKIFSILPIVTPPFVVGLGVTLMLGRYLGFDSNWLYGFTGIVIAHTLALTPMSFMILEGA
LKSIHPSIEEASYTLRANRYQTFFNIIFPLLKPALANSFLVVAIQSIADFSTPLVLG----GSFDVISSQ
IYFYIAGSQDYASASTLGTILLVFSLGIF--------DNLNLTIKRGTMVTLLGPSGCGKTTVLRLVAGL
ENPTSGQIFIDGEDVTKSSIQNRDICIVFQSYALFPHMSIGDNVGYGNVSKEERKQRVKEALELVDLAGF
EERYV----DQISGGQQQRVALARALVLKPKVLLFDEPL

>D5TCD5_D5TCD6_1_423212
LMIKSKHQSILLLLIIIPFWTSSLIRTYALIAILKYLIDVPLSLLYTNFAVVIGLVYNLFPFMVLPIFTN
MERFDFRLIEAAKDLGANKWSIFTRVFLPNTAPGILSGCLLVLLPAMTLFYIPNVLG---ARSILLGNLI
QNQFLVLSDWPQGAATSVLLTSVLLILMFIF------NNVSLNVNHGEFLTLLGPSGCGKTTLLRLISGF
EQPTQGEIFINGQCVNQLPPQKRDVHTVFQSYALFPHLSVFENVAFAKTPNQEIKKRVFDALKLVQLESL
AERNV----KQLSGGQQQRVAIARAIINRPQVLLLDEPL

>D5TDY4_D5TDY3_1_423212
VYFDFPFKKSCFALIFATMMLPVEVIVPTFQV--------VASFGLLNSFSGLTLPLLASATGTFLFRQF
FKTISKELVDAAKLDGAGPLRFFIDIVLPLSRVQISALFVILFVYGWNQYLWPLVITTET----MTTIVM
GIRYLAGVAWHYIMAVALIALVPPCMVVIVMQRWFEKNRISIEIKKGEFMVVVGPSGCGKSTLLRLIAGL
DVLSSGKILINNQCVNDTEAAKRDMAMVFQNYALYPHMTVFDNMAYGRFSKADINKRVTAVANLLHLTPY
LDRKP----QALSGGQKQRVAMGRAIVRSPAVYLFDEPL

>H5JY47_H5JY46_1_868194
RYTSGKMKAFFYIAVMLPMWASYIVKAYAWTLLLAKPAVGGNTLSTSGLGRFLVFLYIWLPFMILPVQAA
LERLPPSLLQASADLGARPRQTFRYVVLPLAIPGIAAGSIFTFSLTLGDFIVPQLVG---PGYFIGNMVY
SQQGAIGN--MPMAAAFTLVPIVLIALYLAFV-----DGVSIAIKDGEFFSMLGPSGSGKTTCLRLIAGF
EQLSDGAISIFGKPASNLPPWERDVNTVFQDYALFPHMSILDNVAYGGVNKKQ---RAQEALEKVALGFV
HQRKP----SQLSGGQRQRVAIARALVNEPRVLLLDEPL

>H5JX96_H5JX97_1_868194
-KLPHKVRPLLLFLLIVPFWTNSLILNEFLLWLG----VIDTPIRIMFTPVIIGLVYILLPFMVMPLYSS
IEKLDKPLLEAARDLGASKLQTFIRIIIPLTMPGIIAGCLLVMLPAMGLFYVSDLMGGAKIGNVIVQFLN
IRDWPFGA---ATSITLTIVMGLMLLVY----------QLDLTINNGEFLTLLGPSGCGKTTVLRLIAGL
ETVDSGRIMLDNEDITHVPAENRYVNTVFQSYALFPHMTVFENVAFGKTPAAEI---TPRVMEALRMVQ-
LETFAQRKPHQLSGGQQQRVAIARAVVNKPRLLLLDES-

>H5K1V3_H5K1V2_1_868194
TRFNFPGRQLLLTLLDIPFAVSPVVAGLVYL-LFYGDEHNLQIMF-SWPGMVLVTIFVTCPFVVRELVPV
MLSQGSQEDEAAILLGASGWQMFRRVTLPNIRWALLYGVVLTNARAIGEFGAVSVVSGSILSLPLQIELL
EQDYNT-----VGSFTAAALLTLMAIITLFLKSM---NDISLDIPSGQMVALLGPSGSGKTTLLRIIAGL
EHQTSGHIRFHGTDVSRLHARDRKVGFVFQHYALFRHMTVFDNIAFGRPNAAAIKAKVTKLLEMVQLAHL
ADRYP----AQLSGGQKQRVALARALAVEPQILLLDEPF

>H5JXU2_H5JXU8_6_868194
SRLRFKGRMTINASFYTVYMFSGILLVVPLF-------KIITALGDTEMALIITMVTQTLPTAVFMLKSY
FDTIPDEIEEAAMMDGLNRLQIIFRITVPLAMSGLISVFVYCFMVAWNDYLFASIFLSSA--NFTLPVGL
NALFSTPDYIWGRMMAASLVTALPVVIMYALSER---KDFNLEIADKEFIVFVGPSGCGKSTTLRMIAGL
EEISGGDLLIDGKRMNDVPAKARNIAMVFQNYALYPHMTVYDNMAFGKIAKEVIDERVNWAAQILGLREY
LKRKP----GALSGGQRQRVALGRAIVREAGVFLMDEPL

>H5K4Z9_H5K4Z8_1_868194
VWFRFPLRNLFFWMIFITLMLPVEVRIFPTV-------EVIANLQMLDSYAGLTLPLMASATATFLFRQF
FMTLPDELVEAARIDGASPMRFFCDIVFPLSKTNLAALFVITFIYGWNQYLWPLLIITDVLGTTVAGIKG
MIATGEGTTWNSVMAAMLLTLIPPVVIVLVMQRAFVRKPLTLDVADGEFIVMVGPSGCGKSTLLRMVAGL
ERVTEGDIWINDQRVTEMEPKDRGIAMVFQNYALYPHMSVEENMAWGGMGKQQIAERVKEAARILELDGL
LKCRP----RELSGGQRQRVAMGRAIVRDPAVFLFDEPL

>H5K6U8_H5K6V1_3_868194
ARMRFPGKATLLKGMLIFQMFPAVLSLVALYALFDRLGEYIPFIGLNTHGGVIFAYLGGIALHVWTIKGY
FETIDSSLEEAAALDGATPWQAFRLVLLPLSVPILAVVFILSFIAAITEVPVASLLLRDVNSYTLAVGMQ
QYLNPQNYLWGDFAAAAVMSALPITIVFLLAQRWLVNKDINLDIHEGEFVVFVGPSGCGKSTLLRMIAGL
ETITSGDLFIGEKRMNDTPPAERGVGMVFQSYALYPHLSVAENMSFGLKLAGAKKEVINQRVNQVAEVLQ
LAHLLDRKPKALSGGQRQRVAIGRTLVAEPSVFLLDEPL

>H5JW71_H5JW70_1_868194
-HSKPSTRNILLLLVILPSWTSFLIVLNNFLLWLG-VIDQPLTILHTNLAVYIGIVYAYVPFMVLPIYTA
LIRIDYSLVEAALDLGARPLKTFFTVIVPLTKGGIIAGSMLVFIPAVGEFVIPELLGGP-DSIMIGRVLW
QEFFNNRD-WPVASAVAIIMLLLLIVPIMWFHKH---DDVSLTIYKGEIFALLGASGCGKSTLLRMLAGF
EQPSAGQIMLDGVDLSQVPPYLRPINMMFQSYALFPHMTVEQNIAFGKQDKLPKAEIATRVNEMLGLVH-
MQEFAKRKPHQLSGGQRQRVALARSLAKRPKLLLLDEPM

>C2NFU3_C2NFU1_2_526970
RKGKKSSEKWLDMCGMLPNMVPGIVMVVGLILFWN-SPYMPLSIYNTPVMVIVTYVVLFLPYTVQYVKAS
LGQIDDSLVQAGSIFSGNYIYIFRKIILPLIIPGILAGWAMTFTISIRELVASLLVLPPSETSATFIFAQ
FEQGEVS----IGMAMAVVSVGLTTLCLLLLQ-----KPLQIVMKQGEFTTLLGPSGCGKTTLLRMIAGL
EEPDKGEIYFGDTCMYSTSPHERNIGMVFQDFALWPHMTVFENVAFGTKQTNQLREKVEEAIKRVRLQGM
EKRYP----HELSGGQQQRVAFARAIVTKPHFILFDEPL

>C2NM69_C2NM73_4_526970
NQPGIKGKAIIRTIFILPWAVPAFVSILVFSGMFNEKIAWMTDPFWAKIALIMIQTWLGFPFVFAMTTGI
LQSIPGELYEAATVDGATAWQQFRKITLPLVLYATAPILITQYTFNFNNFSIIYLFNGGGAGGTDILISW
IYKLTMTSAQYGKAAALTMILSLIVI-----------TDFNLHIQDKEFIVFVGPSGCGKSTTLRMVAGL
EDISKGEFSIDGKLMNDVPPKDRDIAMVFQNYALYPHMSVYDNMAFGKIPKEEIDRRVKDAAKILGLEQY
LDRKP----KALSGGQRQRVALGRAIVRDAKVFLMDEPL

>C2NEP7_C2NEP6_1_526970
-IVDRKYRSILLLLATIPFWINFLVI-----VILRSIISEPLNL-LYNTPVILGMVYSLLPFMILPVYVA
IEQLDKRKLEAAYDLGATPVKAFWNVTVPMTMSGIATGSILVFVSSIGMFVVSDVMGGSK-VALIGNVIQ
NQFLGARDWSALSMIVVLFSVLLI---------------LSLDIKEGEFLTILGPSGCGKTTLLRMIAGF
ETPTKGNLLLDDEKINDLPPYKRHMNLVFQHYALFPHMNVEKNICFGKVPAAEQKERAEEAMRLTQLLEF
RNRKP----AKLSGGQQQRVAIARAIVNNPRVLLLDEPL

>Q9YBG4_Q9YBG2_2_272557
-RYVFPGRDAVKLAIIATRMFPIIVISVSLLKT-----FFNLGLNDTLIGLALAHTAMALPFVVIITGSI
FGGIPRDLEEAGMIFGLSSIMVFLRITLPLAAPGLTAAGMFTFLLSWNEVFMASVLT---VNRTLPAFIL
NSAFATPIERFAAAFMLILPALVFMFLAR--------KGIDLEIKDGEAVVLLGPSGCGKTTTLRIVAGL
ERPDAGRVYFDGRDVTGLPPKDRNVAMVFQSYALWPHMRVFDNIAFPKLPRDEIVRRVRWAAELLEIDHL
LDRYP----HQLSGGQQQRVAVARAIVTEPEVLLMDEPL

>Q9YDH2_Q9YDG9_3_272557
VRRHGKVG-LVDAIMYPPLVLPEIALLLFLT---------ALDVDLGLKTVVIGHTAFNIAYVYVVAAPA
LQ-RSSSLEDAARTLGATPARTLVTITIPLAAPAIYAGFTLAFILSFTDFIKTLFTR-GPIETIPILLWN
RARRPGLSESFSYLAAITMVLLAVSLA----------RGVSFSFPESSITAVLGPSGCGKTTMLKVIAGL
LKPRRGRVFFGGVDYTGLPPERRSVGFVFQDLALFPHMTVYDNVAFGGFSGGEVRRQVEWALETVGLTP-
PREFMGRRVTGLSGGQQQRVALARAIAYEPPVLLLDEPL

>Q9YB67_Q9YB65_2_272557
ERLRTRLSEPLDVLATIPIALPGLALALGILIMFSTRGTLLDPYEFPALFLVLAYSVRKSPFATRAAFAG
LKHLHKSLEEAAMNLGARRLRVIRDITVPLIGINLLGGVLLTFVYSVTEVSTSITIGGLNDYSPITYIIY
DYVTGGYG---GGAFVHLAASIVVIL-----------DRVSLNISDGEIFTLLGPSGCGKTTTLRVIAGF
ETPDEGRVYIGSRDVTMLKPYERNTAMVFQNYALWPHMRVFDNIAYGKLPRSEIVRRVRWAAELLEIDHL
LDRYP----HQLSGGQQQRVAVARAIVTEPEVLLMDEPL

>Q9YG61_Q9YG58_3_272557
SRFSFPLKSYLFLVTILLMALPQQIVVVPLFLLL----KNL-GLINTFPGIILVHSAWGMAWIIFFMKNF
FDILPREVEEAARVDGASDFRIFYKIVLPMSLPGILSASVLQFTWVWSSFFFELIFLIDPITQRIANMKG
TYLVDWGL----IAAGSVFAMAVPLAVYMLLQRYYIRDHVDLSIKDGEFFVLLGPSGCGKTTTLRLIAGL
EYPDEGRILIDGEDVTFKDPKDRNVAMVFQNYALYPHMSVFDNIAFTGLTKDDIRRRVIEVAKLLRIEDL
LDRKP----GQLSGGQQQRVALARALVRRPKVWLMDEPL

>H8E6C3_H8E6C2_1_1160710
-RSGPRLAGVLRAVVTVPLVLPPMVGGVALLFLLGRLAVVGVRLPFTTAAVVIAQTFVALPFLVLAVEGA
LRATGTGYEQAAAALGAGRWRILWRITLPLAAPGLIAGTVLCFARAIGEFGAALFAGNAPVTQTMPLAIY
TAFNGAGV---SQGTAVALSLLLLVTALAV----------EISASAGEIVAVMGPSGAGKSTLVSVIAGL
LAITEGRVHVAGEVVSSLAPQRRGVVLLGQDPHLFPHLSARDNVAFGAAGRVERRSRAERALAEVGLSGI
GHRRP----AELSGGQQQRVALARALATEPRVLLLDEPF

>H8E9E7_H8E9E8_1_1160710
-RFDFPGRRLLLIGLFATNAFPKMGLFATLASV-----YYALGLMNTVAGVVIVQLLGTIVFMTWIPSAA
FAGVPRSLEEAARDAGASRLRVFFTVTLRMALPGILVGAVMAFLAAFDEAQGTYLVGAPDLTMPTQMYSL
VLNYPKQV----AAVFSILLAIPSVVLL---------DSLDLTVERGELVSLLGPSGCGKTTTLRMIAGF
LAPDDGDILMAGRDVTRLGPDRRPSAMVFQNYALWPHMTVMKNVAYPRRPRAEVAQRVEAVLELVNLLHH
KDSRP----PRISGGEQQRVALARALVQEPEVLLLDEPL

>H8E3W3_H8E3W1_2_1160710
---------------------------------FG-VDIFANGTWLYDLPLVLPYIYFQIPLMVITFMPA
LSALRPQWAEATLTLGGSRRAFWSYVGIPVLAPSFFASLLLLFANAFSSYATAAALASQG-AEIVPLRIR
SALTSETVLAGALALGMIVVVGIVMFVYSA-------HGVDLDVAPGEFVSLLGPSGCGKTTALRVLAGL
ETADSGSVMLGGRDVSRVPTNKRDIGMVFQSYSLFPHLRVLENTAFGGVARAAAAARAAAALELVGLANL
ADRFP----HQLSGGQQQRVALARALVTEPRVLLLDEPL

>H8E7P0_H8E7N9_11_1160710
VFRPRVGELLANTLGLLVLAVPLCVW-------AVEGYGWISAVPLQGLGGVLIAVGAYYPLVYLPALAT
LRRLDPALEESARSLGLSPLATFWRVVLPQLRVAILGGGLVVALHLLAEYGAFALLR---FDTFTTAIVS
QFQSSFAG---PAANALGVVLAALCLVL---------AGVHLSVPDGERLAIVGPSGSGKSTLLRAIAGF
ERIAAGEIRLGDEVAATLAPHRRRIGYVAQDGALFPHLSARRNIAFG-LRGSASGERAGAVAAAAALAGI
EPELLERYPHEISGGQQQRVSLARALAPHPRVLLLDEPF

>Q8PJQ9_Q8PJQ8_1_190486
ARLPLATRNVAMMLVVLPSWTSFLII-----GILDGVIEQPLQLLYTPIAAYIGIVYCYLPFMVLPLYAN
LVKHDQRLLEAAYDLGARPWQAFVRITLPLSRNGIVAGCMLVMIPAVGEFVIPEMLGGP-NTLMIGRVLW
GEFFNNRD---WPVAAAVATVMLLLLLLPIVI-----DDVSLQIRKGEIFALLGGSGSGKSTLLRCLAGF
ERPTKGRIVLDGQPIDALPPYERPINMMFQSYALFPHMSVEQNIAFGGLSKAAIATRVGEMLALVQLGAL
ARRK----PHQLSGGQQQRVALARSLAKRPKLLLLDEPM

>Q8PNN5_Q8PNN4_1_190486
SKHQFRGKRLLVSLIDLPFSVSPVVAGLIFVLIFGRLVIQLPRI-VFALPIVLATTFVTFPFIARELMPL
MEQQGSDEELAALSLGANGWQMFWRVTLPNIRWGLLYGVLLCAARAMGEFGAVSVVS---TNTLPLHVEI
LYNEYAYS----AAFACASLLALTALLTLALKTYLE-DNIDLEVRQGELLALLGPSGSGKTTLLRIMAGL
EHADGGQVLFGDEDATRMSVQSRRVGFVFQHYALFKHMDVFENIAFGRWAEARIRARVEELLALVQLQGL
EQRYP----TQLSGGQRQRVALARALAIEPRVLLLDEPF

>H5CJW1_H5CJW2_1_868178
-KLPHKVRPLLLFLLIVPFWTNSLILNEFLLWLG----VIDTPIRIMFTPVIIGLVYILLPFMVMPLYSS
IEKLDKPLLEAARDLGASKLQTFIRIIIPLTMPGIIAGCLLVMLPAMGLFYVSDLMGGAKIGNVIVQFLN
IRDWPFGA---ATSITLTIVMGLMLLVY----------QLDLTINNGEFLTLLGPSGCGKTTVLRLIAGL
ETVDSGRIMLDNEDITHVPAENRYVNTVFQSYALFPHMTVFENVAFGKTPAAEI---TPRVMEALRMVQ-
LETFAQRKPHQLSGGQQQRVAIARAVVNKPRLLLLDES-

>H5CPG6_H5CPG5_1_868178
TRFNFPGRQLLLTLLDIPFAVSPVVAGLVYL-LFYGDEHNLQIMF-SWPGMVLVTIFVTCPFVVRELVPV
MLSQGSQEDEAAILLGASGWQMFRRVTLPNIRWALLYGVVLTNARAIGEFGAVSVVSGSILSLPLQIELL
EQDYNT-----VGSFTAAALLTLMAIITLFLKSM---NDISLDIPSGQMVALLGPSGSGKTTLLRIIAGL
EHQTSGHIRFHGTDVSRLHARDRKVGFVFQHYALFRHMTVFDNIAFGRPNAAAIKAKVTKLLEMVQLAHL
ADRYP----AQLSGGQKQRVALARALAVEPQILLLDEPF

>H5CUX5_H5CUX8_3_868178
ARMRFPGKATLLKGMLIFQMFPAVLSLVALYALFDRLGEYIPFIGLNTHGGVIFAYLGGIALHVWTIKGY
FETIDSSLEEAAALDGATPWQAFRLVLLPLSVPILAVVFILSFIAAITEVPVASLLLRDVNSYTLAVGMQ
QYLNPQNYLWGDFAAAAVMSALPITIVFLLAQRWLVNKDINLDIHEGEFVVFVGPSGCGKSTLLRMIAGL
ETITSGDLFIGEKRMNDTPPAERGVGMVFQSYALYPHLSVAENMSFGLKLAGAKKEVINQRVNQVAEVLQ
LAHLLDRKPKALSGGQRQRVAIGRTLVAEPSVFLLDEPL

>H5CKI4_H5CKJ0_6_868178
SRLRFKGRMTINASFYTVYMFSGILLVVPLF-------KIITALGDTEMALIITMVTQTLPTAVFMLKSY
FDTIPDEIEEAAMMDGLNRLQIIFRITVPLAMSGLISVFVYCFMVAWNDYLFASIFLSSA--NFTLPVGL
NALFSTPDYIWGRMMAASLVTALPVVIMYALSER---KDFNLEIADKEFIVFVGPSGCGKSTTLRMIAGL
EEISGGDLLIDGKRMNDVPAKARNIAMVFQNYALYPHMTVYDNMAFGKIAKEVIDERVNWAAQILGLREY
LKRKP----GALSGGQRQRVALGRAIVREAGVFLMDEPL

>H5CKT5_H5CKT4_1_868178
RYTSGKMKAFFYIAVMLPMWASYIVKAYAWTLLLAKPAVGGNTLSTSGLGRFLVFLYIWLPFMILPVQAA
LERLPPSLLQASADLGARPRQTFRYVVLPLAIPGIAAGSIFTFSLTLGDFIVPQLVG---PGYFIGNMVY
SQQGAIGN--MPMAAAFTLVPIVLIALYLAFV-----DGVSIAIKDGEFFSMLGPSGSGKTTCLRLIAGF
EQLSGGAISIFGKPASNLPPWERDVNTVFQDYALFPHMSILDNVAYGGVNKKQ---RAQEALEKVALGFV
HQRKP----SQLSGGQRQRVAIARALVNEPRVLLLDEPL

>H5CSM9_H5CSM8_1_868178
VWFRFPLRNLFFWMIFITLMLPVEVRIFPTV-------EVIANLKMLDSYAGLTLPLMASATATFLFRQF
FMTLPDELVEAARIDGASPMRFFCDIVFPLSKTNLAALFVITFIYGWNQYLWPLLIITDVLGTTVAGIKG
MIATGEGTTWNSVMAAMLLTLIPPVVIVLVMQRAFVRKPLTLDVADGEFIVMVGPSGCGKSTLLRMVAGL
ERVTEGDIWINDQRVTEMEPKDRGIAMVFQNYALYPHMSVEENMAWGGMGKQQIAERVKEAARILELDGL
LKRRP----RELSGGQRQRVAMGRAIVRDPAVFLFDEPL

>H5CJ05_H5CJ04_1_868178
-HSKPSTRNILLLLVILPSWTSFLIVLNNFLLWLG-VIDQPLTILHTNLAVYIGIVYAYVPFMVLPIYTA
LIRIDYSLVEAALDLGARPLKTFFTVIVPLTKGGIIAGSMLVFIPAVGEFVIPELLGGP-DSIMIGRVLW
QEFFNNRD-WPVASAVAIIMLLLLIVPIMWFHKH---DDVSLTIYKGEIFALLGASGCGKSTLLRMLAGF
EQPSAGQIMLDGVDLSQVPPYLRPINMMFQSYALFPHMTVEQNIAFGKQDKLPKAEIATRVNEMLGLVH-
MQEFAKRKPHQLSGGQRQRVALARSLAKRPKLLLLDEPM

>C2NX39_C2NX37_2_526967
RKGKKNSEKWLDMCGMLPNMVPGIVMVVGLILFWN-SPYMPMSIYNTPIMVIITYVILFLPYTVQYVKSS
LGQIDDSLVQAGSIFSGNYIYIFRKIILPLIIPGILAGWAMTFTISIRELVASLLVLPPSETSATFIFAQ
FEQGEVS----IGMAMAVVSVGLTTMCLLLLQ-----KPLQIVMKKGEFTTLLGPSGCGKTTLLRMIAGL
EEPDKGEIYFGDQCMYSTSPHERNIGMVFQDFALWPHMTVFENVAFGTKQTNHLREKVEDAIKRVRLQGM
EKRYP----HELSGGQQQRVAFARAIVTKPHFILFDEPL

>C2NVH5_C2NVH6_1_526967
TKFQFKGKQVLLSLIELPFAVSPVIAGLVFVLLFTPLEH-GVKIIFSVPGIIIATIFVTFPFVARELIPV
MQAQGKSEEEAALSLGASGWKMFWRVTLPNIKWGLLYGMILCNARAIGEFGAVSVVSGHVT-NTMPLHIE
IL-YNEYQ-FSAAFAVATLMSLIAVF-----------TDIHLDIPKGELVALLGPSGSGKTTLLRIIAGL
EEADGGSISFDGEDLTDIHVKNRQVGFVFQHYALFKHMNVFENVAFGRPSAEAIEEKVTELLKLVKMDDF
AKRYP----AQLSGGQRQRIALARALAVEPKILLLDEPF

>C2NVY9_C2NVY8_1_526967
-IVDRKYRSILLLLATIPFWINFLVI-----VILRSIISEPLNL-LYNTPVILGMVYSLLPFMILPVYAA
IEQLDKRKLEAAYDLGATPIKAFWNITVPMTMSGIATGSILVFVSSIGMFVVSDVMGGSK-VALIGNVIQ
NQFLGARD--WPFGSALSIIVVLFSVLL-----------LSLDIKEGEFLTILGPSGCGKTTLLRMIAGF
ETPTKGNLLLDAERINDLPPYKRHMNLVFQHYALFPHMTVEKNICFGKVSAAEQKERAEEAMRLTQLLEF
RNRKP----AKLSGGQQQRVAIARAIVNNPRVLLLDEPL

>C2P305_C2P309_4_526967
NQPGIKGKAIIRTIFILPWAVPAFVSILVFSGMFNEKIAWMTDPFWAKIALIMIQTWLGFPFIFAMTTGI
LQSIPGELYEAATVDGATAWQQFRKITLPLVLYATAPILITQYTFNFNNFSIIYLFNGGGAGGTDILISW
IYKLTMTSAQYGKAAALTMILSLIVI-----------TDFNLHIQDKEFIVFVGPSGCGKSTTLRMVAGL
EDISKGEFSIDGKLMNDVPPKDRDIAMVFQNYALYPHMSVYDNMAFGKIPKDEIDRRVKDAAKILGLEQY
LDRKP----KALSGGQRQRVALGRAIVRDAKVFLMDEPL

>C2NU09_C2NU08_1_526967
LIANGKVRGIFRVLFSSTMGISVAASAVIWLFLFHPAIAWLTSPDWALFSVSVTTVWVNTGFAFLVILGG
LQNIDTSLYESASIDGASYLYKLRRVTLPMLSPTLFFIVTVTLISAFQSFGQIDILTHGGATNLIVYSIY
KEAFVNHQ--FGTASAQAMVLFVFIFIATLLQ-----KGVSVHIKKGEFFVLVGPSGCGKSTLLRMIAGL
EEISSGDLIINERVANDLEPKDRNLSMVFQNYALYPHLSVEENILFGKVRKVQKEERQKRLMEAIEMVG-
LKEYVKMKPGQLSGGQRQRVALARAIVSQAPICLMDEPL

>B1MZ95_B1MZ96_1_349519
TSKHLKGTTLFRTFFASTMGVSVSVASVLWLFIFQPPIHWLTDNTWSLFAVILTVVWMNLGFSFLALTGA
LENVATPLYEVADIEGVTTWHKFYHITLPQISPTLFFVGTVTMINAFQTFGQVDLLTKGGNNSTNLIVYQ
IYKDAFVNLNVGKASTESIVLALLIALVTIA------KDVTVSITPGEFFVMVGPSGSGKSTILRMIAGL
ESITGGELLIDGERMNDLPPKSRHLSMVFQNYALYPNMTVSENIVFGKVDRATQFQRLSDALTMVDLTDF
SSRYP----RELSGGQRQRVALARSIVSGADIILMDEPL

>B1MW18_B1MW19_1_349519
-------------------SYP-----------MAYWGVVPQQLLFSDWSFLLVAAYIEIPFMILPIFNS
LAEINPRLEQASRDLGANRWQTLRRVIVPLSMPGVKAGIQAVFIPSLSLFMITRLIGGNRVITLGTAIEE
HFLVTQNW---QLGSTIGVVLIVAMVITMIL------KNIDLSLEAGKFYTLLGPSGSGKTTILNLISGQ
LTATHGDILFEGNIINDVPVEKRNMNTVFQDYGLFPNMNVFDNVAFGRMSKTDINAKVTEMLDLVKLSDY
ADREI----NELSGGQRQRVAIARALANDPEVLLLDEPL

>C5NYJ4_C5NYJ3_1_546270
---------IFFSSTYVLMTLYSFWYAFLITLICLVIGIGSQSLLFNSFSFIFVSSYIFLPFMLLPIYNS
VSGMNKNLIEASYDLGADFKTTFLKIILPLSINGVKTGIQVTFIPALSLFMITRLVAGNKIINLGTAIEE
HFLVTQNW--GIGSTIAVFLIVVMGVIM---------KNIDLEIEKGKFYTLLGPSGCGKSTILKLIGGF
LSPTSGDVLLDDKVVNDLPANKRHVNTVFQDYALFPHMNVFENVAFGNEKKEVINKKVKKALKQVNLAGF
ENRDI----SEMSGGQKQRVAIARAIVNEPEIILLDES-

>C5NU89_C5NU91_2_546270
-IHEPFMKSLINTIIVTVVAVPIVVLVSIFVAVTIYNVDWLGNP-STALYIITILITTSLGQPIILYVAA
LGNVPKELLEASEIDGATKWQVFTKITWPLIKPTTLYIVVVTTINSFQIFALIQLLTAGGG----TSTIM
YLVYEAAIKNHGVASAMGIILAVIIGIISILQ-----TDFNLEVADKEFVVFVGPSGCGKSTTLRMIAGL
EDITEGEFYIGDKLVNDVEPKDRDIAMVFQSYALYPHMTVFDNMAFAKVPKDEIKAKVEEAAKILGLEEL
LDRKP----KALSGGQRQRVALGRAIVRSPKVFLMDEPL

>A1RQM8_A1RQM9_1_384616
ARSRGPAADALDALATMPIAIPGLVVAYAYFLTSLQLAQALDPLRHPELYLIVGYSVRKLPFVVRSIYAG
LQQIHPSMEEVAMNLGDGYFGVLRKILVPLLKTNILSGALIGFVYVTSEVSLSITLGVLKVGQDTAMPIT
AFM----------------------------------DDVDLVINDGEILAVLGPSGCGKTTLLRLVAGL
EEPTSGRIYFNDRDVTKIPTQQRNTAIVPQTWALWPHMTVFENVAYGNLTEREIKRRVEEVLELVGLAEL
SNRRP----FQLSGGQQQRVALARALVVQPEVLLLDEPL

>A1RR84_A1RR82_2_384616
VLRSDKYLAISQGAVVMPEISEALAFAAALWLVK----TYVGVDLFGPVGVFLAHLAYTLPMAHVLLTPY
IAYVGKSVVEASRILGASEMKTVAFVILPILMPAFIATFLIVFVNSFDTYIKTAFTT-SPITAPILLWNY
AARGRGDP---TIYALATLMLVPSIAAAVI-------KGVDLFIEAGESVVLLGPSGSGKSTLLRAVAGL
IPLARGRVYIGGRDVTDLPPDKRGVSMLFQDLALFPHLDVFENVAFGKLPESEIRRRVRWALELVRLEPF
EKRRV----HELSGGQQQRVALARALVVEPEVLLLDEPF

>B5BX16_B5BX15_1_439846
TRFNFPGRQLLLTLLDIPFAVSPVVAGLVYL-LFYGDEHNLQMMF-SWPGMVLVTIFVTCPFVVRELVPV
MLSQGSQEDEAAILLGASGWQMFRRVTLPNIRWALLYGVVLTNARAIGEFGAVSVVSGSILSLPLQIELL
EQDYNT-----VGSFTAAALLTLMAIITLFLKSM---NDISLDIPSGQMVALLGPSGSGKTTLLRIIAGL
EHQSSGHIRFHGTDVSRLHARERKVGFVFQHYALFRHMTVFDNIAFGRPTAAAIKTKVTQLLEMVQLAHL
ADRFP----AQLSGGQKQRVALARALAVEPQILLLDEPF

>B5C4M9_B5C4N0_1_439846
VFIPFPGSGLIGRVVDTFIALPTFLITLAFTFIYGSFELPPVDFLYSMQGVILAEITVFTPLVMRPLMAA
LRQIDKSQLEAASILGAHPLRVIGQVIFPAALPALMAGGSLCLLLTTNEFGIVLFIGAK-VNTLPMKAIL
ESDYTVA-----CMIALINIVLSLGLF----------KPLSLTIEPGEVLALIGPSGSGKTTVLRAVAGF
VQPAGGRILIGDTDVTHLPPYKRGLAMVVQNYALFPHLKVEDNVAFGKQPKALINERVTQALKTVGMSDY
AARYP----HQLSGGQQQRVAIARAIAVRPRVLLLDEPL

>B5BVW8_B5BVX1_3_439846
ARMRFPGKATLLKGMLIFQMFPAVLSLVALYALFDRLGQYIPFIGLNTHGGVIFAYLGGIALHVWTIKGY
FETIDSSLEEAAALDGATPWQAFRLVLLPLSVPILAVVFILSFIAAITEVPVASLLLRDVDSYTLAVGMQ
QYLNPQNYLWGDFAAAAVLSAIPITLVFLLAQRWLVNKDINLDIHDGEFVVFVGPSGCGKSTLLRMIAGL
ETITSGDLFIGETRMNDIPPAERGVGMVFQSYALYPHLSVAENMSFGGAKKEVMNQRVNQVAEVLQLAHL
LERKP----KALSGGQRQRVAIGRTLVAEPRVFLLDEPL

>B5C3A9_B5C3A8_1_439846
VWFRFPLRNLFFWMIFITLMLPVEVRIFPTV-------EVIANLKMLDSYAGLTLPLMASATATFLFRQF
FMTLPDELVEAARIDGASPMRFFRDIVLPLSKTNLAALFVITFIYGWNQYLWPLLIITDVLGTAVAGIKG
MIATGEGTTWNQVMAAMLLTLIPPVVIVLAMQRAFVRQPLTLDVADGEFIVMVGPSGCGKSTLLRMVAGL
ERVTSGDIWIDRKRVTEMEPKDRGIAMVFQNYALYPHMSVEENMAWGGMSKAHIEERVREAARILELDGL
LKRRP----RELSGGQRQRVAMGRAIVREPAVFLFDEPL

>B5BXB9_B5BXB8_1_439846
-HSKPSTRNILLLLVILPSWTSFLILNNVLLW-LG-VIDQPLTILHTNLAVYIGIVYAYLPFMVLPIYTA
LTRIDYSLVEASLDLGARPLKTFFSIIVPLTKGGIIAGSMLVFIPAVGEFVIPELLGGP-DSIMIGRVLW
QEFFNNRD-WPVASAVAIIMLLLLIVPIMWFHKH---DDVSLTIYKGEIFALLGASGCGKSTLLRMLAGF
EPPSSGQIMLDGVDLAHVPPYQRPINMMFQSYALFPHMTVEQNIAFGKLPKAEITSRVNEMLGLVHMQEF
AKRK----PHQLSGGQRQRVALARSLAKRPKLLLLDEPM

>B5BYM4_B5BYM5_1_439846
-KLPEKIRPLLLFLLIVPFWTNSLILNEFLLWLG----VIDTPIRIMFTPVIIGLVYILLPFMVMPLYSS
IEKLDKPLLEAARDLGASKMQTFIRIIIPLTMPGIVAGCLLVMLPAMGLFYVSDLMGGAKIGNVIVQFLN
IRDWPFGA---ATSITLTIVMGLMLLIY---------SQLDLTINNGEFLTLLGPSGCGKTTVLRLIAGL
ETVDAGHIMLDNQDITHVPAENRYVNTVFQSYALFPHMTVFENVAFGKTPAAEIAPRVTDALRMVQLEEF
AQRKP----HQLSGGQQQRVAIARAVVNKPRLLLLDES-

>D4RDB4_D4RDB3_1_544875
TYCRIKGKKIWYFIIIGTMFIPFTVAMIPNYLL-------IAKLNLIDTTWGVIIPQFADAMGIFLLTQT
MREIPVSLLDVAALDNIKQTTVMSKIVFPLTRHAITSTGIWFFITSWNEYVWPVLILRTVDNYTLPLAMQ
TYISSEGGTFTVAMAISLITMFVPLVLYAIFQKYI--KEIDLAVAAGERIVLLGPSGSGKSTLLRMIAGL
EKITSGEL-FLGTQLANLPCGEREIAMVFQNYALYPHMTVKENIIFAKIKTADIQHRLEEALKMLGLTPY
QDRLP----KDLSGGQRQRVALARAVVKRSNYFLLDEPL

>D4R716_D4R717_1_544875
-TINSVWYAFLITFFTLIISYPTAYW-------LMLIGIGPKQILFTDFSFLFVATYIEIPFMIMPIFNA
LEEMNPSLISASRDLGANSFETFRRVIFPLSLNGVKSGVQAVFIPSLSLFMLTRLIGGNRVITLGTAIEQ
HFLVTQNW---GMGSTIGVILIIAMFIVMLL------KKVSFEIEQGKFYTLLGPSGCGKTTILRIIAGF
TEATEGDIYFEGKRLNDLPANKRQVNTVFQDYALFPHMNVFDNVAFGKMSKSDIEKKVKDALRMVQLPGY
EKRDI----SEMSGGQRQRVAIARAIVNEPKVLLLDEPL

>F5PE82_F5PE81_1_766149
TRFNFPGRQLLLTLLDIPFAVSPVVAGLVYL-LFYGDEHNLQIMF-SWPGMVLVTIFVTCPFVVRELVPV
MLSQGSQEDEAAILLGASGWQMFRRVTLPNIRWALLYGVVLTNARAIGEFGAVSVVSGSILSLPLQIELL
EQDYNT-----VGSFTAAALLTLMAIITLFLKSM---NDISLDIPSGQMVALLGPSGSGKTTLLRIIAGL
EHQTSGHIRFHGTDVSRLHARDRKVGFVFQHYALFRHMTVFDNITFGRPNAAAIKAKVTKLLEMVQLAHL
ADRYP----AQLSGGQKQRVALARALAVEPQILLLDEPF

>F5PJ71_F5PJ72_1_766149
VWFRFPLRNLFFWMIFITLMLPVEVRIFPTV-------EVIANLKMLDSYAGLTLPLMASATATFLFRQF
FMTLPDELVEAARIDGASPMRFFCDIVFPLSKTNLAALFVITFIYGWNQYLWPLLIITDVLGTTVAGIKG
MIATGEGTTWNSVMAAMLLTLIPPVVIVLVMQRAFVR--------DGEFIVMVGPSGCGKSTLLRMVAGL
ERVTEGDIWINDQRVTEMEPKDRGIAMVFQNYALYPHMSVEENMAWGGMGKQQIAERVKEAARILELDGL
LKRRP----RELSGGQRQRVAMGRAIVRDPAVFLFDEPL

>F5PGY2_F5PGY5_3_766149
ARMRFPGKATLLKGMLIFQMFPAVLSLVALYALFDRLGEYIPFIGLNTHGGVIFAYLGGIALHVWTIKGY
FETIDSSLEEAAALDGATPWQAFRLVLLPLSVPILAVVFILSFIAAITEVPVASLLLRDVNSYTLAVGMQ
QYLNPQNYLWGDFAAAAVMSALPITIVFLLAQRWLVNKDINLDIHEGEFVVFVGPSGCGKSTLLRMIAGL
ETITSGDLFIGEKRMNDTPPAERGVGMVFQSYALYPHLSVAENMSFGLKLAGAKKEVINQRVNQVAEVLQ
LAHLLDRKPKALSGGQRQRVAIGRTLVAEPSVFLLDEPL

>F5P839_F5P838_1_766149
-HSKPSTRNILLLLVILPSWTSFLIVLNNFLLWLG-VIDQPLTILHTNLAVYIGIVYAYVPFMVLPIYTA
LIRIDYSLVEAALDLGARPLKTFFTVIVPLTKGGIIAGSMLVFIPAVGEFVIPELLGGP-DSIMIGRVLW
QEFFNNRD-WPVASAVAIIMLLLLIVPIMWFHKH---DDVSLTIYKGEIFALLGASGCGKSTLLRMLAGF
EQPSAGQIMLDGVDLSQVPPYLRPINMMFQSYALFPHMTVEQNIAFGKLPKAEISSRVNEMLGLVHMQEF
AKRKP----HQLSGGQRQRVALARSLAKRPKLLLLDEPM

>F5P9K5_F5P9K6_1_766149
-KLPHKVRPLLLFLLIVPFWTNSLILNEFLLWLG----VIDTPIRIMFTPVIIGLVYILLPFMVMPLYSS
IEKLDKPLLEAARDLGASKLQTFIRIIIPLTMPGIIAGCLLVMLPAMGLFYVSDLMGGAKIGNVIVQFLN
IRDWPFGA---ATSITLTIVMGLMLLVY----------QLDLTINNGEFLTLLGPSGCGKTTVLRLIAGL
ETVDSGRIMLDNEDITHVPAENRYVNTVFQSYALFPHMTVFENVAFGKTPAAEI---TPRVMEALRMVQ-
LETFAQRKPHQLSGGQQQRVAIARAVVNKPRLLLLDES-

>F5PA78_F5PA86_8_766149
SRLRFKGRMTINASFYTVYMFSGILLVVPLF-------KIITALGDTEMALIITMVTQTLPTAVFMLKSY
FDTIPDEIEEAAMMDGLNRLQIIFRITVPLAMSGLISVFVYCFMVAWNDYLFASIFLSSA--NFTLPVGL
NALFSTPDYIWGRMMAASLVTALPVVIMYALLER---KDFNLEIADKEFIVFVGPSGCGKSTTLRMIAGL
EEISGGDLLIDGKRMNDVPAKARNIAMVFQNYALYPHMTVYDNMAFGKIAKEVIDERVNWAAQILGLREY
LKRKP----GALSGGQRQRVALGRAIVREAGVFLMDEPL

>F8LKL9_F8LKM0_1_1048332
MSFNSVLYAAIITLVTLLISYPTAYW-LMLV-ILPTFGIAPMQILFTDFSFIFVASYIEIPFMILPIFNA
LDDLDENIVNASKDLGANDWQTFTKVIFPLSLNGVRSGVQSVFIPSLSLFMLTRLIGGNR-VITLGTAIE
QHFLTTQN--WGMGATIGVVLIVAMIATMWLT-----KDINFELEEGKFYTLLGASGSGKSTILNIIAGL
LDATSGDVLLDGKRINDIPINKRDVHTVFQSYALFPHMNVFDNVAFAKVPKKEIEERVEEALKMVQLNGY
QKRSI----QKLSGGQRQRVAIARAIINQPRVVLLDEPL

>F8LJ20_F8LJ21_1_1048332
SRIKFKHRNSFLKLALVLNMFPGFMSMIAVYY-------ILKALNLTQTLSLVLVYSAGAALGFYIAKGF
FDTIPYSLDESAMIDGATRLQIFTKITLPLSKPIIVYTALMAFMGPWVDFIFASVILGDVDKYTVALGLY
QMLNQDAINFLPFTAGAIIIAIPITLLFIFMQKYYVEEDFSIDIKDKEFIVFVGPSGCGKSTTLRMVAGL
EEITEGKLYIDGEVVNDKSPKDRDIAMVFQNYALYPHMTVYENMAFGKYKKDDIDKRVREAAASLGLTEF
LDRKP----ADLSGGQRQRVAMGRAIVRDAKVFLMDEPL

>B0SW30_B0SW29_1_366602
WRFRFPGKTVLDGALALPIVVPEICMGVAMLVFFAKLPWPVGLPWPLNLGITIAHVSFSFPFVAVVVRAR
MASFNREMEEAARDLGAGEWRTIWDVILPHMAPSLVAGALLAFTLSLDDFVITFFTA-GPTVTFPVKVYS
MVRFSVTPEVNAASTILIVLTVILTAV----------DNVSLSIQEGEFFSLLGPSGCGKTTLLRMLAGF
ETPTEGRILIDGQDISNTPPNKRPVNMVFQSYAVFPHMSVHDNVAYGRVGKTERERRVEEALDLVQLHGL
AERKP----DQLSGGQRQRVALARALVKRPRVLLLDEPL

>B0T8H9_B0T8I0_1_366602
AKHHFPGKPLLITLIDLPFSVSPVVAGLMYVMVFGLLIDHDIKIIFAVPGIVLATVFVTFPFIARELIPL
MQEQGVAEEEAAVSMGASGLYTFWRVTAPNVRWGLLYGVLLCNARAMGEFGAVSVVS---LTNTMPLHIL
YNEYDFVA--AFAVAALLCLLAIVTLV----------NSVDLEIADGELVALLGPSGSGKTTLLRTIAGL
EFPDKGQVLFEGEDVTFASAAARRVGFVFQQYALFKHMTVAKNIAFGKPDKAEIARRVEELLKLVELDGL
GKRYP----SQLSGGQRQRVALSRALAVQPSVLLLDEPF

>E0GHJ3_E0GHJ2_1_749518
-RYSVRGRNFIKSFFLSPTVIPGIVVGYTLFQ------YIVIKLGLPVFQLLMGHFLISLPYIIRVVGSS
MEQLDYSMEEVAWTLGCTRLRAFIQIVLPNASSGIFAAFMLAFVNSFNNVP-VSMFLSGPVTMLPTSLLS
YMEYNYDP---TVSAISVLLMLL--------------KDLNISMEKGELVSLLGPSGCGKTTTLRVIAGL
IKPNDGQFFVDQEELTKVPVHKRNFGMVFQSYALFPHLTIAENVAFGKESKQTMDQKVTEMLKVCGLESL
GDRYP----KQLSGGQRQRVALARALIIEPKLLLLDEPL

>E0GJD6_E0GJD5_1_749518
IFEKVKHKSFFETIFFMPYVTSTIAIGIVFRYFFNGSVNWLDNVQMSMPTLIIFGVWTSLAFNIIILLAG
LRNIDEEHFKIAKMFGASDGEIFRRITFPQLVPTIAFLLTVNLIGAFKVYTQVYALFGGRANSATTAVYY
IYDKFHIAGRPGIAMAATVILFVIILVVTFLQN----KSVNFTIEQGDLVCLLGPSGCGKSTILNLIAGL
LHPSDGDIQFRQQSVVKTAPKDRNIGFVFQNYALYPHMTVLENVMFPKVPKAEAQAIAEEYMKLTNIEEL
SHKKP----GTLSGGQQQRVAITRALVQKPDVLLLDEPL

>E0GPK8_E0GPL0_2_749518
YTKRRKNRNTLLSFNNILLVSPDVIIGASFLIFF----TAVGFISLGFTSVLLSHIAFSIPIVVLMVLPK
LQEMNDSMVDAARDLGANNVQVIKNIILPFLAPGIIAGYFMAFTYSLDDFAVTFFVTGN--GFSTLSVEI
YSRARQGISNALSALVFL-------------------KNVSFEIEEGKFYTLLGPSGCGKTTILRIIAGF
NDVTSGDVYFDGKRINDVPANKRQVNTVFQDYALFPHMNVFDNVAFGKLSKAEIEKKVKEALRLVQLPGY
ETREI----SEMSGGQRQRVAIARAIVNEPKVLLLDEPL

>A8RKU7_A8RKU5_2_411902
-GRGAAAGGFIVFIFILPMWMNFLLRTLAWQTLLEKLHLPSQSMINTPSAIVLGMVYNFLPFMVLPIYNV
LSKIDDNIINAAMDLGANSFQRFTRIWFPLSIPGIISGITMVFVPSLTTFVISDLLG---SKILLIGNVI
EQEFTRGSNHLGSGLSLVLMVFILISMAM--------DDLNLSIRENSFVTLLGPSGCGKTTTLRILGGF
TTPDTGKVIVGGQDISMIPPNKRPLNTVFQKYALFPHMNIAENIAFGNKPKSYIDDKIKYALKLVNLPGY
EKRTV----DSLSGGQQQRIAIARAIVNEPRVLLLDEPL

>A8RNT1_A8RNT2_1_411902
-FYKIKGKGLLEILFIISMMSPNFIGAYSWILLLGRGLGIHMPSIYGFGGMLLVFALKLYPFIYMYVSGA
LKKIDVALSEAAESLGCGGLKKVFTVIMPLVTPTLIAAALLVFMNCMADFGTPALIG---EGYRVMPTLV
YSEFVGET---GGSANFAACMATIMVVVTATVFLLQK--LSAFIKNGEFFTLLGPSGCGKTTLLRMIAGF
NSIEGGTIKFDDKVINDIPAQKRNIGMVFQSYAIFPHLTVRQNVEYGKVPKEHMKERVDEILKVVKIDEY
QDRLP----ERLSGGQQQRVALARAIVIHPQVLLMDEPL

>A8S3E9_A8S3E8_1_411902
KLKTKVLEKLFAMVSMLPVVSPPFVLSLSMIMLFGRLLGIYDSNVYGLKGIAIVQTLTFFPVCYLMLKGL
LKNIDPSLEEATRDMGASRWKVFTSVTFPLLLPGLGNAFLVTFIESVADFANPMLIGGS--YDTLATTIY
LQVTGAYD--STGAAAMSVVLLSLTVVLFLIQKY---QDTTLDIEPGSFVTLLGPSGCGKTTTLRMIAGF
ESPDEGDIYLGDEAINALTPNKRDTAMVFQSYALLPHYNVFDNVAYGKLPKEEIHERVMNILKLVEMEGM
ESRMT----NQLSGGQQQRVALARALVIEPSVLLFDEPL

>A8S231_A8S230_1_411902
VLYRFRGKDLMSFFTVLPLMVPGTVFAMGIQ-IT----FIRLGLNNTVAGVILAHLIYSLPYAVCLIMDG
TRAVGIALEEQARVLGAGSFQAFRRTTLPMLVPVILSAVSMSYIVSFSQYFLTLLLGGGRTFAVVMVPYL
QSGSRNIA-----------------------------HGIDLEIQEGEFVSLLGKSGCGKTTLLKCIAGL
LEQESGDIRIQGASVMDQQPKERGTVIVFQDLRLFPHMTAEKNIAFPKVPKKEQKERVEALLRAVQLPGF
EKRRM----KEMSGGQMQRVALARALAAEPRVLLLDEPF

>A8S3D7_A8S3D6_1_411902
RSVQIKGSKYLNILIVISYLSPPFIFTKILNSLF----HIKLGGIYGFAGIVLVFSLQSFPLVYMYISGA
LKNLDNSLNEAAESLGCTAFQRVMQIIVPLVMPTMLASSLLVFMRVFSDFGTPMLIGEG-YKTFPVLIYS
QFMGEVST-DDHFAAALCVIVIGITLVLFFLQRYLGSNGLSLDVRPGEFFTLLGPSGCGKTTLLRMIIGF
NSIEGGEIKIDGKVINNIPTNKRNMGMVFQNYAIFPHMSVRDNVAFGKVPQDQIESQVDEILKVVKIDHL
KKRMP----SKLSGGQQQRVALARAIVIHPEVLLMDEPL

>A8RW83_A8RW84_1_411902
CNKAFPGIRIFSTAYALPMAIASSSAAMIFKIMLHPDINWINDPKYALICVALLTAWLNSGINFLYFSAG
LSNIDETIYERASVDGANGIQKFFRLTLPGLSPIMFYTIVVNIIQAFQSFGQVKILTQGGESTNLIVYSI
YRDAFFNY-RFGSAAAQSVILFAIIMVMTL-------KDFSLDIRDRELIIFVGPSGCGKSTTLRMIAGL
EDISSGELWMDDCLMNMVEPKNRNLSMVFQNYALYPHMTVYENMAFGRTAPGEIDARVREAARILEISHL
LDRRP----AALSGGQKQRVAIGSVIVRKPKAYLMDEPL

>A8RNU6_A8RNU5_1_411902
VYFDFRGKGILYFIMLATMFIPFTVTMIPNYL-------MISKIGLSDKIWGVALPQLADVLGIFLLRQS
MRGIPRALIEAARMENVKNLKIMRDIIIPLVRPSIISTGIIFFINSWNEYVWPVLILKSKENYTLSLALQ
MYISAEGGTFTIAMAVSVMTMVIPLALYILFQRY---KDLNMEIREGERLILLGPSGCGKSTTLRMIAGL
ERLSGGNLYMDGRLVNDVPCGERNVSMVFQNYALFPHMTVQSNIVYGKMDPAEIKTRLSEVLDMLDLKGL
EERRP----KDLSGGQRQRVALARAVVKRSDYFLLDEPL

>A8S3R5_A8S3R6_1_411902
LNSNIRFKPFFQSVYFLPFVTSMVAVSIVWSWMLNKKIAWMTDRH-MTMPLVALCIWKGLGYRIIIFLAA
LQGIDKRYYSAARVDGARTMNRFWHVTIPMLKPILIFLSITTVIGCFKTFDEVYVMYNHKSGLTIVYYIF
NKFYEHWE--FSIAAAAAFFLFLLIFAITLLQ--------------------------------------
-----------GKRVNQVEAEDRDIGMVFQNYALYPHMTVGRNIEFPHIAKAQREERVRAVAGMMQIEDL
LNRRP----SQLSGGQQQRVAIARALVKRPKILLLDEPF

>A8RM96_A8RM97_1_411902
-RYNVVGKRFIHIFIIMSLMSPPFIGAYSWITLFGRNIGIHLPSIYGKLGIIIVFTFKLFPYVYLYTSGA
MGSIDSSLEEAAENLGSNKLRRLWTITLPVVLPSIAAGAIMVFMTSLADFGTPMLIG---EGYMVLPVLV
YNEYMSEIGNAHLASALSVIIVICSTTVLLVQKYY--KGVNLEIKQGEFFTLLGPSGCGKTTLLRMIAGF
NSVDGGEICFDDKVINNLEAHKRDIGMVFQNYAIFPHLTVAENVAYGKYPKDQ---IVEEALDLVQIKNL
KDRKP----NELSGGQQQRVALARAFVIEPGVLLMDEPL

>D4T0S6_D4T0S7_1_427081
SKHQFRGKRLLVSLIDLPFSVSPVVAGLIFVLIFGRLVIQLPRI-VFALPILLATTFVTFPFIARELMPL
MEQQGSDEELAALSLGANGWQMFWRVTLPNIRWGLLYGVLLCAARAMGEFGAVSVVS---TNTLPLHVEI
LYNEYAYS----AAFACASLLALTALLTLALKTYLE-DNIDLEVRQGELLALLGPSGSGKTTLLRIMAGL
EHADGGQVLFGDEDATRMSVQSRRVGFVFQHYALFKHMDVFENIAFGRWAEARIRARVEELLALVQLQGL
EQRYP----TQLSGGQRQRVALARALAIEPRVLLLDEPF

>D4SSQ2_D4SSQ3_1_427081
ARLPLATRNVAMMLMVLPSWTSFLII-------GILMIEQPLQLLYTPIAAYIGIVYCYLPFMVLPLYAN
LVKHDQRLLEAAYDLGARPWQAFVRITLPLSRNGIVAGCMLVMIPAVGEFVIPEMLGGP-NTLMIGRVLW
GEFFNNRD-WPVAAAVATVMLLLLLLPIMIFHRY---DDVSLQIRKGEIFALLGGSGSGKSTLLRCLAGF
ERPTKGRIVLDGQSIDALPPYERPINMMFQSYALFPHMSVEQNIAFGGLSKAAIATRVGEMLELVQLGAL
A----RRKPHQLSGGQQQRVALARSLAKRPKLLLLDEPM

>B9IWJ1_B9IWI9_2_361100
RKGKKSSEKWLDMCGMLPNMVPGIVMVVGLILFWN-SPYMPLSIYNTPVMVIVTYVVLFLPYTVQYVKAS
LGQIDDSLVQAGSIFSGNYMYIFRKIIFPLIIPGILAGWAMTFTISIRELVASLLVLPPSETSATFIFAQ
FEQGEVS----IGMAMAVVSVGLTTLCLLLLQ-----KPLQIMMKQGEFTTLLGPSGCGKTTLLRMIAGL
EEPDKGEIYFGDTCMYSTSPHERNIGMVFQDFALWPHMTVFENVAFGTKQTNQLREKVEEAIKRVRLQGM
EKRYP----HELSGGQQQRVAFARAIVTKPHFILFDEPL

>B9IXY9_B9IXY5_4_361100
TREKIKGKSFFRIIFYIPNILSVVVIAGIFSAVYDPQKMWLGNQKIAIYSIGGALIWQAIGYYMVMYMAA
MASIPESFYEASALEGAGRFRQFFSITLPLIWNNIRTTLTFFVISTINLSFLLVQAMTGGLSYMYKQAYT
NSSYGYGM-------AIGVVIFLFSFALSA-------SDFNLHIKDKEFIVFVGPSGCGKSTTLRMIAGL
EDISDGSFYIDGDRMNDVAPKDRNIAMVFQNYALYPHMTVYDNMAFGKLPKDEINRRVTEAAKILGLEDY
LQRKP----KALSGGQRQRVALGRAIVRDAKVFLMDEPL

>B9J3T7_B9J3T6_1_361100
LIANGKVRGVFRVLFSSTMGISVAASAVIWLFLFHPAIAWLTSPDWALFSVSVTTVWVNTGFAFLVILGG
LQNIDTSLYESASIDGASYLYKLRRVTLPMLSPTLFFIVTVTLISAFQSFGQIDILTHGGATNLIVYSIY
KEAFVNHQ--FGTASAQAMVLFVFIFIATLLQ-----KGVSVHIKKGEFFVLVGPSGCGKSTLLRMIAGL
EEISSGDLIINERVANDLEPKDRNLSMVFQNYALYPHLSVEENILFGKVRKVQKEERQKRLMEAIEMVG-
LKEYVKMKPGQLSGGQRQRVALARAIVSQAPICLMDEPL

>B9IU92_B9IU91_1_361100
-IVDRKYRSILLLLATIPFWINFLVI-----VILRSIISEPLNL-LYNTPVILGMVYSLLPFMILPVYAA
IEQLDKRKLEAAYDLGATPVKAFWNVTVPMTMSGIATGSILVFVSSIGMFVVSDVMGGSK-VALIGNVIQ
NQFLGARD--WPFGSALSMIVVLFSVLLIYL--------LSLDIKEGEFLTILGPSGCGKTTLLRMIAGF
ETPTKGNLLLDDEKINDLPPYKRHMNLVFQHYALFPHMNVEKNICFGKVPAAEQKERAEEAMRLTQLLEF
RNRKP----AKLSGGQQQRVAIARAIVNNPRVLLLDEPL

>B9IWM4_B9IWM8_4_361100
NQPGIKGKAIIRTIFILPWAVPAFVSILVFSGMFNEKIAWMTDPFWAKIALIMIQTWLGFPFVFAMTTGI
LQSIPGELYEAATVDGATAWQQFRKITLPLVLYATAPILITQYTFNFNNFSIIYLFNGGGAGGTDILISW
IYKLTMTSAQYGKAAALTMILSLIVI-----------TDFNLHIQDKEFIVFVGPSGCGKSTTLRMVAGL
EDISKGEFSIDGKLMNDVPPKDRDIAMVFQNYALYPHMSVYDNMAFGKIPKDEIDRRVKDAAKILGLEQY
LDRKP----KALSGGQRQRVALGRAIVRDAKVFLMDEPL

>A7X104_A7X102_2_418127
YITRSKFQNILLMIMIIPTWINLLLIGL-----LSHHLFNLPSFNLLFTTFLVVASYIYIPFMILPIFNS
MKAIPNNLLQASSDLGASPFYTFRKVIMPLTKEGVMTGIQVTFIPSLSLFMITRLIAGNKIN--IGTAIE
EQFLTIQN--YGMGSTIAIFLIVFMAFILIIT-----DDIDIDIESGYFYTLLGPSGCGKTTILKLIAGF
EYPDSGEVIYQNKPIGNLPPNKRKVNTVFQDYALFPHLNVYDNIAFGKLSKTEIDQKVTEALKLVKLSGY
EKRNI----NEMSGGQKQRVAIARAIVNEPEILLLDES-

>A7WXL0_A7WXK8_2_418127
NHPVVKGKKFIRTVLILPWAVPSFVTILIFVALFNDAPAWLSDPFWAKVALIGIQVWLGFPFVFALFTGV
LQSISSDWYEAADMDGASSWQKFRNITFPHVIYATAPLLIMQYAGNFNNFNLIYLFNKGGAGSTDILISW
VYNLTFEFNNMGAVVSLIIGFIVAIV-----------KDFNLHITDKEFIVFVGPSGCGKSTTLRMVAGL
ESITSGDFYIDGERMNDVEPKNRDIAMVFQNYALYPHMTVFENMAFGKVNKKEIEQKVNEAAEILGLTEY
LGRKP----KALSGGQRQRVALGRAIVRDAKVFLMDEPL

>Q8FVS6_Q8FVT0_4_204722
LNMDFYGRSVARVIIMLPWAVSLTMTAIVWRWALNGNIQWLASAATAFPMQILVGILVTVPFTTTIFLGG
LSSIPDDLYEASSLEGASLWQQFREITFPLLKPFVNIAIVLNTIYVFNSFPIIWVMTQGGANSTDILVTH
LYKLAFRLGEA---SAVSLIMLAIL------------DRIDLEIHSGEFLVLVGPSGCGKSTLLRMVAGL
EPISGGDLVIGGERANELPPQKRNIAMVFQSYALFPHMTARENIGFGGEKAAETAAKVDHAASILNL---
-HSYLDRYPRQLSGGQRQRVAMGRAIVREPSVFLFDEPL

>Q8FZ82_Q8FZ81_1_204722
-----------LMMVILP---------------FWTIIDTPLNILNTDTAVFIGIVYSYLPFMVLPIYSS
LEKMDYSLIEAAQDLGCTPFAAFWKITFPLSLAGVLAGCFLVFIPAVGEFVIPDLLGGSQ-TLMIGKTIW
SEFFSNRD-WPVSSAVAVVLLVLLIVSIVIFQ-----DNLSLNVFNREFFALLGASGCGKTTLMRMLAGF
EEPTSGRITLDGQDMRGIPPYKRPVNMMFQSYALFPHMTVEKNIAFGGMAKSEIDARVAEMLKLVKLEQY
GKRKP----HQLSGGQRQRVALARSVAKRPKVLLLDEPL

>Q8G2S7_Q8G2S6_1_204722
-RFRFRGKSATFLGFMLTRSVPGIALSLPLFMVY----SRI-GIIDTHFGLILTYVALNIPFTIWLIDGF
FRQVPKDLAEAAQIDGCTRWQAFWQVEFPLAGPGIASAGIFAFLTCWNEYALASQLTRSVVGLLDYTAEF
T------IDWRGMCALAVVMIVPALALTFVIQKHLVSHGINLEIADKEFVALVGPSGCGKSTTLRMIAGL
ESISGGTLEIGGKVVNDLPPRDRNISMVFQSYALYPHMSVRENMGFSKQPQAEIDRRVNEAAAVLGLEAL
MDRRP----AQLSGGQRQRVAMGRAIVRNPEVFLFDEPL

>Q8FVM7_Q8FVM6_1_204722
ARRNFPGRNIVMLLFLLPLLVPPITFGIPLATVL-----YQAGIGGTFWGVVLAKLVPTVPFVILVMIPF
IEQVDPKVEAAARVFGANTFQLFRYVLLPMLLPGILAALLLVLVRTVAMFELTFLTA-GPTSQTLVVALY
YSVFASGVRAMAVIYMITTLIWLLLA-----------KSITLSISKGEFIALLGPSGCGKSTALNCIAGL
LATTGGGIYIDEKRIDTLKPEDRGFGMVFQNYALFPHMSVRENVGFGGTPKSEIRKRVDEAIGMVRLNGQ
EEKLP----GQLSGGQQQRVAIARAIVIEPPLVLMDEPL

>Q8FVX1_Q8FVW9_2_204722
TAYDFRGRAVLEWALLLPLAVPTYIIAYAYLDLLHPRQFRLPDI-RSMGGCIVLLGFVLYPYVYIPTRAM
FLTQSASLIEAARTLGVSRKGIFWRVALPLARPAVAVGVSLALMETLNDVGAAEFLG---VRTLTVSIYT
TWITRSDL---PGAAQLALALLFLVVALVS-------NHVSLDVEPGEIICLVGHSGCGKTSLLRIIAGI
DAPDSGTLTMGGKTLVSVEPEKRNVGVVFQDYALFPHLTVRENVRFGRMRRSEANARAGELLDLVGLGHM
ADRYP----HMLSGGEQQRVALIRALAPKPHVLLMDEPF

>Q8FW08_Q8FW07_1_204722
VFFRFPMRMFFFWMIFITLMLPVEVRILPTY-------KVIVDLGMIDTYAGLTLPLMASATATFLFRQF
FLTIPGELVEAARIDNAGPFRFMRDILLPLSKTNIAALFVILSIYGWTQYLWPLLVTNDAMNTIIIGLRR
MVDWADASTWNYVMVTAILAIIPPILVVVLMQRWFVKKGVSLEIADGEFVVLVGPSGCGKSTLLRMIAGL
ESITSGTISIGERVVNNVEPAERDIAMVFQNYALYPHMTVRENLAYGKTPKEEIERRIAKAAKALEIEQF
LERKP----RQLSGGQRQRVAMGRAIVREPAAFLFDEPL

>Q8FWD6_Q8FWD4_2_204722
AEYRFRGNMLTGLYLAIGIMIPIRLVALL-Q--G----MVAAGLVNTLTALILVYTAQGLPLAIFILSEF
MRTVSDDLKNAGRIDGMSEYAIFFKLVLPLIRPAMATVAVFTMIPIWNDLWFPLILAPSETVTLGAQLFI
GQFVTNWN---AVLAALSLAMFPILILYVLFSRQLIRKDINLEVNDGEFIIFVGPSGCGKSTLLRSIAGL
EDVSAGQVLINGEDVTVTPPSRRGIAMVFQSYALYPHLTVKANMGLSGAPKDEIEGRVAKASAMLALEPY
LARRP----AELSGGQRQRVAIGRALVRNPELFLFDEPL

>Q8FWY6_Q8FWY5_1_204722
ARVRFRGRGLLLLTILSVSMFPQIAVLAGLFEL-----IRFLGIFNTPLALIFSYMIFTLPFTVWVLTTF
MRDLPVEIEEAAIVDGASPWVIITRVFMPLMWPALVTTGLLAFISAWNEFLFALTFTSSGVAIALLSGSS
QFEIPWGN----IMAASVIVTVPLVILVLIFQRRIVSKGVDMDIRPGEFMVFVGPSGCGKSTLLRLIAGL
EEITSGTLSIDGTVVNSFNPSRRGIAMVFQSYALYPHMTVYENMAFGGKSRQECKARIHAAAEMLQLTPY
LERLP----RQLSGGQRQRVAIGRAIVRDPKVFLFDEPL

>Q8FUN8_Q8FUN7_1_204722
IEGEVRGKSFFRTVYFLPVASLLVAMATVWQYLLHPGPNWLGSSETVLFSLALIGIWQSVGFNMVLFLAG
LTAIPRELYSAAEVDGVKSWERFRLVTWPLLGPTTLFVTTISIINAVKVFETVKTLTEG-GPNKASEVLL
WTIYQEGFVRVGYASAMTVIFLAVLVILMLLQF----DGISIEAAEGEFIALVGPSGCGKSTLLRILAGL
DHADEGSVELAGCNITGAHPADRNIAMVFQSYALYPHLTAAQNIAVPRDKRAAIQKQVRATAASLKIDHL
LDRKP----GQMSGGQRQRVALARALVRQPGAFLMDEPL

>Q8FVV4_Q8FVV5_1_204722
TRTNFPFKKGLRLLTILPIITPPFVVGLALTLLFGRFGVEPGRWLYGLTGIWIAQVLSFTPISFLVLIGV
VEGVSPSMEEASQTLRADRWRTFKRVSLPLMAPGLANAFLIAFIESMADFGNPMVLGGSHLSTEIFFAVV
GAQND-----PSRAAVLAIVLLCFTLSAFLVQR----PNLSLTVEPGTLVTLLGPSGCGKTTTLRLLAGL
EHPTSGRILVGGKDVTNLPANERDVSMVFQSYALFPHMTSLENVAYGGFKKNEARERAEEGLKLVGLGGM
GHRLP----AELSGGQQQRVAVARALVLEPQVLLLDEPL

>Q8FXG4_Q8FXG5_1_204722
----------LRPVMEFITLMPLVIPAIVIV--FGYWLPFTASTRATDVLLMFGYMTLSLPYMYRAVDTA
MRTIDVNLTEAAQSLGAGWGRIMFKVIFPNVISGVMSGAFITFAIVIGEFTLASLLN-RPFGPYLQLVGA
NRAYE--------------------------------HDFNLAVEKGEFVSFLGPSGCGKTTVLRMIAGF
ETPDNGSIEIDGKDVVNLRPNQRNIGMVFQAYALFPNMTVAQNVSFGGKSRSEIDATVKEMLSLIRLDHL
ADRYP----YQMSGGQQQRVALARALATKPQVLLLDEPL

>Q8FWW4_Q8FWW6_2_204722
RTRGLFLSGPIRTLFLLPMVVPAVVLGVGMQLFF----VRL-DIANSYFGVIVAHTVVSIPFVLVSVSGA
LAGIDRRLELAAESLGAAPLTVFRKITLPLAMPGIASGGVLAFATSLDEVVLTLFVAGPNLARQMFSTIR
ENISPAIA--------AAAFL----------------DGLNLDIERGEFVSLLGPSGSGKTTLLMMLAGF
ENPSSGTIHVDGKSINSVPSYKRNMGVVFQNYALFPHMTVAENIAFPGVGKAQAAEKVARVLDMVQLSAM
SERKP----SQLSGGQQQRVALARALVFEPHVVLMDEPL

>H4WA83_H4WA89_6_868164
SRLRFKGRMTINASFYTVYMFSGILLVVPLF-------KIITALGDTEMALIITMVTQTLPTAVFMLKSY
FDTIPDEIEEAAMMDGLNRLQIIFRITVPLAMSGLISVFVYCFMVAWNDYLFASIFLSSA--NFTLPVGL
NALFSTPDYIWGRMMAASLVTALPVVIMYALSER---KDFNLEIADKEFIVFVGPSGCGKSTTLRMIAGL
EEISGGDLLIDGKRMNDVPAKARNIAMVFQNYALYPHMTVYDNMAFGKIAKEVIDERVNWAAQILGLREY
LKRKP----EALSGGQRQRVALGRAIVREAGVFLMDEPL

>H4W977_H4W978_1_868164
-KLPHKVRPLLLFLLIVPFWTNSLILNEFLLWLG----VIDTPIRIMFTPVIIGLVYILLPFMVMPLYSS
IEKLDKPLLEAARDLGASKLQTFIRIIIPLTMPGIIAGCLLVMLPAMGLFYVSDLMGGAKIGNVIVQFLN
IRDWPFGA---ATSITLTIVMGLMLLVY----------QLDLTINNGEFLTLLGPSGCGKTTVLRLIAGL
ETVDSGRIMLDNEDITHVPAENRYVNTVFQSYALFPHMTVFENVAFGKTPAAEI---TPRVMEALRMVQ-
LETFAQRKPHQLSGGQQQRVAIARAVVNKPRLLLLDES-

>H4WGX2_H4WGX1_1_868164
VWFRFPLRNLFFWMIFITLMLPVEVRIFPTV-------EVIANLQMLDSYAGLTLPLMASATATFLFRQF
FMTLPDELVEAARIDGASPMRFFCDIVFPLSKTNLAALFVITFIYGWNQYLWPLLIITDVLGTTVAGIKG
MIATGEGTTWNSVMAAMLLTLIPPVVIVLVMQRAFVRKPLTLDVADGEFIVMVGPSGCGKSTLLRMVAGL
ERVTEGDIWINDQRVTEMEPKDRGIAMVFQNYALYPHMSVEENMAWGGMGKQQIAERVKEAARILELDGL
LKRRP----RELSGGQRQRVAMGRAIVRDPAVFLFDEPL

>H4WJH4_H4WJH7_3_868164
ARMRFPGKATLLKGMLIFQMFPAVLSLVALYALFDRLGEYIPFIGLNTHGGVIFAYLGGIALHVWTIKGY
FETIDSSLEEAAALDGATPWQAFRLVLLPLSVPILAVVFILSFIAAITEVPVASLLLRDVNSYTLAVGMQ
QYLNPQNYLWGDFAAAAVMSALPITIVFLLAQRWLVNKDINLDIHEGEFVVFVGPSGCGKSTLLRMIAGL
ETITSGDLFIGEKRMNDTPPAERGVGMVFQSYALYPHLSVAENMSFGLKLAGAKKEVINQRVNQVAEVLQ
LAHLLDRKPKALSGGQRQRVAIGRTLVAEPSVFLLDEPL

>H4W9P2_H4W9P1_1_868164
RYTSGKMKAFFYIAVMLPMWASYIVKAYAWTLLLAKPAVGGNTLSTSGLGRFLVFLYIWLPFMILPVQAA
LERLPPSLLQASADLGARPRQTFRYVVLPLAIPGIAAGSIFTFSLTLGDFIVPQLVG---PGYFIGNMVY
SQQGAIGN--MPMAAAFTLVPIILIALYLAF------DGVSIAIKDGEFFSMLGPSGSGKTTCLRLIAGF
EQLSGGAISIFGKPASNLPPWERDVNTVFQDYALFPHMSILDNVAYGGVNKKQ---RAQEALEKVALGFV
HQRKP----SQLSGGQRQRVAIARALVNEPRVLLLDEPL

>H4W7U7_H4W7U6_1_868164
-HSKPSTRNILLLLVILPSWTSFLIVLNNFLLWLG-VIDQPLTILHTNLAVYIGIVYAYVPFMVLPIYTA
LIRIDYSLVEAALDLGARPLKTFFTVIVPLTKGGIIAGSMLVFIPAVGEFVIPELLGGP-DSIMIGRVLW
QEFFNNRD-WPVASAVAIIMLLLLIVPIMWFHKH---DDVSLTIYKGEIFALLGASGCGKSTLLRMLAGF
EQPSAGQIMLDGVDLSQVPPYLRPINMMFQSYALFPHMTVEQNIAFGKQDKLPKAEIASRVNEMLGLVH-
MQEFAKRKPHQLSGGQRQRVALARSLAKRPKLLLLDEPM

>H4WDT6_H4WDT5_1_868164
TRFNFPGRQLLLTLLDIPFAVSPVVAGLVYL-LFYGDEHNLQIMF-SWPGMVLVTIFVTCPFVVRELVPV
MLSQGSQEDEAAILLGASGWQMFRRVTLPNIRWALLYGVVLTNARAIGEFGAVSVVSGSILSLPLQIELL
EQDYNT-----VGSFTAAALLTLMAIITLFLKSM---NDISLDIPSGQMVALLGPSGSGKTTLLRIIAGL
EHQTSGHIRFHGTDVSRLHARDRKVGFVFQHYALFRHMTVFDNIAFGRPNAAAIKAKVTKLLEMVQLAHL
ADRYP----AQLSGGQKQRVALARALAVEPQILLLDEPF

>H0BQU4_H0BQU5_1_1055352
VLYLPRLRRIVEILCMMPLVVPPIALVAGVTTVLSWMTFQLLRDEDFPLVLVLVYTVMSLPFLYRSLDAG
LRAVDRTLVEAARSLGASRLQTLWQIVVPNLRTAVVGGAVLSLAMVLGEYTVASVLS-YRFSVWMVEIK-
-------------------------------------DGLDLDIAPGEMVALLGPSGCGKTTALRIIAGF
ESADGGELLMDGQDVTQVPANRRDIGMVFQSYSLFPNMTAAENIAYGGRANAERRERARELLDLVGLPG-
--RE-GDYPHQLSGGQQQRVALARALAIRPRVLLLDEPL

>H0BJF8_H0BJF9_1_1055352
AFVPFPGGKAVARFVDVFLSFPSFLITLALLFVYGSEGP--FHFLTTPWGVLLAEITYFTPFVMRPLLAA
FSQLDTSQLEVASSLGAGPVRIIRQVILPEALPALAAGGSLVLVMCLNEFGIVLFTGAKGVTTLPMKAIL
ESDYPAAC----VVAVVNIAISV--------------DRLDLTVEPGEVMALLGPSGSGKTTALRAVAGF
VRPAAGRVFLGGRDVTALPPHRRGIGMVVQSYALFPHLKVKDNVAFGRTPKAEIPGRVTEALELVGMAAY
AERHP----RELSGGQQQRVAIARALAIRPGVLLLDEPL

>H0BET2_H0BET1_1_1055352
-RFDFPGKQLLRAVVTVPFVLPTVVVGTAFLALLGRDELWGVRLDTTVWAILLAHVFFNYAVVVRTVGGL
WSQLDPRQEEAARVLGAGRFAAFRRVTLPALGPAVAAAALMVFLFTFTSFGVVQILG---PAYSTLEVEI
YRQTAQLLDPTAAVLTLVQFAAV--------------DAVDLAVADHRIVCLLGPSGSGKSTLLRAVAGL
QPMDGGRVLLAGQDQSGVPVHRRGLGLMFQDHQLFPHRDVGANVAFGGVGRAETGRRVRELLELVGLPGA
ERRAV----AALSGGEQQRVALARALAPRPKLLMLDEPL

>H0BF75_H0BF74_1_1055352
-FKAGRWRNLVLVLVIAPFFTSFLIRTLAWKTILADGWTESNRVLATPMAVVCGLTYNFLPFMILPLYTS
LERIDGRLHEAAGDLYATPATTFRKVTFPLSMPGVVSGTLLTFIPASGDYVNAELLGST-DTKMVGSVIQ
SQFLRVLD--YPTAAALSFILMAIVLLAVTF------QPLDLTVPQGSFFALLGASGCGKTTTLRMIAGL
EEATTGTVFLGEKDITDLPPYKRPVNTVFQSYALFPHLDITENVAFGRRGIKSVKKQVDDMLELVELGAF
ARRKP----HQLSGGQQQRVAVARALINHPQVLLLDEPL

>H0BA21_H0BA20_1_1055352
RLGPPRLRAVVEIVCMLPLVVPPIALVTGIATVLRWYQTFLAVQNSFPVVLVLAYTVLALPFVHRSLDAG
LRAVDPTLVEAARNCGAGRLYVILRVILPNLRSSLAGASFLTLALVLGEYTVASLLGFRPFAVWIVS---
-------------------------------------DGLDLTAEPGELLALLGPSGCGKTTALRVLAGF
EQPDSGEVLVDGEDITRIPANRRDAGMVFQSYSLFPHLNARDNVAFGKVSTAERHAVAADLLDLVGLPDH
GGRFP----HQMSGGQQQRVALARALALRPRVLLLDEPL

>H3P4I3_H3P4I5_2_1036177
KRFPKWLRQLCHTLGALPLAIPNVVLALSLMMLFS-QVLAFTKLYGTLTILLIADVTLFLPTTVQYLTTA
LKAFDSELLASARIFEPSFGRIILKIALPILWPALLNSFVMAFIATSRELVVALLLL---SGMTTVSTFI
YQSFEQGE--AAAGMALAVLTVALTFIGL--------NQLSLTIPDQQITALIGPSGSGKSTLLNMIAGL
TTPDSGQISFDNQPIFDQPPAQRHLAMVFQDFALWPHMTVQENIAFAHLTKPELTAQVNWALEQVSLIDF
RHRYP----RELSGGQQQRVALARALATQPDLILFDEAL

>H3NZW0_H3NZV3_7_1036177
---------------------------------FTIYLVVTQMLGLQDNIWALILPMSFGVYNVLIMRTF
FKSIPEAIIESARIDGGSELRIFRSIVVPLAIPGIATISLFTSLGYWNDWMNALLYINKDLQYLLIKIQN
NIQFMTQNMEGMRFAIVVVATLPIALTYPFFQKYFVKNDFDLHIKDKEFIVFVGPSGCGKSTTLRMIAGL
EDITQGTLEIGGKVMNDISPKDRDIAMVFQNYALYPHMTVAGNMAFGKYKKDDIAKRVDQAAEILGLTEF
LDRKP----ADLSGGQRQRVALGRAIVRDAPIFLMDEPL

>H3P350_H3P349_1_1036177
ANQRVRGIELFRTMFTSTMGVSVSVSAIFWLFMFNPAINWLTEPHWAMVAIIMTSVWMHLGFTFLIFFGA
LQVVPKTLYDAADVAGTSRRYQFIHITLPMISPTLFFAAVITLISAFKSFGLIDLMTAGGTNATNLLVYR
IYRDAFVDGAS----TESIILAIIIAAI---------NDVNAEIQDGELFVIVGPSGCGKSTLLRMIAGI
IPITSGKLAINGQIMNAVPPKDRKLSMVFQSYALYPFLDVAANVAFGKMPAAEVERRVNAALKMVNLTAY
RDRKP----RELSGGQRQRVALARAIASDAKVCLMDEPL

>H3P0T3_H3P0T4_1_1036177
---------------YLMMTLNSVWYAFLITLATLLIGIGPKQLLFTNFSFIFVAAYIQIPFMVLPIYNS
ISELNPSYVNASRDLGATNWQTFNRVIFPLTLPGVKAGIQAVFIPSLSLFMLTRLIGGNK-VITLGTAIE
EHFLTTMN--WGMGSTIGVVLIIAMVIIMWLT-----KNINLDLEAGKFYTLLGPSGCGKTTILRTIAGF
TDATSGQVYFDGQVINTLPANQRQVNTVFQDYALFPHMNVAENVAFGKVPKDEIETRVQKALAMVQLADL
GEREI----SEISGGQQQRVAIARALVMQPKVLLLDEPL

>H3P065_H3P068_3_1036177
SRYRFAGKKFSLTFFIVIQMVPTMA-ALTAYYVL----ANMLNALDHYWFLTAIYIGGGIPQNTWLMKGY
FDNVPYDLDESAKLDGAGNFKIFWSIVLPLVKPMIAVQALWAFMSPVQDYLMAKFLLTSE-SHYTVAVGL
QTFINNAQNVVLFSAGAILVALPIAALFFYLQRFFVSTDMNLDIKDGEFIFFIGPSGCGKSTTLRMIAGL
EDITKGDFKMNGQVMNDVEPKNRDIAMVFQTYALYPNMSVFDNMAFGTYSNTEIKKRVDNAAEQLGLTDY
LQRKP----ANLSGGQRQRVALGRAIVRDAGTFLLDEPL

>G2B0U0_G2B0T9_1_754087
VWFRFPLRNLFFWMIFITLMLPVEVRIFPTV-------EVIANLQMLDSYAGLTLPLMASATATFLFRQF
FMTLPDELVEAARIDGASPMRFFCDIVFPLSKTNLAALFVITFIYGWNQYLWPLLIITDVLGTTVAGIKG
MIATGEGTTWNSVMAAMLLTLIPPVVIVLVMQRAFVRKPLTLDVADGEFIVMVGPSGCGKSTLLRMVAGL
ERVTEGDIWINDQRVTEMEPKDRGIAMVFQNYALYPHMSVEENMAWGGMGKQQIAERVKEAARILELDGL
LKRRP----RELSGGQRQRVAMGRAIVRDPAVFLFDEPL

>G2AUE3_G2AUE2_1_754087
RYTSGKMKAFFYIAVMLPMWASYIVKAYAWTLLLAKPAVGGNTLSTSGLGRFLVFLYIWLPFMILPVQAA
LERLPPSLLQASADLGARPRQTFRYVVLPLAIPGIAAGSIFTFSLTLGDFIVPQLVG---PGYFIGNMVY
SQQGAIGN--MPMAAAFTLVPIILIALYLAF------DGVSIAIKDGEFFSMLGPSGSGKTTCLRLIAGF
EQLSGGAISIFGKPASNLPPWERDVNTVFQDYALFPHMSILDNVAYGGVNKKQ---RAQEALEKVALGFV
HQRKP----SQLSGGQRQRVAIARALVNEPRVLLLDEPL

>G2AXI9_G2AXI8_1_754087
TRFNFPGRQLLLTLLDIPFAVSPVVAGLVYL-LFYGDEHNLQIMF-SWPGMVLVTIFVTCPFVVRELVPV
MLSQGSQEDEAAILLGASGWQMFRRVTLPNIRWALLYGVVLTNARAIGEFGAVSVVSGSILSLPLQIELL
EQDYNT-----VGSFTAAALLTLMAIITLFLKSM---NDISLDIPSGQMVALLGPSGSGKTTLLRIIAGL
EHQTSGHIRFHGTDVSRLHARDRKVGFVFQHYALFRHMTVFDNIAFGRPNAAAIKAKVTKLLEMVQLAHL
ADRYP----AQLSGGQKQRVALARALAVEPQILLLDEPF

>G2AS11_G2AS10_1_754087
-HSKPSTRNILLLLVILPSWTSFLIVLNNFLLWLG-VIDQPLTILHTNLAVYIGIVYAYVPFMVLPIYTA
LIRIDYSLVEAALDLGARPLKTFFTVIVPLTKGGIIAGSMLVFIPAVGEFVIPELLGGP-DSIMIGRVLW
QEFFNNRD-WPVASAVAIIMLLLLIVPIMWFHKH---DDVSLTIYKGEIFALLGASGCGKSTLLRMLAGF
EQPSAGQIMLDGVDLSQVPPYLRPINMMFQSYALFPHMTVEQNIAFGKQDKLPKAEIASRVNEMLGLVH-
MQEFAKRKPHQLSGGQRQRVALARSLAKRPKLLLLDEPM

>G2AT94_G2AT95_1_754087
-KLPHKVRPLLLFLLIVPFWTNSLILNEFLLWLG----VIDTPIRIMFTPVIIGLVYILLPFMVMPLYSS
IEKLDKPLLEAARDLGASKLQTFIRIIIPLTMPGIIAGCLLVMLPAMGLFYVSDLMGGAKIGNVIVQFLN
IRDWPFGA---ATSITLTIVMGLMLLVY----------QLDLTINNGEFLTLLGPSGCGKTTVLRLIAGL
ETVDSGRIMLDNEDITHVPAENRYVNTVFQSYALFPHMTVFENVAFGKTPAAEI---TPRVMEALRMVQ-
LETFAQRKPHQLSGGQQQRVAIARAVVNKPRLLLLDES-

>G2B2L6_G2B2L9_3_754087
ARMRFPGKATLLKGMLIFQMFPAVLSLVALYALFDRLGEYIPFIGLNTHGGVIFAYLGGIALHVWTIKGY
FETIDSSLEEAAALDGATPWQAFRLVLLPLSVPILAVVFILSFIAAITEVPVASLLLRDVNSYTLAVGMQ
QYLNPQNYLWGDFAAAAVMSALPITIVFLLAQRWLVNKDINLDIHEGEFVVFVGPSGCGKSTLLRMIAGL
ETITSGDLFIGEKRMNDTPPAERGVGMVFQSYALYPHLSVAENMSFGLKLAGAKKEVINQRVNQVAEVLQ
LAHLLDRKPKALSGGQRQRVAIGRTLVAEPSVFLLDEPL

>J8CPL1_J8CPL4_3_1053199
FRKKFKGSALYQLMIFSPWVTPTIAVSIVWSLLYEPGLDWLQSSQTAMLAVIIVTVWKLVGWTMIFYIGA
LEKVPDSLYEAASIDGADSWQKFRYVTLPMVSSTTFFLVVVNTISSVQAYDQIKILTQGGSGSTRTLLYL
FFQQGFEQFDMGSATAIAFIILIITILLSVINK----KDFNLEVNDGEFIVLVGPSGCGKSTTLRMIAGL
EEISEGDFYIDGKRVNDVTPKDRDIAMVFQNYALYPHMSVYENMAFGKYSKEEIDQRVQHAAKILGLEQ-
---YLSRKPKALSGGQRQRVALGRAIVRNAKVFLMDEPL

>J8CKB0_J8CKA5_5_1053199
SRYRFVGRKNGLLTFLILQMIPNFA-ALIALYVL----AQLTGLIDTHLALILIYVGGAIPMNTWLMKGY
FDTIPKELDESARMDGAGHFRIFWQIIMPLAKPIVAVVALFTFIGPFTDFILASIILRTP--NYTLAVGL
YEMVAKKFGFTTFAAGSVLIAIPISILFLSLQKYFISTDFNLHIQDKEFIVFVGPSGCGKSTTLRMVAGL
EDISKGEFSIDGKLMNDVPPKDRDIAMVFQNYALYPHMSVYDNMAFGKIPKDEIDRRVKHAAQILGLEQY
LDRKP----KALSGGQRQRVALGRAIVRDAKVFLMDEPL

>J8JN69_J8JN65_4_1053228
SRYRFVGRKNGLLTFLILQMIPNFA-ALIALYVL----AQLTGLIDTHLALILIYVGGAIPMNTWLMKGY
FDTIPKELDESARMDGAGHFRIFWQIIMPLAKPIVAVVALFTFIGPFTDFILASIILRTP--NYTLAVGL
YEMVAKKFGFTTFAAGSVLIAIPISILFLSLQKYFISTDFNLHIQDKEFIVFVGPSGCGKSTTLRMVAGL
EDISKGEFSIDGKLMNDVPPKDRDIAMVFQNYALYPHMSVYDNMAFGKIPKDEIDRRVKDAAKILGLEQY
LDRKP----KALSGGQRQRVALGRAIVRDAKVFLMDEPL

>J8JAG1_J8JAG6_5_1053228
-RYTFRGSKLINTFFKAGLFINVNYIVVPIFLMLLDGQLGDGLLLDNLFILAVVYAATALPFTIYLLSSF
FQSLPSTYEEAALVDGAGYFKTMISVMIPIARPSIIAVILFNFLAFWNEYIIALTLIPGPVGLMNLMAAQ
KSAANYGQ----MYAGMVLVMLPTLILYIIVQKKLTQSDFNLHIKDKEFIVFVGPSGCGKSTTLRMIAGL
EDISDGSFYIDGDRMNDVAPKDRNIAMVFQNYALYPHMTVYDNMAFGKLPKDEINRRVTEAAKILGLEDY
LQRKP----KALSGGQRQRVALGRAIVRDAKVFLMDEPL

>E3H6Z4_E3H6Z3_1_572544
SRNDFKGKNVIKNLFFSSIIVPGIVFGFSLFNF------VIIKLRLPVYTLLIGHTIVILPYIIRVVASS
LEGFDYSIEEAAVSLGASRLKTFFLVVFPNITSGVIAAFMLAFINSFNNVPISIFLT-GPLPIRMMSYVE
YYYDPTIS---ALSVTLMFMTIGIMFI----------KNLNIDIEKGQLVSLLGPSGCGKTTTLRVIAGF
IDAKSGQFVFDEDDYTHIPVHKRNFGLVFQSYALFPHLTVFDNVAFGKTNKKDIKEDVEKILKLVDLDGF
GSRYP----KELSGGQRQRVALARALVIKPKLLLLDEPL

>E3HAH2_E3HAH3_1_572544
SYMTIKGKRLFDFIAMLPIISPPFVVALSAILLFGRLLGIRDYEIYGFHGLVLVQVLSFFPIAYLMLVGL
LQKIDPSVEEASRDLGANRLKVFTSVTFPLVVPGIGNAFLLVFIQSIADFANPVVIG----GNFTTIAVK
IYQEGIGNFQLGIATALAMILLSLSISMFVIQR----DNLDLTIEPGEFVCLLGPSGCGKTTMLRMLAGF
EVPTTGNIFIGNKDVANLTPDKRDTAMVFQNYALFPHMNVFDNIAYGKRPKAEINERVEKILKLMKMDDF
ATRVP----SQMSGGQQQRVSLARALIMNSGVLLFDEPL

>E3HD48_E3HD46_2_572544
---GNYLKKIIESPLLVPYLVASYLILILLL--QNGREFPIITNDEKGIGIMLTYIWKTCPFVVMMSFPV
LQRINKKWDSVAYIFGVGKIRFFFEVALPLMGPSLLMSFFIIIAYMFTAFETPYILG---VTYPKALAVM
AYDMYSKGNPN--------------------------KNFNLKIEKGEFVTLLGESGCGKTTLLNIISGL
TEDYDGEVYIQGEKTRGKSPKEKGLSMVFQDSLLLPNLNVEDNVAFGGISKKKRLEKARDVLKELGLGGF
EKRHP----YDLSGGQKQRVSIARALVMEPKLLLMDEPF

>L4N1Z5_L4N109_14_1181730
-HSKPSTRNILLLLVILPSWTSFLIVLNNFLLWLG-VIDQPLTILHTNLAVYIGIVYAYVPFMVLPIYTA
LIRIDYSLVEAALDLGARPLKTFFTVIVPLTKGGIIAGSMLVFIPAVGEFVIPELLGGP-DSIMIGRVLW
QEFFNNRD-WPVASAVAIIMLLLLIVPIMWFHKH-----INETLPANGITAIFGVSGAGKTSLINAISGL
TRPQKGRIVLNGRVLNDLTPEKRRVGYVFQDARLFPHYKVRGNLRY--GMAKSMVDQFDKLVALLGIEPL
LDRLP----GSLSGGEKQRVAIGRALLTAPELLLLDEPL

>L4MWV1_L4MWV7_6_1181730
AKKNIRFAKVWRLIFILPYAIPTFVTLLIFRLLLNGSVDFLSVPLNAKITVIAVCVWVGAPYFMLLIAGA
LTNISRDLYEASEVDGATKWQQFKEITLPMVLHQVAPTLVMTFAYNFNNFGAIYLLTEGGAGHTDIFITW
IYKLTLNFQYHIASVISIIIFIFLSVIAIW-------HGIDLDINDGEFMVFVGPSGCAKSTTLRMIAGL
EDVSGGEIYISDRLVNTLPPKDRSIAMVFQNYALYPHKTVFDNMAFGLKMQKRPKEEIKKIVEEVAEKLE
ISDLLYRKPKEMSGGQRQRVAVGRAIVRKPDVFLFDEPL

>L0M3W2_L0M3W1_1_693444
-KLPQKVRPLLLFLLIVPFWTNSLIL-------NEFLGIIDTPIRIMFTPVIIGLVYILLPFMVMPLYSS
IEKLDKPLLEAAKDLGANKLQTFIRIIIPLTMPGIIAGCLLVMLPAMGLFYVSDLMGGAK-NLLIGNVIK
SQFLNIRDWGAATSITLTVVMGLMLLVY---------SDLNLTINNGEFLTLLGPSGCGKTTVLRLIAGL
ENVDSGTIHLENQDITNVPAEDRHVNTVFQSYALFPHMSVFENVAFGKTPADQITPRVTDALRMVQLEEF
AERKP----HQLSGGQQQRVAIARAVVNKPSLLLLDES-

>L0M4T9_L0M4U0_1_693444
-HSKPSTRNILLLLVILPSWTSFLILSNFLQWAGI--IDQPLEILHTNLAVYIGIVYAYLPFMVLPIYTA
LTRIDYSLVEASLDLGARPLKTFFSVIVPLTKGGIIAGSMLVFIPAVGEFVIPELLGGP-DSIMIGRVLW
QEFFNNRD-WPVASAVAIVMLLLLIVPIMWFHKH---DDVSLTIYKGEIFALLGASGCGKSTLLRMLAGF
EQPSTGQIMLDGVDLAHVPPYQRPINMMFQSYALFPHMTVEQNIAFGKLPKAEISARVAEMLALVHMQEF
AKRKP----HQLSGGQRQRVALARSLAKRPKLLLLDEPM

>C1C977_C1C978_1_488221
RKHKSRFDFLFEYGALLPWLLPSTLLAVSLLFTFNQFLV-LNQILVGSLVLLIAYIVVKIPFSYRMVRAI
LFSVDDEMEDAARSMGASPFYTMMKVIIPFILPVVLSVIALNFNSLLTDFDLSVFLYHPLLGITIRSAGD
ETATSNAQ---ALVFVYTIVLMIIS------------DNLNLDIHEGEFFTFLGPSGCGKSTTLRALVGF
LDPSSGSIEVNGTDVTHLEPEKRGIGIVFQSYALFPTMTVFDNIAFGKVAPDVIKAKVSAVAAKIKISD-
--QQLQRNVSELSGGQQQRVALARALVLEPKILCLDEPL

>C1C7Y8_C1C7Y9_1_488221
MSFNSVLYAGIVTFVTLLISYPTALWLMLIILPTWIIGIGSQQLLFTDFSFIFVASYIELPFMILPIFNV
LDDMDNNLINASYDLGATKWETFRHVIFPLSMNGVRSGVQSVFIPSLSLFMLTRLIGGNR-VITLGTAIE
QNFLTNDN--YGMGSTIGVILILTMFITMWVT-----KDINFELEEGKFYTLLGASGSGKSTILNIIAGL
LDATTGDIMLDGVRINDIPTNKRDVHTVFQSYALFPHMNVFENVAFPNIDKKEIEQRVAEVLKMVQLEGY
EKRSI----RKLSGGQRQRVAIARAIINQPRVVLLDEPL

>Q4URI6_Q4URI7_1_314565
SKHQFPGKRLLISLIDLPFSVSPVVAGLIFVLIFGRVLIQLPRI-VFALPIVLATTFVTFPFIARELMPL
MEQQGSDEELAALSLGANGWQMFWRVTVPNIRWGLLYGVLLCAARAMGEFGAVSVVS---TNTLPLHVEI
LYNEYAYS----AAFACASLLALTALLTLAVKTYLE-DDITLDVRQGELLALLGPSGSGKTTLLRIMAGL
EHADGGQVLFGDEDATRMSVQSRRVGFVFQHYALFKHMDVFENIAFGRWAEARIRARVEELLALVQLQGL
EQRYP----TQLSGGQRQRVALARALAIEPRVLLLDEPF

>Q4UVT3_Q4UVT4_1_314565
ARLPLATRNVAMMLVVLPSWTSFLII-----GILDGVIEQPLQLLYTPIAAYIGFVYCYLPFMVLPLYAN
LVKHDSRLLEVAYDLGARPWQAFVRITLPLSRNGIVAGCMLVMIPAVGEFVIPEMLGGP-GTLMIGRVLW
GEFFNNRD---WPVAAAVATVMLVLLLVPIVI-----DDVSLQIRKGEIFALLGGSGSGKSTLLRCLAGF
ERPTKGSIVLDGQPIDALPPYERPINMMFQSYALFPHMTVEQNIAFGKQEGLPKAAVAQRVGEMLELVQ-
LARLAKRKPHELSGGQQQRVALARSLAKRPKLLLLDEPM

>H4J0A8_H4J0B1_3_868135
ARMRFPGKATLLKGMLIFQMFPAVLSLVALYALFDRLGEYIPFIGLNTHGGVIFAYLGGIALHVWTIKGY
FETIDSSLEEAAALDGATPWQAFRLVLLPLSVPILAVVFILSFITAITEVPVASLLLRDVNSYTLAVGMQ
QYLNPQNYLWGDFAAAAVMSALPITIVFLLAQRWLVNKDINLDIHEGEFVVFVGPSGCGKSTLLRMIAGL
ETITSGDLFIGEKRMNDTPPAERGVGMVFQSYALYPHLSVAENMSFGLKLAGAKKEVINQRVNQVAEVLQ
LAHLLDRKPKALSGGQRQRVAIGRTLVAEPSVFLLDEPL

>H4IY93_H4IY92_1_868135
VWFRFPLRNLFFWMIFITLMLPVEVRIFPTV-------EVIANLKMLDSYAGLTLPLMASATATFLFRQF
FMTLPDELVEAARIDGASPMRFFCDIVFPLSKTNLAALFVITFIYGWNQYLWPLLIITDVLGTTVAGIKG
MIATGEGTTWNSVMAAMLLTLIPPVVIVLVMQRAFVRKPLTLDVADGEFIVMVGPSGCGKSTLLRMVAGL
ERVTTGDIWIDRKRVTEMEPKDRGIAMVFQNYALYPHMSVEENMAWGGMGKQQIAERVKEAARILELDGL
LKRRP----RELSGGQRQRVAMGRAIVREPAVFLFDEPL

>H4IP63_H4IP62_1_868135
-HSKPSTRNILLLLVILPSWTSFLIVLNNFLLWLG-VIDQPLTILHTNFAVYIGIVYAYVPFMVLPIYTA
LIRIDYSLVEAALDLGARPLKTFFTVIVPLTKGGIIAGSMLVFIPAVGDFVIPELLGGP-DSIMIGRVLW
QEFFNNRD-WPVASAVAIIMLLLLIMPIMWFHKH---DDVSLTIYKGEIFALLGASGCGKSTLLRMLAGF
EQPSAGQIMLDGVDLSQVPPYLRPINMMFQSYALFPHMTVEQNIAFGKQDKLPKAEIASRVNEMLGLVH-
MQEFAKRKPHQLSGGQRQRVALARSLAKRPKLLLLDEPM

>H4IUZ6_H4IUZ5_1_868135
TRFNFPGRQLLLTLLDIPFAVSPVVAGLVYL-LFYGDEHNLQIMF-SWPGMVLVTIFVTCPFVVRELVPV
MLSQGSQEDEAAILLGASGWQMFRRVTLPNIRWALLYGVVLTNARAIGEFGAVSVVSGSILSLPLQIELL
EQDYNT-----VGSFTAAALLTLMAIITLFLKSM---NDISLDIPSGQMVALLGPSGSGKTTLLRIIAGL
EHQTSGHIRFHGTDVSRLHARDRKVGFVFQHYALFRHMTVFDNIAFGRPNAAQIKAKATKLLEMVQLAHL
ADRYP----AQLSGGQKQRVALARALAVEPQILLLDEPF

>H4IQW9_H4IQX6_7_868135
SRLRFKGRMTINASFYTVYMFSGILLVVPLF-------KIITALGDTEMALIITMVTQTLPTAVFMLKSY
FDTIPDEIEEAAMMDGLNRLQIIFRITVPLAMSGLISVFVYCFMVAWNDYLFASIFLSSA--NFTLPVGL
NALFSTPDYIWGRMMAASLVTALPVVIMYALSER---KDFNLEIADKEFIVFVGPSGCGKSTTLRMIAGL
EEISGGDLLIDGKRMNDVPAKARNIAMVFQNYALYPHMTVYDNMAFGKIAKEVIDERVNWAAQILGLREY
LKRKP----GALSGGQRQRVALGRAIVREAGVFLMDEPL

>H4IQ67_H4IQ68_1_868135
-KLPHKVRPLLLFLLIVPFWTNSLILNEFLLWLG----VIDTPIRIMFTPVIIGLVYILLPFMVMPLYSS
IEKLDKPLLEAARDLGASKLQTFIRIIIPLTMPGIIAGCLLVMLPAMGLFYVSDLMGGAKIGNVIVQFLN
IRDWPFGA---ATSITLTIVMGLMLLVY----------QLDLTINNGEFLTLLGPSGCGKTTVLRLIAGL
ETVDSGRIMLDNEDITHVPAENRYVNTVFQSYALFPHMTVFENVAFGKTPAAEI---TPRVMEALRMVQ-
LETFAQRKPHQLSGGQQQRVAIARAVVNKPRLLLLDES-

>H4IR53_H4IR52_1_868135
RYTSGKMKAFFYIAVMLPMWASYIVKAYAWTLLLAKPAVGGNTLSTSGLGRFLVFLYIWLPFMILPVQAA
LERLPPSLLQASADLGARPRQTFRYVVLPLAIPGIAAGSIFTFSLTLGDFIVPQLVG---PGYFIGNMVY
SQQGAIGN--MPMAAAFTLVPIVLIALYLAFV-----DGVSIAIKDGEFFSMLGPSGSGKTTCLRLIAGF
EQLSGGAISIFGTPASNLPPWERDVNTVFQDYALFPHMSILDNVAYGGVNKKQ---RAQEALEKVALGFV
QQRKP----SQLSGGQRQRVAIARALVNEPRVLLLDEPL

>I3FXK2_I3FXK1_1_1116218
YITRSKFQNILLMIMIIPTWINLLLIGL-----LSHHLFNLPSFNLLFTTFLVVASYIYIPFMILPIFNS
MKAIPNNLLQASSDLGASPFYTFRKVIMPLTKEGVMTGIQVTFIPSLSLFMITRLIAGNKIN--IGTAIE
EQFLTIQN--YGMGSTIAIFLIVFMAFILIIT-----DDIDIDIESGYFYTLLGPSGCGKTTILKLIAGF
EYPDSGEVIYQNKPIGNLPPNKRKVNTVFQDYALFPHLNVYDNIAFGKLSKTEIDQKVTEALKLVKLSGY
EKRNI----NEMSGGQKQRVAIARAIVNEPEILLLDES-

>I3G1E6_I3G1E4_2_1116218
NHPVVKGKKFIRTVLILPWAVPSFVTILIFVALFNDAPAWLSDPFWAKVALIGIQVWLGFPFVFALFTGV
LQSISSDWYEAADMDGASSWQKFRNITFPHVIYATAPLLIMQYAGNFNNFNLIYLFNKGGAGSTDILISW
VYNLTFEFNNMGAVVSLIIGFIVAIV-----------KDFNLHITDKEFIVFVGPSGCGKSTTLRMVAGL
ESITSGDFYIDGERMNDVEPKNRDIAMVFQNYALYPHMTVFENMAFGKVNKKEIEQKVNEAAEILGLTEY
LGRKP----KALSGGQRQRVALGRAIVRDAKVFLMDEPL

>C2IX24_C2IX25_1_593590
-KMPEKWRPFMLFLIIVPFWTNSLIQAL-----MSLLIDAPLRIMFTETAVMIGLVYILLPFMILPLYSA
IEKLDGTYIEAARDLGANKFQTLVRVILPLTMPGIIGGCLLVLLPALGMFYIADLLGGA-KNLLIGNVIK
SQVLNARDWGAATSIALTLAMAIMLYAYYRA-------NLNLDVNHGEFLTILGPSGCGKTTVLRMIAGF
ETADQGQILLDDQDVTQVPAEQRHVNTVFQSYALFPHMTVFENVAFGKVPQSEIEPRVMEALRMVRLAEM
AQRKP----HQLSGGQQQRIAIARAVVNKPKVLLLDES-

>C2INJ9_C2INK0_1_593590
TRFEFVGRKFLITLIDIPFAVSPVVLLYLLL--YGTLYERDLQIMFAWPGIVLVTVFVTCPFVARELIPL
MQQQGRSDEEAAVILGASWWQLFRRVTLPNIKWALIYGVILTNARAVGEFGAVAVVSGNITNTLPLHVQL
YEDYQSQA--AFASASLLAFIALLTLLLKALVE----APLSLKIEDGEMIGLLGPSGSGKTTLLRIIAGL
EGADSGTIHFRNRDVTNVHVRDRRVGFVFQNYALFRHMTVADNVAFGRPHQAEIQKRVKQLLEIVQLGHL
AHRYP----EQLSGGQKQRIALARALATQPEVLLLDEPF

>C2IPQ8_C2IPQ7_1_593590
------GKNLFRVLGSAPILAPSLLPAISLIFLFGNLKSWLGGESYGGLGITLGLIFWTFPHALMILTTS
LSTSDARLYEAARALKTSPIKTFFIVTLPAAKYGLISALIVVFTLVVCDFGVPKVIG---SYNVLATDIF
KQVVGQQN--FAMGAVTSIVLLLPAV-----------KEISLSIEKGEFVCFLGPSGCGKTTLLRAIAGL
DLPTSGTIHQNQQAITFLPPEQRDFGIVFQSYALFPNLTVEENIAIGRNQGMSVRDALEKVEQWLEMIGL
A-TSAQKYPSQLSGGQQQRVALARALALSPGLLLLDEPL

>C2ISC5_C2ISC6_1_593590
TRIAKRSAFIARVFSILPIVTPPFIVGLGVTLMLGRFGLQKTNWLYGFTGIWLAQVLAFAPMSFMILDGA
LKSLHPSLEEASYTLKANRYQTFFGIIMPLLKPALANSFLIIFVQSLADFSNPLVLG----GSFDVLATQ
IYFYIAGAQDYASASTLGSVLLLFSLAIF---------NLDLEIKKGSLVTLLGPSGCGKTTVLRLVAGL
EKPTSGQIFIDGEDVTERSIQQRDICMVFQSYALFPHMSLYENVAYGKLPSEEMRQRVDEALKIVDLEGM
GERYV----DQISGGQQQRVALARALVLKPKVLLFDEPL

>C2IVD1_C2IVD2_1_593590
VYFRLPYASAWFWLIFITLLLPLEVRIIPSY-------EVVSNLGMLNSYTGLVLPLIASATATFFFRQF
FKTIPDELLEAAQLDNAGPVRFFIDILFPLSKTMMAAIFIIMFVVGWNQYLWPIMMTTDEYNTIVMGIKI
LNNINETSLYDYAFAMVILAMLPPVLVVVIFQRWFVKKGVDLSIHQGEFIVLVGPSGCGKSSILRSIAGL
ESITSGEIHLAGRRVDNEKPANRDIAMVFQNYALYPHMSVYDNLAYGGVDKQTIAAKIAKVAKTLKIEEY
LDRKP----AKLSGGQRQRVAMGRAIVRDPQLFLFDEPL

>C2IPP5_C2IPQ0_5_593590
ENRNIKAKKLWRFVFILPYAIPAFVTLLMFRLLLNGSVAFLSDPYLAKLTVIAVSVWVGAPYFMLLISGA
LTNIPRDLYEASEVDGASKFQQFREITLPMVLHQVAPSLVMTFAHNFNNFGAIFLLTEGGAGHTDILITW
IYKLTLDFQYQIASVISIVIFLFLSVIAIW-------HGIDLDIREGEFMVFVGPSGCAKSTTLRMIAGL
ESISGGEIRIGNKVVNDLPPKDRGIAMVFQNYALYPHKTVFDNMAFGKRPKEEIKRRVEEAAEKLEITDL
LYRKP----KEMSGGQRQRVAVGRAIVRKPDVFLFDEPL

>C2ISZ0_C2ISZ3_3_593590
ARMRFKGKETILKAMMIFQMFPAVLALVALYALFDKLGQYIPFLGLNTHGGLIFSYLGGIALHVWTIKGY
FETIDRSLEEAAALDGATPWQAFRLVLLPLSVPILAVVFILSFIGVVGEVPVASLLLSDVNSYTLAVGMQ
QYLYPQNYLWGDFAAAAVLSALPITIVFLLAQRWLV-KNVDLEIQEGEFVVFVGPSGCGKSTLLRCIAGL
EDITSGDLYIGEQRMNDVEPSKRGVGMVFQSYALYPHLNLYDNMSFGKANKSEIKKRVDHAAEILQLSHL
LDRQP----KALSGGQRQRVAIGRTLVSQPNVFLLDEPL

>J7XM80_J7XM74_6_1053166
-RYTFRGSKLINTFFKAGLFINVNYIVVPIFLMLLDGQLGDGLLLDNLFILAVVYAATALPFTIYLLSSF
FQSLPSTYEEAALVDGAGYFKTMISVMIPIARPSIIAVILFNFLAFWNEYIIALTLIPGPVGLMNLMAAQ
KSAANYGQ----MYAGMVLVMLPTLILYIIVQKKLTQSDFNLHIKDKEFIVFVGPSGCGKSTTLRMIAGL
EDISDGSFYIDGDRMNDVAPKDRNIAMVFQNYALYPHMTVYDNMAFGKLPKDEINRRVTEAAKILGLEDY
LQRKP----KALSGGQRQRVALGRAIVRDAKVFLMDEPL

>J7U6N5_J7U6N1_4_1053166
SRYRFVGRKNGLLTFLILQMIPNFA-ALIALYVL----AQLTGLIDTHLALILIYVGGAIPMNTWLMKGY
FDTIPKELDESARMDGAGHFRIFWQIIMPLAKPIVAVVALFTFIGPFTDFILASIILRTP--NYTLAVGL
YEMVAKKFGFTTFAAGSVLIAIPISILFLSLQKYFISTDFNLHIQDKEFIVFVGPSGCGKSTTLRMVAGL
EDISKGEFSIDGKLMNDVPPKDRDIAMVFQNYALYPHMSVYDNMAFGKIPKDEIDRRVKDAAKILGLEQY
LDRKP----KALSGGQRQRVALGRAIVRDAKVFLMDEPL

>A9C3A7_A9C3A5_2_398578
VRYKFPGKKIVDALVDLPFALPTAVAGISLTALLAGPYGI--QLAFNPNGVVIALIFIGLPFVVRTVQPV
LEDSEKELEEAATSLGASRWQIFYKVILPAITPALLTGFAMAFARAIGEYGSVIFIAGNMTPLIIIGKLE
QYDY-------AGATAVAVVMLLFSFVMLLVINAL--RDVSLDIQSGELIALLGPSGCGKTTLLRIIAGL
ETPDVGSIHFSGEDTTDVHVRERNVGFVFQHYALFRHMTVFENVAFGPRSQRPSEAQREKVMSLLKLVQ-
LDWIAERFPSQLSGGQRQRIALARALAVEPKVLLLDEPF

>A9BU46_A9BU44_2_398578
-RHRFTGRGLLLSLLTLPLSFPGVIIGFFIILLGGRLGGERITFAYGLLGLFLGYLYFSLPRAIASYTAA
AEALDPHLEEAARSLGGNGWRVARDVWWPQLLPTTLACGAIVFATSVGAFGTAFTLSSK--FEVLPITIY
NEFTNYAN--FALAASLSISLGLITWLVLWLS-----QATDLRVEPGEVLALLGPSGCGKTTLLRIIAGL
ETPDAGSIAFGDTDVTRVPIEKRQVGMVFQHYALFPQMSVQANIAYGGVSEQEQRRVVGELVDLVRLNGL
EHKRP----AELSGGQRQRVALARAVASRPRVLLLDEPL

>A9BY94_A9BY93_1_398578
TLFDFRGRRQLEWLLLLPLAMPAYVTAYAYTDFLQFLEGRL-LPEVRSLGAVWVFIFSLYPYVYLLARTA
LGERAAHLMEAARLMGAPLSRRIWSVALPLARPAVAAGVALVVMETLADFGVVSYFGIQ-TFTTGIYKAW
LSMDNRIA---AAQLATFLLVLVVLL-----------QGVTLNLAAGDIGVLIGPSGCGKTTLLRAVAGL
EPVSGGEIRIDGQLVGSLPPEQRRIGMVFQDYALFPHLNVGRNVAFGHLPKARQAERVAEVLELVGLAGS
[truncated: 1,347,721 more chars]
