# Supplementary material for: Inferring interaction partners from protein sequences using mutual information
Source: PLoS Comput Biol. 2018 Nov 13;14(11):e1006401. doi: 10.1371/journal.pcbi.1006401 (PMC6258550; doi:10.1371/journal.pcbi.1006401)
Supplement: S1 Data — This file contains the various multiple sequence alignments discussed here. (TAR) [file pcbi.1006401.s007.tar › Data/Standard_HKRR_dataset.fasta]

>FirstSeq/1-176
-RTEFVSNVSHELRTPLTSIKGYVETLLDEPGVRERFLQVIKDETDRLERLITDLLNLSQLES-ILVVDD
EENIVELVKFNLEKEGY-QVFVTYDGQAALDKLQEEDIDLLVLDLMLPEIGGLDICRQIRNDDSDLPIIM
LTAKEKEVDRILGLELGADDYVTKPFSPRELVARVK

>Acear_0856_HK_Classic|Acetohalobium_arabaticum_DSM_5501|Pair_Acear_0855|HisKA_368-433/Acear_0855_RR_OmpR|Acetohalobium_arabaticum_DSM_5501|Pair_Acear_0856|Response_reg_6-118
-RTEFVSNVSHELRTPLTSIKGYVETLLDEPGVRERFLQVIKDETDRLERLITDLLNLSQLES-ILVVDD
EENIVELVKFNLEKEGY-QVFVTYDGQAALDKLQEEDIDLLVLDLMLPEIGGLDICRQIRNDDSDLPIIM
LTAKEKEVDRILGLELGADDYVTKPFSPRELVARVK

>Acear_1914_HK_Classic|Acetohalobium_arabaticum_DSM_5501|Pair_Acear_1915|HisKA_248-315/Acear_1915_RR_OmpR|Acetohalobium_arabaticum_DSM_5501|Pair_Acear_1914|Response_reg_6-113
-QKQFVSDASHELRTPISVIQGYIDLLDRDKEVLEEAIEAIQAETTSMKKLLEQLLFLARSDKGVLIIED
EEKIARFLELELEHEGY-EVEAVYNGEEGLEAIIEGDFDLVLLDIMLPGLSGMEICRRVRKES-EIPIIM
LTAKDDTTDKVMGLDLGAHDYITKPFAIEELLARM-

>CHY_0091_HK_Classic|Carboxydothermus_hydrogenoformans_Z-2901|Pair_CHY_0092|HisKA_258-322/CHY_0092_RR_OmpR|Carboxydothermus_hydrogenoformans_Z-2901|Pair_CHY_0091|Response_reg_4-113
-RKELIANISHDLKTPITAIKGYVEGIRDSPEKLSRYVDTIYRKILEVDGLIDELFLFSKLD--VLIIED
DRSIAELERDYLEVAGF-LVEIAVNGDQGLKKALEEEYDLILLDLMLPGIDGFEVLRKVRAEK-DTPVLL
VSARREDIDKIRGLGLGADDYITKPFSPSELVARVK

>CHY_0605_HK_Classic|Carboxydothermus_hydrogenoformans_Z-2901|Pair_CHY_0606|HisKA_309-375/CHY_0606_RR_OmpR|Carboxydothermus_hydrogenoformans_Z-2901|Pair_CHY_0605|Response_reg_4-113
-KSEIIAMVSHELKTPLTSILAFGEILLALLPWQKEYLEDIMESGQELLKQIETLLTMAKIEAGILVVED
DQKIQKALAHLLKAENY-DFVQAYDGEAAVEHFYRENFDLVILDLNLPKQDGFSVLKEIKNRE-DVPVII
LTARGEEMDKITGFTLGVDDYLTKPFSPAELMLRI-

>CHY_1124_HK_Classic|Carboxydothermus_hydrogenoformans_Z-2901|Pair_CHY_1125|HisKA_239-293/CHY_1125_RR_IclR|Carboxydothermus_hydrogenoformans_Z-2901|Pair_CHY_1124|Response_reg_3-113
-----LHSLVHDLKTPLMTIQGLSSLIGLDSPKLQEYVQKIEQAVENVNKMISEIL--------VLIIDD
DEGIRYTVGEIIAFMGW-EAIKAENGAIGIEKFVREKPDMVLVDYHMPALDGLDTVERIREIDQGVPIIV
LTVDERQQIADKFLEVGASDFALKPIKAPDLIARL-

>CHY_1412_HK_Classic|Carboxydothermus_hydrogenoformans_Z-2901|Pair_CHY_1413|HisKA_255-321/CHY_1413_RR_OmpR|Carboxydothermus_hydrogenoformans_Z-2901|Pair_CHY_1412|Response_reg_4-113
-RREFLANVSHELRTPLTIIQGYTEALLDTDEKIREHLKNILQEAERLKAMANELLDLASIEEGILLVDD
EEKIREVLRLYLEKEGF-LVLEAQDGKEALKRFSEHKIDLIILDLMLPEIDGMEIAKEIRKTS-LVPIIM
LTARGEEIDKILGLEIGADDYVVKPFSPREVVARV-

>CHY_1856_HK_Classic|Carboxydothermus_hydrogenoformans_Z-2901|Pair_CHY_1855|HisKA_367-441/CHY_1855_RR_NtrC|Carboxydothermus_hydrogenoformans_Z-2901|Pair_CHY_1856|Response_reg_7-117
-LGLLAAGVAHEINNPLATVSAYAEDLLERSGELARYLQVIGKQIERCKKITGSLLNFARQPA-VLVVDD
EENFRDLLIQRLTRKGY-EVKGAATGEEALQFLKEETFHLAIFDIKMPGIDGIELLQRARQLDENLQVII
LTGHGTIESAIGAMKLGAYDYLTKPCNLAELE----

>CHY_2046_HK_Classic|Carboxydothermus_hydrogenoformans_Z-2901|Pair_CHY_2047|HisKA_218-284/CHY_2047_RR_OmpR|Carboxydothermus_hydrogenoformans_Z-2901|Pair_CHY_2046|Response_reg_3-115
MRSEFIANVSHELRTPLTSIKGFLETLLDDKTIAKHFLQIMNSETERLTRLIDDLLSLSKIEA-ILVVDD
EAPIVELIKFNLEREGY-KVLEAYDGIRALEIVKKELPDLVILDIMLPGMSGLEVCKNIRNNEAEIPIIM
LSARGEEVDKILGLELGADDYMVKPFSPRELVARVK

>CHY_2566_HK_Classic|Carboxydothermus_hydrogenoformans_Z-2901|Pair_CHY_2567|HisKA_228-291/CHY_2567_RR_OmpR|Carboxydothermus_hydrogenoformans_Z-2901|Pair_CHY_2566|Response_reg_5-114
-RRQMIADIAHELRTPLSILQGNFELLLEVIEADEETLRSLAEEVKRLSRLVEELRELSLAEAGILIVDD
EPKIVTMVKSYLLKEGY-EVITAFNGREALNSFYKEKPDLIVLDWMMPEMSGIEVLREIRKKS-QIPIIM
LTAKTEEVDKLIGFEFGVDDYVVKPFSLRELSARI-

>VCD_000017_HK_Classic|Vibrio_cholerae_MJ-1236|Pair_VCD_000016|HisKA_299-365/VCD_000016_RR_OmpR|Vibrio_cholerae_MJ-1236|Pair_VCD_000017|Response_reg_3-113
-QKEFFANVSHELRSPATAILGEAQITLRSDDEYRQTLLRISESAEQLAFRIEDLLMLIRHDE-ILLIED
DERIARFIERGLKAEGH-QIHRLKDGQYGLETVKSSEPDLLILDRMLPHVDGLTLCQQIRATGNQVLILM
LSALGEVEERIQGLRTGADDYLAKPFHFEELLARIE

>VCD_000239_HK_Classic|Vibrio_cholerae_MJ-1236|Pair_VCD_000238|HisKA_232-294/VCD_000238_RR_OmpR|Vibrio_cholerae_MJ-1236|Pair_VCD_000239|Response_reg_32-142
--KRFTRMAAHELKTPLTVLRVNAENALRNQEQLKQDLERIFKGIERTDRLIHQLLMLAKVES--LLVED
DTLLGESMQVALSRQGY-TVDWLERGGGVVTALKTEQFTALILDLTLPDMDGLEVLRQIRRAGYTLPVMI
LTARDDISDRVKGLDGGADEYIGKPFALEELLARL-

>VCD_000614_HK_Classic|Vibrio_cholerae_MJ-1236|Pair_VCD_000615|HisKA_565-630/VCD_000615_RR_NtrC|Vibrio_cholerae_MJ-1236|Pair_VCD_000614|Response_reg_15-125
--GQTMTSLAHELNQPLSAMSAYLFSARLPQAQLATSLDHIENLTERMGKIVNSLRHFARKN--VLLIDD
DQDVLDSYLHLMSIAGL-TAKAVIDPTQAMSHIQPDWNGVVLLDMYMPQLHGMELLKQIKAVDDKIPVIV
ITGHGDIPMAVEAVKMGACDFLEKPINPPQLLTLI-

>VCD_000797_HK_Classic|Vibrio_cholerae_MJ-1236|Pair_VCD_000796|HisKA_270-333/VCD_000796_RR_OmpR|Vibrio_cholerae_MJ-1236|Pair_VCD_000797|Response_reg_7-116
-RTTLLASVSHDLKTPLGAIIGSATTLTDSTETQQELLTSIAEQGERLNRSLTKLLDITRY---ILIIED
EAPIQRFLTVLISGYEY-QVKVASTAEQGLHLVANWNPHLILLDLGLPDQDGISLTRELRAWT-QTPIMV
ISAREKEADKVQALDAGANDYLTKPFGSEELMARIR

>VCD_001015_HK_Classic|Vibrio_cholerae_MJ-1236|Pair_VCD_001016|HisKA_279-333/VCD_001016_RR_OmpR|Vibrio_cholerae_MJ-1236|Pair_VCD_001015|Response_reg_11-118
-----LQLLTHELRTPITSLGFTVESLRSLSPKAQESLWRLMADHQRLAQLSET----------ILLIED
DTLLGQGLRDYLHDHGY-ACEWVTQSQQVEKHWFS--TDLVILDRQLHDGDSLKHLPHWLMLK-ALPVIV
LTAKIEVEQRIEGLKAGAKDYVLKPFSHQELLARIE

>VCD_001620_HK_Classic|Vibrio_cholerae_MJ-1236|Pair_VCD_001619|HisKA_135-188/VCD_001619_RR_NtrC|Vibrio_cholerae_MJ-1236|Pair_VCD_001620|Response_reg_10-118
----LVRGLAHEIKNPLGGLRGAAQLLERPDPALMEYTQIIIEQADRLRGLVDRLLGPQR----VWVVDD
DSSIRWVMEKTLSSAHI-KCETFADAESVLLALERETPDVLVSDIRMPGMDGIALLNQVHQRTPELPVII
MTAHSDLDAAVNAYQQGAFEYLPKPFDVDETLTLV-

>VCD_001654_HK_Classic|Vibrio_cholerae_MJ-1236|Pair_VCD_001653|HisKA_227-280/VCD_001653_RR_OmpR|Vibrio_cholerae_MJ-1236|Pair_VCD_001654|Response_reg_7-117
---LLMAGISHDIRTPLTRIRLATEMM---SPEDSYLAESIISDTEECNQIISQFMDY------VLVVDD
DARLRALLERYLSEQGF-QVRSVANGEQMDRLLTRENFHLMVLDLMLPGEDGLSICRRLRNSNNMIPILM
LTAKGDEIDRIVGLEVGADDYLPKPFNPRELLARIK

>VCD_001675_HK_Classic|Vibrio_cholerae_MJ-1236|Pair_VCD_001676|HisKA_248-307/VCD_001676_RR_OmpR|Vibrio_cholerae_MJ-1236|Pair_VCD_001675|Response_reg_4-112
-QQRLLSDISHELRSPLTRLRMANALAMRK-LGSSSELERIDTEAQRLEQMIGDLLALSRMQ--ILLIDD
DTELTSLLTEVLQYEGF-EISQANDGEAGLAAVSDE-IDLILLDVMMPKLNGMETLKRLREKW-ATPVLM
LTAKGEEIDRVIGLELGADDYLPKPFSDRELLARIR

>VCD_002235_HK_Classic|Vibrio_cholerae_MJ-1236|Pair_VCD_002236|HisKA_125-187/VCD_002236_RR_NtrC|Vibrio_cholerae_MJ-1236|Pair_VCD_002235|Response_reg_8-117
SLGRMVASLAHQVRTPLSSAMLYAANLAAPPATRERFQSKLVDRLHDLEKQVNDMLLFAKGG--VLIVED
DEGLREALIDTLALAGY-EWLEADCAEDALLKLKSHSVDIVVSDVQMAGMGGLALLRSIKQHWPNLPVLL
MTAYANIQDAVSAMKDGAIDYMAKPFAPEVLLNMV-

>VCD_002438_HK_Classic|Vibrio_cholerae_MJ-1236|Pair_VCD_002437|HisKA_374-437/VCD_002437_RR_NtrC|Vibrio_cholerae_MJ-1236|Pair_VCD_002438|Response_reg_4-114
-LGQMSASISHELNNPLAAIRSFADNGRRKPERAEENLSRISALTERMAKISEQLKSFARK---VFLIDD
ESDIRIALAQSFELADL-NAQFFASVEEALLAIKAQGPLVIVSDICLPGLSGQNLLSSVLHQDSELPVIL
ITGHGDISMAVKAMHDGAYDFIEKPFAPERLIDTV-

>VCD_002854_HK_Classic|Vibrio_cholerae_MJ-1236|Pair_VCD_002853|HisKA_445-508/VCD_002853_RR_NtrC|Vibrio_cholerae_MJ-1236|Pair_VCD_002854|Response_reg_18-128
ALGELTAGIAHEINNPTAVILGNTELIRFDASRVEEEIDAILLQIERIRNITRSLLQYSRQG--VLLVDD
EVGMQLVLKKALS-KWFSRVDLASSIEEAEVLRGEHHYDLLILDINLPGRSGIEWEEAFTDPDHRADVIF
MTGFADLETAISALKLGASDFILKPFNLEQMLQAVQ

>VCD_003017_HK_Classic|Vibrio_cholerae_MJ-1236|Pair_VCD_003016|HisKA_212-277/VCD_003016_RR_OmpR|Vibrio_cholerae_MJ-1236|Pair_VCD_003017|Response_reg_9-116
---ALTNAIAHDLRTPIFRIQWQAEVLAELNAKQQQQVASIIEDTEEMETMVDELLYYAKLEH--YIIED
DTKLREMLAEYMTNQGF-QVTTFATGETAPEQILLNQPDLVLLDLMLPGENGLTICRQIRAQF-LGKILM
LTASDDDFDHVAALEMGADDFVNKPIKPRVLLARIR

>VCD_003604_HK_Classic|Vibrio_cholerae_MJ-1236|Pair_VCD_003605|HisKA_205-271/VCD_003605_RR_OmpR|Vibrio_cholerae_MJ-1236|Pair_VCD_003604|Response_reg_5-117
MRRNFFANVSHELRTPMTVLQGYLEMTEDAGPMWSKAHGVMTEQLNRMNGLVNQLLTLSKIEA-ILVVED
EAPIREMLCFVLEQKGY-QAVEAEDYDSAMSKLAEPFPDLVLLDWMLPGGSGINLIKHMKREERNIPVVM
LTARGEEEDKVRGLEVGADDYITKPFSPKELVARL-

>RPJ_03300_HK_Classic|Rickettsia_rickettsii_str._Hino|Pair_RPJ_03305|HisKA_269-326/RPJ_03305_RR_OmpR|Rickettsia_rickettsii_str._Hino|Pair_RPJ_03300|Response_reg_8-118
-KTTMLAMISHDLRTPLTRMKLQLELMEE-----SEEIEGLKQDILTMQQMINSYLDFAKGES-ILIVDD
DSRILALLKQFLNKNAF-LVSTASSVIEAKNLLKTSNYDLIILDVMLPEITGLDFATTIRDAGNNIPIVM
LTALSEADDRVKGLEAGASDYITKPFEPRELLLRI-

>SMWW4_v1c04190_HK_Classic|Serratia_marcescens_WW4|Pair_SMWW4_v1c04200|HisKA_136-195/SMWW4_v1c04200_RR_OmpR|Serratia_marcescens_WW4|Pair_SMWW4_v1c04190|Response_reg_3-113
--RLFTADAAHELRTPLAGIRLHLELMEK---QGVKGSQALIARIDQLMHTVEQLLMLSRAG---LVVED
DELLQQGLALALTGEGY-VCDCAATAAEASSLLITSQYSMVILDLGLPDMDGAALLRQWRRQQIDLPVLI
LTARDALEDRVDGLDAGADDYLVKPFALVELQARV-

>SMWW4_v1c09070_HK_Classic|Serratia_marcescens_WW4|Pair_SMWW4_v1c09060|HisKA_178-235/SMWW4_v1c09060_RR_OmpR|Serratia_marcescens_WW4|Pair_SMWW4_v1c09070|Response_reg_3-102
--------MAHELRSPLTASIVRLQGIMDVFEPDKHQLNLVMQPLKSLNRLIDDLQMLSLSQAG------
---VAEVLEAYLKRECF-TVAKVGDGVKGLEMAFSWQPDLILLDVMLPGISGNEILARVRRKS-DVPVIM
VTAIGEIQDKISSLRHGVDDYIVKPYNPGEVVARV-

>SMWW4_v1c09980_HK_Classic|Serratia_marcescens_WW4|Pair_SMWW4_v1c09970|HisKA_203-268/SMWW4_v1c09970_RR_OmpR|Serratia_marcescens_WW4|Pair_SMWW4_v1c09980|Response_reg_5-117
ARRNFFANVSHELRTPLTVLQGYLEMMGDDGSLRSKALSTMQEQTRRMDGLVKQLLTLSRIEA-ILVVED
EAPIREMVCFVLEQNGY-QPLEAEDYDSAVTRLSEPFPDLVLLDWMLPGGSGIQFIKHMKREARDIPVMM
LTARGEEEDRVRGLEVGADDYITKPFSPKELVARIK

>SMWW4_v1c12100_HK_Classic|Serratia_marcescens_WW4|Pair_SMWW4_v1c12090|HisKA_667-733/SMWW4_v1c12090_RR_OmpR|Serratia_marcescens_WW4|Pair_SMWW4_v1c12100|Response_reg_19-128
-RNSLLAALSHDLRTPLTVLFGQAEILLDEGSNHATQASQIRQQVLSTTRLVNNLLDMARIQSGILIVED
EKEIRRFVRTALESEGL-RVFESETLQRGLIEAGTRKPDLIILDLGLPDGDGLSYIRDLRQWS-AIPVIV
LSARNAEEDKIAALDAGADDYLSKPFGIGELLARVR

>SMWW4_v1c14850_HK_Classic|Serratia_marcescens_WW4|Pair_SMWW4_v1c14840|HisKA_248-313/SMWW4_v1c14840_RR_OmpR|Serratia_marcescens_WW4|Pair_SMWW4_v1c14850|Response_reg_3-112
-LTQFSADLAHEIRTPVGALMGQCQVALYSVEEYETLLSNNMDELERISRMVENILFLARAGE-ILVVED
DIGTGDYLKKGLGEAGY-GVDLARTGTDGLFRALEQDYDAIVLDVMLPGLDGWQIIEVLRKKS-DVPILF
LTARDGVQDRIHGLELGADDYLIKPFSFTELVLRL-

>SMWW4_v1c14860_HK_Classic|Serratia_marcescens_WW4|Pair_SMWW4_v1c14870|HisKA_267-334/SMWW4_v1c14870_RR_OmpR|Serratia_marcescens_WW4|Pair_SMWW4_v1c14860|Response_reg_9-119
-RREFIANVSHDLRTPLTSLHGYLETLKASDADRRRYLEIALAQSRKVGKLAQELFELARLEYGILIVED
DGDIADLLQLHLRDEGY-AISHAADGNQGMAMLEQGGWDALILDLMLPGVDGLEICRRARTMTRYTPIII
TSARSSEVHRVLGLELGADDYLAKPFSMLELVARV-

>SMWW4_v1c20430_HK_Classic|Serratia_marcescens_WW4|Pair_SMWW4_v1c20440|HisKA_270-329/SMWW4_v1c20440_RR_OmpR|Serratia_marcescens_WW4|Pair_SMWW4_v1c20430|Response_reg_3-111
----TLSDLTHSLKTPLAVLQSTLRSLRSKQTTIEEAEPIMLDQIGRISQQIGYYLHRASINSGVLVVED
NGLLRHHLSVQMREMGH-QVDAAEDAKEADYFLQEHAPDIAIVDLGLPGEDGLSLIRRWRAHQTKLPILV
LTARESWQDKVAVLEAGADDYVTKPFHLEEVIARM-

>SMWW4_v1c25740_HK_Classic|Serratia_marcescens_WW4|Pair_SMWW4_v1c25730|HisKA_211-269/SMWW4_v1c25730_RR_OmpR|Serratia_marcescens_WW4|Pair_SMWW4_v1c25740|Response_reg_7-113
SKKQLIDGIAHELRTPLVRLRYRLEMSDNLSESEQQ---ALNRDIGQLESLIDELLTYARLDR-IVFVED
DPEVGKLIAAYLGKHDI-EVLIEPRGDSAQARIEREQPDLVLLDIMLPGKDGMTLCRDLRPTF-PGPIVL
LTSLDSDMNHILSLEMGANDYILKTTPPAVLLARL-

>SMWW4_v1c33620_HK_Classic|Serratia_marcescens_WW4|Pair_SMWW4_v1c33630|HisKA_353-414/SMWW4_v1c33630_RR_NarL|Serratia_marcescens_WW4|Pair_SMWW4_v1c33620|Response_reg_4-114
-LGEMASGFAHELNQPLAAIRHYAQGCLRAGHPLLTPLENIDRQAQRGGETIHNLRQ-------IHLVDD
DVAVTDACHFLLTSLGH-DVQCWNDSTDFLAQADLFQTGIVLLDMRMPKLDGHQAYAELRRLGSTLAVVF
LSGHGDVPMAVEQMKYGAVDFLQKPIAAEPLIAAL-

>SMWW4_v1c34540_HK_Classic|Serratia_marcescens_WW4|Pair_SMWW4_v1c34550|HisKA_247-311/SMWW4_v1c34550_RR_OmpR|Serratia_marcescens_WW4|Pair_SMWW4_v1c34540|Response_reg_3-113
-QERFSADASHQLRTPLAVLKTQVGVALARPQQWRESLQAMSATLDNTVALTDRLLYLSRLKA--LLVED
HPELSHWLQKALTGAGF-AVDVAPDGVAADHLLLNERYALAVLDVALPRLNGLDLLARLRKRGQDLPVLL
LTARTDVADRVRGLNLGADDYLTKPFELDELEARIR

>SMWW4_v1c35620_HK_Classic|Serratia_marcescens_WW4|Pair_SMWW4_v1c35630|HisKA_211-273/SMWW4_v1c35630_RR_OmpR|Serratia_marcescens_WW4|Pair_SMWW4_v1c35620|Response_reg_3-112
-REQLLHDVSHELRSPLARLQLAIGLARQNAGNVETSLKRIEHESGRLDKMIGELLALSRTEH-ILLVDD
DLELGTMLSEYLTGEGF-DATLVLTGKAGVEGALSGDYTAMILDIMLPDMSGIDVLRDVRKKS-RLPIIM
LTAKGDNIDRVIGLEMGADDYMPKPCYPRELVARL-

>SMWW4_v1c36660_HK_Classic|Serratia_marcescens_WW4|Pair_SMWW4_v1c36670|HisKA_234-298/SMWW4_v1c36670_RR_OmpR|Serratia_marcescens_WW4|Pair_SMWW4_v1c36660|Response_reg_10-119
MRRAFMADVSHELRTPLAVLRGELEALQDVRQPTPASLSSLQAEVSTLTKLVDDLHQLSLSD--IMIVED
EPKLGQLLVDYLQAAGY-ATRWLTNGNEVVPTVHQHPPALILLDLMLPGADGLTVCRELRRFS-DVPIVM
VTAKIEEIDRLLGLEIGADDYICKPYSPREVVARV-

>SMWW4_v1c40230_HK_Classic|Serratia_marcescens_WW4|Pair_SMWW4_v1c40220|HisKA_243-306/SMWW4_v1c40220_RR_OmpR|Serratia_marcescens_WW4|Pair_SMWW4_v1c40230|Response_reg_3-113
--KRFMADAAHELRTPIAAVLAQLHLLTQEQQERREIIGDMQQGLDRAASLSRQLINLAKLEA-ILLVED
DLQLGKALCRALELAGF-NLCWVRLLVDAENKLSSGGFDLMLLDLTLPDGDGLQRLIAWRAAGQNIPIII
LTARDRIESLVNSLDSGADDFLAKPFALPELISRV-

>SMWW4_v1c40980_HK_Classic|Serratia_marcescens_WW4|Pair_SMWW4_v1c40990|HisKA_241-304/SMWW4_v1c40990_RR_OmpR|Serratia_marcescens_WW4|Pair_SMWW4_v1c40980|Response_reg_3-113
--RRFTSDAAHELRSPLAALRVQTEVVQLDAPMREHALDNLTLGIDRATRLVDQLLTLSRLDS-ILLIED
DKLIGDGIKAGLTKLGF-NLDWFTDGAVGKNALDSAPYDAVILDLSLPGLDGLDLLREWRQAGQDVPVLI
LTARDALEQRVSGLQSGADDYLCKPFALAEVAARL-

>SMWW4_v1c45740_HK_Classic|Serratia_marcescens_WW4|Pair_SMWW4_v1c45750|HisKA_234-293/SMWW4_v1c45750_RR_OmpR|Serratia_marcescens_WW4|Pair_SMWW4_v1c45740|Response_reg_7-117
--TLLMAGVSHDLRTPLTRIRLATEMMSA---EDGYLAESINKDIEECNAIIEQFIDYLR----ILVVDD
DMRLRALLERYLTEQGF-QVRSVANAEQMDRLLTRESFHLMVLDLMLPGEDGLSICRRLRSQSNPMPIIM
VTAKGEEVDRIVGLEIGADDYIPKPFNPRELLARIR

>SMWW4_v1c47420_HK_Classic|Serratia_marcescens_WW4|Pair_SMWW4_v1c47410|HisKA_238-299/SMWW4_v1c47410_RR_OmpR|Serratia_marcescens_WW4|Pair_SMWW4_v1c47420|Response_reg_4-112
-QQRLISDISHELRTPLTRLQLATALMRR-RHGEGHELARIETEAQRLDSMINDLLALSRGQ--ILLVDD
DRELTSLLKELLEMEGF-NIVVAHDGEQALSLLDSS-VDLLLLDIMMPKKNGIDTLKELRQHH-QTPVIM
LTARGSELDRVLGLELGADDYLPKPFNDRELVARIR

>SMWW4_v1c47990_HK_Classic|Serratia_marcescens_WW4|Pair_SMWW4_v1c48000|HisKA_131-186/SMWW4_v1c48000_RR_NtrC|Serratia_marcescens_WW4|Pair_SMWW4_v1c47990|Response_reg_8-116
--RDLVRGLAHEIKNPLGGLRGAAQLLAKPDPALTEYTKVIIEQADRLRNLVDRLLGPQR----VWIVDD
DSSIRWVLERALTGAGL-SCATFEGGNDVLEALATQTPDVLLSDIRMPGIDGLALLKQIKQRHPMLPVII
MTAHSDLDAAVSAYQQGAFDYLPKPFDIDEAVALV-

>BCAH820_0297_HK_Classic|Bacillus_cereus_AH820|Pair_BCAH820_0296|HisKA_255-322/BCAH820_0296_RR_OmpR|Bacillus_cereus_AH820|Pair_BCAH820_0297|Response_reg_6-115
-KNELITNVSHDLRTPLTSIMGYLRLLRDNKEQHDEYTRIAFAKSEQLKNLIEDLFEYTKLT--ILVVDD
EKEIRNLITIYLKNEGY-KVLQAGDGEEGLRLLEENEVHLVVLDIMMPKVDGIHMCMKVREEK-EMPIIM
LSAKTQDMDKILGLTTGADDYVTKPFNPLELIARIK

>BCAH820_0316_HK_Classic|Bacillus_cereus_AH820|Pair_BCAH820_0317|HisKA_108-175/BCAH820_0317_RR_OmpR|Bacillus_cereus_AH820|Pair_BCAH820_0316|Response_reg_6-115
SRKQLLSSISHDIRTPLTSIIGYIDALKDSEIEKQEYLKILYMKSNNLKHLVDEIFNMAKLDA-ILIADD
DKEIRNLLKIYLERELY-MVDTAIDGEVALQLFNQNNYSIVILDLMMPKVDGIEVCRKLRDKT-NVPILM
LTAKDHEVDKILGLSIGADDYITKPFSIHEVVARV-

>BCAH820_0628_HK_Classic|Bacillus_cereus_AH820|Pair_BCAH820_0627|HisKA_167-234/BCAH820_0627_RR_OmpR|Bacillus_cereus_AH820|Pair_BCAH820_0628|Response_reg_3-112
-QQQFVSDASHELRTPLAVIQSKTDILQSTIEEKAMDISTISKECRRLSKLVANLLLLARSDS--LVVED
NASLLESIVQILC-DEF-EVDTALNGEDGLFLALQNIYDAILLDVMMPEMDGFEVIQKIRDKKIETPVLF
LTARDSLEDRVKGLDFGGDDYIVKPFQAPELKARIR

>BCAH820_0640_HK_Classic|Bacillus_cereus_AH820|Pair_BCAH820_0641|HisKA_265-330/BCAH820_0641_RR_OmpR|Bacillus_cereus_AH820|Pair_BCAH820_0640|Response_reg_4-113
-RGEFLASVAHELLTPLTYMKGYAKVAKRTKEEREEYLQIIEDETDSVTDLVQDLFMLVQLEQ-ILLVDD
EERMLRLLDLFLSPRGY-FCMKATSGLEALKLIEQKDFDIILLDVMMPNMDGWDTCYQIRQIS-NVPIIM
LTARNQNYDMVKGLTMGADDYITKPFDEHVLVARIE

>BCAH820_0707_HK_Classic|Bacillus_cereus_AH820|Pair_BCAH820_0708|HisKA_234-299/BCAH820_0708_RR_OmpR|Bacillus_cereus_AH820|Pair_BCAH820_0707|Response_reg_4-113
-RSEFLASVAHELRTPLTYVRGYADILKESPEQRLRYLSIIKDESDYITNLVQDLFSLAQMEQ-ILLVDD
EPRMLELLTLYLTPIGY-NCICARSGEEAISHIENQNFKFILLDIMMPTMDGWETCKKIRSFS-NVPIIM
VTARDQTIDVVQGLKLGADDYVTKPFHEEELFARIE

>BCAH820_1197_HK_Classic|Bacillus_cereus_AH820|Pair_BCAH820_1198|HisKA_356-414/BCAH820_1198_RR_OmpR|Bacillus_cereus_AH820|Pair_BCAH820_1197|Response_reg_6-114
-REEWITGLTHDLKTPLSSIYGYALLLESTDRDIQQFGSVMKEKSQYMTTLIDDLL--------ILLVDD
ETAILQLLTTILEKEGFSHITTATSAEMALSLTQQNDYDLIILDVMLPGQSGFDICPIIRQKT-DCPIFF
LTAKTSDLDKISGFSHGADDYITKPFNPLEVVARM-

>BCAH820_1390_HK_Classic|Bacillus_cereus_AH820|Pair_BCAH820_1389|HisKA_238-304/BCAH820_1389_RR_OmpR|Bacillus_cereus_AH820|Pair_BCAH820_1390|Response_reg_6-113
-RKEFLANVSHELRTPLSYIKGYSEAILDKGPQQEKVTQLIHKEADRMQRLVHDLLDLAQLEG-VLVVDD
ESDMRQLVGMYLDNFGY-EWGEAENGKEALKKLETDHYDFVVLDIMMPEMDGLSVCKEIRKTS-DVPIIF
LTAKGEEWNRVNGLRMGADDYIVKPFSPGELIARM-

>BCAH820_1570_HK_Classic|Bacillus_cereus_AH820|Pair_BCAH820_1569|HisKA_364-431/BCAH820_1569_RR_OmpR|Bacillus_cereus_AH820|Pair_BCAH820_1570|Response_reg_19-128
MRQDFIANVSHELRTPMVMLQGYSEAILDTKEEINEFVQIIYDESVRLGKLVNELLDLARMESGILIVDD
EDRIRRLLKMYLEREQY-TIEEADNGDTALEMALQNDYDLILLDLMMPGKDGIEVCKGVREKK-ATPIIM
LTAKGEEVNRVQGFEVGTDDYIVKPFSPREVVLRV-

>BCAH820_1913_HK_Classic|Bacillus_cereus_AH820|Pair_BCAH820_1912|HisKA_63-124/BCAH820_1912_RR_OmpR|Bacillus_cereus_AH820|Pair_BCAH820_1913|Response_reg_6-115
MKNEMISNISHDLRTPVTSLIGYADLLGNNGEECEQYVSILKRKSYELKNQVDELLEY------ILIVDD
DQDIVRFMNVNLMQEGF-KVFSAYNGEEALEIINNNSIQLAILDIMMPQMDGIELCRRIREKH-SLPIIF
LSAKSSDVDKVVGFSTGADDYIVKPFSTIEFIARV-

>BCAH820_2011_HK_Classic|Bacillus_cereus_AH820|Pair_BCAH820_2010|HisKA_242-309/BCAH820_2010_RR_OmpR|Bacillus_cereus_AH820|Pair_BCAH820_2011|Response_reg_4-114
MKNEFIASISHEIRTPLTGIKGWSETLKTTEEEIKQGMGIISGETDRLIHLVEELLDFSRLQS-ILVLED
EMPIRSFIVLNLKRAGF-YVLEASTGEEALQILCEHTVDVALLDVMLPGMDGFQVCKAIREENKKIGIIM
LTARVQNEDKVQGLGIGADDYIAKPFSPVELTARIQ

>BCAH820_2241_HK_Classic|Bacillus_cereus_AH820|Pair_BCAH820_2240|HisKA_232-294/BCAH820_2240_RR_OmpR|Bacillus_cereus_AH820|Pair_BCAH820_2241|Response_reg_5-115
-QQQFVSDASHELRTPLTVIESYAKLLKRKQDVLEESVEAIYSEAVRMKGMTNQMLLLANS---ILIVED
EEKIARVVQLELEFEGY-ESEIAKTGTEAMEKFGNGNWDLILLDVMLPNISGLEVLRRIRLKNAVIPIIL
LTARDSVVDKVSGLDQGASDYITKPFQIEELLARIR

>BCAH820_2573_HK_Classic|Bacillus_cereus_AH820|Pair_BCAH820_2574|HisKA_160-226/BCAH820_2574_RR_OmpR|Bacillus_cereus_AH820|Pair_BCAH820_2573|Response_reg_5-114
AKSELITNVSHDLRTPLTSIVGYVNLIHDDEVELRHYIQVIYDKVTRLNALMNDLFEYTRVQ--ILIIDD
DKEIVELLAVYLRNEGY-NIYKAYDGDEALQMISTYEVDLMILDIMMPKRNGLEVCQEVRENN-TVPILM
LSAKAEDMDKILGLMTGADDYMIKPFNPLELVARVK

>BCAH820_2866_HK_Classic|Bacillus_cereus_AH820|Pair_BCAH820_2867|HisKA_244-303/BCAH820_2867_RR_OmpR|Bacillus_cereus_AH820|Pair_BCAH820_2866|Response_reg_3-112
-LKRFMGDVTHELKTPIALVKAYSMGIKD-GLDDGTYIDTIIKQSDHISNLIEELLRFSKLE--VLIADD
EQDMLRILKAYFEKEGF-EVFLAKDGEEALQIFYDEKIDLAILDWMMPKHSGITVCQEIKKNS-SVKVLM
LTAKSESEDELAALQSGADEYVKKPFHPGVLITRA-

>BCAH820_3208_HK_Classic|Bacillus_cereus_AH820|Pair_BCAH820_3209|HisKA_226-292/BCAH820_3209_RR_OmpR|Bacillus_cereus_AH820|Pair_BCAH820_3208|Response_reg_5-114
-QRYFFSAASHELKTPIAATSILLEGMLEY-KDHPKYLRECMKMMDAQDNVISEILEIV-----ILLVED
DEHICNAVKVFLSGAGY-KVDACFNGDEAHTKFYDNTYQLVILDILLPGMNGHELLREFRKLN-NTPVLM
MTALSDDENQIRAFDAEADDYVTKPFKIQLLLKRVE

>BCAH820_3236_HK_Classic|Bacillus_cereus_AH820|Pair_BCAH820_3235|HisKA_209-275/BCAH820_3235_RR_OmpR|Bacillus_cereus_AH820|Pair_BCAH820_3236|Response_reg_3-113
-EKQFTSDASHELRTPTSVIISQCEYAQRNPKEMEESLEVILKQSRKMSALISQLLLLARADQGVLIVED
EQDLQNILVKRLNAEHY-SVDACGNGEDALDYINLATYDLIVLDIMIPGINGLQVLQKLRADNHTTPVLL
LTAKDTIDDRVKGLDLGADDYLVKPFAFDELLARIR

>BCAH820_3257_HK_Classic|Bacillus_cereus_AH820|Pair_BCAH820_3258|HisKA_238-304/BCAH820_3258_RR_OmpR|Bacillus_cereus_AH820|Pair_BCAH820_3257|Response_reg_6-111
MRQEFVSNVSHEFQSPLSSIQGFSKTLQTSVEERNHYLQIIEGESKRMSSLCKQLLTLASLDK-ILLADD
DKHIRELLHYHLQKEGF-KVFEAEDGKVAQEVLEKENIHLAIVDIMMPFVDGYTLCEEIRKYH-DIPVIL
LTAKDQLVDKEKGFISGTDDYIVKPFEPAEVI----

>BCAH820_4518_HK_Classic|Bacillus_cereus_AH820|Pair_BCAH820_4519|HisKA_127-179/BCAH820_4519_RR_OmpR|Bacillus_cereus_AH820|Pair_BCAH820_4518|Response_reg_4-113
-------QWIHQMKTPVSVIELLLQKFGKEHREARATVESIREENNRILNGLDLALHMARLEQ-ILIVED
DEKIAGILEEHLERYGY-QSFRASDLRHIKDEFVKVNPHLVLLDINLPYFDGFYWCRQIRTVS-NAPIIF
VSARTGEMDQVMAIENGGDDYITKPFHLDVVMAKV-

>BCAH820_4649_HK_Classic|Bacillus_cereus_AH820|Pair_BCAH820_4650|HisKA_85-152/BCAH820_4650_RR_OmpR|Bacillus_cereus_AH820|Pair_BCAH820_4649|Response_reg_5-114
SMRKMLSNISHDLKTPLTVILGYTEMLKDSKEEQQILLEKVHVKTLEVMELIHKFFDLAKLESGILLVED
DLSIQEMVEKYLVKEGF-QVTIASDGEEGVNTYLKGSFDLIILDIMMPKLDGLEVVRIIREKS-AVPILM
MSAKDTDVDKAVGLGLGADDYICKPFSMIELAARV-

>BCAH820_4703_HK_Classic|Bacillus_cereus_AH820|Pair_BCAH820_4704|HisKA_360-427/BCAH820_4704_RR_OmpR|Bacillus_cereus_AH820|Pair_BCAH820_4703|Response_reg_5-115
MRKDFLANVSHELKTPITSIKGFSETLLDDNKKFCEFLHIILKESERMQGLIEDLLDLSKIEQ-ILVVDD
EEFILTLIEFNLQQAGF-EVITAMDGEMALQKATTERPDLIILDLMLPKMDGMEVCKELRLQRVMTPILM
LTAKDDEFDKVLGLELGADDYMTKPFSPREVVARV-

>BCAH820_4787_HK_Classic|Bacillus_cereus_AH820|Pair_BCAH820_4786|HisKA_255-319/BCAH820_4786_RR_OmpR|Bacillus_cereus_AH820|Pair_BCAH820_4787|Response_reg_4-113
-RKELISNISHDLKTPITSIIGYVEGIKDTPEKMDKYLTTIHTKARHMDTLIDELFLFSKLD--ILLIED
EVSIAELQRDYLEINDF-QVDVEHSGETGLQMALQEDYDLIILDIMLPKMNGFEICKQIRAIK-DIPILL
VSAKKEDIDKIRGLGLGADDYITKPFSPSELVARVK

>BCAH820_4931_HK_Classic|Bacillus_cereus_AH820|Pair_BCAH820_4932|HisKA_398-462/BCAH820_4932_RR_OmpR|Bacillus_cereus_AH820|Pair_BCAH820_4931|Response_reg_5-114
-RKEFISGVSHELKTPLSIMKSCISILKDVAEHKKEYFQAMEREVDKMDTLILDMLELAKFESGILIVED
EDILREILKDYFLSEQY-VVFEARDGKEALVVFEEEEVDLVILDIMLPELDGWSVCRRIRKTS-EVPIIM
LTARVDEDDTLLGFELGADDYVTKPYSPPILLAR--

>BCAH820_4949_HK_Classic|Bacillus_cereus_AH820|Pair_BCAH820_4948|HisKA_114-169/BCAH820_4948_RR_OmpR|Bacillus_cereus_AH820|Pair_BCAH820_4949|Response_reg_4-113
---LFINHWVHQMKTPVSVMQLMVLEMEDLIPKFKKELERLNQGLDR-----------------ILIVED
DPNISSLLQSHIQKYGY-EAVVAENFDDIMESFNAVKPHLVLLDVNLPKFDGFYWCRQIRHES-TCPIIF
ISARAGEMEQIMAIESGADDYITKPFHYDVVMAKI-

>BCAH820_4962_HK_Classic|Bacillus_cereus_AH820|Pair_BCAH820_4963|HisKA_138-205/BCAH820_4963_RR_OmpR|Bacillus_cereus_AH820|Pair_BCAH820_4962|Response_reg_6-115
SKDQLVVNLAHDLRTPLTSVLGYLDLLKDTKEQIKHFSTIAYTKSQRLESLIDELFEITRMN--ILIADD
EAEIADLIEIHLEKEGY-HVVKAADGEEAMHIIETQPIDLVVLDIMMPKMDGYEVTRQIRAKH-HMPIIF
LSAKTSDFDKVTGLVLGADDYMTKPFTPIELVARVN

>BCAH820_5145_HK_Classic|Bacillus_cereus_AH820|Pair_BCAH820_5144|HisKA_258-324/BCAH820_5144_RR_OmpR|Bacillus_cereus_AH820|Pair_BCAH820_5145|Response_reg_4-113
SRKEFMSMVSHELKTPIAAVMGQLDGMIHY-KDRDKYLKRSYEMMQDINILTEKMSELSKIQN-ILVIED
NPDIQELIREFLMAQNF-TVDVVGAGTEGILLFQKNSYDLVLLDVMLPDIDGYSICKIMRGQS-DVPIIM
LTGLHNEESEIKGFELGIDDYITKPFHYTVFIKRV-

>BCAH820_5352_HK_Classic|Bacillus_cereus_AH820|Pair_BCAH820_5353|HisKA_247-304/BCAH820_5353_RR_OmpR|Bacillus_cereus_AH820|Pair_BCAH820_5352|Response_reg_3-112
-QKDFLDRITHELKTPLTAIIGYVDLIPKAKEDVKESLRYVAVESERLLSLVEELLKSSKY---ILVVDD
ESSIRNLIRMQLEMEGY-EVLTAADGREALERWNEG-PDVLILDVMLPDTDGYELLRLFREKDRDIPVLM
LTAKSQMNDKLLGLQLGADDYVTKPFNYAELILRV-

>BCAH820_5571_HK_Classic|Bacillus_cereus_AH820|Pair_BCAH820_5572|HisKA_382-448/BCAH820_5572_RR_OmpR|Bacillus_cereus_AH820|Pair_BCAH820_5571|Response_reg_6-115
-RREFVANVSHELRTPLTTMRSYLEALTDDPNIAPQFLTVTQEETERMIRLVNALLQLSKLDS-ILVVDD
EKPIADILKFNLEKEGF-EIVMAHDGDEAIEKATEEQPDMVLLDIMLPGKDGLEVCREIRKSS-EMPIIM
LTAKDSEIDKVLGLELGADDYVTKPFSTRELLARVK

>c0509_HK_Classic|Escherichia_coli_CFT073|Pair_c0508|HisKA_203-268/c0508_RR_OmpR|Escherichia_coli_CFT073|Pair_c0509|Response_reg_5-117
ARRNFFANVSHELRTPLTVLQGYLEMMDEEGAVREKALHTMREQTQRMEGLVKQLLTLSKIEA-ILVVED
EVPIREMVCFVLEQNGF-QPVEAEDYDSAVNQLNEPWPDLILLDWMLPGGSGIQFIKHLKRESRDIPVVM
LTARGEEEDRVRGLETGADDYITKPFSPKELVARIK

>c0656_HK_Classic|Escherichia_coli_CFT073|Pair_c0657|HisKA_261-327/c0657_RR_OmpR|Escherichia_coli_CFT073|Pair_c0656|Response_reg_3-113
-QSNFSADIAHEIRTPITNLITQTEIALSSQKELEDVLYSNLEELTRMAKMVSDMLFLAQADN--LIVED
EKKTGEYLTKGLTEAGF-VVDLADNGLNGYHLAMTGDYDLIILDIMLPDVNGWDIVRMLRSANKGMPILL
LTALGTIEHRVKGLELGADDYLVKPFAFAELLARVR

>c0780_HK_Classic|Escherichia_coli_CFT073|Pair_c0779|HisKA_665-731/c0779_RR_OmpR|Escherichia_coli_CFT073|Pair_c0780|Response_reg_4-113
-RNALLAALSHDLRTPLTVLFGQAEILLDEGSPHARQASEIRQHVLNTTRLVNNLLDMARIQSGVLIVED
EQAIRRFLRTALEGDGM-RVFEAETLQRGLLEAATRKPDLIILDLGLPDGDGIEFIRDLRQWS-AVPVIV
LSARSEESDKIAALDAGADDYLSKPFGIGELQARL-

>c1508_HK_Classic|Escherichia_coli_CFT073|Pair_c1509|HisKA_272-318/c1509_RR_OmpR|Escherichia_coli_CFT073|Pair_c1508|Response_reg_3-111
----TLTDLTHSLKTPLAVLQSTLRSLRSEKMSVSDAEPVMLEQISRISQQIYYL---------VLVVED
NALLRHHLKVQIQDAGH-QVDDAEDAKEADYYLNEHLPDIAIVDLGLPDEDGLSLIRRWRSNDVSLPILV
LTARESWQDKVEVLSAGADDYVTKPFHIEEVMARM-

>c2001_HK_Classic|Escherichia_coli_CFT073|Pair_c2000|HisKA_211-269/c2000_RR_OmpR|Escherichia_coli_CFT073|Pair_c2001|Response_reg_27-133
SKKQLIDGIAHELRTPLVRLRYRLEMSD---NLSAAESQALNRDISQLEALIEELLTYARLDR-IVFVED
DAEVGALIAAYLAKHDM-QVTVEPRGDRAEETILRENPDLVLLDIMLPGKDGMTICRDLRAKW-SGPIVL
LTSLDSDMNHILALEMGACDYILKTTPPAVLLARL-

>c2386_HK_Classic|Escherichia_coli_CFT073|Pair_c2387|HisKA_235-299/c2387_RR_OmpR|Escherichia_coli_CFT073|Pair_c2386|Response_reg_3-112
-LSQFADDLAHELRTPINALLGQNQVTLSSIAEYQKTIAGNIEELENISRLTENILFLARAD--ILLIED
NQRTQEWVTQGLSEAGY-VIDAVSDGRDGLYLALKDDYALIILDIMLPGMDGWQILQTLRTAK-QTPVIC
LTARDSVDDRVRGLDSGANDYLVKPFSFSELLARVR

>c2604_HK_Classic|Escherichia_coli_CFT073|Pair_c2605|HisKA_240-304/c2605_RR_OmpR|Escherichia_coli_CFT073|Pair_c2604|Response_reg_13-122
MRRDFMADISHELRTPLAVLRGELEAIQDVRKFTPETLASLQAEVGTLTKLVDDLHQLSMSDEGILIVED
EPKLGQLLIDYLRAASY-APTLISHGDQVLPYVRQTPPDLILLDLMLPGTDGLTLCREIRRFS-DIPIVM
VTAKIEEIDRLLGLEIGADDYICKPYSPREVVARV-

>c3564_HK_Classic|Escherichia_coli_CFT073|Pair_c3565|HisKA_268-336/c3565_RR_OmpR|Escherichia_coli_CFT073|Pair_c3564|Response_reg_8-118
-RREFIANISHDLRTPLTSLLGYLETLSMSSEDCHKYLTTALRQGHKVRHLSCQLFELARLEHGILLMED
DYDIAALLRLNLQDEGY-QIVHEADGARARLLLDKQTWDAVILDLMLPNVNGLEICRYIRQMTRYLPVII
ISARTSETHRVLGLEMGADDYLPKPFSIPELIARIK

>c3765_HK_Classic|Escherichia_coli_CFT073|Pair_c3764|HisKA_238-301/c3764_RR_OmpR|Escherichia_coli_CFT073|Pair_c3765|Response_reg_3-113
--RRFTSDAAHELRSPLTALKVQTEVAQLDPQARKKALLQLHSGIDRATRLVDQLLTLSRLDS-ILLIED
DMLIGDGIKTGLSKMGF-RVDWFTQGRQGKEALYSAPYDAVILDLTLPGMDGRDILREWREKGQREPVLI
LTARDALAERVEGLRLGADDYLCKPFALIEVAARL-

>c4180_HK_Classic|Escherichia_coli_CFT073|Pair_c4181|HisKA_234-293/c4181_RR_OmpR|Escherichia_coli_CFT073|Pair_c4180|Response_reg_7-117
--TLLMAGVSHDLRTPLTRIRLATEMM---SEQDGYLAESINKDIEECNAIIEQFIDYLR----ILVVDD
DMRLRALLERYLTEQGF-QVRSVANAEQMDRLLTRESFHLMVLDLMLPGEDGLSICRRLRSQSNPMPIIM
VTAKGEEVDRIVGLEIGADDYIPKPFNPRELLARIR

>c4818_HK_Classic|Escherichia_coli_CFT073|Pair_c4817|HisKA_131-186/c4817_RR_NtrC|Escherichia_coli_CFT073|Pair_c4818|Response_reg_8-116
--RDLVRGLAHEIKNPLGGLRGAAQLLSKPDPSLLEYTKVIIEQADRLRNLVDRLL--------VWVVDD
DSSIRWVLERALAGAGL-TCTTFENGAEVLEALASKTPDVLLSDIRMPGMDGLALLKQIKQRHPMLPVII
MTAHSDLDAAVSAYQQGAFDYLPKPFDIDEAVALV-

>c4863_HK_Classic|Escherichia_coli_CFT073|Pair_c4864|HisKA_238-299/c4864_RR_OmpR|Escherichia_coli_CFT073|Pair_c4863|Response_reg_4-112
SQQRLLSDISHELRTPLTRLQLGTALLRRR-SGESKELERIETEAQRLDSMINDLLVMSRNQQ-ILLVDD
DRELTSLLKELLEMEGF-NVIVAHDGEQALDLLDDS-IDLLLLDVMMPKKNGIDTLKALRQTH-QTPVIM
LTARGSELDRVLGLELGADDYLPKPFNDRELVARIR

>c4961_HK_Classic|Escherichia_coli_CFT073|Pair_c4962|HisKA_237-299/c4962_RR_NtrC|Escherichia_coli_CFT073|Pair_c4961|Response_reg_8-118
ALGHLAAGVAHEIRNPLSSIKGLAKYFAEAGGEAHQLAQVMAKEADRLNRVVSELLELVK----ILVVDD
DISHCTILQALLRGWGY-NVALANSGRQALEQVREQVFDLVLCDVRMAEMDGIATLKEIKTLNPAIPVLI
MTAYSSVETAVEALKTGALDYLIKPLDFDNLQATL-

>c5041_HK_Classic|Escherichia_coli_CFT073|Pair_c5040|HisKA_384-448/c5040_RR_NtrC|Escherichia_coli_CFT073|Pair_c5041|Response_reg_13-119
ALGQMATEIAHEQNQPLAAIHALTDNARTY-PQVEQNLKHIISVIERMTQLISELKAFAS----IVYIED
SDDVRFACEQTLTLAGY-RVISCCDAEHSIPLIQSQANIIILTDVRLPGISGLELLSYINEMDSKIPVIL
ITGHGDVEMAVDAMRNGAFDFIEKPSSSDKLLSII-

>c5117_HK_Classic|Escherichia_coli_CFT073|Pair_c5118|HisKA_147-204/c5118_RR_OmpR|Escherichia_coli_CFT073|Pair_c5117|Response_reg_3-113
--RLFTADVAHELRTPLAGVRLHLELLAK---THHIDVAPLVARLDQMMESVSQLLQLARAG--ILIVED
DTLLLQGLILAAQTEGY-ACDGVSTARMAEQSLEAGHYSLVVLDLGLPDEDGLHFLARIRQKKYTLPVLI
LTARDTLTDKIAGLDVGADDYLVKPFALEELHARIR

>c5203_HK_Classic|Escherichia_coli_CFT073|Pair_c5204|HisKA_450-512/c5204_RR_PrrA|Escherichia_coli_CFT073|Pair_c5203|Response_reg_11-121
--GQTMTTLAHEINQPLNALSMYLFTARRQKEQASMMLGKAEGVISRIDAIIRSLRQFTRR---ILLIDD
DADVLDAYTQLLEQSGY-RVFACNNPFEAQAWIQPDWPGIVLSDVCMPGCSGIDLMMLFHQDDQQLPILL
ITGHGDVPMAVDAVKKGAWDFLQKPVDPGKLLSLV-

>c5486_HK_Classic|Escherichia_coli_CFT073|Pair_c5485|HisKA_257-319/c5485_RR_OmpR|Escherichia_coli_CFT073|Pair_c5486|Response_reg_8-116
----YVYALTHELKSPLAAIRGAAEILREPPEVVARFTDNILTQNARMQALVETLLRQARLEN-VWLVED
EQGIADTLVYMLQQEGF-DVEVFERGLPVLDKARQQVPDVMILDVGLPDISGFELCRQLLALHPALPVLF
LTARSEEVDRLLGLEIGADDYVAKPFSPREVCARV-

>Mesci_0201_HK_Classic|Mesorhizobium_ciceri_biovar_biserrulae_WSM1271|Pair_Mesci_0200|HisKA_211-273/Mesci_0200_RR_PrrA|Mesorhizobium_ciceri_biovar_biserrulae_WSM1271|Pair_Mesci_0201|Response_reg_18-127
--DGLAAAAAHELGTPLATIALVAKEMEKKDPKYGEDVTLLRSQSERCREILKRLTSLSSEG---LVVDD
DKPFLTRLARAMEARGF-VVETAESVEEAVAKARANPPAYAVVDMRLGDGNGLDVVAAIREKREDSRTII
LTGYGNIATAVTAVKLGAVDYLSKPADADDIFAAL-

>Mesci_0468_HK_Classic|Mesorhizobium_ciceri_biovar_biserrulae_WSM1271|Pair_Mesci_0469|HisKA_358-423/Mesci_0469_RR_OmpR|Mesorhizobium_ciceri_biovar_biserrulae_WSM1271|Pair_Mesci_0468|Response_reg_4-113
---SFAADVSHELKNPLTSLRSAVETLLANDDSRGRLMDIIQHDVRRLDRLITDISDASRLDA-IALVDD
DRNILTSVSIALESEGY-RVETYTDGASALEGLAARPPNLAILDIKMPRMDGMELLRRMRQKS-DLPVIF
LTSKDDEIDELFGLKMGADDFIRKPFSQRLLVERVR

>Mesci_0887_HK_Classic|Mesorhizobium_ciceri_biovar_biserrulae_WSM1271|Pair_Mesci_0888|HisKA_234-299/Mesci_0888_RR_OmpR|Mesorhizobium_ciceri_biovar_biserrulae_WSM1271|Pair_Mesci_0887|Response_reg_3-113
--KQVSANIAHDLKTPLNRLQMILDTASESGRKIAAELAEAHAESLQINETFDALLRIAQIEAG-LLVED
DHRTADYIVRGLTEAGH-VCDLLRNGHDGLFAATRGKYDVIVADRMIPGLDGLSMVKAVRAAGVRTPAIF
LTSVGGIDDRVEGLEAGGDDYLVKPFAFSELLARIN

>Mesci_0924_HK_Classic|Mesorhizobium_ciceri_biovar_biserrulae_WSM1271|Pair_Mesci_0923|HisKA_325-392/Mesci_0923_RR_OmpR|Mesorhizobium_ciceri_biovar_biserrulae_WSM1271|Pair_Mesci_0924|Response_reg_5-114
--QTFATHVSHELKSPLTAIQGAAELLRDDDAERRRFSNNIVTDAGRLNLLVRRLLDLARAEN-ILVADD
DPHIREVICFALEKAGM-KTTGVADGAAALQAIGRRAPDLVVLDIGMPEMDGLEVCRRLRHIS-DVPVLF
LSARDEEIDRILGLEMGGDDYVTKPFSPRELVARVN

>Mesci_1197_HK_Classic|Mesorhizobium_ciceri_biovar_biserrulae_WSM1271|Pair_Mesci_1198|HisKA_467-534/Mesci_1198_RR_OmpR|Mesorhizobium_ciceri_biovar_biserrulae_WSM1271|Pair_Mesci_1197|Response_reg_17-125
-QRDFVALVSHEFRGPLAVISAAADNLSSSADNIKLRTTRIRQTVKRMSSLIENVLAFDRLNGGVYLVDD
DRDFREEMVFGLSRLGL-NVHGFHNAAALYRACAAKPAEIVILDIGLEGEDGLSIATHLRALQ-SVGIVM
ATARSSIDDRLNGLEAGADAYLVKPIDVRELAATV-

>Mesci_1804_HK_Classic|Mesorhizobium_ciceri_biovar_biserrulae_WSM1271|Pair_Mesci_1805|HisKA_669-736/Mesci_1805_RR_OmpR|Mesorhizobium_ciceri_biovar_biserrulae_WSM1271|Pair_Mesci_1804|Response_reg_8-118
-RSALLTSISHDLKTPLAAIMGAAGTLRDPEPDRAELLSTVLDESERLNRFIANLLDMTKIESGILVVDD
EPPIRKLLRVGLGSQGY-AISEAPNARAAIELMEAEKPDLVLLDLGLPGMSGHELLRKWRDDGLDIPVVI
LSSRTDEAGIVQALELGADDYVTKPFGMNELVARIR

>Mesci_1924_HK_Classic|Mesorhizobium_ciceri_biovar_biserrulae_WSM1271|Pair_Mesci_1925|HisKA_252-311/Mesci_1925_RR_OmpR|Mesorhizobium_ciceri_biovar_biserrulae_WSM1271|Pair_Mesci_1924|Response_reg_4-114
-QADFMRVVSHEFRTPLAIIRNAADMIGLSPEATRERIAGIGEALDRLFSLIDRF---------ILIVED
EPRLRKDLADFLELTGF-TAEGVATAGELRQTLANGSPAVIILDVGLPDGNGFDLATEIRKSH-ACGIIM
LTALGDSDDRIRGFESGADIYLVKHSTLREIDAAI-

>Mesci_2174_HK_Classic|Mesorhizobium_ciceri_biovar_biserrulae_WSM1271|Pair_Mesci_2175|HisKA_267-325/Mesci_2175_RR_OmpR|Mesorhizobium_ciceri_biovar_biserrulae_WSM1271|Pair_Mesci_2174|Response_reg_20-129
-RTAMLTGVSHDLRTILTRFKLQLALS----GGKAETKAALDQDIDDMQSMLEGYLSFARGEA--LVVDD
DTRIRNLLKQYLTENGF-RVTVAGNAGEARRKLAGLDFDLLVLDVMMPGETGVDLTKSLRAEK-NVPILM
LTALSETDSRISGLEAGADDYLPKPFDPRELILRI-

>Mesci_2864_HK_Classic|Mesorhizobium_ciceri_biovar_biserrulae_WSM1271|Pair_Mesci_2865|HisKA_210-262/Mesci_2865_RR_OmpR|Mesorhizobium_ciceri_biovar_biserrulae_WSM1271|Pair_Mesci_2864|Response_reg_7-117
SRMRLVAAAGHDLRTPMTRMRLRAEFLDDD-------LDELDRIADSAIRL-------------ILVVDD
DREIRTLLQRYLDSQGF-RVTAAADRRECEQRLGSGQFDLIVLDVMLPDGSGLDICRGLRDRKPHTPIIL
LTALKEDVDRIIGLELGADDYLGKPFNPRELIARIR

>Mesci_3722_HK_Classic|Mesorhizobium_ciceri_biovar_biserrulae_WSM1271|Pair_Mesci_3723|HisKA_217-280/Mesci_3723_RR_PrrA|Mesorhizobium_ciceri_biovar_biserrulae_WSM1271|Pair_Mesci_3722|Response_reg_7-115
-MGLLASGAAHELGTPLATLSVILNDWQRADPDLAQEIREMQGQLDRCKKIVSGILM--------LIVED
DIAFANALRRSFERRDY-ETHSCRSVDGVQALIGTVAFQYAVVDLKLASGSGLECVRALHEHDPEMRIVV
LTGFASIATAVEAIKLGACQYLAKPANTDDIEAA--

>Mesci_4229_HK_Classic|Mesorhizobium_ciceri_biovar_biserrulae_WSM1271|Pair_Mesci_4230|HisKA_230-285/Mesci_4230_RR_OmpR|Mesorhizobium_ciceri_biovar_biserrulae_WSM1271|Pair_Mesci_4229|Response_reg_14-123
-RTRMLRSVSHDLRTPLTRLRLRAERMDDP------IRTAILSDVQHIEILIDET---------ILIVED
DLEIARMLGDTLTDNGM-TVEIAESGVQMNAALRTQKFDLIVLDVMLPGENGLNICRRLRAAT-NIPILM
LTALGEEIDRIFGLEIGADDYVTKPFSARELTARIR

>Mesci_4687_HK_Classic|Mesorhizobium_ciceri_biovar_biserrulae_WSM1271|Pair_Mesci_4686|HisKA_232-297/Mesci_4686_RR_OmpR|Mesorhizobium_ciceri_biovar_biserrulae_WSM1271|Pair_Mesci_4687|Response_reg_3-113
AQRRFIANAAHQLRTPLALLSTQASYALRAADARQEALVALQASSGKLARLAEQLLTLSRAEPG-LLVED
NRELADWLGKTLRQANY-VVDIVHDGEDVEHALAAGDHALVILDLALPRMSGLEVLRMLRTRGNRVPVIV
LTANASLDGRVKGLNEGADDYLAKPFQIEELEARIR

>Mesci_4870_HK_Classic|Mesorhizobium_ciceri_biovar_biserrulae_WSM1271|Pair_Mesci_4871|HisKA_267-332/Mesci_4871_RR_OmpR|Mesorhizobium_ciceri_biovar_biserrulae_WSM1271|Pair_Mesci_4870|Response_reg_20-130
---QVSDNIAHDLKTPLTRLRNRAEATLSKPTDYRQALEGTIAESDQLIKTFNAILMISRLEAGILVIED
DREAADYLQKAFAEAGH-TAHVAGDGETGFALADAGDYDVMVIDRMMPRRDGLSVIAGLRSRGNTTPVLI
LSALGEVDDRVTGLRAGGDDYLTKPYAFSELLARV-

>Mesci_4879_HK_Classic|Mesorhizobium_ciceri_biovar_biserrulae_WSM1271|Pair_Mesci_4880|HisKA_267-318/Mesci_4880_RR_OmpR|Mesorhizobium_ciceri_biovar_biserrulae_WSM1271|Pair_Mesci_4879|Response_reg_3-113
---TQVGNLAHSLKTPLAVLLNEGRALGGAASMQKQYLQRARVAAQ------------------VLVVED
DKDLNRQISDALVDAGY-VVDRAFDGEEGHFLGDTEPYDAVVLDIGLPQMDGISVVERWRRGGRKMPVLI
LTARDRWSDKVSGIDAGADDYVTKPFHIEEVLARL-

>Mesci_5189_HK_Classic|Mesorhizobium_ciceri_biovar_biserrulae_WSM1271|Pair_Mesci_5188|HisKA_435-498/Mesci_5188_RR_NtrC|Mesorhizobium_ciceri_biovar_biserrulae_WSM1271|Pair_Mesci_5189|Response_reg_8-118
-LGQIAAGVAHEINQPVAAIRTYAENAGRKTGSASGNLTSIVSMTERIGAITGTLRTFARR---VALVDD
DADLLHATTQLLELAGF-TVVALDAAEAALAVVDRNFEGVVVSDIRMPGMNGLQLFDRIKAIDADIPVIL
VTGHGDVDLAVAALKDGVYDFIPKPYAGERLVEAL-

>Mesci_5968_HK_Classic|Mesorhizobium_ciceri_biovar_biserrulae_WSM1271|Pair_Mesci_5967|HisKA_271-320/Mesci_5967_RR_OmpR|Mesorhizobium_ciceri_biovar_biserrulae_WSM1271|Pair_Mesci_5968|Response_reg_3-113
--NRFLTDAAHELRTPIAILRTRAELLKQE-PQSA----RLLHDIERLSHLAQQLLD-------ILLIED
EPEMASVLKTALERQDI-IVDHAATLADAEAVARLGHHDAVVLDRRLPDGDGLSLIPRLRALHLDVPVIA
LTALSGLDDRVAGLDAGADDYMVKPFATVELVARL-

>SOTONIA3_00495_HK_Classic|Chlamydia_trachomatis_Ia/SotonIa3|Pair_SOTONIA3_00496|HisKA_151-214/SOTONIA3_00496_RR_unclassified|Chlamydia_trachomatis_Ia/SotonIa3|Pair_SOTONIA3_00495|Response_reg_6-115
-LGKIAATLAHEIRNPLTSISGFATLLKESSERHQRMLNVIIEGTRSLNSLVSSMLEYTKIQ--ILIIDD
DPHILALLSEILGARNF-SVSSAPGVKQAIKQISNCPFDLIISDMNMPDGSGLDIIQYTKQHRPQTPILV
ITAFGTIQNAVEAMRFGAFNYLTKPFSPDALFTLI-

>FB2170_11156_HK_Classic|Maribacter_sp._HTCC2170|Pair_FB2170_11161|HisKA_272-339/FB2170_11161_RR_OmpR|Maribacter_sp._HTCC2170|Pair_FB2170_11156|Response_reg_4-113
-RRELIANVSHDLRTPLAVLKGYIETLQILSEREKQYLQITHDNVDKLSKLINQLFEYSKLEA-ILIIED
DPEIIKLLEIHLTDLIY-TTAKAMDGQQGLNMALENNYDLILLDLTLPTLDGVEICKKLRAVK-NTPIIM
LTAKSEEIDRVLGLEIGADDYITKPFSIRELLARVK

>FB2170_13341_HK_Classic|Maribacter_sp._HTCC2170|Pair_FB2170_13336|HisKA_302-367/FB2170_13336_RR_OmpR|Maribacter_sp._HTCC2170|Pair_FB2170_13341|Response_reg_8-118
-KSDFINNMTHEFKTPIATINLAVEAIKNDKERVMRYLQMIRDENKRMHAQVENVLRISKLE--ILLVED
DPNFGIVLKDYLSMNNF-DVTLAKNGMEGFEKFKKDNYDVCILDVMMPYKDGFTLAREIREKNENVPIVF
LTAKTMKEDVLKGYKAGADDYLNKPFDSEVLLMKL-

>FB2170_14498_HK_Classic|Maribacter_sp._HTCC2170|Pair_FB2170_14493|HisKA_185-252/FB2170_14493_RR_unclassified|Maribacter_sp._HTCC2170|Pair_FB2170_14498|Response_reg_4-116
-KTKFLSLVSHEFKTPLSGILTSATLVGKHQEKRDKHLKTIIGEVKHLNAILTDFLSIERLEKGVLLIED
DTVLRENTAELLELSDY-EVITASNGRKGVIAAKEHMPNVIVCDIMMPVLDGYGVLKELGEDEKHIPFIF
LSAKTEKKDVRKGMNLGADDYVTKPFEETELINAIE

>V910_200051_HK_Classic|Brucella_ceti_TE10759-12|Pair_V910_200050|HisKA_130-197/V910_200050_RR_NarL|Brucella_ceti_TE10759-12|Pair_V910_200051|Response_reg_11-121
-LGQLTSSIAHEVSQPLVAIEISASAGRRNNERAAAAIERISADSHRAIEILDRVRRLSRGE--VFIVDD
DHSVRLGLVDLFASIGL-KALCFASVNEFLKHAREEVPACLILDVRMPGESGTEFHARMKGLDIRLPVIF
ITGHGDIAMGVKAIKDGAIDFLAKPFRNQDLLDAVQ

>V910_200768_HK_Classic|Brucella_ceti_TE10759-12|Pair_V910_200767|HisKA_264-320/V910_200767_RR_OmpR|Brucella_ceti_TE10759-12|Pair_V910_200768|Response_reg_7-116
-REQLAAALAHDLRTPLTLMKLRMELLDDLRQSLSRDLNDIEA---------------------ILIVDD
DKDIRDLLHEFLKRRGM-HVSIACNGDEILDVLSRTPIDLVILDVMLPGKSGIEICQDVRRTS-RVPIIM
LTAIADAADKILGLEIGADDYIAKPFDPRELLARIR

>V910_100487_HK_Classic|Brucella_ceti_TE10759-12|Pair_V910_100488|HisKA_243-299/V910_100488_RR_OmpR|Brucella_ceti_TE10759-12|Pair_V910_100487|Response_reg_16-125
-RTAMLSGVSHDLRTILTRFKLQLALAGHDTEPLNQDIADMQ-----------------------LVVDD
DTRIRSLLSQYLTNSGF-RVTMAGSAAEARRKLEGIDFDLLILDVMMPGETGVSLTRSLREQK-NVPILM
LTALSETDSRIDGLAAGADDYLPKPFDPRELTLRI-

>V910_101354_HK_Classic|Brucella_ceti_TE10759-12|Pair_V910_101355|HisKA_242-307/V910_101355_RR_OmpR|Brucella_ceti_TE10759-12|Pair_V910_101354|Response_reg_3-113
---QVSDNIAHDLKTPLTRLRNRAEEALGVEPEYRAALEDIIGESDQLIRTFNAILMISRLEAGILVIED
DREAARYLEKAFAEAGH-SADIAGDGETGYALAENGNYDVLVVDRMLPKRDGLSVVAGLRAKGMETPVLI
LSALGEVDDRVTGLRAGGDDYLTKPYAFSELLARV-

>V910_101362_HK_Classic|Brucella_ceti_TE10759-12|Pair_V910_101363|HisKA_228-280/V910_101363_RR_OmpR|Brucella_ceti_TE10759-12|Pair_V910_101362|Response_reg_3-113
---TQVGNLAHSLKTPLSVLVNEARAMGGM-----QYLQR------------------------ILIVED
DKDLNRQLSEAMIAAGY-VVDSAYDGEEGHYLGDTEPYDAVVLDIGLPQMDGISVVERWRRSGRTMPVLM
LTARDRWSDKVAGIDAGADDYVAKPFHIEEVLARL-

>V910_102050_HK_Classic|Brucella_ceti_TE10759-12|Pair_V910_102051|HisKA_364-429/V910_102051_RR_OmpR|Brucella_ceti_TE10759-12|Pair_V910_102050|Response_reg_10-119
---SFAADVSHELKNPLTSLRSAVETLLATDESRKRLLDVIQHDVRRLDRLITDISDASRLDA-IALVDD
DRNILTSVSIALESEGY-RVETYTDGASALDGLMARPPNLAIFDIKMPRMDGMELLRHLRQKS-DLPVIF
LTSKDDEIDELFGLKMGADDFITKPFSQRLLVERVK

>C248_0022_HK_Classic|Staphylococcus_aureus_08BA02176|Pair_C248_0021|HisKA_375-442/C248_0021_RR_OmpR|Staphylococcus_aureus_08BA02176|Pair_C248_0022|Response_reg_5-114
-RREFVANVSHELRTPLTSMNSYIEALEEDEELAPQFLSVTREETERMIRLVNDLLQLSKMDN-VVVVDD
EKPIADILEFNLKKEGY-DVYCAYDGNDAVDLIYEEEPDIVLLDIMLPGRDGMEVCREVRKKY-EMPIIM
LTAKDSEIDKVLGLELGADDYVTKPFSTRELIARVK

>C248_0744_HK_Classic|Staphylococcus_aureus_08BA02176|Pair_C248_0743|HisKA_129-177/C248_0743_RR_OmpR|Staphylococcus_aureus_08BA02176|Pair_C248_0744|Response_reg_3-112
--------FVHDIKTPVTAMKLLIDQ-----EENQERKQALLFEWSRINSMLDTQLYITRLE--ILLVED
DNTLFQELKKELEQWDF-NVAGIEDFGKVMDTFESFNPEIVILDVQLPKYDGFYWCRKMREVS-NVPILF
LSSRDNPMDQVMSMELGADDYMQKPFYTNVLIAKL-

>C248_0789_HK_Classic|Staphylococcus_aureus_08BA02176|Pair_C248_0790|HisKA_122-180/C248_0790_RR_OmpR|Staphylococcus_aureus_08BA02176|Pair_C248_0789|Response_reg_4-113
-KTELIQNLAHDLKTPLASIISYSEGLRDKDHEIKESYDILIKQANRLSTLFDDMTH--------LIVDD
EQDIVDICQTYFEYEGY-KVTTTTSGKEAISLLSND-IDIMVLDIMMTEVNGYDIVKEMKRQKLDIPFIY
LTAKTQEHDTIYALTLGADDYVKKPFSPRELVLRI-

>C248_1453_HK_Classic|Staphylococcus_aureus_08BA02176|Pair_C248_1454|HisKA_232-297/C248_1454_RR_OmpR|Staphylococcus_aureus_08BA02176|Pair_C248_1453|Response_reg_4-113
-QRQFVEDASHELRTPLQIIQGHLNLIQRDPAVLEESLNISIEEMNRIIKLVEELLELTKGD--ILIVED
EQNLARFLELELTHENY-NVDTEYDGQDGLDKALSHYYDLIILDLMLPSINGLEICRKIRQQQ-STPIII
ITAKSDTYDKVAGLDYGADDYIVKPFDIEELLARIR

>C248_1531_HK_Classic|Staphylococcus_aureus_08BA02176|Pair_C248_1532|HisKA_359-426/C248_1532_RR_OmpR|Staphylococcus_aureus_08BA02176|Pair_C248_1531|Response_reg_5-114
MKKDFIANVSHELRTPISLLQGYTESIVDEPDEIKESLAIVLDESKRLNRLVNELLNVARMDA-ILIVDD
EDRIRRLLKMYLERESF-EIHEASNGQEAYELAMENNYACILLDLMLPEMDGIQVATKLREHK-QTPIIM
LTAKGEETNRVEGFESGADDYIVKPFSPREVVLRV-

>C248_1734_HK_Classic|Staphylococcus_aureus_08BA02176|Pair_C248_1735|HisKA_331-396/C248_1735_RR_OmpR|Staphylococcus_aureus_08BA02176|Pair_C248_1734|Response_reg_5-115
-RREFVANVSHELKTPITSIKGFAETLIDDAESLDMFLNIILKESNRIESLVTDLLDLSHIEQ-VLVVDD
EHSIVTLLKYNLETAGY-EVVVAFDGDEALEKVENEQPDLIILDVMLPKKDGIDVCKTVRTNKNLVPILM
LTAKNDEFDRVLGLELGADDYMTKPFSPREVVARV-

>C248_2090_HK_Classic|Staphylococcus_aureus_08BA02176|Pair_C248_2091|HisKA_655-720/C248_2091_RR_OmpR|Staphylococcus_aureus_08BA02176|Pair_C248_2090|Response_reg_5-114
--SNFLRSISHDIRTPLTTIMGNLDILVSSIIEKEQLLVHSFQESQYLYLLVTNILSLTKLQS-ILIIED
DHAITHLLDVALTLDYY-NVTTADNATQAHFKIQIDKPDVILLDLGLPDKDGLCLISEIRQHT-DIPIIV
ISARQEEQTIIQALDNGANDYMTKPFNVDELRARIR

>C248_2407_HK_Classic|Staphylococcus_aureus_08BA02176|Pair_C248_2406|HisKA_239-303/C248_2406_RR_OmpR|Staphylococcus_aureus_08BA02176|Pair_C248_2407|Response_reg_5-113
-RQHFVQNVSHEIKTPLTHIHHLLSELQQDKTLRQQYINDIYTITTQLSGLTTELLLLSELDN--LVVDD
DPRILNYIASHLQTEHI-DAYTQPSGEAALKLLEKQRVDIAVVDIMMDGMDGFQLCNTLKNDY-DIPVIM
LTARDALSDKERAFISGTDDYVTKPFEVKELIFRI-

>HM1_1290_HK_Classic|Heliobacterium_modesticaldum_Ice1|Pair_HM1_1289|HisKA_245-311/HM1_1289_RR_NtrC|Heliobacterium_modesticaldum_Ice1|Pair_HM1_1290|Response_reg_7-122
SLGQVATWVAHEVRNPLGAIKGLLQLIQEPDGQSRRYCETAVRESERLERFVGDLLAYSRL----LVADD
EEAMRLFLSAALERAGH-RVDAVEDGQSALEKIS--KYALALIDLQMPRLPGMDLLSHIRREWPRLPVII
LTAHGSIPTAVEAMKLGAADFLVKPLSPGHLRAAV-

>HM1_1059_HK_Classic|Heliobacterium_modesticaldum_Ice1|Pair_HM1_1060|HisKA_433-491/HM1_1060_RR_CheY|Heliobacterium_modesticaldum_Ice1|Pair_HM1_1059|Response_reg_7-121
---QMAAGIGHEIRNPMTTVRGFLQILRAK-DELANHFDLMIEELDRANAIISEFLSLAKH---ILIGED
NVANCELLKKILSPQGH-RVFIAHNGRDVVEMAKRLQPQLLLLDIMMPIMDGFQTIAELQRDWKSIPVMM
VTSSSKTADVLRSKAAGVAGYILKPYEPKVLLERI-

>HM1_1536_HK_Classic|Heliobacterium_modesticaldum_Ice1|Pair_HM1_1535|HisKA_250-318/HM1_1535_RR_OmpR|Heliobacterium_modesticaldum_Ice1|Pair_HM1_1536|Response_reg_3-113
-QREFVADASHELRTPLSILQSSIDVIEALSEFSRQVLADMKDEVGRMTRLVGDLLTLARADSGILLAED
DQRLGKLIDHMLRREGH-DVDWVQRGDDAYHYAKASHYDLLVLDWMMPAMDGVILCRQLRQEGLQCPILM
LTAKDAVEDRVQGLDAGADDYLVKPFASAELMARL-

>HM1_1582_HK_Classic|Heliobacterium_modesticaldum_Ice1|Pair_HM1_1583|HisKA_85-149/HM1_1583_RR_OmpR|Heliobacterium_modesticaldum_Ice1|Pair_HM1_1582|Response_reg_6-115
SRRQLVSDISHELGTPMTAIQGYLRAMLDV-APDQENLTMIYEKVLLVNQLVEDLFDLSKLE--VLIVED
DTKIQQLLVLYLEKKGY-RTAVAQRGAEALRLFESEQPDLILLDILLPDMDGYQICQEIRSCS-NVPILF
MSCMKEADNIIQALKLGGDDYITKPFDPKVLMARVE

>HM1_1645_HK_Classic|Heliobacterium_modesticaldum_Ice1|Pair_HM1_1644|HisKA_82-146/HM1_1644_RR_OmpR|Heliobacterium_modesticaldum_Ice1|Pair_HM1_1645|Response_reg_4-113
-RRRFITAITHDLRTPLASVLGYLEAVHKNPDKKDEYIETAYYKGLTLLNTLNRFFEWAKLD--ILIVED
EIDVAKLVADQLKSEGF-QVLMAHDGKSAIDSIDVEEFNLFILDIMLPDMDGSEVLQYIRRKT-SKPVIM
LTAKDNDMDKVVNFTLGADDYIVKPFSLIELTARV-

>HM1_1808_HK_Classic|Heliobacterium_modesticaldum_Ice1|Pair_HM1_1809|HisKA_257-321/HM1_1809_RR_OmpR|Heliobacterium_modesticaldum_Ice1|Pair_HM1_1808|Response_reg_4-113
-QRSFLQTASHELKTPLMSIQGYAEGIKEEGEEAEKGLDTIIAESQRLKGIVDEMILLSKLES-IFIADD
EPPILELIRRYLEKEGF-EAVTFTNGDDLLAAYAQQVPDLVILDIMMPGTNGLDVCKRLRRDS-DVPIII
VSAKDDEIDRILGLELGGDDYLSKPFSPRELVVRV-

>HM1_2079_HK_Classic|Heliobacterium_modesticaldum_Ice1|Pair_HM1_2078|HisKA_251-318/HM1_2078_RR_OmpR|Heliobacterium_modesticaldum_Ice1|Pair_HM1_2079|Response_reg_4-116
MRTEFVANVSHELRTPLTSIKGFVETLLDDTKVARRFLSIINEETQRLQRLIEDLLQLSRIES-ILVVED
DQHILELVRFNLEKEGH-TVQVAVDGEAALACLQEELPDLIILDLMLPRLDGLELCRRVRSRNAHLPILM
LTAKGEEVDKVIGLEMGADDYMTKPFSPRELVARIK

>HM1_2814_HK_Classic|Heliobacterium_modesticaldum_Ice1|Pair_HM1_2813|HisKA_328-395/HM1_2813_RR_OmpR|Heliobacterium_modesticaldum_Ice1|Pair_HM1_2814|Response_reg_7-116
SMRDLAANVSHDLRTPLFLIQGYAEALRDTPDDRRQMAEIILEETDRMQRLVQDMLQLAQLESGVLLVED
EEKIRRMLRLFLEQEAF-GVVEAEECRPALEILRQGQVDLVILDVMMPGLDGWTTCRKIREFS-EVPILF
LTARGEESDRVLGFELGADDYVIKPFSPRELVLRV-

>S23_06480_HK_Classic|Bradyrhizobium_sp._S23321|Pair_S23_06470|HisKA_233-293/S23_06470_RR_PrrA|Bradyrhizobium_sp._S23321|Pair_S23_06480|Response_reg_7-115
-MGLLASGAAHELGTPLASLSVILSDWRRADQELAEDLSEMETSLQRCKSIVTGIL---------IVVED
DAGFARTLKRSFERRGY-DVVLAASIEEVRKVLEERSFGHAVVDLKLGGASGLACVELLHTHDPEMLIVV
LTGFASISTAVEAIKLGACHYLAKPSNTDDIEAAF-

>S23_07600_HK_Classic|Bradyrhizobium_sp._S23321|Pair_S23_07610|HisKA_365-430/S23_07610_RR_OmpR|Bradyrhizobium_sp._S23321|Pair_S23_07600|Response_reg_4-113
---MFAADVAHELKNPLTSLRSAVETLARNENSRARLLEVIEHDVKRLDRLISDISDASRLDA-IALVDD
DRNILTSVSIALEAEGY-RIMTYTDGASALDGFRTTQPDLAILDIKMPRMDGMETLRRLRQKS-DLPVIF
LTSKDEEIDELFGLKMGADDFIRKPFSQRLLVERVK

>S23_13240_HK_Classic|Bradyrhizobium_sp._S23321|Pair_S23_13230|HisKA_241-300/S23_13230_RR_OmpR|Bradyrhizobium_sp._S23321|Pair_S23_13240|Response_reg_4-114
-------DIAHDLRTPLTRVRLALERGRTTLEELQDVSDKAIAGIDQSLAIVTALLRLTEIEN-ILLIED
DAETAEAIVAELADRGF-EVQWAGDGVDGLDRARASSPDAMIVDRMLPGMDGLTVIEALRKDQVRTPVLV
LSALGAVDDRVRGLRMGGDDYLTKPFALVELVARIE

>S23_15360_HK_Classic|Bradyrhizobium_sp._S23321|Pair_S23_15370|HisKA_675-742/S23_15370_RR_OmpR|Bradyrhizobium_sp._S23321|Pair_S23_15360|Response_reg_8-117
-RSALLTSISHDLKTPLASVLGAASTMRDSDTEKRDLLATVIDESERLNRFIANLLDMTKLESGVLVIDD
EPPIRKLLRMGLTTQGY-EILEAPSGKVALEKLAEG-PALIILDLGLPDVQGHELLRTIRARNESVPIVV
LSSRGDEAGKVQALDLGADDYLTKPFGMDELLARL-

>S23_16580_HK_Classic|Bradyrhizobium_sp._S23321|Pair_S23_16590|HisKA_229-284/S23_16590_RR_OmpR|Bradyrhizobium_sp._S23321|Pair_S23_16580|Response_reg_8-117
-RTRMLAAISHDLRTPITRLRLRAEFIED--EGHR---KRMLIDLDQMRSMLESVLSLL-----ILVVED
DRETRTLIAKYLRNNAC-NVTAVSDGREMSRAMADHRVDLIILDVMLPGEDGLSLCRKVRSET-QTPIIM
LTARGEDVDRIVGLEMGADDYLSKPFNPRELLARIN

>S23_20330_HK_Classic|Bradyrhizobium_sp._S23321|Pair_S23_20340|HisKA_229-286/S23_20340_RR_OmpR|Bradyrhizobium_sp._S23321|Pair_S23_20330|Response_reg_8-117
-RTRMLAAISHDLRTPITRLRLRSEYIEDP-AQRMQ----TVRDLDQMQSMLESVLSLL-----VLVIED
DQQTRDLIARYLREHSF-SVGAVTNGKEMDRYLSHNRVDLIVLDLMLPGEDGLSLCRRLRAGS-STPIII
LTAKGEDLDRILGLEMGADDYLPKPFNPRELLARIN

>S23_30170_HK_Classic|Bradyrhizobium_sp._S23321|Pair_S23_30160|HisKA_263-328/S23_30160_RR_NtrC|Bradyrhizobium_sp._S23321|Pair_S23_30170|Response_reg_4-113
ALGRMSAGLAHEIRNPIAAMRLKAENALADGSRSEAALNAILQQVDRLDTLLRDLLEMTQA---VLIVDD
DAALREGLAEALADLGH-SPRLAASGREGLAALDGE-VDVVLLDLRMPGMDGIEVLRRIRARTDAPPVVV
LTAFASAANTIEAMRLGAFDHLSKPIGRAELKDL--

>S23_33680_HK_Classic|Bradyrhizobium_sp._S23321|Pair_S23_33690|HisKA_251-305/S23_33690_RR_OmpR|Bradyrhizobium_sp._S23321|Pair_S23_33680|Response_reg_3-113
--KRFVADAAHELRTPIAILNTRLESLAP-GPDK----TRLLEDAARLATLAEQLLDIQRLD--ILLVED
EAEMACALASALKRYDM-VVDHAPTLAEAEEAISADVHAAVLLDRQLPDGDGLALIPKLRARAGGVPIIV
LTARGELADRVAGLDSGADDYLAKPFAVEELLARL-

>S23_36920_HK_Classic|Bradyrhizobium_sp._S23321|Pair_S23_36910|HisKA_484-554/S23_36910_RR_NtrC|Bradyrhizobium_sp._S23321|Pair_S23_36920|Response_reg_5-113
--GDVARRIAHEIKNPLTPIQLSAERIRRDKQIFEQCTDTIVRQVDDIRRMVDEFSRFARM---ILIVDD
EADIRDLVAGILEDEGF-VTRTARDSDTALAEIANRRPHLVFLDIWLQGLDGLQLLEQVKKDNADLPVVM
ISGHGNIETAVAAIKRGAYDFIEKPFKADRLIL---

>S23_36940_HK_Classic|Bradyrhizobium_sp._S23321|Pair_S23_36930|HisKA_143-194/S23_36930_RR_NtrC|Bradyrhizobium_sp._S23321|Pair_S23_36940|Response_reg_6-115
----LAAMLAHEIKNPLSGIRGAAQLLEQASSEDRMLTRLICDEADRIVTLVDRME--------ILVADD
DTAIRTVLNQALSRAGY-EVRLTGNAATLWRWVSQGEGDLVITDVVMPDENAFDLLPRIKKMRPNLPVIV
MSAQNTFMTAIRASERGAYEYLPKPFDLKELIAIV-

>S23_45000_HK_Classic|Bradyrhizobium_sp._S23321|Pair_S23_45010|HisKA_241-297/S23_45010_RR_OmpR|Bradyrhizobium_sp._S23321|Pair_S23_45000|Response_reg_3-113
-QRQFTADAAHQLRTPLAILRTRIETLGD-----GAAREVLHADIEGMSRIVAQLLEIAELDT--LIVED
NAELSRLVAAGLAAAGY-ESDIVGSAAEAREAVSSVSYAAMILDLGLPDGDGLSVLRELRRQMEPLPVLV
LTARGGLQDRVTGLRSGADDYLAKPFAMEELVARL-

>S23_48700_HK_Classic|Bradyrhizobium_sp._S23321|Pair_S23_48710|HisKA_238-303/S23_48710_RR_OmpR|Bradyrhizobium_sp._S23321|Pair_S23_48700|Response_reg_10-120
---EVSDNIAHDLKTPLTRLRNRAEEALASEADYRAALERTIEESDGLIRTFNALLMIARAESG-LIIED
DRESADYLVKAFREVGH-IADHAADGEEGLAMAENGEYDVLVVDRMLPKRDGLSLIGVLRDKGNTTPVLI
LSALGQVDDRIKGLRAGGDDYLPKPYSFAELLARV-

>S23_52950_HK_Classic|Bradyrhizobium_sp._S23321|Pair_S23_52960|HisKA_174-238/S23_52960_RR_CheY|Bradyrhizobium_sp._S23321|Pair_S23_52950|Response_reg_1-105
-QEQFMAVLGHDLRNPLAAIAAGTRLLARLDEKAKSLIAMMETSTIRMSSLIEDVIDLARSR-----VED
EPLILLDVELGLQQADH-TVISVCNADRAISILRAQAVDLVLTDIDMPGMDGLELAAAVRDGWPPVKIVL
MSGKRRPA--DDELPPHA-RFIPKPFSQSQLLQTV-

>S23_60930_HK_Classic|Bradyrhizobium_sp._S23321|Pair_S23_60920|HisKA_258-316/S23_60920_RR_OmpR|Bradyrhizobium_sp._S23321|Pair_S23_60930|Response_reg_23-132
-RTAMLAGVSHDLRTILTRFKLELELIGD-----SPELEGMRKDVDEMSMMLEDYLAFARGDSG-LLVDD
DRRIRDLLSRFLASEGY-RVTTAASAGDARSKLLGLHFDLLILDVMMPGETGFDLARFIRTSS-SVPIVM
LTARHEAEARIEGLQIGADDYVAKPFEPRELALRI-

>S23_62350_HK_Classic|Bradyrhizobium_sp._S23321|Pair_S23_62340|HisKA_320-387/S23_62340_RR_OmpR|Bradyrhizobium_sp._S23321|Pair_S23_62350|Response_reg_5-114
---TFSAHLTHELKSPLTSIKGAAELLQDTPAEQKTFIANILSDTQRLEAMAQRLRELARAES-ILIVDD
EGHIREVIRVALKKAGM-DVIEARDGKQALVRFAADRPDLIVLDIGMPEFDGLDVCREIRKGS-DVPILF
LSARDEEIDRILGLEIGGDDYVTKPFSPRELVARVN

>S23_69040_HK_Classic|Bradyrhizobium_sp._S23321|Pair_S23_69050|HisKA_212-273/S23_69050_RR_PrrA|Bradyrhizobium_sp._S23321|Pair_S23_69040|Response_reg_15-125
--DGLAAAAAHELGTPLATIFLISRELEKKDPSFAADLKTLREQTQRCREILSKITQLSSTG---LIVED
DKPFLERLSRAMETRGF-AVTSCDTVSDGLAQIGKAAPAYAVVDLRLGDGNGLDVVSALKKKRPEARAIV
LTGYGNIATAVTAVKMGAIDYLSKPADADDVVAAL-

>DND132_0169_HK_Classic|Desulfovibrio_desulfuricans_ND132|Pair_DND132_0170|HisKA_274-334/DND132_0170_RR_NtrC|Desulfovibrio_desulfuricans_ND132|Pair_DND132_0169|Response_reg_7-116
--GQFSAGVAHEINEPLANILGFAELALQLPEQVTTDLNNIVDSSLHAREIIRKLMFFGR----ILAVDD
SKSTLEVLKRNLVPAGY-DVFTCGRVDEAVALLEDVVIDLVITDYRMPAASGLDLIKHVRANLPDVEIMM
ITGYPSIPGAVEAIKDGAGEYLAKPFTTEELLSS--

>DND132_0181_HK_Classic|Desulfovibrio_desulfuricans_ND132|Pair_DND132_0180|HisKA_569-630/DND132_0180_RR_NtrC|Desulfovibrio_desulfuricans_ND132|Pair_DND132_0181|Response_reg_5-113
-VGQLAAGLAHEINNPLGVILCYAELLAAKNGQAQADLAVIIRHTEMAQRVVRDLLDFSR----ILIVDD
EPDFAQGLARLIAFPEV-EISLTGDGAEALEILKSSGVDLMLSDLRMPRLNGQELLHRALEIEPGLTVIL
VTGFGSVEAAVTALKAGAYDFLTKPVKRDELLRSV-

>DND132_0638_HK_Classic|Desulfovibrio_desulfuricans_ND132|Pair_DND132_0637|HisKA_240-304/DND132_0637_RR_OmpR|Desulfovibrio_desulfuricans_ND132|Pair_DND132_0638|Response_reg_7-116
--RELTANLSHELRSPLARIRVSQQILERRTDGVVKHVRRMEEEIDHMDSLIDQIMKLSKLD--ILIIDD
DQKLRDLVAEYLGEYDF-PTATLPSGMKAVETIRSLNPSVIVLDVMMPGKDGLEVLRDIRVEF-ATPVIM
LTAKGEDTDRIVGLELGADDYMAKPFNPRELLARIK

>DND132_1173_HK_Classic|Desulfovibrio_desulfuricans_ND132|Pair_DND132_1174|HisKA_250-313/DND132_1174_RR_NtrC|Desulfovibrio_desulfuricans_ND132|Pair_DND132_1173|Response_reg_6-112
-IGTLASGIAHQLNNPLNNISTSAQILEEQDEFADKMMHNIIQETLRARDIVKGLLEFSRH---ILVIED
ERIARENLTHVLTGSGY-EVTAIASAEEGLRELDKKEFDLVITDLMLPGMDGIQILEHIRAHHPLTIVIV
VTGHATVANAVKAMQKGAHSYIAKPLKLDELRLQV-

>DND132_1306_HK_Classic|Desulfovibrio_desulfuricans_ND132|Pair_DND132_1305|HisKA_443-505/DND132_1305_RR_CheY|Desulfovibrio_desulfuricans_ND132|Pair_DND132_1306|Response_reg_4-113
SLGLLAGGVAHEINTPLGIILGYAQLLQEAGSQIHQDLAIIEKQTQVCKKIVADLLGFSRQ---ILVLDD
ISDAGMLVKRILERKGH-KVWNFTEEEDALKHAASTAIDLAILDIKLKKMTGVEALEELKKVNPDMKAIM
LTGYPTLETARESLRLGAQEYCVKPINKEELEAKV-

>DND132_1359_HK_Classic|Desulfovibrio_desulfuricans_ND132|Pair_DND132_1358|HisKA_429-488/DND132_1358_RR_NtrC|Desulfovibrio_desulfuricans_ND132|Pair_DND132_1359|Response_reg_5-110
--GKMAASLAHEINNPLGVIQANAEDLEELVPDVKDGLLAIQRNAIRAGEITKGLLEAA-----ILLVDD
EQELLAVLKRSLGRQGY-VVDTASTGQEAWKALSETAYDLVVSDLAMEPMSGLELLKQIRTIDHIQPFII
MTGAGTIETAVEAIKLGAYHYITKPFKTQELA----

>DND132_1378_HK_Classic|Desulfovibrio_desulfuricans_ND132|Pair_DND132_1377|HisKA_243-310/DND132_1377_RR_NtrC|Desulfovibrio_desulfuricans_ND132|Pair_DND132_1378|Response_reg_7-115
-IGTLTSGIAHELNNPLNNVSLTADTLLEPEAEVRELLGDIINETGRASEVVRNLLDFSREEE---VIDD
EAQAAKMVGRALGKLGF-EVETFGLGHNFLARMAEDPFQLAFIDLKLPDMDGIEILEAVKTGFENVEAVI
ITGHGSIASAVEATAKGAANYIVKPFRLQEIRTV--

>DND132_1383_HK_Classic|Desulfovibrio_desulfuricans_ND132|Pair_DND132_1384|HisKA_182-256/DND132_1384_RR_NtrC|Desulfovibrio_desulfuricans_ND132|Pair_DND132_1383|Response_reg_9-114
----LAEGVAHEINNPLTSIRGFAEALLDLLETFEEYLDIVLKECNRCSEIVHNLLSFGHR---VLVVDD
EPFIRKLAERELALPGR-EVTTAATAAQAQRLVKRGDFDVILLDVRLPDGNGNRLLEHFRETLPDVEVIM
ITGYSEVDSAVEAMKAGAYDYVTKPFSLDRMN----

>DND132_1672_HK_Classic|Desulfovibrio_desulfuricans_ND132|Pair_DND132_1671|HisKA_428-490/DND132_1671_RR_NtrC|Desulfovibrio_desulfuricans_ND132|Pair_DND132_1672|Response_reg_8-121
--GSLAAGVAHEVRNPLSSLRGFAQLFATGQAPLDQYAAAMVQEADRLNRVVTDLLYLAK-----LIVDD
EPGHRMMVRAVLEDDGW-TVLEAESGERALTVLAEEAPDVAMVDMKMPGMDGMQLLKELQVRRPSMPVVL
LTAFGSVGSAVDAMKRGAFDYLTKPADNDELTAV--

>DND132_2349_HK_Classic|Desulfovibrio_desulfuricans_ND132|Pair_DND132_2350|HisKA_273-335/DND132_2350_RR_OmpR|Desulfovibrio_desulfuricans_ND132|Pair_DND132_2349|Response_reg_10-120
-QRRFIRQIAHELGSPIARTKFGLAVLEELDGDFANRARKISRDVEEIAVLVEDVLGYLRSE--VLMIDD
DENLCGVVSDFMGAYGL-EVQYALDGNDGLQMALSSAFDAILLDMMLPDIDGLTILKQLRAKAPKLPVII
ISAQTDVSDKIVGLEMGADDYVPKTFAPRELLARL-

>DND132_2883_HK_Classic|Desulfovibrio_desulfuricans_ND132|Pair_DND132_2882|HisKA_374-438/DND132_2882_RR_NtrC|Desulfovibrio_desulfuricans_ND132|Pair_DND132_2883|Response_reg_4-114
ALGEMATAIAHELNQPIAATKTYVASCRLL-DDLDPTLIKVSELGDRMAKVTGQLKSFARR---VILVDD
EQSVRDSARQWLELSDF-EVADYADARVALRDITPDYAGIVLTDVKMPGLDGLAFQKKIADIDEHIPVVL
FTGHGDIAMAVEAIRGGAYDFVEKPFDPEQILETI-

>DND132_3051_HK_Classic|Desulfovibrio_desulfuricans_ND132|Pair_DND132_3050|HisKA_433-500/DND132_3050_RR_unclassified|Desulfovibrio_desulfuricans_ND132|Pair_DND132_3051|Response_reg_5-114
SLGEMSAGMAHEINQPLNAIKVGSEFLSMPKEHFKEVVNEISAQVDRAAEIIDTLRSFGRK---VLVIDD
ERPTLKMFTLLLTAYGY-EVLTAENGLEGVEIFKRESPALVLTDIKMPIMDGIEALKAIKKLNPAAEVIV
ITGHGDMDLAIQALNLDATDFINKPLKREALEKAL-

>BSA_1760_HK_Classic|Streptococcus_agalactiae_09mas018883|Pair_BSA_1750|HisKA_119-185/BSA_1750_RR_OmpR|Streptococcus_agalactiae_09mas018883|Pair_BSA_1760|Response_reg_4-114
MRKDFITNVSHELKTPIAAVANIVELLQDDEETQSELLGLVKTESLRLTRLCDTMLQMSRVDN-ILVVED
NIVQQKIITTKLTQEGY-QFITASNGQEALNCLDTEEVQLIITDIMMPMMDGYQLIQELRSAAYNVPIIV
MTAKSQMEDMTKGFGLGADDYMVKPVQLQELALRI-

>BSA_4740_HK_Classic|Streptococcus_agalactiae_09mas018883|Pair_BSA_4730|HisKA_119-176/BSA_4730_RR_OmpR|Streptococcus_agalactiae_09mas018883|Pair_BSA_4740|Response_reg_5-115
-KTMMIAQLSHDIKTPITSIQSTVEGILDSEEEVNYYLNTISRQTNRLNHLVEEL----------LLVDD
EFEIIDINRRYLEQAGY-EVSVAADGIEALKEVDENRFDLIISDIMMPKMDGYDFISEVLVREPNQPFLF
ITAKVSEPDKIYSLSMGADDFISKPFSPRELVLRV-

>BSA_6390_HK_Classic|Streptococcus_agalactiae_09mas018883|Pair_BSA_6380|HisKA_232-294/BSA_6380_RR_OmpR|Streptococcus_agalactiae_09mas018883|Pair_BSA_6390|Response_reg_3-111
--YDFFKGASHELKTPLSSLKILLENMKYY-KDRDFYISECINIVDNLTKNVSQILSFYSI---ILTVED
DKLIREGISEYLSEFGY-TVIQAKDGREALSKFNSD-INLVILDIQIPFINGLEVLKEIRKKS-NLPILI
LTAFSDEEYKIDAFTNLVDGYVEKPFSLPVLKARI-

>BSA_8100_HK_Classic|Streptococcus_agalactiae_09mas018883|Pair_BSA_8090|HisKA_207-273/BSA_8090_RR_OmpR|Streptococcus_agalactiae_09mas018883|Pair_BSA_8100|Response_reg_4-113
-RRLFVSNVSHELRTPLTSVKSYLEALDELNEEVAPFIKVSLDETNRMMRMISDLLSLSRIDN-ILIVDD
EKPISDIIKFNLTKEGY-ETATAFDGREALVQYAEFQPDLIILDLMLPELDGLEVAKEVRKTS-HIPIIM
LSAKDSEFDKVIGLEIGADDYVTKPFSNRELLARVK

>BSA_10470_HK_Classic|Streptococcus_agalactiae_09mas018883|Pair_BSA_10460|HisKA_105-151/BSA_10460_RR_OmpR|Streptococcus_agalactiae_09mas018883|Pair_BSA_10470|Response_reg_8-115
----MIKMWSHQMKVPLAAISLMAQTHLDL-LKLQHYLET------------------------IYIVED
DMTIVSLLKDHLS-ASY-HVSSVSNFRDVKQEIIAFQPDLILMDITLPYFNGFYWTAELRKFL-TIPIIF
ISSSNDEMDMVMALNMGGDDFISKPFSLAVLDAKL-

>BSA_10540_HK_Classic|Streptococcus_agalactiae_09mas018883|Pair_BSA_10550|HisKA_214-281/BSA_10550_RR_OmpR|Streptococcus_agalactiae_09mas018883|Pair_BSA_10540|Response_reg_4-113
--KAFVENASHELRTPLAVLQNRLETLFRTILENSENIASSLDEVRNMRILTTNLLNLARRDDGILLIED
DLSLSNSVFDFLD--DFADVMQIFDGEEGLYEAESGVYDLILLDLMLPEKNGFQVLKELREKGITTPVLI
MTAKESIDDKGQGFDLGADDYLTKPFYLEELKMRI-

>BSA_14060_HK_Classic|Streptococcus_agalactiae_09mas018883|Pair_BSA_14070|HisKA_194-256/BSA_14070_RR_OmpR|Streptococcus_agalactiae_09mas018883|Pair_BSA_14060|Response_reg_3-113
-QRRFITNAGHELKTPLAIISANNELVEM-MSGESEWTKSTNDQIQRLTGLINGMVSLARFEE-VLIAED
EEQMSRVLSTAISHQGY-VVDVAYDGQTAIDLANQNAYDVMVMDVMMPVKTGVEAVKEIRQSGNKSHIIM
LTAMAEIDDRVTGLDAGADDYLTKPFSLKELLARL-

>BSA_16840_HK_Classic|Streptococcus_agalactiae_09mas018883|Pair_BSA_16850|HisKA_268-333/BSA_16850_RR_OmpR|Streptococcus_agalactiae_09mas018883|Pair_BSA_16840|Response_reg_5-114
-QSQFISDVSHELRTPVAVVKGHIGLLQRDPEILEESLAAAYHEADRMSLMINDMLNMIR----ILIIED
EKNLARFVSLELLHEGY-DVVVETNGREGLDTALEKDFDLILLDLMLPEMDGFEITRRLQAEK-TTYIMM
MTARDSVMDIVAGLDRGADDYIVKPFAIEELLARVR

>BSA_18630_HK_Classic|Streptococcus_agalactiae_09mas018883|Pair_BSA_18640|HisKA_172-231/BSA_18640_RR_OmpR|Streptococcus_agalactiae_09mas018883|Pair_BSA_18630|Response_reg_3-113
--KQFVSDASHELKTPIAAIRANVQVLEQ-QIPGNRYLDHVVSETKRMEFLIEDLLNLSRLDE--LVVED
EKSIAEAIQALLADKGY-SVDLVFDGDDGLEYILTGLYDLVLLDIMLPKRSGLSILKRVREAGLETPIIF
LTAKSQTYDKVNGLDLGADDYITKPFEADELLARIR

>BSA_19830_HK_Classic|Streptococcus_agalactiae_09mas018883|Pair_BSA_19840|HisKA_332-397/BSA_19840_RR_OmpR|Streptococcus_agalactiae_09mas018883|Pair_BSA_19830|Response_reg_2-114
-QREFTANVSHELKTPLHVISGYSELLANPNEEVPQFAAKIHKESERLVKLVEDIINLSHLDE-IYCVED
DADIREMMLYTLQMAGF-TAQGFSSSELFWEAIQEKVPDLILLDIMLPGDDGLTILERLRRKHEMIPVIM
TTAKGSEYDKVKGLDLGADDYLVKPFGMMEMISRI-

>BSA_20430_HK_Classic|Streptococcus_agalactiae_09mas018883|Pair_BSA_20420|HisKA_253-316/BSA_20420_RR_OmpR|Streptococcus_agalactiae_09mas018883|Pair_BSA_20430|Response_reg_8-114
SQRNFFQNASHELRTPLMSIQGYTEGVQEGIIDAELAHSVILQESKKMKQLVDDIILLSKLDS--YFADD
EKNIRDLVVPFLEHDGF-TVRAFETGDLLLEAYKNQKPDLVILDIMMPGTNGLDVMKSIRQYD-NVPIIM
LTARDSDVDFITAFNLGTDDYFTKPFSPIKLSLH--

>BSA_21130_HK_Classic|Streptococcus_agalactiae_09mas018883|Pair_BSA_21120|HisKA_233-297/BSA_21120_RR_OmpR|Streptococcus_agalactiae_09mas018883|Pair_BSA_21130|Response_reg_3-113
--KQFNNDVSHELRTPVTVILSESEYGKNL-IEAKESFEVIHRQSLSMKKLVEQLLELTKAEN-ILVVED
EFDLNRSIVKLLKKQHY-SVDSASNGEEALQFVSVAEYDVIILDVMMPKMDGFTFLKLLRNKGSQVSILM
LTARDAVEDRIAGLDFGADDYLVKPFEFGELMARIR

>SPAP_0128_HK_Classic|Streptococcus_pneumoniae_AP200|Pair_SPAP_0127|HisKA_119-180/SPAP_0127_RR_OmpR|Streptococcus_pneumoniae_AP200|Pair_SPAP_0128|Response_reg_5-114
-KGLMIAQLSHDIKTPITSIQATVEGILDKESEQAHYLATIGRQTERLNKLVEELNFL------ILLVDD
EVEITDIHQRYLIQAGY-QVLVAHDGLEALELFKKKPIDLIITDVMMPRMDGYDLISEVQYLSPEQPFLF
ITAKTSEQDKIYGLSLGADDFIAKPFSPRELVLRV-

>SPAP_0591_HK_Classic|Streptococcus_pneumoniae_AP200|Pair_SPAP_0590|HisKA_231-296/SPAP_0590_RR_OmpR|Streptococcus_pneumoniae_AP200|Pair_SPAP_0591|Response_reg_3-112
-KVEFLRGASHELKTPLASLKILIENMREY-KDRDQYLGVALGIVDELNHHVLQILSLSSVQ--ILIVED
EEMIREGVSDYLTDCGY-ETIEAADGQEALEQFSSYEVALVLLDIQMPKLNGLEVLAEIRKTS-QVPVLM
LTAFQDEEYKMSAFASLADGYLEKPFSLSLLKVRV-

>SPAP_0775_HK_Classic|Streptococcus_pneumoniae_AP200|Pair_SPAP_0774|HisKA_216-283/SPAP_0774_RR_OmpR|Streptococcus_pneumoniae_AP200|Pair_SPAP_0775|Response_reg_4-113
-QQSFVENASHELRTPLAVLQNRLETLFRTIMDVSESIASSLEEVRNMRFLTTSLLNLARRDDGILLVED
DLGLSNSVFDFLD--DFADVMQVFDGEEGLYEAESGVYDLILLDLMLPEKNGFQVLKELREKGITTPVLI
MTAKESLDDKGHGFELGADDYLTKPFYLEELKMRI-

>SPAP_1251_HK_Classic|Streptococcus_pneumoniae_AP200|Pair_SPAP_1252|HisKA_208-273/SPAP_1252_RR_OmpR|Streptococcus_pneumoniae_AP200|Pair_SPAP_1251|Response_reg_4-113
-RRLFVSNVSHELRTPLTSVKSYLEALDEE-TVAPDFIKVSLDETNRMMRMVTDLLHLSRIDN-ILIVDD
EKPISDIIKFNMTKEGY-EVVTAFNGREALEQFEAEQPDIIILDLMLPEIDGLEVAKTIRKTS-SVPILM
LSAKDSEFDKVIGLELGADDYVTKPFSNRELQARV-

>SPAP_2236_HK_Classic|Streptococcus_pneumoniae_AP200|Pair_SPAP_2237|HisKA_235-300/SPAP_2237_RR_OmpR|Streptococcus_pneumoniae_AP200|Pair_SPAP_2236|Response_reg_3-112
-KVSFVRGASHELKTPLASLRIILENMQHY-KDHPKYIAKSINKIDQMSHLLEEVLESSKFQ--ILVADD
EEMIREGIAAFLTEEGY-HVIMAKDGQEVLEKFQDLPIHLMVLDLMMPRKSGFEVLKEINQKH-DIPVIV
LSALGDETTQSQVFDLYADDHVTKPFSLVLLVKRIK

>Murru_0219_HK_Classic|Muricauda_ruestringensis_DSM_13258|Pair_Murru_0218|HisKA_160-219/Murru_0218_RR_NtrC|Muricauda_ruestringensis_DSM_13258|Pair_Murru_0219|Response_reg_8-118
-MGEITAGIAHELNTPLANILGFAELLLDTDTGTRRDLQTILDNAIFSREIVKKLMF-------ILIVDD
DIKILELLARRLKEFNY-HVFKAISVKEALFILKDTPIDLLITDIQMPEVDGIQLLKYANEHYPNMPKLV
VTGYPSVDGALEVIKSGAMDYMTKPFTKTELKMAV-

>Murru_0433_HK_Classic|Muricauda_ruestringensis_DSM_13258|Pair_Murru_0434|HisKA_626-693/Murru_0434_RR_unclassified|Muricauda_ruestringensis_DSM_13258|Pair_Murru_0433|Response_reg_4-115
-KTQFISTASHEFRAPLSVILSSASLIEKKGERRLAHLEKIKSNVRYLVNILNDFLSVTKLDEGILVIED
HKEFRENTMEILEMANY-VVLGAANGRFGIQMALEHLPDLIISDIMMPEANGYTVLEVLGKDPSKIPFIF
LTAKDRKEDMRMGMNLGADDYIYKPYETQELLDAI-

>Murru_0982_HK_Classic|Muricauda_ruestringensis_DSM_13258|Pair_Murru_0983|HisKA_121-187/Murru_0983_RR_OmpR|Muricauda_ruestringensis_DSM_13258|Pair_Murru_0982|Response_reg_8-120
-RKDFLGNVSHELKTPLFTVQGYILTLLDDKKLRKKYLQRANKGVERLIYIVKDLDLITKLEAGILLVDD
EPDILEIISYNLSSEGY-EVYTAKNGIEGVAKAKKKSPHLIIMDVMMPEMDGIEACEVIRNTPDHTIITF
LTARGEDYSQVAGFDAGADDYITKPIKPKVLVSKV-

>Murru_1288_HK_Classic|Muricauda_ruestringensis_DSM_13258|Pair_Murru_1287|HisKA_149-209/Murru_1287_RR_NtrC|Muricauda_ruestringensis_DSM_13258|Pair_Murru_1288|Response_reg_7-117
-LGEITAGIAHELNTPLANILGFTELLQENDPQALKDLDKIITNT-------------------ILLVDD
DIDILELLQRHLKSMDY-HTYKAVSVKEALYILKDTEIDLLVTDINMPEIDGLELVKYVAEHYPNMPKLV
VTGFPSVEDASSVIKHGATDYLTKPFTKMELDGAV-

>Murru_1771_HK_Classic|Muricauda_ruestringensis_DSM_13258|Pair_Murru_1770|HisKA_265-325/Murru_1770_RR_CheY|Muricauda_ruestringensis_DSM_13258|Pair_Murru_1771|Response_reg_5-125
-LQNFVRIISHNLRGPISNLLMLSKIYEWKDEINDDIVKKIEHTTEALDQTIKDLLSLS-----IYLVDD
EDLVNTVNAIHFRRMGMDRVKSFTNPELALDDLRFRDKTLILLDINMPEMSGFEFLEFMMLEDITNEVLL
VTSSESDADKEEAKKYEVKEFITKPLRIEHLEDYL-

>Murru_2334_HK_Classic|Muricauda_ruestringensis_DSM_13258|Pair_Murru_2335|HisKA_203-265/Murru_2335_RR_OmpR|Muricauda_ruestringensis_DSM_13258|Pair_Murru_2334|Response_reg_7-117
--NDFINNLTHELKTPVFSIGLATKILEEVPDNKKAVVELIRTESDRLKKHIEKVLELASMESG-ILVED
DNSLGYLLSEYLGMKGF-NVTWAKDASEAMLKTKTNVFDLAILDVMLPDMDGFELSQKIKAINAELPFIF
LTARSLKIDVLKGFSLGAVDYLKKPIDEEELVVRIN

>Murru_2845_HK_Classic|Muricauda_ruestringensis_DSM_13258|Pair_Murru_2846|HisKA_267-334/Murru_2846_RR_unclassified|Muricauda_ruestringensis_DSM_13258|Pair_Murru_2845|Response_reg_4-116
-KTKFLSLVSHEFKTPLSSILTSTSLLSKQ---QDKHIGTIKSKVKYLDNILTDFLSIERLDL-ILLVED
DTSLRENVAELLELSGF-NVCSASNGKIAVDKAIKEQPDLVLCDIMMPEMDGYEVLEQLSSIERYIPFIF
VSAKTEKQDVRRGMNLGADDYLTKPFEEEELLSAIQ

>Murru_3454_HK_Classic|Muricauda_ruestringensis_DSM_13258|Pair_Murru_3453|HisKA_303-368/Murru_3453_RR_OmpR|Muricauda_ruestringensis_DSM_13258|Pair_Murru_3454|Response_reg_8-118
-KSDFINNMTHEFKTPIATINLAVEAIRNDKEKVLRYLGMIRDENKRMHAQVENVLRISKLE--ILLVED
DPNFGIVLKDYLNMNDF-DVVLAKNGMEGFEKFKKDNYDVCILDVMMPYKDGFTLAKEIREKNENVPIIF
LTAKTMKEDVLKGYKAGADDYLNKPFDSEVLLMKL-

>YPN_0250_HK_Classic|Yersinia_pestis_Nepal516|Pair_YPN_0249|HisKA_131-186/YPN_0249_RR_NtrC|Yersinia_pestis_Nepal516|Pair_YPN_0250|Response_reg_8-116
--RDLVRGLAHEIKNPLGGLRGAAQLLAKPDPALLEYTQVIIEQADRLRNLVDRLLGPQR----VWIVDD
DSSIRWVLERALTGAGL-NCVAFDSGNQVLDALATRTPDVLLSDIRMPGMDGLALLKQIKQRHPMLPVII
MTAHSDLDAAVSAYQQGAFDYLPKPFDIDEAVALV-

>YPN_0885_HK_Classic|Yersinia_pestis_Nepal516|Pair_YPN_0884|HisKA_203-268/YPN_0884_RR_OmpR|Yersinia_pestis_Nepal516|Pair_YPN_0885|Response_reg_5-117
ARRNFFANVSHELRTPLTVLQGYLEMMHDAGPLRDKALGTMQEQTKRMDGLVKQLLTLSRIEA-ILVVED
EAPIREMVCFVLEQNGY-QPLEAEDYDSAVARLSEPFPDLVLLDWMLPGGSGIQFIKHMKREARDIPVMM
LTARGEEEDRVRGLEVGADDYITKPFSPKELVARIK

>YPN_1176_HK_Classic|Yersinia_pestis_Nepal516|Pair_YPN_1175|HisKA_666-732/YPN_1175_RR_OmpR|Yersinia_pestis_Nepal516|Pair_YPN_1176|Response_reg_1-97
-RNSLLAALSHDLRTPLTVLFGQAEILLDEGSRHAPQANQIRQQVLSTTRLVNNLLDMARIQSG------
----------ALESEGW-RVFESETLQRGLIEAGTRKPDLIILDLGLPDGDGLNYIQDLRQWS-AIPIIV
LSARNNEEDKVAALDAGADDYLSKPFGISELLARVR

>YPN_1375_HK_Classic|Yersinia_pestis_Nepal516|Pair_YPN_1374|HisKA_284-347/YPN_1374_RR_OmpR|Yersinia_pestis_Nepal516|Pair_YPN_1375|Response_reg_3-113
---SFVGQVSHELKTPLTNITLYAEMLQEPPTAEQRYLEVILNESQRLSRLIQNILSFTK----ILIAED
NAHIRNGLMEVLAHEGY-RPIAAENGVQALALYRQQQPDFIILDIMMPELDGYKVCREIRKHDWQTPIIF
LSAKDEEIDRVIGLELGADDYISKPFGIHEMRARIK

>YPN_1385_HK_Classic|Yersinia_pestis_Nepal516|Pair_YPN_1384|HisKA_228-290/YPN_1384_RR_OmpR|Yersinia_pestis_Nepal516|Pair_YPN_1385|Response_reg_3-112
-REQLLHDVSHELRSPLARLQLAIGLAHQNPDNVDNALQRIEHESERLDKMIGELLALSRAEN-ILLVDD
DLELGTMLKEYLGGEGF-TAKHVLTGKAGIDGALSGDYTALILDIMLPDMSGIDVLRQVRKKS-RLPIIM
LTAKGDNIDRVIGLEMGADDYMPKPCYPRELVARL-

>YPN_1480_HK_Classic|Yersinia_pestis_Nepal516|Pair_YPN_1481|HisKA_238-304/YPN_1481_RR_OmpR|Yersinia_pestis_Nepal516|Pair_YPN_1480|Response_reg_3-112
-LESFNADVAHELRTPLTNLMGQTQLLSRETHELEDLLESNLEELERMTSIVNDMLFLSHAQAG-LLVED
EEKTSSYINRALSELGF-TVDVAATGIDGLYLALEYDYDTIVLDVMLPGMDGYSVLEGLRASK-QTPVLM
LSARGSVDERVKGLRHGADDYLPKPFSLIELVARIQ

>YPN_1769_HK_Classic|Yersinia_pestis_Nepal516|Pair_YPN_1768|HisKA_202-260/YPN_1768_RR_OmpR|Yersinia_pestis_Nepal516|Pair_YPN_1769|Response_reg_7-113
SKKLLIDGIAHELRTPLVRLRYRLAMSDNLTESEQQ---ALHHDIGQLEALIDELLTYARLDR-IVFVED
DPEVGKLIAAYLGKHDI-DVFVEPRGDTAQAVIEQQQPDLVLLDIMLPGKDGMTLCRDLRPHY-DGPIVL
LTSLDSDMNHILSLEMGANDYILKTTPPAVLLARL-

>YPN_1998_HK_Classic|Yersinia_pestis_Nepal516|Pair_YPN_1997|HisKA_269-328/YPN_1997_RR_OmpR|Yersinia_pestis_Nepal516|Pair_YPN_1998|Response_reg_3-111
----TLADLTHSLKTPLAVLQTTLRSLRTKQTTIEEVEPIMLEQISRISQQIGYYLHRASMR--VLVVED
NALLRHHLTVQMREMGH-QVDAAEDAKEADYFLQEHAPDIAIIDLGLPGEDGLSLIRRWRSHQENLPILV
LTARESWQDKVAVLEAGADDYVTKPFHLEEVIARM-

>YPN_2825_HK_Classic|Yersinia_pestis_Nepal516|Pair_YPN_2824|HisKA_370-432/YPN_2824_RR_NtrC|Yersinia_pestis_Nepal516|Pair_YPN_2825|Response_reg_17-127
--GNLAAGVAHEIRNPLSSIKGFAKYFEGQGSEEQELAKVMIKEVDRLNRAVTELLGLVR----ILVVDD
DLSHCTIIQALMKGWGY-QTTPAHNGLEAIELAKEIPFDLILTDVRMSEMDGIEALKAIKAYNPAIPILI
MTAYSNVESAVEAIKAGAYDYLTKPLDFDMLQL---

>YPN_3094_HK_Classic|Yersinia_pestis_Nepal516|Pair_YPN_3095|HisKA_257-319/YPN_3095_RR_OmpR|Yersinia_pestis_Nepal516|Pair_YPN_3094|Response_reg_7-115
---QYVHTLTHELKSPLAAISGAAELLREPPETAQRFLINIEQQSARIQQLVDKMLVQARLES-IWLVED
EPSIADTLIYTLESEGF-TLRWFDRGEPALAALSSGSPALAIVDVGLPDINGFDLCRRMLAAAPDLPVIF
LTARSEELDRIVGLEIGADDYIAKPFSPREVSARV-

>YPN_3252_HK_Classic|Yersinia_pestis_Nepal516|Pair_YPN_3251|HisKA_136-196/YPN_3251_RR_OmpR|Yersinia_pestis_Nepal516|Pair_YPN_3252|Response_reg_3-113
--RLFTADAAHELRTPLAGIRLHLELMEK--QGIAE-SKSLINRIDLLMHTIEQLLMLSRAGQ--LIVED
DELLQRGIAMALTSEGY-VCDCAATAAEAHSLLQTSQYSMIILDLGLPDQDGTLLLRQWRRQHVTLPVLI
LTARDALEDRVDGLDAGADDYLVKPFALAELLARVR

>YPN_3778_HK_Classic|Yersinia_pestis_Nepal516|Pair_YPN_3777|HisKA_238-299/YPN_3777_RR_OmpR|Yersinia_pestis_Nepal516|Pair_YPN_3778|Response_reg_4-112
-QQRLISDISHELRTPLTRLQLATALMRR-RHGEGKELERIEMEAQRLDSMINDLLVLSRSQ--ILLVDD
DRELTSLLKELLEMEGF-NVVVAYDGEQALSQLDSS-IDLLLLDIMMPRKNGIETLKELRQHH-QTPVIM
LTARGSELDRVLGLELGADDYLAKPFNDRELVARIR

>YPN_3928_HK_Classic|Yersinia_pestis_Nepal516|Pair_YPN_3929|HisKA_234-293/YPN_3929_RR_OmpR|Yersinia_pestis_Nepal516|Pair_YPN_3928|Response_reg_7-117
--TLLMAGVSHDLRTPLTRIRLATEMM---SEDDAYLSESINKDIEECNAIIEQFIDYLR----ILVVDD
DMRLRALLERYLTEQGF-QVRSVANAEQMDRLLTRESFHLMVLDLMLPGEDGLSICRRLRSQSNPMPIIM
VTAKGEEVDRIVGLEIGADDYIPKPFNPRELLARIR

>Mb0781_HK_Classic|Mycobacterium_bovis_AF2122/97|Pair_Mb0780|HisKA_249-312/Mb0780_RR_OmpR|Mycobacterium_bovis_AF2122/97|Pair_Mb0781|Response_reg_23-133
-MRQFITDASHELRTPLTTIRGFAELYRQAARDVGMLLSRIESEASRMGLLVDDLLLLARLDA-VLVVDD
EANIVELLSVSLKFQGF-EVYTATNGAQALDRARETRPDAVILDVMMPGMDGFGVLRRLRADGIDAPALF
LTARDSLQDKIAGLTLGGDDYVTKPFSLEEVVARL-

>Mb0926c_HK_Classic|Mycobacterium_bovis_AF2122/97|Pair_Mb0927c|HisKA_232-294/Mb0927c_RR_OmpR|Mycobacterium_bovis_AF2122/97|Pair_Mb0926c|Response_reg_13-123
--RDFAAVSSHELRTPLTAMRTNLEVLSTPDDQRKEVLNDVIRTQSRIEATLSALERLAQG---VLVVDD
DSDVLASLERGLRLSGF-EVATAVDGAEALRSATENRPDAIVLDINMPVLDGVSVVTALRAMDNDVPVCV
LSARSSVDDRVAGLEAGADDYLVKPFVLAELVARVK

>Mb1008_HK_Classic|Mycobacterium_bovis_AF2122/97|Pair_Mb1007|HisKA_239-311/Mb1007_RR_OmpR|Mycobacterium_bovis_AF2122/97|Pair_Mb1008|Response_reg_5-113
-QARLVTDAGHELRTPLTSLRTNVELLMAPKQEMVDLRADVLAQIEELSTLVGDLVDLSRGDAGILVVDD
DRAVRESLRRSLSFNGY-SVELAHDGVEALDMIASDRPDALVLDVMMPRLDGLEVCRQLRSTGDDLPILV
LTARDSVSERVAGLDAGADDYLPKPFALEELLARM-

>Mb1056c_HK_Classic|Mycobacterium_bovis_AF2122/97|Pair_Mb1055c|HisKA_633-700/Mb1055c_RR_OmpR|Mycobacterium_bovis_AF2122/97|Pair_Mb1056c|Response_reg_4-113
-RRSLLSAVSHDLRTPLAAAKVAVSSLRTSPEDTAELLATIEESIDQLTALVANLLDSSRLAAGVLVIDD
EPQILRALRINLTVRGY-QVITASTGAGALRAAAEHPPDVVILDLGLPDMSGIDVLGGLRGWL-TAPVIV
LSARTDSSDKVQALDAGADDYVTKPFGMDEFLARL-

>Mb1061c_HK_Classic|Mycobacterium_bovis_AF2122/97|Pair_Mb1062c|HisKA_277-344/Mb1062c_RR_OmpR|Mycobacterium_bovis_AF2122/97|Pair_Mb1061c|Response_reg_34-144
-MRQFITDASHELRTPLAAIQGYAELTRQLPPTTEYALARIESEARRMTLLVDELLLLSRLSEGVLLVDD
EPALTNLVKMALHYEGW-DVEVAHDGQEAIAKFDKVGPDVLVLDIMLPDVDGLEILRRVRESDVYTPTLF
LTARDSVMDRVTGLTSGADDYMTKPFSLEELVARL-

>Mb3273c_HK_Classic|Mycobacterium_bovis_AF2122/97|Pair_Mb3274c|HisKA_296-362/Mb3274c_RR_OmpR|Mycobacterium_bovis_AF2122/97|Pair_Mb3273c|Response_reg_8-117
-QRRFTSDVSHELRTPLTTVRMAADLIYDLDPTLRRSTELMVSELDRFETLLNDLLEISRHDAGILVVDD
DASLAEMLTIVLRGEGF-DTAVIGDGTQALTAVRELRPDLVLLDLMLPGMNGIDVCRVLRADS-GVPIVM
LTAKTDTVDVVLGLESGADDYIMKPFKPKELVARVR

>Mb3790c_HK_Classic|Mycobacterium_bovis_AF2122/97|Pair_Mb3791c|HisKA_248-312/Mb3791c_RR_OmpR|Mycobacterium_bovis_AF2122/97|Pair_Mb3790c|Response_reg_11-121
--RQFVADASHELRTPLAAIRGYTELTQRDPEAVAHAMSRVASETERITRLVEDLLLLARLDSGVLVVDD
EPVLAEMVSMALRYEGW-NITTAGDGSSAIAAARRQRPDVVVLDVMLPDMSGLDVLHKLRSENPGLPVLL
LTAKDAVEDRIAGLTAGGDDYVTKPFSIEEVVLRL-

>F7308_0486_HK_Classic|Francisella_sp._TX077308|Pair_F7308_0487|HisKA_666-733/F7308_0487_RR_OmpR|Francisella_sp._TX077308|Pair_F7308_0486|Response_reg_5-114
---SMLSSVSHDLKTPLASIMGALSSVKSTQEQQDEMIDLALTESKRLDNYIDNIIQMLKVDSGILIVED
EPQIKKLLEKTFLVLGY-DVESAPTASIATSLLGQYHPDVVILDLGLPDQDGQDWLEAVRVSS-DVPIIV
VSARNDTEEVVKALENGANDYVKKPFDMPELIARVR

>F7308_0817_HK_Classic|Francisella_sp._TX077308|Pair_F7308_0818|HisKA_116-170/F7308_0818_RR_OmpR|Francisella_sp._TX077308|Pair_F7308_0817|Response_reg_12-122
------NNIAHDLKTPLTRLKNKLESLEQ--TCPNDDTAEALAECNQLLNIFNSILRLNRLEHGVLVADD
DKKIAQFIKTKFEENGI-ETTLAHDGKEALFLINTNNYDVVVIDWMMPYLDGISLLKILRKQNVTIPVII
LSALDSTENKIQGLTSGSDDYLTKPFSIDELIVRV-

>HCW_00820_HK_Classic|Helicobacter_cetorum_MIT_00-7128|Pair_HCW_00815|HisKA_167-205/HCW_00815_RR_OmpR|Helicobacter_cetorum_MIT_00-7128|Pair_HCW_00820|Response_reg_5-116
---NFLKNTTHELNTPMSALLLSLKTLED--NKQHH---R------------------------IFLLED
DYLLSESIKEFLEHLGY-GVTCAFNGIEAYEMLSIERFNLLLLDVQVPKMNSLELFKNIKNDFISTPTIF
ITALQDNTTLKHAFSLGASDYLKKPFDLDELEARIK

>HCW_07330_HK_Classic|Helicobacter_cetorum_MIT_00-7128|Pair_HCW_07335|HisKA_205-262/HCW_07335_RR_OmpR|Helicobacter_cetorum_MIT_00-7128|Pair_HCW_07330|Response_reg_4-112
---LFLRSIMHELRTPIAKGQILVAMLEEL-----THLDMLIEQFARIEQL-------------VLMIED
DIELAEILSEYLSQHGI-RVTNYDEPYTGISAVNTQHYDLLLLDLTLPNLDGLEVCKRISKQK-SIPIII
SSARSDVEDKVKALDYGADDYLPKPYDPKELLARI-

>hp2018_0172_HK_Classic|Helicobacter_pylori_2018|Pair_hp2018_0173|HisKA_204-258/hp2018_0173_RR_OmpR|Helicobacter_pylori_2018|Pair_hp2018_0172|Response_reg_4-113
-RVLFLRSIMHELRTPITKGKILSSMLKEL--PQKRHLNTLIEQFARIEQL-------------VLMIED
DIELAEFLSEFLLQHGI-HVTNYDEPYTGISAANTQNYDLLLLDLTLPNLDGLEVCRRISKQK-HIPIII
SSARSDVEDKIKALDYGADDYLPKPYDPKELLARIQ

>ECBD_0341_HK_Classic|Escherichia_coli_BL21-Gold(DE3)pLysS_AG|Pair_ECBD_0340|HisKA_234-293/ECBD_0340_RR_OmpR|Escherichia_coli_BL21-Gold(DE3)pLysS_AG|Pair_ECBD_0341|Response_reg_7-117
--TLLMAGVSHDLRTPLTRIRLATEMM---SEQDGYLAESINKDIEECNAIIEQFIDYLR----ILVVDD
DMRLRALLERYLTEQGF-QVRSVANAEQMDRLLTRESFHLMVLDLMLPGEDGLSICRRLRSQSNPMPIIM
VTAKGEEVDRIVGLEIGADDYIPKPFNPRELLARIR

>ECBD_0713_HK_Classic|Escherichia_coli_BL21-Gold(DE3)pLysS_AG|Pair_ECBD_0714|HisKA_238-301/ECBD_0714_RR_OmpR|Escherichia_coli_BL21-Gold(DE3)pLysS_AG|Pair_ECBD_0713|Response_reg_3-113
--RRFTSDAAHELRSPLTALKVQTEVAQLDPQARKKALLQLHSGIDRATRLVDQLLTLSRLDS-ILLIED
DMLIGDGIKTGLSKMGF-SVDWFTQGRQGKEALYSAPYDAVILDLTLPGMDGRDILREWREKGQREPVLI
LTARDALAERVEGLRLGADDYLCKPFALIEVAARL-

>ECBD_1575_HK_Classic|Escherichia_coli_BL21-Gold(DE3)pLysS_AG|Pair_ECBD_1574|HisKA_240-304/ECBD_1574_RR_OmpR|Escherichia_coli_BL21-Gold(DE3)pLysS_AG|Pair_ECBD_1575|Response_reg_13-122
MRRDFMADISHELRTPLAVLRGELEAIQDVRKFTPETVASLQAEVGTLTKLVDDLHQLSMSDEGILIVED
EPKLGQLLIDYLRAASY-APTLISHGDQVLPYVRQTPPDLILLDLMLPGTDGLTLCREIRRFS-DIPIVM
VTAKIEEIDRLLGLEIGADDYICKPYSPREVVARV-

>ECBD_1679_HK_Classic|Escherichia_coli_BL21-Gold(DE3)pLysS_AG|Pair_ECBD_1678|HisKA_235-299/ECBD_1678_RR_OmpR|Escherichia_coli_BL21-Gold(DE3)pLysS_AG|Pair_ECBD_1679|Response_reg_40-149
-LSQFADDLAHELRTPINALLGQNQVTLSQTRSIAEYQKTIAGNIENISRLTENILFLARAD--ILLIED
NQRTQEWVTQGLSEAGY-VIDAVSDGRDGLYLALKDDYALIILDIMLPGMDGWQILQTLRTAK-QTPVIC
LTARDSVDDRVRGLDSGANDYLVKPFSFSELLARVR

>ECBD_2037_HK_Classic|Escherichia_coli_BL21-Gold(DE3)pLysS_AG|Pair_ECBD_2038|HisKA_211-269/ECBD_2038_RR_OmpR|Escherichia_coli_BL21-Gold(DE3)pLysS_AG|Pair_ECBD_2037|Response_reg_7-113
SKKQLIDGIAHELRTPLVRLRYRLEMSD---NLSAAESQALNRDISQLEALIEELLTYARLDR-IVFVED
DAEVGSLIAAYLAKHDM-QVTVEPRGDQAEETILRENPDLVLLDIMLPGKDGMTICRDLRAKW-SGPIVL
LTSLDSDMNHILALEMGACDYILKTTPPAVLLARL-

>ECBD_2470_HK_Classic|Escherichia_coli_BL21-Gold(DE3)pLysS_AG|Pair_ECBD_2469|HisKA_272-330/ECBD_2469_RR_OmpR|Escherichia_coli_BL21-Gold(DE3)pLysS_AG|Pair_ECBD_2470|Response_reg_3-111
----TLTDLTHSLKTPLAVLQSTLRSLRSEKMSVSDAEPVMLEQISRISQQIGYYLHRASMRGGVLVVED
NALLRHHLKVQIQDAGH-QVDDAEDAKEADYYLNEHLPDIAIVDLGLPDEDGLSLIRRWRSNDVSLPILV
LTARESWQDKVEVLSAGADDYVTKPFHIEEVMARM-

>ECBD_2965_HK_Classic|Escherichia_coli_BL21-Gold(DE3)pLysS_AG|Pair_ECBD_2966|HisKA_664-730/ECBD_2966_RR_OmpR|Escherichia_coli_BL21-Gold(DE3)pLysS_AG|Pair_ECBD_2965|Response_reg_4-113
-RNALLAALSHDLRTPLTVLFGQAEILLDEGSPHARQASEIRQHVLNTTRLVNNLLDMARIQSGVLIVED
EQAIRRFLRTALEGDGM-RVFEAETLQRGLLEAATRKPDLIILDLGLPDGDGIEFIRDLRQWS-AVPVIV
LSARSEESDKIAALDAGADDYLSKPFGIGELQARL-

>ECBD_3092_HK_Classic|Escherichia_coli_BL21-Gold(DE3)pLysS_AG|Pair_ECBD_3091|HisKA_261-327/ECBD_3091_RR_OmpR|Escherichia_coli_BL21-Gold(DE3)pLysS_AG|Pair_ECBD_3092|Response_reg_3-113
-QSNFSADIAHEIRTPITNLITQTEIALSSQKELEDVLYSNLEELTRMAKMVSDMLFLAQADN--LIVED
EKKTGEYLTKGLTEAGF-VVDLADNGLNGYHLAMTGDYDLIILDIMLPDVNGWDIVRMLRSANKGMPILL
LTALGTIEHRVKGLELGADDYLMKPFAFAELLARVR

>ECBD_3261_HK_Classic|Escherichia_coli_BL21-Gold(DE3)pLysS_AG|Pair_ECBD_3262|HisKA_203-268/ECBD_3262_RR_OmpR|Escherichia_coli_BL21-Gold(DE3)pLysS_AG|Pair_ECBD_3261|Response_reg_5-117
ARRNFFANVSHELRTPLTVLQGYLEMMDEEGAVREKALHTMREQTQRMEGLVKQLLTLSKIEA-ILVVED
EAPIREMVCFVLEQNGF-QPVEAEDYDSAVNQLNEPWPDLILLDWMLPGGSGIQFIKHLKRESRDIPVVM
LTARGEEEDRVRGLETGADDYITKPFSPKELVARIK

>ECBD_3621_HK_Classic|Escherichia_coli_BL21-Gold(DE3)pLysS_AG|Pair_ECBD_3622|HisKA_257-319/ECBD_3622_RR_OmpR|Escherichia_coli_BL21-Gold(DE3)pLysS_AG|Pair_ECBD_3621|Response_reg_8-116
----YVYALTHELKSPLAAIRGAAEILREPPEVVARFTDNILTQNARMQALVETLLRQARLEN-VWLVED
EQGIADTLVYMLQQEGF-AVEVFERGLPVLDKARQQAPDVMILDVGLPDISGFELCRQLLALHPALPVLF
LTARSEEVDRLLGLEIGADDYVAKPFSPREVCARV-

>ECBD_3919_HK_Classic|Escherichia_coli_BL21-Gold(DE3)pLysS_AG|Pair_ECBD_3918|HisKA_147-204/ECBD_3918_RR_OmpR|Escherichia_coli_BL21-Gold(DE3)pLysS_AG|Pair_ECBD_3919|Response_reg_3-113
--RLFTADVAHELRTPLAGVRLHLELLAK---THHIDVAPLVARLDQMMESVSQLLQLARAG--ILIVED
DTLLLQGLILAAQTEGY-ACDGVTTARMAEQSLEAGHYSLVVLDLGLPDEDGLHFLARIRQKKYTLPVLI
LTARDTLTDKIAGLDVGADDYLVKPFALEELHARIR

>ECBD_4029_HK_Classic|Escherichia_coli_BL21-Gold(DE3)pLysS_AG|Pair_ECBD_4028|HisKA_237-299/ECBD_4028_RR_NtrC|Escherichia_coli_BL21-Gold(DE3)pLysS_AG|Pair_ECBD_4029|Response_reg_8-118
ALGHLAAGVAHEIRNPLSSIKGLAKYFAEAGGEAHQLAQVMAKEADRLNRVVSELLELVR----ILVVDD
DISHCTILQALLRGWGY-NVALANSGRQALEQVRERVFDLVLCDVRMAEMDGIATLKEIKALNPAIPVLI
MTAYSSVETAVEALKTGALDYLIKPLDFDNLQATL-

>ECBD_4112_HK_Classic|Escherichia_coli_BL21-Gold(DE3)pLysS_AG|Pair_ECBD_4111|HisKA_238-299/ECBD_4111_RR_OmpR|Escherichia_coli_BL21-Gold(DE3)pLysS_AG|Pair_ECBD_4112|Response_reg_4-112
SQQRLLSDISHELRTPLTRLQLGTALLRRR-SGESKELERIETEAQRLDSMINDLLVMSRNQQ-ILLVDD
DRELTSLLKELLEMEGF-NVIVAHDGEQALDLLDDS-IDLLLLDVMMPKKNGIDTLKALRQTH-QTPVIM
LTARGSELDRVLGLELGADDYLPKPFNDRELVARIR

>ECBD_4158_HK_Classic|Escherichia_coli_BL21-Gold(DE3)pLysS_AG|Pair_ECBD_4159|HisKA_131-186/ECBD_4159_RR_NtrC|Escherichia_coli_BL21-Gold(DE3)pLysS_AG|Pair_ECBD_4158|Response_reg_8-116
--RDLVRGLAHEIKNPLGGLRGAAQLLSKPDPSLLEYTKVIIEQADRLRNLVDRLL--------VWVVDD
DSSIRWVLERALAGAGL-TCTTFENGAEVLEALASKTPDVLLSDIRMPGMDGLALLKQIKQRHPMLPVII
MTAHSDLDAAVSAYQQGAFDYLPKPFDIDEAVALV-

>NMV_0125_HK_Classic|Neisseria_meningitidis_8013|Pair_NMV_0126|HisKA_483-551/NMV_0126_RR_PrrA|Neisseria_meningitidis_8013|Pair_NMV_0125|Response_reg_6-117
-WGEVAKRLAHEIRNPLTPIQLSAERLAWLDEQDAQSTDTIVKQVAALKEMVEAFRNYARS---ILIVDD
EIGIRDLLSEILQDEGY-SVALAENAEEARKLRHQARPAMVLLDIWMPDCDGITLLKEWAKNGLNMPVVM
MSGHASIDTAVEATKIGAIDFLEKPISLQKLLSAV-

>NMV_1819_HK_Classic|Neisseria_meningitidis_8013|Pair_NMV_1818|HisKA_238-298/NMV_1818_RR_OmpR|Neisseria_meningitidis_8013|Pair_NMV_1819|Response_reg_4-113
--RHLLHHVSHEMRSPLARMQAIVGLIQAQPQKQEQYLKRLEGELTRMDTLAGELLTLSRLET-VLLVDD
DALLTELLTEYLSAEGL-NVRSVPDGEAGVQEILSGQYDVVVLDSMMPKMNGLDVLKNVRARS-TVPIIM
LTAKGDDIDRIIGLEMGADDYVPKPCTPRELLARIN

>Halhy_0096_HK_Classic|Haliscomenobacter_hydrossis_DSM_1100|Pair_Halhy_0095|HisKA_125-191/Halhy_0095_RR_OmpR|Haliscomenobacter_hydrossis_DSM_1100|Pair_Halhy_0096|Response_reg_6-118
-RRAFLGDISHELKTPIFNIQGYIESLIDDPVFSLSFLKKAAKNVDRLQTIIQDLETISKLETGILIVDD
EPDILEILQYNLEKEGY-QVVTASSGEEALVVAEKEQPNLIVLDIMMPKIDGVEVCRILRTKPDRTAITF
LTAREEDYSQIAALDVGGDDYITKPIRPRVFISRI-

>Halhy_0425_HK_Classic|Haliscomenobacter_hydrossis_DSM_1100|Pair_Halhy_0426|HisKA_233-294/Halhy_0426_RR_OmpR|Haliscomenobacter_hydrossis_DSM_1100|Pair_Halhy_0425|Response_reg_4-114
-QKNFISNASHELSTPLTSIIGEADVAKETIEDYQLAMQNILQQAERLDQITKSLLFLAQ----ILLVDD
EVSVVNFIKKGLADENY-EVSVAFDGSTGVKMALEAPFDLIILDIMLPDKNGLEVCKEIRFGNIQTPILF
LTALGASENVALGLDMGADDYLVKPFKFIELNARI-

>Halhy_0919_HK_Classic|Haliscomenobacter_hydrossis_DSM_1100|Pair_Halhy_0918|HisKA_230-295/Halhy_0918_RR_OmpR|Haliscomenobacter_hydrossis_DSM_1100|Pair_Halhy_0919|Response_reg_4-114
-QQQFIRNASHEIRTPLTAITAEVDLLQKNPEKYQHALENIRQRAGQLNELVTQLLLLAKVEA-ILIIED
EAQIAGLISQTLQEMSF-KTFVALDSSTALDLFDLISPQLVITDLVMPQVSGHELCAQIRNRKRSIPILM
LTALGSTEDIVKGLDNGADDYMVKPFRIPELQARV-

>Halhy_1804_HK_Classic|Haliscomenobacter_hydrossis_DSM_1100|Pair_Halhy_1805|HisKA_219-284/Halhy_1805_RR_OmpR|Haliscomenobacter_hydrossis_DSM_1100|Pair_Halhy_1804|Response_reg_3-112
-QKEFTENASHELQTPLAIIQSKLDLMRQLDREQSQHIDEASKALARASRINKNLLLLAKIEN--LIIED
EPELSKSIKEYLSSESY-LCEFADTFQQALEKIALYSYDCILLDLMLPGGDGIKILEELKKQQKEEGVII
ISAKNALEDKVLGLQLGADDYLSKPFHLSELAARI-

>Halhy_2679_HK_Classic|Haliscomenobacter_hydrossis_DSM_1100|Pair_Halhy_2678|HisKA_202-269/Halhy_2678_RR_unclassified|Haliscomenobacter_hydrossis_DSM_1100|Pair_Halhy_2679|Response_reg_6-118
-KSRFVSMASHEFRTPLSTILSSADLLEMTAEEQQDHTTRIKSAVNNLISVLNDFLSLSRLEEGILVIED
NQEVRENLEEILELSGY-EVHLAEDGTVGVDAAQKIKPDLILCDVMMPKLDGFGVLNILGKRPAAIPFVF
LTAKTERVDFRRGMNLGADDYITKPFFKDELLAVI-

>Halhy_3192_HK_Classic|Haliscomenobacter_hydrossis_DSM_1100|Pair_Halhy_3191|HisKA_204-270/Halhy_3191_RR_OmpR|Haliscomenobacter_hydrossis_DSM_1100|Pair_Halhy_3192|Response_reg_5-115
-QKDFINNMTHEFKTPLSTIQIAADVFLKKDQRLFQYAGIIKEQNTRLNQQVERVLDIARFE---LYVED
DASLSFVTRDNLELNGY-QITCCADGKEAMDLIKNQRFDLCILDVMLPEVDGFTLAKEIRKYDGEVPILF
LSAKSLKEDRLEGLRIGGDDYLTKPYSIEELLLKV-

>Halhy_3331_HK_Classic|Haliscomenobacter_hydrossis_DSM_1100|Pair_Halhy_3330|HisKA_269-335/Halhy_3330_RR_OmpR|Haliscomenobacter_hydrossis_DSM_1100|Pair_Halhy_3331|Response_reg_6-115
MKTDFINNMTHEFKTPIATISLASDSIVSNPEKVQRFANIIKQENKRMNSQVEKVLQMALLD--ILLVED
DQNFGDVLRSYLEMHDY-DVTLAKDGVEGLESYKKGHYDLCIFDVMMPKKDGFTLAREIREKDREMPIVF
LTAKTMKDDVLEGFRIGADDYISKPFNSEELLFRI-

>Halhy_3519_HK_Classic|Haliscomenobacter_hydrossis_DSM_1100|Pair_Halhy_3518|HisKA_572-639/Halhy_3518_RR_LytTR|Haliscomenobacter_hydrossis_DSM_1100|Pair_Halhy_3519|Response_reg_3-109
-KDKFFGIIAHDIRSPIIALDGVGEQMLERPEKLVLLAERVDKTAKQLTALLDNLLNWALLQQGILIVED
EELYADKLEMLIEKLEYTHLGTVDNSSAALQLIRKTPPDLILMDIHIQGHDGIELADLINKEF-DIPIVF
ITSLQDDLTFNRAARTRPKQFITKPFNELQLQRSI-

>Halhy_4538_HK_Classic|Haliscomenobacter_hydrossis_DSM_1100|Pair_Halhy_4537|HisKA_114-177/Halhy_4537_RR_OmpR|Haliscomenobacter_hydrossis_DSM_1100|Pair_Halhy_4538|Response_reg_3-113
--RNFLLSITHELKSPIASIRLVLETLLRPKEKTTQLQSNALKETERLNTLVNNLLFSAKLES-ILLVED
EENIRDVVKLNLELENF-EVVATGNGRDAIRYFQEQHFDLIILDVMLPEIDGFQICEQIRLTDMEVPVIF
LTAKDAVGDRISGLKRGADDYLTKPFVLEELLLRI-

>Halhy_6162_HK_Classic|Haliscomenobacter_hydrossis_DSM_1100|Pair_Halhy_6163|HisKA_443-507/Halhy_6163_RR_LytTR|Haliscomenobacter_hydrossis_DSM_1100|Pair_Halhy_6162|Response_reg_7-116
-KAQLLAVLSHDLRHPLSNLISLLHLQKNTPEIASQNQARITTNTEMLLENLENMLLWSKEQ---IIVDD
DTVDLLMNVSMVRKVPFDLLGTFSSSLEAAQFLQTNQVEVLFLDIDMPEQSGLEFWQSLDPKP---ICVF
ITAHPE--YALDSYESAAFDFLVKPLKSERF-----

>Halhy_6240_HK_Classic|Haliscomenobacter_hydrossis_DSM_1100|Pair_Halhy_6239|HisKA_189-252/Halhy_6239_RR_OmpR|Haliscomenobacter_hydrossis_DSM_1100|Pair_Halhy_6240|Response_reg_7-113
---DFFNHMAHEFKTPLTNIKLAAGLLGRKKPELKDVLQVITKESNQLIQQIERFLQMASLE--VLIVED
DLSLGFLLMELLESEGY-SVKLARNGQTGLEQFKKQAFDLCILDVMLGDTDGFQVAKQIRLENTQIPFLF
LTARVLKEDRLKGYALGAEDYITKPFEEEELLCKI-

>O179_02560_HK_Classic|Chlamydia_trachomatis|Pair_O179_02565|HisKA_151-214/O179_02565_RR_unclassified|Chlamydia_trachomatis|Pair_O179_02560|Response_reg_6-115
-LGKIAATLAHEIRNPLTSISGFATLLKESSERHQRMLNVIIEGTRSLNSLVSSMLEYTKIQ--ILIIDD
DPHILALLSEILGARNF-SVSSAPGVKQAIKQISNCPFDLIISDMNMPDGSGLDIIQYTKQHRPQTPILV
ITAFGTIQNAVEAMRFGAFNYLTKPFSPEALFTLI-

>O177_02555_HK_Classic|Chlamydia_trachomatis|Pair_O177_02560|HisKA_151-214/O177_02560_RR_unclassified|Chlamydia_trachomatis|Pair_O177_02555|Response_reg_6-115
-LGKIAATLAHEIRNPLTSISGFATLLKESSERHQRMLNVIIEGTRSLNSLVSSMLEYTKIQ--ILIIDD
DPHILALLSEILGARNF-SVSSAPGVKQAIKQISNCPFDLIISDMNMPDGSGLDIIQYTKQHRPQTPILV
ITAFGTIQNAVEAMRFGAFNYLTKPFSPDALFTLI-

>SPs1073_HK_Classic|Streptococcus_pyogenes_SSI-1|Pair_SPs1074|HisKA_218-285/SPs1074_RR_OmpR|Streptococcus_pyogenes_SSI-1|Pair_SPs1073|Response_reg_4-113
--KMFVENASHELRTPLAVLQNRLESLFRTILENSEHLASSLDEVRNMRILTTNLLNLARRDDGILLVED
DLSLSNSIFDFLD--DFADVMQVFDGDEGLYEAESGIYDLILLDLMLPEKNGFQVLKELREKDIKIPVLI
MTAKEGLDDKGHGFELGADDYLTKPFYLEELKMRI-

>SPs1259_HK_Classic|Streptococcus_pyogenes_SSI-1|Pair_SPs1260|HisKA_194-256/SPs1260_RR_OmpR|Streptococcus_pyogenes_SSI-1|Pair_SPs1259|Response_reg_3-113
-QRRFITNAGHELKTPLAIISANNELVEL-MTGESEWTKSTSDQVKRLTGLINQMITLARLEE-ILLAED
EWQMSNVLTTAMTHQGY-DVDVVFNGQEAIDKAKDNAYDIMILDIMMPIKSGIEALKEIRASGNCSHIIM
LTAMAEINDRVTGLDAGADDYLTKPFSLKELLARL-

>SPs1480_HK_Classic|Streptococcus_pyogenes_SSI-1|Pair_SPs1481|HisKA_208-274/SPs1481_RR_OmpR|Streptococcus_pyogenes_SSI-1|Pair_SPs1480|Response_reg_4-113
-RRLFVSNVSHELRTPLTSVKSYLEALDELKEDIAPFIKVSLDETNRMMRMISDLLNLSRIDN-ILIVDD
EKPISDIIKFNLTKEGY-DIVTAFDGREAVTIFEEEKPDLIILDLMLPELDGLEVAKEIRKTS-HVPIIM
LSAKDSEFDKVIGLEIGADDYVTKPFSNRELLARVK

>SPs1614_HK_Classic|Streptococcus_pyogenes_SSI-1|Pair_SPs1615|HisKA_271-335/SPs1615_RR_OmpR|Streptococcus_pyogenes_SSI-1|Pair_SPs1614|Response_reg_5-114
-QSRFISDVSHELRTPVAIIKGHIGLLQRDSDILEESLTATAHEADRMAIMINDMLDMIRV---ILIIED
EKNLARFVSLELQHEGY-EVIVEVNGREGLETALEKEFDLILLDLMLPEMDGFEVTRRLQTEK-TTYIMM
MTARDSIMDVVAGLDRGADDYIVKPFAIEELLARIR

>SPs1729_HK_Classic|Streptococcus_pyogenes_SSI-1|Pair_SPs1730|HisKA_213-278/SPs1730_RR_OmpR|Streptococcus_pyogenes_SSI-1|Pair_SPs1729|Response_reg_4-113
-KSEFLRMTSHELKTPITSVIGMIDGMLYDFADRDKYLRKCRDVLEGQAQLVQSILSLSKIET-ILVVED
DDTISQVICEFLKANNY-DPDCVFDGQAALDKWQTTSYDLIILDIMLPSLSGLEVLKTIRKTS-DVPIIM
LTALDDEYTQLVSFNHLISDYVTKPFSPLILIKRI-

>MKAN_02475_HK_Classic|Mycobacterium_kansasii_ATCC_12478|Pair_MKAN_02480|HisKA_236-297/MKAN_02480_RR_OmpR|Mycobacterium_kansasii_ATCC_12478|Pair_MKAN_02475|Response_reg_17-127
--RDFAAVASHELRTPLTAMRTNLEVLHTPPEQRKEITEDTMRTQSRIEATLTALERLAQG----LVVAD
DEDVLTSLERGLRLSGF-DMTSAKTGPDALGVLAEARPQAVVVDIDQPTLRGVSVVSAVRSVDNRIPVCV
LSGRSAISDRVPGLAEGADDFMYKPYRLSELVTRVR

>MKAN_08380_HK_Classic|Mycobacterium_kansasii_ATCC_12478|Pair_MKAN_08375|HisKA_272-339/MKAN_08375_RR_OmpR|Mycobacterium_kansasii_ATCC_12478|Pair_MKAN_08380|Response_reg_34-144
-MRQFITDASHELRTPLAAIQGYAELTRQLPPTTEYALARIESEARRMASLVDELLLLSRLGEGVLLVDD
EPALTNLVKMALHYEGW-DVEIAHNGREAIAKFERISPDVLVLDIMLPDVDGLQILQRVRESDDYTPTLF
LTARDSVMDRVTGLTAGADDYMTKPFSLEELVARL-

>MKAN_08405_HK_Classic|Mycobacterium_kansasii_ATCC_12478|Pair_MKAN_08410|HisKA_619-686/MKAN_08410_RR_OmpR|Mycobacterium_kansasii_ATCC_12478|Pair_MKAN_08405|Response_reg_4-113
-RRSLLSAVSHDLRTPLAAAKVAVSSLRASPADTAELLATIEESIDALTALVGNLLDSSRLAAGVLVIDD
EPHILRALRINLTVRGY-EVITASTGAGALRAAAEHPPDVVILDLGLPDISGIDVLAGLRGWL-TAPVIV
LSARTDSSDKVEALDAGADDYVTKPFGMDEFLARL-

>MKAN_08860_HK_Classic|Mycobacterium_kansasii_ATCC_12478|Pair_MKAN_08865|HisKA_239-311/MKAN_08865_RR_OmpR|Mycobacterium_kansasii_ATCC_12478|Pair_MKAN_08860|Response_reg_5-113
-QARLVTDAGHELRTPLTSLRTNVELLMAPEQE--MLRADVLAQIEELSTLVGDLVDLTRGDAGILVVDD
DRAVRESLRRSLSFNGY-SVELAHDGLEALDMIASDRPDALVLDVMMPRLDGLEVCRQLRSTGDDLPILV
LTARDSVSERVAGLDAGADDYLPKPFALEELLARM-

>MKAN_09365_HK_Classic|Mycobacterium_kansasii_ATCC_12478|Pair_MKAN_09360|HisKA_232-294/MKAN_09360_RR_OmpR|Mycobacterium_kansasii_ATCC_12478|Pair_MKAN_09365|Response_reg_13-123
--RDFAAVSSHELRTPLTAMRTNLEVLSTPEDQRKEVLNDVIRTQSRIEATLSALERLAQG---VLVVDD
DSDVLASLERGLRLSGF-EVSTAVDGAEALRSATETRPDAIVLDINMPVLDGVSVVTALRAMDNDVPVCV
LSARSSVDDRVAGLEAGADDYLVKPFVLAELVARVK

>MKAN_11330_HK_Classic|Mycobacterium_kansasii_ATCC_12478|Pair_MKAN_11335|HisKA_249-311/MKAN_11335_RR_OmpR|Mycobacterium_kansasii_ATCC_12478|Pair_MKAN_11330|Response_reg_19-129
-MRRFITDASHELRTPLTTIRGFAELYRQAARDVAMLLSRIESEASRMGLLVDDLLMLARLD--ILVVDD
EANIVELLSVSLKFQGF-EVHTASNGAQALDRAREARPDAVILDVMMPGMDGFGVLRRLRADGVDAPALF
LTARDSLQDKIAGLTLGGDDYVTKPFSLEEVVARL-

>MKAN_13915_HK_Classic|Mycobacterium_kansasii_ATCC_12478|Pair_MKAN_13920|HisKA_250-314/MKAN_13920_RR_OmpR|Mycobacterium_kansasii_ATCC_12478|Pair_MKAN_13915|Response_reg_11-121
--RQFVADASHELRTPLAAIRGYTELAQRDREAVAHAMSRVASETERITRLVEDLLLLARLDSGVLVVDD
EPVLAEMVSMALRYEGW-NITTAQDGASAIAAARAARPDVVVLDVMLPDMSGLEVLHKLRRENPRLPVLL
LTAKDAVEDRIAGLTAGGDDYVTKPFSIEEVVLRL-

>MKAN_21285_HK_Classic|Mycobacterium_kansasii_ATCC_12478|Pair_MKAN_21280|HisKA_296-362/MKAN_21280_RR_OmpR|Mycobacterium_kansasii_ATCC_12478|Pair_MKAN_21285|Response_reg_8-117
-QRRFTSDVSHELRTPLTTVRMAADLIYDLDPTLRRSTELMVSELDRFESLLNDLLEISRHDAGILVVDD
DASLAEMLTIVLRGEGF-DTAVIGDGTQALTAVRELRPDLVLLDLMLPGMNGIDVCRVLRADS-GVPIVM
LTAKTDTVDVVLGLESGADDYIMKPFKPKELVARVR

>BL0006_HK_Classic|Bifidobacterium_longum_NCC2705|Pair_BL0005|HisKA_300-369/BL0005_RR_OmpR|Bifidobacterium_longum_NCC2705|Pair_BL0006|Response_reg_9-119
-MKRFVSDASHELRTPLAAIHGYAELYKML-ERADESIEHIERSSQRMTVLVEDLLSLARLDEGIVVVDD
EPSIRELLVASLHFAGF-EVNTAASGSEAIEVIEKVQPDLIVLDVMLPDIDGFTVTRRIRQEGINAPVLF
LTARDDTQDKIMGLTVGGDDYVTKPFSLEEVVARIR

>BL0031_HK_Classic|Bifidobacterium_longum_NCC2705|Pair_BL0030|HisKA_290-356/BL0030_RR_OmpR|Bifidobacterium_longum_NCC2705|Pair_BL0031|Response_reg_4-113
-QKRFVSDVSHELRTPVTTMRMASDLLEMFDPSTKRTVELLAGQISRFQDMLADLLEISRYDAGIFIVDD
DQAIGEMLSLVLENEGF-QTVTCLDGLRAVEMFPIVKPDLILLDVMLPGLDGTGVARRIRATS-NVPIIM
LTAKSDTLDVVAGLEAGADDYVPKPFKVAELLARIR

>BL1001_HK_Classic|Bifidobacterium_longum_NCC2705|Pair_BL1000|HisKA_132-196/BL1000_RR_OmpR|Bifidobacterium_longum_NCC2705|Pair_BL1001|Response_reg_15-122
MRRDMIANVSHELRTPVSALQAMVENMADVTEPTPTNLESILTQTQRLSDLIAFLLDLSRMEAGVLVVED
EPTLATAIAQRITAEGW-TARVAGDGASAVQAASQLRPDLVIMDIMLPVMDGLEATKRIVAER-PVPVLI
LTARDDEADKVIGLGAGADDYMTKPFSMRELIAR--

>BL0317_HK_Classic|Bifidobacterium_longum_NCC2705|Pair_BL0316|HisKA_180-245/BL0316_RR_OmpR|Bifidobacterium_longum_NCC2705|Pair_BL0317|Response_reg_26-135
-RRDFVTNVSHELKTPAGAIALLAETVTDDPDAVRYFSGRISKESARLTELVHHLIDLQKAQS-ILIVED
EESYREPLVYQLTREGY-DVSAAATGEEGLELFTKGGIDLVLLDLMLPGIDGTALCRRIREQS-RVPIIM
LTAKSAEIDKVVGLEIGADDYVTKPYSFRELLARIR

>HPAG1_0161_HK_Classic|Helicobacter_pylori_HPAG1|Pair_HPAG1_0162|HisKA_204-265/HPAG1_0162_RR_OmpR|Helicobacter_pylori_HPAG1|Pair_HPAG1_0161|Response_reg_4-113
-RVLFLRSIMHELRTPITKGKILSSMLKE--ELPQKHLNMLIEQFARIEQL-------------VLMIED
DIELAEFLSEFLLQHGI-HVTNYDEPYTGLSAANTQNYDLLLLDLTLPNLDGLEVCRRISKQK-HIPIII
SSARSDVEDKIKALDYGADDYLPKPYDPKELLARIQ

>HPAG1_1311_HK_Classic|Helicobacter_pylori_HPAG1|Pair_HPAG1_1312|HisKA_169-221/HPAG1_1312_RR_OmpR|Helicobacter_pylori_HPAG1|Pair_HPAG1_1311|Response_reg_5-116
---HFLKNTTHELNTPMSALVLSLKTLED-----NQQHRRIKIAIQRMSFLY------------IFLLED
DYLLSESIKEFLEHLGY-EVFCVFNGKEAYERLSVERFNLLLLDVQVPEMNSLELFKRIKNDFISTPVIF
ITALQDNATLKNAFNLGASDYLKKPFDLDELEARIK

>HAPS_0340_HK_Classic|Haemophilus_parasuis_SH0165|Pair_HAPS_0341|HisKA_240-299/HAPS_0341_RR_OmpR|Haemophilus_parasuis_SH0165|Pair_HAPS_0340|Response_reg_4-113
--HRLLSDISHELKTPLTRMQLALSLLLRR-NGESSEITRIEGEITKLDTMIHDLLVLSRKQA-ILLVDD
DVDLTELLSELLSLEGF-DIHTVHNGQDALTELKIQSYDLILLDVMMPILNGIETLKQVRQKY-STPVLM
LSARDDEIDRVLGLELGADDYLPKPFNDRELVARIK

>HAPS_2055_HK_Classic|Haemophilus_parasuis_SH0165|Pair_HAPS_2054|HisKA_242-305/HAPS_2054_RR_OmpR|Haemophilus_parasuis_SH0165|Pair_HAPS_2055|Response_reg_3-113
--RRFTSDAAHELRSPLAALKIQTEIAQLDTALREKALHNLTQGINRATQLIEQLLTLSRLDN-ILLIED
DPLIGEGLKLGLSKSGF-SVDWFTDGKTGLDALSSAPYDAVVLDLTLPKMDGLEVLQSWRRANQDVPVLI
LTARDTLDERIMGLQRGADDYLCKPFALAEVVARL-

>EUR_01160_HK_Classic|Eubacterium_rectale_DSM_17629|Pair_EUR_01150|HisKA_268-331/EUR_01150_RR_OmpR|Eubacterium_rectale_DSM_17629|Pair_EUR_01160|Response_reg_4-113
----LISNIAHDLKTPITAVKGYAEGILDTPEKVDKYVRTIYNKANDMDKLINELTLYSKIDT-ILIVED
EVAIADLEKDYLELSGF-EVEVENDGTSGLARALAEDFDLFILDLMLPGIDGFEICKQIREKK-NTPILM
VSAKKDDIDKIRGLGLGADDYVTKPFSPSELVARVK

>EUR_04520_HK_Classic|Eubacterium_rectale_DSM_17629|Pair_EUR_04510|HisKA_123-189/EUR_04510_RR_OmpR|Eubacterium_rectale_DSM_17629|Pair_EUR_04520|Response_reg_4-114
-LQMLISDISHQVKTPVSNLQMVTDTLLTSEEERMDFLQGIRSQTDKLDFLFQALVKTSRLETGILIVED
DNLLNKTLTYNLELDGY-TITSVLNARTAAESLKTNIFDLVLLDINLPDGNGYDLCRLIKPEHPDTVVIF
LTANDQESNQIRGYEAGAVDYITKPFSISALQRKI-

>EUR_07740_HK_Classic|Eubacterium_rectale_DSM_17629|Pair_EUR_07730|HisKA_124-189/EUR_07730_RR_OmpR|Eubacterium_rectale_DSM_17629|Pair_EUR_07740|Response_reg_3-112
-LQELISDISHQVKTPIANLKMINSTLLEPVQKQKEFLTAQASQLDKLDFLMQMMIKTSRLEAGILVVED
DRLLNNTLCYNLNTAGY-AVDSALTKSAAGSFLTEQDYDLIVLDVNLPDGNGFDFCREVKERRPDTAIIF
LTANDMESDMLKGYELGAEDYVTKPFPMSVFQKK--

>EUR_08240_HK_Classic|Eubacterium_rectale_DSM_17629|Pair_EUR_08230|HisKA_591-656/EUR_08230_RR_OmpR|Eubacterium_rectale_DSM_17629|Pair_EUR_08240|Response_reg_4-113
-RTELITNVSHDIKTPLTSIINYVDLLQKDNEKVREYLDVLDRQSSRLKKLIQDLLEASKAST-VLVCDD
EKDIVSAISIYLTSDGY-EVIPARNGLEALDIVKHNDVHLVLMDIMMPVMDGIEAMVEIRKIS-NVPVIL
LTAKSEDTDKVLGLTVGADDYVTKPFNPVELQARV-

>EUR_08320_HK_Classic|Eubacterium_rectale_DSM_17629|Pair_EUR_08310|HisKA_222-287/EUR_08310_RR_OmpR|Eubacterium_rectale_DSM_17629|Pair_EUR_08320|Response_reg_4-116
SRQDFTANVSHELKTPLTAISGYAELIENEKEQQIHFATEIRRNAQRLLSLINDIIKLSELDS-IYIVED
DESIREIETIALKNSNY-IVSAFENAKEFYKKLDELVPDLILLDVMLPDESGYDIVRKLRKRPQDIPIIM
VTAKTTEMDMIKGLDGGADDYIKKPFSIMELITRVK

>EUR_08750_HK_Classic|Eubacterium_rectale_DSM_17629|Pair_EUR_08760|HisKA_253-312/EUR_08760_RR_OmpR|Eubacterium_rectale_DSM_17629|Pair_EUR_08750|Response_reg_7-116
-QRKFVSNVSHDFRSPLTSIKGYVEAMLDPVEMQDKYLNIILFETERLNKLTKSLIDLNQ----ILIVDD
DNNIAELISLYLTKECY-DTKIVNDGEQALIAFEHYKPNMLLLDLMLPGIDGYQVCREIRAKS-DVPIIM
LSAKGEVFDKVLGLELGADDYILKPFDSKELVARVK

>EUR_11900_HK_Classic|Eubacterium_rectale_DSM_17629|Pair_EUR_11890|HisKA_254-320/EUR_11890_RR_OmpR|Eubacterium_rectale_DSM_17629|Pair_EUR_11900|Response_reg_5-114
SRQEFVSNVSHELKTPLTSMKVLADSINSPIEMYREFMGDITSEIDRETKIINDLLSLVKMD--VLVVDD
EKLIVKGIRFSLLQDGM-EVDCAYDGEEALNMAKANSYDMILLDVMLPKMDGFEVCQAIREFS-DVPIVM
LTAKGDDMDKILGLEYGADDYITKPFNILEVKARI-

>EUR_16900_HK_Classic|Eubacterium_rectale_DSM_17629|Pair_EUR_16910|HisKA_253-313/EUR_16910_RR_OmpR|Eubacterium_rectale_DSM_17629|Pair_EUR_16900|Response_reg_4-113
-QEDFTANFAHELKTPMTSIIGYADTLQKSEDEVHSAAGVILNEGMRLEALSFKLLELITLD--ILIVED
DNDINNLICNTLKAEGY-QCERAFDGKEGADKIEQNIYDLLLLDIMLPEINGYELLDYVRRIG-DTPVII
ISAMGQVDERIRGLRMGADDYICKPFQIGELLARV-

>EUR_19740_HK_Classic|Eubacterium_rectale_DSM_17629|Pair_EUR_19730|HisKA_272-332/EUR_19730_RR_OmpR|Eubacterium_rectale_DSM_17629|Pair_EUR_19740|Response_reg_4-112
-REQFVADFTHEIKTPMTSIIGYADTMRSPREEQMMALGYIFSEGKRLESMSQKLFE-------ILIVED
EKPISDLIRLNLMKAGY-SCTCAFDGMEAADILEERNFDLIILDVMLPKLNGFELMEYIKPLG--IPVIF
LTAKATLDDRLRGLTSGAEDYMVKPFEIVELLARVN

>EUR_23240_HK_Classic|Eubacterium_rectale_DSM_17629|Pair_EUR_23230|HisKA_198-263/EUR_23230_RR_OmpR|Eubacterium_rectale_DSM_17629|Pair_EUR_23240|Response_reg_4-112
--KDALSDISHQLKTPLTSLSINLENLEGASENRNRIMRRAKRDVDNISHMVQAILKLSRLEA-ILLIED
NKGITEGLCDTFTEPEY-ELLTAGNLKEAGALLCEH-PGLVLLDVSLPDGNGFDFYSERLEKE-KTPVIF
LTARDEENDIVKGLELGAEDYITKPFSVRELVARVN

>EUR_28610_HK_Classic|Eubacterium_rectale_DSM_17629|Pair_EUR_28600|HisKA_235-300/EUR_28600_RR_OmpR|Eubacterium_rectale_DSM_17629|Pair_EUR_28610|Response_reg_3-112
-KADLITNVSHDIKTPLTSIVNYVDLLKRENENAKYYIHVLEEKSQRLKQLTEDLVETSKITSGILVCDD
DKEIVEAIEIYLMQEGY-DVEKAYDGIQAVEIMKNKKIDLMIIDVMMPKLDGIRATLQIRKES-RVPIII
LSAKTEDADKILGLNVGADDYVTKPFNPLELVARVK

>EUR_30220_HK_Classic|Eubacterium_rectale_DSM_17629|Pair_EUR_30210|HisKA_233-294/EUR_30210_RR_OmpR|Eubacterium_rectale_DSM_17629|Pair_EUR_30220|Response_reg_4-112
-KKQQMSALAHDIKTPLTIVRGNAELLSELTTEQKKNITYVLNGTTQIQSYVKQLIDVTK----ILAVDD
EPAILEMIESILNKDGH-LVTKVSNPLK-INMEELHRYDLILLDIMMPGIDGFELCKRIRALV-DCPILF
LTAKTEENSLVNGLSLGADDYISKPFGVMELRARIN

>OTT_0302_HK_Classic|Orientia_tsutsugamushi_str._Ikeda|Pair_OTT_0301|HisKA_296-361/OTT_0301_RR_PrrA|Orientia_tsutsugamushi_str._Ikeda|Pair_OTT_0302|Response_reg_4-116
---DIARKVAHEINNPLTPIQLSASMLADDTIMFTKYLNIISRHAKDIETIIKEFADFAKI---VLIIDD
EHDVRALLSDIVKSKGF-TPTTAENSSEALSILDVKLPKIVILDVWLRGLDGLGILEIIRKKHPLVPVII
ISGHATIETAVTAIKMGAYDYVEKPFTADKIVTVL-

>BMASAVP1_0009_HK_Classic|Burkholderia_mallei_SAVP1|Pair_BMASAVP1_0010|HisKA_242-307/BMASAVP1_0010_RR_OmpR|Burkholderia_mallei_SAVP1|Pair_BMASAVP1_0009|Response_reg_3-112
-LSQFSSNLAHDMRTPLTNLLAEAQVALSTADEYRDVIESSIDEYQRLSRMIEDMLFLARSDN-ILIVED
EPKTGMYLRKGLTEAGF-IADWVEDGVTGLHQAETEEYDLIILDVMLPGHDGWTVLERLRRAH-STPVLF
LTARDDVGDRVKGLELGADDYVVKPFDFVELVARVR

>BMASAVP1_0558_HK_Classic|Burkholderia_mallei_SAVP1|Pair_BMASAVP1_0559|HisKA_230-295/BMASAVP1_0559_RR_OmpR|Burkholderia_mallei_SAVP1|Pair_BMASAVP1_0558|Response_reg_16-125
--RSFAANSAHELRTPIAAALAQTQRLIAPAEPLRERARRVEGALHTLSRVSEQLMQLAKAEDGVLLVED
DPWLGEAVRAQIEKDGH-PTDCVASLAHARRHVAVAPYDLILLDLLLPDGRGLDFLRELRAGGSTVPVII
LTALDQVANRIAGLNAGADDYLIKPFDLSELSARV-

>BMASAVP1_1230_HK_Classic|Burkholderia_mallei_SAVP1|Pair_BMASAVP1_1231|HisKA_74-141/BMASAVP1_1231_RR_NtrC|Burkholderia_mallei_SAVP1|Pair_BMASAVP1_1230|Response_reg_13-125
ALGQMAAGITHELNQPLAAIMTLSSNAVRRSADLTRNLELVNDLAGRMGKIVAHMKGFARHES-VYVIED
DAAVRLGCSQALALEGI-GVREFEDAESALAALKRDPPAAIVSDVRLPGMGGLALLDSMKAHPADIPVIL
MTGHGDVAMAVGAMRCGAYDFIEKPFHSDRLVDTV-

>BMASAVP1_A0604_HK_Classic|Burkholderia_mallei_SAVP1|Pair_BMASAVP1_A0603|HisKA_214-278/BMASAVP1_A0603_RR_OmpR|Burkholderia_mallei_SAVP1|Pair_BMASAVP1_A0604|Response_reg_66-174
--KAFVADAAHELRTPLAAVQIQAQLVARDDVSRREAIVDLQSGVTRATRLAEQLLALARAEPGILLVED
DRMIAEGVRKALKADGC-AVDWVQDGDAALTALGGEAYDLLLLDLGLPKRDGIDVLRTLRARGLALPVLI
LTARDAVADRVKGLDAGADDYLVKPFDLDELAARM-

>BMASAVP1_A0994_HK_Classic|Burkholderia_mallei_SAVP1|Pair_BMASAVP1_A0993|HisKA_223-276/BMASAVP1_A0993_RR_OmpR|Burkholderia_mallei_SAVP1|Pair_BMASAVP1_A0994|Response_reg_5-115
----MLAGVAHDLRTPLARMRLRAEMMDD-----ARLRDGVVRDVDSMTHIVDQFLVFAHGD--ILIVDD
DQELRDLLRDYLVRQGI-EVSVLHDAASLEKRLERERPDLIVLDLMMPGVDGLTVLRQLRAAGDDIPVIM
LTARADDVDRIVGLELGADDYLGKPFNPRELLARA-

>BMASAVP1_A1087_HK_Classic|Burkholderia_mallei_SAVP1|Pair_BMASAVP1_A1088|HisKA_639-709/BMASAVP1_A1088_RR_OmpR|Burkholderia_mallei_SAVP1|Pair_BMASAVP1_A1087|Response_reg_10-119
-RNSLLSAISHDLRTPLTAIVGLSSMLANSPAREDELVDAIHDEALRMTGIVTNLLDMARLQAGVVLIED
EKQIRRFVRSALEEEGI-AVFDAETGRQGLIEAATRKPDLAIVDLGLPDGDGLDVIRELRGWS-EMPVIV
LSARTHEEEKVAALDAGADDYLTKPFGVSELLARIR

>BMASAVP1_A1297_HK_Classic|Burkholderia_mallei_SAVP1|Pair_BMASAVP1_A1296|HisKA_206-272/BMASAVP1_A1296_RR_OmpR|Burkholderia_mallei_SAVP1|Pair_BMASAVP1_A1297|Response_reg_5-117
MRRDFVANVSHELKTPLTVLSGFLETMRESDDERARYLELMEQQASRMRHIVTDLLVLAKLEG-ILVIED
EPAISELISVNLQHAGHCPI-RAYNAEQAQSLISDVLPDLVLLDWMLPGKSGIAFARDLRNNEKHIPIIM
LTARGDEQDKVLGLEIGADDYVTKPFSPKELMARIK

>BMASAVP1_A1981_HK_Classic|Burkholderia_mallei_SAVP1|Pair_BMASAVP1_A1980|HisKA_228-282/BMASAVP1_A1980_RR_OmpR|Burkholderia_mallei_SAVP1|Pair_BMASAVP1_A1981|Response_reg_12-121
---LMLAGISHDLRTPLARLRLETEM----SPSDQATKDAMVDDIEQMDRIIAAFIDYAR----ILVVDD
DPRLRDLLRRYLGEQGF-NVYVAENATAMNKLWVRERFDLLVLDLMLPGEDGLSICRRLRGSNDRTPIIM
LTAKGEDVDRIVGLEMGADDYLPKPFNPRELVARI-

>BMASAVP1_A2231_HK_Classic|Burkholderia_mallei_SAVP1|Pair_BMASAVP1_A2232|HisKA_637-706/BMASAVP1_A2232_RR_NarL|Burkholderia_mallei_SAVP1|Pair_BMASAVP1_A2231|Response_reg_12-126
-MGEMASSIAHELNQPLAAINNYCSGTLASPETLAPALEKTAQQALRAGMIVKRIREFVKR---VFVVDD
DEAVRDSLRWLLEANGY-RVQCFSSAEQFLDAYQPAQIACLILDVRMSGMSGLELQERLIAENAALPIIF
VTGHGDVPMAVSTMKKGAMDFIEKPFDEAELRKLV-

>BMASAVP1_A2251_HK_Classic|Burkholderia_mallei_SAVP1|Pair_BMASAVP1_A2250|HisKA_154-213/BMASAVP1_A2250_RR_NtrC|Burkholderia_mallei_SAVP1|Pair_BMASAVP1_A2251|Response_reg_6-114
--KQLIRNLAHEIKNPLGGIRGAAQLLEFERDELREYTQVIIKESDRLQTLVDRLLEPHR----IWIVDD
DQSIRWVLEKALARESF-ATRSFANVRDALAALDQETPQVLVSDIRMPGGSGLELLQAMHDRLPGLPVII
MTAFSDLDSAVAAFQGGAFEYLAKPFDVDKAVELI-

>BMASAVP1_A2670_HK_Classic|Burkholderia_mallei_SAVP1|Pair_BMASAVP1_A2671|HisKA_272-335/BMASAVP1_A2671_RR_OmpR|Burkholderia_mallei_SAVP1|Pair_BMASAVP1_A2670|Response_reg_3-113
-QKRFIADAAHQMKTPLAGLRTQAEFALRVNADVAHSLEQIATSSEQAARLVTQLLALARAEN-ILIAED
DSILADGLTRSLRQSGY-AVDHVRNGVEADTALSMQTFDLLILDLGLPRMSGLEVLRRLRARNSNLPVLI
LTAADSVDERVKGLDLGADDYMAKPFALNELEARV-

>BMASAVP1_A2691_HK_Classic|Burkholderia_mallei_SAVP1|Pair_BMASAVP1_A2689|HisKA_326-423/BMASAVP1_A2689_RR_unclassified|Burkholderia_mallei_SAVP1|Pair_BMASAVP1_A2691|Response_reg_44-155
-IGQLAAGVAHEINNPIGFVNANLNTLRSR-----DILALIDESIDRVRRIVCDLRDFSRP---ILIVDD
EPSILSALKRLLRTARY-QVVTAESGAAALDVLAVGEVDLIISDMRMPCMTGAEFLARAQTLHPDTMRIL
LTGYSEIDAVVSAIEGGVYRYLNKPWDDHDLLLTV-

>BMASAVP1_A2799_HK_Classic|Burkholderia_mallei_SAVP1|Pair_BMASAVP1_A2798|HisKA_540-608/BMASAVP1_A2798_RR_PrrA|Burkholderia_mallei_SAVP1|Pair_BMASAVP1_A2799|Response_reg_4-115
-WGEVARRLAHEIKNPLTPIQLSAERLQMDADVLKRGATTIVNQVAAMKRMVDDFRDYAR----ILVVDD
EMGIRELLSEILSDEGH-VVDVAENAQAARDYRLRQAPDLVLLDIWMPDTDGVTLLKEWASQGLTMPVIM
MSGHATIDTAVEATKIGALDFLEKPITLQKLLKSV-

>BMASAVP1_A2913_HK_Classic|Burkholderia_mallei_SAVP1|Pair_BMASAVP1_A2914|HisKA_201-234/BMASAVP1_A2914_RR_PrrA|Burkholderia_mallei_SAVP1|Pair_BMASAVP1_A2913|Response_reg_7-116
-LGVQAATVAHEMGTPLSTIAMLTEELREL-ARYDADLKVLEEQMSQCTSALARLR---------LVIDD
NEVFAGTLARGLERRGY-AVRQAHNKDEALKLAGAEKFEFITVDLHLGNDSGLSLIAPLCDLQPDARILV
LTGYASIATAVQAVKDGADNYLAKPANVESILAAL-

>BMASAVP1_A3275_HK_Classic|Burkholderia_mallei_SAVP1|Pair_BMASAVP1_A3276|HisKA_239-303/BMASAVP1_A3276_RR_OmpR|Burkholderia_mallei_SAVP1|Pair_BMASAVP1_A3275|Response_reg_3-113
-QRRFIADAAHQLRTPIAVIDTQIQCARQGDAALAALLASMQRSSRRMADVTDKLLLLAHAEA--LLVED
NAELAHWIVDLLRGEGF-GVDSAPDGESADTVLKAQRYDALLLDMRLPGMSGKELLARLRRRGDNVPVLM
LTAHGSVDDKVDCFSAGADDYVVKPFESRELVARIR

>BMASAVP1_A3387_HK_Classic|Burkholderia_mallei_SAVP1|Pair_BMASAVP1_A3386|HisKA_233-298/BMASAVP1_A3386_RR_OmpR|Burkholderia_mallei_SAVP1|Pair_BMASAVP1_A3387|Response_reg_3-113
-QRKFIADAAHQLRTPLTAIKLHAEQAARD-PQQALAVRELRSAADRAVRLSNQLLSLARAEPG-LLIED
DRPIARGIQSSLEQAGF-TVDMVHDGIFAEQALAQNRHELVILDLGLPGIDGMTLLSRFRQTNRHTPVIV
LTARDELNDRVQGLNSGADDYMLKPFEPAELEARIR

>LILAB_00990_HK_Classic|Myxococcus_fulvus_HW-1|Pair_LILAB_00995|HisKA_471-539/LILAB_00995_RR_CheY|Myxococcus_fulvus_HW-1|Pair_LILAB_00990|Response_reg_1-113
AKSQFLANMSHEFRTPLNAILGYTNMLLQLNPAQKRNLTRIDSNGRHLLEVINEILDITRIEAGVLVVDD
YQDAREMYAEYLEFSGF-RVAEAKNGQEALDKAFELHPDIILMDLSLPIMDGWEATRRLKNDDRTIPVVA
LTGHAMTGQSDEAKGAGCDSFVTKPCLPDALVDEV-

>LILAB_02050_HK_Classic|Myxococcus_fulvus_HW-1|Pair_LILAB_02055|HisKA_282-349/LILAB_02055_RR_OmpR|Myxococcus_fulvus_HW-1|Pair_LILAB_02050|Response_reg_9-119
MKTDFVSLVSHELRTPLTSIRMFIETLGRDPAQMQEVLTLLMRETERLSIFVERVLDWARIEGGILVVED
DLSILTGLSMNLRFEGY-EVLQAQDGRTGLARALDESPDLVVLDVMLPELNGFEVLKELRQRGRDTPVVV
LSAKGLEPDKILGLNLGADDYVVKPFGLQELLARIK

>LILAB_02645_HK_Classic|Myxococcus_fulvus_HW-1|Pair_LILAB_02650|HisKA_202-272/LILAB_02650_RR_NtrC|Myxococcus_fulvus_HW-1|Pair_LILAB_02645|Response_reg_7-118
--QDVARALAHELKNPLTAMKLSLARLSRDSTRITEAVALLQEEVDLLMRMTQSFSTFARLP--ILVVDD
DSGVLKALRGLLSDEGF-TPVEARSTAEATRALPEGPPAMMLLDLRMPGETGLELLARLPRPF-ATPVVV
LSGEASPAEAVQALRLGATDFVEKPPSPERLLTAIR

>LILAB_02770_HK_Classic|Myxococcus_fulvus_HW-1|Pair_LILAB_02765|HisKA_232-293/LILAB_02765_RR_NtrC|Myxococcus_fulvus_HW-1|Pair_LILAB_02770|Response_reg_6-112
--DAFTRRVAHDLISPLAPLKGYLTLIRRNDAGALEMLAQCESSAVRMGELIEALLRFCRAG--ILVVDD
DPQARDLLQRLLGPLGA--VTQAPDPRRATERIAEGAFDLVLTDMAMPEGDGLKVLHEVKAQLPDTPVVV
VTAFGNIEGALDSIQQGAFDYLAKPFDVDAILR---

>LILAB_02970_HK_Classic|Myxococcus_fulvus_HW-1|Pair_LILAB_02975|HisKA_284-350/LILAB_02975_RR_NtrC|Myxococcus_fulvus_HW-1|Pair_LILAB_02970|Response_reg_9-119
-LGRFSAQMAHDLKNPIAAMKGAAQYLKEPWDGHGEFLDLLLEQVERLDRVVDTYQRLARVE--VLLVDD
DPAVAKVLGALLTQAGL-TTHAARDGQEALALLASKPVDVVVSDVRMPGMDGLQVLAEVSRGWPDVPVIL
LTAHGTVPLAVEAMKAGAADFVLKPFDREEIL----

>LILAB_03250_HK_Classic|Myxococcus_fulvus_HW-1|Pair_LILAB_03245|HisKA_605-667/LILAB_03245_RR_NtrC|Myxococcus_fulvus_HW-1|Pair_LILAB_03250|Response_reg_1-108
ALGELSAIVAHEVRNPLGVIFNAVASLRRPGGDAAMLLDILGEESDRLNRIVGDLLDYTRP------VDD
QRNMRATTALLLRAENY-TVFEAATGEEALAQLASGSIDLLLTDLKMEPMDGLTLLRRALEVAPRLQVIM
MTAFGSIESAVEAMRLGAYDYVTKPFKESELRYRV-

>LILAB_04010_HK_Classic|Myxococcus_fulvus_HW-1|Pair_LILAB_04015|HisKA_260-322/LILAB_04015_RR_NtrC|Myxococcus_fulvus_HW-1|Pair_LILAB_04010|Response_reg_1-102
--GKMASGVAHELGTPLNVVMGRAKMISSEGEEVGECAQIISQQAQHMTAIIRQLLDFARRR--------
---MRAMLEKGLTRRGF-TPVAMPSADEALVRLAAEDFDVVLTDLRMPGMDGLALCERIALNRPDIPVVV
VTAFGSLETAVAAIRAGAYDFVTKPIDVDALVLV--

>LILAB_09120_HK_Classic|Myxococcus_fulvus_HW-1|Pair_LILAB_09115|HisKA_268-330/LILAB_09115_RR_NtrC|Myxococcus_fulvus_HW-1|Pair_LILAB_09120|Response_reg_8-118
-VGQLSAGLAHEIGSPLLILNGRAQGLAALPEDVRRNARILVEQSERIERIVRQLLDLARR----LILDD
DAGVVDFLRESLDARGYEAVG-RTSPEEALALFEREPFDLVITDVEMPRMRGTEVLEALLTRKPGQLVVL
ITAFGGVELAVAAVKAGACDFVTKPFNIDALVLT--

>LILAB_11520_HK_Classic|Myxococcus_fulvus_HW-1|Pair_LILAB_11515|HisKA_216-273/LILAB_11515_RR_PrrA|Myxococcus_fulvus_HW-1|Pair_LILAB_11520|Response_reg_14-122
SLATLAAGAAHELSTPLSTIAVVAKEVERTSESVREDLRLIRQQVDRCRDVLVQM----------LLVDD
DATLRERLARAFRERGW-DVTTAGDYDEALAAARRESPEYAVVDLRMPGRSGLEVVRDLLAVDASTRVIV
LTGYGSIATTVDAIRLGAVNYLPKPADVDDVLAA--

>LILAB_14485_HK_Classic|Myxococcus_fulvus_HW-1|Pair_LILAB_14490|HisKA_388-453/LILAB_14490_RR_OmpR|Myxococcus_fulvus_HW-1|Pair_LILAB_14485|Response_reg_8-118
-KSDFVATVSHELRTPLASIRLLAETLEWEGTDARDYPARIVREADGLGFLVENLLSFNRIDKG-LLVED
DANLRLALRDNLEQGGY-AVEEATCVREAREHLGRREFQLILLDVMLPDGDGYTLCRALREEGVTTPVLM
LTARTLEDDVVRGFESGAQDYLGKPYRLRELLARV-

>LILAB_15320_HK_Classic|Myxococcus_fulvus_HW-1|Pair_LILAB_15315|HisKA_235-293/LILAB_15315_RR_PrrA|Myxococcus_fulvus_HW-1|Pair_LILAB_15320|Response_reg_12-120
SLSTLAAGAAHELSTPLGTIAIAANELDAAPQEALEDARLIRDEVERCRDILERM---------VLVVDD
DERFRERLVRAFVRHGF-QAQGAATTQAALEAARTLRPRYAVVDLRLPDGSGLELVRELKALDANTTVVV
LTGYGSIATAVEAVRRGATHYLAKPADVDDILLA--

>LILAB_16305_HK_Classic|Myxococcus_fulvus_HW-1|Pair_LILAB_16310|HisKA_234-289/LILAB_16310_RR_OmpR|Myxococcus_fulvus_HW-1|Pair_LILAB_16305|Response_reg_7-116
-LERHLADVAHDLKTPIASLQLSLELASTPTEPAAALLRQGLEDTVYLTSLVDNL---------ILVVED
DAPIAAGIVRGLKLAGF-QVALATDGVLALEMAEREQPDLVVLDLNLPGQDGFEVMEAWRFRL-RVPVIV
LTARQELEARLRSFGLGAADYLPKPFWMEELVARIR

>LILAB_21600_HK_Classic|Myxococcus_fulvus_HW-1|Pair_LILAB_21595|HisKA_387-452/LILAB_21595_RR_OmpR|Myxococcus_fulvus_HW-1|Pair_LILAB_21600|Response_reg_14-124
-KSDFVATVSHELRTPLASIRLLGETLERRTPEVRDYPARIVQAADGLHFLVENILSFNRIDKGVLIVED
DAHLRVGLRDNLLDEGY-LVAEAPNTRDAERLLAERAFDLLILDVMLPGEDGYSFCRRLRTQGNKSMVLM
LTARSLEDDILKGFEVGAQDYLTKPYRLRELLARVR

>LILAB_22535_HK_Classic|Myxococcus_fulvus_HW-1|Pair_LILAB_22540|HisKA_106-173/LILAB_22540_RR_CheY|Myxococcus_fulvus_HW-1|Pair_LILAB_22535|Response_reg_12-123
--VRYLSMASHDLRGSLANVRSYAALLLNLEPKVQRGLETILRNADRSLAFSQDFFDASRADL-VLVVDD
DPDILEALSEILEAEGF-EIRRARNGKEALERLEPEPPNLILLDLMMPVMDGWEFAQRMRQKPPEIPLIV
LSADR--NVGSKASDIGAVGHLAKPFELNDLLDMV-

>LILAB_25015_HK_Classic|Myxococcus_fulvus_HW-1|Pair_LILAB_25010|HisKA_231-292/LILAB_25010_RR_OmpR|Myxococcus_fulvus_HW-1|Pair_LILAB_25015|Response_reg_3-113
-QERLIARAAHELRTPLALMRTGLDLALRGAEELRTVLEENRREVDRLAGVAGALLELSAA----LLVED
EERMAKLLRRGLGEEGH-LVDTCRTAEDALEQAGEVAYDAIILDWALPGMDGVALLRRWRERGLMTPVLM
LTARGTVGERVTGLRAGADDYLVKPFAFEELLARL-

>LILAB_26590_HK_Classic|Myxococcus_fulvus_HW-1|Pair_LILAB_26585|HisKA_276-343/LILAB_26585_RR_OmpR|Myxococcus_fulvus_HW-1|Pair_LILAB_26590|Response_reg_5-113
ALRDFLANTTHDVMTPLTVLQGHLSALQQR-GEALEVVGDAMGEAHYIASLVHNLAAAARLEAGILLVED
APQLGAQIVEHLRGAGF-EPAWWREGR-VLAPGELPDVSLVVLDLMLPGTYGLDMLKSLRAFS-EVPVLI
LSARNDTLDKVRALKLGADDYLTKPFWPEELIERVR

>LILAB_28980_HK_Classic|Myxococcus_fulvus_HW-1|Pair_LILAB_28975|HisKA_326-391/LILAB_28975_RR_OmpR|Myxococcus_fulvus_HW-1|Pair_LILAB_28980|Response_reg_7-116
--RSFAANVSHEFKTPLASIQGAVELLRDSPEQRARFLANVDADARRLTRLVQRLLELARADS-VLVVDD
DPHLREIVRFALEQGGF-RVDEAPDGRAALAQVDRALPALIVLDIMMPELDGLAVCREVRRKH-ELPIVF
LSSRDDEVDRILGLELGGDDYLTKPFSPRELVARVK

>LILAB_29115_HK_Classic|Myxococcus_fulvus_HW-1|Pair_LILAB_29110|HisKA_199-257/LILAB_29110_RR_NtrC|Myxococcus_fulvus_HW-1|Pair_LILAB_29115|Response_reg_4-114
-LGTMSAVLAHELRNPLASLKGHAQLLAERDAVLAPKADRVVSEAVRLEQLMNDLLGF------ILVADD
EEGVRSFLAEALEYEGH-SVTTAADGEEAARLMARQGVDLLLTDLRMPGMDGLTLLRKVREEQPDVEVVV
LTAVGTVESAVAAMKAGAFDYLLKPVSPAELRL---

>LILAB_30885_HK_Classic|Myxococcus_fulvus_HW-1|Pair_LILAB_30890|HisKA_253-320/LILAB_30890_RR_NtrC|Myxococcus_fulvus_HW-1|Pair_LILAB_30885|Response_reg_8-118
-KDAFVASASHDLRTPLARLRTAIGLLADLTAQQQRVVELARVACEREIRLVTALLDLTRVQAGVLVVDD
DAELCELISLRLEAKGM-RVTTALTAARGLALLESEEPDAVVLDLRLEGVDGLEVLGQMRARSPDLPVVI
LTAHGTIETAVEAMQRGAYGFLTKPFQDHELFQKL-

>LILAB_31840_HK_Classic|Myxococcus_fulvus_HW-1|Pair_LILAB_31835|HisKA_223-288/LILAB_31835_RR_OmpR|Myxococcus_fulvus_HW-1|Pair_LILAB_31840|Response_reg_4-116
-RKDFVANVSHELRTPITAIRGYAETLQGDPVMAPKMVEIIHRQSERLSELVEDLLELSRLEA-ILIIED
EQDLAGLVDYNLRAAGF-ETETANTGAGGLAKARAHPPDLVLLDLMLPDVAGSEVLRMLKADTRKASVII
VSAKGQESDRVQGLELGADDYVVKPFSVRELLLRV-

>LILAB_33585_HK_Classic|Myxococcus_fulvus_HW-1|Pair_LILAB_33590|HisKA_102-156/LILAB_33590_RR_NtrC|Myxococcus_fulvus_HW-1|Pair_LILAB_33585|Response_reg_4-119
--SRLSSSLSHEIRNPLSSVKMAVQTLARLNDRDKRRLTIANREIRTMERML-------------LIVDD
DVSLLETLKMHFEQPRY-QVATATSAAAGLRAAQEAMPSVVILDMMLPDRTGLEIIEEMKGLCGDARIIL
VTAYHDMETTIRAMKAGAFDYIHKPFDPAAL-----

>LILAB_34405_HK_Classic|Myxococcus_fulvus_HW-1|Pair_LILAB_34400|HisKA_246-307/LILAB_34400_RR_OmpR|Myxococcus_fulvus_HW-1|Pair_LILAB_34405|Response_reg_5-114
-QRELLAAVSHELRTPLARLRVLTELLRD-RGGNPKTLDQVDREVVELDALVGELLASSRLD--VLLIDD
DTRMYELLEQYLGQNGL-SVTHAADGGRGLAALEASAFDAVLLDVMMPGMDGLEVCKRIRARS-RIPVIM
LTAKGDETDRVVGLELGADDYLPKPFSPRELLARL-

>LILAB_36380_HK_Classic|Myxococcus_fulvus_HW-1|Pair_LILAB_36375|HisKA_163-222/LILAB_36375_RR_NtrC|Myxococcus_fulvus_HW-1|Pair_LILAB_36380|Response_reg_7-113
--GRLAAGVAHEVGNPLAGILGYVALARTDTPELKDFLERIDHEVQRIDRIIRGLLDLGRPG--ILVADD
EPSIRHILTLVLTSHGY-DVRAVADGEDALKELNARDYDVLLCDVRMPKKDGLSVLREALAAHPALTAVV
MSAYGSQEQALQAVAAGAFDYVQKPFKPDEIV----

>LILAB_36415_HK_Classic|Myxococcus_fulvus_HW-1|Pair_LILAB_36410|HisKA_312-373/LILAB_36410_RR_NtrC|Myxococcus_fulvus_HW-1|Pair_LILAB_36415|Response_reg_15-125
SLGALSAQLAHELRNPLASMRGSAQLLQDQDGVSQKLTNILMRESDRLARLVEDFLRFAR----VLVVDD
ELSMREYLELLLQREGY-SVTSVAGVKSACDVLAQDGVDLVISDLKLGTGSGLDVLRAARARPASPEVVL
ITAYGTPAAAVEAMREGAYDYICKPFDNEEMRLL--

>dcmb_80_HK_Classic|Dehalococcoides_mccartyi_DCMB5|Pair_dcmb_79|HisKA_340-393/dcmb_79_RR_OmpR|Dehalococcoides_mccartyi_DCMB5|Pair_dcmb_80|Response_reg_5-115
--------LIHDLKTNLTPMITASELFENKTEPLISLSRNITSGVKGLEKRINDLLDLARSE--IVIIED
DLRIVEMIAMALYIRWPNKVISTRFGEEGIEIVSNENPDAVVLDLGLPDIDGLLVLKAIRRYS-DLPVLI
LTVRTIESDIVQGLELGADDYMVKPFKQLELLARL-

>dcmb_84_HK_Classic|Dehalococcoides_mccartyi_DCMB5|Pair_dcmb_85|HisKA_269-334/dcmb_85_RR_OmpR|Dehalococcoides_mccartyi_DCMB5|Pair_dcmb_84|Response_reg_1-107
-KAELLSVVSHELRTPLTSIKGLTDSLLRDDNTKKDFLESIRSETGKLSRLIDDLLDTTKLE-----VDD
DPIIIKFVKANFIADGW-LVTTASNGQEALRILNQNIPDIIVLDVLMPVMDGMETCIQVRKQS-SIPIIM
LSAKGSSFDKIQCLKLGADDYLTKPFDIDELTARVE

>dcmb_94_HK_Classic|Dehalococcoides_mccartyi_DCMB5|Pair_dcmb_93|HisKA_165-228/dcmb_93_RR_OmpR|Dehalococcoides_mccartyi_DCMB5|Pair_dcmb_94|Response_reg_3-115
-RLEFTRALAHELKTPLTVIQAANELMGTLSPELTNISDSIARGVQSLQKRVNELLDLAKGE--IVIIED
EEEIVKILKLTFQRWPSAEILAANYGSKGIQIVEKESPDLVILDLGLPDMDGFDVLDQIRAFSSEVPVLI
LTVTNDEHCIVRALESGADEYIIKPFHQLELLSRV-

>dcmb_121_HK_Classic|Dehalococcoides_mccartyi_DCMB5|Pair_dcmb_122|HisKA_312-377/dcmb_122_RR_OmpR|Dehalococcoides_mccartyi_DCMB5|Pair_dcmb_121|Response_reg_3-114
-RAEFTRILVHELKTPLTPIIAASDMLVKY-DDLHELANQINKGAEELENRMNDLFDLVRGE--ILIIED
NTQTTEVVKLAFKWPDV-RLVEANSGEKGIEMVETAKPDAIILDIGLPDISGYEVLRQIRLFS-ELPVIM
LTVRNEEGDIIKALSLGADDYLVKPFRQMELLARIK

>dcmb_159_HK_Classic|Dehalococcoides_mccartyi_DCMB5|Pair_dcmb_158|HisKA_360-426/dcmb_158_RR_OmpR|Dehalococcoides_mccartyi_DCMB5|Pair_dcmb_159|Response_reg_6-113
-RRDFVANISHELRTPITSLKLLTETLQEDPDVAAGFIDKIHLEVDKLAQLVTELSDLSAIESGILVVED
DATLRELLCYNLAKEGY-QLECAEDGLKALSVYRLFKPALVILDVMIPGIDGFELCRLIRAES-SVPILM
LTARSSEADKVNGLEAGADDYLSKPFGMKELLARM-

>dcmb_181_HK_Classic|Dehalococcoides_mccartyi_DCMB5|Pair_dcmb_180|HisKA_357-419/dcmb_180_RR_OmpR|Dehalococcoides_mccartyi_DCMB5|Pair_dcmb_181|Response_reg_3-114
----HLKALVHEIRTPLTPLLAASDALVNKGTELYNLASSIREGAETLNSRIHDLIELER----ILIVED
NDAAASTISSILKYHDA-KITICRTGYEALESINSDKADLVMLDLGLPDMNGLKVLDEIRPIT-GAPIIV
VTACEEEENVLKALEQGADEYIIKPFRHLEFLARV-

>dcmb_233_HK_Classic|Dehalococcoides_mccartyi_DCMB5|Pair_dcmb_232|HisKA_198-259/dcmb_232_RR_OmpR|Dehalococcoides_mccartyi_DCMB5|Pair_dcmb_233|Response_reg_3-114
SRLEFTRIVVHDLKTPLTSIISSSGVLSNADGKYKALASNIYESTMNLNIRLDELLDMAQ-----LFIED
DKKIVESIFLLFKWPDM-ETKAVHLGKTGIETAYKEDFDIAIIDLGLPDIDGINVLKQIRAFS-SLPILI
LTARNNEQEIFTAFELGADDYITKPFQPLELIARVK

>dcmb_238_HK_Classic|Dehalococcoides_mccartyi_DCMB5|Pair_dcmb_237|HisKA_363-425/dcmb_237_RR_OmpR|Dehalococcoides_mccartyi_DCMB5|Pair_dcmb_238|Response_reg_3-114
---EFTRALVHELKTPLTPIMAASDTLSSKQEPWLNLAQNINKGALNLNKRIDELLDLARGE---LLIED
DAEIIDVVCTIFQSCPNSRVLSASNGRRGIETVESANPDIILLDLGLPDMNGFDVLKQIRTFS-DTPIII
LTVRGDESDVVRGLTLGANDHIIKPFRQMELLARV-

>dcmb_631_HK_Classic|Dehalococcoides_mccartyi_DCMB5|Pair_dcmb_630|HisKA_632-697/dcmb_630_RR_RpfG|Dehalococcoides_mccartyi_DCMB5|Pair_dcmb_631|Response_reg_8-114
SLGELSAGLAHELNNPLTSVLGFSELIQELPEDLRQDIQIISQEAQRAAEIIRNLLTFARRH--VLTVDD
EDTIRRLLYQKITSEGY-KCLTASNATEAMEIVKNHDIALAILDIKMPGLSGMDILPEIRIVSPDTAVIM
ATAISDTDTAINCMKLGAYDYVTKPFKLDAV-----

>dcmb_993_HK_Classic|Dehalococcoides_mccartyi_DCMB5|Pair_dcmb_992|HisKA_246-310/dcmb_992_RR_OmpR|Dehalococcoides_mccartyi_DCMB5|Pair_dcmb_993|Response_reg_5-114
SRQRLLADIAHELRTPLTVIEGTVDGMLDVFAADTHHLTTIKEESATLTRLIKDLRDISLAESGILIADD
EKRIAEILQAYLEREGF-RVIATYDGKTALAKFHEENPDLIILDLMLPEISGWDVCREIRKES-RVPIIM
LTARDELTDKLIGLEIGADDYMTKPFESKELVARVK

>dcmb_1372_HK_Classic|Dehalococcoides_mccartyi_DCMB5|Pair_dcmb_1371|HisKA_322-385/dcmb_1371_RR_OmpR|Dehalococcoides_mccartyi_DCMB5|Pair_dcmb_1372|Response_reg_3-114
--IEFTRALVHELKTPLTPLMGASGALTDDTEPLISLARCIRKSSESLNKRIQELLDFSKGE--IILIED
QEDVVEYMSIALRWPDI-EIQSTASGQEGIDLAAKGTADLITLDLGLSDVSGFEVLKAIRLFS-QVPIII
ITVRSDEIDIVKGLDLGAQEYIVKPFGQMEFLARI-

>dcmb_1377_HK_Classic|Dehalococcoides_mccartyi_DCMB5|Pair_dcmb_1378|HisKA_161-223/dcmb_1378_RR_OmpR|Dehalococcoides_mccartyi_DCMB5|Pair_dcmb_1377|Response_reg_4-115
-RTEFYKALVHELKTPLTPIVLNSEVLEDLEGESKKLANNINIASLELLTRINELYDMAKGE--ILIIED
DLKTADAFSSIFRLTWPAEIMVTSNGEQGIQKIEDRQPEIVILDIGLPDISGFDVIREVRRFT-DVPIIV
ITARTDELDVVKALELGANDFISKPPRKMELIARIK

>dcmb_1387_HK_Classic|Dehalococcoides_mccartyi_DCMB5|Pair_dcmb_1386|HisKA_369-425/dcmb_1386_RR_OmpR|Dehalococcoides_mccartyi_DCMB5|Pair_dcmb_1387|Response_reg_3-114
-------ALVHELRTPLTPIILASDALHSVDNKLKSLVNNINNGASELNTRISELLDLARGE---LIIED
DPQIIDAISSVLKWSNI-RVLSSTSGKGGIELVESQNPDAVLLDLGLPDIDGFDVLRQIRAFS-LVPIII
ITVCEDENILVKAFELDANDYLVKPFRQLELIARL-

>dcmb_1423_HK_Classic|Dehalococcoides_mccartyi_DCMB5|Pair_dcmb_1424|HisKA_203-266/dcmb_1424_RR_OmpR|Dehalococcoides_mccartyi_DCMB5|Pair_dcmb_1423|Response_reg_8-118
----FTLALIHELKSPLTPILSSSETLSRPDSLNAELARNIYHGAKSLNACISELLDLAKSE---LIIED
NEDIVQAVSLAFQIRWPSTIFSTASGEEGVLKVEDNNPSFVIVDLNLTDINGFEVIKEIRTFS-KVPVIV
LSIKNSEADIVRALELGADDYILKPFHQLELTSRVN

>dcmb_1439_HK_Classic|Dehalococcoides_mccartyi_DCMB5|Pair_dcmb_1440|HisKA_168-231/dcmb_1440_RR_OmpR|Dehalococcoides_mccartyi_DCMB5|Pair_dcmb_1439|Response_reg_3-114
---TFTRALVHELKTPLTSMLATSELLSKLAEEPNLYMKCLYAGIQDLNLRIDELLDIARGE--ILIIED
DYKIVQAISFALKICWPDATLSASRGENGLKIIEEQSPNLIILDLSLPDMDGLEVLKDARLFC-DTPIII
LTVRAEESDVVEALELGANEYIIKPFRQMELLARIR

>E11023_02450_HK_Classic|Chlamydia_trachomatis_E/11023|Pair_E11023_02455|HisKA_151-214/E11023_02455_RR_unclassified|Chlamydia_trachomatis_E/11023|Pair_E11023_02450|Response_reg_6-115
-LGKIAATLAHEIRNPLTSISGFATLLKESSERHQRMLNVIIEGTRSLNSLVSSMLEYTKIQ--ILIIDD
DPHILALLSEILGARNF-SVSSAPGVKQAIKQISNCPFDLIISDMNMPDGSGLDIIQYTKQHRPQTPILV
ITAFGTIQNAVEAMRFGAFNYLTKPFSPEALFTLI-

>Q7A_121_HK_Classic|Methylophaga_sp._JAM1|Pair_Q7A_122|HisKA_200-265/Q7A_122_RR_OmpR|Methylophaga_sp._JAM1|Pair_Q7A_121|Response_reg_5-117
MRRDFVANVSHELRTPLTVLRGYLETLTTDQELWQQALPIMQQQSQRMHLMIKDLLALSQLETGVLLVED
DAAIRDMINFSLRQAGF-TCEAVKDGETGLDWLKNQQPDMILLDWMLPGIDGIEFIRRLRANEASIPVIM
LTAKGESEDMVKGLSVGADDYINKPFSPPELIARIK

>Q7A_254_HK_Classic|Methylophaga_sp._JAM1|Pair_Q7A_255|HisKA_494-562/Q7A_255_RR_PrrA|Methylophaga_sp._JAM1|Pair_Q7A_254|Response_reg_8-118
-WGEVARRLAHEIKNPLTPIQLSAERLQHQTETLQKLTDTIVQQVEAMKDMVNEFSDYARS---ILVVDD
EPDIRELIKDILEDEAY-RVVTASNGEEARLVFNQNQPQLVLLDIWMPDVDGITLLKEFKQQNKSVTIVM
MSGHGTIETAVEATRSGANDFIEKPLSMAKLLRAV-

>Q7A_401_HK_Classic|Methylophaga_sp._JAM1|Pair_Q7A_402|HisKA_269-330/Q7A_402_RR_NtrC|Methylophaga_sp._JAM1|Pair_Q7A_401|Response_reg_11-124
ALGQLSAGVAHELGAPLTVVDGRASRLLRENENDVKELNEIRQQAARMTSIIQQLLSFGRS---ILLIED
DQALARLISDELEAEGW-NLEIHHQLQSALDWLNINQPALIVTDLRLPDGNGMQVVEQVVTHWQRPGLIV
ITAFGSVRQAVQALQAGADDFLTKPLDLEHFLLAV-

>Q7A_626_HK_Classic|Methylophaga_sp._JAM1|Pair_Q7A_627|HisKA_271-329/Q7A_627_RR_NtrC|Methylophaga_sp._JAM1|Pair_Q7A_626|Response_reg_5-117
ALGELVPLVAHNIRNPLAGIRAAAQVIEEANEESRAVLKDIIVAVDRLENWVTSLLM--------LLIED
ERLFAKSVKRRLEREGY-KVNIADTITNGVVLLNNEPPDVLLLDVRLPDGNGLDVLNAIRVDGQNLPVIM
MTAYGELEDAVNAMKSGASDYLKKPVDLDELMLTI-

>Q7A_707_HK_Classic|Methylophaga_sp._JAM1|Pair_Q7A_706|HisKA_217-279/Q7A_706_RR_OmpR|Methylophaga_sp._JAM1|Pair_Q7A_707|Response_reg_8-119
---MFIKTASHELRTPIAILSGALDVIKRLSAADKQTMRRIRQTVNHMQIEVNTLLALLRNEQ-ILIVED
QVALAENLFEFFEDTHY-ELDFAADGLTALHLLATNDYDVIVLDIMLPGLSGYEICRRVRQDLKNTPIIM
VTAKGTLPDKEEGFGVGADDYLVKPFDLRELQLRI-

>Q7A_1292_HK_Classic|Methylophaga_sp._JAM1|Pair_Q7A_1293|HisKA_135-191/Q7A_1293_RR_NtrC|Methylophaga_sp._JAM1|Pair_Q7A_1292|Response_reg_9-120
-QQQVVRGLAHEIKNPLGGLRGAAQLLERASDDLKEYTRIIINEADRLQNLMTRML----------IVDD
DRSIRWVLQKALEAVDI-TVKAFESGDLVLEQLKRGTPDVLVSDIRMPGLDGLQLLAEIQRKQPDLPVII
MTAYSDLDSAVSVYEGGAFEYLPKPFDVDEAVDLV-

>Q7A_1310_HK_Classic|Methylophaga_sp._JAM1|Pair_Q7A_1311|HisKA_228-296/Q7A_1311_RR_OmpR|Methylophaga_sp._JAM1|Pair_Q7A_1310|Response_reg_4-114
--HRFLRYTSHELRTPISVIRNNIELQYKLNPMHKDIVDRINRASLTMQHLTETLLWLSREDN-VLLIED
DLDLAQTVMDYLQLEAI-SCDHASNGAAGLNLLQQNYYDVLLLDLNLPRIDGLTVCERLRHEGSDIPVLM
LTARDQLTDKQAGFTAGTDDYLVKPFELKELVMRI-

>Q7A_1361_HK_Classic|Methylophaga_sp._JAM1|Pair_Q7A_1362|HisKA_312-377/Q7A_1362_RR_PrrA|Methylophaga_sp._JAM1|Pair_Q7A_1361|Response_reg_6-115
SLGRLTASIAHEIRNPLSAISHASELLAEGDASVSKLTEIIQRHSVRMDNIIETILEMSRRK---LIVDD
EPDILDLLSMTLSGMSI-DCVTAESIAEAERLLAQQSFDLCFTDMRLPDGDGLELVKKIQTSYPELPIAV
VTAYGNMDLAITALKSGAFDFVSKPLKLRVLRELV-

>Q7A_1373_HK_Classic|Methylophaga_sp._JAM1|Pair_Q7A_1372|HisKA_230-291/Q7A_1372_RR_OmpR|Methylophaga_sp._JAM1|Pair_Q7A_1373|Response_reg_11-120
-QRHLTSDLSHELRTPLTRVELALSIAEQ-SNPNDESLQRIRHECLQMRELVEDALTLAWLEN-ILIIED
DLVLNHQLKQLLENQSF-VVCQCFNGEQGLLTAVSNHFDLILLDISLPQRDGYSVLNTLRKTR-QTPVII
LTAHGAEEERILGFKNGADDYLPKPFNFTELVLRI-

>Q7A_1585_HK_Classic|Methylophaga_sp._JAM1|Pair_Q7A_1584|HisKA_237-297/Q7A_1584_RR_OmpR|Methylophaga_sp._JAM1|Pair_Q7A_1585|Response_reg_3-112
--RRFTGDVAHELRTPLAGIKTQLQVARLQGGKAMHALVQAEKATDRLQRTLDQLLLLARVEG-VLIVED
DALMGEGIQAGLTALGI-QAEWVVNAGGAETAMATASFDAVILDLGLPDQDGMHLLSRWREHGNNLPVLI
LTARDAVPDRVSGLQAGADDYMSKPFDLTELAARL-

>Q7A_1771_HK_Classic|Methylophaga_sp._JAM1|Pair_Q7A_1770|HisKA_284-351/Q7A_1770_RR_OmpR|Methylophaga_sp._JAM1|Pair_Q7A_1771|Response_reg_4-113
--ATLLSSVSHDLRTPLSSIIGASSSLRESTDDQQLLIQTIEDEAHRLDRHIQNLLDMTRLSQGILLIED
EVQIKKFLRISLEAHHH-KVLEARLGEQGLAIMVEQQVDLLIVDLGLPDMDGQDVIKALRKWS-QIPIIV
LSVRSSEDEKVQALDAGANDYVTKPFGISELMARVR

>Q7A_1811_HK_Classic|Methylophaga_sp._JAM1|Pair_Q7A_1812|HisKA_228-294/Q7A_1812_RR_OmpR|Methylophaga_sp._JAM1|Pair_Q7A_1811|Response_reg_3-113
-LSHFSADIAHELRTPLTNLIIQTQVLGKTLEEYRELLYSNLEEQERLAKMINDILWLAKSDHG-LLVED
EVKTGDYLQKGLSEAGF-QVNLVRNGLDGHHLAMTEAFDLIVLDVMLPDVDGWRILQSLREAECQTPVLF
LTARDTVDDRVKGLELGADDYLVKPFAFAELLARIR

>Q7A_1957_HK_Classic|Methylophaga_sp._JAM1|Pair_Q7A_1956|HisKA_246-308/Q7A_1956_RR_OmpR|Methylophaga_sp._JAM1|Pair_Q7A_1957|Response_reg_3-113
--KRFIIDASHELRTPLSILQLHAQNLNSTEQEKQQAISAIDTGSKRMVHLVNQLLAMARIEQ-ILLIED
DQLLALGIITALKRMGY-QLEHCTTGLHAKQAVLNGEFALMILDLGLPDGSAVPLIKSIRKNGHSLPILV
LTAQDQIEIKLAALNNGADDYLVKPTDVREIEARI-

>Q7A_1979_HK_Classic|Methylophaga_sp._JAM1|Pair_Q7A_1980|HisKA_220-277/Q7A_1980_RR_OmpR|Methylophaga_sp._JAM1|Pair_Q7A_1979|Response_reg_3-113
--QRFAADAAHELRTPISALQIHLHNLRQY-GVNTEDWQLMQAAVDRMGHLVNQILMLYR----ILLIED
DLSLAQGLMRSLRHDRF-TVNHLSLGRQAINSIKTAAPDIVILDLGLPDMDGTAVLAEIRKVNASLPILV
LTARGSINDRVIGLDAGADDYLAKPFDIDELLARL-

>Q7A_2374_HK_Classic|Methylophaga_sp._JAM1|Pair_Q7A_2373|HisKA_162-226/Q7A_2373_RR_NtrC|Methylophaga_sp._JAM1|Pair_Q7A_2374|Response_reg_6-116
-MGEMAARLAHQIRTPLSSATLYLAPLLKETEQTTQFARRLHDSLSHMEQLVRNMLAFSRGD--IMVVED
DANLRTALCDTLELAGY-KVTSTDHGQKALDKLANEPIGLLLSDLQMQPMDGHTLLKKARAMLPSLPVVL
MTAYGSVQSAVEAMHEGACDYLMKPFEADDLLQRVQ

>Q7A_2721_HK_Classic|Methylophaga_sp._JAM1|Pair_Q7A_2722|HisKA_212-274/Q7A_2722_RR_OmpR|Methylophaga_sp._JAM1|Pair_Q7A_2721|Response_reg_3-114
--RSFTAAASHELRTPLTVMMGALDVLSAHSPASQRALERINRACTEMLAFIEATLLLSREES-VLVIED
NRDIAANIADYLEPKGH-VLDFATTGPHGLKLALSERYDVIVLDIMLPGLNGMEVCRRLRNEGNDVPVLM
LTARDQLDDKLEGFQAGADDYLVKPFSVKELEVRL-

>Q7A_2907_HK_Classic|Methylophaga_sp._JAM1|Pair_Q7A_2906|HisKA_229-292/Q7A_2906_RR_OmpR|Methylophaga_sp._JAM1|Pair_Q7A_2907|Response_reg_4-113
-QKRLLHDVSHELRSPLARMQAAIGLAQQSPDKTAKMLDRVERESERIDHLIGELLNLSRLEN-VLIIDD
DVILSGLFQDYLEEEKF-QVRTADTATEGLQLALQGEFDIVILDVMLPDMSGTEVLKAIRQQS-HVPILM
FTAKGDDVDRIMGLESGADDYVPKPCTPRELIARIK

>COB47_0067_HK_Classic|Caldicellulosiruptor_obsidiansis_OB47|Pair_COB47_0066|HisKA_342-407/COB47_0066_RR_OmpR|Caldicellulosiruptor_obsidiansis_OB47|Pair_COB47_0067|Response_reg_6-115
MRKQFVADVSHELRTPITTIKTYSETLLDDETVKREFLSVIIKECDRMTRLITDLLYLSRLDSGILVVDD
EKPIVDIIKFNLEKEGY-KVTTSYDGEDALNRIKSGNFDMVLLDVMLPKIDGFSVCKKVREFS-DVPIIM
ITAKADEVDKVLGLELGADDYITKPFGIRELIARIR

>COB47_0245_HK_Classic|Caldicellulosiruptor_obsidiansis_OB47|Pair_COB47_0246|HisKA_237-302/COB47_0246_RR_OmpR|Caldicellulosiruptor_obsidiansis_OB47|Pair_COB47_0245|Response_reg_3-112
-RRDFIANTTHELRTPLSIIKSYAEAIYDNKDQIKEYAYSIMVEADHLNNLINEILELSKLQSGILLIED
EEKLRKIMKLYLEKEGF-EVEEASDGNEAIEKFQPSMYSVVILDVMLPQKDGWSVLREIRKKD-DTPVIM
LTARGEDDDKIFGFELGADDYVVKPVSPKEIVARVK

>COB47_0269_HK_Classic|Caldicellulosiruptor_obsidiansis_OB47|Pair_COB47_0270|HisKA_237-301/COB47_0270_RR_OmpR|Caldicellulosiruptor_obsidiansis_OB47|Pair_COB47_0269|Response_reg_3-113
--RRFLSDASHELRTPLATIKALVEELERTKDRYHQQLHYIYREILKMNKIISQLFMLSRCEEGILIVED
QESLAHTIARRLQEVGY-STDITFDGQEGLHFATSTSYDLIILDIMLPKIDGINLLKLIRLKGIQTPVLC
LTAKDSIEDRVIGLDAGADDYLVKPFSFDELLARIR

>COB47_0834_HK_Classic|Caldicellulosiruptor_obsidiansis_OB47|Pair_COB47_0833|HisKA_237-302/COB47_0833_RR_OmpR|Caldicellulosiruptor_obsidiansis_OB47|Pair_COB47_0834|Response_reg_6-115
-QIRFLQNISHELKTPLTSVRGYAEMLKEDKSKMESAADKIIWHVDRLKSLINQIIDLTKIES-VYVVDD
EKDILELVSEYLTQKGY-AVRTFESGESFLGEFEKSEPDIVILDIMLPDIDGYEICKRIRKNS-DVPIIM
LSAKGEELDKVLGLELGSDDYISKPFSLSELEARIK

>COB47_1068_HK_Classic|Caldicellulosiruptor_obsidiansis_OB47|Pair_COB47_1067|HisKA_346-411/COB47_1067_RR_OmpR|Caldicellulosiruptor_obsidiansis_OB47|Pair_COB47_1068|Response_reg_4-116
-RSDFVANVSHELKTPLTSIKGFVETLKDDKDVALKFLNIIEVEVERLVRLINDLLYLSEIEN-ILIVDD
EQHILELLKFNLRKEGY-NTFEADSGVQALEILKNNKVDLVILDIMMSDKDGYEVLKEIRFNRKNLPVIL
LSAKSEEIDKILGLELGADDYITKPFSVKELVVRV-

>COB47_1099_HK_Classic|Caldicellulosiruptor_obsidiansis_OB47|Pair_COB47_1098|HisKA_246-310/COB47_1098_RR_OmpR|Caldicellulosiruptor_obsidiansis_OB47|Pair_COB47_1099|Response_reg_3-112
-RKSFISNVSHELRSPLTSIRGFVEGILDPDDKRDFYLTLVKEEVIKLNNLINQLLELSRLE--ILVIDD
DIKICEVIKLYLEKEGF-EVVVTHNGMDGISVFKNEMPDLVILDIMLPKKDGYEVCRELRKIS-NIPIIM
LTAKGETFDKVLGLELGADDYIVKPFDPKELIARIK

>SbBS512_E0319_HK_Classic|Shigella_boydii_CDC_3083-94|Pair_SbBS512_E0318|HisKA_203-268/SbBS512_E0318_RR_OmpR|Shigella_boydii_CDC_3083-94|Pair_SbBS512_E0319|Response_reg_5-117
ARRNFFANVSHELRTPLTVLQGYLEMMDEEGAVREKALHTMREQTQRMEGLVKQLLTLSKIEA-ILVVED
EAPIREMVCFVLEQNGF-QPVEAEDYDSAVNQLNEPWPDLILLDWMLPGGSGIQFIKHLKRESRDIPVVM
LTARGEEEDRVRGLETGADDYITKPFSPKELVARIK

>SbBS512_E0554_HK_Classic|Shigella_boydii_CDC_3083-94|Pair_SbBS512_E0555|HisKA_664-730/SbBS512_E0555_RR_OmpR|Shigella_boydii_CDC_3083-94|Pair_SbBS512_E0554|Response_reg_4-113
-RNALLAALSHDLRTPLTVLFGQAEILLDEGSPHARQASEIRQHVLNTTRLVNNLLDMARIQSGVLIVED
EQAIRRFLRTALEGDGM-RVYEAETLQRGLLEAATRKPDLIILDLGLPDGDGIEFIRDLRQWS-AVPVIV
LSARSEESDKIAALDAGADDYLSKPFGIGELQARL-

>SbBS512_E0915_HK_Classic|Shigella_boydii_CDC_3083-94|Pair_SbBS512_E0914|HisKA_235-299/SbBS512_E0914_RR_OmpR|Shigella_boydii_CDC_3083-94|Pair_SbBS512_E0915|Response_reg_40-149
-LSQFADDLAHELRTPINALLGQNQVTLSQTRSIAEYQKTIAGNIENISRLTENILFLARAD--ILLIED
NQRTQEWVTQGLSEAGY-VIDAVSDGRDGLYLALKDDYALIILDIMLPGMDGWQILQTLRTAK-QTPVIC
LTARDSVDDRVRGLDSGANDYLVKPFSFSELLARVR

>SbBS512_E1155_HK_Classic|Shigella_boydii_CDC_3083-94|Pair_SbBS512_E1154|HisKA_240-304/SbBS512_E1154_RR_OmpR|Shigella_boydii_CDC_3083-94|Pair_SbBS512_E1155|Response_reg_13-122
MRRDFMADISHELRTPLAVLRGELEAIQDVRKFTPETVASLQAEVGTLTKLVDDLHQLSMSDEGILIVED
EPKLGQLLIDYLRAASY-APTLISHGDQVLPYVRQTPPDLILLDLMLPGTDGLTLCREIRRFS-DIPIVM
VTAKIEEIDRLLGLEIGADDYICKPYSPREVVARV-

>SbBS512_E1307_HK_Classic|Shigella_boydii_CDC_3083-94|Pair_SbBS512_E1308|HisKA_272-330/SbBS512_E1308_RR_OmpR|Shigella_boydii_CDC_3083-94|Pair_SbBS512_E1307|Response_reg_3-111
----TLTDLTHSLKTPLAVLQSTLRSLRSEKMSVSDAEPVMLEQISRISQQIGYYLHRASMRGGVLVVED
NALLRHHLKVQIQDAGH-QVDDAEDAKEADYYLNEHLPDIAIVDLGLPDEDGLSLIRRWRSNDVSLPILV
LTARESWQDKVEVLSAGADDYVTKPFHIEEVMARM-

>SbBS512_E1795_HK_Classic|Shigella_boydii_CDC_3083-94|Pair_SbBS512_E1794|HisKA_211-269/SbBS512_E1794_RR_OmpR|Shigella_boydii_CDC_3083-94|Pair_SbBS512_E1795|Response_reg_7-113
SKKQLIDGIAHELRTPLVRLCYRLEMSD---NLSAAESQALNRDISQLEALIEELLTYARLDR-IVFVED
DAEVGSLIAAYLAKHDM-QVTVEPRGDQAEETILRENPDLVLLDIMLPGKDGMTICRDLRAKW-SGPIVL
LTSLDSDMNHILALEMGACDYILKTMPPAVLLARL-

>SbBS512_E3460_HK_Classic|Shigella_boydii_CDC_3083-94|Pair_SbBS512_E3459|HisKA_238-301/SbBS512_E3459_RR_OmpR|Shigella_boydii_CDC_3083-94|Pair_SbBS512_E3460|Response_reg_3-113
--RRFTSDAAHELRSPLTALKVQTEVAQLDPQARKKALLQLHSGIDRATRLVDQLLTLSRLDS-ILLIED
DMLIGDGIKTGLSKMGF-SVDWFTQGRQGKEALYSAPYDAVILDLTLPGMDGRDILREWREKGQREPVLI
LTARDALAERVEGLRQGADDYLCKPFALIEVAARL-

>SbBS512_E3783_HK_Classic|Shigella_boydii_CDC_3083-94|Pair_SbBS512_E3784|HisKA_234-293/SbBS512_E3784_RR_OmpR|Shigella_boydii_CDC_3083-94|Pair_SbBS512_E3783|Response_reg_7-117
--TLLMAGVSHDLRTPLTRIRLATEMM---SEQDGYLAESINKDIEECNAIIEQFIDYLR----ILVVDD
DMRLRALLERYLTEQGF-QVRSVANAEQMDRLLTRESFHLMVLDLMLPGEDGLSICRRLRSQSNPMPIIM
VTAKGEEVDRIVGLEIGADDYIPKPFNPRELLARIR

>SbBS512_E4345_HK_Classic|Shigella_boydii_CDC_3083-94|Pair_SbBS512_E4344|HisKA_131-186/SbBS512_E4344_RR_NtrC|Shigella_boydii_CDC_3083-94|Pair_SbBS512_E4345|Response_reg_8-116
--RDLVRGLAHEIKNPLGCLRGAAQLLSKPDPSLLEYTKVIIEQADRLRNLVDRLL--------VWVVDD
DSSIRWVLERALAGAGL-TCTTFENGAEVLEALASKTPDVLLSDIRMPGMDGLALLKQIKQRHPMLPVII
MTAHSDLDAAVSAYQQGAFDYLPKPFDIDEAVALV-

>SbBS512_E4391_HK_Classic|Shigella_boydii_CDC_3083-94|Pair_SbBS512_E4392|HisKA_238-299/SbBS512_E4392_RR_OmpR|Shigella_boydii_CDC_3083-94|Pair_SbBS512_E4391|Response_reg_4-112
SQQRLLSDISHELRTPLTRLQLGTALLRRR-SGESKELERIETEAQRLDSMINDLLVMSRNQQ-ILLVDD
DRELTSLLKELLEMEGF-NVIVAHDGEQALDLLDDS-IDLLLLDVMMPKKNGIDTLKALRQTH-QTPVIM
LTARGSELDRVLGLELGADDYLPKPFNDRELVARIR

>SbBS512_E4495_HK_Classic|Shigella_boydii_CDC_3083-94|Pair_SbBS512_E4497|HisKA_237-299/SbBS512_E4497_RR_NtrC|Shigella_boydii_CDC_3083-94|Pair_SbBS512_E4495|Response_reg_8-118
ALGHLAAGVAHEIRNPLSSIKGLAKYFAEAGGEAHQLAQVMAKEADRLNRVVSELLELVK----ILVVDD
DISHCTILQALLRGWGY-NVALANSGRQALEQVREQVFDLVLCDVRMAEMDGIATLKEIKALNPAIPVLI
MTAYSSVETAVEALKTGALDYLIKPLDFDNLQATL-

>SbBS512_E4947_HK_Classic|Shigella_boydii_CDC_3083-94|Pair_SbBS512_E4946|HisKA_257-319/SbBS512_E4946_RR_OmpR|Shigella_boydii_CDC_3083-94|Pair_SbBS512_E4947|Response_reg_1-108
----YVYALTHELKSPLAAIRGAAEILREPPEVVARFTDNILTQNARMQALVETLLRQARLEN----VED
EQGIADTLVYMLQQEGF-AVEVFERGLPVLDKARQLVPDVMILDVGLPDISGFELCSQLLALHPALPVLF
LTARSEEVERLLGLEIGADDYVAKPFSPREVCARV-

>BCGMEX_0502_HK_Classic|Mycobacterium_bovis_BCG_str._Mexico|Pair_BCGMEX_0503|HisKA_157-221/BCGMEX_0503_RR_OmpR|Mycobacterium_bovis_BCG_str._Mexico|Pair_BCGMEX_0502|Response_reg_4-113
ARRDFVANVSHELKTPVGAMALLAEALLADSETVRRFAEKVLIEANRLGDMVAELIELSRLQG-VLIVED
EESLADPLTFLLRKEGF-EATVVTDGPAALAEFDRAGADIVLLDLMLPGMSGTDVCKQLRARS-SVPVIM
VTARDSEIDKVVGLELGADDYVTKPYSARELIARIR

>BCGMEX_0781_HK_Classic|Mycobacterium_bovis_BCG_str._Mexico|Pair_BCGMEX_0780|HisKA_249-312/BCGMEX_0780_RR_OmpR|Mycobacterium_bovis_BCG_str._Mexico|Pair_BCGMEX_0781|Response_reg_23-133
-MRQFITDASHELRTPLTTIRGFAELYRQAARDVGMLLSRIESEASRMGLLVDDLLLLARLDA-VLVVDD
EANIVELLSVSLKFQGF-EVYTATNGAQALDRARETRPDAVILDVMMPGMDGFGVLRRLRADGIDAPALF
LTARDSLQDKIAGLTLGGDDYVTKPFSLEEVVARL-

>BCGMEX_0925c_HK_Classic|Mycobacterium_bovis_BCG_str._Mexico|Pair_BCGMEX_0926c|HisKA_232-294/BCGMEX_0926c_RR_OmpR|Mycobacterium_bovis_BCG_str._Mexico|Pair_BCGMEX_0925c|Response_reg_13-123
--RDFAAVSSHELRTPLTAMRTNLEVLSTPDDQRKEVLNDVIRTQSRIEATLSALERLAQG---VLVVDD
DSDVLASLERGLRLSGF-EVATAVDGAEALRSATENRPDAIVLDINMPVLDGVSVVTALRAMDNDVPVCV
LSARSSVDDRVAGLEAGADDYLVKPFVLAELVARVK

>BCGMEX_1009_HK_Classic|Mycobacterium_bovis_BCG_str._Mexico|Pair_BCGMEX_1008|HisKA_239-311/BCGMEX_1008_RR_OmpR|Mycobacterium_bovis_BCG_str._Mexico|Pair_BCGMEX_1009|Response_reg_5-113
-QARLVTDAGHELRTPLTSLRTNVELLMAPKQEMVDLRADVLAQIEELSTLVGDLVDLSRGDAGILVVDD
DRAVRESLRRSLSFNGY-SVELAHDGVEALDMIASDRPDALVLDVMMPRLDGLEVCRQLRSTGDDLPILV
LTARDSVSERVAGLDAGADDYLPKPFALEELLARM-

>BCGMEX_1057c_HK_Classic|Mycobacterium_bovis_BCG_str._Mexico|Pair_BCGMEX_1056c|HisKA_633-700/BCGMEX_1056c_RR_OmpR|Mycobacterium_bovis_BCG_str._Mexico|Pair_BCGMEX_1057c|Response_reg_4-113
-RRSLLSAVSHDLRTPLAAAKVAVSSLRTSPEDTAELLATIEESIDQLTALVANLLDSSRLAAGVLVIDD
EPQILRALRINLTVRGY-QVITASTGAGALRAAAEHPPDVVILDLGLPDMSGIDVLGGLRGWL-TAPVIV
LSARTDSSDKVQALDAGADDYVTKPFGMDEFLARL-

>BCGMEX_1062c_HK_Classic|Mycobacterium_bovis_BCG_str._Mexico|Pair_BCGMEX_1063c|HisKA_277-344/BCGMEX_1063c_RR_OmpR|Mycobacterium_bovis_BCG_str._Mexico|Pair_BCGMEX_1062c|Response_reg_34-144
-MRQFITDASHELRTPLAAIQGYAELTRQLPPTTEYALARIESEARRMTLLVDELLLLSRLSEGVLLVDD
EPALTNLVKMALHYEGW-DVEVAHDGQEAIAKFDKVGPDVLVLDIMLPDVDGLEILRRVRESDVYTPTLF
LTARDSVMDRVTGLTSGADDYMTKPFSLEELVARL-

>BCGMEX_3272c_HK_Classic|Mycobacterium_bovis_BCG_str._Mexico|Pair_BCGMEX_3273c|HisKA_296-362/BCGMEX_3273c_RR_OmpR|Mycobacterium_bovis_BCG_str._Mexico|Pair_BCGMEX_3272c|Response_reg_8-117
-QRRFTSDVSHELRTPLTTVRMAADLIYDLDPTLRRSTELMVSELDRFETLLNDLLEISRHDAGILVVDD
DASLAEMLTIVLRGEGF-DTAVIGDGTQALTAVRELRPDLVLLDLMLPGMNGIDVCRVLRADS-GVPIVM
LTAKTDTVDVVLGLESGADDYIMKPFKPKELVARVR

>BCGMEX_3824c_HK_Classic|Mycobacterium_bovis_BCG_str._Mexico|Pair_BCGMEX_3825c|HisKA_248-312/BCGMEX_3825c_RR_OmpR|Mycobacterium_bovis_BCG_str._Mexico|Pair_BCGMEX_3824c|Response_reg_11-121
--RQFVADASHELRTPLAAIRGYTELTQRDPEAVAHAMSRVASETERITRLVEDLLLLARLDSGVLVVDD
EPVLAEMVSMALRYEGW-NITTAGDGSSAIAAARRQRPDVVVLDVMLPDMSGLDVLHKLRSENPGLPVLL
LTAKDAVEDRIAGLTAGGDDYVTKPFSIEEVVLRL-

>RATSFB_0210_HK_Classic|Candidatus_Arthromitus_sp._SFB-rat-Yit|Pair_RATSFB_0209|HisKA_253-314/RATSFB_0209_RR_OmpR|Candidatus_Arthromitus_sp._SFB-rat-Yit|Pair_RATSFB_0210|Response_reg_5-116
-KNEFISTVSHELRTPLTSIKGWAITLQYNDPDLLNGLKIIEGETERLSSMVEELLDFSK----ILLVEN
EVSIRQFLKINFDREGF-HVIEADRGDTAIEIALLEKPQVVLLDVGLEGMDGFQVCSNLRKHFPKMGIIM
LTARSQEMERVMGLEFGADDYVVKPFNPLEVMLRV-

>RATSFB_0298_HK_Classic|Candidatus_Arthromitus_sp._SFB-rat-Yit|Pair_RATSFB_0297|HisKA_200-258/RATSFB_0297_RR_OmpR|Candidatus_Arthromitus_sp._SFB-rat-Yit|Pair_RATSFB_0298|Response_reg_3-113
----FITNAGHEIKTPLAIILANTEVMEMF-NGENEWTKSTINQVKRLDGLVKRLLSLSKMDE-ILLAED
EKELSNAIVAILKHNYY-SVDCVYNGEDALDWILNDEYDLIILDIMMPKIDGLNVLKILREKNVDVPVLI
LTAKGEIDDRVIGLDLGADDYMCKPFDIKEFLARV-

>RATSFB_0679_HK_Classic|Candidatus_Arthromitus_sp._SFB-rat-Yit|Pair_RATSFB_0680|HisKA_190-253/RATSFB_0680_RR_OmpR|Candidatus_Arthromitus_sp._SFB-rat-Yit|Pair_RATSFB_0679|Response_reg_5-117
--TEFISNITHELKTPLTSIIGFADTLKNENENDRQFYDIISKEAIRLNNLISDILIFSEIQT-ILIVED
EFNIVELLRYNLTKNGF-DVKYVLDGLDIINIVTEFKPELILLDLMLTGKDGFEICSELSNNEKKIPIII
VSSKSREFDKVLALNLGADDYICKPFSINEIVARIK

>RATSFB_0976_HK_Classic|Candidatus_Arthromitus_sp._SFB-rat-Yit|Pair_RATSFB_0977|HisKA_229-295/RATSFB_0977_RR_OmpR|Candidatus_Arthromitus_sp._SFB-rat-Yit|Pair_RATSFB_0976|Response_reg_4-113
-QKQFVHDASHELRTPLTILKGHLQMLNRDPETLDKSLKIASEELERLIKLVNDLLNLNKMET-ILVIED
EKNIASFLKMELEYEGY-EVENSYDGKEGLEKALNTNFNLIILDLMIPYLNGLEVCRRIRKSK-NTPIIM
LTARDSVMDKVSGFQMGADDYLVKPFAIEELLARIE

>RATSFB_1285_HK_Classic|Candidatus_Arthromitus_sp._SFB-rat-Yit|Pair_RATSFB_1286|HisKA_245-310/RATSFB_1286_RR_OmpR|Candidatus_Arthromitus_sp._SFB-rat-Yit|Pair_RATSFB_1285|Response_reg_8-117
-RREFLSNVSHELRTPLTTIIGFLSGILDSPENHIEKLTIVYDEVKRLSRLVNDLLDLNAIESGVLIVDD
DVNILEVLKMYLGNSGY-DIRSCSDGREVQEIFPDYKPNLVILDIMMPILDGTEVLKWIRRDS-SVPIIM
LTAKGELFDKCLALELGADDYMVKPFEPKELLARIK

>ABC0044_HK_Classic|Bacillus_clausii_KSM-K16|Pair_ABC0045|HisKA_275-340/ABC0045_RR_NtrC|Bacillus_clausii_KSM-K16|Pair_ABC0044|Response_reg_4-113
--GEMAAGVAHELNSPLTAILGNSQLILRNHDSLFPLLTDIKNCGDRCKRIINSLLTFSRQD--ILIIDD
EVEVGNFLSHLFTSKGY-KVRVVNSKKEFDAIFDHHQFQGAMIDLKLPDANGLALLKHVKRRQPHCKVII
MTGYSTIKTAVEAMKLGASDYIEKPFDDIDLLEK--

>ABC0389_HK_Classic|Bacillus_clausii_KSM-K16|Pair_ABC0390|HisKA_217-284/ABC0390_RR_OmpR|Bacillus_clausii_KSM-K16|Pair_ABC0389|Response_reg_4-114
-QDRFVSDASHELRTPLLVIQGYADLLERDIAIRQEAISSIKKEASYINKLVERLLLLAKSGQ-ILLIED
DAAIARYLELELKHEGF-ELIIENDGEGGLAKALLEKFDVILLDVMLPKISGIEVLRRLRKSKETTPVIL
LTAKGEVSDKVTGLDSGANDYMTKPFFIEELLARIR

>ABC0528_HK_Classic|Bacillus_clausii_KSM-K16|Pair_ABC0529|HisKA_215-280/ABC0529_RR_OmpR|Bacillus_clausii_KSM-K16|Pair_ABC0528|Response_reg_6-115
-RRFMIAAIAHDLRTPLFALRGYLDGLEQSPDKITKYVAVCKEKSRQLDRLVEDLFTFTTME--ILVVDD
DQSIADLLRDFLENDHF-YVLTASNTEEAWEAFQQSAVDCLILDIMMPGENGFAFCRRIRAKS-DVPILF
LSARSADVDKIRGLTLGGDDYIVKTASPGEIVARV-

>ABC1170_HK_Classic|Bacillus_clausii_KSM-K16|Pair_ABC1169|HisKA_85-152/ABC1169_RR_OmpR|Bacillus_clausii_KSM-K16|Pair_ABC1170|Response_reg_4-113
-QRKMLANISHDLKTPLTVMIAYIEKLELPEQERMRIIGRLHEKTEQVISQMNKFFALAKLEAGILLVED
DPEISDLVKAHLENEGY-RVLTAADGEEAARLFANGGVDLVLLDLMLPKMNGMTLLKQIRVHS-SVPILI
LSAKGSDLDKALGLGFGADDYIAKPFSLIELTARVQ

>ABC1176_HK_Classic|Bacillus_clausii_KSM-K16|Pair_ABC1177|HisKA_141-208/ABC1177_RR_OmpR|Bacillus_clausii_KSM-K16|Pair_ABC1176|Response_reg_6-115
SKDQLVVNLAHDLRTPLTSVLGYLDLLKDTKEQVRHYLTIAFTKSTHLERLIDELFEITKMN--ILIADD
EEEIADLLAIHLEKEGY-SVAKAADGQEAIHIVETQPIDLLILDIMMPKMDGYEVTRRIRETH-NMPIIF
LSAKTSDFDKVHGLVIGADDYITKPFTPIELVARVN

>ABC1206_HK_Classic|Bacillus_clausii_KSM-K16|Pair_ABC1207|HisKA_237-297/ABC1207_RR_OmpR|Bacillus_clausii_KSM-K16|Pair_ABC1206|Response_reg_4-112
AKGEQIGALAHDLKIPVTVIKGNAELLSLQQEEQSAYTHYILNAVHKIEQYISQLIHLSHTD--ILAVDD
EQDILVLIQNILQRDGH-KVDTIAQPDKVA-LNAFAGYDLILLDVMMPHLNGFDLCEKIRPIV-DCPILF
LTAKAEEAAVVEGFTSGGDDYISKPFSIRELSARVN

>ABC1524_HK_Classic|Bacillus_clausii_KSM-K16|Pair_ABC1523|HisKA_233-298/ABC1523_RR_OmpR|Bacillus_clausii_KSM-K16|Pair_ABC1524|Response_reg_6-114
-QKTFIQHASHELKTPIMVIKSYSQSVKDPKENLEQTMDVITEEANRMERRVIDMLYYTKLDQ-IYLVED
EANLSEVLKAYLQKEGW-NVTVFLDGNAAIEAVPDK-PHLWVLDIMLPGTDGYQVLKAIKEQE-DTPVIF
ISARDQDLDRVLGLEMGSDDYLAKPFLPQELIIRV-

>ABC1836_HK_Classic|Bacillus_clausii_KSM-K16|Pair_ABC1835|HisKA_369-435/ABC1835_RR_OmpR|Bacillus_clausii_KSM-K16|Pair_ABC1836|Response_reg_7-116
-RKDFIANVSHELRTPISMLQGYSEAMVDSDEERKEVAQIIYDESLRMGRLVNELLDLARMEAG-LVVDD
EERIRRLLRMYLEREEY-QIEEASNGEEALELALAKEYDLILLDVMMPGMDGVEMCQELRKKK-ATPVMM
LTAKGEEANRVQGFEVGADDYIVKPFSPREVVLRV-

>ABC1860_HK_Classic|Bacillus_clausii_KSM-K16|Pair_ABC1859|HisKA_243-301/ABC1859_RR_OmpR|Bacillus_clausii_KSM-K16|Pair_ABC1860|Response_reg_3-112
-RKKLIAAISHDLRTPLTSIRAYAEGMNAHPDKREEYSKVILAKTEYMQRLIEDLLIFSQV---ILLIED
DRSIATIVKEYLERESF-KVVWQADGESGYHAFCEGAYQLVLIDLMLPKMDGFALCEKIRASS-EVPIIV
VSAKQTDFDKVQSFGLGADDYVTKPFSPLELTARV-

>ABC2710_HK_Classic|Bacillus_clausii_KSM-K16|Pair_ABC2711|HisKA_363-428/ABC2711_RR_OmpR|Bacillus_clausii_KSM-K16|Pair_ABC2710|Response_reg_5-115
-RKDFVANVSHELKTPVTSIKGFAETLLDDPVLSKQFTEIIWKESDRLQMLIVDLLELSKIEN-ILVVDD
EPSISTLLQYNLEQAGF-EVETKLDGQAGFDRAKEADFDLIILDLMLPGMDGMDVCRQLRQEQIFVPILM
LTAKDDEFDKVLGLELGADDYMTKPFSPREVTARV-

>ABC3228_HK_Classic|Bacillus_clausii_KSM-K16|Pair_ABC3227|HisKA_130-187/ABC3227_RR_OmpR|Bacillus_clausii_KSM-K16|Pair_ABC3228|Response_reg_4-113
---MFINQWVHHMKTPVSVISLLIQEGKQ-TLTDKEWLDDISAENDRFRHGLELMLHLARLDH-IYIVED
DQQIRRIMADHLERYGY-RVTWAENFETIKQEFVAIQPDLVLLDINLPLYDGFYWCRQIRTVS-NAPVLF
ISARTDDMNQVMAIENGGDDYITKPFHLEVLLAKV-

>ABC3552_HK_Classic|Bacillus_clausii_KSM-K16|Pair_ABC3553|HisKA_249-304/ABC3553_RR_OmpR|Bacillus_clausii_KSM-K16|Pair_ABC3552|Response_reg_4-113
-RSEFISSVSHDLKTPLTIMKANAQMLERKDEQHKTYIANMIGEIERTEKLVQEL---------ILIVDD
EIQITSIVGELLQEEGY-QTTVANDGMNAIKLIKEQDFDLIILDIMMPYVNGLDVCRSVREFT-DVPILF
VTARTSMNDQINGLNIGGDDYINKPFTHEQLLARIK

>ABC3642_HK_Classic|Bacillus_clausii_KSM-K16|Pair_ABC3641|HisKA_138-206/ABC3641_RR_OmpR|Bacillus_clausii_KSM-K16|Pair_ABC3642|Response_reg_6-116
AKQEWIAGISHDLKTPLTYITGYSTLLLTSTEEARSFTQEIYDKGKHMEELIQDLNL-------ILIVDD
EIGIVKLLEITLEKENFIHIDKATTGKEALQLTKEKTFNLILLDIMLPDISGFELCTEIRRNT-DTPIIF
VSSRATDFDKLTGLGIGGDDYITKPFNPLEVIARI-

>ABC4009_HK_Classic|Bacillus_clausii_KSM-K16|Pair_ABC4010|HisKA_242-303/ABC4010_RR_OmpR|Bacillus_clausii_KSM-K16|Pair_ABC4009|Response_reg_6-115
-RNAFLANVAHELRTPLSYMIGYAEGIQEV-IERNKGMAVIEKEAKRLDRLVNDLLDLAQLEG-VLVVDD
EPELLELVVTYLRKESY-RALTADNGADALKRIEQDAVDLVILDVMMEGMDGFHVCERIRQKH-SLPVIM
LTARGNEADKVRGLKTGADDYMVKPFSPKELMARVE

>ABC4098_HK_Classic|Bacillus_clausii_KSM-K16|Pair_ABC4099|HisKA_381-448/ABC4099_RR_OmpR|Bacillus_clausii_KSM-K16|Pair_ABC4098|Response_reg_5-114
-RREFVANVSHELRTPLTTMKSYLEALADDEDIAPRFLEVTQKETDRMIRLVNDLLQLSKIDS-ILVVDD
EKSIADILKFNLEKEGF-DVTCAYDGNEALERVKERKPDLMLLDIMLPYKDGMEVCREVRKQY-DLPIIM
LTAKDSEIDKVLGLELGADDYVIKPFSTRELLARVK

>Rh054_03335_HK_Classic|Rickettsia_heilongjiangensis_054|Pair_Rh054_03340|HisKA_269-326/Rh054_03340_RR_OmpR|Rickettsia_heilongjiangensis_054|Pair_Rh054_03335|Response_reg_8-118
-KTTMLAMISHDLRTPLTRMKLQLELMEE-----SEEIEGLKQDILTMQQMINSYLDFAKGES-ILIVDD
DSRILALLKQFLNKNAF-LVSTASSVIEAKNLLKTSNYDLIILDVMLPEITGLDFATTIRDAGNNIPIVM
LTALSEADDRVKGLEAGASDYITKPFEPRELLLRI-

>RAF_ORF0551_HK_Classic|Rickettsia_africae_ESF-5|Pair_RAF_ORF0552|HisKA_272-329/RAF_ORF0552_RR_OmpR|Rickettsia_africae_ESF-5|Pair_RAF_ORF0551|Response_reg_8-118
-KTTMLAMISHDLRTPLTRMKLQLELMEE-----SEEIEGLKQDILTMQQMINSYLDFAKGES-ILIVDD
DSRILALLKQFLNKNAF-LVSTTSSVIEAKNLLKTSNYDLIILDVMLPEITGLDFATTIRDAGNNIPIVM
LTALSEADDRVKGLEAGASDYITKPFEPRELLLRI-

>ANH9381_0996_HK_Classic|Aggregatibacter_actinomycetemcomitans_ANH9381|Pair_ANH9381_0995|HisKA_241-298/ANH9381_0995_RR_OmpR|Aggregatibacter_actinomycetemcomitans_ANH9381|Pair_ANH9381_0996|Response_reg_4-112
--QSLLSSISHELRTPLTRLQLATALLRR-RLGDSNEIQRIDTEAQRLDKMVSDLLQLSRQQ--ILLVDD
DAELTELLAQLLDLEGF-QVNVANNGKEALELLDHS-YDLILLDIMMPVLNGIETLKQIRKNY-STPVMM
LTARGDDIDRILGLELGADDYLPKPFNDRELVARIK

>EGYY_02400_HK_Classic|Eggerthella_sp._YY7918|Pair_EGYY_02390|HisKA_220-287/EGYY_02390_RR_OmpR|Eggerthella_sp._YY7918|Pair_EGYY_02400|Response_reg_3-112
-QTEFVQNASHELRTPLAVMQTTSELLLDRIVDRFEDVNVITSETKRLSHLVDDLMALSLDDAG-LIVED
DRLLSNALARTLA-DTY-DINQAFDGEEGLFYAAQDVYDLVVLDVMLPQRDGFSVLEALRAREVNTPVLM
LTAKGTTADKLRGLRAGADDYLTKPFDRDELLARIE

>EGYY_03250_HK_Classic|Eggerthella_sp._YY7918|Pair_EGYY_03260|HisKA_94-160/EGYY_03260_RR_OmpR|Eggerthella_sp._YY7918|Pair_EGYY_03250|Response_reg_8-117
--AAFISDVAHELRTPLTAIRGNAEMLADPPDMHEKFCSIIIDESERLSRLTNDLLTLQRIED-ILVVDD
EPSITEFVSYALKKEGF-YTDVVDNGEDALELATKNPYDLFVLDIMLPGMDGYELCRRLRSKT-SVPVLF
LSARDTELDKVVGLEIGGDDYLAKPFGVRELIARVR

>EGYY_03880_HK_Classic|Eggerthella_sp._YY7918|Pair_EGYY_03870|HisKA_310-371/EGYY_03870_RR_OmpR|Eggerthella_sp._YY7918|Pair_EGYY_03880|Response_reg_8-117
--RRLTTDVAHELRTPLMAIQSTVEAMVDVFEADEERLETVNSEVQRLSRLVDAILKLSRLEN-ILLVED
EKAIRDAVTAYLERENY-WVTAVGDGQEALEEFSKHHFDLVILDLMLPRVPGERVCRAIRDNS-DVPIIM
LTAKGEVEDRIIGLELGADDYLVKPFSPRELVARA-

>EGYY_06090_HK_Classic|Eggerthella_sp._YY7918|Pair_EGYY_06080|HisKA_684-751/EGYY_06080_RR_OmpR|Eggerthella_sp._YY7918|Pair_EGYY_06090|Response_reg_7-116
-RSNLLRTISHDLRTPLTSISGDADMLLDERAQRERLYRDIHDDAQWLIALVENLLSITRIENGILVVED
DTAVRRLVVTTLDVHGY-AVREAKTVAQALLELSSQPPDLAILDLGLPDGDGVDVIRTLREWS-SLPVIV
LSARLEDADKVAALDAGADDYLVKPFSVEELLARL-

>EGYY_06620_HK_Classic|Eggerthella_sp._YY7918|Pair_EGYY_06610|HisKA_153-216/EGYY_06610_RR_OmpR|Eggerthella_sp._YY7918|Pair_EGYY_06620|Response_reg_16-125
-KNELVAYLAHDIKTPLTSVLGYLSLLREPRAARQEYADIAYAKAERLEGLVDEFFEITR----ILIVDD
EKAIADLVGKLLAAEGM-DVRACYSGERALELFERERFDLAILDIMMPGLDGFEVCQRIRTVS-DLPVIF
LSAKDEEVDKVVGLTLGADDYVTKPFKSRELVARVK

>EGYY_10130_HK_Classic|Eggerthella_sp._YY7918|Pair_EGYY_10140|HisKA_323-389/EGYY_10140_RR_OmpR|Eggerthella_sp._YY7918|Pair_EGYY_10130|Response_reg_8-118
-KSDFLAMMSHELRTPLTSIIAFTEFLNRHDEREAETRREIEANSRALLLMINDILEMSRLDAGIMLIDD
DESLHVLIHRIAEEAGY-DFCSAFDGEQGLAVLAAEKPDLLLLDVMMPGMNGFDVCLRMREEGRRIPIIF
LSAKGDIVDKSIGFKAGGDDYVVKPFSSDELLLRI-

>EGYY_16760_HK_Classic|Eggerthella_sp._YY7918|Pair_EGYY_16770|HisKA_129-175/EGYY_16770_RR_OmpR|Eggerthella_sp._YY7918|Pair_EGYY_16760|Response_reg_4-113
----------HEIKTPIAAAHLMAASLHG------PEASKLKGELDRIESYVEQALYYAR----IYLVED
DASLRDELARLLELQGY-AVTTATSFDWIVGEVIAAQPECVILDLKLPGTDGHTICRNLRRES-DVPIIM
LTSSDNEFDEVMSMNLGADDYVTKPYNPAVLLAHI-

>EGYY_18900_HK_Classic|Eggerthella_sp._YY7918|Pair_EGYY_18890|HisKA_245-309/EGYY_18890_RR_OmpR|Eggerthella_sp._YY7918|Pair_EGYY_18900|Response_reg_18-136
-RANWIRGISHDIRTPLSMILGYADSIASTGEEARANAQVIRTQGLKIKDLVTDLNTASKLD--IFIVDD
ERELASMVATILHGAGFTCVDVAHSGTEALTAVDERAFQLFVLDVMMPHMDGFELLTHLRERPAGVPVVF
LTAKDEPFDRVSGLSLGADDYIAKPFLPQELVLRI-

>EGYY_21460_HK_Classic|Eggerthella_sp._YY7918|Pair_EGYY_21450|HisKA_442-506/EGYY_21450_RR_OmpR|Eggerthella_sp._YY7918|Pair_EGYY_21460|Response_reg_7-116
-KSRLYADVSHEMKTPLTVIAANAQFAAQVDRETVVDLHAISAEAKRLGQMVTSLVQLNRT---ILLVED
DLDVLRTNRRILEREGY-TVLCADTLQAARACLGNGRPDALVIDILMPDGSGLDFCTEIRAAT-PAPILF
LTALDEKSEIIEGLVAGGSDYITKPYDVDEFLARV-

>EGYY_22070_HK_Classic|Eggerthella_sp._YY7918|Pair_EGYY_22060|HisKA_252-316/EGYY_22060_RR_OmpR|Eggerthella_sp._YY7918|Pair_EGYY_22070|Response_reg_4-111
-RREQVAALAHDLKTPLTVVRGNLDVVLELPDEERACAVDAAASAARMGEYVRKLIDVSNGDA-ILAVDD
DRAILTMLGRILTKDGH-DLTTTDDPA-RVEALDLGRFDLIVLDVMMPEMDGFELCRRIRDKV-DAPIAF
LTAKSAEEDAVYGLGLGADDYVRKPFGAAELRAKV-

>EGYY_27720_HK_Classic|Eggerthella_sp._YY7918|Pair_EGYY_27730|HisKA_237-302/EGYY_27730_RR_OmpR|Eggerthella_sp._YY7918|Pair_EGYY_27720|Response_reg_5-114
MRRDFSSNVSHEMKTPLQVISGYAELMKNQPADRQKFAGLIYDEAQAMRSLINDVLTLSKLDE--YYVED
DTNIRDLTVYALKQAGF-EAQGFPAAGEFFAACKQQLPDLVLLDIMLPEIDGLEILHMLREDAKHVPVMM
LTAKGTEFDTVSGLDAGADDYLAKPFGMMELVSRVN

>BT0764_HK_Classic|Borrelia_turicatae_91E135|Pair_BT0763|HisKA_154-218/BT0763_RR_NtrC|Borrelia_turicatae_91E135|Pair_BT0764|Response_reg_4-114
---RHARNIAHEIKNPLGAIDINLQLLKKKSTKANNYFKIIKEEINRMDKTVTDFLL--------LVADD
EKNIREGIATYLEEEGY-FVFTASDGKEALETIKNEKIDAIISDLRMPQISGEELLKIVKDKNPNIPFII
LTAHGTVDSAVDAMREGAYDFLTKPVDLERLLLII-

>BARCL_0060_HK_Classic|Bartonella_clarridgeiae_73|Pair_BARCL_0061|HisKA_354-419/BARCL_0061_RR_OmpR|Bartonella_clarridgeiae_73|Pair_BARCL_0060|Response_reg_11-120
--ERFAADVSHELKNPLTSLRSAVETLTKNKAQQTQLLEIIQHDVHRLDRLITDISDASRLDA-IVLVDD
DSNILTSLSFALETEGY-RVESYTDGSAALKNLTVNPPHLAIFDIKMPRMDGMELLRRLRQKS-DIPVIF
LTSKDDEIDELFGLKMGADDFITKPFSQRLLIERVK

>BARCL_0329_HK_Classic|Bartonella_clarridgeiae_73|Pair_BARCL_0330|HisKA_243-299/BARCL_0330_RR_OmpR|Bartonella_clarridgeiae_73|Pair_BARCL_0329|Response_reg_15-124
-RTMMLSGVSHDLRTILTRFKLQLALVSND-------INPLEQDVSDMQ----------------LVIDD
DTRIRNLLSQFLIKNGF-RVSVSANADEAKRQLKSLDFDLLIVDVMMPGENGIDLTHSLRQTK-NVSILM
LTALSEIDNRIHGLEAGADDYLAKPFDPRELLLRI-

>BARCL_0385_HK_Classic|Bartonella_clarridgeiae_73|Pair_BARCL_0384|HisKA_262-317/BARCL_0384_RR_OmpR|Bartonella_clarridgeiae_73|Pair_BARCL_0385|Response_reg_3-113
----QVGNLAHSLKTPLSVIINEVDNMTGQALLLREQTKIMHSQIN------------------ILIVED
DRDLNHQLAKAVKDAGY-VSDSAFNGEDGYFLGSTEPYDAVILDIGLSRMDGIQVVERWRKEGYSMPILM
LTARDRWSDKVRGIDAGADDYVVKPFHLEEVMARL-

>BARCL_0394_HK_Classic|Bartonella_clarridgeiae_73|Pair_BARCL_0393|HisKA_244-309/BARCL_0393_RR_OmpR|Bartonella_clarridgeiae_73|Pair_BARCL_0394|Response_reg_3-113
--RQVSDNIAHDLKTPLTRLRNRAEEAKKTEFEYRQVLDDVIAESDYLIRTFSAILMISRIEAGILIIED
DRETGRYLEKAFLEAGH-AADIAYDGDTGYTLAETIDYDVMVVDRMLPHRDGLSIVAGLRAKGNETPVLI
LSALSQVDDRITGLRAGGDDYLTKPYAFSELLARV-

>BARCL_0602_HK_Classic|Bartonella_clarridgeiae_73|Pair_BARCL_0603|HisKA_509-577/BARCL_0603_RR_NtrC|Bartonella_clarridgeiae_73|Pair_BARCL_0602|Response_reg_5-113
----IARRIAHEIKNPLTPIQLSAERIRRDREVFDQCIDTIVRQVGDIGCMVDEFSSFARM---ILIVDD
EADIRELVAGILDDEGY-ETRMACNSDEALAQISERIPKLIFLDIWLQGLDGLALLDEIKVRYPSLPVVM
ISGHGNIETAVSAIKRGAYDFIEKPFKASRLL----

>SPN034183_01200_HK_Classic|Streptococcus_pneumoniae_SPN034183|Pair_SPN034183_01190|HisKA_119-180/SPN034183_01190_RR_OmpR|Streptococcus_pneumoniae_SPN034183|Pair_SPN034183_01200|Response_reg_5-114
-KGLMIAQLSHDIKTPITSIQATVEGILDKESEQAHYLATIGRQTERLNKLVEELNFL------ILLVDD
EVEITDIHQRYLIQAGY-QVLVAHDGLEALELFKKKPIDLIITDVMMPRMDGYDLISEVQYLSPEQPFLF
ITAKTSEQDKIYGLSLGADDFIAKPFSPRELVLRV-

>SPN034183_05540_HK_Classic|Streptococcus_pneumoniae_SPN034183|Pair_SPN034183_05530|HisKA_231-296/SPN034183_05530_RR_OmpR|Streptococcus_pneumoniae_SPN034183|Pair_SPN034183_05540|Response_reg_3-112
-KVEFLRGASHELKTPLASLKILIENMREY-KNRDQYLGVALGIVDELNHHVLQILSLSSVQ--ILIVED
EEMIREGVSDYLTDCGY-ETIEAADGQEALEQFSSYEVALVLLDIQMPKLNGLEVLAEIRKTS-QVPVLM
LTAFQDEEYKMSAFASLADGYLEKPFSLSLLKVRV-

>SPN034183_07260_HK_Classic|Streptococcus_pneumoniae_SPN034183|Pair_SPN034183_07250|HisKA_216-283/SPN034183_07250_RR_OmpR|Streptococcus_pneumoniae_SPN034183|Pair_SPN034183_07260|Response_reg_4-113
-QQSFVENASHELRTPLAVLQNRLETLFRTIMDVSESIASSLEEVRNMRFLTTSLLNLARRDDGILLVED
DLGLSNSVFDFLD--DFADVMQVFDGEEGLYEAESGVYDLILLDLMLPEKNGFQVLKELREKGITTPVLI
MTAKESLDDKGHGFELGADDYLTKPFYLEELKMRI-

>SPN034183_10960_HK_Classic|Streptococcus_pneumoniae_SPN034183|Pair_SPN034183_10970|HisKA_208-273/SPN034183_10970_RR_OmpR|Streptococcus_pneumoniae_SPN034183|Pair_SPN034183_10960|Response_reg_4-113
-RRLFVSNVSHELRTPLTSVKSYLEALDEE-TVAPDFIKVSLDETNRMMRMVTDLLHLSRIDN-ILIVDD
EKPISDIIKFNMTKEGY-EVVTAFNGREALEQFEAEQPDIIILDLMLPEIDGLEVAKTIRKTS-SVPILM
LSAKDSEFDKVIGLELGADDYVTKPFSNRELQARV-

>SPN034183_18410_HK_Classic|Streptococcus_pneumoniae_SPN034183|Pair_SPN034183_18400|HisKA_221-283/SPN034183_18400_RR_OmpR|Streptococcus_pneumoniae_SPN034183|Pair_SPN034183_18410|Response_reg_5-115
---AFVSNASHELRTPVTSIKGFAETIKGEEEALKDFLDIIYKESLRLEHIVEHLLTLSKAQ--VLLVDD
EEHILRLLDYHLSKEGF-STQLVTNGRKALALAETEPFDFILLDIMLPQLDGIEVCKRLRAKGIKTPIMM
VSAKSDEFDKVLALELGADDYLTKPFSPRELLARVK

>SPN034183_19370_HK_Classic|Streptococcus_pneumoniae_SPN034183|Pair_SPN034183_19380|HisKA_232-297/SPN034183_19380_RR_OmpR|Streptococcus_pneumoniae_SPN034183|Pair_SPN034183_19370|Response_reg_3-112
-KVSFVRGASHELKTPLASLRIILENMQHY-KDHPKYIAKSINKIDQMSHLLEEVLESSKFQ--ILVADD
EEMIREGIAAFLTEEGY-HVIMAKDGQEVLEKFQDLPIHLMVLDLMMPRKSGFEVLKEINQKH-DIPVIV
LSALGDETTQSQVFDLYADDHVTKPFSLVLLVKRIK

>VSAL_II0198_HK_Classic|Aliivibrio_salmonicida_LFI1238|Pair_VSAL_II0197|HisKA_227-292/VSAL_II0197_RR_OmpR|Aliivibrio_salmonicida_LFI1238|Pair_VSAL_II0198|Response_reg_3-113
-LSDFSSDIAHELKTPLSNIVTQTQVTLSSTQDYQDILSSNLEELERINKTINDTLYLAKSEN--LIIED
ETKAGDYLKKGLTESGY-TVDLSRDGVDGLYNATTYQYDLIILDVMLPKLNGWQILQTLRNCENSTPIIM
LTAKDQVDDRVKGFELGANDYLIKPFAFAELKARIE

>VSAL_II0355_HK_Classic|Aliivibrio_salmonicida_LFI1238|Pair_VSAL_II0354|HisKA_251-314/VSAL_II0354_RR_OmpR|Aliivibrio_salmonicida_LFI1238|Pair_VSAL_II0355|Response_reg_3-113
--KRLSSDIAHELKTPIAELISLSEMNIRDIRISATYKEDVLSISNNMKNIVNQLMMLNQSG--ILLIED
SEHLRRSLVVGLSNLGF-TIDETGDGSKGLSMAITNDYDFIILDLMLPNVDGITLLKSIRKMGNDVKVII
LSAKSLPEDRVEGLLSGADDYLVKPFSFDELHARI-

>VSAL_II0651_HK_Classic|Aliivibrio_salmonicida_LFI1238|Pair_VSAL_II0650|HisKA_282-338/VSAL_II0650_RR_OmpR|Aliivibrio_salmonicida_LFI1238|Pair_VSAL_II0651|Response_reg_4-94
----VLQILTHELRTPIASLALTVEGFRRLPESLYDEFRRLCEDSRRLRQLAE-----------------
-----------LEEAGY-NCIHSDNATDVSSFWAEA--DIVILDRQLPEGDSLTWLPEWKQIK-DIPVIL
LTALVSIRDKVTGLDSGANDYLTKPFAEAELLARL-

>VSAL_I2311_HK_Classic|Aliivibrio_salmonicida_LFI1238|Pair_VSAL_I2310|HisKA_125-187/VSAL_I2310_RR_NtrC|Aliivibrio_salmonicida_LFI1238|Pair_VSAL_I2311|Response_reg_6-115
SLGKMVASLAHQVRTPLSSAMLYASNLGSPAATHKRFQTKLVDRLHDLEKQVNDMLLFAKGG--VLIVED
DEGLREALIDTLELAGY-EWVEADSAETALLILKKEPVDIVVSDVQMAGMGGLALLRSIKLNWPNLPVLL
MTAYANIEDAVSAMKDGAIDYMAKPFAPEVLLNMV-

>VSAL_I2456_HK_Classic|Aliivibrio_salmonicida_LFI1238|Pair_VSAL_I2457|HisKA_205-271/VSAL_I2457_RR_OmpR|Aliivibrio_salmonicida_LFI1238|Pair_VSAL_I2456|Response_reg_5-117
MRRNFFANVSHELRTPMTVLRGYLEMSEDVGPMWNRAHGVMTEQLTRMEGLVEQLLTLSKIEA-ILVVED
EAPIREMLCFVLEQKGY-EPIEAEDYDTALALLCEPYPDLILLDWMLPGGSGINLIKHLKRDEKKIPVVM
LTARGEEEDKVRGLEVGADDYITKPFSPKELMARL-

>VSAL_I2798_HK_Classic|Aliivibrio_salmonicida_LFI1238|Pair_VSAL_I2797|HisKA_247-306/VSAL_I2797_RR_OmpR|Aliivibrio_salmonicida_LFI1238|Pair_VSAL_I2798|Response_reg_4-112
-QQRLLSDISHELRSPLTRLRMATALATRK-QGESSELSRIDMEAERLEQMISELLELSRIQ--ILLVDD
DVELTALLKDILNLEGY-TVVEANNGIEGLNAITDD-LDLILLDIMMPKMNGMDMLRKLRETN-ETPVLM
LTAKGEEIDRVIGLELGADDYLPKPFSDRELLARIR

>lse_0271_HK_Classic|Listeria_seeligeri_serovar_1/2b_str._SLCC3954|Pair_lse_0270|HisKA_379-446/lse_0270_RR_OmpR|Listeria_seeligeri_serovar_1/2b_str._SLCC3954|Pair_lse_0271|Response_reg_6-115
-RRDFVSNVSHELRTPLTSMHSYLEALSDDKEIAPRFLEVTQNETERMIRLVNDLLKLSRMDGGILVVDD
EKPIADIVKFNLNKEGF-DVYCAYDGDEALELVEEVQPDLILLDIMLPGRDGIEVCREVRKKY-DMPIIM
VTAKDSEIDKVIGLELGADDYVTKPFSNRELIARVK

>lse_0710_HK_Classic|Listeria_seeligeri_serovar_1/2b_str._SLCC3954|Pair_lse_0709|HisKA_238-304/lse_0709_RR_OmpR|Listeria_seeligeri_serovar_1/2b_str._SLCC3954|Pair_lse_0710|Response_reg_4-114
ARQEFVANVSHELQSPLTSMQGFATLLASTEKERAEYLAVLSEETTRLSSLTKQLLTLASLDQ-ILVVDD
DKHIRQLVGHYLRREGF-AVLEAMDGEAAEQIVTSQQVHLAVIDLMMPKMDGFELCQKIRTSYPEIPVIM
LTAKDALIDKSRGFEVGTDDYVTKPFEPEELVFRI-

>lse_1295_HK_Classic|Listeria_seeligeri_serovar_1/2b_str._SLCC3954|Pair_lse_1294|HisKA_256-322/lse_1294_RR_OmpR|Listeria_seeligeri_serovar_1/2b_str._SLCC3954|Pair_lse_1295|Response_reg_4-113
-QKQFVEDASHELRTPVQIMEGHLKLLTRDPEVLDESLNASLTELERMKKLVQEMLDLSRAEQ-ILIVED
EKNLARFIELELQHENY-ETAVANDGRAGLELALNEEWDAILLDLMLPHLNGVEVCRRVRQVK-QTPIIM
ITARDSVIDRVSGLDHGADDYIVKPFAIEELLARL-

>lse_1423_HK_Classic|Listeria_seeligeri_serovar_1/2b_str._SLCC3954|Pair_lse_1422|HisKA_252-318/lse_1422_RR_OmpR|Listeria_seeligeri_serovar_1/2b_str._SLCC3954|Pair_lse_1423|Response_reg_3-112
-RRQFIADVSHEMRTPLTTISGLTEGLVNPKTETDRCIALIDTEARRLTKLVNENLDYEKIRS--LMIED
NVSVCEMIEMFFMKEEI-DATFVHDGKKGYETFLKEDFDIAIIDLMLPNMDGMTICRKIREVS-DMPIII
LTAKESESDQVLGLEMGADDYVTKPFSPLTLMARIK

>lse_1934_HK_Classic|Listeria_seeligeri_serovar_1/2b_str._SLCC3954|Pair_lse_1935|HisKA_365-432/lse_1935_RR_OmpR|Listeria_seeligeri_serovar_1/2b_str._SLCC3954|Pair_lse_1934|Response_reg_7-116
MKSDFVNNVSHELRTPISMLQGYSEAIIDSDEEVREFAQIIYDESLRIGRLVNDMLDLARMEAGVLVVDD
EDRIRRLLKMYLERENY-RIEEASDGDEALDMALNNNYEVILLDLMMPGKDGIEVCRELREYK-STPVVM
LTAKGEEANRVQGFEVGADDYIVKPFSPREVVLRV-

>lse_2321_HK_Classic|Listeria_seeligeri_serovar_1/2b_str._SLCC3954|Pair_lse_2322|HisKA_159-225/lse_2322_RR_OmpR|Listeria_seeligeri_serovar_1/2b_str._SLCC3954|Pair_lse_2321|Response_reg_5-115
-RNDLITNVSHDLRTPLTSILGYLSYIHEDEIELRYYTELVYGKARHLHKLIDDLFSYTRLDS-ILIADD
DKEIVDLVKLYLQNEGY-TIYLAYDGAEVWRLVQEKQPTLVILDIMMPEMNGLEVCRLMRSEGILTPILM
LSAKAEDNDKIMGLLTGADDYMVKPFNPLELSVRV-

>lse_2400_HK_Classic|Listeria_seeligeri_serovar_1/2b_str._SLCC3954|Pair_lse_2401|HisKA_366-432/lse_2401_RR_OmpR|Listeria_seeligeri_serovar_1/2b_str._SLCC3954|Pair_lse_2400|Response_reg_4-114
-RSEFVTNVSHELKTPVTALKGFAETLLDDEALLKKFLTIIKEESDRLHRLIMDILALSRIEQ-ILVVDD
EASIVTLLQFNIEKAGF-GVVTAEDGRAGYELALSEKPDLIVLDLMLPEMDGIEVTKKLRQNKVDVPILM
LTAKDEELDKIIGLELGADDYMTKPFSPREVVARIK

>lse_2585_HK_Classic|Listeria_seeligeri_serovar_1/2b_str._SLCC3954|Pair_lse_2584|HisKA_668-736/lse_2584_RR_OmpR|Listeria_seeligeri_serovar_1/2b_str._SLCC3954|Pair_lse_2585|Response_reg_7-116
MRSNLLRAISHDLRTPLTGIIGASSALLEDKATQHDLIKGIKDDSGWLIRMVENLLSVTRISEGVLIVED
ESGISNFISAVLTASDY-AVIKAVSGKEALEQTASHSPDVVLLDLGLPDMEGLDVLRDIRAWS-KVPIIV
VSARDHEREKVTALDLGADDYITKPFGTSELLARIR

>BSU02010_HK_Classic|Bacillus_subtilis_subsp._subtilis_str._168|Pair_BSU02000|HisKA_129-185/BSU02000_RR_OmpR|Bacillus_subtilis_subsp._subtilis_str._168|Pair_BSU02010|Response_reg_6-111
-KKELLQKLRHDINTPLTALRLQLFYLED-QCHGQAVFESLYQQIEYISELTNEFNLYS-----ILIVED
DVMIGDLLQKILQREGY-RVIWKTDGADVLSVIQK--VDLVIMDVMLPGEDGYQMSAKIKKLGLGIPVIF
LSARNDMDSKLQGLQIG-EDYMVKPFDPRELLLR--

>BSU02560_HK_Classic|Bacillus_subtilis_subsp._subtilis_str._168|Pair_BSU02550|HisKA_85-152/BSU02550_RR_OmpR|Bacillus_subtilis_subsp._subtilis_str._168|Pair_BSU02560|Response_reg_1-109
SMKRMLTNMSHDLKTPLTVILGYIEAIQSPDEERERLLGKLRQKTNELIQMINSFFDLAKLES--LLVED
DHSISEMVDHYLTKEGF-GIVHAFDGEEGIRLFQQGSYDLVLLDIMLPKLNGMDFLKIIREKS-NIPVLM
ISAKDGDVDKALGLGFGADDYIAKPFSMIELTARV-

>BSU03760_HK_Classic|Bacillus_subtilis_subsp._subtilis_str._168|Pair_BSU03750|HisKA_247-313/BSU03750_RR_OmpR|Bacillus_subtilis_subsp._subtilis_str._168|Pair_BSU03760|Response_reg_3-112
-RRQFIADVSHELKTPLTTINGLVEGLNSPEDKKDKCFSLISEETKRMLRLVKENLDYEKIRS-ILMIED
NVSVCTMTEMFFFKEGF-EAEFVHDGLEGYQRFTEENWDLIILDIMLPSMDGVTICRKIRETS-TVPIIM
LTAKDTESDQVIGFEMGADDYVTKPFSPLTLVARIK

>BSU13260_HK_Classic|Bacillus_subtilis_subsp._subtilis_str._168|Pair_BSU13250|HisKA_231-298/BSU13250_RR_OmpR|Bacillus_subtilis_subsp._subtilis_str._168|Pair_BSU13260|Response_reg_6-116
-QQQFVQDASHELKTPLTIIESYSSLMKRKPEVLEESIEAIHSEAVHMKKLTNQLLALAKSHQ-ILIVED
EEKIARVLQLELEYEGY-SVTIKHNGTEGLDAAAEGGYSLVLLDVMLPGLSGLEVLRRLRKTDSQTPVIL
LTARDSIPDKVTGLDIGANDYVTKPFEIEELLARIR

>BSU23110_HK_Classic|Bacillus_subtilis_subsp._subtilis_str._168|Pair_BSU23120|HisKA_365-431/BSU23120_RR_OmpR|Bacillus_subtilis_subsp._subtilis_str._168|Pair_BSU23110|Response_reg_9-118
-REDFIANVSHELRTPISMLQGYSEAIVDSEEDRKEIAQIIYDESLRMGRLVNDLLDLARMESGILVVDD
EARIRRLLRMYLERENY-AIDEAENGDEAIAKGLEANYDLILLDLMMPGTDGIEVCRQIREKK-ATPIIM
LTAKGEEANRVQGFEAGTDDYIVKPFSPREVVLRV-

>BSU29100_HK_Classic|Bacillus_subtilis_subsp._subtilis_str._168|Pair_BSU29110|HisKA_350-417/BSU29110_RR_OmpR|Bacillus_subtilis_subsp._subtilis_str._168|Pair_BSU29100|Response_reg_5-115
MRKDFVANVSHELKTPITSIKGFTETLLDDKEALSEFLSIILKESERLQSLVQDLLDLSKIEQ-ILVVDD
EESIVTLLQYNLERSGY-DVITASDGEEALKKAETEKPDLIVLDVMLPKLDGIEVCKQLRQQKLMFPILM
LTAKDEEFDKVLGLELGADDYMTKPFSPREVNARV-

>BSU33020_HK_Classic|Bacillus_subtilis_subsp._subtilis_str._168|Pair_BSU33010|HisKA_242-304/BSU33010_RR_OmpR|Bacillus_subtilis_subsp._subtilis_str._168|Pair_BSU33020|Response_reg_5-114
--RTLLQNISHDLKTPVMVIRGYTQSIKDPKGDLENTVDVIECEALKLEKKIKDLLYLTKLD--IYLVED
EDNLNELLTKYLENEGW-NITSFTKGEDARKKMTPS-PHLWILDIMLPDTDGYTLIKEIKAKDPDVPVIF
ISARDADIDRVLGLELGSNDYISKPFLPRELIIRV-

>BSU33210_HK_Classic|Bacillus_subtilis_subsp._subtilis_str._168|Pair_BSU33221|HisKA_357-423/BSU33221_RR_OmpR|Bacillus_subtilis_subsp._subtilis_str._168|Pair_BSU33210|Response_reg_6-116
-REEWIAGLSHDLKTPLSSIYGYSMMLESSPEEVKEMGQVVREKSEYMSKLIEDLNL-------ILIVDD
EKAIVDMIKRVLEKEGYRNILDAASAEEAIPVVKANKVDLIVLDVMMGGMSGFEACTLIREYS-DAPIFF
LTARSSDADKLSGFAVGADDYITKPFNPLELAARI-

>BSU34710_HK_Classic|Bacillus_subtilis_subsp._subtilis_str._168|Pair_BSU34720|HisKA_130-189/BSU34720_RR_OmpR|Bacillus_subtilis_subsp._subtilis_str._168|Pair_BSU34710|Response_reg_4-113
----FTNQWVHHMKTPVSVISLMIQEGKNTSSSFPTFLEELEDENERFRHGLDMMLQTARLEE-ILLVED
DERIASLLGGHLQKYGY-EVKIAEQLNDIKLEFAEMKPDLVLLDINLPFFDGFYWCRQIRTIS-NAPIIF
ISARTDELNQVMAIENGGDDYITKPFHLEVVMAKI-

>BSU39650_HK_Classic|Bacillus_subtilis_subsp._subtilis_str._168|Pair_BSU39660|HisKA_119-166/BSU39660_RR_OmpR|Bacillus_subtilis_subsp._subtilis_str._168|Pair_BSU39650|Response_reg_4-113
--------WVHQVKTPLSVINLIIQE------EDEPVFEQIKKEVRQIEFGLETLLYSSRLD--IMIVED
SEDIRGLLQNYLEKYGY-QTVVAADFTAVLDVFLREKPDVVLLDINLPAYDGYYWCRQIRQHS-TSPIIF
ISARSGEMDQVMAIENGGDDYIEKPFSYDIVLAKI-

>BSU40400_HK_Classic|Bacillus_subtilis_subsp._subtilis_str._168|Pair_BSU40410|HisKA_376-442/BSU40410_RR_OmpR|Bacillus_subtilis_subsp._subtilis_str._168|Pair_BSU40400|Response_reg_5-114
-RREFVANVSHELRTPLTTMRSYLEALAENKDIAPRFLMVTQNETERMIRLVNDLLQLSKFDS-ILVVDD
EKPIADILEFNLRKEGY-EVHCAHDGNEAVEMVEELQPDLILLDIMLPNKDGVEVCREVRKKY-DMPIIM
LTAKDSEIDKVIGLEIGADDYVTKPFSTRELLARVK

>SALIVB_0318_HK_Classic|Streptococcus_salivarius_CCHSS3|Pair_SALIVB_0317|HisKA_273-333/SALIVB_0317_RR_OmpR|Streptococcus_salivarius_CCHSS3|Pair_SALIVB_0318|Response_reg_5-114
-QMRFLSDVSHELRTPIAVIKGHMDLLQRDPEILEESLEAASHEANRMTIMINDMLD-------ILIVED
EKNLARFVSLELQHEGY-DVVTADNGREGLEMALEKDFDLILLDLMLPEMDGFEVTRRLQQEK-DTYIMM
MTARDSIMDIVAGLDRGADDYIVKPFAIEELLARIR

>SALIVB_0433_HK_Classic|Streptococcus_salivarius_CCHSS3|Pair_SALIVB_0432|HisKA_190-252/SALIVB_0432_RR_OmpR|Streptococcus_salivarius_CCHSS3|Pair_SALIVB_0433|Response_reg_5-115
-QRRFITNAGHELKTPLAIISANTEL-QELMTGENEWTKSTNDQVARLTTLINSLVALSRLEE-ILLAED
EEALSRVYKAALEHQGY-EVDQAFNGQEAVDLAAQNAYQVMIMDIMMPIKTGIEALKEIRSSGDRTHVIM
LTAMAEIDDRVTGLDAGADDYLTKPISLKELLARL-

>SALIVB_0669_HK_Classic|Streptococcus_salivarius_CCHSS3|Pair_SALIVB_0670|HisKA_229-293/SALIVB_0670_RR_OmpR|Streptococcus_salivarius_CCHSS3|Pair_SALIVB_0669|Response_reg_12-112
-KENWISGIAHDIKTPLSVIISNASLIKSADKNQLRRLRSILNESYYIQNTINDLNIFARLT--ILVVDD
DVALNHSIREILSVSGFSKIYSAYSISEGIESFVKNSIDLIILDVMLPDGEGYLLSKYVRKES-DIPILF
LTAKNEPEDEIQGLQSGGDDFITKPFLPKILI----

>SALIVB_0711_HK_Classic|Streptococcus_salivarius_CCHSS3|Pair_SALIVB_0710|HisKA_231-296/SALIVB_0710_RR_OmpR|Streptococcus_salivarius_CCHSS3|Pair_SALIVB_0711|Response_reg_3-112
-KVEFLRGASHELKTPLASLKIILENMRDY-KDRERYLAVSLDIVDEMNQIVLEILSLSSVQ--ILIVED
EVLIREGMSDYLMECGY-EVFEAGDGQEALDIFHREAPDLVLLDIQLPIFNGLEVLKTIRKTS-SVPVLM
LTAFHDEDYKLTAFGELADGYLEKPFSLSLLKVRI-

>SALIVB_0861_HK_Classic|Streptococcus_salivarius_CCHSS3|Pair_SALIVB_0860|HisKA_250-317/SALIVB_0860_RR_OmpR|Streptococcus_salivarius_CCHSS3|Pair_SALIVB_0861|Response_reg_4-113
--KAFVENASHELRTPLAVIQNRLEVLFRTILDNSENIASSLDEVRNMRLLTTNLLNLARRDDGILLVED
DLSLSNSVFDFLD--DFADVMQVFDGDEGLYEAESGVYDLILLDLMLPEKDGFTVLRELRDKGVTTPVLI
MTAKESLDDKGHGFELGADDYLTKPFYLEELKMRI-

>SALIVB_0932_HK_Classic|Streptococcus_salivarius_CCHSS3|Pair_SALIVB_0931|HisKA_199-259/SALIVB_0931_RR_OmpR|Streptococcus_salivarius_CCHSS3|Pair_SALIVB_0932|Response_reg_4-111
-KQNQISALTHDLKTPLTVARGNAELLAMLDENQTDLLEHFQKGIAQVDAYVKELSELNK----ILVVDD
QEDIVQFVVKALELQNH-KVTGLTSVLDL-DKNSLPRFDLILLDIMMPDVDGLQFCHDIRDQV-DCPILF
ITAKTQEADIVQGLTYGADDYICKPFGIKELQARV-

>SALIVB_1146_HK_Classic|Streptococcus_salivarius_CCHSS3|Pair_SALIVB_1147|HisKA_207-272/SALIVB_1147_RR_OmpR|Streptococcus_salivarius_CCHSS3|Pair_SALIVB_1146|Response_reg_4-113
-RRLFVSNVSHELRTPLTSVKSYLEALDDDEEIAPNFIKVSLDETNRMMRMISDLLALSRIDN-ILVVDD
ERPISDIIKFNLTKEGY-EVVTAFDGREALEQFEAEKPDLVILDLMLPELDGLEVAKEIRKTS-HTPIIM
LSAKDSEFDKVIGLEIGADDYVTKPFSNRELLARIK

>Calkr_0110_HK_Classic|Caldicellulosiruptor_kristjanssonii_177R1B|Pair_Calkr_0109|HisKA_211-277/Calkr_0109_RR_OmpR|Caldicellulosiruptor_kristjanssonii_177R1B|Pair_Calkr_0110|Response_reg_4-110
-RREFVANFVHDLKTPIAVIKGYCESTKYDKEKIKQNMDGIEKQCDYMQNLISNMVELSKISAGILVVED
QQDLNQIITRFLKNEGF-NVINSYTAKDALEKLND--ADLIILDIMLPDMEGYEVLKEASKKG--IPTII
LTSKSEEFDKLKGFELGAEDYITKPFSMLELIARV-

>Calkr_0245_HK_Classic|Caldicellulosiruptor_kristjanssonii_177R1B|Pair_Calkr_0246|HisKA_237-302/Calkr_0246_RR_OmpR|Caldicellulosiruptor_kristjanssonii_177R1B|Pair_Calkr_0245|Response_reg_3-112
-RRDFIANTTHELRTPLSIIKSYAEAIYDNKDQIKEYAYSIMIEADHLNNLINEILELSKLQSGILLIED
EEKLRKIIKLYLEKEGF-EVEEVSDGNEAIEKFQPSMYSVVILDVMLPQKDGWSVLREIRKKD-DTPVIM
LTARGEDDDKIFGFELGADDYVVKPVSPKEIVARVK

>Calkr_0254_HK_Classic|Caldicellulosiruptor_kristjanssonii_177R1B|Pair_Calkr_0253|HisKA_238-305/Calkr_0253_RR_OmpR|Caldicellulosiruptor_kristjanssonii_177R1B|Pair_Calkr_0254|Response_reg_6-115
-QNQFVSDASHELRTPLSVINGYINLIDRDKEVLQESIVAIKNEVKYMTELVERLLFLARGDSGILIIED
EKQIARFIELELKHEGY-DVYVCYDGKEGLKKVEEIHPDLILLDIMLPGINGIEICRKIRQHS-NVPIIM
VTAKDDIPDRVMGLDSGADDYVTKPFAIEELLARIR

>Calkr_1440_HK_Classic|Caldicellulosiruptor_kristjanssonii_177R1B|Pair_Calkr_1441|HisKA_246-310/Calkr_1441_RR_OmpR|Caldicellulosiruptor_kristjanssonii_177R1B|Pair_Calkr_1440|Response_reg_3-112
-RKSFIFNVSHELRSPLTSIRGFVEGILDPDDKRDFYLTLVKEEVIKLNNLINQLLELSRLE--ILVIDD
DVKICEVIKLYLEKEGF-EVVVAHNGMDGIAMFKNEMPDLVILDIMLPKKDGYEVCRELRKIS-NIPIIM
LTAKGETFDKVLGLELGADDYIVKPFDPKELIARIK

>Calkr_1471_HK_Classic|Caldicellulosiruptor_kristjanssonii_177R1B|Pair_Calkr_1472|HisKA_346-411/Calkr_1472_RR_OmpR|Caldicellulosiruptor_kristjanssonii_177R1B|Pair_Calkr_1471|Response_reg_4-116
-RSDFVANVSHELKTPLTSIKGFVETLKDDKDVATKFLNIIEVEVERLVRLINDLLYLSEIEN-ILIVDD
EQHILELLKFNLRKEGY-NTFEADSGVLALEILKHNKVDLVILDIMMSDKDGYEVLKEIRFNRKNLPVIL
LSAKSEEIDKILGLELGADDYITKPFSVKELVVRV-

>Calkr_1765_HK_Classic|Caldicellulosiruptor_kristjanssonii_177R1B|Pair_Calkr_1766|HisKA_237-302/Calkr_1766_RR_OmpR|Caldicellulosiruptor_kristjanssonii_177R1B|Pair_Calkr_1765|Response_reg_6-115
-QIRFLQNISHELKTPLTSVRGYAEMLKEDKSKMESAAEKIIWHVDRLKSLINQIIDLTKIES-VYVVDD
EKDILELVSEYLIQKGY-AVKTFENGESFLEEFGKSEPDIVILDIMLPDIDGYEICKRIRKNS-DVPIIM
LSAKGEELDKVLGLELGSDDYISKPFSLSELEARIK

>Calkr_2459_HK_Classic|Caldicellulosiruptor_kristjanssonii_177R1B|Pair_Calkr_2460|HisKA_342-407/Calkr_2460_RR_OmpR|Caldicellulosiruptor_kristjanssonii_177R1B|Pair_Calkr_2459|Response_reg_6-115
MRKQFVADVSHELRTPITTIKTYSETLLDDETVKKKFLNVIIKECDRMTRLISDLLYLSRLDSGILVVDD
EKPIVDIIKFNLEKEGY-KVTASYDGEDALNRIKSENFDMVLLDVMLPKLDGFSVCKKVREFS-DVPIIM
ITAKADEVDKVLGLELGADDYITKPFGIRELIARIR

>TWT046_HK_Classic|Tropheryma_whipplei_str._Twist|Pair_TWT047|HisKA_249-314/TWT047_RR_OmpR|Tropheryma_whipplei_str._Twist|Pair_TWT046|Response_reg_30-139
-MKQFLADASHELRTPLVSLRGYAELYRIGKEDIDNAIERIEKEAIRMGTMVEDLLSLTRLEK-ILVVDD
EANIRDLLAASLRFAGY-GVVTAGNGAGAVSAVLAEEPDLIIMDVMLPDMSGFAATKRLREAGFRCPVIF
LSARDSTEDKITGLTVGGDDYVTKPFSLDEILARV-

>CE0234_HK_Classic|Corynebacterium_efficiens_YS-314|Pair_CE0233|HisKA_262-325/CE0233_RR_OmpR|Corynebacterium_efficiens_YS-314|Pair_CE0234|Response_reg_6-116
-QRQFVDDAGHELRTPITVVRGQLELLESPPEERTRSIELATTELDRMARMVNDLLTLAVADSGILIAED
DDGIADFIRRGLVQEGF-ECEVAVSGAAAFARAHSGDFDLMILDLGLPHMDGADVLEQLRVLKVSLPIIV
LTARTNIEDRIRSLEGGADDYMPKPFQFAELLARVK

>CE0279_HK_Classic|Corynebacterium_efficiens_YS-314|Pair_CE0278|HisKA_144-206/CE0278_RR_OmpR|Corynebacterium_efficiens_YS-314|Pair_CE0279|Response_reg_15-124
-RRQMLSDLAHEMGTPLSVLAVYLDGLQDVIDWNTATQKVISDQLSRLTRLTEDMDEVSRVQ--VLIVDD
EKPLAQMVETYLLRAGF-ETVQAHTGIDAVHEARRFSPDVVILDLGLPELDGLEVCRQVRAFS-DCYILM
LTARGSEEDKITGLTMGADDYITKPFGIRELVTRVR

>CE0424_HK_Classic|Corynebacterium_efficiens_YS-314|Pair_CE0425|HisKA_156-220/CE0425_RR_OmpR|Corynebacterium_efficiens_YS-314|Pair_CE0424|Response_reg_4-113
ARRDFVANVSHELKTPVGGMALLAEALMEDPEQVEYFGARLHREAHRMADMINELISLSKLQG-ILIVED
EESLADPLAFLLRKEGF-DTIIAGDGPTALVEFSRNDIDIVLLDLMLPGMSGTDVCKELRLVS-NVPVIM
VTARDSEIDKVVGLELGADDYVTKPYSSRELIARIR

>CE0770_HK_Classic|Corynebacterium_efficiens_YS-314|Pair_CE0769|HisKA_244-310/CE0769_RR_OmpR|Corynebacterium_efficiens_YS-314|Pair_CE0770|Response_reg_5-114
-QRQFTSDVSHELRTPLTTVRMAADLIADLSSVARRASELMVRELDRFESLLNDLLEISRHDAGILVVDD
DPAISEMLTIVLSAEGF-DTVAVTDGALAVETAEREQPDLILLDLMLPGMNGIDICRAIRQDS-AVPIIM
LTAKTDTVDVVLGLESGADDYVNKPFKAKELVARIR

>CE0949_HK_Classic|Corynebacterium_efficiens_YS-314|Pair_CE0948|HisKA_253-324/CE0948_RR_OmpR|Corynebacterium_efficiens_YS-314|Pair_CE0949|Response_reg_3-113
-QSQLVADAGHELKTPLTSMRTNIELLMMSEQDRHELECDVLAQMEEMSTLIGDLVDLTREEE-VLVVDD
EPAVRESLRRSLTFNGY-NVVTAEDGVQALEVIEREHPEIVILDVMMPRMDGLEVCRTLRSQGDDRSILI
LTARDNVSDRVGGLDAGADDYLTKPFALEELLARVR

>CE2493_HK_Classic|Corynebacterium_efficiens_YS-314|Pair_CE2494|HisKA_254-316/CE2494_RR_OmpR|Corynebacterium_efficiens_YS-314|Pair_CE2493|Response_reg_15-125
-MRRFVGDASHELRTPLTSVKGYSELYHSA-TRDADVLSKISGEAQRMSVLVEDLLSLTRAEG-VLVVDD
EPNIVELLTVSLKFQGF-NVMTASDGNEGLKIAREFRPDAYILDVMMPGMDGFELLTKLRAEGLDGPVLY
LTAKDAVENRIHGLTIGADDYVTKPFSLEEVITRL-

>HELPY_0168_HK_Classic|Helicobacter_pylori_B38|Pair_HELPY_0169|HisKA_204-258/HELPY_0169_RR_OmpR|Helicobacter_pylori_B38|Pair_HELPY_0168|Response_reg_4-113
-RVLFLRSIMHELRTPITKGKILSSMLKEL--PQKRHLNTLIEQFARIEQL-------------VLMIED
DIELAEFLSEFLLQHGI-HVTNYDEPYTGISAANTQNYDLLLLDLTLPNLDGLEVCRRISKQK-HIPIII
SSARSDVEDKIKALDYGADDYLPKPYDPKELLARIQ

>HELPY_1354_HK_Classic|Helicobacter_pylori_B38|Pair_HELPY_1355|HisKA_169-221/HELPY_1355_RR_OmpR|Helicobacter_pylori_B38|Pair_HELPY_1354|Response_reg_5-116
---HFLKNTTHELNTPMSALVLSLKTLED-----SQQHRRIKIAIQRMSFLY------------IFLLED
DYLLSESIKEFLEHLGY-EVFCAFNGKEAYERLSVERFNLLLLDVQVPEMNSLELFKRIKNDFISTPVIF
ITALQDNATLKNAFNLGASDYLKKPFDLDELEVRI-

>TEH_08120_HK_Classic|Tetragenococcus_halophilus_NBRC_12172|Pair_TEH_08110|HisKA_252-318/TEH_08110_RR_OmpR|Tetragenococcus_halophilus_NBRC_12172|Pair_TEH_08120|Response_reg_3-115
-RRQFMSDASHEMRTPLTTINGLLEGLQYP-EDQKDAIRLMKNETNRLIRLVSENLDYEKIRT-VLMIED
NESVCEMMQMFFVNEGW-EVTFKYDGQTGIDAFNPQNWDMIILDLNLPEVDGMVVARKIREVSSTVPLVM
LTARDSESDQVIGLEIGADDYVTKPFSPLTLIARIK

>TEH_09060_HK_Classic|Tetragenococcus_halophilus_NBRC_12172|Pair_TEH_09050|HisKA_265-331/TEH_09050_RR_OmpR|Tetragenococcus_halophilus_NBRC_12172|Pair_TEH_09060|Response_reg_4-113
-QEQFVEDVSHELRTPVAVIEGHLKMLQRDPEVLEESIEASLQEIARMKTLVQEMLDLSRAEQ-ILIIED
EKNLARFVELELKHEGY-DTEVHYNGRTGLDAALNNDWDAILLDLMLPELNGLEICRRVRQIK-NTPIIM
MTARDSVIDRVSGLDHGADDYIVKPFAIEELLARL-

>TEH_10320_HK_Classic|Tetragenococcus_halophilus_NBRC_12172|Pair_TEH_10310|HisKA_227-291/TEH_10310_RR_OmpR|Tetragenococcus_halophilus_NBRC_12172|Pair_TEH_10320|Response_reg_6-117
--KQFVSDASHELRTPIAAIRGHVNLIQRHPEVIPQSLEFIDKESKRIELLSEQLLTLGRVEN--LLVED
EESLASFIQSELQFEGY-KTSWEKNGEAALDTFYKEQFDLILLDWMLPGLDGITIARRIRKVS-KIPIIM
MTARTQTTDIVTGLDTGLDDYITKPFEIEELFARIR

>TEH_11190_HK_Classic|Tetragenococcus_halophilus_NBRC_12172|Pair_TEH_11180|HisKA_377-444/TEH_11180_RR_OmpR|Tetragenococcus_halophilus_NBRC_12172|Pair_TEH_11190|Response_reg_4-113
-RREFVSNVSHELRTPLTSTRSYIEALSEDEEIAPKFLNVTLNETDRMIRMINDLLSLSRMDSGILVVDD
EKPITDIVNFNLSKEGY-EVYTAYDGEEALEQVEEVKPDLVLLDLMLPKVDGLEVAREIRKTY-DMPIIM
VTAKDAEIDKVLGLELGADDYVTKPFSNRELVARVK

>TEH_14590_HK_Classic|Tetragenococcus_halophilus_NBRC_12172|Pair_TEH_14580|HisKA_266-330/TEH_14580_RR_OmpR|Tetragenococcus_halophilus_NBRC_12172|Pair_TEH_14590|Response_reg_4-113
-RRELISNISHDLKTPITSITGYVEGLLDTEEKRVSYLKTIHEKSLTLNELIDELFLYSKLD--ILIIED
DESIANLQKDYLEINEM-EVTIETDGKKGLQSALDYPYDLIIVDLMLPSMDGFEICKQIRLKK-QLPIMI
ASAKKEDFDKVRGLGLGANDYLVKPFSPNELVARVK

>TEH_17300_HK_Classic|Tetragenococcus_halophilus_NBRC_12172|Pair_TEH_17290|HisKA_351-413/TEH_17290_RR_OmpR|Tetragenococcus_halophilus_NBRC_12172|Pair_TEH_17300|Response_reg_4-114
-QNDLIGNVSHELKTPVTSLIGFTETLLDDPETLKSFLEIMQKDAYRLQDLVQEIIESSK----ILVVDD
EPSIVTLLTFNLEKAGY-QVTSAEDGKKAYELATNQTFDFIILDIMLPFIDGIDLTQKLRQEKIDTPILI
LTAKDESIDRILGLEIGADDYLTKPFSPREVIARIK

>TEH_25190_HK_Classic|Tetragenococcus_halophilus_NBRC_12172|Pair_TEH_25180|HisKA_159-226/TEH_25180_RR_OmpR|Tetragenococcus_halophilus_NBRC_12172|Pair_TEH_25190|Response_reg_3-113
SKDELITNISHDIRTPLTSIIGYLGLIEDSEEELLKYTHTAFVKTKQMKSLVDDLFEYTKAR--ILVADD
DKEIVELLSIYLHNEGY-EPIVAYDGKEVLSKIHTLSIELVILDIMMPELDGMQIVKTLRKES-QIPIIL
LTAKTTDMDKIKGLVAGADDYVTKPFNPLEVMARV-

>RHA1_ro01229_HK_Classic|Rhodococcus_jostii_RHA1|Pair_RHA1_ro01228|HisKA_618-685/RHA1_ro01228_RR_OmpR|Rhodococcus_jostii_RHA1|Pair_RHA1_ro01229|Response_reg_4-113
-RRSLLSAVSHDLRTPLAAVKAAASSLRSSPEDTAELLATIEESADVLTSLVGNLLDSSRLAAGVLVVDD
EPQILRALRINLSVRGY-DVVTAASGAAALRAAAERPPDVIVLDLGLPDMDGTEVLAGLRGWC-PAPVIV
LSARTDSADKVEALDAGADDYVTKPFGMDEFLARV-

>RHA1_ro02069_HK_Classic|Rhodococcus_jostii_RHA1|Pair_RHA1_ro02068|HisKA_154-217/RHA1_ro02068_RR_OmpR|Rhodococcus_jostii_RHA1|Pair_RHA1_ro02069|Response_reg_4-113
-RRDFVANVSHELKTPVGAMGLLAEALLEDPESVRHFGERVLSESVRLGKMVTELIALSRLQG-VLIVED
EESLADPLAFLLRKEGF-ETTIVGDGPSALAEFDRAGADIVLLDLMLPGMSGTDVCKQLRSRS-GVPVIM
VTARDSEIDKVVGLELGADDYVTKPYSARELIARIR

>RHA1_ro02300_HK_Classic|Rhodococcus_jostii_RHA1|Pair_RHA1_ro02301|HisKA_247-306/RHA1_ro02301_RR_OmpR|Rhodococcus_jostii_RHA1|Pair_RHA1_ro02300|Response_reg_3-110
-QRQLIADTAHQLRNPLAALHIRLDSLGPVSETGAETYRRTGMEVDRLGGILDGLLALAV----IAVVED
DDGVGDALVEALATHGH-EAVRMRRGSDLL--LGHRGMDAVILDLGLPDADGLQVLRQLRAVS-DVPVVI
LTARDDERSVVRGLRGGADDYLVKPARLAELLARL-

>RHA1_ro03353_HK_Classic|Rhodococcus_jostii_RHA1|Pair_RHA1_ro03354|HisKA_250-314/RHA1_ro03354_RR_OmpR|Rhodococcus_jostii_RHA1|Pair_RHA1_ro03353|Response_reg_6-113
-QQRLIADTAHQLRNPLAALQFRLDLLDDVPDSAREDYHSVTEEAKRLQTILDSLLSLASAET-IAVVED
DDGVGNAIVAGLTRQAHQPVR-MKFGSELL--LHHGEVDFVLLDLGLPDRDGLEVLRQLRQVS-AVPVII
LTARDDERSVVRGLRGGADDYLVKPARMSELFARIE

>RHA1_ro04742_HK_Classic|Rhodococcus_jostii_RHA1|Pair_RHA1_ro04741|HisKA_239-303/RHA1_ro04741_RR_OmpR|Rhodococcus_jostii_RHA1|Pair_RHA1_ro04742|Response_reg_10-120
-MRRFVADASHELRTPLTTIRGFAELYRQAMTDTETLMSRIEGEASRMGLLVEDLLMLARLDA-VLVVDD
EPNILELLSVSLRFQGF-EVATASTGAEGLDTARTFRPDAVILDVMMPGMDGFGLLKRLRADGVDAPVLF
LTAKDAVEDKISGLTLGADDYVTKPFSLEEVVTRL-

>RHA1_ro05000_HK_Classic|Rhodococcus_jostii_RHA1|Pair_RHA1_ro05001|HisKA_223-285/RHA1_ro05001_RR_OmpR|Rhodococcus_jostii_RHA1|Pair_RHA1_ro05000|Response_reg_9-119
--RDFAAVSAHELRTPLTAMRTDLEVLTTTPEQQHEILRDLARSQGRVESTLSDLERLARGE--VLVVDD
DEDVRTSLERGLRLSGF-TVLTAVDGADALRVVSERRPDAMVLDMNMPVIDGTGVVTALRAMNNDIPICV
LSARDTVDDRISGLESGADDYLVKPFVLAELIARIR

>RHA1_ro05053_HK_Classic|Rhodococcus_jostii_RHA1|Pair_RHA1_ro05052|HisKA_112-175/RHA1_ro05052_RR_OmpR|Rhodococcus_jostii_RHA1|Pair_RHA1_ro05053|Response_reg_6-114
-RRELIGNVSHELRTPISALQALLENIVDVEEPDPARMRVALDQTERLGRLVAELLDLSRVEGGVLVVDD
EATIREAVAARLRAEGF-DVVTASDGPSAVAECEASSPDVLVLDVMLPGYDGLEVCRRVQASR-PVPVLM
LTARADETDMLIGLGVGADDYLSKPFSMRVLVARV-

>RHA1_ro05623_HK_Classic|Rhodococcus_jostii_RHA1|Pair_RHA1_ro05622|HisKA_265-337/RHA1_ro05622_RR_OmpR|Rhodococcus_jostii_RHA1|Pair_RHA1_ro05623|Response_reg_3-113
-QSRLVADAGHELRTPLTSLRTNMELLIAPDEDMAELRTDVVAQIEELSQLVGDLVDLAREDA-ILVVDD
DRAVRESLRRSLSFNGY-SVELAVDGIDALEKVANARPDAIVLDVMMPRLDGLEVCRRLRSTGDDLPILV
LTARDSVSERVSGLDAGADDYLPKPFALEELLARL-

>RHA1_ro06325_HK_Classic|Rhodococcus_jostii_RHA1|Pair_RHA1_ro06324|HisKA_298-364/RHA1_ro06324_RR_OmpR|Rhodococcus_jostii_RHA1|Pair_RHA1_ro06325|Response_reg_5-114
-QKRFTSDVSHELRTPLTTVRMAADLIHDLDPVLRRSSELLVAELDRFEGLLADLLEISRHDAGILVVDD
DTALAEMLTIVLRGEGF-DPYVVGDGTQALTAVRETRPDLVLLDLMLPGMNGIDVCRVLRADS-GVPIVM
LTAKTDTVDVVLGLESGADDYIMKPFKPKELVARVR

>Clo1100_0269_HK_Classic|Clostridium_sp._BNL1100|Pair_Clo1100_0268|HisKA_265-328/Clo1100_0268_RR_OmpR|Clostridium_sp._BNL1100|Pair_Clo1100_0269|Response_reg_4-113
-RRELIANISHDLRTPLTMITGYGEVMRDPGENTPENVQIIIDEAIRLTTLVNDILDISQLQSGILIVDD
EDGIRAIIKKYAVFEGH-EVVEATDGMEAIQVCREMEFDIIVMDVMMPELDGFSACKEIRKFS-MTPVLM
LSARGEEYDKIHGFELGIDDYVVKPFSPKELMMRIN

>Clo1100_1595_HK_Classic|Clostridium_sp._BNL1100|Pair_Clo1100_1594|HisKA_123-185/Clo1100_1594_RR_OmpR|Clostridium_sp._BNL1100|Pair_Clo1100_1595|Response_reg_4-117
----LISDISHQLKNPLANLKIYVSLIMDNPLMRMEYLKNIDNQLDKLNWLMESMIKMTRLESGILIVED
DKLLNDGISIALKKCGH-TVLSGYSYHEAFCLFLNNSFELILLDINLPDRSGLELCSEIRKKS-DIPIIF
ITANDTEQDIVNGFVNGCDDYIAKPFSLEVMNRR--

>Clo1100_2288_HK_Classic|Clostridium_sp._BNL1100|Pair_Clo1100_2287|HisKA_524-590/Clo1100_2287_RR_OmpR|Clostridium_sp._BNL1100|Pair_Clo1100_2288|Response_reg_3-112
MKAELITNVSHDLKTPLTSIITYVDLLKSASENSKKYLEIIDKKSQRLKTLTEDLFEAAKASS-ILVCDD
DKEIVDAIEIYLKNEGY-CVYKAYNGAEALSVFDNSEIHLVIIDIMMPVMDGIRATMKIREKY-NIPVLM
LSAKSEDTDKIIGLNMGADDYVTKPFNPLELVARVK

>Clo1100_2513_HK_Classic|Clostridium_sp._BNL1100|Pair_Clo1100_2512|HisKA_376-441/Clo1100_2512_RR_OmpR|Clostridium_sp._BNL1100|Pair_Clo1100_2513|Response_reg_6-118
-RTEFVSNVTHELKTPLTSIRGFVETLKNDATVAVKFLDIIDIEAERLYTLINDILQLSEIEA-IFVVED
EMHIQQLIKYNLEANGF-KVNVFDNGEDLLAYSSENVPDLFILDIMLPGIDGLEVCRNLKQTSKTIPIIM
LTAKSEEFDKVLGLELGADDYITKPFSVRELVARVK

>Clo1100_2693_HK_Classic|Clostridium_sp._BNL1100|Pair_Clo1100_2694|HisKA_248-314/Clo1100_2694_RR_OmpR|Clostridium_sp._BNL1100|Pair_Clo1100_2693|Response_reg_5-115
-KNDFISTVSHELRTPLTSIKGWANTIIDDREILSDGLNIIVKESDRLTDMVEELLDFSRIVS-VLIIED
EESIRGFLKINFKKHNF-IVVEAATGEEGLLKARQENPDVVLLDVMLPGISGFQVCETLRKELPGVGIIM
LTARGQDIDKIKGLEYGADDYVVKPFNTTELILR--

>Clo1100_2888_HK_Classic|Clostridium_sp._BNL1100|Pair_Clo1100_2889|HisKA_269-334/Clo1100_2889_RR_OmpR|Clostridium_sp._BNL1100|Pair_Clo1100_2888|Response_reg_6-117
MRKEFISNVSHELKTPIAIVQGYAEGLKLDDEENKNYCDVIIDEANKMDSMVRKLLELSELE--ILIADD
EERMRRLVADFLKKQGY-SVIEADNGMQALKIFQKEAINLVILDVMMPVMDGWETLRSIRQYS-KVPVIM
LTAKSTEADELLSFGIGADEYITKPFSLMILLARV-

>Clo1100_2899_HK_Classic|Clostridium_sp._BNL1100|Pair_Clo1100_2900|HisKA_84-151/Clo1100_2900_RR_OmpR|Clostridium_sp._BNL1100|Pair_Clo1100_2899|Response_reg_7-116
--KQLIANISHDIRTPLTSLLGFVEVLQKSNTEQKEYLGIIHTKAQNLYKMIQDFFELSQLES-ILIVED
DREINMLIADNLIKEGY-CVISTYDGAAATEKFTADKFQLVILDIMLPKVGGYEVLQKIREKG-NTPVLI
LSAKCQETDKIIGLGLGADDYLAKPFGIGELTARVK

>Clo1100_2903_HK_Classic|Clostridium_sp._BNL1100|Pair_Clo1100_2904|HisKA_192-258/Clo1100_2904_RR_OmpR|Clostridium_sp._BNL1100|Pair_Clo1100_2903|Response_reg_3-111
-LKRIMADISHQLKTPLASLIMFNDIMKNLSEEERDFVLESKNQLDRMEWLIKNILKMAKLEAGILLVED
DAPLAMGIEYALKKQDF-AVSIAKNIKDAYRMFNED-IQLILLDVTLPDGNGYDFCKQIRQTS-NVPIIF
MTALDDEPNVVFGLDIGGDDYISKPVRTSELISRIN

>Clo1100_3156_HK_Classic|Clostridium_sp._BNL1100|Pair_Clo1100_3155|HisKA_195-261/Clo1100_3155_RR_OmpR|Clostridium_sp._BNL1100|Pair_Clo1100_3156|Response_reg_3-113
-QKQFVADASHELKTPLAVINTNVDVLLSTIDSQSKWLNYIKSESERMAKLTNDLLYLTQMD--ILIVED
EIHLAEALSQILRKNNY-TVDIAYDGSTGLDNALSGIYDLILLDIMLPNMDGISVLKHIRSENILTPVIL
LTAKGEIADKVKGLDSGADDYLPKPFATEELLARIR

>Clo1100_3165_HK_Classic|Clostridium_sp._BNL1100|Pair_Clo1100_3166|HisKA_127-192/Clo1100_3166_RR_OmpR|Clostridium_sp._BNL1100|Pair_Clo1100_3165|Response_reg_4-114
-RNDFVNNVSHEFKTPLAAIEGYATLLQDPREEEQKYINYILDNTARLAKLTQNILSLSRLDN-ILVVED
DQSLSKLFCTVLAKHGY-SYYVANDGLEAWDIIEKQYIDLVISDIMMPNMDGYELVKSLRDNGYNMPVLM
ITAKDTFEDMKNGFRVGTDDYMIKPVNVNEMILRV-

>Clo1100_3923_HK_Classic|Clostridium_sp._BNL1100|Pair_Clo1100_3922|HisKA_386-453/Clo1100_3922_RR_unclassified|Clostridium_sp._BNL1100|Pair_Clo1100_3923|Response_reg_4-113
-RTDFIATISHEFKTPLTSIVMGTDILSDLNDDQKQIIKAIREDSDRLTKLVNDLLELTRIESGVLVVDD
TKNIRMILTKCLELEGY-EVLTASDGTQALELFTTHTFDLAFLDIKLPGVRGTEVLKRIRENGIKTPVII
ITAYATVKNAVDCTNLGAVAYVQKPFSADKIRNV--

>Clo1100_3989_HK_Classic|Clostridium_sp._BNL1100|Pair_Clo1100_3990|HisKA_382-449/Clo1100_3990_RR_OmpR|Clostridium_sp._BNL1100|Pair_Clo1100_3989|Response_reg_5-114
MRREFVANVSHELRTPITSIKSYTETLLEDQETSKRFLSVIDSEADRMTRLVKDLLQLSRLDN-ILIVDD
EKNIVDILKFNLKKEGY-DTIEAYDGEEAVNLALSQNPDLILLDIMLPKMDGFTVCRKLRQSI-STPILM
LTAKEEEVDKVLGLELGADDYITKPFSPRELMARVK

>BMB171_C0254_HK_Classic|Bacillus_thuringiensis_BMB171|Pair_BMB171_C0255|HisKA_108-175/BMB171_C0255_RR_OmpR|Bacillus_thuringiensis_BMB171|Pair_BMB171_C0254|Response_reg_6-115
SRKQLLSSISHDIRTPLTSIIGYIDALKDSEIEKQEYLKILYMKSNNLKHLVDEIFNMAKLDA-ILIADD
DKEIRNLLKIYLERELY-MVDTAINGEEALHLFNQNNYNLVILDLMMPKIDGIEVCKKLRDKT-NVPILM
LTAKDHEVDKILGLSIGADDYITKPFSIHEVIARV-

>BMB171_C0493_HK_Classic|Bacillus_thuringiensis_BMB171|Pair_BMB171_C0492|HisKA_186-253/BMB171_C0492_RR_OmpR|Bacillus_thuringiensis_BMB171|Pair_BMB171_C0493|Response_reg_3-112
-QQQFVSDASHELRTPLAVIQSKTDVLQSTIEEKAMDISTISKECRRLSKLVSNLLLLARSDS--LVVED
NASLLESIVQILR-DEF-EVDTAINGEDGLFLALQNIYDAILLDVMMPGMDGFEVIQKIRDEKIETPVLF
LTARDSLEDRVKGLDFGGDDYIVKPFQAPELKARIR

>BMB171_C0507_HK_Classic|Bacillus_thuringiensis_BMB171|Pair_BMB171_C0508|HisKA_262-327/BMB171_C0508_RR_OmpR|Bacillus_thuringiensis_BMB171|Pair_BMB171_C0507|Response_reg_4-113
-RNEFLASVAHELLTPLTYMKGYAKVAKRTKEEREEYLQIIEDETDSVTDLVQDLFMLVQLEQ-ILLVDD
EERMLRLLDLFLSPRGY-FCMKATSGLEALKLIEQKEFDIILLDVMMPSMDGWDTCYQIRQIS-NVPIIM
LTARNQNYDMVKGLTMGADDYITKPFDEHVLVARIE

>BMB171_C0570_HK_Classic|Bacillus_thuringiensis_BMB171|Pair_BMB171_C0571|HisKA_234-299/BMB171_C0571_RR_OmpR|Bacillus_thuringiensis_BMB171|Pair_BMB171_C0570|Response_reg_4-113
-RSEFLASVAHELRTPLTYVRGYADILKEPSEQRLRYLSIIKDESDYITNLVQDLFSLAQMEQ-ILLVDD
EPRMLELLTLYLTPIGY-NCVCATSGEEAILHIENQNFKFVLLDIMMPKMDGWETCKKIRSFS-NIPIIM
VTARDQTVDVVQGLKIGADDYVTKPFHEEELFARIE

>BMB171_C0984_HK_Classic|Bacillus_thuringiensis_BMB171|Pair_BMB171_C0985|HisKA_356-414/BMB171_C0985_RR_OmpR|Bacillus_thuringiensis_BMB171|Pair_BMB171_C0984|Response_reg_6-114
-REEWITGLTHDLKTPLSSIYGYALLLESTDRDIQQFGSVMKEKSQYMTTLIDDLL--------ILLVDD
ETAILQLLTTILEKEGFSHITTATSAEMALSLTKQNNYDLIILDVMLPGQSGFDICPIIRQQT-DCPIFF
LSAKASDLDKISGFSYGADDYITKPFNPLEVVARM-

>BMB171_C1145_HK_Classic|Bacillus_thuringiensis_BMB171|Pair_BMB171_C1144|HisKA_238-304/BMB171_C1144_RR_OmpR|Bacillus_thuringiensis_BMB171|Pair_BMB171_C1145|Response_reg_6-113
-RKEFLANVSHELRTPLSYIKGYSEAILDKGPQQEKVTQLIHKEAGRMQRLVHDLLDLAQLEG-VLVVDD
ESDMRQLVGMYLDNFGY-EWGEAENGKEALKKLETDHYDFVVLDIMMPEMDGLSVCKEIRKTS-DVPIIF
LTAKGEEWNRVNGLRMGADDYIVKPFSPGELVARM-

>BMB171_C1311_HK_Classic|Bacillus_thuringiensis_BMB171|Pair_BMB171_C1310|HisKA_353-420/BMB171_C1310_RR_OmpR|Bacillus_thuringiensis_BMB171|Pair_BMB171_C1311|Response_reg_7-116
MRQDFIANVSHELRTPMVMLQGYSEAILDTKEEIDEFVQIIYDESVRLGKLVNELLDLARMESGILIVDD
EDRIRRLLKMYLEREQY-TIEEADNGDTALEMALQNDYDLILLDLMMPGKDGIEVCKGVREKK-ATPIIM
LTAKGEEVNRVQGFEVGTDDYIVKPFSPREVVLRV-

>BMB171_C1743_HK_Classic|Bacillus_thuringiensis_BMB171|Pair_BMB171_C1742|HisKA_133-199/BMB171_C1742_RR_OmpR|Bacillus_thuringiensis_BMB171|Pair_BMB171_C1743|Response_reg_8-117
MRQEFVSNVSHEIQSPLTSIKGFARALQDSEEKRKHYLTIIETETTRLSKLSQNLLKLTLLES-ILIVDD
DPHIRELVSVFLEREGF-QTYEAIDGVDALQKMDDVKVDMVILDIMMPNMDGFDVCFELRKYY-DIPVLM
LTAKGETSQKVKGFHLGTDDYLVKPFDPIELVVRV-

>BMB171_C1760_HK_Classic|Bacillus_thuringiensis_BMB171|Pair_BMB171_C1759|HisKA_235-302/BMB171_C1759_RR_OmpR|Bacillus_thuringiensis_BMB171|Pair_BMB171_C1760|Response_reg_4-114
MKNEFIASISHEIRTPLTGIKGWSETLKTTEEEIKQGMGIISGETDRLIHLVEELLDFSRLQS-ILVLED
ELTIRSFIVLNLKRAGF-YVIEATTGEEALQILSEQTVDIALLDVMLPGIDGLEVCKAIRKENKKMGIIM
LTARVQDEDKVQGLGMGADDYIAKPFSPVVLTARIQ

>BMB171_C2257_HK_Classic|Bacillus_thuringiensis_BMB171|Pair_BMB171_C2258|HisKA_160-226/BMB171_C2258_RR_OmpR|Bacillus_thuringiensis_BMB171|Pair_BMB171_C2257|Response_reg_22-131
AKSELITNVSHDLRTPLTSIVGYVNLIHDDEVELRYYIQVIYDKVTRLNALMNDLFEYTRVQ--ILIIDD
DKEIVELLAVYLRNEGY-NIYKAYDGDEALQKVSTYEVDLMILDIMMPKRNGLEVCQEVRENN-TVPILM
LSAKAEDMDKILGLMTGADDYMIKPFNPLELVARVK

>BMB171_C2301_HK_Classic|Bacillus_thuringiensis_BMB171|Pair_BMB171_C2300|HisKA_124-170/BMB171_C2300_RR_OmpR|Bacillus_thuringiensis_BMB171|Pair_BMB171_C2301|Response_reg_4-113
----FMNQWIHQMKTPLSVIE----LITQ--DEVDSRFESINEETDRLKKGLEMALYVARLEA-IMIVED
DMKIAELLSTYVAKYGY-QGVIVSDFQNVLDIFLDEQPELVLLDINLPSFDGYFWCRQIRSVS-TCPILF
ISAREGTMDQVMALENGGDDFIPKPFHYEVVVAKI-

>BMB171_C2567_HK_Classic|Bacillus_thuringiensis_BMB171|Pair_BMB171_C2568|HisKA_244-303/BMB171_C2568_RR_OmpR|Bacillus_thuringiensis_BMB171|Pair_BMB171_C2567|Response_reg_3-112
-LKRFMGDVTHELKTPIALVKAYSMGIKD-GLDDGTYVDTIIKQTDQISNLIEELLRFSKLE--VLIADD
EQDMLRILKAYFEKEGF-EVFLAKDGEEALQIFYDEKIDLAILDWMMPKHSGITVCQEIKKNS-SVKVLM
LTAKSESEDELAALQSGADEYVKKPFHPGVLITRA-

>BMB171_C2912_HK_Classic|Bacillus_thuringiensis_BMB171|Pair_BMB171_C2913|HisKA_238-304/BMB171_C2913_RR_OmpR|Bacillus_thuringiensis_BMB171|Pair_BMB171_C2912|Response_reg_6-111
MRQEFVSNVSHEFQSPLSSIQGFSKTLQTSEEERNHYLQIIEGESKRMSSLCKQLLTLASLDK-ILLADD
DKHIRELLHYHLQKEGF-KVFEAEDGKVAQDVLEKENIHLAIVDIMMPFVDGYTLCEEIRKYH-DIPVIL
LTAKDQLVDKEKGFISGTDDYIVKPFEPAEVI----

>BMB171_C4101_HK_Classic|Bacillus_thuringiensis_BMB171|Pair_BMB171_C4102|HisKA_134-186/BMB171_C4102_RR_OmpR|Bacillus_thuringiensis_BMB171|Pair_BMB171_C4101|Response_reg_4-113
-------QWIHQMKTPVSVIELLLQKFGKEHREARATVESIREENNRILNGLDLALHMARLEQ-ILIVED
DEKIAGILEEHLERYGY-QSFRASDLRQIKDEFVKVNPHLVLLDINLPYFDGFYWCRQIRTVS-NAPIIF
VSARTGEMDQVMAIENGGDDYITKPFHLDIVMAKV-

>BMB171_C4182_HK_Classic|Bacillus_thuringiensis_BMB171|Pair_BMB171_C4183|HisKA_85-152/BMB171_C4183_RR_OmpR|Bacillus_thuringiensis_BMB171|Pair_BMB171_C4182|Response_reg_5-114
SMRKMLSNISHDLKTPLTVILGYTEMLKDNKEEQQILLEKVHTKTLEVMELIHKFFDLAKLESGILLVED
DISIQEMVEKYLIKEGF-QVTIASDGEEGVNTYLKGSFDLIILDIMMPKLDGLEVVRIIREKS-AVPILM
MSAKDTDVDKAVGLGLGADDYICKPFSMIELAARV-

>BMB171_C4231_HK_Classic|Bacillus_thuringiensis_BMB171|Pair_BMB171_C4232|HisKA_360-427/BMB171_C4232_RR_OmpR|Bacillus_thuringiensis_BMB171|Pair_BMB171_C4231|Response_reg_5-115
MRKDFLANVSHELKTPITSIKGFSETLLDDNKKFCEFLHIILKESERMQGLIEDLLDLSKIEQ-ILVVDD
EEFILTLIEFNLQQAGF-EVITAMDGEMALQKATTERPDLIILDLMLPKMDGMEVCKELRLQRVMTPILM
LTAKDDEFDKVLGLELGADDYMTKPFSPREVVARV-

>BMB171_C4308_HK_Classic|Bacillus_thuringiensis_BMB171|Pair_BMB171_C4307|HisKA_255-319/BMB171_C4307_RR_OmpR|Bacillus_thuringiensis_BMB171|Pair_BMB171_C4308|Response_reg_4-113
-RKELISNISHDLKTPITSIIGYVEGIKDTPEKMDKYLTTIHTKARHMDTLIDELFLFSKLD--ILLIED
EVSIAELQRDYLEINDF-QVDVEHSGETGLQIALQEDYDLIILDIMLPKMNGFEICKQIRAVK-DIPILL
VSAKKEDIDKIRGLGLGADDYITKPFSPSELVARVK

>BMB171_C4445_HK_Classic|Bacillus_thuringiensis_BMB171|Pair_BMB171_C4446|HisKA_398-462/BMB171_C4446_RR_OmpR|Bacillus_thuringiensis_BMB171|Pair_BMB171_C4445|Response_reg_5-114
-RKEFISGVSHELKTPLSIMKSCISILKDVAEHKKEYFQAMEREVDKMDTLILDMLELAKFESGILIVED
EDILREILKDYFLSEQY-VVFEARDGKEALVVFEEEEVDLVILDIMLPELDGWSVCRRIRKTS-EVPIIM
LTARVDEDDTLLGFELGADDYVTKPYSPPILLAR--

>BMB171_C4475_HK_Classic|Bacillus_thuringiensis_BMB171|Pair_BMB171_C4474|HisKA_114-169/BMB171_C4474_RR_OmpR|Bacillus_thuringiensis_BMB171|Pair_BMB171_C4475|Response_reg_4-113
---LFINHWVHQMKTPVSVMQLMVLEMEDLIPKFKKELERLNQGLDR-----------------ILIVED
DPNISSLLQSHIQKYGY-EAVVAENFDDIMESFNAVKPHLVLLDVNLPKFDGFYWCRQIRHES-TCPIIF
ISARAGEMEQIMAIESGADDYITKPFHYDVVMAKI-

>BMB171_C4488_HK_Classic|Bacillus_thuringiensis_BMB171|Pair_BMB171_C4489|HisKA_141-208/BMB171_C4489_RR_OmpR|Bacillus_thuringiensis_BMB171|Pair_BMB171_C4488|Response_reg_6-115
SKDQLVVNLAHDLRTPLTSVLGYLDLLKDTKEQIKHFSTIAYTKSQRLESLIDELFEITRMN--ILIADD
EAEIADLIEIHLEKEGY-HVVKAADGEEAIHIIETQPIDLVILDIMMPKMDGYEVTRQIRTKH-HMPIIF
LSAKTSDFDKVTGLVLGADDYMTKPFTPIELVARVN

>BMB171_C4643_HK_Classic|Bacillus_thuringiensis_BMB171|Pair_BMB171_C4642|HisKA_258-324/BMB171_C4642_RR_OmpR|Bacillus_thuringiensis_BMB171|Pair_BMB171_C4643|Response_reg_4-113
SRKEFMSMVSHELKTPIAAVMGQLDGMIHY-KDRDKYLKRSYEMMQDINILTEKMSELSKIQN-ILVIED
NPDIQELIREFLMAQNF-TVDVVGAGTEGILLFQKNSYDLVLLDVMLPDIDGYSICKIMRGQS-DVPIIM
LTGLHNEESEIKGFELGIDDYITKPFHYTVFIKRV-

>BMB171_C4855_HK_Classic|Bacillus_thuringiensis_BMB171|Pair_BMB171_C4856|HisKA_247-304/BMB171_C4856_RR_OmpR|Bacillus_thuringiensis_BMB171|Pair_BMB171_C4855|Response_reg_3-112
-QKDFLDRITHELKTPLTAIIGYVDLIPKSKEDVQESLRYVAVESERLLSLVEELLKSSKY---ILVVDD
ESSIRNLIRMQLEMEGY-EVLAAADGREALEKWNEG-PDVLILDVMLPDTDGYELLRLFRERDRDIPVLM
LTAKSQMNDKLLGLQLGADDYVTKPFNYAELILRV-

>BMB171_C5065_HK_Classic|Bacillus_thuringiensis_BMB171|Pair_BMB171_C5066|HisKA_382-448/BMB171_C5066_RR_OmpR|Bacillus_thuringiensis_BMB171|Pair_BMB171_C5065|Response_reg_6-115
-RREFVANVSHELRTPLTTMRSYLEALTDDPNIAPQFLTVTQEETERMIRLVNALLQLSKLDS-ILVVDD
EKPIADILKFNLEKEGF-EIVMAHDGDEAIEKANEEQPDMVLLDIMLPGKDGLEVCREIRKSS-EMPIIM
LTAKDSEIDKVLGLELGADDYVTKPFSTRELLARVK

>DehalGT_0165_HK_Classic|Dehalococcoides_sp._GT|Pair_DehalGT_0164|HisKA_360-426/DehalGT_0164_RR_OmpR|Dehalococcoides_sp._GT|Pair_DehalGT_0165|Response_reg_6-113
-RRDFVANISHELRTPITSLKLLTETLQEDPDVAAGFIDKIHLEVDKLAQLVTELSDLSAIESGILVVED
DATLRELLCYNLAKEGY-QLECAEDGLKALSVYRLFKPALVILDVMIPGIDGFELCRLIRAES-SVPILM
LTARSSEADKVNGLEAGADDYLSKPFGMKELLARM-

>DehalGT_0239_HK_Classic|Dehalococcoides_sp._GT|Pair_DehalGT_0238|HisKA_357-419/DehalGT_0238_RR_OmpR|Dehalococcoides_sp._GT|Pair_DehalGT_0239|Response_reg_3-114
----HLKALVHEIRTPLTPLLAASDALVNKGTELYNLASSIREGAETLNSRIHDLIELER----ILIVED
NDAAASTISSILKYHDA-KITICRTGYEALESINSDKADLVMLDLGLPDMNGLKVLDEIRPIT-GAPIIV
VTACEEEENVLKALEQGADEYIIKPFRHLEFLARV-

>DehalGT_0560_HK_Classic|Dehalococcoides_sp._GT|Pair_DehalGT_0559|HisKA_632-697/DehalGT_0559_RR_RpfG|Dehalococcoides_sp._GT|Pair_DehalGT_0560|Response_reg_8-114
SLGELSAGLAHELNNPLTSVLGFSELIQELPEDLRQDIQIISQEAQRAAEIIRNLLTFARRH--VLTVDD
EDTIRRLLYQKITSEGY-KCLTASNATEAMEIVKNHDIALAILDIKMPGLSGMDILPEIRIVSPDTAVIM
ATAISDTDTAINCMKLGAYDYVTKPFKLDAV-----

>DehalGT_0892_HK_Classic|Dehalococcoides_sp._GT|Pair_DehalGT_0891|HisKA_246-310/DehalGT_0891_RR_OmpR|Dehalococcoides_sp._GT|Pair_DehalGT_0892|Response_reg_5-114
SRQRLLADIAHELRTPLTVIEGTVDGMLDVFAADTHHLTTIKEESATLTRLIKDLRDISLAESGILIADD
EKRIAEILQAYLEREGF-RVIATYDGKTALAKFHEENPDLIILDLMLPEISGWDVCREIRKES-RVPIIM
LTARDELTDKLIGLEIGADDYMTKPFESKELVARVK

>DehalGT_1289_HK_Classic|Dehalococcoides_sp._GT|Pair_DehalGT_1288|HisKA_369-425/DehalGT_1288_RR_OmpR|Dehalococcoides_sp._GT|Pair_DehalGT_1289|Response_reg_3-114
-------ALVHELRTPLTPIILASDALHSVDNKLKSLVNNINNGASELNTRISELLDLARGE---LIIED
DPQIIDAISSVLKWSNI-RVLSSTSGKGGIELVESQNPDAVLLDLGLPDIDGFDVLRQIRAFS-LVPIII
ITVCEDENILVKAFELDANDYLVKPFRQLELIARL-

>DehalGT_1314_HK_Classic|Dehalococcoides_sp._GT|Pair_DehalGT_1313|HisKA_302-365/DehalGT_1313_RR_OmpR|Dehalococcoides_sp._GT|Pair_DehalGT_1314|Response_reg_4-114
-RNYFMRALVHELKTPLTPLLASSEYLSESDSTLLGYARNMQNGAINLNNKIDDLMNLAKGE---LIIED
DLSIIDLVALTFSWPDI-QIVRTQLGKEGIELAETEAPDFIILDLGLPDMSGVEVLQEIRSFS-KVPIIV
LTVKKDEMDVVVALSKGADEFISKPFRQMELISRV-

>DehalGT_1348_HK_Classic|Dehalococcoides_sp._GT|Pair_DehalGT_1349|HisKA_168-231/DehalGT_1349_RR_OmpR|Dehalococcoides_sp._GT|Pair_DehalGT_1348|Response_reg_3-114
---TFTRALVHELKTPLTSMLATSELLSKLAEEPNLYMKCLYAGIQDLNLRIDELLDIARGE--ILIIED
DYKIVQAISFALKICWPDATLSASRGENGLKIIEEQSPNLIILDLSLPDMDGLEVLKDARLFC-DTPIII
LTVRAEESDVVEALELGANEYIIKPFRQMELLARIR

>Kole_0009_HK_Classic|Kosmotoga_olearia_TBF_19.5.1|Pair_Kole_0010|HisKA_674-735/Kole_0010_RR_CheY|Kosmotoga_olearia_TBF_19.5.1|Pair_Kole_0009|Response_reg_6-115
ALGEMSAKVAHEIRNPITIISGFTRRIARDREKIQQYVEILNRELERLETIVNDVLDYSRR---IMIVDD
EENMRFLLTEELGEEGF-HVITAASAEEALDLFEKHPISLVTIDIEMPGISGLELAGMLRNKKPDLKIVL
LTAYTH--YKQDMASWAADAYVVKSTDLREFKETI-

>Kole_0110_HK_Classic|Kosmotoga_olearia_TBF_19.5.1|Pair_Kole_0111|HisKA_321-388/Kole_0111_RR_RpfG|Kosmotoga_olearia_TBF_19.5.1|Pair_Kole_0110|Response_reg_34-147
-KSEFLATMSHELRTPLNSITGFVSMILQINEEQRKQLSMVHSSSIHLLNLINDILDISKIEAGILAVDD
NKENIYMLETLFKSYGY-EVESSQNGVEALEKLAEQDFDVVISDILMPEMDGFQLCRRVKMDDKEIPFIL
YTAYTDPEDRKFALSLGVDRFIIKPLEPDAFVKIV-

>Kole_0550_HK_Classic|Kosmotoga_olearia_TBF_19.5.1|Pair_Kole_0551|HisKA_231-296/Kole_0551_RR_OmpR|Kosmotoga_olearia_TBF_19.5.1|Pair_Kole_0550|Response_reg_3-113
SQKQFSANAAHDLRTPLTSIKGIIDVLNRDALEYKDSLIQIRKQVERMSKLVDTLLIVARFDS-ILLVED
EEAITEFVKKGLSEEGY-IVDTVDNGEDALNKIFDVDYDLIILDIMLPVKDGLKVCREVRENGISTPILM
LTALDSTEDKVTGLNAGADDYLVKPFSFSELLARIR

>Kole_0705_HK_Classic|Kosmotoga_olearia_TBF_19.5.1|Pair_Kole_0706|HisKA_104-171/Kole_0706_RR_OmpR|Kosmotoga_olearia_TBF_19.5.1|Pair_Kole_0705|Response_reg_3-113
AKTDFVNFFVHEISTPLAVVSGYAQLIFDP-PELSEAASGILKSSERLSKLIEELGELANIEL-ILVVDD
DPDILNIVKTACEQECF-NVRTANSARNMWEALENDPPDLIVLDIMLPDASGLDVIKKLKRKYEEIPVIF
LTARKSDLDMILGLELGADDYITKPFNPRTLIARIK

>Kole_0837_HK_Classic|Kosmotoga_olearia_TBF_19.5.1|Pair_Kole_0838|HisKA_191-255/Kole_0838_RR_OmpR|Kosmotoga_olearia_TBF_19.5.1|Pair_Kole_0837|Response_reg_4-113
-LRIFISQMTHQLKTPLASMKLMIELLSDDPEKKREFLERSLAEQNKMEWLIQTLLDISRLE--ILLVED
DETLAMGIKYALEQEAF-LVEVATELESARKRIDEKDFDLILLDVMLPNGNGFQLCKEIRTYS-DLPIIF
LTARDEEVNIVMGLELGADDYITKPFKLKELVARIR

>Kole_0916_HK_Classic|Kosmotoga_olearia_TBF_19.5.1|Pair_Kole_0915|HisKA_224-287/Kole_0915_RR_OmpR|Kosmotoga_olearia_TBF_19.5.1|Pair_Kole_0916|Response_reg_5-116
-QEQFSSDVAHEIRSPLTAILGFSRMIQRDPEIVEESAKNIAETAAKMLTLTEGLLFLSK----VLLVED
DPHIRKFIQLELEHEGY-EVKTAVTGPQALDELEKELPDVVLLDVMLPEMNGFTVLERIREDFTELPVIM
LTARGELEDRVRGLKSGADDYIVKPFHIEELLARL-

>Kole_1428_HK_Classic|Kosmotoga_olearia_TBF_19.5.1|Pair_Kole_1429|HisKA_224-286/Kole_1429_RR_OmpR|Kosmotoga_olearia_TBF_19.5.1|Pair_Kole_1428|Response_reg_3-114
----LSAKIAHELRTPLSVLKSTLQLLARSVDSMKRSLKESLRELDNLIQTSNDLLLISNIEKGILVVED
NKKLAENIKKYLELEGF-IVDLAYDGNEGLDLALSYNYDCIILDIILPGMSGIEICRFLRDEESQVPILM
LTALGSVENRVEGLNVGADDYMPKPFDLRELVARVR

>Kole_1572_HK_Classic|Kosmotoga_olearia_TBF_19.5.1|Pair_Kole_1571|HisKA_186-253/Kole_1571_RR_OmpR|Kosmotoga_olearia_TBF_19.5.1|Pair_Kole_1572|Response_reg_6-118
MRREFVSNVSHELRTPLTSIHGYAETLLEDEETVRKFLRIIEGESARMTRLINDLLDLEKLEAGILVIDD
EPSIVELLSFNLKKEGY-DVLKAYDAEEALKIVEDNDVDMFIVDIMLPGMDGFELVRNLRSTERHTPVIF
LSAKSEEFDKVLGLELGADDYITKPFSVREALARI-

>Kole_1593_HK_Classic|Kosmotoga_olearia_TBF_19.5.1|Pair_Kole_1592|HisKA_224-274/Kole_1592_RR_NtrC|Kosmotoga_olearia_TBF_19.5.1|Pair_Kole_1593|Response_reg_5-113
----SVADLAHGLKQPLATIQLTFDMYIR--TKDEKYLEQLKRNLSEFREKIAAV----------LVVDD
DMAFNLILCEALESEGY-LVTKAHDLKSAKELLQEESFDCALLDIRLPDGDGIELIDFARSQE--TIVIV
MSAHGNIETAVSAVKKGAYNFLEKPFDLNH------

>Kole_1858_HK_Classic|Kosmotoga_olearia_TBF_19.5.1|Pair_Kole_1857|HisKA_226-280/Kole_1857_RR_OmpR|Kosmotoga_olearia_TBF_19.5.1|Pair_Kole_1858|Response_reg_3-113
-------SAAHELKTPLANIIGYVGMLRRHEDIAYESLERIERTAIELNDLVSKFLNL------VLVVED
DEGLRRLLNLELTHYGY-EVKTSGKGIDALRMYRDFCPDIVLLDILLPQLDGFELLVAFREIFPGAGIII
LSVINDKESKLKAFRLGVDDYVTKPFDMEELLARIE

>NMBM01240355_0111_HK_Classic|Neisseria_meningitidis_M01-240355|Pair_NMBM01240355_0112|HisKA_483-551/NMBM01240355_0112_RR_PrrA|Neisseria_meningitidis_M01-240355|Pair_NMBM01240355_0111|Response_reg_6-117
-WGEVAKRLAHEIRNPLTPIQLSAERLAWLDEQDAQSTDTIVKQVAALKEMVEAFRNYARS---ILIVDD
EIGIRDLLSEILQDEGY-SVALAENAEEARKLRHQARPAMVLLDIWMPDCDGITLLKEWAKNGLNMPVVM
MSGHASIDTAVEATKIGALDFLEKPISLQKLLSAV-

>NMBM01240355_0596_HK_Classic|Neisseria_meningitidis_M01-240355|Pair_NMBM01240355_0597|HisKA_238-298/NMBM01240355_0597_RR_OmpR|Neisseria_meningitidis_M01-240355|Pair_NMBM01240355_0596|Response_reg_4-113
--RHLLHHVSHEMRSPLARMQAIVGLIQAQPQKQEQYLKRLEGELTRMDTLAGELLTLSRLET-VLLVDD
DALLTELLTEYLSAEGL-NVRSVPDGEAGVQEILSGQYDVVVLDSMMPKMNGLDVLKNVRARS-TVPIIM
LTAKGDDIDRIIGLEMGADDYVPKPCTPRELLARIN

>FIC_00036_HK_Classic|Flavobacteriaceae_bacterium_3519-10|Pair_FIC_00035|HisKA_519-587/FIC_00035_RR_CheY|Flavobacteriaceae_bacterium_3519-10|Pair_FIC_00036|Response_reg_3-113
-KDDFIKMASHELKTPVTTIKGYVQLLKRDDKFLVNSLNTIENQVNNLSVLIGDLLDISRMENGILVVDD
NKDICTLIENILLSEGY-DVQTCCNPLEVSTIIKDTRPALIITDMLMSGFDGRTLTKEVKADPEHIKIMM
MSAHPDAESISR--SIGVDDFLTKPFEIDDLVNKV-

>FIC_01009_HK_Classic|Flavobacteriaceae_bacterium_3519-10|Pair_FIC_01008|HisKA_658-725/FIC_01008_RR_CheY|Flavobacteriaceae_bacterium_3519-10|Pair_FIC_01009|Response_reg_4-116
-KDDFLDSVAHELRTPITAIRATSELLMDPTEIKKDFLENIISESDRLAEIINDILYLDKLEAGILIADD
EHKIIMTLEYAFRKAGY-EVYIARDGAEVLEIIKTEIPDIILLDIMMPNVDGYTTLSEIRKDKENIKVVF
LSAKTGEADIKKGLERGADAYVTKPYSIKKLTEKVE

>FIC_01552_HK_Classic|Flavobacteriaceae_bacterium_3519-10|Pair_FIC_01551|HisKA_413-481/FIC_01551_RR_CheY|Flavobacteriaceae_bacterium_3519-10|Pair_FIC_01552|Response_reg_6-116
-KDTFLGIASHELKTPLTSLKLYAQVLERGDQKHADLAKKMDLQVVKLTSLIADLLDVTKINAGIIIVDD
DTAILDSLSVMLDYEGF-DVNAFQRGTEIFPFVESVSPDLILLDIWLSGEDGRDICKKLKENEKNIPVVM
MSAGRD--LEKAAYNSGATAFISKPFEIEEVVDT--

>FIC_01782_HK_Classic|Flavobacteriaceae_bacterium_3519-10|Pair_FIC_01783|HisKA_119-185/FIC_01783_RR_OmpR|Flavobacteriaceae_bacterium_3519-10|Pair_FIC_01782|Response_reg_8-120
--KEYLGNVSHELKTPLFSIQGYVETLIDL-AIRDKYLERIDKSVERLLNIVKDLDMINQY---ILLIDD
EQDILEILSYNLQKEGY-EVHTAQNGNEGIQKAKEIVPDLILLDVMMPEKDGIETCQDLRKLPQKTLIVF
LSARSEEFSQLAGFQAGANDYIVKIIKPKVLISKVN

>FIC_02421_HK_Classic|Flavobacteriaceae_bacterium_3519-10|Pair_FIC_02420|HisKA_291-356/FIC_02420_RR_OmpR|Flavobacteriaceae_bacterium_3519-10|Pair_FIC_02421|Response_reg_5-115
-KTDFINNMSHEFKTPLATISVATDSLANNPEKVKYYSGLIKQENLRMKKQVENVLNMSKLER-ILLVED
DQSFGAVLKDYLSINNF-EVTLATDGEQGLKEFTENEFDICIFDVMMPKKDGFSLAEDVKRIDKNTPIIF
LTARNMREDILKGYQLGADDYITKPFDTELLLYKI-

>ACP_0181_HK_Classic|Acidobacterium_capsulatum_ATCC_51196|Pair_ACP_0180|HisKA_674-736/ACP_0180_RR_NtrC|Acidobacterium_capsulatum_ATCC_51196|Pair_ACP_0181|Response_reg_23-133
--GLLAAGVAHEVNTPLAVISSYTQMLSKGDDRLSPLLDKITQQTFRASEIVNGLLNFSRTG--ILIIDD
EAALRETLEALLSLEGY-EVETAIHGEAGLEKIDRNSYDLVLLDLALPGKNGIEILGLIRDRNADLPVIM
ITAFGTVDNVMDAMRAGAQNFIQKPWDNEKLLADI-

>ACP_0678_HK_Classic|Acidobacterium_capsulatum_ATCC_51196|Pair_ACP_0677|HisKA_412-474/ACP_0677_RR_NtrC|Acidobacterium_capsulatum_ATCC_51196|Pair_ACP_0678|Response_reg_27-136
-IGRLTAGVGHEVKNPINAIVVHLELLRNLKEPAQKHLDIIQSEIRRLDRVVQTLVDFSR----VLIVED
EPHALTGLAELVSAWDY-RTETARDGIEALEKVRGWQPAIVVTDLKMPRMDGMQLLERLNQMDGSRAVIV
LTAQGSIESAVEAMKIGAFDYLQKPVDSVRLRTIL-

>ACP_1260_HK_Classic|Acidobacterium_capsulatum_ATCC_51196|Pair_ACP_1259|HisKA_239-304/ACP_1259_RR_OmpR|Acidobacterium_capsulatum_ATCC_51196|Pair_ACP_1260|Response_reg_3-112
-LSRFSADVSHDLRTSITVMLGTAQLSLRSAQEHRDDLERIVTECRTASTLLDALLSLARSDN-VLLIED
DRRIAQLVERGLREDGH-RVSVTHDGADGARRMLSGEFDAALLDILLPGMSGLEVLERVRAQHCKTPILM
LTAVDAVPKVLEAFDLGADDYLVKPFLLEILLARV-

>ACP_1692_HK_Classic|Acidobacterium_capsulatum_ATCC_51196|Pair_ACP_1693|HisKA_531-593/ACP_1693_RR_NtrC|Acidobacterium_capsulatum_ATCC_51196|Pair_ACP_1692|Response_reg_4-105
---EVAQRVAHEIKNPLTPVTLSAERIRRNTPESQQCCDIILSAAESVRRLVDQF---------ILIVDD
EAEIRQSLEEILKEEGY-IVTTAATATEARTLLHDAAYDVMLLDIWLPDGDGLDVLANAQTLGSRPEVIV
ISGHANIATAVKATKLGAFDFLEKPLLLE-------

>ACP_2198_HK_Classic|Acidobacterium_capsulatum_ATCC_51196|Pair_ACP_2197|HisKA_255-323/ACP_2197_RR_PrrA|Acidobacterium_capsulatum_ATCC_51196|Pair_ACP_2198|Response_reg_8-118
SLGTLAAGAAHELGTPLGTIAIVARELERACDDLSEDARLIRSEVERCQRILQGM---------VYVVDD
DEVFRNRLARALRQRHW-NAQPAASAEEAWALARQQTPDLVLLDLRMPGMGGLELIEKLRALDATMKIIM
LTGYGSIPTTITALKRGADDYLSKPADADQIVAAY-

>ACP_2690_HK_Classic|Acidobacterium_capsulatum_ATCC_51196|Pair_ACP_2691|HisKA_242-308/ACP_2691_RR_OmpR|Acidobacterium_capsulatum_ATCC_51196|Pair_ACP_2690|Response_reg_3-114
--QIFLHNAAHELKTAVTIVKSSLQLLASSSEDYHAGLNLCLADCGRMEELVQSMLLLARLEQ-ILVVED
EERLAGNIAAAMRGPGW-AVDLAHSGLAGRDLCLQTEYDLVLLDLMLPGLDGLGVLRDMRGKGIATPVLV
LTAVAEKASVIELLNAGADDYLAKPFDLGELLARA-

>ACP_2863_HK_Classic|Acidobacterium_capsulatum_ATCC_51196|Pair_ACP_2862|HisKA_257-308/ACP_2862_RR_OmpR|Acidobacterium_capsulatum_ATCC_51196|Pair_ACP_2863|Response_reg_3-113
---TMTDALAHDMRSPITAIRGRLEALLRLCEVLTKSLDVAEASAD-------------------LVVED
DVANAQFLERALAENGY-NIDLAHNAAAAERLALEGGHAVIILDLGLPDEDGLSLITRLKAGGVKAPVLI
LSARRAVDDRVRGLEQGGDDYLTKPYALPELLARV-

>DP0375_HK_Classic|Desulfotalea_psychrophila_LSv54|Pair_DP0376|HisKA_343-409/DP0376_RR_NtrC|Desulfotalea_psychrophila_LSv54|Pair_DP0375|Response_reg_4-113
ALGKMASGIAHEIRNPLGTLRGFAYFFGKASEETKEYSQLMVAEIDRLNRIVSGLLQFSRPR--ILLVDD
DKGHRTMLKVNLGELGY-QVITAGDGDEVLAKLTKNKIDLILLDMKMPRIDGLATLSLLSQQNNRIPVIV
ITAFSSMENAIEAMKKGAFDYVTKPVDIDNLHIAI-

>DP0601_HK_Classic|Desulfotalea_psychrophila_LSv54|Pair_DP0600|HisKA_244-305/DP0600_RR_OmpR|Desulfotalea_psychrophila_LSv54|Pair_DP0601|Response_reg_3-113
-----LDNVAHDLRTPIARLRSTAEYLQGL-PRLQDALANCLEESEQISAILRIMMSVAEAESG-LLIED
DLTIADLIQKGLEEAGF-AVDSCHNGREGLSHALKGAYSAAIIDIMLPERDGLSIIEEMRAAGKETPVLI
LSAKQSVDDRIQGLQRGGDDYMIKPFSFGELLVRV-

>DP0954_HK_Classic|Desulfotalea_psychrophila_LSv54|Pair_DP0953|HisKA_180-249/DP0953_RR_NtrC|Desulfotalea_psychrophila_LSv54|Pair_DP0954|Response_reg_8-118
--GTLAAGIAHEINNPLTSISGFAQGLQRLVADFDEYTETIITECLRCRDIVKTLLTFSR----ILVIDD
ERSIRRLLEKELRSPER-KILLAECGKEALELASQNQIDVIIMDLRLPDVEGLDLLVQMKEQISHAQIIM
ISGHGDVDTAVKAMKFGICDFIQKPFDLDKLDL---

>DP1041_HK_Classic|Desulfotalea_psychrophila_LSv54|Pair_DP1040|HisKA_259-319/DP1040_RR_NtrC|Desulfotalea_psychrophila_LSv54|Pair_DP1041|Response_reg_5-108
---LLAAEIAHELGTPLNVVDGRAKMIIRNPQEIKECATIIKSQSERMAVIIRQLLEFTR----ILIIED
DQDMCDMLAMGLRRRGF-AVSTYISGQEGLAAINPETTDVVLSDINLPDANGLDICKEVVANTPDIPVII
MTAFGSMDTAISAIRSGAYDFVTKPLDIDILA----

>DP1886_HK_Classic|Desulfotalea_psychrophila_LSv54|Pair_DP1885|HisKA_374-438/DP1885_RR_OmpR|Desulfotalea_psychrophila_LSv54|Pair_DP1886|Response_reg_6-120
-RRDFVANVSHELRTPITAIRGYVETLLDQKEDARRFLAIVLRQSSRLSDIINDLLALSRIE--ILIVED
EADIQQLVSYNLVRAGF-NVTCADSGEEALGCLAREAFDCILLDIMLPGISGLEVCQSIRQNEAGSPIIM
MTAKGEEEDIIDGLEKGADDYITKPFSPKVLVARV-

>DP2722_HK_Classic|Desulfotalea_psychrophila_LSv54|Pair_DP2721|HisKA_331-400/DP2721_RR_NtrC|Desulfotalea_psychrophila_LSv54|Pair_DP2722|Response_reg_4-114
--GTMSASIAHEFRNPLTAISGSAQILEEETTISYELCAIILRESDRLLETISNFLIFAKPEH-ILVVDD
ERSMREFFKILLHKEGY-KAYTTANINEAREIFSQEPIDLIITDIRMPSGSGFDLLENIREENPHIPIIL
ITAFTEPNDALRAMKNGAFDYISKPFNIEEIKSVV-

>DP2822_HK_Classic|Desulfotalea_psychrophila_LSv54|Pair_DP2823|HisKA_531-599/DP2823_RR_NtrC|Desulfotalea_psychrophila_LSv54|Pair_DP2822|Response_reg_5-114
--REVARRIAHEIKNPLTPIQLSAQRLRRYPEILKECTSTIISQVDELKTLVSEFSQFARM---VLIIDD
EASIRITLQGILEDEGF-QTLACASAEEGIELLEKEIIDIVLLDIWLGDMDGLTALEIIHERF-SLPVIM
ISGHGNVETAVQATKKGAFDFIEKPLSYEKILVAI-

>SPUL_0484_HK_Classic|Salmonella_enterica_subsp._enterica_serovar_Gallinarum/pullorum|Pair_SPUL_0485|HisKA_449-511/SPUL_0485_RR_PrrA|Salmonella_enterica_subsp._enterica_serovar_Gallinarum/pullorum|Pair_SPUL_0484|Response_reg_8-118
--GQTMTTLAHEINQPLNALSMYLFTAGRQSGQARNTLTKAEGLINRIDAIIRSLRQFTRR---ILLIDD
DVDVLDAYTQMLEQAGY-RVRGFTHPFEAKEWVEADWEGIVLSDVCMPGCSGIDLMTLFHQDDDQLPILL
ITGHGDVPMAVDAVKKGAWDFLQKPVDPGKLLIL--

>SPUL_0763_HK_Classic|Salmonella_enterica_subsp._enterica_serovar_Gallinarum/pullorum|Pair_SPUL_0762|HisKA_240-304/SPUL_0762_RR_OmpR|Salmonella_enterica_subsp._enterica_serovar_Gallinarum/pullorum|Pair_SPUL_0763|Response_reg_13-122
MRRDFMADISHELRTPLAVLRGELEAIQDVRQFTPESVTSLQAEVGTLTKLVDDLHQLSLSDEGILIVED
EPKLGQLLIDYLRAASY-APTLINHGDKVLPYVRQTPPDLILLDLMLPGTDGLTLCREIRRFS-DIPIVM
VTAKIEEIDRLLGLEIGADDYICKPYSPREVVARV-

>SPUL_1034_HK_Classic|Salmonella_enterica_subsp._enterica_serovar_Gallinarum/pullorum|Pair_SPUL_1035|HisKA_272-328/SPUL_1035_RR_OmpR|Salmonella_enterica_subsp._enterica_serovar_Gallinarum/pullorum|Pair_SPUL_1034|Response_reg_4-112
----TLTDLTHSLKTPLAVLQSTLRSLRNEKMSVSKAEPVMLEQISRISQQIGYYLHRASM---VLVVED
NALLRHHLKVQLQDSGH-QVDAAEDAREADYYLNEHLPDIAIVDLGLPDEDGLSLIRRWRSSDVSLPVLV
LTAREGWQDKVEVLSSGADDYVTKPFHIEEVMARM-

>SPUL_1962_HK_Classic|Salmonella_enterica_subsp._enterica_serovar_Gallinarum/pullorum|Pair_SPUL_1961|HisKA_231-297/SPUL_1961_RR_OmpR|Salmonella_enterica_subsp._enterica_serovar_Gallinarum/pullorum|Pair_SPUL_1962|Response_reg_3-112
-LNQFADDLAHELRTPVNILLGKNQVMLSSAEEYQQALVDNIEELEGLSRLTENILFLARAEH-ILLIED
NQKTIEWVRQGLTEAGY-VVDYACDGRDGLHLALQEHYSLIILDIMLPGLDGWQVLRALRTAH-QSPVIC
LTARGSVEDRVKGLEAGANDYLVKPFSFAELLARVR

>SPUL_2572_HK_Classic|Salmonella_enterica_subsp._enterica_serovar_Gallinarum/pullorum|Pair_SPUL_2573|HisKA_203-268/SPUL_2573_RR_OmpR|Salmonella_enterica_subsp._enterica_serovar_Gallinarum/pullorum|Pair_SPUL_2572|Response_reg_5-117
ARRNFFANVSHELRTPLTVLQGYLEMMQEEGATREKALHTMREQTYRMEGLVKQLLTLSKIEA-ILVVED
EAPIREMVCFVLEQNGF-QPVEAEDYDSAVNKLNEPWPDLILLDWMLPGGSGLQFIKHLKREARDIPVVM
LTARGEEEDRVRGLETGADDYITKPFSPKELVARIK

>SPUL_2777_HK_Classic|Salmonella_enterica_subsp._enterica_serovar_Gallinarum/pullorum|Pair_SPUL_2778|HisKA_246-306/SPUL_2778_RR_OmpR|Salmonella_enterica_subsp._enterica_serovar_Gallinarum/pullorum|Pair_SPUL_2777|Response_reg_8-83
-QERFSADASHQLKTPLAVLKTQAAVALAHPHHWYESLQAMSVTLDSTIQLTERLLQLS-----------
------------------------------HLLHSEMYALAVLDINMPGMDGLEVVQRLRKRGQTLPVLL
LTARSAVADRVKGLNVGADDYLPKPFELEELDARL-

>SPUL_3187_HK_Classic|Salmonella_enterica_subsp._enterica_serovar_Gallinarum/pullorum|Pair_SPUL_3186|HisKA_238-301/SPUL_3186_RR_OmpR|Salmonella_enterica_subsp._enterica_serovar_Gallinarum/pullorum|Pair_SPUL_3187|Response_reg_3-113
--RRFTSDAAHELRSPLAALKVQTEVAQLDPLSRDKALTQLHAGIDRATRLVDQLLTLSRLDS-ILLVED
DTLIGDGIKAGLSKMGF-SVDWFTEGRPGKEALYSAPYDAVILDLTLPGMDGRDILREWREKGKQEPVLI
LTARDALAERVEGLRLGADDYLCKPFALIEVAARL-

>SPUL_3411_HK_Classic|Salmonella_enterica_subsp._enterica_serovar_Gallinarum/pullorum|Pair_SPUL_3410|HisKA_246-308/SPUL_3410_RR_NtrC|Salmonella_enterica_subsp._enterica_serovar_Gallinarum/pullorum|Pair_SPUL_3411|Response_reg_8-118
-MGHLAAGVAHEIRNPLSSIKGLAKYFAEAGGESHELAQVMAKEADRLNRVVSELLELVK----ILVVDD
DVSHCTILQALLRGWGY-NVALAYSGHDALAQVREKVFDLVLCDVRMAEMDGIATLKEIKALNPAIPILI
MTAFSSVETAVEALKAGALDYLIKPLDFDRLQETL-

>SPUL_3606_HK_Classic|Salmonella_enterica_subsp._enterica_serovar_Gallinarum/pullorum|Pair_SPUL_3605|HisKA_238-299/SPUL_3605_RR_OmpR|Salmonella_enterica_subsp._enterica_serovar_Gallinarum/pullorum|Pair_SPUL_3606|Response_reg_4-112
SQQRLLSDISHELRTPLTRLQLGTALLRR-RGGESKELERIETEAQRLDSMINDLLVMSRNQQ-ILLVDD
DRELTSLLKELLEMEGF-NVLVAHDGEQALELLDDS-IDLLLLDVMMPKKNGIDTLKALRQTH-QTPVIM
LTARGSELDRVLGLELGADDYLPKPFNDRELVARIR

>SPUL_3665_HK_Classic|Salmonella_enterica_subsp._enterica_serovar_Gallinarum/pullorum|Pair_SPUL_3666|HisKA_131-186/SPUL_3666_RR_NtrC|Salmonella_enterica_subsp._enterica_serovar_Gallinarum/pullorum|Pair_SPUL_3665|Response_reg_8-116
--RDLVRGLAHEIKNPLGGLRGAAQLLSKPDPALTEYTKVIIEQADRLRNLVDRLL--------VWVVDD
DSSIRWVLERALAGAGL-TCTTFENGNEVLAALASKTPDVLLSDIRMPGMDGLALLKQIKQRHPMLPVII
MTAHSDLDAAVSAYQQGAFDYLPKPFDIDEAVALV-

>SPUL_4079_HK_Classic|Salmonella_enterica_subsp._enterica_serovar_Gallinarum/pullorum|Pair_SPUL_4078|HisKA_231-290/SPUL_4078_RR_OmpR|Salmonella_enterica_subsp._enterica_serovar_Gallinarum/pullorum|Pair_SPUL_4079|Response_reg_7-117
--TLLMAGVSHDLRTPLTRIRLATEMMG---EEDGYLAESINKDIEECNAIIEQFIDYLR----ILVVDD
DMRLRALLERYLTEQGF-QVRSVANAEQMDRLLTRESFHLMVLDLMLPGEDGLSICRRLRSQSNPMPIIM
VTAKGEEVDRIVGLEIGADDYIPKPFNPRELLARIR

>SPUL_4283_HK_Classic|Salmonella_enterica_subsp._enterica_serovar_Gallinarum/pullorum|Pair_SPUL_4284|HisKA_147-204/SPUL_4284_RR_OmpR|Salmonella_enterica_subsp._enterica_serovar_Gallinarum/pullorum|Pair_SPUL_4283|Response_reg_3-113
--RLFTADVAHELRTPLSGVRLHLELLSK---THNVDVAPLIARLDQMMDSVSQLLQLARVG--ILIVED
DTLLLQGLILAAQTEGY-ACDGVSTARAAEHSLESGHYSLMVLDLGLPDEDGLHFLTRIRQKKYTLPVLI
LTARDTLNDRITGLDVGADDYLVKPFALEELHARIR

>SPUL_4577_HK_Classic|Salmonella_enterica_subsp._enterica_serovar_Gallinarum/pullorum|Pair_SPUL_4576|HisKA_257-319/SPUL_4576_RR_OmpR|Salmonella_enterica_subsp._enterica_serovar_Gallinarum/pullorum|Pair_SPUL_4577|Response_reg_8-116
----YVYALTHELKSPLAAIRGAAEILREPADVVTRFTENILAQNTRMQALVETLLRQARLEN-VWLVED
EQGIADTLIYTLQLEGL-TVELFARGLPALEKARQQRPDAVILDVGLPDISGFELCRQLLERHPALPILF
LTARSDEVDRLLGLEIGADDYVAKPFSPREVSARV-

>Entcl_0059_HK_Classic|Enterobacter_cloacae_SCF1|Pair_Entcl_0060|HisKA_229-292/Entcl_0060_RR_OmpR|Enterobacter_cloacae_SCF1|Pair_Entcl_0059|Response_reg_3-113
-QQRFIADAAHELRTPLTALSLQAERLAGMSPEAQSRLDALRQGLKRAHHLLEQLLALAREQQ-ILLVED
DPMVGEVLESSLKDASY-AVDWVKNGDDALAGFAAQPYDVVLLDLGLPGKDGFTVLDGLRRKDAAVPVLI
LTARDALADRLKGLDGGADDYILKPFEMSELLARIR

>Entcl_0331_HK_Classic|Enterobacter_cloacae_SCF1|Pair_Entcl_0330|HisKA_234-293/Entcl_0330_RR_OmpR|Enterobacter_cloacae_SCF1|Pair_Entcl_0331|Response_reg_7-117
--TLLMAGVSHDLRTPLTRIRLATEMMG---EEDGYLAESINKDIEECNAIIEQFIDYLR----ILVVDD
DMRLRALLERYLTEQGF-QVRSVANAEQMDRLLTRESFHLMVLDLMLPGEDGLSICRRLRSQSNPMPIIM
VTAKGEEVDRIVGLEIGADDYIPKPFNPRELLARIR

>Entcl_0729_HK_Classic|Enterobacter_cloacae_SCF1|Pair_Entcl_0730|HisKA_239-302/Entcl_0730_RR_OmpR|Enterobacter_cloacae_SCF1|Pair_Entcl_0729|Response_reg_3-113
--RRFTSDAAHELRSPLTALKVQTEVAQLDPESREKALSQLHAGIDRATRLVEQLLTLSRLDS-ILLVED
DKLIGDGLRAGLVKMGF-TLDWFTRGEEGKAALLAAPYDAVILDLTLPGIDGLDILRAWRAQGRQEPVLI
LTARDALAQRVEGLRLGADDYLCKPFALIEVAARL-

>Entcl_1468_HK_Classic|Enterobacter_cloacae_SCF1|Pair_Entcl_1467|HisKA_246-306/Entcl_1467_RR_OmpR|Enterobacter_cloacae_SCF1|Pair_Entcl_1468|Response_reg_3-113
-QERFSADASHQLKTPLAILKTQASVALTQPQAWRESLEAMSHTLDNTIQLTERLLQLS------LLAED
NRELAHWLEKALVQGGF-AVDAVSDGRAADHLLQSEKYALAVLDIGMPGLDGLEVVQRLRRRGQTLPVLL
LTARSAVADRVVGLNAGADDYLPKPFELEELDARL-

>Entcl_1616_HK_Classic|Enterobacter_cloacae_SCF1|Pair_Entcl_1615|HisKA_240-304/Entcl_1615_RR_OmpR|Enterobacter_cloacae_SCF1|Pair_Entcl_1616|Response_reg_13-122
MRRDFMADISHELRTPLAVLRGELEAIQDVRKFTPESVASLQAEVATLTKLVDDLHQLSMSDEGILIVED
EPKLGQLLIDYLLAANY-APTLISHGDKVLPYVHQSPPALILLDLMLPGTDGLTLCREIRRFS-DVPIVM
VTAKIEEIDRLLGLEIGADDYICKPYSPREVVARV-

>Entcl_2024_HK_Classic|Enterobacter_cloacae_SCF1|Pair_Entcl_2025|HisKA_249-314/Entcl_2025_RR_OmpR|Enterobacter_cloacae_SCF1|Pair_Entcl_2024|Response_reg_3-113
-LNRFSSDIAHELRGPINNLISAASVTQASSQEYQETLAAIVEEGERLSRMISSMLFLARADN-ILLVED
QKMASEYIAKGLTENNF-VVDVAQNGVDGLHYLLTNDYNLAILDVMLPGIDGWKIIEMARQAGKQTPIMF
LTARDDVEDRVRGLELGAEDYLIKPFSFSELLARA-

>Entcl_2149_HK_Classic|Enterobacter_cloacae_SCF1|Pair_Entcl_2150|HisKA_353-421/Entcl_2150_RR_NarL|Enterobacter_cloacae_SCF1|Pair_Entcl_2149|Response_reg_2-111
-LGEMASGFAHELNQPLSAIRMYAQGCLREPQPVREAIDQIEKQAGRGGDIIRNLRQWASGENGIHLVDD
DEAVTDACRFLLAAMGY-EVQCWNNSGAFLAQAGLHQEGVALLDMRMPPPDGHAIFAHLRRERSTLAVVF
LTGHGDVGMAVEEMKLGAVDFLQKPVAQEPLRAAI-

>Entcl_2236_HK_Classic|Enterobacter_cloacae_SCF1|Pair_Entcl_2237|HisKA_211-269/Entcl_2237_RR_OmpR|Enterobacter_cloacae_SCF1|Pair_Entcl_2236|Response_reg_7-113
SKKQLIDGIAHELRTPLVRLRYRLEMSENLSEAE---SQALNRDIGQLEALIQELLTYARLDR-IVFVED
DPEVGSLIAAYLNKHDM-DVIVEPRGDRAEEVVLREDPDLVLLDIMLPGKDGMTICRDLRAQW-QGPIVL
LTSLDSDMNHILSLEMGASDYILKTTPPAVLLARL-

>Entcl_2665_HK_Classic|Enterobacter_cloacae_SCF1|Pair_Entcl_2664|HisKA_272-330/Entcl_2664_RR_OmpR|Enterobacter_cloacae_SCF1|Pair_Entcl_2665|Response_reg_3-113
----TLTDLTHSLKTPLAVLQSTLRSLRGLTVEDAE--PVMLEQISRISQQIGYYLHRASMRS-VLVVED
NALLRHHLKVQLQELGH-QVDAAEDAKEADYYLGEHVPDIAIVDLGLPDEDGLSMIRRWRSHDVSLPILV
LTAREGWQDKVEVLGAGADDYVTKPFHIEEVAARI-

>Entcl_2952_HK_Classic|Enterobacter_cloacae_SCF1|Pair_Entcl_2953|HisKA_268-336/Entcl_2953_RR_OmpR|Enterobacter_cloacae_SCF1|Pair_Entcl_2952|Response_reg_7-117
-RREFIANISHDLRTPLTSLLGYLETLSMSPEDNRQYLAIALRQGHKVRHLSQQLFELARLEHGILLVED
DRDIATLLRLNLQDEGY-KIVHEADGARALALLDKQVWDAVILDLMLPHVDGLEICRRIRQMARYLPVII
ISARTSETHRVLGLEMGADDYLPKPFSVLELIARV-

>Entcl_3044_HK_Classic|Enterobacter_cloacae_SCF1|Pair_Entcl_3043|HisKA_146-203/Entcl_3043_RR_OmpR|Enterobacter_cloacae_SCF1|Pair_Entcl_3044|Response_reg_3-113
--RMFTADVAHELRTPLAGLKLHLELMAK---VHGVKVEPLLQRLDQMTDSITQLLQLARV---VLVVED
DSLLLQGLILAMQSEGY-VCDGVTTAHEAALCLANSHYSLMVLDLGLPDEDGLDFLSRIRREKFSLPVLI
LTARDTVNDRIEGLDTGADDYLVKPFALEELNARV-

>Entcl_3122_HK_Classic|Enterobacter_cloacae_SCF1|Pair_Entcl_3123|HisKA_663-729/Entcl_3123_RR_OmpR|Enterobacter_cloacae_SCF1|Pair_Entcl_3122|Response_reg_4-113
-RNSLLAALSHDLRTPLTVLFGQAEILLDEGSKHAPQANEIRQHVLNTTRLVNNLLDMARIQSGVLIIED
EQAIRRLLRSALEGDGL-RVHEAETLQRGLLEAATRKPDLVILDLGLPDGDGIDFIRDFRQWS-QVPIIV
LSARAEETDKITALDAGADDYLSKPFGIGELQARL-

>Entcl_3254_HK_Classic|Enterobacter_cloacae_SCF1|Pair_Entcl_3253|HisKA_260-326/Entcl_3253_RR_OmpR|Enterobacter_cloacae_SCF1|Pair_Entcl_3254|Response_reg_3-113
--ANFSADLAHEIRTPITNLVTQTEIALSTTKELEDVLYSSLEEYNRMAKMVSDMLFLAQADN-ILIVED
EVKTGEYLSKGLTEAGF-VVDLADNGLTGYHLAMTADYDLIVLDIMLPDVNGWDIVRMLRTANKGMPILL
LTALGTIEHRVKGLELGADDYLVKPFAFAELLARVR

>Entcl_3419_HK_Classic|Enterobacter_cloacae_SCF1|Pair_Entcl_3420|HisKA_203-268/Entcl_3420_RR_OmpR|Enterobacter_cloacae_SCF1|Pair_Entcl_3419|Response_reg_5-117
ARRNFFANVSHELRTPLTVLQGYLEMMQEEGAPREKALHTMREQTQRMEGLVRQLLTLSKIEA-ILVVED
EAPIREMVCFVLEQNGF-QPVEAEDYDSAVTQLNEPWPDLILLDWMLPGGSGIQFIKHLKREARDIPVVM
LTARGEEEDRVRGLETGADDYITKPFSPKELVARIK

>Entcl_4156_HK_Classic|Enterobacter_cloacae_SCF1|Pair_Entcl_4155|HisKA_250-312/Entcl_4155_RR_NtrC|Enterobacter_cloacae_SCF1|Pair_Entcl_4156|Response_reg_7-116
ALGHLAAGVAHEIRNPLSSIKGIAKYFAEEGGEPHELARVMAKEADRLNRVVSELLELVK----VLVVDD
DVSHCTILQALLRGWGY-QVAIANSGKEALRQVREHVFDVVLCDVRMAEMDGIDTLKEIKALNPAIPVLI
MTAFSSVETAVEAIKSGALDYLIKPLDFDRLQETL-

>Entcl_4350_HK_Classic|Enterobacter_cloacae_SCF1|Pair_Entcl_4349|HisKA_238-299/Entcl_4349_RR_OmpR|Enterobacter_cloacae_SCF1|Pair_Entcl_4350|Response_reg_4-112
SQQRLLSDISHELRTPLTRLQLGTALLRR-RAGESKELERIETEAHRLDSMINDLLVMSRNQA-ILLVDD
DRELTSLLKELLDMEGF-NVLVAHDGEQALALLDDS-IDLLLLDVMMPKKNGIDTLKELRQTH-QTPVIM
LTARGSELDRVLGLELGADDYLPKPFNDRELVARIR

>Entcl_4385_HK_Classic|Enterobacter_cloacae_SCF1|Pair_Entcl_4386|HisKA_131-186/Entcl_4386_RR_NtrC|Enterobacter_cloacae_SCF1|Pair_Entcl_4385|Response_reg_8-116
--RDLVRGLAHEIKNPLGGLRGAAQLLSKPDPSLMEYTNVIIEQADRLRNLVDRLL--------VWIVDD
DSSIRWVLERALSGAGL-SCTTFENGNEVLDALASKTPDVLLSDIRMPGMDGLALLKQIKQRHPMLPVII
MTAHSDLDAAVSAYQQGAFDYLPKPFDIDEAVALV-

>AMEC673_01165_HK_Classic|Alteromonas_macleodii_str._English_Channel_673|Pair_AMEC673_01160|HisKA_304-383/AMEC673_01160_RR_OmpR|Alteromonas_macleodii_str._English_Channel_673|Pair_AMEC673_01165|Response_reg_6-115
SLGDMVAGVAHEVNTPIGLGVTASTMMLDL-DESNENLNIIYRNLNRAAELISSF---------VLIVED
EVVTRTTLKSLFEAEGY-NVFEAENGDQMHDFFENHAINLVIMDINLPGKNGLILAREVRDRK-NVGLIF
LTGRDNDVDRILGLEIGADDYLTKPFNPRELTIR--

>AMEC673_01920_HK_Classic|Alteromonas_macleodii_str._English_Channel_673|Pair_AMEC673_01915|HisKA_239-301/AMEC673_01915_RR_OmpR|Alteromonas_macleodii_str._English_Channel_673|Pair_AMEC673_01920|Response_reg_25-135
-QKRLLADVSHELRSPLARLQMALGLAHQ-QNVDPATLSRVEREADRMEALVSQLLTLSRAEAGILVIDD
DLELTEMLSTYLSSMGY-QVQVRNDGEEGLSEASGRHYDLVLLDVMMPKMDGFDVLKKLRVSH-STPVLM
LTARGDDYDRILGLEMGADDYLPKPFNHRELVARIK

>AMEC673_02675_HK_Classic|Alteromonas_macleodii_str._English_Channel_673|Pair_AMEC673_02670|HisKA_225-289/AMEC673_02670_RR_OmpR|Alteromonas_macleodii_str._English_Channel_673|Pair_AMEC673_02675|Response_reg_4-113
--REFVNHASHELRTPIAVIRSSAALLHRENTKGNNALARVDHASKTMADLTETLLWLGRNEE-VLLVED
DMGLAGNIIDYLELEDM-VCDHAANGVAALSLIQKHPFDVVVLDINLPRLDGLSVCERVREDGNDTPIIM
LTARDQLENKLEGFQKGADDYLVKPFDMPELVARV-

>AMEC673_03535_HK_Classic|Alteromonas_macleodii_str._English_Channel_673|Pair_AMEC673_03540|HisKA_212-269/AMEC673_03540_RR_OmpR|Alteromonas_macleodii_str._English_Channel_673|Pair_AMEC673_03535|Response_reg_3-113
--QQFASNAAHELRTPLSVMKINIHNIANELGEKGHVLAPLKADTDRMIHAVNQFLLLTR----VLLVED
DRPLSDALALSLKNANF-TVDCVYSGADALATLRAGQSDIVILDLGLPDTDGLDVLKSIRKKNATLPVLI
LTARDKTLDKISGLDAGADDYLPKPFEIEELLARIR

>AMEC673_03850_HK_Classic|Alteromonas_macleodii_str._English_Channel_673|Pair_AMEC673_03845|HisKA_257-320/AMEC673_03845_RR_OmpR|Alteromonas_macleodii_str._English_Channel_673|Pair_AMEC673_03850|Response_reg_3-113
--KRLTSDIAHELKTPVSELINLAEVAMKE-ERLEKFKPQILRIGMRMKNIISGLMLIQK----ILLIED
SLSLRNSLSLGLEKLGH-SVDLAATGPDGLSMALLGSYDIIVLDRMLPELDGMAILKTLRKRRVETKVLI
LSARAEPEEKVEGLLAGADDYLSKPFSFEELSARL-

>AMEC673_04060_HK_Classic|Alteromonas_macleodii_str._English_Channel_673|Pair_AMEC673_04055|HisKA_226-285/AMEC673_04055_RR_OmpR|Alteromonas_macleodii_str._English_Channel_673|Pair_AMEC673_04060|Response_reg_4-114
--QAFARYASHELRTPLTIVKGANNLLSRLTEWQERQVARINDAVSEMIKMVDALLSIVRYE--ILLIED
SREVAGILFEYYESKGV-ELDYADNGELGFELAKAESFDLILLDLMLPRMDGLTLCNKLRDEGITTPILM
LTALDNREDMLNGFKHGADDYLTKPFDFDLLDAR--

>AMEC673_04915_HK_Classic|Alteromonas_macleodii_str._English_Channel_673|Pair_AMEC673_04920|HisKA_153-219/AMEC673_04920_RR_NtrC|Alteromonas_macleodii_str._English_Channel_673|Pair_AMEC673_04915|Response_reg_6-115
SLGKMVASLAHQIRTPLSAAMLYASNLTRGQEAQTQFANKLTDRLKELESQVNDMLLFAKSGE-ILIVED
DVGLREALLDTLLLGNY-EVVAADCAEEALMVLSSRSVDLVVSDIQMGEMSGLTLLKSIKTKYPNMPVLL
MTAYATIDDAVQAMRDGATDYLSKPFAPEVLLNL--

>AMEC673_06385_HK_Classic|Alteromonas_macleodii_str._English_Channel_673|Pair_AMEC673_06390|HisKA_117-184/AMEC673_06390_RR_OmpR|Alteromonas_macleodii_str._English_Channel_673|Pair_AMEC673_06385|Response_reg_5-114
--SSVLRSVSHDLRTPLSTIIGSVETYMTDDIERQALLKGVHDEGKRLYVYVENLLQATRIEH-ILLVED
DANIRQMLSIALGAEGY-LCVEAASVREALSLFNQHRPDLVILDLGLPDGEGSEVLKRIRESS-RLPVLV
LSARDQELDKVDLLSRGANDYVSKPFGIRELVTRVK

>AMEC673_06495_HK_Classic|Alteromonas_macleodii_str._English_Channel_673|Pair_AMEC673_06500|HisKA_248-288/AMEC673_06500_RR_OmpR|Alteromonas_macleodii_str._English_Channel_673|Pair_AMEC673_06495|Response_reg_3-111
-----LGDLAHSLKTPLAVASGTSDLPTEVNEALQQIDRIIKRQLKRAS---------------ILVAED
DSRLLTQLDALLQQNGY-SVDLADNGEHALFLIKEYSYDLAIVDIGMPKLDGFEVIRKARQADSSCPILI
LTARDRWQEKVEGLDAGADDYLTKPFHNEELLART-

>AMEC673_07945_HK_Classic|Alteromonas_macleodii_str._English_Channel_673|Pair_AMEC673_07940|HisKA_296-361/AMEC673_07940_RR_OmpR|Alteromonas_macleodii_str._English_Channel_673|Pair_AMEC673_07945|Response_reg_3-112
-RRQFMADVSHELRTPLTIIRGEAQVTLRSNEIYKETLETILEQAVNLSKLVDDLLLLARAE--ILIADD
EAPLLRFLSRGLSAEGF-ECIEESALHNLVTRIRHEAPAIIVLDRMFGDEDSVELLPAIKSLPHAPMVLL
LTAVDEVRERVNGLKQGADDYLCKPFDFDELLARI-

>AMEC673_10000_HK_Classic|Alteromonas_macleodii_str._English_Channel_673|Pair_AMEC673_10005|HisKA_230-291/AMEC673_10005_RR_OmpR|Alteromonas_macleodii_str._English_Channel_673|Pair_AMEC673_10000|Response_reg_6-115
-QRELLSDLSHELRTPLTRMDMAIDTIEN-GINDSDTLTRLRYESNNMRALVEDTLTLAWLNN-ILIIED
DITLNKQIAALLKDRGF-DVHQCHDGNQGLVTALRERFDLILLDVLLPNLNGFSLLSQLRKRK-QTPVIM
VTACGAEQERIKGYSNGADDYMPKPFSFVEMMLRI-

>AMEC673_14895_HK_Classic|Alteromonas_macleodii_str._English_Channel_673|Pair_AMEC673_14890|HisKA_260-306/AMEC673_14890_RR_OmpR|Alteromonas_macleodii_str._English_Channel_673|Pair_AMEC673_14895|Response_reg_3-113
------DSIAHDLRTPLSRLRNTLEKIED-----DQLREDTTQEADNLLNMFNSLLRISGLET-VLLVED
DPKVASHIANGLLGEGH-ECITVGDGTSGYQQASSNELDAVILDVMLPELDGFSVLEKLREEGNTTPVLL
LSAKSQVEDKVKGLRTGANDYLTKPFAFEELLARVE

>AMEC673_15330_HK_Classic|Alteromonas_macleodii_str._English_Channel_673|Pair_AMEC673_15335|HisKA_134-188/AMEC673_15335_RR_NtrC|Alteromonas_macleodii_str._English_Channel_673|Pair_AMEC673_15330|Response_reg_8-111
--RELVRGLAHEIKNPLGGIRGAAQLLEKLIDEHKEFTSMIIEQSDRLRNLVDRLLG-------VWIVDD
DSSIRWVLQKALQAADI-SCLSFENPEDLLLQLQSGQPEVIISDIRMPQMDGMTLLNEVHASHPMLPVII
MTAHSDLDSAVNAYQKGAFEYLPKPFDIDEAVT---

>AMEC673_15660_HK_Classic|Alteromonas_macleodii_str._English_Channel_673|Pair_AMEC673_15655|HisKA_229-287/AMEC673_15655_RR_OmpR|Alteromonas_macleodii_str._English_Channel_673|Pair_AMEC673_15660|Response_reg_3-112
---AFTDNAAHELRTPLTGIISQLQVAKVQGETQQRAIEKSLFSARRLQSLLENLLLLARVD--ILLVED
DLVIADAVCVYLQSKLM-QVTHAVTLSEAKHYVSINQFDVCLLDIALPDGSGLELLSLVRKKKLPMAIIL
LTARDAIEDKVTGLNKGADDYVTKPFDFEELIARI-

>AMEC673_17510_HK_Classic|Alteromonas_macleodii_str._English_Channel_673|Pair_AMEC673_17505|HisKA_499-562/AMEC673_17505_RR_OmpR|Alteromonas_macleodii_str._English_Channel_673|Pair_AMEC673_17510|Response_reg_5-116
--ENMASRLSHELRTPIAVVKSSLDMLTQDADQQAVFVERAQSGVNRLSTILNSMSEATRLEQ-IALVED
DAAIRENYIMALKAQGY-SVNAYEDRPSAAEAFNHTLPDLAIIDIGLKDEGGFMLCQQLRGLSQTLPIIF
FTARDNDVDTISGLRMGADDYLTKDISMAHLLARI-

>AMEC673_18050_HK_Classic|Alteromonas_macleodii_str._English_Channel_673|Pair_AMEC673_18045|HisKA_230-291/AMEC673_18045_RR_OmpR|Alteromonas_macleodii_str._English_Channel_673|Pair_AMEC673_18050|Response_reg_6-115
-QRSLLADLSHELRTPLARIDMAIDFVEQ-DINREQALSRLRYEASTMRELVEDTLTFAWLNT-ILIVED
DATLSEQITQLLQSRGF-DTRHESDGNAGLQAVLEENFDLVLLDIRLPSLNGLSLLNQLRQIK-QTPVMM
ITASGAEQERIEGYRKGADDYLPKPFNFTEMMLRI-

>AMEC673_18900_HK_Classic|Alteromonas_macleodii_str._English_Channel_673|Pair_AMEC673_18895|HisKA_230-289/AMEC673_18895_RR_OmpR|Alteromonas_macleodii_str._English_Channel_673|Pair_AMEC673_18900|Response_reg_8-118
---IMTAGISHDLRTPLTRIRLASEML---PEDQDWIKDGIVNDIEDMNAIIDQFIDYARYDT-ILVVDD
DMRLRSLLERYLLEQGY-QVRSAANAEQMDRLLERENFHLMVLDLMLPGEDGLSICRRLRQQENDMPIIM
LTAKGDEVDRIIGLEMGADDYLPKPFNPRELLARA-

>BT9727_0243_HK_Classic|Bacillus_thuringiensis_serovar_konkukian_str._97-27|Pair_BT9727_0242|HisKA_276-343/BT9727_0242_RR_OmpR|Bacillus_thuringiensis_serovar_konkukian_str._97-27|Pair_BT9727_0243|Response_reg_6-115
-KNELITNVSHDLRTPLTSIMGYLRLLRDNKEQHDEYTKIAFAKSEQLKNLIEDLFEYTKLT--ILVVDD
EKEIRNLITIYLKNEGY-KVLQAGDGEEGLRLLEENEVHLVVLDIMMPKVDGIHMCMKVREEK-EMPIIM
LSAKTQDMDKILGLTTGADDYVTKPFNPLELIARIK

>BT9727_0254_HK_Classic|Bacillus_thuringiensis_serovar_konkukian_str._97-27|Pair_BT9727_0255|HisKA_111-178/BT9727_0255_RR_OmpR|Bacillus_thuringiensis_serovar_konkukian_str._97-27|Pair_BT9727_0254|Response_reg_6-115
SRKQLLSSISHDIRTPLTSIIGYIDALKDSEIEKQEYLKILYMKSNNLKHLVDEIFNMAKLDA-ILIADD
DKEIRNLLKIYLERELY-MVDTAIDGEVALQLFNQNNYSLVILDLMMPKVDGIEVCRKLRDKT-NVPILM
LTAKDHEVDKILGLSIGADDYITKPFSIHEVVARV-

>BT9727_0483_HK_Classic|Bacillus_thuringiensis_serovar_konkukian_str._97-27|Pair_BT9727_0482|HisKA_191-258/BT9727_0482_RR_OmpR|Bacillus_thuringiensis_serovar_konkukian_str._97-27|Pair_BT9727_0483|Response_reg_3-112
-QQQFVSDASHELRTPLAVIQSKTDILQSTIEEKAMDISTISKECRRLSKLVANLLLLARSDS--LVVED
NASLLESIVQILR-DEF-EVDTALNGEEGLFLALQNIYDAILLDVMMPEMDGFEVIQKIRDEKIETPVLF
LTARDSLEDRVKGLDFGGDDYIVKPFQAPELKARIR

>BT9727_0495_HK_Classic|Bacillus_thuringiensis_serovar_konkukian_str._97-27|Pair_BT9727_0496|HisKA_265-330/BT9727_0496_RR_OmpR|Bacillus_thuringiensis_serovar_konkukian_str._97-27|Pair_BT9727_0495|Response_reg_4-113
-RGEFLASVAHELLTPLTYMKGYAKVAKRTKEEREEYLQIIEDETDSVTDLVQDLFMLVQLEQ-ILLVDD
EERMLRLLDLFLSPRGY-FCMKATSGLEALKLIEQKDFDIILLDVMMPNMDGWDTCYQIRQIS-NVPIIM
LTARNQNYDMVKGLTMGADDYITKPFDEHVLVARIE

>BT9727_0562_HK_Classic|Bacillus_thuringiensis_serovar_konkukian_str._97-27|Pair_BT9727_0563|HisKA_234-299/BT9727_0563_RR_OmpR|Bacillus_thuringiensis_serovar_konkukian_str._97-27|Pair_BT9727_0562|Response_reg_4-113
-RSEFLASVAHELRTPLTYVRGYADILKESPEQRLRYLSIIKDESDYITNLVQDLFSLAQMEQ-ILLVDD
EPRMLELLTLYLTPIGY-NCICARSGEEAISHIENQNFKFILLDIMMPTMDGWETCKKIRSFS-NVPIIM
VTARDQTIDVVQGLKLGADDYVTKPFHEEELFARIE

>BT9727_0924_HK_Classic|Bacillus_thuringiensis_serovar_konkukian_str._97-27|Pair_BT9727_0923|HisKA_240-299/BT9727_0923_RR_OmpR|Bacillus_thuringiensis_serovar_konkukian_str._97-27|Pair_BT9727_0924|Response_reg_13-117
--AEWIINISHDLKTPLSSIKGYSEVIGNTAQEMYQYAEVIQNKSIYIEKMIDDLL--------ILIVDD
EKEILNLLEAVLKKEGFRHIYTCTTGKGGIHMCRQVQPDLILLDIMLPDLDGYSVCEQIRQFT-FVPIFF
LSAKNEDLDKILGLSIGGDDYITKPFSPKEVA----

>BT9727_1016_HK_Classic|Bacillus_thuringiensis_serovar_konkukian_str._97-27|Pair_BT9727_1017|HisKA_356-414/BT9727_1017_RR_OmpR|Bacillus_thuringiensis_serovar_konkukian_str._97-27|Pair_BT9727_1016|Response_reg_6-114
-REEWITGLTHDLKTPLSSIYGYALLLESTDRDIQQFGSVMKEKSQYMTTLIDDLL--------ILLVDD
ETAILQLLTTILEKEGFSHITTATSAEMALSLTQQNDYDLIILDVMLPGQSGFDICPIIRQKT-DCPIFF
LTAKTSDLDKISGFSHGADDYITKPFNPLEVVARM-

>BT9727_1192_HK_Classic|Bacillus_thuringiensis_serovar_konkukian_str._97-27|Pair_BT9727_1191|HisKA_238-304/BT9727_1191_RR_OmpR|Bacillus_thuringiensis_serovar_konkukian_str._97-27|Pair_BT9727_1192|Response_reg_6-113
-RKEFLANVSHELRTPLSYIKGYSEAILDKGPQQEKVTQLIHKEADRMQRLVHDLLDLAQLEG-VLVVDD
ESDMRQLVGMYLDNFGY-EWGEAENGKEALKKLETDHYDFVVLDIMMPEMDGLSVCKEIRKTS-DVPIIF
LTAKGEEWNRVNGLRMGADDYIVKPFSPGELIARM-

>BT9727_1360_HK_Classic|Bacillus_thuringiensis_serovar_konkukian_str._97-27|Pair_BT9727_1359|HisKA_364-431/BT9727_1359_RR_OmpR|Bacillus_thuringiensis_serovar_konkukian_str._97-27|Pair_BT9727_1360|Response_reg_7-116
MRQDFIANVSHELRTPMVMLQGYSEAILDTKEEINEFVQIIYDESVRLGKLVNELLDLARMESGILIVDD
EDRIRRLLKMYLEREQY-TIEEADNGDTALEMALQNDYDLILLDLMMPGKDGIEVCKGVREKK-ATPIIM
LTAKGEEVNRVQGFEVGTDDYIVKPFSPREVVLRV-

>BT9727_1716_HK_Classic|Bacillus_thuringiensis_serovar_konkukian_str._97-27|Pair_BT9727_1715|HisKA_150-211/BT9727_1715_RR_OmpR|Bacillus_thuringiensis_serovar_konkukian_str._97-27|Pair_BT9727_1716|Response_reg_6-115
MKNEMISNISHDLRTPVTSLIGYADLLGNNGEECEQYVSILKRKSYELKNQVDDLLEY------ILIVDD
DQDIVRFMNVNLMQEGF-KVFSAYNGEEALEIINNNSIQIAILDIMMPQMDGIELCRRIREKH-SLPIIF
LSAKSSDVDKVVGFSTGADDYIVKPFSTIEFIARV-

>BT9727_1791_HK_Classic|Bacillus_thuringiensis_serovar_konkukian_str._97-27|Pair_BT9727_1790|HisKA_127-193/BT9727_1790_RR_OmpR|Bacillus_thuringiensis_serovar_konkukian_str._97-27|Pair_BT9727_1791|Response_reg_34-143
MRQEFVSNVSHEIQSPLTSIKGFARALQDPEEKRKHYLTIIETETTRLSKLSQNLLKLTLLES-ILIVDD
DPHIRELVSVFLEREGF-QIYEAIDGLDALQKMNEVKVDMVILDIMMPNMDGFDVCFELRKYY-EIPILM
LTAKGETSQKVKGFHLGTDDYLVKPFDPIELVVRV-

>BT9727_1807_HK_Classic|Bacillus_thuringiensis_serovar_konkukian_str._97-27|Pair_BT9727_1806|HisKA_236-303/BT9727_1806_RR_OmpR|Bacillus_thuringiensis_serovar_konkukian_str._97-27|Pair_BT9727_1807|Response_reg_4-114
MKNEFIASISHEIRTPLTGIKGWSETLKTTEEEIKQGMGIISGETDRLIHLVEELLDFSRLQS-ILVLED
EMPIRSFIVLNLKRAGF-YVLEASTGEEALQILCEHTVDVALLDVMLPGMDGFQVCKAIREENKKIGIIM
LTARVQNEDKVQGLGIGADDYIAKPFSPVELTARIQ

>BT9727_2340_HK_Classic|Bacillus_thuringiensis_serovar_konkukian_str._97-27|Pair_BT9727_2341|HisKA_160-226/BT9727_2341_RR_OmpR|Bacillus_thuringiensis_serovar_konkukian_str._97-27|Pair_BT9727_2340|Response_reg_5-114
AKSELITNVSHDLRTPLTSIVGYVNLIHDDEVELRHYIQVIYDKVTRLNALMNDLFEYTRVQ--ILIIDD
DKEIVELLAVYLRNEGY-NIYKAYDGDEALQMISTYEVDLMILDIMMPKRNGLEVCQEVRENN-TVPILM
LSAKAEDMDKILGLMTGADDYMIKPFNPLELVARVK

>BT9727_2379_HK_Classic|Bacillus_thuringiensis_serovar_konkukian_str._97-27|Pair_BT9727_2378|HisKA_131-177/BT9727_2378_RR_OmpR|Bacillus_thuringiensis_serovar_konkukian_str._97-27|Pair_BT9727_2379|Response_reg_4-113
----FMNQWIHQMKTPLSVIE----LITQ--DEVDPRFESINEETDRLKKGLEMALYVARLEA-IMIVED
DMKIAELLSTHVAKYGY-EGIIVSDFQNVLNIFLEEQPELVLLDINLPSFDGYYWCRQIRGVS-TCPILF
ISAREGTMDQVMALENGGDDFISKPCHYEVVMAKI-

>BT9727_2620_HK_Classic|Bacillus_thuringiensis_serovar_konkukian_str._97-27|Pair_BT9727_2621|HisKA_244-303/BT9727_2621_RR_OmpR|Bacillus_thuringiensis_serovar_konkukian_str._97-27|Pair_BT9727_2620|Response_reg_3-112
-LKRFMGDVTHELKTPIALVKAYSMGIKD-GLDDGTYVDTIIKQTDQISNLIEELLRFSKLE--VLIADD
EQDMLRILKAYFEKEGF-EVFLAKDGEEALQIFYDEKIDLAILDWMMPKHSGITVCQEIKKNS-SVKVLM
LTAKSESEDELAALQSGADEYVKKPFHPGVLITRA-

>BT9727_2824_HK_Classic|Bacillus_thuringiensis_serovar_konkukian_str._97-27|Pair_BT9727_2825|HisKA_137-190/BT9727_2825_RR_OmpR|Bacillus_thuringiensis_serovar_konkukian_str._97-27|Pair_BT9727_2824|Response_reg_6-113
-KKELLNKLRHDINTPLTAVRLQLYYLEGY-KEQAPVLESLYEQIQYISDLTNEFNM-------ILIVED
DLIIGDLLQKILQREKY-NVYWEKEGRKVLDIIHE--IDLVVMDVMLPGEDGYQITKKIKNLGLNIPIIF
LSARNDMDSKLKGLTIG-EEYMIKPFDPRELLLRI-

>BT9727_3012_HK_Classic|Bacillus_thuringiensis_serovar_konkukian_str._97-27|Pair_BT9727_3013|HisKA_238-304/BT9727_3013_RR_OmpR|Bacillus_thuringiensis_serovar_konkukian_str._97-27|Pair_BT9727_3012|Response_reg_6-111
MRQEFVSNVSHEFQSPLSSIQGFSKTLQTSMEERNHYLQIIEGESKRMSSLCKQLLTLASLDK-ILLADD
DKHIRELLHYHLQKEGF-KVFEAEDGKVAQEVLEKGNIHLAIVDIMMPFVDGYTLCEEIRKYH-DIPVIL
LTAKDQLVDKEKGFISGTDDYIVKPFEPAEVI----

>BT9727_4172_HK_Classic|Bacillus_thuringiensis_serovar_konkukian_str._97-27|Pair_BT9727_4173|HisKA_144-196/BT9727_4173_RR_OmpR|Bacillus_thuringiensis_serovar_konkukian_str._97-27|Pair_BT9727_4172|Response_reg_4-113
-------QWIHQMKTPVSVIELLLQKFGKY-REARVTVESIREENNRILNGLDLALHMARLEQ-ILIVED
DEKIAGILEEHLERYGY-QSFRASDLRHIKDEFVKVNPHLVLLDINLPYFDGFYWCRQIRTVS-NAPIIF
VSARTGEMDQVMAIENGGDDYITKPFHLDVVMAKV-

>BT9727_4271_HK_Classic|Bacillus_thuringiensis_serovar_konkukian_str._97-27|Pair_BT9727_4272|HisKA_85-152/BT9727_4272_RR_OmpR|Bacillus_thuringiensis_serovar_konkukian_str._97-27|Pair_BT9727_4271|Response_reg_5-114
SMRKMLSNISHDLKTPLTVILGYTEMLKDNEEEQQILLEKVHVKTLEVMELIHKFFDLAKLESGILLVED
DLSIQEMVEKYLVKEGF-QVTIASDGEEGVNTYLKGSFDLIILDIMMPKLDGLEVVRIIREKS-AVPILM
MSAKDTDVDKAVGLGLGADDYICKPFSMIELAARV-

>BT9727_4318_HK_Classic|Bacillus_thuringiensis_serovar_konkukian_str._97-27|Pair_BT9727_4319|HisKA_360-427/BT9727_4319_RR_OmpR|Bacillus_thuringiensis_serovar_konkukian_str._97-27|Pair_BT9727_4318|Response_reg_5-115
MRKDFLANVSHELKTPITSIKGFSETLLDDNKKFCEFLHIILKESERMQGLIEDLLDLSKIEQ-ILVVDD
EEFILTLIEFNLQQAGF-EVITAMDGEMALQKATTERPDLIILDLMLPKMDGMEVCKELRLQRVMTPILM
LTAKDDEFDKVLGLELGADDYMTKPFSPREVVARV-

>BT9727_4401_HK_Classic|Bacillus_thuringiensis_serovar_konkukian_str._97-27|Pair_BT9727_4400|HisKA_255-319/BT9727_4400_RR_OmpR|Bacillus_thuringiensis_serovar_konkukian_str._97-27|Pair_BT9727_4401|Response_reg_8-117
-RKELISNISHDLKTPITSIIGYVEGIKDTPEKMDKYLTTIHTKARHMDTLIDELFLFSKLD--ILLIED
EVSIAELQRDYLEINDF-QVDVEHSGETGLQMALQEDYDLIILDIMLPKMNGFEICKQIRAIK-DIPILL
VSAKKEDIDKIRGLGLGADDYITKPFSPSELVARVK

>BT9727_4545_HK_Classic|Bacillus_thuringiensis_serovar_konkukian_str._97-27|Pair_BT9727_4546|HisKA_398-462/BT9727_4546_RR_OmpR|Bacillus_thuringiensis_serovar_konkukian_str._97-27|Pair_BT9727_4545|Response_reg_5-114
-RKEFISGVSHELKTPLSIMKSCIFILKDA-EHKKDYFQAMEREVDKMDTLILDMLELAKFESGILIVED
EDILREILKDYFLSEQY-VVFEARDGKEALVVFEEEEVDLVILDIMLPELDGWSVCRRIRKTS-EVPIIM
LTARVDEDDTLLGFELGADDYVTKPYSPPILLAR--

>BT9727_4568_HK_Classic|Bacillus_thuringiensis_serovar_konkukian_str._97-27|Pair_BT9727_4567|HisKA_114-169/BT9727_4567_RR_OmpR|Bacillus_thuringiensis_serovar_konkukian_str._97-27|Pair_BT9727_4568|Response_reg_4-113
---LFINHWVHQMKTPVSVMQLMVLEMEDLIPKFKKELERLNQGLDR-----------------ILIVED
DPNISSLLQSHIQKYGY-EAVVAENFDDIMESFNAVKPHLVLLDVNLPKFDGFYWCRQIRHES-TCPIIF
ISARAGEMEQIMAIESGADDYITKPFHYDVVMAKI-

>BT9727_4582_HK_Classic|Bacillus_thuringiensis_serovar_konkukian_str._97-27|Pair_BT9727_4583|HisKA_141-208/BT9727_4583_RR_OmpR|Bacillus_thuringiensis_serovar_konkukian_str._97-27|Pair_BT9727_4582|Response_reg_6-115
SKDQLVVNLAHDLRTPLTSVLGYLDLLKDTKEQIKHFSTIAYTKSQRLESLIDELFEITRMN--ILIADD
EAEIADLIEIHLEKEGY-HVVKAADGEEAIHIIETQPIDLVVLDIMMPKMDGYEVTRQIRAKH-HMPIIF
LSAKTSDFDKVTGLVLGADDYMTKPFTPIELVARVN

>BT9727_4745_HK_Classic|Bacillus_thuringiensis_serovar_konkukian_str._97-27|Pair_BT9727_4744|HisKA_258-324/BT9727_4744_RR_OmpR|Bacillus_thuringiensis_serovar_konkukian_str._97-27|Pair_BT9727_4745|Response_reg_4-113
SRKEFMSMVSHELKTPIAAVMGQLDGMIHY-KDRDKYLKRSYEMMQDINILTEKMSELSKIQN-ILVIED
NPDIQELIREFLMAQNF-TVDVVGAGTEGILLFQKNSYDLVLLDVMLPDIDGYSICKIMRGQS-DVPIIM
LTGLHNEESEIKGFELGIDDYITKPFHYTVFIKRV-

>BT9727_4800_HK_Classic|Bacillus_thuringiensis_serovar_konkukian_str._97-27|Pair_BT9727_4801|HisKA_277-344/BT9727_4801_RR_OmpR|Bacillus_thuringiensis_serovar_konkukian_str._97-27|Pair_BT9727_4800|Response_reg_6-115
-KNELITNVSHDLRTPLTSIMGYLRLLQDNREQYDEYIKIAFSKSEQLKNLIEDLFEYTKLT--IMVVDD
EKEIRELIAIYLKNEGY-RVLQAENGEEGLELLKKNEVHLIVLDIMMPKIDGIHMCMKVREIA-EMPIIM
LSAKTQDMDKILGLTTGADDYVTKPFNPLELIARIK

>BT9727_4943_HK_Classic|Bacillus_thuringiensis_serovar_konkukian_str._97-27|Pair_BT9727_4944|HisKA_247-304/BT9727_4944_RR_OmpR|Bacillus_thuringiensis_serovar_konkukian_str._97-27|Pair_BT9727_4943|Response_reg_3-112
-QKDFLDRITHELKTPLTAIIGYVDLIPKAKEDVKESLRYVAVESERLLSLVEELLKSSKY---ILVVDD
ESSIRNLIRMQLEMEGY-EVLTAADGREALERWNEG-PDVLILDVMLPDTDGYELLRLFREKDRDIPVLM
LTAKSQMNDKLLGLQLGADDYVTKPFNYAELILRV-

>BT9727_5146_HK_Classic|Bacillus_thuringiensis_serovar_konkukian_str._97-27|Pair_BT9727_5147|HisKA_382-448/BT9727_5147_RR_OmpR|Bacillus_thuringiensis_serovar_konkukian_str._97-27|Pair_BT9727_5146|Response_reg_6-115
-RREFVANVSHELRTPLTTMRSYLEALTDDPNIAPQFLTVTQEETERMIRLVNALLQLSKLDS-ILVVDD
EKPIADILKFNLEKEGF-EIVMAHDGDEAIEKATEEQPDMVLLDIMLPGKDGLEVCREIRKSS-EMPIIM
LTAKDSEIDKVLGLELGADDYVTKPFSTRELLARVK

>PFLU0087_HK_Classic|Pseudomonas_fluorescens_SBW25|Pair_PFLU0088|HisKA_376-443/PFLU0088_RR_NtrC|Pseudomonas_fluorescens_SBW25|Pair_PFLU0087|Response_reg_11-119
-RSEFVLRASHELRTPVTGMHMAFGLFREPDSREADLLDTVNEEMQRLMQLINDLLNFSRYQNGILLVDD
ESAILRTFRYCLEDEGY-TVATANSAAQADTLMQRQVFDLCFLDLRLGEDNGLDVLAQMRIQAPWMRVVI
VTAHSAVDTAVDAIQAGAADYLVKPCSPDQLRLA--

>PFLU0260_HK_Classic|Pseudomonas_fluorescens_SBW25|Pair_PFLU0259|HisKA_221-276/PFLU0259_RR_OmpR|Pseudomonas_fluorescens_SBW25|Pair_PFLU0260|Response_reg_13-123
--ELMLAGVSHDLRTPLTRLRLSLELMG----NHTDLTDDMVRDIEDMDAILDQFLAFIR----ILIVDD
DPGLSSLLERFFNSKGY-RARAVPNTEQMDRLLGREVFNLVVLDLMLPGEDGLTACKRLRGANNQIPIIM
LTAKGDELSRIKGLELGADDYLAKPFNPDELMARVK

>PFLU0287_HK_Classic|Pseudomonas_fluorescens_SBW25|Pair_PFLU0286|HisKA_368-434/PFLU0286_RR_NtrC|Pseudomonas_fluorescens_SBW25|Pair_PFLU0287|Response_reg_9-119
ALGTMSASISHELNQPLAAIRSYAENAEIRTTDARGNLKLISELTGRMASIIAHLRAFARRD--VVLIDD
DPHLRQALCQTLDLAGL-KVLTLGEATGLTARLSRDWPGVVVSDIRMPGMDGLELLAELHGQDPDLPVLL
ITGHGDVPLAVQAMRAGAYDFLEKPFASDALLDSV-

>PFLU0344_HK_Classic|Pseudomonas_fluorescens_SBW25|Pair_PFLU0343|HisKA_136-189/PFLU0343_RR_NtrC|Pseudomonas_fluorescens_SBW25|Pair_PFLU0344|Response_reg_9-117
----LVRGLAHEIKNPLGGIRGAAQLLARPEEHLKDYTNVIIEEADRLRNLVDRML--------VWIVDD
DRSIRWVLEKALQQEGM-TTQSFDSADGVMSRLARQQPDVIISDIRMPGASGLDLLARIREQHPRLPVII
MTAHSDLDSAVASYQGGAFEYLPKPFDVDEAVALV-

>PFLU0700_HK_Classic|Pseudomonas_fluorescens_SBW25|Pair_PFLU0701|HisKA_241-307/PFLU0701_RR_OmpR|Pseudomonas_fluorescens_SBW25|Pair_PFLU0700|Response_reg_3-112
-LSQFSDDLAHELRAPLTNLMGKAQVLSRPSEEYKTSLESCTEEMERLSRMVSDMLFLAQ----ILVVED
EQKTADYLQQGLTESGY-VVDCAASGIDGLHLARQHRYELVILDVNLPNTDGWEVLEQLRRDG-NQRVMM
LTARGRLADKIKGLDMGADDYLVKPFEFPELLARVR

>PFLU0829_HK_Classic|Pseudomonas_fluorescens_SBW25|Pair_PFLU0830|HisKA_203-259/PFLU0830_RR_PrrA|Pseudomonas_fluorescens_SBW25|Pair_PFLU0829|Response_reg_15-125
----QAAGAAHELGTPLATMSVLLNEMQDHDPALQEDLGVLREQVKQCKQTLQQLVR--------LLVDD
DATFTRVMARAMSRRGF-RVSTAGSAEEGLTIAQADLPDYAALDLKMDGDSGLVLLPKLLELDPEMRVVI
LTGYSSIATAVEAIKRGACNYLCKPADADDVLAAL-

>PFLU0958_HK_Classic|Pseudomonas_fluorescens_SBW25|Pair_PFLU0959|HisKA_236-302/PFLU0959_RR_OmpR|Pseudomonas_fluorescens_SBW25|Pair_PFLU0958|Response_reg_3-112
-LESFNADVAHELRSPLTNLIGQTQVLTRSAEHYFEVLQSNLEELERLRSIINDMLFLASADQGVLIIED
EEKTADYLHRGLTEQGY-TVDVAREGVEGLHLALENDYAVIVLDVMLPGLDGFGVLRALRARK-QTPVIM
LTARERVEDRIRGLREGADDYLGKPFSFLELVARL-

>PFLU1131_HK_Classic|Pseudomonas_fluorescens_SBW25|Pair_PFLU1132|HisKA_366-428/PFLU1132_RR_NtrC|Pseudomonas_fluorescens_SBW25|Pair_PFLU1131|Response_reg_5-110
-LGEVAMGLAHEIRNPLGIIKTATQLLHRLADTDKRHLEYVISEVSRINDLITEFLDFAKP---ILVVDD
EPKLCDLLASALGQNNV-QVFIAGNGLHALKVLEQEDIDLVISDWRMPGMDGPALLAEIKVRYPHVPVIV
MTAYSTVKNAVQSMRNGAYDYIAKPFDIDELD----

>PFLU1135_HK_Classic|Pseudomonas_fluorescens_SBW25|Pair_PFLU1134|HisKA_410-477/PFLU1134_RR_NtrC|Pseudomonas_fluorescens_SBW25|Pair_PFLU1135|Response_reg_14-124
--GQMSTSIAHELNQPLAALRTLSGNTVRL-DTASANLKTINELIDRMGRITASLRSFARRG--VLIVED
DPHVLLGCQQALALEDIPSVG-VGSAEEALKRIGENFAGIVISDIRLPGIDGLELLTRLKALDKSLPVVL
ITGHGDISMAVGAMRNGAYDFMEKPFSPERLVDV--

>PFLU1452_HK_Classic|Pseudomonas_fluorescens_SBW25|Pair_PFLU1451|HisKA_244-309/PFLU1451_RR_OmpR|Pseudomonas_fluorescens_SBW25|Pair_PFLU1452|Response_reg_3-113
-QAQFIADAAHELRTPLAALKARLELGLREPATWRSTLETAAQGTDRLTHLANQLLSLARIENGVLLVED
HLQLAESVAQALKSTGL-TVDVLHDGVAADLALSSEEYAAAILDVGLPRMDGFEVLARLRARGKNLPVLM
LTARSDVKDRVHGLNLGADDYLAKPFELTELEARV-

>PFLU1575_HK_Classic|Pseudomonas_fluorescens_SBW25|Pair_PFLU1576|HisKA_230-296/PFLU1576_RR_OmpR|Pseudomonas_fluorescens_SBW25|Pair_PFLU1575|Response_reg_3-113
-LSAFSADIAHELRTPLSNLLTQTQVILTPLEDYREALHSNLEELQWMAQLVNDMLYLAKADHG-LIVED
QPKTGQYLRQGLTEAGF-TTELVADGTSGQHLALTGAYDLLILDVMLPGRDGWQILQAVRTAGLDIPVLF
LTARDAVEDRVHGLELGADDYLVKPFAFSELLARVR

>PFLU1679_HK_Classic|Pseudomonas_fluorescens_SBW25|Pair_PFLU1680|HisKA_652-719/PFLU1680_RR_OmpR|Pseudomonas_fluorescens_SBW25|Pair_PFLU1679|Response_reg_10-119
-RSALLASVSHDLRTPLTSMRGSIDSLLAPLEDRRELLEGTRDEAERLDRYIQNLLDMTRLGHGILVIDD
EPQIRKFLRISLASQGY-KVIEAGTGTEGLAQAALSKPDLLVLDLGLPDMDGQQVLREFREWS-TVPVLV
LSVRASEGQKVEALDSGANDYVTKPFGIQEFLARV-

>PFLU1849_HK_Classic|Pseudomonas_fluorescens_SBW25|Pair_PFLU1850|HisKA_142-185/PFLU1850_RR_OmpR|Pseudomonas_fluorescens_SBW25|Pair_PFLU1849|Response_reg_13-121
-RARMLGAVSHDLRTPLSRLKLRLEQIEDLQGQMRQDLDDMIGMLD-------------------LIVDD
DVPIRELLIDYLARFGI-LATGVTDGTTMRQAMQAETFDVVVLDLMLPGEDGLSLCRWLRSES-DIPILM
LTARCEPTDRIIGLELGADDYMSKPFEPRELVARIQ

>PFLU2571_HK_Classic|Pseudomonas_fluorescens_SBW25|Pair_PFLU2572|HisKA_245-303/PFLU2572_RR_OmpR|Pseudomonas_fluorescens_SBW25|Pair_PFLU2571|Response_reg_4-114
-------NIAHDLRTPLTRLRAQLYRIKQAESDYAVKLDDAIAETDTLMARFRGLLRISELE--ILTIED
DAVTAREIVAELSSHGL-DVDWVDNGREGLVRAVSGDYDLITLDRMLPELDGLAIVTTLRTIGVSTPILM
ISALSDVDERVRGLRAGGDDYLTKPFASDEMAARV-

>PFLU2723_HK_Classic|Pseudomonas_fluorescens_SBW25|Pair_PFLU2722|HisKA_212-277/PFLU2722_RR_OmpR|Pseudomonas_fluorescens_SBW25|Pair_PFLU2723|Response_reg_20-130
-QRDLLNAVSHELRTPLTRLDFGLALLSELPEASRERLQSLVAHIRELDELVLELLSYSRLQN-ILLVED
DAALSELIASYLERNGY-QVSVLSRGDHVRERARLNPPDLVILDLMLPGLDGLQVCRLLRADSAGLPILM
LTARDDSHDQVLGLEMGADDYVTKPCEPRVLLARV-

>PFLU3075_HK_Classic|Pseudomonas_fluorescens_SBW25|Pair_PFLU3074|HisKA_136-200/PFLU3074_RR_OmpR|Pseudomonas_fluorescens_SBW25|Pair_PFLU3075|Response_reg_21-128
-----NAAIAHELRTPLTILRGRLQGLAEFTPDQAQ-FYSLLNQVEGLTRLIEDLRVVGLAD--ILIAED
EPEIADILSAYLKRSGF-QTAQALDGRRALELHQSLKPDLVLLDVLMPNLDGWMVLAEIRHRG-TTPVIM
LTAQDQDMDKLMGLRIGADDYIVKPFNPAEVVAR--

>PFLU3127_HK_Classic|Pseudomonas_fluorescens_SBW25|Pair_PFLU3126|HisKA_240-301/PFLU3126_RR_OmpR|Pseudomonas_fluorescens_SBW25|Pair_PFLU3127|Response_reg_3-113
--RRFIADAAHEMRTPLAVLRVHAQNLLETDTERRESLAFLITGVDRTTRLVNQLLTMARLE---LLIED
DDALGGGIHQALAREGY-TVDWLQDGNSALHALLSETFDAVVLDLGLPRMDGLEVLRRLRDSGATVPVLI
LTARDATEDRIAGLDAGADDYLVKPFDLAELKARL-

>PFLU3483_HK_Classic|Pseudomonas_fluorescens_SBW25|Pair_PFLU3484|HisKA_206-270/PFLU3484_RR_OmpR|Pseudomonas_fluorescens_SBW25|Pair_PFLU3483|Response_reg_9-118
-QRELTNAVSHELRTPIARLSFELDQLKQDPRQRSELIADMYADLGELEEMVSELLTYASLERGVLLVED
DEKLAGLIAHFLSQHGF-EVRVEHRGDKALAAFLEFKPKIVVLDLMLPGQSGLHVCRGIRTVS-DTPIVI
LTAKEDDLDHILGLESGADDYVIKPIKPPVLLARL-

>PFLU3642_HK_Classic|Pseudomonas_fluorescens_SBW25|Pair_PFLU3641|HisKA_237-293/PFLU3641_RR_OmpR|Pseudomonas_fluorescens_SBW25|Pair_PFLU3642|Response_reg_12-120
-RTRMLAAVSHDLNTPLTELRLQVELLEP-----GEARDDMLESLSELSAMVRETLNFVRDDA-VLVVDD
HRKIREPLATYLRRHTF-DVRTAEDAAGMWQLLKTQAFDVVVLDVLLPDGDGFELCNQLHRRS-NTPVIL
LTARDNAADRVRGLDLGADDYVTKPFEPRELVARI-

>PFLU4102_HK_Classic|Pseudomonas_fluorescens_SBW25|Pair_PFLU4103|HisKA_205-261/PFLU4103_RR_OmpR|Pseudomonas_fluorescens_SBW25|Pair_PFLU4102|Response_reg_14-123
---HLLHDISHELRSPLTRMQAAIGLLRQ-DAARLEMLERIERESERMDTLIEALLTLARLQG-VLLVDD
DQELTEMLRQYLECEGF-AATAVHTGEAGEAEALSGRYSIVVLDVMLPQRSGIEVLRRIRAVS-QVPVVL
LTARGDNIDRITGLELGADDYVPKPSSPGELVARL-

>PFLU4121_HK_Classic|Pseudomonas_fluorescens_SBW25|Pair_PFLU4122|HisKA_239-298/PFLU4122_RR_OmpR|Pseudomonas_fluorescens_SBW25|Pair_PFLU4121|Response_reg_7-116
MRREFMADVSHELRTPLSVLRGELEAIEDVRTLDQGSMKSLQGEVSMLSKLVDDLYDLSLAD--ILIVED
EPKLAALLQDYLVAAGY-PTLCLDNGLQVVPTVRAQPPRLILLDLMLPGRDGMQVCQDLRGFS-AVPIIM
ITARVEEVDRLLGLDLGADDYICKPFSPREVVARV-

>PFLU4172_HK_Classic|Pseudomonas_fluorescens_SBW25|Pair_PFLU4171|HisKA_245-309/PFLU4171_RR_OmpR|Pseudomonas_fluorescens_SBW25|Pair_PFLU4172|Response_reg_3-112
-LGQVSTDMAHELRTPINNLLGETQVLQQSIESYQQLLASNVEELERLARMLDNMLFLARTD--ILVVED
EPKAGNYLLNGLQELGY-SVSLARDGVDGLHQALETPFDVIVLDVMMPKMDGWEVLRRLRKEA-DTPVLF
LTARDDIADRIKGLELGADDYLIKPFSFAELVARL-

>PFLU4380_HK_Classic|Pseudomonas_fluorescens_SBW25|Pair_PFLU4381|HisKA_227-287/PFLU4381_RR_OmpR|Pseudomonas_fluorescens_SBW25|Pair_PFLU4380|Response_reg_3-113
--RRLTGDAAHELRSPLTAIKTHLQVARMEGAARDQSLAHAEEGADRLHRTLEQLLLLARVEG-VLVCED
DELIASGIVAGLTAQGF-TVERVATAGAARAMLKAATFDIMVLDLGLPDEDGLKLLQQQRSQGLEIPVLI
LTARDSVTNRVDGLQAGADDYLLKPFDLRELAARL-

>PFLU4442_HK_Classic|Pseudomonas_fluorescens_SBW25|Pair_PFLU4441|HisKA_186-250/PFLU4441_RR_NtrC|Pseudomonas_fluorescens_SBW25|Pair_PFLU4442|Response_reg_5-114
SLGRMVASLAHQIRTPLSAALIYASHLTDPVATHQRFAGRLKERLHELEHQVRDMLVFARGE--VLLVED
DRALREALADTLLLAGH-DYRAVGSAEDALEAVEQESFSLVVSDVNMPGMDGHQLLSLLRARQPQLPVLL
MTAHGAVERAVDAMRQGAADYLVKPFEPKALIELV-

>PFLU4719_HK_Classic|Pseudomonas_fluorescens_SBW25|Pair_PFLU4720|HisKA_243-298/PFLU4720_RR_OmpR|Pseudomonas_fluorescens_SBW25|Pair_PFLU4719|Response_reg_3-111
-----LDDLAHSLKTPLAVLQGVSEDMQR--PEDRDQAWVLQSQIERMSQQISYQLQRAS-----LVVED
EALLRHHLLTRLTDSGH-VVEAVANAEEALYQTGQFNHDLAIIDLGLPGMGGLDLIRQLRTQAKTFPILI
LTARGNWQDKVEGLAAGADDYVVKPFQFEELEARM-

>PFLU4723_HK_Classic|Pseudomonas_fluorescens_SBW25|Pair_PFLU4724|HisKA_309-373/PFLU4724_RR_OmpR|Pseudomonas_fluorescens_SBW25|Pair_PFLU4723|Response_reg_8-117
-QRELVRAVSHELRTPVARLRFGLEMVGDTPEARRKYLEGMDSDIQDLDGLVDEMLTYARLEQGVLIVED
DERLAELTREYLESNGL-QVSVEGDGALAAARIIAEQPDLVILDLMLPGEDGLSICRTVRERY-DGVILM
LTARTDDMDQVLGLDMGADDYVCKPVRPRLLLARIQ

>PFLU4953_HK_Classic|Pseudomonas_fluorescens_SBW25|Pair_PFLU4954|HisKA_363-427/PFLU4954_RR_NtrC|Pseudomonas_fluorescens_SBW25|Pair_PFLU4953|Response_reg_5-115
ALGQMSAALAHEINQPLTAQRMQLATLRLV-DDAYKALTPLDDMLTRMAALTGHLKTFAR----VIVVDD
EASIRTAVEQWLSLSGF-EVQLFSRADECLARLPKDFPGVILSDVRMPGLSGLELLAEVQRRDADLPVIL
LTGHGDVPMAVEAMRDGAYDFLEKPFSPDALLNSL-

>PFLU4961_HK_Classic|Pseudomonas_fluorescens_SBW25|Pair_PFLU4962|HisKA_270-313/PFLU4962_RR_OmpR|Pseudomonas_fluorescens_SBW25|Pair_PFLU4961|Response_reg_8-120
-RSQLFSAISHDLRTPITRLRLRVELLEDL-DELELLVKGALQC--------------------ILLVDD
DQEIRELLQTYLSRAGF-QVRGVPDGAGFRQAMNEAPCDLVILDVMLPDEDGFSLCRWIRQHPAQVPIIM
LTASSDEADRVIGLELGADDYIGKPFSPRELQARIK

>PFLU4983_HK_Classic|Pseudomonas_fluorescens_SBW25|Pair_PFLU4984|HisKA_215-276/PFLU4984_RR_OmpR|Pseudomonas_fluorescens_SBW25|Pair_PFLU4983|Response_reg_3-114
---MFTSDVSHELRTPLMVLASSCELLLEIDQRGRNQVQRIARACEEMRELVQTFLMLARAEH-ILLVED
NRDILANLADYLGLKGY-TVDCAQDGLSGLHLAATEHYDLIVLDIMLPGIDGYTLCKRLREDARDTPVIM
LTARDQLDDRLQGFKSGADDYLLKPFALSELAARIE

>PFLU5110_HK_Classic|Pseudomonas_fluorescens_SBW25|Pair_PFLU5111|HisKA_240-301/PFLU5111_RR_OmpR|Pseudomonas_fluorescens_SBW25|Pair_PFLU5110|Response_reg_3-113
--RRFIADAAHELRTPLAILRIHAQNAQSTEAQRREALDFLVNGVDRATRIGSQLLTMARIE---LLVED
DRALGQGIRVALGAEGY-TLDWLQDGVAALHALRTESFDLLLLDLGLPRLDGLDLLQQLRAEQHDVPVLI
LTARDGTAERIAGLDAGADDYLVKPFDVEELKARVR

>PFLU5236_HK_Classic|Pseudomonas_fluorescens_SBW25|Pair_PFLU5237|HisKA_756-817/PFLU5237_RR_unclassified|Pseudomonas_fluorescens_SBW25|Pair_PFLU5236|Response_reg_4-109
-IGRLAAGVAHEIGNPITGIACLAQNLREEREEDGEISGQILEQTKRVSRIVQSLMSFAHA---ILIVED
ETIIRSALRRLLERNQY-QVSEAGSVQEAQERFSIPTFDLIVSDLRLPGAPGTELIKL----GQGTPVLI
MTSYASLRSAVDSMKMGAVDYIAKPFDHDEMLQAV-

>PFLU5640_HK_Classic|Pseudomonas_fluorescens_SBW25|Pair_PFLU5641|HisKA_260-319/PFLU5641_RR_OmpR|Pseudomonas_fluorescens_SBW25|Pair_PFLU5640|Response_reg_4-113
-----VHTLTHELKSPLAAIRGAAELLQGTREQQQRFVGNIDSESARLQQLIERLLNLAQVEQ-ILIVED
EAAIADTLIFALQGEGF-TTTWLSLGQEALAYQRQTPADLVILDIGLPDITGFETCKQLRRFS-EVPVMF
LSARDGEIDRVVGLEIGADDYVVKPFSPREVTARV-

>PFLU6040_HK_Classic|Pseudomonas_fluorescens_SBW25|Pair_PFLU6039|HisKA_205-271/PFLU6039_RR_OmpR|Pseudomonas_fluorescens_SBW25|Pair_PFLU6040|Response_reg_6-118
MRKDFVANVSHELRTPLTVICGYLETLLDINPRWSRALQQMQQQGSRMQTLLNDLLLLAKLEA-ILIVDD
EAPIREMIAVALEMAGY-DCLEAENSQQAHAIIVDRKPDLILLDWMLPGTSGIELARRLKRDEGDIPIIM
LTAKGEEDNKIQGLEVGADDYITKPFSPRELVARL-

>CD241_0240_HK_Classic|Corynebacterium_diphtheriae_241|Pair_CD241_0239|HisKA_41-98/CD241_0239_RR_OmpR|Corynebacterium_diphtheriae_241|Pair_CD241_0240|Response_reg_6-118
--------LAHEIRTPLSLIKGAAELLSQDPHKCERLVATIGANSTRAIEVAESFLLQAKLNSGVLVVDD
EPQMVQIISYALELEGW-EVLSASSAQKGWQLLGEYRCDLVILDVMLPDASGYALCERIRAAGAATPVIM
LTALGDTDNRVEGLEAGADDYVAKPFSPKELVLR--

>CD241_0328_HK_Classic|Corynebacterium_diphtheriae_241|Pair_CD241_0329|HisKA_149-213/CD241_0329_RR_OmpR|Corynebacterium_diphtheriae_241|Pair_CD241_0328|Response_reg_4-113
ARRDFVANVSHELKTPVGGMALLAEAITEDQEQVKYFGNRLYKEAHRLADMINELISLSKLQG-ILLVED
EESLADPLAFLLRKEGF-DVVIAGDGPSALVEFDRNAIDIVLLDLMLPGMSGTDVCKRLRAVS-SVPVIM
VTARDSEIDKVVGLELGADDYVTKPYSSRELIARIR

>CD241_0633_HK_Classic|Corynebacterium_diphtheriae_241|Pair_CD241_0632|HisKA_257-323/CD241_0632_RR_OmpR|Corynebacterium_diphtheriae_241|Pair_CD241_0633|Response_reg_5-114
-QKQFTSDVSHELRTPLTTVRMAADLIVDLSPGTRRASELMVRELDRFEALLADLLEISRHDAGILVVDD
DPAISEMLTIVLEAEGF-EPVAVTDGAVAVDAFRAESPDLVLLDLMLPGMNGIDICRIIRQES-AVPIVM
LTAKTDTVDVVLGLESGADDYINKPFKPKELIARL-

>CD241_0767_HK_Classic|Corynebacterium_diphtheriae_241|Pair_CD241_0766|HisKA_249-320/CD241_0766_RR_OmpR|Corynebacterium_diphtheriae_241|Pair_CD241_0767|Response_reg_3-113
-QTELVADAGHELKTPLTSMRTNIELLMMSEEDKQALQSDVIAQMEELSTLIGDLIDLARQET-IVVVDD
EQAVRESLCRSLSFNGY-EVHLAQDGVEALEVIEREQPELVILDVMMPRMDGLEVCRTLRGSGDDRPILV
LTARDGVSDRVAGLDAGADDYLPKPFALEELLARVR

>CD241_1848_HK_Classic|Corynebacterium_diphtheriae_241|Pair_CD241_1849|HisKA_293-355/CD241_1849_RR_OmpR|Corynebacterium_diphtheriae_241|Pair_CD241_1848|Response_reg_11-121
-MRRFVGDASHELRTPLTSVKGYAELYRSATTDADLVIEKIEDEAKRMSLLVEDLLALTRAEG-VLVVDD
EPNIVELLKVSLKFQGF-EVETAQSGLEALEKARSFQPDAFILDVMMPGMDGYELLPKLRADGFEGPVLY
LTAKDAVEHRIHGLTIGADDYVTKPFSLEEVITRL-

>KUI_0074_HK_Classic|Taylorella_equigenitalis_ATCC_35865|Pair_KUI_0075|HisKA_526-594/KUI_0075_RR_PrrA|Taylorella_equigenitalis_ATCC_35865|Pair_KUI_0074|Response_reg_4-115
-WGEVARRLAHEIKNPLTPISLSAERIKYLDEDDAKFLDRLTTTIVSLKTMVDDFREYAR----ILVVDD
EIGIRELLQEILYEQGH-SVDLAANVAEARAARLSERPDLVLLDIWMPDADGVSLLKEWSSQGLDMPVIM
MSGHATLDTAIEATRIGAADFLEKPITLNKLMTTV-

>KUI_0261_HK_Classic|Taylorella_equigenitalis_ATCC_35865|Pair_KUI_0262|HisKA_202-268/KUI_0262_RR_OmpR|Taylorella_equigenitalis_ATCC_35865|Pair_KUI_0261|Response_reg_5-117
-QQDFVANVSHELKTPLTVLIGFLETLGSTTEQKEHFHELMQEQAHRMQAIITDLLALSELES-ILVVED
EPAIQELISVNLTFAGH-KVLRALDAQQAKILIDAELPDLILLDWMLPTTSGLSLARSLRSDEQDIPIIM
LTAKNSEHDKVEGLENGADDYITKPFSPKELLARIK

>KUI_0465_HK_Classic|Taylorella_equigenitalis_ATCC_35865|Pair_KUI_0466|HisKA_244-295/KUI_0466_RR_OmpR|Taylorella_equigenitalis_ATCC_35865|Pair_KUI_0465|Response_reg_11-121
----MLKGLSHDIRTPLTRIRLEVEMSGI-DEEAKNNIDTDLKQIDRIMHQISE----------ILVVDD
DPRLRELLKKYLTEQGY-TVTAVEDGKEMSKACQRENFNIIVLDIMLPGEDGLSICRRLRATNDMTPIIM
LTAKSEDIDRIIGLEMGADDYIVKPFNPRELLARIN

>KUI_0780_HK_Classic|Taylorella_equigenitalis_ATCC_35865|Pair_KUI_0779|HisKA_330-395/KUI_0779_RR_NarL|Taylorella_equigenitalis_ATCC_35865|Pair_KUI_0780|Response_reg_8-117
-MGEMASMLAHELNQPLTAIVNYNSAILTT-----HALEKSALQAERAGRIISHIRSFVKR---IYIVDD
DNAVRDSLRFLLETNGY-IVETFPSGELFLDSYKPDSVSILITDVRMPGMSGLQLQEEMNNRKIDIPIVF
ITGHGTVPMAVSTMQRGAVDFIEKPFNLTHIQEVI-

>KUI_1322_HK_Classic|Taylorella_equigenitalis_ATCC_35865|Pair_KUI_1321|HisKA_312-362/KUI_1321_RR_OmpR|Taylorella_equigenitalis_ATCC_35865|Pair_KUI_1322|Response_reg_8-118
---TMLAGLPHDLKGPLARMRLRLEMSED-----DPIKKGMLNDVQEMQSIIEQFI--------VMIVDD
DPDLRQLLAQYLNRHGY-DTLLVSDGNDLADRIIRFSPDLIVLDRMLPSGDGVDFCRNLRDQHEDIPIIL
LTARDETADRVLGLESGADDYIGKPFDPRELLARIE

>KUI_1448_HK_Classic|Taylorella_equigenitalis_ATCC_35865|Pair_KUI_1447|HisKA_354-416/KUI_1447_RR_NarL|Taylorella_equigenitalis_ATCC_35865|Pair_KUI_1448|Response_reg_1-90
MLGEMVSGIGHELNQPLSAILYFAEGLKLK-----NALDSIVCEVKSSKKIIDNVRLW------------
---------------GY-QYKTWSDSLEFLRLTDLHSTAVVITDLRMPNIDGEHLVQHLNNSKSTLGVIV
LTGHGDVDTAVKLLKNGIVDFLQKPVEAKNLAESI-

>MIP_00605_HK_Classic|Mycobacterium_indicus_pranii_MTCC_9506|Pair_MIP_00603|HisKA_279-343/MIP_00603_RR_OmpR|Mycobacterium_indicus_pranii_MTCC_9506|Pair_MIP_00605|Response_reg_11-121
--RQFVADASHELRTPLAAIRGYTELTQRDREAVAQAMSRVASETERMTRLVEDLLLLARLDSGVLVVDD
EPVLAEMVSMALRYEGW-NISTAGDGESAIAAARNQRPDVVVLDVMLPDMSGLDVLHKLRGEIPQLPVLL
LTAKDAVEDRIAGLTAGGDDYVTKPFSIEEVVLRL-

>MIP_01074_HK_Classic|Mycobacterium_indicus_pranii_MTCC_9506|Pair_MIP_01073|HisKA_229-291/MIP_01073_RR_OmpR|Mycobacterium_indicus_pranii_MTCC_9506|Pair_MIP_01074|Response_reg_15-125
-MRRFITDASHELRTPLTTIRGFAELYRQAARDVAMLLSRIESEASRMGLLVDDLLLLARLD--VLVVDD
EANIVELLSVSLKFQGF-EVYTATNGAQALDRAREARPDAVILDVMMPGMDGFGVLRRLRADGIDAPALF
LTARDSLQDKIAGLTLGGDDYVTKPFSLEEVVARL-

>MIP_01493_HK_Classic|Mycobacterium_indicus_pranii_MTCC_9506|Pair_MIP_01496|HisKA_231-293/MIP_01496_RR_OmpR|Mycobacterium_indicus_pranii_MTCC_9506|Pair_MIP_01493|Response_reg_1-110
--RDFAAVSSHELRTPLTAMRTNLEVLSTPDEQRKEVLGDVIRTQSRIEATLTALERLAQG----LVVDD
DSDVLASLERGLRLSGF-EVSTAVDGAEALRSATETRPDAIVLDINMPVLDGVSVVTALRAMDNDVPVCV
LSARSSVDDRVAGLEAGADDYLVKPFVLAELVARVK

>MIP_01596_HK_Classic|Mycobacterium_indicus_pranii_MTCC_9506|Pair_MIP_01594|HisKA_232-304/MIP_01594_RR_OmpR|Mycobacterium_indicus_pranii_MTCC_9506|Pair_MIP_01596|Response_reg_3-111
-QARLVTDAGHELRTPLTSLRTNVELLMAPEQEMVDLRADVVAQIEELSTLVGDLVDLTRDDAGILVVDD
DRAVRESLRRSLSFNGY-SVELAHDGVEALELIASDRPDALVLDVMMPRLDGLEVCRQLRSTGDDLPILV
LTARDSVSERVAGLDAGADDYLPKPFALEELLARM-

>MIP_01732_HK_Classic|Mycobacterium_indicus_pranii_MTCC_9506|Pair_MIP_01730|HisKA_629-696/MIP_01730_RR_OmpR|Mycobacterium_indicus_pranii_MTCC_9506|Pair_MIP_01732|Response_reg_4-113
-RRSLLSAVSHDLRTPLAAAKVAVSSLRASATDTAELLATIEESIDQLTALVGNLLDSSRLAAGVLVIDD
EPQILRALRINLSVRGY-EVVTASSGAGALRAAAEHKPDVVILDLGLPDISGIDVLAGLRGWL-TAPVIV
LSARTDSSDKVEALDAGADDYVTKPFGMDEFLARL-

>MIP_01739_HK_Classic|Mycobacterium_indicus_pranii_MTCC_9506|Pair_MIP_01740|HisKA_277-344/MIP_01740_RR_OmpR|Mycobacterium_indicus_pranii_MTCC_9506|Pair_MIP_01739|Response_reg_34-144
-MRQFISDASHELRTPLAAIQGYAELTRQLPPTTEYALARIESEARRMALLVDELLLLSRLGEGVLLVDD
EPALTNLVKMALHYEGW-VVDIAHNGREAMAKFERVNPDVLVLDIMLPDVDGLRILERVRQSDVYTPTLF
LTARDSVMDRVTGLTAGADDYMTKPFSLEELVARL-

>MIP_04225_HK_Classic|Mycobacterium_indicus_pranii_MTCC_9506|Pair_MIP_04224|HisKA_236-298/MIP_04224_RR_OmpR|Mycobacterium_indicus_pranii_MTCC_9506|Pair_MIP_04225|Response_reg_14-123
-RRAFTADVAHELRTPLAILRSELEAVQDIRQPTDGVIRSLHNETLRLTHLVADLEALASADA-VLVVDD
EKKLRTLVREYLEREGY-AVLEAADGQTALDLARTAGPDLVLLDLGLPRLPGDEVARLLRKDS-DLPIVM
LTAKASENDRVAGLRLGADDYVVKPFSPRELVARVE

>MIP_04646_HK_Classic|Mycobacterium_indicus_pranii_MTCC_9506|Pair_MIP_04647|HisKA_270-336/MIP_04647_RR_OmpR|Mycobacterium_indicus_pranii_MTCC_9506|Pair_MIP_04646|Response_reg_25-133
--RRFLVDAAHELRTPIAGIQVAAEQLANHDGSQYRRAALLFSDARRAGRLVSDMLDLSRIDAGVLVVED
SETIREMVSEALADVGY-HTDARCDGDGLEEVLDGMRPDLVVLDVMLPGRDGFALIDVIREWG-DIGIVL
ITARDGLPDRLRGLDGGADDYVIKPFELAELVSRV-

>MIP_06127_HK_Classic|Mycobacterium_indicus_pranii_MTCC_9506|Pair_MIP_06130|HisKA_274-340/MIP_06130_RR_OmpR|Mycobacterium_indicus_pranii_MTCC_9506|Pair_MIP_06127|Response_reg_8-117
-QRRFTSDVSHELRTPLTTVRMAADLIYDLDPTLARSTELMVSELDRFESLLNDLLEISRHDAGILVVDD
DASLAEMLTIVLRGEGF-DTAVIGDGTQALTAVRELRPDLVLLDLMLPGMNGIDVCRVLRADS-GVPIVM
LTAKTDTVDVVLGLESGADDYIMKPFKPKELVARVR

>MIP_06901_HK_Classic|Mycobacterium_indicus_pranii_MTCC_9506|Pair_MIP_06899|HisKA_155-218/MIP_06899_RR_OmpR|Mycobacterium_indicus_pranii_MTCC_9506|Pair_MIP_06901|Response_reg_4-113
-RRDFVANVSHELKTPVGAMALLAEALLADSETVRRFAEKVLVEANRLGDMVAELIELSRLQG-VLIVED
EESLADPLAFLLRKEGF-EATVVTDGSAALAEFDRAGADIVLLDLMLPGMSGTDVCKQLRARS-SVPVIM
VTARDSEIDKVVGLELGADDYVTKPYSARELIARIR

>Btoyo_0011_HK_Classic|Bacillus_toyonensis_BCT-7112|Pair_Btoyo_0010|HisKA_258-323/Btoyo_0010_RR_OmpR|Bacillus_toyonensis_BCT-7112|Pair_Btoyo_0011|Response_reg_6-115
-RREFFAIVAHELKSPLTVMKGYLEGMIYY-QNRDQYLKKNHQIIESMEQLVREILSVSKLEQ-ILVVED
DQEIQELIKQFLMTQHY-TVVVASDGLEGMTQFNNQSFDLILLDVMMPNLNGFEVSKMIRSQS-NVPIIM
LTALEEEEDQMKGFDLGIDDYITKPFSFHVLIRRV-

>Btoyo_0148_HK_Classic|Bacillus_toyonensis_BCT-7112|Pair_Btoyo_0149|HisKA_244-303/Btoyo_0149_RR_OmpR|Bacillus_toyonensis_BCT-7112|Pair_Btoyo_0148|Response_reg_3-112
-LKQFMGDMTHELKTPIALVKAYSMGIKD-GLDDGTYVDTIIKQTDQISNLIEELLRFSKLE--VLIADD
EQDMLKILKAYFEKEGF-EVLLAKDGEEALQIFYDEKIDLAILDWMMPKHSGITVCQEIKKNS-SVRVLM
LTAKSESEDELAALQSGADEYVKKPFHPGVLITRA-

>Btoyo_0339_HK_Classic|Bacillus_toyonensis_BCT-7112|Pair_Btoyo_0340|HisKA_83-136/Btoyo_0340_RR_OmpR|Bacillus_toyonensis_BCT-7112|Pair_Btoyo_0339|Response_reg_6-113
-KKELLNKLRHDINTPLTAVRLQLYYLEGY-KAQAPVLESLYEQIQYISDLTNEFNIQ------ILIVED
DLIIGDLLQKILQREKY-NVCWEKEGRKVLDIIHE--IDLVVMDVMLPGEDGYQITKKIKNLGLNIPIIF
LSARNDMDSKLKGLTIG-EEYMIKPFDPRELLLRI-

>Btoyo_0483_HK_Classic|Bacillus_toyonensis_BCT-7112|Pair_Btoyo_0484|HisKA_238-304/Btoyo_0484_RR_OmpR|Bacillus_toyonensis_BCT-7112|Pair_Btoyo_0483|Response_reg_6-111
MRQEFVSNVSHEFQSPLSSIQGFSKTLQTSEEERNHYLQIIEGESKRMSSLCKQLLTLASLDK-ILLADD
DKHIRELLHYHLQKEGF-KVFEAEDGKVAQDVLEKENIHLAIVDIMMPFVDGYTLCEEIRKYH-DIPVIL
LTAKDQLVDKEKGFISGTDDYIVKPFEPAEVI----

>Btoyo_1678_HK_Classic|Bacillus_toyonensis_BCT-7112|Pair_Btoyo_1679|HisKA_134-186/Btoyo_1679_RR_OmpR|Bacillus_toyonensis_BCT-7112|Pair_Btoyo_1678|Response_reg_4-113
-------QWIHQMKTPVSVIELLLQKFGKEHREARATVESIREENNRILNGLDLALHMARLEQ-ILIVED
DEKIAGILEEHLERYGY-QSFRAIDLRHIKDEFVKVNPHLVLLDINLPYFDGFYWCRQIRTVS-NAPIIF
VSARTGEMDQVMAIENGGDDYITKPFHLDIVMAKV-

>Btoyo_1775_HK_Classic|Bacillus_toyonensis_BCT-7112|Pair_Btoyo_1776|HisKA_85-152/Btoyo_1776_RR_OmpR|Bacillus_toyonensis_BCT-7112|Pair_Btoyo_1775|Response_reg_5-114
SMRKMLSNISHDLKTPLTVILGYTEMLKDNEEEQKILLEKVHIKTLEVMELIHKFFDLAKLESGILLVED
DISIQEMVEKYLIKEGF-QVTIASDGEEGVNTYLKGSFDLIILDIMMPKLDGLEVVRIIREKS-AVPILM
MSAKDTDVDKAVGLGLGADDYICKPFSMIELAARV-

>Btoyo_1825_HK_Classic|Bacillus_toyonensis_BCT-7112|Pair_Btoyo_1826|HisKA_360-427/Btoyo_1826_RR_OmpR|Bacillus_toyonensis_BCT-7112|Pair_Btoyo_1825|Response_reg_5-115
MRKDFLANVSHELKTPITSIKGFSETLLDDNKKFCEFLHIILKESERMQGLIEDLLDLSKIEQ-ILVVDD
EEFILTLIEFNLQQAGF-EVITAMDGEMALQKATTERPDLIILDLMLPKMDGMEVCKELRLQRVMTPILM
LTAKDDEFDKVLGLELGADDYMTKPFSPREVVARV-

>Btoyo_1907_HK_Classic|Bacillus_toyonensis_BCT-7112|Pair_Btoyo_1906|HisKA_255-319/Btoyo_1906_RR_OmpR|Bacillus_toyonensis_BCT-7112|Pair_Btoyo_1907|Response_reg_4-113
-RKELISNISHDLKTPITSIIGYVEGIKDTPEKMDKYLTTIHTKAKHMDTLIDELFLFSKLD--ILLIED
EVSIAELQRDYLEISDF-QVDVEHSGEIGLQMALQEDYDLIILDIMLPKMNGFEICKQIRAIK-DIPILL
VSAKKEDIDKIRGLGLGADDYITKPFSPSELVARVK

>Btoyo_2051_HK_Classic|Bacillus_toyonensis_BCT-7112|Pair_Btoyo_2052|HisKA_405-469/Btoyo_2052_RR_OmpR|Bacillus_toyonensis_BCT-7112|Pair_Btoyo_2051|Response_reg_5-114
-RKEFISGVSHELKTPLSIMKSCISILKDVAEHKKEYFQAMEREVDKMDTLILDMLELAKFESGILIVED
EEILREILKDYFLSEQY-VVFEARDGKEALVVFEEEEVDLVILDIMLPELDGWSVCRRIRKTS-EVPIIM
LTARVDEDDTLLGFELGADDYVTKPYSPPILLAR--

>Btoyo_2078_HK_Classic|Bacillus_toyonensis_BCT-7112|Pair_Btoyo_2077|HisKA_114-169/Btoyo_2077_RR_OmpR|Bacillus_toyonensis_BCT-7112|Pair_Btoyo_2078|Response_reg_4-113
---LFINHWVHQMKTPVSVMQLMVLEMEDLIPKFKKELERLNQGLDR-----------------ILIVED
DPNISSLLQSHIQKYGY-DAVVTENFDDIMESFNAVKPHLVLLDVNLPKFDGFYWCRQIRHES-TCPIIF
ISARAGEMEQIMAIESGADDYITKPFHYDVVMAKI-

>Btoyo_2092_HK_Classic|Bacillus_toyonensis_BCT-7112|Pair_Btoyo_2093|HisKA_141-208/Btoyo_2093_RR_OmpR|Bacillus_toyonensis_BCT-7112|Pair_Btoyo_2092|Response_reg_6-115
SKDQLVVNLAHDLRTPLTSVLGYLDLLKDTKEQIKHFSTIAYTKSQRLESLIDELFEITRMN--ILIADD
EAEIADLIEIHLEKEGY-HVVKAADGEEAIHIIETQSIDLVVLDIMMPKMDGYEVTRQIRAKY-HMPIIF
LSAKTSDFDKVTGLVLGADDYMTKPFTPIELVARVN

>Btoyo_2267_HK_Classic|Bacillus_toyonensis_BCT-7112|Pair_Btoyo_2266|HisKA_211-277/Btoyo_2266_RR_OmpR|Bacillus_toyonensis_BCT-7112|Pair_Btoyo_2267|Response_reg_4-113
SRKEFMSMISHELKTPIAAVMGQLDGMIHY-KDRDKYLKRSYEMMQDINILTEKVSELSKIQN-ILVIED
NPDIQELIREFLMAQNF-TVDVVGAGTEGILLFQKNSYDLVLLDVMLPDIDGYSICKIMRGQS-DVPIIM
LTGLHNEESEIKGFELGIDDYITKPFHYTVFIKRV-

>Btoyo_2460_HK_Classic|Bacillus_toyonensis_BCT-7112|Pair_Btoyo_2461|HisKA_247-304/Btoyo_2461_RR_OmpR|Bacillus_toyonensis_BCT-7112|Pair_Btoyo_2460|Response_reg_3-112
-QKDFLDRITHELKTPLTAIIGYVDLIPKSKEDVQESLRYVAVESERLLSLVEELLKSSKY---ILVVDD
ESSIRNLIRMQLEMEGY-EVLVAADGREALEKWKEG-PDVLILDVMLPDTDGYELLRLFREKDRDIPVLM
LTAKSQMNDKLLGLQLGADDYVTKPFNYAELILRV-

>Btoyo_2660_HK_Classic|Bacillus_toyonensis_BCT-7112|Pair_Btoyo_2661|HisKA_382-448/Btoyo_2661_RR_OmpR|Bacillus_toyonensis_BCT-7112|Pair_Btoyo_2660|Response_reg_6-115
-RREFVANVSHELRTPLTTMRSYLEALTDDPNIAPQFLTVTQEETERMIRLVNALLQLSKLDS-ILVVDD
EKPIADILKFNLEKEGF-EIVMAHDGDEAIEKANEEQPDMVLLDIMLPGKDGLEVCREIRKNS-EMPIIM
LTAKDSEIDKVLGLELGADDYVTKPFSTRELLARVK

>Btoyo_2974_HK_Classic|Bacillus_toyonensis_BCT-7112|Pair_Btoyo_2973|HisKA_231-298/Btoyo_2973_RR_OmpR|Bacillus_toyonensis_BCT-7112|Pair_Btoyo_2974|Response_reg_6-115
-KNELITNVSHDLRTPLTSIMGYLRLLRDNKEQHDEYTRIAFAKSEQLKNLIEDLFEYTKLT--ILVVDD
EKEIRKLITIYLKNEGY-KVLQAGDGEEGLRMLEENEVHLVVLDIMMPKVDGIHMCMKVREAK-EMPIIM
LSAKTQDMDKILGLTTGADDYVTKPFNPLELIARIK

>Btoyo_2997_HK_Classic|Bacillus_toyonensis_BCT-7112|Pair_Btoyo_2998|HisKA_108-175/Btoyo_2998_RR_OmpR|Bacillus_toyonensis_BCT-7112|Pair_Btoyo_2997|Response_reg_6-115
SRKQLLSSISHDIRTPLTSIIGYIDALKDSEIEKQEYLKILYMKSNNLKHLVDEIFNMAKLDA-ILIADD
DKEIRNLLKIYLERELY-MVDTAINGDEALQLFNQNNYNLVILDIMMPKVDGIEVCRKLRDKT-NVPILM
LTAKDHEVDKILGLSIGADDYITKPFSIHEVVARV-

>Btoyo_3250_HK_Classic|Bacillus_toyonensis_BCT-7112|Pair_Btoyo_3249|HisKA_191-258/Btoyo_3249_RR_OmpR|Bacillus_toyonensis_BCT-7112|Pair_Btoyo_3250|Response_reg_3-112
-QQQFVSDASHELRTPLAVIQSKTDVLQSTIEEKAMDISTISKECRRLSKLVSNLLLLARSDS--LVVED
NASLLESIVQILR-DEF-EVDTALNGEDGLFLAMQNIYDAILLDVMMPGMDGFEVIQKIRDERIETPVLF
LTARDSLEDRVKGLDFGGDDYIVKPFQAPELKARIR

>Btoyo_3262_HK_Classic|Bacillus_toyonensis_BCT-7112|Pair_Btoyo_3263|HisKA_259-324/Btoyo_3263_RR_OmpR|Bacillus_toyonensis_BCT-7112|Pair_Btoyo_3262|Response_reg_4-113
-RNEFLASVAHELLTPLTYMKGYAKVAKRTKEEREEYLQIIEDETDSVTDLVQDLFMLVQLEQ-ILLVDD
EERMLRLLDLFLSPRGY-FCMKAKSGLEALELIQQKKFDIILLDVMMPNMDGWDTCYQIRQIS-NVPIIM
LTARNQNYDMVKGLTMGADDYITKPFDEHVLVARIE

>Btoyo_3329_HK_Classic|Bacillus_toyonensis_BCT-7112|Pair_Btoyo_3330|HisKA_234-299/Btoyo_3330_RR_OmpR|Bacillus_toyonensis_BCT-7112|Pair_Btoyo_3329|Response_reg_4-113
-RSEFLASVAHELRTPLTYVRGYADILKEPSEQRLRYLSIIKDESDYITNLVQDLFSLAQMEQ-ILLVDD
EPRMLELLTLYLTPIGY-NCVCATSGEEAILHIENRNFKFVLLDIMMPKMDGWETCKKIRSFS-NIPIIM
VTARDQTVDVVQGLKIGADDYVTKPFHEEELFARIE

>Btoyo_3655_HK_Classic|Bacillus_toyonensis_BCT-7112|Pair_Btoyo_3654|HisKA_230-296/Btoyo_3654_RR_OmpR|Bacillus_toyonensis_BCT-7112|Pair_Btoyo_3655|Response_reg_3-113
-EKQFTSDASHELRTPTSVIISQCEYAQRNPKEMEESLEVILRQSRKMSSLISQLLLLARVDQGVLIVED
EQDLQNILVKRLNAEYY-SVDGCGNGADALDYISMATYDLIVLDIMIPRIDGLQVLQRLRADNNTTPVLL
LTAKDTIDDRVKGLDLGADDYLVKPFAFDELLARIR

>Btoyo_3759_HK_Classic|Bacillus_toyonensis_BCT-7112|Pair_Btoyo_3760|HisKA_356-414/Btoyo_3760_RR_OmpR|Bacillus_toyonensis_BCT-7112|Pair_Btoyo_3759|Response_reg_6-114
-REEWITGLTHDLKTPLSSIYGYALLLESTDRDIQQFGSVMKEKSQYMTTLIDDLL--------ILLVDD
ETAILQLLTTILEKEGFSHITTATSAELALSLIEQNNYDLIILDVMLPGQSGFDICPIIRQQT-DCPIFF
LSAKASDLDKISGFSYGADDYITKPFNPLEVVARM-

>Btoyo_3941_HK_Classic|Bacillus_toyonensis_BCT-7112|Pair_Btoyo_3940|HisKA_238-304/Btoyo_3940_RR_OmpR|Bacillus_toyonensis_BCT-7112|Pair_Btoyo_3941|Response_reg_6-113
-RKEFLANVSHELRTPLSYIKGYSEAILDKGPQQEKVTQLIHKEADRMQRLVHDLLDLAQLEG-VLVVDD
ESDMRQLVGMYLDNFGY-EWGEAENGKEALKKLESDHYDFVVLDIMMPEMDGLSVCKEIRKTS-DVPIIF
LTAKGEEWNRVNGLRMGADDYIVKPFSPGELIARM-

>Btoyo_4116_HK_Classic|Bacillus_toyonensis_BCT-7112|Pair_Btoyo_4115|HisKA_364-431/Btoyo_4115_RR_OmpR|Bacillus_toyonensis_BCT-7112|Pair_Btoyo_4116|Response_reg_7-116
MRQDFIANVSHELRTPMVMLQGYSEAILDTKEEINEFVQIIYDESVRLGKLVNELLDLARMESGILIVDD
EDRIRRLLKMYLEREQY-TIEEADNGDTALEMALQNDYDLILLDLMMPGKDGIEVCKGVREKK-ATPIIM
LTAKGEEVNRVQGFEVGTDDYIVKPFSPREVVLRV-

>Btoyo_4531_HK_Classic|Bacillus_toyonensis_BCT-7112|Pair_Btoyo_4530|HisKA_133-199/Btoyo_4530_RR_OmpR|Bacillus_toyonensis_BCT-7112|Pair_Btoyo_4531|Response_reg_5-114
MRQEFVSNVSHEIQSPLTSIKGFARALQDSEEKRKHYLTIIETETTRLSKLSQNLLKLTLLES-ILIVDD
DPHIRELVSVFLEREGF-QTYEAIDGIDALRKMDEVKVDMVILDIMMPNMDGFDVCFELRKYY-DIPVLM
LTAKGETSQKVKGFHLGTDDYLVKPFDPIELVVRV-

>Btoyo_4547_HK_Classic|Bacillus_toyonensis_BCT-7112|Pair_Btoyo_4546|HisKA_236-303/Btoyo_4546_RR_OmpR|Bacillus_toyonensis_BCT-7112|Pair_Btoyo_4547|Response_reg_4-114
MKNEFIASISHEIRTPLTGIKGWSETLKTTEEEIKQGMGIISGETDRLIHLVEELLDFSRLQS-ILVLED
EMPIRSFIVLNLKRAGF-YVLEASTGEEALQILCDHTVDVALLDVMLPGIDGFQVCKTIREENKKMGIIM
LTARVQDGDVVQGLGIGADDYITKPFSPVELTARIQ

>Btoyo_4976_HK_Classic|Bacillus_toyonensis_BCT-7112|Pair_Btoyo_4975|HisKA_120-185/Btoyo_4975_RR_OmpR|Bacillus_toyonensis_BCT-7112|Pair_Btoyo_4976|Response_reg_5-114
SRKELITNISHDLRTPMASMQMMIEALQDDPEIKKQYLATVLKEIERLNGLINDLFDLSKLE--ILIVED
EENIREVCKRYLEREEY-EVYTAVNGKEGWDLFLTHQPDLIILDLMMPKKDGWELCEEIRQQS-NVPIIM
LTAKGEERDRILGLTMGADDYLTKPFSPRELVLRV-

>Syn6312_0108_HK_Classic|Synechococcus_sp._PCC_6312|Pair_Syn6312_0109|HisKA_197-261/Syn6312_0109_RR_OmpR|Synechococcus_sp._PCC_6312|Pair_Syn6312_0108|Response_reg_5-115
--GEFATMIVHELRNPLTTIKMGLNYFFKLPAAAQERLTLALEEAHRLEMLLSEILLYAKPQ--ILLIED
EPKIARFIQLELESEGY-EITVSHDGQAGLILAREHPLDLMIVDWMLPGLTGVEICRRLRATGNVMPVIM
LTGRDDIPDRIAGLDAGADDYVIKPFSIEELLARIR

>Syn6312_0134_HK_Classic|Synechococcus_sp._PCC_6312|Pair_Syn6312_0133|HisKA_541-608/Syn6312_0133_RR_PleD_VieA|Synechococcus_sp._PCC_6312|Pair_Syn6312_0134|Response_reg_8-119
-KTSFISMVSHEFRTPLTSIFSSTELLGSNPERQKKHFERIYSSIYRLEQMLDDVLLIGRVESGILVIED
DENIRENIVEMLTDAGF-QVLVAENGVSGLRIAQENHPNLILCDIMMPQLDGYGVLLALRQKPELIPFIF
LTARADRTDQRIGMQLGADDYVTKPFSRADLLEAI-

>Syn6312_2726_HK_Classic|Synechococcus_sp._PCC_6312|Pair_Syn6312_2725|HisKA_123-190/Syn6312_2725_RR_NarL|Synechococcus_sp._PCC_6312|Pair_Syn6312_2726|Response_reg_8-120
-REDFILTLTHDLKTPLLGAIETLKAMEIITNAQKNAIQIMIRSHQKTLKLVETMLDVYEIDN-ILLVED
DELFRLGLSTRLQEVNFQVMAQAEDGETALDFLRTNVVDVVILDVGLPGLGGLETCYQIKQNYPKLPVLI
LTSHSSSNLITDLIKKQAQGYCLKGGASEHLVLAI-

>Syn6312_2835_HK_Classic|Synechococcus_sp._PCC_6312|Pair_Syn6312_2836|HisKA_190-257/Syn6312_2836_RR_OmpR|Synechococcus_sp._PCC_6312|Pair_Syn6312_2835|Response_reg_3-113
-LKQFTADASHELRSPLMAIETNVEVALTRSKGDTEKFEAIASATSQMTRLTEDLLFLARTDQ-ILLVED
DDRIAKPLAEALRHQNH-GIDIAKDGVEGWDCATAVRYDLILLDIMLPRLDGITMCKQLRSAGSQALILM
LTARDTTTDKVVGLDAGADDYLVKPFKLEELAARIR

>Syn6312_3246_HK_Classic|Synechococcus_sp._PCC_6312|Pair_Syn6312_3245|HisKA_184-245/Syn6312_3245_RR_OmpR|Synechococcus_sp._PCC_6312|Pair_Syn6312_3246|Response_reg_26-149
-RDRWASDVAHELKTPLTSLRLVAETLQQVDPSLRSWVDRLLAETVRLSLLVQELLELNRL---IFLVED
EDLIRDTIALALQDEGY-AVVTASDGRQALDRINSQLFDLIILDLMLPFVNGLDICRFLRREGCSVPILM
LSAKGSEIDRVVGLEVGADDYLTKPFGMRELIAR--

>Deide_01480_HK_Classic|Deinococcus_deserti_VCD115|Pair_Deide_01470|HisKA_296-362/Deide_01470_RR_OmpR|Deinococcus_deserti_VCD115|Pair_Deide_01480|Response_reg_16-125
SQRRFTSDASHELRTPVTAISGHASYLLRPTGQQAESLKIIQSESERLTNLIASLLQLARSDSGVLVIED
EKDIARFIELELAAEGY-ATEVAFDGVTGLSKFREVNPDLVILDLMLPVLDGLEVARRIRKTS-NTPIII
LTAKDGIQDKVEGLDSGADDYLIKPFSIEELLARVR

>Deide_01870_HK_Classic|Deinococcus_deserti_VCD115|Pair_Deide_01860|HisKA_295-363/Deide_01860_RR_CheY|Deinococcus_deserti_VCD115|Pair_Deide_01870|Response_reg_6-127
-LEQFAYVASHDLQEPLRTIGSYTELLARLDARADQYITFTIDATSRMKTLIQDLLAFSRVRQGILLVED
NPADILLTEEAFEEADFHRLHVAKDGVEALAFLRHEGPDVILMDLNMPRMGGLEVLDILKEDERSIPVIV
LTTSRAETDIWRSYNLHANAYIPKPVSVSEFVEVI-

>Deide_14510_HK_Classic|Deinococcus_deserti_VCD115|Pair_Deide_14520|HisKA_123-189/Deide_14520_RR_NarL|Deinococcus_deserti_VCD115|Pair_Deide_14510|Response_reg_5-109
-RNAFMATLVHDLKTPLIATSHLTHALATPEEERREVGQHIQAETGRLLALVQQMADAHRF----VIADD
HPLFRMGLKYALIQQGFDVVAEAADGVSALEACRRLVPDAALLDVKMPGMTGIEVCEKLRLTHPEVVGVL
ITTFSEPAIVQAARSAGARGYVSKETDPESLARQV-

>Deide_19810_HK_Classic|Deinococcus_deserti_VCD115|Pair_Deide_19800|HisKA_112-168/Deide_19800_RR_OmpR|Deinococcus_deserti_VCD115|Pair_Deide_19810|Response_reg_4-114
-LREATAVLSHEFRTPVAALRGVLEALEYPTDLAQNFVKQGLQETERLARLVEDL---------VVVIED
EGTVRDVLRFHLERAGL-RVTALDSTHGALEQLGGA--DALVLDWMLPGESGLGFLRRLRADARRMPVLM
LTARAAEAERVEGLESGADDYLTKPFSAAELVARVR

>Deide_22150_HK_Classic|Deinococcus_deserti_VCD115|Pair_Deide_22160|HisKA_251-309/Deide_22160_RR_OmpR|Deinococcus_deserti_VCD115|Pair_Deide_22150|Response_reg_3-113
--QAFLRAAAHDLRSPLAALSARVEGLARDAGRYRSDLKEIGTDLNRLATLTNHLLLLARD----LLVED
DPRIAQPTTGVLREAGY-AVTWAQTGPEGLEAAMLGEYPLIVLDVMLPGLDGFEVARELRAGGVDSAILF
LTARGELADRIEGLDLGGDAYLVKPFAMPELLATL-

>Fisuc_0434_HK_Classic|Fibrobacter_succinogenes_subsp._succinogenes_S85|Pair_Fisuc_0435|HisKA_458-525/Fisuc_0435_RR_OmpR|Fibrobacter_succinogenes_subsp._succinogenes_S85|Pair_Fisuc_0434|Response_reg_6-116
MKANFLSSVSHELKTPLTSIKMFAEMMARKVEKVQEYSGLIGKEATRLENLIGAILNYTRMEHGILIVED
EEIIRLGLQDNFELENY-EVETACDGEEAIAKTDSFQPHLILLDVMLPKKSGFEVCRIIRKKHPECIIIM
LTAKTEETSKVAGLDMGADDYVTKPFSILELLARV-

>Fisuc_1321_HK_Classic|Fibrobacter_succinogenes_subsp._succinogenes_S85|Pair_Fisuc_1320|HisKA_410-475/Fisuc_1320_RR_OmpR|Fibrobacter_succinogenes_subsp._succinogenes_S85|Pair_Fisuc_1321|Response_reg_10-120
-RQDFVSAITHELKTPLTAIKMYAELLQNSEEKKQKYYGQIASEADRLSRLIQNVLNLSKLDG-ILIIED
EIAIAEGLVDLCELNGY-RVKHVVDGESGLAEALSGQYGLVLLDLMLPGMDGFTVCDKIREKDKSLPIII
LSAKNSDDDIINGLKFGADDYIPKPFSVPMLLARI-

>Fisuc_1699_HK_Classic|Fibrobacter_succinogenes_subsp._succinogenes_S85|Pair_Fisuc_1698|HisKA_236-302/Fisuc_1698_RR_OmpR|Fibrobacter_succinogenes_subsp._succinogenes_S85|Pair_Fisuc_1699|Response_reg_2-114
MRDEFTANASHELKTPLTSISGYAELIENKPEDVKRFAGKIHKEAGRLLSIANDIMTLSKLDA-IYIVED
DAEVREMETYALKSGSF-DVMAFECGKVMDEQVKVKVPDLFILDIMLPGEDGLSILKRLRGQEKNIPVIM
LTAKGTELDKVKGLDLGADDYIAKPFGILELISRV-

>LM1816_09185_HK_Classic|Listeria_monocytogenes_J1816|Pair_LM1816_09180|HisKA_379-446/LM1816_09180_RR_OmpR|Listeria_monocytogenes_J1816|Pair_LM1816_09185|Response_reg_6-115
-RRDFVSNVSHELRTPLTSMHSYLEALSDDKEIAPRFLEVTQNETERMIRLVNDLLKLSRMDGGILVVDD
EKPIADIVKFNLNKEGF-DVYCAYDGDEALELVEEVQPDLILLDIMLPGRDGIEVCREVRKKY-DMPIIM
VTAKDSEIDKVIGLELGADDYVTKPFSNRELIARVK

>LM1816_16865_HK_Classic|Listeria_monocytogenes_J1816|Pair_LM1816_02417|HisKA_668-736/LM1816_02417_RR_OmpR|Listeria_monocytogenes_J1816|Pair_LM1816_16865|Response_reg_7-116
MRSNLLRAISHDLRTPLTGIVGASSALLEDKETEHNLIKGIKDDSGWLIRMVENLLSVTRISEGVLIVED
EEGISNFISAVLTASDY-SVIKAVNGKEALEQTASHSPDVVLLDLGLPDVEGLDVLRDIRVWS-KVPIIV
VSARDHEREKVTALDLGADDYITKPFGTSELLARIR

>LM1816_16067_HK_Classic|Listeria_monocytogenes_J1816|Pair_LM1816_16072|HisKA_238-304/LM1816_16072_RR_OmpR|Listeria_monocytogenes_J1816|Pair_LM1816_16067|Response_reg_4-114
SRQEFVANVSHELQSPLTSMQGFARLLGSTEKEQAEYLTVLSEETTRLSSLTKQLLTLASLDQ-ILVVDD
DRHILKLVGHYLRAEGF-RVLEASDGVEAEKIVETEQVHLAVIDVMMPNMDGFELCKKMRTSYPDIPVIM
LTAKDALADKSRGFEVGTDDYVTKPFEPEELIFRI-

>LM1816_15622_HK_Classic|Listeria_monocytogenes_J1816|Pair_LM1816_15627|HisKA_366-432/LM1816_15627_RR_OmpR|Listeria_monocytogenes_J1816|Pair_LM1816_15622|Response_reg_4-114
-RSEFVTNVSHELKTPVTALKGFAETLLDDEVLLKKFLTIIKEESDRLHRLIMDILALSRIEQ-ILVVDD
EASIVTLLQFNIEKAGF-DVVTAEDGRTGYELALSEKPDLIVLDLMLPEMDGIEVTKKLRQDKVNVPILM
LTAKDEELDKIIGLELGADDYMTKPFSPREVVARIK

>LM1816_13910_HK_Classic|Listeria_monocytogenes_J1816|Pair_LM1816_13915|HisKA_159-225/LM1816_13915_RR_OmpR|Listeria_monocytogenes_J1816|Pair_LM1816_13910|Response_reg_5-115
-RNDLITNVSHDLRTPLTSILGYLSYIHEDEIELRYYTELVYGKARHLHKLIDDLFSYTRLDS-ILIADD
DKEIVDLVKLYLQNEGY-TIYQAYDGAEVWRLVQEKQPTLVILDIMMPEMNGLEVCRLMRDNGILTPILM
LSAKAEDNDKIMGLLTGADDYMVKPFNPLELSVRV-

>LM1816_11982_HK_Classic|Listeria_monocytogenes_J1816|Pair_LM1816_11987|HisKA_365-432/LM1816_11987_RR_OmpR|Listeria_monocytogenes_J1816|Pair_LM1816_11982|Response_reg_7-116
MKSDFVNNVSHELRTPISMLQGYSEAIIDSDEEVREFAQIIYDESLRIGRLVNDMLDLARMEAGVLVVDD
EDRIRRLLKMYLERENY-RIEEASDGDQALSMALNNNYEVILLDLMMPGKDGIEVCRELREFK-STPVVM
LTAKGEEANRVQGFEVGADDYIVKPFSPREVVLRV-

>LM1816_06450_HK_Classic|Listeria_monocytogenes_J1816|Pair_LM1816_06445|HisKA_252-318/LM1816_06445_RR_OmpR|Listeria_monocytogenes_J1816|Pair_LM1816_06450|Response_reg_3-112
-RRQFIADVSHEMRTPLTTISGLTEGLVNPKSETDRCIALIDTEARRLTKLVNENLDYEKIRS--LMIED
NVSVCEMIEMFFMKEEI-DATFVHDGKQGYEAFFKDEYDIAIIDLMLPNMDGMTICRKIREVS-DVPIII
LTAKESESDQVLGLEMGADDYVTKPFSPLTLMARIK

>LM1816_15597_HK_Classic|Listeria_monocytogenes_J1816|Pair_LM1816_15592|HisKA_256-322/LM1816_15592_RR_OmpR|Listeria_monocytogenes_J1816|Pair_LM1816_15597|Response_reg_4-113
-QKQFVEDASHELRTPVQIMEGHLKLLTRDPAVLDESLNASLTELERMKKLVQEMLDLSRAEQ-ILIVED
EKNLARFIELELQHENY-ETAVANDGRAGLELALNEEWDAILLDLMLPHLNGVEVCRRVRQVK-QTPIIM
ITARDSVIDRVSGLDHGADDYIVKPFAIEELLARL-

>PT7_0186_HK_Classic|Pusillimonas_sp._T7-7|Pair_PT7_0187|HisKA_370-436/PT7_0187_RR_NarL|Pusillimonas_sp._T7-7|Pair_PT7_0186|Response_reg_13-126
---NFGAMVSHQFRTPLAIVDSSLQRLIRL-AEVRERSGRAREAIKRMTKLIECTLDAGRLDAGILCVED
EADLLRDTAEELSEAGY-TPLLASNGDEALDQLRTTRPDLILCDISMPDMDGFSLLCAVQGMAAGIPFVF
LTALSDPREVVEGKRLGADDYLVKPVDYDLLLATI-

>PT7_0617_HK_Classic|Pusillimonas_sp._T7-7|Pair_PT7_0616|HisKA_135-199/PT7_0616_RR_OmpR|Pusillimonas_sp._T7-7|Pair_PT7_0617|Response_reg_3-113
-QKRFIGHAAHQLRTPLTGLKLESELMTRLPDDVRERAERIKSVSDRMIRLGQQLLVLAKADS-VLVIED
DTTLGHALQEFLVEQGY-AVDWLADGDQVLGAVAGQSYDLLLLDLNLPGHSGLDILAKLRAEGEQVPVLI
LTARDGVEDRVAGLDAGADDYVTKPFDLTELAARV-

>PT7_1014_HK_Classic|Pusillimonas_sp._T7-7|Pair_PT7_1013|HisKA_360-429/PT7_1013_RR_NarL|Pusillimonas_sp._T7-7|Pair_PT7_1014|Response_reg_10-119
-MGEMASSLAHELNQPLTAISNYSMAAVADHGRLVEALEKAASQAERAGKIISRIREFVKR---IYIVDD
DEAVRDSLRWLLEANGY-RVRSYSGAEEFLHAYEPDQVGVLIADVRMPGMSGLELQEELLQRDAPLPIVF
ITGHGDVPMAVSTMKKGAVDFLEKPFNETDLRNIV-

>PT7_1096_HK_Classic|Pusillimonas_sp._T7-7|Pair_PT7_1097|HisKA_246-312/PT7_1097_RR_OmpR|Pusillimonas_sp._T7-7|Pair_PT7_1096|Response_reg_3-113
-LSDFSGDIAHELRTPVTNLKTQTEVALSSVEQYREILYSNLEEYERMAKMLSDMLFLAQADN--LVVED
EIKTGDYVRQGLIESGF-VVDLTRTGLDGHHLALTGSYDLIILDVMLPDVDGWRIVQALRDAKSSTPVLF
LTARDSVEDRVKGLELGADDYLVKPFAFSELLARVR

>PT7_1193_HK_Classic|Pusillimonas_sp._T7-7|Pair_PT7_1192|HisKA_124-181/PT7_1192_RR_NtrC|Pusillimonas_sp._T7-7|Pair_PT7_1193|Response_reg_6-108
-QRESLRNLAHEVKNPLGGIRGAAQLLEAGNDALDEYTQVIIAEADRLASLVDRLI--------VWIVDD
DQSIRWVLEKALARVAI-PARSFDSAAQVLAALETETPSVLVTDVRMPGEDGLSLLHRIKQVRPDLPVIV
MTAFTDLNSTVQAFQKGAFDYLPKPFDVNA------

>PT7_1229_HK_Classic|Pusillimonas_sp._T7-7|Pair_PT7_1230|HisKA_255-305/PT7_1230_RR_NtrC|Pusillimonas_sp._T7-7|Pair_PT7_1229|Response_reg_8-118
-LGRISATLAHELRNPLTGMMTALQTIRMNPRSRGEALDFIDRGIQSLQGV-------------VLLVED
DGVLGGAVAQRLRLEGM-SVHWAQTVSDALENLERYEPALMMCDIRLPDGTGTDLYKRAGRLIWETDVIF
ATAYADIQQAIDLVKTGATDYLIKPYDINELVRRI-

>PT7_1354_HK_Classic|Pusillimonas_sp._T7-7|Pair_PT7_1353|HisKA_268-331/PT7_1353_RR_OmpR|Pusillimonas_sp._T7-7|Pair_PT7_1354|Response_reg_3-113
-QRRFVANAAHQLKTPLAGMRTQAELALRSPDKLNASLEQMVLGSERATRLVNQLLTLAKAES-ILIAED
DSILADGLSRSLRYEGY-AVDVVNDGSSADSALKLQSFDLLILDLDLPQLHGLAVLRLLRQRQTPLPVLI
LTAADSVEQRVKGLDLGADDYMAKPFALTELEARV-

>PT7_1744_HK_Classic|Pusillimonas_sp._T7-7|Pair_PT7_1743|HisKA_252-306/PT7_1743_RR_OmpR|Pusillimonas_sp._T7-7|Pair_PT7_1744|Response_reg_12-122
---IMLAGISHDLRTPLARMRLEIELS----DVSDETRQSIDEDLGQIDHSIGQLMEYARP---ILVVDD
DPRLRDLLRRYLTEQGF-NVFVAEDAKEMGKLWQREHFDLLVLDLMLPGEDGLSICRRLRGGHDNTPIII
LTAKAEEIDRIVGLEMGADDYLSKPFNPRELLARVN

>PT7_1816_HK_Classic|Pusillimonas_sp._T7-7|Pair_PT7_1815|HisKA_246-312/PT7_1815_RR_OmpR|Pusillimonas_sp._T7-7|Pair_PT7_1816|Response_reg_3-113
-LSDFSGDIAHELRTPITNLKTQTEVALSSVEQYREILYSNLEEYERMAKMVGDMLFLAQADN--LLVED
ETKTGDYVRQGLVESGF-VVDLVRTGLDGHHLALTGSYDLIILDVMLPDVDGWRIVQALRDAKSSTPVLF
LTARDSVEDRVKGLELGADDYLVKPFAFSELLARVR

>PT7_2012_HK_Classic|Pusillimonas_sp._T7-7|Pair_PT7_2011|HisKA_235-288/PT7_2011_RR_OmpR|Pusillimonas_sp._T7-7|Pair_PT7_2012|Response_reg_8-118
-QRTLLAGLPHDLKGPLSRMWLRIEMVDD-----PTFKDGMLKDVQDMQRMVNQFIGFAR----VLVVDD
DPALRQLLADYLNRHNY-DTLLAPDASDLPARIQRYSPDLIVLDRMMPDGDGAEACRRLRQQGEDIPVIL
LTARDETVDRVIGLEAGADDYLGKPFDPRELLARIE

>PT7_2517_HK_Classic|Pusillimonas_sp._T7-7|Pair_PT7_2518|HisKA_457-521/PT7_2518_RR_YesN|Pusillimonas_sp._T7-7|Pair_PT7_2517|Response_reg_15-127
-KTETLSYVGHDLRAPLATIVGYARMLQASTPEQKNHIEAIERSANYQMSLIDEIVDYARHEQ--LIIDD
RLDELRLLIELVRGQGY-RISIAFDGAQGYQRAQALQPDLILLDVHMPVLNGFNASRLLKNDPAHIPIIF
LTSANDLNDRLEGLTNGGVDYVIKPFEQEEVLARIR

>PT7_2560_HK_Classic|Pusillimonas_sp._T7-7|Pair_PT7_2559|HisKA_535-603/PT7_2559_RR_unclassified|Pusillimonas_sp._T7-7|Pair_PT7_2560|Response_reg_4-114
-WGEVARRLAHEIKNPLTPIQLSAERLAMD----AASTNTIVSQVASLKKMVDDFREYAR----ILVVDD
EIGIRELLSEILYDEGH-TVELAENAAQARAARLRSRPDLVLLDIWMPDTDGVSLLKEWGSQGLDMPVIM
MSGHATVDTAVEATRIGAVDFLEKPITLQKLLKTI-

>PT7_2694_HK_Classic|Pusillimonas_sp._T7-7|Pair_PT7_2693|HisKA_220-277/PT7_2693_RR_OmpR|Pusillimonas_sp._T7-7|Pair_PT7_2694|Response_reg_10-120
----LLNLASHELRTPIAVMSGALDILESLNPNDQTTLKRIRKACDEMGDNINILLQLARRES--LIVED
HAGLATNLLEFFDNERY-ILDFASDGLTALHLIATNEYDVIILDVMLPGLSGFEICRRIRNDLRSTPVII
MTSKDQLRDKEEGFTVGADDYLIKPFNLRELQLRV-

>PT7_3379_HK_Classic|Pusillimonas_sp._T7-7|Pair_PT7_3380|HisKA_202-269/PT7_3380_RR_OmpR|Pusillimonas_sp._T7-7|Pair_PT7_3379|Response_reg_5-117
-RKDFVANVSHELRTPLTVLSGFLETLHDSDEQRQRYLAMMLEQAQRMQAIVEDLLTLSTLES-ILVVED
EPAIQELISVNLSFAGH-KVLRAFDAEQAQTLIRAELPDLILLDWMLPGASGITLARTLRSDERHVPVIM
LTAKGAEHDKVEGLEAGADDYITKPFSPKELIARIK

>PT7_3651_HK_Classic|Pusillimonas_sp._T7-7|Pair_PT7_3650|HisKA_208-273/PT7_3650_RR_OmpR|Pusillimonas_sp._T7-7|Pair_PT7_3651|Response_reg_15-126
-QKEFSSNFNHEIRKPLSLIRTDAELGKLPTDKVVLRFERIMRSIDEMTESLEATYYLAQSEH-ILVVED
DAALAGNVLTALTLEGF-LVDAAYDGNMAIHALAERKFDLLVLDIGLPGKDGYQVLTHLRETLSEVPVIL
LTARGSLEDKKTGFTVGADDYLTKPFALEELVYRI-

>PT7_3681_HK_Classic|Pusillimonas_sp._T7-7|Pair_PT7_3680|HisKA_234-294/PT7_3680_RR_OmpR|Pusillimonas_sp._T7-7|Pair_PT7_3681|Response_reg_3-112
-QAQFLADASHQLRTPLAIMRTQAQYAKRDIARTRETLGAIVQQLGQASRLTEQLLSLAH----VLLVED
EREMAAWLERALAQSGF-LPEHAPDARTAESLLAASEYDAVIMDLRLPDKHGLVLLREMRNRGDVTPVLI
LTAQGALQDRVRGLNLGADDFLTKPFALEELEARL-

>Asd1617_00420_HK_Classic|Shigella_dysenteriae_1617|Pair_Asd1617_00421|HisKA_203-268/Asd1617_00421_RR_OmpR|Shigella_dysenteriae_1617|Pair_Asd1617_00420|Response_reg_5-117
ARRNFFANVSHELRMPLTVLQGYLEMMDEEGAVREKALHTMREQTQRMEGLVKQLLTLSKIEA-ILVVED
EAPIREMVCFVLEQNGF-QPVEAEDYDSAVNQLNEPWPDLILLDWMLPGGSGIQFIKHLKRESRDIPVVM
LTARGEEEDRVRGLETGADDYITKPFSPKELVARIK

>Asd1617_01219_HK_Classic|Shigella_dysenteriae_1617|Pair_Asd1617_01218|HisKA_404-469/Asd1617_01218_RR_unclassified|Shigella_dysenteriae_1617|Pair_Asd1617_01219|Response_reg_88-194
AKSAFLAAMSHEIRTPLYGILGTAQLLADL-NAQRDDLRAITDSGESLLTILNDILDYSAIEAG-LLIED
NPLTQRITVEMLNTSGA-QVVAIGNAAQALETLQNSEFAAALVDFDLPDIDGITLARQLAQQYPSLVLFG
FSAHVIDETLRQRTSSLFRGIIPKPVPREVLGQ---

>Asd1617_02450_HK_Classic|Shigella_dysenteriae_1617|Pair_Asd1617_02449|HisKA_211-269/Asd1617_02449_RR_OmpR|Shigella_dysenteriae_1617|Pair_Asd1617_02450|Response_reg_17-119
SKKQLIDGIAHELRTPLVRLRYRLEMSD---NLSAAESQALNRDISQLEALIEELLTYARLDR-IVFVED
DAEVGSLIAAYLAKHDM-QVTVEPRGDQAEETILRENPDLVLLDIMLPGKDGMTICRDLRAKW-SGPIVL
LTSLDSDMNHILALEMGACDYMP-------------

>Asd1617_02724_HK_Classic|Shigella_dysenteriae_1617|Pair_Asd1617_02723|HisKA_272-330/Asd1617_02723_RR_OmpR|Shigella_dysenteriae_1617|Pair_Asd1617_02724|Response_reg_3-111
----TLTDLTHSLKTPLAVLQSTLRSLRSEKMSVSDAEPVMLEQISRISQQIGYYLHRASMRGGVLVVED
NALLRHHLKVQIQDAGH-QVDDAEDAKEADYYLNEHLPDIAIVDLGLPDEDGLSLIRRWRSNDVSLPILV
LTARESWQDKVEVLSAGADDYVTKPFHIEEVMARM-

>Asd1617_02959_HK_Classic|Shigella_dysenteriae_1617|Pair_Asd1617_02958|HisKA_240-304/Asd1617_02958_RR_OmpR|Shigella_dysenteriae_1617|Pair_Asd1617_02959|Response_reg_13-122
MRRDFMADISHELRTPLAVLRGELEAIQDVRKFTPETMASLQAEVGTLTKLVDDLHQLSMSDEGILIVED
EPKLGQLLIDYLRAASY-APTLISHGDQVLPYVRQTPPDLILLDLMLPGTDGLTLCREIRRFS-DIPIVM
VTAKIEEIDRLLGLEIGADDYICKPYSPREVVARV-

>Asd1617_04290_HK_Classic|Shigella_dysenteriae_1617|Pair_Asd1617_04291|HisKA_238-301/Asd1617_04291_RR_OmpR|Shigella_dysenteriae_1617|Pair_Asd1617_04290|Response_reg_3-113
--RRFTSDAAHELRSPLTALKVQTEVAQLDPQARKKALLQLHYGIDRATRLVDQLLTLSRLDS-ILLIED
DMLIGDGIKTGLSKMGF-SVDWFTQGRQGKEALYSAPYDAVILDLTLPGMDGRDILREWREKGQREPVLI
LTARDALEERVEGLRLGADDYLCKPFALIEVAARL-

>Asd1617_04851_HK_Classic|Shigella_dysenteriae_1617|Pair_Asd1617_04850|HisKA_234-293/Asd1617_04850_RR_OmpR|Shigella_dysenteriae_1617|Pair_Asd1617_04851|Response_reg_12-122
--TLLMAGVSHDLRTPLTRIRLATEMM---SEQDGYLAESINKDIEECNAIIEQFIDYLR----ILVVDD
DMRLRALLERYLTEQGF-QVRSVANAEQMDRLLTRESFHLMVLDLMLPGEDGLSICRRLRSQSNPMPIIM
VTAKGEEVDRIVGLEIGADDYIPKPFNPRELLARIR

>Asd1617_04914_HK_Classic|Shigella_dysenteriae_1617|Pair_Asd1617_04913|HisKA_237-299/Asd1617_04913_RR_NtrC|Shigella_dysenteriae_1617|Pair_Asd1617_04914|Response_reg_8-118
ALGHLAAGVAHEIRNPLSSIKGLAKYFAEAGGEAHQLAQVMAKEADRLNRVVSELLELVK----ILVVDD
DISHCTILQALLRGWGY-NVALANSERQALEQVREQVFDLVLCDVRMAEMDGIATLKEIKALKPAIPVLI
MTAYSSVETAVEALKTGALDYLIKPLDFDNLQATL-

>Asd1617_05037_HK_Classic|Shigella_dysenteriae_1617|Pair_Asd1617_05036|HisKA_238-299/Asd1617_05036_RR_OmpR|Shigella_dysenteriae_1617|Pair_Asd1617_05037|Response_reg_4-112
SQQRLLSDISHELRTPLTRLQLGTALLRRR-SGESKELERIETEAQRLDSMINDLLVMSRNQQ-ILLVDD
DRELTSLLKELLEMEGF-NVIVAHDGEQALDLLDDS-IDLLLLDVMMPKKNGIDTLKALRQTH-QTPVIM
LTARGSELDRVLGLELGADDYLPKPFNDRELVARIR

>Asd1617_05094_HK_Classic|Shigella_dysenteriae_1617|Pair_Asd1617_05095|HisKA_131-186/Asd1617_05095_RR_NtrC|Shigella_dysenteriae_1617|Pair_Asd1617_05094|Response_reg_28-136
--RDLVRGLAHEIKNPLGGLRGAAQLLSKPDPSLLEYTKVIIEQADRLRNLVDRLL--------VWVVDD
DSSIRWVLERALAGAGL-TCTTFENGAEVLEALASKTPDVLLSDIRMPGMDGLALLKQIKQRHPMLPVII
MTAHSDLDAAVSAYQQGAFDYLPKPFDIDEAVALV-

>DMR_01560_HK_Classic|Desulfovibrio_magneticus_RS-1|Pair_DMR_01550|HisKA_355-418/DMR_01550_RR_OmpR|Desulfovibrio_magneticus_RS-1|Pair_DMR_01560|Response_reg_4-113
-QKRLLRDISHELRSPLARLNVALELARQAGPSAVTYLDRMERESSRLNELIGQLLTLARLEG--LLIDD
DMELCELLGDYLHGEGF-DTESVHNPMVGVTRAVSGQHDLVVLDVMMPELNGFEVLRRIRAAS-QIPVLM
LTARGEDVDRIVGLEIGADDYLPKPFNSRELVARIR

>DMR_01990_HK_Classic|Desulfovibrio_magneticus_RS-1|Pair_DMR_02000|HisKA_248-315/DMR_02000_RR_NtrC|Desulfovibrio_magneticus_RS-1|Pair_DMR_01990|Response_reg_7-117
--GMLAAGVAHEINNPLTAVYGLAEGIRRLYGDVAEYTETILMECRRCRDIVRSMLSFSRP---VLVVDD
EPSIGKLLLKELTTPAR-AVHVAASAREARELLAKNEYEVAVLDIRLPDANGLDLMVELRQRQEDLETIL
ITGHGAIDTAVEAMKLGAFDYVTKPFNLAELELL--

>DMR_02390_HK_Classic|Desulfovibrio_magneticus_RS-1|Pair_DMR_02400|HisKA_175-242/DMR_02400_RR_NtrC|Desulfovibrio_magneticus_RS-1|Pair_DMR_02390|Response_reg_7-117
--GMLATGVAHEVNNPLTAIFGFAEGLRRVMEDVEDYVATILRECRRCQDIVTTLLTFSRQ---VLVVDD
EPSIGKLLKKELSTPSR-LVSTAETAHQAREALRRNTYEVAVLDLRLPDADGLDVLVELRQHSPDIEVII
ITGHGNIDSAVEAMKLGAYDYITKPFNLEELELV--

>DMR_02630_HK_Classic|Desulfovibrio_magneticus_RS-1|Pair_DMR_02640|HisKA_240-306/DMR_02640_RR_OmpR|Desulfovibrio_magneticus_RS-1|Pair_DMR_02630|Response_reg_6-118
-RRDFAANVTHELRTPLTSIKGYAETLLGLAAEKRRFLEVILKNANHMSKMVDDILNLARLEDGILIVED
DEDIVELLAFNLQSAGF-AAETARDGYEGLAKARRNPPAAVILDLMLPGLDGFEVCKELKRDPASAPIIM
LTARGEEVDRIVGLELGADDYVVKPFSPRELVLRL-

>DMR_03900_HK_Classic|Desulfovibrio_magneticus_RS-1|Pair_DMR_03910|HisKA_91-161/DMR_03910_RR_CheY|Desulfovibrio_magneticus_RS-1|Pair_DMR_03900|Response_reg_8-118
--GEMAAGLAHEINNPVAIMMEEAGLGGDL-AELRRALGQIETQGARCKEITHMVLAFAR----VLLVDD
EEGFTEVLAKRLRRRGF-HAVVALTGAEALAAVAGQPFDVAVVDYRLSDADGLTLLPRLREAQPGLAALM
LTGHGSEEAARESLAAGAAGHLVKPCEIEELAAAIR

>DMR_04990_HK_Classic|Desulfovibrio_magneticus_RS-1|Pair_DMR_04980|HisKA_620-678/DMR_04980_RR_PleD|Desulfovibrio_magneticus_RS-1|Pair_DMR_04990|Response_reg_129-241
---VLAAGVAHDFNNILTPILLNSELLSDL-HPLRKPLSDVVLASERARDLVRQLLAFSRQG--VLVVDD
SSTVRRHLMRLLEAHEF-IVHEAENGETALDAISRHPIKVVIADYFMPGLDGVELTRRIRRLRDELAVIG
ISAYGNTILSARFIKNGANDFLNKPFSSEEFY----

>DMR_07800_HK_Classic|Desulfovibrio_magneticus_RS-1|Pair_DMR_07810|HisKA_204-264/DMR_07810_RR_OmpR|Desulfovibrio_magneticus_RS-1|Pair_DMR_07800|Response_reg_5-114
---EMTAHVSHELRSPLTRIDIARQLLEDATDKQRELLDSMREETEGMDALIERILRLSRLE--VLIIDD
DLKLRKMLGDYLAGYGY-EVRELPDGGEAAKALEQLRPSVVILDIMMPGKDGLEVLADIRRAS-TVPVIM
LTAKGDPMDRVVGLEMGADDYLPKPFNLRELLARIR

>DMR_09250_HK_Classic|Desulfovibrio_magneticus_RS-1|Pair_DMR_09240|HisKA_667-734/DMR_09240_RR_OmpR|Desulfovibrio_magneticus_RS-1|Pair_DMR_09250|Response_reg_8-117
--AALLSTVTHDFKTPLSAIAGSAESLLATPEVRRSLEENIAQEASRLERLVDNLLRIAALESGILIVDD
EPPIRRFLTPFLEAEGY-AVVEAGLGREALSLIASHEPDVILLDLGLPDMDGEELLRALPMWV-RAKVIV
LSVRARERDKVTALDLGASDYLTKPFSLAELAARIR

>DMR_10790_HK_Classic|Desulfovibrio_magneticus_RS-1|Pair_DMR_10800|HisKA_333-398/DMR_10800_RR_NtrC|Desulfovibrio_magneticus_RS-1|Pair_DMR_10790|Response_reg_6-115
SLGVLTSGIAHQLNNPLNNISTSCQILIEEPAFAGRMLTNIQQEVLRARDIVKGLLEFSRA---VLVVDD
EAIAVENLSHILAREGY-DVAAAASGEAAVGLLADREFDLVLTDLRMKGLDGLAVLGEAKRLWPDTEVVV
MTGHATVFSAVEAMRLGACHYLTKPYGLAEVRATV-

>DMR_14250_HK_Classic|Desulfovibrio_magneticus_RS-1|Pair_DMR_14240|HisKA_463-550/DMR_14240_RR_NtrC|Desulfovibrio_magneticus_RS-1|Pair_DMR_14250|Response_reg_15-126
SLGVLVAGMAHEINNPNSVITLNLPLLQELRDQMPDLLARMFEGAARIRGIVGSLKNFSRH---VLLVDN
EEAWLRSFQNALRASGVDNVMTLSDSRLVLETLGRQQYCAVAVDLMMPHIAGEELIPLILAEHPELPVLV
ISGLNQIKTAINCIRLGAFDFIVKTESRNTLIAGI-

>DMR_16190_HK_Classic|Desulfovibrio_magneticus_RS-1|Pair_DMR_16180|HisKA_385-445/DMR_16180_RR_NtrC|Desulfovibrio_magneticus_RS-1|Pair_DMR_16190|Response_reg_4-114
--GKLAAGVAHTIRNPLTSVKMRLFSLERLDASQQEDFEVIAEEIGHIDTIVRNFLEFAR----ILIVDD
DHQLRQSFERLLAAEGH-DVRAASSGEAGIAAVREAVPDAVVMDVRMSGISGLEAYAAMREIEPRLPVII
MTAYGTTEIAIEATKMGAYDYILKPFDIPEILKLI-

>DMR_19620_HK_Classic|Desulfovibrio_magneticus_RS-1|Pair_DMR_19630|HisKA_387-449/DMR_19630_RR_NtrC|Desulfovibrio_magneticus_RS-1|Pair_DMR_19620|Response_reg_5-115
--GNLAAGVAHEIRNPLSSIRGYAAYFGGPGSEDRQAAEIMVREVDRLNRVISELIEFSR-----LVVDD
DAGHLSMLRTVLTGWGY-GVTGATDGAEAVELVRSRPFDAVLLDVRMAGMGGMEALSLIKEYNPAVPVLI
MTAYSSVETAVSALKSGAYDYLTKPLDLDVMRLT--

>DMR_24420_HK_Classic|Desulfovibrio_magneticus_RS-1|Pair_DMR_24410|HisKA_433-503/DMR_24410_RR_unclassified|Desulfovibrio_magneticus_RS-1|Pair_DMR_24420|Response_reg_4-113
-LGEMSAGIAHELNQPLNAIKMGSDYLKMSPVALAAVTGQVSEQVDRAAAIIGHLRDFGRK---ILVIDD
ERPTLQMFELYLGAYGY-KTLTAASGEEGLAVFDAQTPPIVLTDIKMPGMDGLQVLEAIKARRPETEVIV
ITGHGDTDLALAALGLRATDFIDKPIRRETLEAAL-

>DMR_28670_HK_Classic|Desulfovibrio_magneticus_RS-1|Pair_DMR_28680|HisKA_163-221/DMR_28680_RR_CheY|Desulfovibrio_magneticus_RS-1|Pair_DMR_28670|Response_reg_6-117
--------ARHDLKAPLSALIGLPQVLLELPPEAAHIVSLMEQAAHSMLDMLNQSLVLYRLE--ILVVDD
SGLTVKKMAKLLEELGHHVVAMASTGQQAVDVYAEAAPDVTTMDITMPDMDGIEATRRILAVHPGACIVI
VTSHGQEQMVMDAIEAGAKGYILKPVKQEKLAETL-

>DMR_33170_HK_Classic|Desulfovibrio_magneticus_RS-1|Pair_DMR_33180|HisKA_597-658/DMR_33180_RR_NtrC|Desulfovibrio_magneticus_RS-1|Pair_DMR_33170|Response_reg_7-114
--GKLAAGLAHEINNPLGVIACYAELLRQVDPQALDDLAVIERHAVMAKKVLRDLLDFARP---VLIVDD
QPDFAKGLVRLLTKLPKAALSCVLSAEAALDDLAGAPCDVMVTDLRMPGLSGLELLPRALALQPSLGVVL
LTAHGDIDSAVLALKAGAYDFLTKPVDSDHLARVI-

>DMR_38700_HK_Classic|Desulfovibrio_magneticus_RS-1|Pair_DMR_38710|HisKA_435-497/DMR_38710_RR_CheY|Desulfovibrio_magneticus_RS-1|Pair_DMR_38700|Response_reg_4-109
SLGKLAGGVAHEINTPLGVILGYSQLLQEGGSQIQADLQTIEKQAKVCRKIVADLLGFSRQ---IIVLDD
VIDAGVVIKRILERKGH-RVAVFTEEEEALAHVAKKHPDLAILDMKLKKLSGVEVLEEIRKRSPETRVIM
LTGYPTLETARESVRLGACEYCVKPIDKDELERKV-

>DMR_39170_HK_Classic|Desulfovibrio_magneticus_RS-1|Pair_DMR_39180|HisKA_893-963/DMR_39180_RR_PleD|Desulfovibrio_magneticus_RS-1|Pair_DMR_39170|Response_reg_19-128
-MGEMIGNIAHQWRQPLNALSILLANLRFY-EAVCQALDTAHRQAYRMSATIDDFRNFFKPD--ILVAED
DRFAREQLSLLLSRFAG-RVSTAADGMEGLDAFKYDRPDIVVTDINMPRLSGLDMAQAIKAMDPSVPVIL
VTAHSDAQFFLRSIEIGIDGYVIKPLDADSLLKLL-

>DMR_40080_HK_Classic|Desulfovibrio_magneticus_RS-1|Pair_DMR_40070|HisKA_345-413/DMR_40070_RR_CheY|Desulfovibrio_magneticus_RS-1|Pair_DMR_40080|Response_reg_8-117
-IGRLAAGVAHEINNPLAVINEKTGLMRDDKERYLLLIDSVLKTVMRCRDITRRMLGFAR----ILLVDD
EREFTATLAERMELRGL-TVRCVYSGEEALKEIAADKPDVVVMDVMMPGLKGLDILRHIKATNPEIQVIL
LTGQAGTRDGMEGMKLGAFDYLLKPLELDALLGKI-

>DMR_42460_HK_Classic|Desulfovibrio_magneticus_RS-1|Pair_DMR_42470|HisKA_507-572/DMR_42470_RR_CheY|Desulfovibrio_magneticus_RS-1|Pair_DMR_42460|Response_reg_4-126
-KSIFLDNMSHEIRTPINGVNGMLHLMQSLDDEQRLYIENAKFACTRLSKLLTAILDYTTLEA--LIVDD
DFYSRSFLEYILH--PYARCDAAVNGEDAVMAFQKALYGLVFMDLLMPVIDGPRALKEIREIEKDAKIVI
TSVLEDGEDTHNAMLGGATSFLQKPVDEGSILAEL-

>DMR_45890_HK_Classic|Desulfovibrio_magneticus_RS-1|Pair_DMR_45900|HisKA_245-310/DMR_45900_RR_OmpR|Desulfovibrio_magneticus_RS-1|Pair_DMR_45890|Response_reg_3-113
--REALDNVAHDLRTPATRTLAAVEMAVADPAELREALLDCAEETRRMVAMLGALMDISEAETGILLVED
DEKIASFILGGLRQSGF-AVDHAANGPDGLHLAATEPYCVAIIDVMLPGLDGLQVIEELRRRKIMTPIII
LSAKRSVEDRVRGLETGGDDYLSKPFSFAELLARVQ

>DMR_45940_HK_Classic|Desulfovibrio_magneticus_RS-1|Pair_DMR_45950|HisKA_264-326/DMR_45950_RR_NtrC|Desulfovibrio_magneticus_RS-1|Pair_DMR_45940|Response_reg_5-115
-MGRMVAGIAHEIRNPLGIIRSTAELLKRADPANARLLSAIFDESKRLSKTVGDFLDYARP---ILILDD
EKNYLLILETMLGDAGY-AVTALDDPETGLAFLDESEVDVVITDMKMPKVTGQQVLEHVKRNYPYIPVII
MTAFGSIEGAVEAMRIGAFDYIAKPFANDELLLTV-

>Gbro_0823_HK_Classic|Gordonia_bronchialis_DSM_43247|Pair_Gbro_0822|HisKA_263-327/Gbro_0822_RR_OmpR|Gordonia_bronchialis_DSM_43247|Pair_Gbro_0823|Response_reg_16-126
-MRRFIADASHELRTPLTSIKGFAELYRQV-PDATDAMRRIDDEAGRMTLLVEDLLVLARLDA-ILVVDD
EENIRQLLSVSLKFQGY-EVETAESGPAAIDRCRTFKPDALILDVMMPGMDGFGLLRRLRADGIEAPALF
LSARDSVEDKINGLTIGGDDYVTKPFSLEEVVARL-

>Gbro_0996_HK_Classic|Gordonia_bronchialis_DSM_43247|Pair_Gbro_0997|HisKA_209-274/Gbro_0997_RR_OmpR|Gordonia_bronchialis_DSM_43247|Pair_Gbro_0996|Response_reg_4-113
-RRDFVANVSHELKTPVGAIGLLAEAMLEDADSVQHFGRRVVAESARMGNMVSELIALSRLQGGVLIVED
EESLADPLAFLLRKEGF-EASVVNDGAQALSTFDRVSPDIVLLDLMLPGMSGTEICKALRTRS-SVPVIM
VTARDSEIDKVVGLELGADDYVTKPYSARELIARIR

>Gbro_1397_HK_Classic|Gordonia_bronchialis_DSM_43247|Pair_Gbro_1396|HisKA_263-335/Gbro_1396_RR_OmpR|Gordonia_bronchialis_DSM_43247|Pair_Gbro_1397|Response_reg_3-113
-QARLVADAGHELRTPLTSLRTNLELLIAPTEDMVELRSDVMAQIEELSTLVGDLVDLAREDA-ILVVDD
DRAVRESLRRSLTFNGY-AVDTAGDGIEALEKIVSDRPDVAIMDVMMPRLDGLEVCRRLRSAGDDLPILV
LTARDTVSERVSGLDAGADDYLPKPFALEELLARL-

>Gbro_1845_HK_Classic|Gordonia_bronchialis_DSM_43247|Pair_Gbro_1844|HisKA_213-273/Gbro_1844_RR_OmpR|Gordonia_bronchialis_DSM_43247|Pair_Gbro_1845|Response_reg_4-114
--GEIVGDVSHQLRSRLTAIQLRLDELSMPDPEVVTEAEAALAQVERLSTELDEMVAASRDD--VLLAED
DAAIAEPLARALSREGY-GCEVVTTGTAALEQAMDNRFELLILDLGLPEVDGLEACRRIRTQRPALAVLM
LTARTDEVDFVVGLDAGADDYVGKPFRLAELLARVR

>Gbro_2605_HK_Classic|Gordonia_bronchialis_DSM_43247|Pair_Gbro_2604|HisKA_151-213/Gbro_2604_RR_OmpR|Gordonia_bronchialis_DSM_43247|Pair_Gbro_2605|Response_reg_13-121
-RKRMLSDLAHELRTPLTTIGAITDAIEDIRAPDSHTFDVVRTATTRLQRLAEDIATVSSAD---LVIED
EPDIAEVVADYLQRSGF-TVTVAPDGQEGVAAARTASPAVVILDLGLPSLDGVEVCRQLRTFT-NAYIVM
VTARADEVDTVVGLSVGADDYLTKPFRPRELMARI-

>Gbro_3636_HK_Classic|Gordonia_bronchialis_DSM_43247|Pair_Gbro_3637|HisKA_297-363/Gbro_3637_RR_OmpR|Gordonia_bronchialis_DSM_43247|Pair_Gbro_3636|Response_reg_5-114
-QRQFTSDVSHELRTPLTTVRMASDVLGRLDPVRKRSVELLDKELDRFETLLNELLEISRHDAGILVVDD
DAALAEMLTIVLRGEGF-EPFVVGDGTQALTAVREIRPDLVLLDLMLPGMNGIDVCRVLRADS-GVPIVM
LTAKSDTVDVVLGLESGADDYMVKPFKPKELVARVR

>Gbro_4089_HK_Classic|Gordonia_bronchialis_DSM_43247|Pair_Gbro_4088|HisKA_618-685/Gbro_4088_RR_OmpR|Gordonia_bronchialis_DSM_43247|Pair_Gbro_4089|Response_reg_7-116
-RRALLSAVSHDLRTPLAAAKAAVSSLRSSPEDTEELLATIEESTDQLSALVGNLLDSSRLAAGVLVVDD
EPQLLRALRINLNARGF-AVTTAADGREALTAASRMDPHVVVLDLGLPDMDGLTVLEGLRGWT-TVPVIV
LSARSDAADKVSALDAGADDYVTKPFGMEEFLARL-

>Gbro_4232_HK_Classic|Gordonia_bronchialis_DSM_43247|Pair_Gbro_4233|HisKA_151-213/Gbro_4233_RR_OmpR|Gordonia_bronchialis_DSM_43247|Pair_Gbro_4232|Response_reg_13-121
-RKRMLSDLAHELRTPLTTIGAITDAIEDIRAPDSQTFDVVRTATTRLQRLAEDIATVSSAD---LVIED
EPDIAEVVADYLQRSGF-TVTVAPDGQEGVAAARTASPAVVILDLGLPSLDGVEVCRQLRTFT-NAYIVM
VTARADEVDTVVGLSVGADDYLTKPFRPRELMARI-

>Gbro_4259_HK_Classic|Gordonia_bronchialis_DSM_43247|Pair_Gbro_4258|HisKA_262-324/Gbro_4258_RR_OmpR|Gordonia_bronchialis_DSM_43247|Pair_Gbro_4259|Response_reg_4-114
-QRQFVDDAGHELRTPITVVRGHLELLPDDPEERAKTLALVDSELVRMGRIVSDLLMLAKAEQ-ILIAED
DVQIASFVGKGLRAAGY-TVEHVADGETALLMGRSPEIDMILLDIGLPAMDGFSVLQQLRGEGVSTPVVV
LTARDSVTDTVAGLEGGANDYMTKPFQFAELLARVR

>C380_00060_HK_Classic|Acidovorax_sp._KKS102|Pair_C380_00055|HisKA_227-281/C380_00055_RR_OmpR|Acidovorax_sp._KKS102|Pair_C380_00060|Response_reg_9-119
--MQILAAVSHDLQTPITRLRLRADLLDDLRDKLHADLAEMQSLVEDLRALVESI---------ILIVDD
DAGIRELAAEYLQRQGL-QVSVAADGRQMREVLATQRIDLLVLDLMLPGTDGITLCRELRSPGPPLPIIM
LTARSDEADRILGLELGADDYLTKPFAARELLARI-

>C380_01545_HK_Classic|Acidovorax_sp._KKS102|Pair_C380_01550|HisKA_206-263/C380_01550_RR_OmpR|Acidovorax_sp._KKS102|Pair_C380_01545|Response_reg_18-135
--KSLLANASHELRSPLTRIRMGLELMGG-QQPSPAFREEILRNIAELDQLVDEILLASRLDA--LMIED
DARLAQMVGEYLGQSGL-QVTHRADGKSGLAQLQGPDPDLVILDLMLPDMDGLEVCRRIRSLQAQVPVLM
LTAKGDPMDRIIGLELGADDYLPKPFEPRELLARIR

>C380_01760_HK_Classic|Acidovorax_sp._KKS102|Pair_C380_01765|HisKA_279-338/C380_01765_RR_OmpR|Acidovorax_sp._KKS102|Pair_C380_01760|Response_reg_5-117
-----VRALTHELKSPVAAIRGAGELLQDPAADRAEFATQVVQQSERLQRIIDRLLELSKLEQ--LLLED
DPAIARTVAYALERDGL-TVTHSLLVYDARQQLQRTRFDLLVLDVGLPDGSGLDLLRDVRNAPAALPVLM
LSAHGEEIDRVLGLELGADDYLTKPFSPRELAARV-

>C380_02145_HK_Classic|Acidovorax_sp._KKS102|Pair_C380_02150|HisKA_523-592/C380_02150_RR_PrrA|Acidovorax_sp._KKS102|Pair_C380_02145|Response_reg_4-115
-WGEVARRLAHEIKNPLTPIQLSAERLEMEQAILAKSVKTIVDQVDAMKRLVNEFRDYARLP--ILVVDD
ELGIRDLLSEILNDEGH-SVDLAENATQARAARAGNSYDLVLLDIWMPDTDGVSLLKEWATAGLTMPVIM
MSGHATIDTAVEATRIGAFSFLEKPITLQKLLKAVE

>C380_03250_HK_Classic|Acidovorax_sp._KKS102|Pair_C380_03245|HisKA_234-324/C380_03245_RR_OmpR|Acidovorax_sp._KKS102|Pair_C380_03250|Response_reg_3-116
-QRRFVADAAHQLRTPLAGLQAQVEAWAMAHEDRAQQIEKLRNATRRTSQLAHQLLALSRADA--LLVED
DVMVASGIKLGLTDAGY-AVDWVGSGERAEEVLRAESFDAAIIDIGLPAMDGLELTRRLRRPDPAMPVLI
LTARDALHDRVQGLDLGADDYMVKPFELPELLARL-

>C380_04020_HK_Classic|Acidovorax_sp._KKS102|Pair_C380_04025|HisKA_251-314/C380_04025_RR_OmpR|Acidovorax_sp._KKS102|Pair_C380_04020|Response_reg_4-114
--KRFLNDAAHQLRTPLAGLIGQTELLHEHEPAVQARLQKVLSAAQRSAHLVHQLLQLARSES-ILIVED
DALLLDALTGQLKQLDY-SVCTASSVAQAMALLQTQAVDGIILDLGLPGADGMELLTWARAHIAGLPVLI
LTARDGVDDRVLGLNAGADDYITKPFNMQELQARL-

>C380_05640_HK_Classic|Acidovorax_sp._KKS102|Pair_C380_05635|HisKA_237-303/C380_05635_RR_OmpR|Acidovorax_sp._KKS102|Pair_C380_05640|Response_reg_3-113
-LSEFSSDLAHELRTPINNLMTQTQVTLSSSEEYQDILASNAEEYQRLARMVADMLFLAKADHGILIVED
EIKTGEYLRQGLREAGF-NADLVHNGVDGLHLAQEGDYDLVILDVMLPGMDGWQVLTNLRRRGLEMPVLF
LTAKDQVQDRIKGLELGADDYLVKPFSFAELLARA-

>C380_05845_HK_Classic|Acidovorax_sp._KKS102|Pair_C380_05840|HisKA_225-290/C380_05840_RR_OmpR|Acidovorax_sp._KKS102|Pair_C380_05845|Response_reg_3-112
--EGFNADVAHELCTPLATLIANNELALRDQADMQEVIASNLEELHRLTGIVNDMLFLSQADRGILLIED
EVKLAEYLRKGLGEVGY-VVDVAHNGVDGLHMALEGGHDLLVLDAMLPGIDGFSLLTAFRKSR-QTPVLM
LTARVSVEDRVLGLQTGADDYLVKPFAFSELNARIQ

>C380_06135_HK_Classic|Acidovorax_sp._KKS102|Pair_C380_06140|HisKA_237-303/C380_06140_RR_OmpR|Acidovorax_sp._KKS102|Pair_C380_06135|Response_reg_3-113
-LSEFSSDLAHELRTPINNLMTQTQVTLSSPHEYRNILASNAEEYQRLARMVADMLFLAKADHGILIVED
EIKTGEYLRQGLREAGF-NADLVHNGVDGLHLAQEGDYDLVILDVMLPGMDGWQVLTNLRRRGLEMPVLF
LTAKDQVQDRIKGLELGADDYLVKPFSFAELLARA-

>C380_06220_HK_Classic|Acidovorax_sp._KKS102|Pair_C380_06225|HisKA_226-291/C380_06225_RR_OmpR|Acidovorax_sp._KKS102|Pair_C380_06220|Response_reg_3-112
--EGFNADVAHELCTPLATLIANNELLLREQADIREVLASNLEELHRLTGIVNDMLFLSQADRGILLIED
EVKLAEYLRKGLGEAGY-VVDIAHNGVDGLHMALEGVHDLLVLDAMLPGIDGFSLLTAFRKTK-QTPVLM
LTARVSVEDRVLGLKTGADDYLVKPFAFSELSARIQ

>C380_08505_HK_Classic|Acidovorax_sp._KKS102|Pair_C380_08510|HisKA_139-196/C380_08510_RR_NtrC|Acidovorax_sp._KKS102|Pair_C380_08505|Response_reg_6-122
--KELIRNLAHEIKNPLGGIRGAAQLLEMDNRELTEYTQVIIHEADRLQSLVDRLLAPHR----IWIVDD
DPSIRFVLEKALARENL-PTRSFTHPREVLDALARQGPQVLVSDIRMPGGSGLQLLEKVRELQPGLPVII
MTAYSDLDSAVSAFQRGAFEYLPKPFDLPKAVELI-

>C380_09305_HK_Classic|Acidovorax_sp._KKS102|Pair_C380_09300|HisKA_205-269/C380_09300_RR_OmpR|Acidovorax_sp._KKS102|Pair_C380_09305|Response_reg_7-119
MRRDFVANVSHEIRTPLTVLTGFVETLQTSADERSRYLGMMAQQAQRMQSVVQDLLTLSRLEG-VLIVED
EPAIAELIAVNLRHNGF-QPFWAEDGDSAQRELDAVLPDVILLDWMLPGQSGLSLARKWRADSKPIPILM
LTARGDEPDKVAGLDAGADDYITKPFSTQELLARIR

>C380_10370_HK_Classic|Acidovorax_sp._KKS102|Pair_C380_10375|HisKA_256-321/C380_10375_RR_OmpR|Acidovorax_sp._KKS102|Pair_C380_10370|Response_reg_3-121
-QREFAGNVAHELRTPLAGIRAQAAHALADPAVWRSEIEGIAQAEQRASRTVDQLLALARAAE--LLVED
DPVLSRTMAQGLENAGH-RVELAHTVEEAQHWWAVQAFDAVLLDLNLPHASGLTALRAARARGDRTPVLV
LSARDSTEERIAGLDAGADDYLGKPYELKEVEARL-

>C380_11405_HK_Classic|Acidovorax_sp._KKS102|Pair_C380_11400|HisKA_600-669/C380_11400_RR_NarL|Acidovorax_sp._KKS102|Pair_C380_11405|Response_reg_10-120
-MGEMASSVAHELNQPLTAINNYCSGMSRTEEALLTALQKTAHQAQRAGQIIQRIRSFVKK---VYVVDD
DEAVRDSLQWLLEGKDY-RVRCFDSAETFLSRYDPREVACLIVDIRMGGMTGLELQDRLIERKSPLPIVF
ITGHGDVPMAVNTMKKGALDFIQKPFDEEELVGLV-

>C380_11880_HK_Classic|Acidovorax_sp._KKS102|Pair_C380_11875|HisKA_250-312/C380_11875_RR_OmpR|Acidovorax_sp._KKS102|Pair_C380_11880|Response_reg_3-113
-QRRFLADATHQLRTPMAVLRTQLQAAMAGDMLVGDALQQMLHTVDRASGLANQLLSLSKVEQ--LLVED
DFDLAGALSRSLVARGF-EVLCCADGKEALAAARRTAFDVITLDLSLPGLDGLEVLRRLRDGGSTTPVLA
LTARAAVTDRVAGLEAGADDYLAKPFDLDELVARL-

>C380_12765_HK_Classic|Acidovorax_sp._KKS102|Pair_C380_12770|HisKA_670-736/C380_12770_RR_OmpR|Acidovorax_sp._KKS102|Pair_C380_12765|Response_reg_8-117
-RNSLLSAISHDLRTPLASLVGLAESLAMLPAHQQELTGAIQQSAQRMSALVNNLLDMARLEAGILIVED
EADIRRFVRLTLETEGH-TVHEAATLQRGLIEAGTRRPDLVVLDLGLPDGDGVDLIRDLRTWS-AMPIIV
LSARSAEASKIAALDAGADDYLVKPFGSGELMARVR

>C380_13555_HK_Classic|Acidovorax_sp._KKS102|Pair_C380_13560|HisKA_239-298/C380_13560_RR_OmpR|Acidovorax_sp._KKS102|Pair_C380_13555|Response_reg_4-113
-KRALLLAMSHELRSPLTRARLNTELLPETADVQPQRLALM-RDLGEMAGLITDLLESERL---ILLIDD
DAQLGAPLATYFQRFEL-ELVHALRPSDGLAQLTAGGFDAAILDVMLPEMDGFELCRTIRKQG-DLPIVM
LTARGEVMDRVVGLELGADDYLPKPFEPRELVARL-

>C380_15195_HK_Classic|Acidovorax_sp._KKS102|Pair_C380_15190|HisKA_270-324/C380_15190_RR_OmpR|Acidovorax_sp._KKS102|Pair_C380_15195|Response_reg_11-120
----MLAGISHDLRTPLARLRLETEMS----VTDEVAREHMVADIVQLDATIDKFLDYARPD--VLVVDD
DARIRDLLRRYLTQEGF-EVMVAEDGKALNRLLLRETVDIIVLDLMMPGEDGLSICRRLRAANDRTPIIM
LTAKGEDVDRIVGLEVGADDYLGKPFNPRELLARI-

>C380_15680_HK_Classic|Acidovorax_sp._KKS102|Pair_C380_15685|HisKA_320-376/C380_15685_RR_OmpR|Acidovorax_sp._KKS102|Pair_C380_15680|Response_reg_5-114
SRRQWLGDVAHELRTPLAAMRAEIEAVQDIRPFDDKTALRLHRQVMRLIQLVGDLR--------ILVVED
EPDIAAIVVDYLRHAGY-AVEHQAEGRAALASMLTTPPDLTLLDIMLPGMDGLEMLRQARRHT-QHPIIM
LTARVEELDRLIGLELGADDYICKPFSPREVVARV-

>C380_16130_HK_Classic|Acidovorax_sp._KKS102|Pair_C380_16125|HisKA_244-308/C380_16125_RR_OmpR|Acidovorax_sp._KKS102|Pair_C380_16130|Response_reg_3-113
-QRQFLDDASHQLRTHLTTLQMQIDYARRDSTQVQHTLAAIGGEIARATRSTQQLLALGRSDT-ILLAED
DHNLGTWLSRALEHAGI-QVEWVNDGRLADRALQQHDYDALVLDLGLPGLDGQAVLQRLRDRDQRLPALI
LTARDSLDERVRSLNAGADDFLAKPFELAELEARL-

>C380_16440_HK_Classic|Acidovorax_sp._KKS102|Pair_C380_16435|HisKA_253-314/C380_16435_RR_OmpR|Acidovorax_sp._KKS102|Pair_C380_16440|Response_reg_16-126
-QKRFVRDASHQLRTPLAVLKTQVQSALHGDVEPQQALHEISDTVDRATLLANQMLALAKVEQ--LLVED
DPTMQATLHRALTRRGM-EVTAVGDGRAALSQWTALQPDAVILDLTLPGLDGLQVLQQARSRGLRTPVLI
LTARGTVGDRVMGLNAGADDYLPKPFDLDELEARL-

>C380_16870_HK_Classic|Acidovorax_sp._KKS102|Pair_C380_16875|HisKA_222-282/C380_16875_RR_PrrA|Acidovorax_sp._KKS102|Pair_C380_16870|Response_reg_10-119
-MGLLASGAAHELGTPLSTLAVILGDWQHSNAALKEDIAEMQTQVQRCKSIVSGIL---------LIVED
DEAFARTLARSFERRGY-SVLQAASLADVEVLLEQHQPGYAVVDLKLKGASGLACVQTLHAADEEMLIVV
LTGFASIATAVEAVKLGACHYLAKPSNTDDIEAA--

>C380_18520_HK_Classic|Acidovorax_sp._KKS102|Pair_C380_18525|HisKA_504-566/C380_18525_RR_NarL|Acidovorax_sp._KKS102|Pair_C380_18520|Response_reg_18-128
--GEMASTLAHELNQPLAALVNYAAAARAKTGPLNDSLEALSAQALRAADIVGRIRRW------VYIVDD
DEGVRQSLAALLLARGY-TVHTFGGGESFLAEAALDHPGCVLLDLRMEGLSGLQVFHELGQRHSALKTVF
LSAHGELSSAVAAVKQGAVDWLEKPCNEATLLAAVE

>C380_18705_HK_Classic|Acidovorax_sp._KKS102|Pair_C380_18700|HisKA_251-313/C380_18700_RR_OmpR|Acidovorax_sp._KKS102|Pair_C380_18705|Response_reg_3-116
--RAFVQDAAHEIRTPLAVITAQAHVMARSEEERTQAQAHLEQAIARTSHLAQQLLDLAALD--ILLIED
DLDLGRALQSALKVEGL-TSEWLRRAVDAPATVDATTIDCVLLDLTLPDGSGFDLLARWRAQMGQVPIIV
ITARSAVEDRLAGLDGGADDFVIKPFATAELMSRIR

>C380_19475_HK_Classic|Acidovorax_sp._KKS102|Pair_C380_19480|HisKA_230-294/C380_19480_RR_OmpR|Acidovorax_sp._KKS102|Pair_C380_19475|Response_reg_3-113
-QQHFVADAAHELRSPLAALRLQLQGLQRDDAARAAAIERLSAGIERATRLVEQLLTLARQEA--LLVED
DSMIGEAVLDLLRAEQY-AVDWARDGDAADTALRTQAYDLVLLDLGLPKRDGLAVLRDLRARKNRTPVLV
ATARDAVAQRIEGLDAGADDYVLKPYDLDELLARIR

>C380_19820_HK_Classic|Acidovorax_sp._KKS102|Pair_C380_19825|HisKA_328-393/C380_19825_RR_NtrC|Acidovorax_sp._KKS102|Pair_C380_19820|Response_reg_8-117
AMGRMSAAVAHEIRNPLAAIVQANALLEEHEPAQKRLAHMVQQNADRLARIAEEVLDIARVQH-ILVVDD
EPDLRTLYELTLLREGY-RVETASNVQEAREQLKAQRFDAVITDMRLPDGFGMELLQDLRDQQRRERCVV
MTAYGSAENAVEALRAGAFDYLTKPVDLKQFRSVV-

>C380_20635_HK_Classic|Acidovorax_sp._KKS102|Pair_C380_20630|HisKA_473-538/C380_20630_RR_NarL|Acidovorax_sp._KKS102|Pair_C380_20635|Response_reg_1-98
-KNMFLATASHDLRQPVHAMSLMVETILRTDPVLRPLVADLRASMQAMSQLFNALLDLSRLESG------
-----HGMAEFLRMPQM-DVVVASGADDLLRWVGTRGPAIVLVDFWLAEGSALGLIAQVRAHCPGTPIAV
ISGDDDPAVMAQARQAGAQGFIHKQAAPDTF-----

>C380_21370_HK_Classic|Acidovorax_sp._KKS102|Pair_C380_21375|HisKA_280-343/C380_21375_RR_NarL|Acidovorax_sp._KKS102|Pair_C380_21370|Response_reg_12-122
-LGELAAGMAHELNQPLTALLSSTQAAQRL-DTAQTAMARAVEQARRASTVVGRLRRL------IHLVDD
DAAVREGLALLIGTVGL-RVQTWADPQSFMAGFDRASIGAIVLDVRMPGISGLTVLEQLLAQGVDQPVIL
LTGHGTVEMCRRAFKTGAAEFLEKPVDDEVLIEAL-

>C380_22605_HK_Classic|Acidovorax_sp._KKS102|Pair_C380_22610|HisKA_245-305/C380_22610_RR_OmpR|Acidovorax_sp._KKS102|Pair_C380_22605|Response_reg_3-125
--RRLANEVAHELRTPLSSIALQASALAGTEEARAQALARIGQDALRAGHVLNQLLALARA---ILVVED
DAGIASGLRSNLQQRGY-AVDVSDGVASAWSALRAERFDAVLLDLGLVDGDGSELLRRLRLTPPATPVLI
VTARDQVHQRIAGLDQGADDYLTKPFDVDELDARL-

>C380_22935_HK_Classic|Acidovorax_sp._KKS102|Pair_C380_22930|HisKA_250-310/C380_22930_RR_OmpR|Acidovorax_sp._KKS102|Pair_C380_22935|Response_reg_8-118
---LMLAGVSHDLRTPLTKLRLGVEIAGA--QVDAPLAASMARSIDEMDGIVGQFLQFARSGE-ILVADD
EPDLRALLQRYLSDQGY-SVRTVEGAGPLDVLLQRERFDVLVLDVMMPGEDGLSICRRLRAQGETIPILM
LTARGDPVDRIVGLEMGADDYLPKPFNPRELLARIQ

>C380_23080_HK_Classic|Acidovorax_sp._KKS102|Pair_C380_23075|HisKA_273-356/C380_23075_RR_NarL|Acidovorax_sp._KKS102|Pair_C380_23080|Response_reg_9-125
--GEMASLLSHELNQPLAAISSYANGSINL-EDVRMAMRQIARQAERAGRVIKSVHDFVRR---VYIVDD
DASVREALAWLLRSRRL-PSESFDSAEAFDAMLQKRPPCCLLLDVRMPGMSGLALFDVLAARGATMPVIF
LTGHADVPTAVDTVKRGAFDFCEKPFSDNALVDRIE

>C380_23350_HK_Classic|Acidovorax_sp._KKS102|Pair_C380_23345|HisKA_245-308/C380_23345_RR_OmpR|Acidovorax_sp._KKS102|Pair_C380_23350|Response_reg_3-114
-QKRFLADAAHQLKTPLAGLRMQADLAQRSTEELKRSLQQIGRSSIRATHTVNQLLALARAEG-ILIAED
DQVLADGLLRTLRASGA-VVDHVASGSEADAALTNNEFDLLILDLGLPKMHGLEVLKKLRGRGSALPVLI
LTAADSVEERVKGLDFGADDYMAKPFSLQELEARV-

>W5S_0129_HK_Classic|Pectobacterium_sp._SCC3193|Pair_W5S_0130|HisKA_238-299/W5S_0130_RR_OmpR|Pectobacterium_sp._SCC3193|Pair_W5S_0129|Response_reg_4-112
-QQRLLSDISHELRTPLTRLQLATALLRR-RQGEGNELNRIETETQRLDSMINDLLVLSRNQ--ILLVDD
DKELTALLKELLEMEGF-NVVVAYDGEQALQIVDNT-IDLLLLDVMMPKKNGIDTLKELRQQH-QTPVIM
LTARGSELDRVLGLELGADDYLPKPFNDRELVARIR

>W5S_0782_HK_Classic|Pectobacterium_sp._SCC3193|Pair_W5S_0781|HisKA_287-347/W5S_0781_RR_OmpR|Pectobacterium_sp._SCC3193|Pair_W5S_0782|Response_reg_9-118
-----SSHVAHELRTPLTHLQNRLFNLTELDNDIRDELNLAVDEVHKILGLFRTVMRIGEIESGVLVVDD
DSVLCHWLGSKLHSHGH-SCRMVHDGAHALKAIKDEVYDVVLLDRMLPIMDGFTVLRELQGSR-HPPIML
LSALDRDVDRVMGLELGAEDYLGKPFNFNELRLRL-

>W5S_0902_HK_Classic|Pectobacterium_sp._SCC3193|Pair_W5S_0901|HisKA_236-298/W5S_0901_RR_OmpR|Pectobacterium_sp._SCC3193|Pair_W5S_0902|Response_reg_3-112
-REQLLHDVSHELRSPLARLQLAIGLVRQNSDNLENSLQRIEREALLMDKMIGELLTLSRTEH-ILLVDD
DVELGDMLCEYLNAEGF-LTSRVLTGKEGIDGAMSGDYTAMILDVMLPDMSGIDVLRQIRKTE-QLPVIM
LTARGDNIDRVIGLEMGADDYMPKPCYPRELVARL-

>W5S_1214_HK_Classic|Pectobacterium_sp._SCC3193|Pair_W5S_1213|HisKA_234-298/W5S_1213_RR_OmpR|Pectobacterium_sp._SCC3193|Pair_W5S_1214|Response_reg_13-122
SRRAFMADVSHELRTPLAVLRGELEALQDVRKPDAHSLHSLQSEVATLTKLVDDLHQLTLSD--ILIVED
EPKLGQLLVDYLQAADY-ATHWLPNGNDVIEWVRQHSPSLILLDLMLPGCDGLTICRTIRQFS-NVPIIM
VTARSEEIDRLLGLEIGADDYICKPFSPREVVVRV-

>W5S_2095_HK_Classic|Pectobacterium_sp._SCC3193|Pair_W5S_2096|HisKA_270-329/W5S_2096_RR_OmpR|Pectobacterium_sp._SCC3193|Pair_W5S_2095|Response_reg_3-113
----TLTDLTHSLKTPLAVLQTTLRALRTKEITIEQAEPIMLAQISRISQQIGYYL--------ILVVED
NVLLLHHLTVQMNEMGH-QVDAASDAKEADYFLHENMPDIAIVDLGLPDEDGMSMIRRWRANQAKLPILV
LTAREGWQDKVAVLEAGADDYVTKPFHMEEVVARL-

>W5S_2556_HK_Classic|Pectobacterium_sp._SCC3193|Pair_W5S_2555|HisKA_211-269/W5S_2555_RR_OmpR|Pectobacterium_sp._SCC3193|Pair_W5S_2556|Response_reg_7-113
SKKQLIDNIAHELRTPLVRLRYRLAMSDNLTEDEQQ---ALNRDIGQLEALIDELLTYARLDR-IVFIED
DTEVGKLIAAYLGKHDI-DVQVEARGDQAQAFIEQQQPDLVLLDIMLPGKDGMTICRELRPQY-SGPIVL
LTSLDSDMNHILALEMGADDYILKTTPPAVLLARL-

>W5S_3297_HK_Classic|Pectobacterium_sp._SCC3193|Pair_W5S_3298|HisKA_203-268/W5S_3298_RR_OmpR|Pectobacterium_sp._SCC3193|Pair_W5S_3297|Response_reg_5-117
ARRNFFANVSHELRTPLTVLQGYLEMMQEDAALRGKALNTMQEQTRRMDGLVKQLLTLSRIEA-ILVVED
EAPIREMVCFVLEQNGY-QPVEAEDYDSAVTQLSEPFPELVLLDWMLPGGSGLQFIKHMKREARDIPVMM
LTARGEEEDRVRGLEVGADDYITKPFSPKELVARIK

>W5S_4174_HK_Classic|Pectobacterium_sp._SCC3193|Pair_W5S_4173|HisKA_145-203/W5S_4173_RR_OmpR|Pectobacterium_sp._SCC3193|Pair_W5S_4174|Response_reg_3-113
--RQFTADVAHELRTPLAGIRLHLELHQQ---QHQIDCSSLIKRIDKMVKTVEQLLLLARVGQ--LIVED
DKLLQEGLLLALSHEGY-ACDCAGTAKEADALIGSAHYSLVILDLGLPDDDGLALLSRWRKNNYQHPVLI
LTARDKVDDRVSGLDVGADDYLAKPFALTELQARV-

>W5S_4233_HK_Classic|Pectobacterium_sp._SCC3193|Pair_W5S_4234|HisKA_234-293/W5S_4234_RR_OmpR|Pectobacterium_sp._SCC3193|Pair_W5S_4233|Response_reg_7-117
--TLLMAGVSHDLRTPLTRIRLATEMMGK---EDDYLAESINKDIEECNAIIEQFLDYLRT---ILVVDD
DMRLRALLERYLTEQGF-QVRSVANAEQMDRLLTRESFHLMVLDLMLPGEDGLSICRRLRSQSNPMPIIM
VTAKGEEVDRIVGLEIGADDYIPKPFNPRELLARIR

>W5S_4686_HK_Classic|Pectobacterium_sp._SCC3193|Pair_W5S_4687|HisKA_131-186/W5S_4687_RR_NtrC|Pectobacterium_sp._SCC3193|Pair_W5S_4686|Response_reg_8-116
--RDLVRGLAHEIKNPLGGLRGAAQLLAKPDPALTEYTKVIIEQADRLRNLVDRLL--------VWIVDD
DSSIRWVLERALAGAGL-TCATFENGNQVLHALATQTPDVLLSDIRMPGMDGLALLQQIKQRHPMLPVII
MTAHSDLDAAVSAYQQGAFDYLPKPFDIDEAVALV-

>W5S_4718_HK_Classic|Pectobacterium_sp._SCC3193|Pair_W5S_4717|HisKA_238-302/W5S_4717_RR_OmpR|Pectobacterium_sp._SCC3193|Pair_W5S_4718|Response_reg_3-113
--RRFTSDAAHELRSPLAALKVQTEVAQLDEAMRRHALMNLDKGIDRATRLVDQLLTLSRLDA-ILLIED
DRLIGDGLKAGLTKLGF-TIDWFTEGKAGAAALKAAPYDAVVLDLSLPGMDGMDILRQWRQAGHDEPVLI
LTARDALEQRVEGLQQGADDYLCKPFALTEVAARL-

>HIB_15480_HK_Classic|Haemophilus_influenzae_10810|Pair_HIB_15490|HisKA_194-259/HIB_15490_RR_OmpR|Haemophilus_influenzae_10810|Pair_HIB_15480|Response_reg_5-116
SRQKFLSNINHELRTPLTVLQGYLEILADQNPLQKKAIFAMQEQSQRMEHLLQQFNFLAKIET-ILIVED
ECAIREMITLFLSQKYY-DVIEASDFKTAINKIKEN-PKLILLDWMLPGRSGIQFIQYIKKQEAAIPIIM
LTAKSTEEDCIACLNAGADDYITKPFSPQILLARI-

>HIB_18840_HK_Classic|Haemophilus_influenzae_10810|Pair_HIB_18850|HisKA_236-299/HIB_18850_RR_OmpR|Haemophilus_influenzae_10810|Pair_HIB_18840|Response_reg_3-113
--RRFTSDAAHELRSPLAALRIQTEVAQLDDVALREALLHLTQGIDRASQLIEQLLTLSKLDN-ILLIED
DNLIGNGLQIGLTKLGF-AVDWFTDGKTGMAALTSAPYDAVVLDLTLPKLDGLEVLQQWRSNHQDVPVLI
LTARDTLDERVKGLQSGADDYLCKPFALAEVAARL-

>CBU_0366_HK_Classic|Coxiella_burnetii_RSA_493|Pair_CBU_0367|HisKA_28-93/CBU_0367_RR_OmpR|Coxiella_burnetii_RSA_493|Pair_CBU_0366|Response_reg_21-132
-RSDFVANVSHELRTPLTVIRGYLETLLKDSKSYQKIFQQMYQHSARMETIIDDLLLLSRLES--LIIED
EIAIRDMVRFSLP-DEF-ELLDAEDTAKAIKQLAAQIPDLILLDWMLPGKSGIEFIEWIKQKEQDIPIVL
LTAKAEEENKVRGLMSGADDYITKPFSPDELIARIR

>CBU_1228_HK_Classic|Coxiella_burnetii_RSA_493|Pair_CBU_1227|HisKA_255-315/CBU_1227_RR_OmpR|Coxiella_burnetii_RSA_493|Pair_CBU_1228|Response_reg_12-122
--KRFTADAAHELRTPLAALNTHTQVALRTPEERKEALLKVLAGVNRGTHVVQQLLTLNRM---VLLVED
DEFLGDGIRAGLKQYGH-TIDWVRDGQAAHDVLTHETFDIIILDLGLPKRSGLDVLKTIREKNDPTPVVI
LTARDTVDDRIKGLDAGSDDYMTKPFDLEELCARM-

>CBU_2005_HK_Classic|Coxiella_burnetii_RSA_493|Pair_CBU_2006|HisKA_218-273/CBU_2006_RR_OmpR|Coxiella_burnetii_RSA_493|Pair_CBU_2005|Response_reg_7-116
-RTQMLAAISHDLRTPITRMKLRAQFLDN-----STTRNALVKDLNEMEVMINETLSFARDD--ILIVDD
DSDIRDLLGKFLRRHGF-EASLAKDGSEMQAILLKQAVDLVILDIMMPGDDGLTLCRQMRANS-TIPILM
LTAISEEVDRILGLEMGADDYLSKPFNPRELLARVR

>SA40_0020_HK_Classic|Staphylococcus_aureus_subsp._aureus_SA40|Pair_SA40_0019|HisKA_350-417/SA40_0019_RR_OmpR|Staphylococcus_aureus_subsp._aureus_SA40|Pair_SA40_0020|Response_reg_7-116
-RREFVANVSHELRTPLTSMNSYIEALEEDEELAPQFLSVTREETERMIRLVNDLLQLSKMDN-VVVVDD
EKPIADILEFNLKKEGY-DVYCAYDGNDAVDLIYEEEPDIVLLDIMLPGRDGMEVCREVRKKY-EMPIIM
LTAKDSEIDKVLGLELGADDYVTKPFSTRELIARVK

>SA40_0600_HK_Classic|Staphylococcus_aureus_subsp._aureus_SA40|Pair_SA40_0599|HisKA_129-177/SA40_0599_RR_OmpR|Staphylococcus_aureus_subsp._aureus_SA40|Pair_SA40_0600|Response_reg_3-112
--------FVHDIKTPVTAMKLLIDQ-----EENQERKQALLYEWSRINSMLDTQLYITRLES-ILLVED
DNTLFQELKKELEQWDF-NVAGIEDFGKVMDTFESFNPEIVILDVQLPKYDGFYWCRKMREVS-NVPILF
LSSRDNPMDQVMSMELGADDYMQKPFYTNVLIAKL-

>SA40_0645_HK_Classic|Staphylococcus_aureus_subsp._aureus_SA40|Pair_SA40_0646|HisKA_122-180/SA40_0646_RR_OmpR|Staphylococcus_aureus_subsp._aureus_SA40|Pair_SA40_0645|Response_reg_4-113
-KTELIQNLAHDLKTPLASIISYSEGLRDKDHEIKESYDILIKQANRLSTLFDDMTH--------LIVDD
EQDIVDICQTYFEYEGY-KVTTTTSGKEAISLLSND-IDIMVLDIMMPEVNGYDIVKEMKRQKLDIPFIY
LTAKTQEHDTIYALTLGADDYVKKPFSPRELVLRI-

>SA40_1290_HK_Classic|Staphylococcus_aureus_subsp._aureus_SA40|Pair_SA40_1291|HisKA_232-297/SA40_1291_RR_OmpR|Staphylococcus_aureus_subsp._aureus_SA40|Pair_SA40_1290|Response_reg_4-113
-QRQFVEDASHELRTPLQIIQGHLNLIQRDPAVLEESLNISIEEMNRIIKLVEELLELTKGD--ILIVED
EQNLARFLELELTHENY-NVDTEYDGQDGLDKALSHYYDLIILDLMLPSINGLEICRKIRQQQ-STPIII
ITAKSDTYDKVAGLDYGADDYIVKPFDIEELLARIR

>SA40_1363_HK_Classic|Staphylococcus_aureus_subsp._aureus_SA40|Pair_SA40_1364|HisKA_340-407/SA40_1364_RR_OmpR|Staphylococcus_aureus_subsp._aureus_SA40|Pair_SA40_1363|Response_reg_5-114
MKKDFIANVSHELRTPISLLQGYTESIVDEPDEIKESLAIVLDESKRLNRLVNELLNVARMDA-ILIVDD
EDRIRRLLKMYLERESF-EIHEASNGQEAYELAMENNYACILLDLMLPEMDGIQVATKLREHK-QTPIIM
LTAKGEETNRVEGFESGADDYIVKPFSPREVVLRV-

>SA40_1553_HK_Classic|Staphylococcus_aureus_subsp._aureus_SA40|Pair_SA40_1554|HisKA_323-388/SA40_1554_RR_OmpR|Staphylococcus_aureus_subsp._aureus_SA40|Pair_SA40_1553|Response_reg_5-115
-RREFVANVSHELKTPITSIKGFAETLIDDAESLDMFLNIILKESNRIESLVTDLLDLSHIEQ-VLVVDD
EHSIVTLLKYNLETAGY-EVVVAFDGDEALEKVENEQPDLIILDVMLPKKDGIDVCKTVRTNKNLVPILM
LTAKNDEFDRVLGLELGADDYMTKPFSPREVVARV-

>SA40_1836_HK_Classic|Staphylococcus_aureus_subsp._aureus_SA40|Pair_SA40_1837|HisKA_655-720/SA40_1837_RR_OmpR|Staphylococcus_aureus_subsp._aureus_SA40|Pair_SA40_1836|Response_reg_5-114
--SNFLRSISHDIRTPLTTIMGNLDILVSSIIEKEQLLVHSFQESQYLYLLVTNILSLTKLQS-ILIIED
DHAITHLIDVALTLDYY-NVTTAENATQAHFKIQIDKPDVILLDLGLPDKDGLCLISEIRQHT-DIPIIV
ISARQEEQTIIQALDNGANDYMTKPFNVDELRARIR

>SA40_2108_HK_Classic|Staphylococcus_aureus_subsp._aureus_SA40|Pair_SA40_2107|HisKA_239-303/SA40_2107_RR_OmpR|Staphylococcus_aureus_subsp._aureus_SA40|Pair_SA40_2108|Response_reg_5-113
-RQHFVQNVSHEIKTPLTHIHHLLSELQQDKTLRQQYINDIYTITTQLSGLTTELLLLSELDN--LVVDD
DPRILNYIASHLQTEHI-DAYTQPSGEAALKLLEKQRVDIAVVDIMMDGMDGFQLCNTLKNDY-DIPVIM
LTARDALSDKERAFISGTDDYVTKPFEVKELIFRI-

>SpyM3_0245_HK_Classic|Streptococcus_pyogenes_MGAS315|Pair_SpyM3_0244|HisKA_271-335/SpyM3_0244_RR_OmpR|Streptococcus_pyogenes_MGAS315|Pair_SpyM3_0245|Response_reg_5-114
-QSRFISDVSHELRTPVAIIKGHIGLLQRDSDILEESLTATAHEADRMAIMINDMLDMIRV---ILIIED
EKNLARFVSLELQHEGY-EVIVEVNGREGLETALEKEFDLILLDLMLPEMDGFEVTRRLQTEK-TTYIMM
MTARDSIMDVVAGLDRGADDYIVKPFAIEELLARIR

>SpyM3_0373_HK_Classic|Streptococcus_pyogenes_MGAS315|Pair_SpyM3_0372|HisKA_208-274/SpyM3_0372_RR_OmpR|Streptococcus_pyogenes_MGAS315|Pair_SpyM3_0373|Response_reg_4-113
-RRLFVSNVSHELRTPLTSVKSYLEALDELKEDIAPFIKVSLDETNRMMRMISDLLNLSRIDN-ILIVDD
EKPISDIIKFNLTKEGY-DIVTAFDGREAVTIFEEEKPDLIILDLMLPELDGLEVAKEIRKTS-HVPIIM
LSAKDSEFDKVIGLEIGADDYVTKPFSNRELLARVK

>SpyM3_0594_HK_Classic|Streptococcus_pyogenes_MGAS315|Pair_SpyM3_0593|HisKA_194-256/SpyM3_0593_RR_OmpR|Streptococcus_pyogenes_MGAS315|Pair_SpyM3_0594|Response_reg_3-113
-QRRFITNAGHELKTPLAIISANNELVEL-MTGESEWTKSTSDQVKRLTGLINQMITLARLEE-ILLAED
EWQMSNVLTTAMTHQGY-DVDVVFNGQEAIDKAKDNAYDIMILDIMMPIKSGIEALKEIRASGNCSHIIM
LTAMAEINDRVTGLDAGADDYLTKPFSLKELLARL-

>MGAS2096_Spy0878_HK_Classic|Streptococcus_pyogenes_MGAS315|Pair_MGAS2096_Spy0877|HisKA_234-295/MGAS2096_Spy0877_RR_OmpR|Streptococcus_pyogenes_MGAS315|Pair_MGAS2096_Spy0878|Response_reg_4-113
----QIAALSHDIKTPLTVLKGNLELLELLNKNQEGYIVSMNNSISVFEGYFNSLISYTR----ILAIDD
DKEILKLMKTSLEIENY-HVITCQEIELPIVFDDFKGYDLILLDIMMPNISGTEFCYKIREEV-HSPIIF
VSALDGDNEIVQALNIGGDDFIVKPFSLKQFVAKV-

>MGAS10750_Spy0954_HK_Classic|Streptococcus_pyogenes_MGAS315|Pair_MGAS10750_Spy0953|HisKA_234-295/MGAS10750_Spy0953_RR_OmpR|Streptococcus_pyogenes_MGAS315|Pair_MGAS10750_Spy0954|Response_reg_4-113
----QIAALSHDIKTPLTVLKGNLELLELLNKNQEGYIVSMNNSISVFEGYFNSLISYTR----ILAIDD
DKEILKLMKTALEIENY-HVITCQEIELPIVFDDFKGYDLILLDIMMPNISGTEFCYKIREEV-HSPIIF
VSALDGDNEIVQALNIGGDDFIVKPFSLKQFVAKV-

>SpyM3_0873_HK_Classic|Streptococcus_pyogenes_MGAS315|Pair_SpyM3_0874|HisKA_218-285/SpyM3_0874_RR_OmpR|Streptococcus_pyogenes_MGAS315|Pair_SpyM3_0873|Response_reg_4-113
--KMFVENASHELRTPLAVLQNRLESLFRTILENSEHLASSLDEVRNMRILTTNLLNLARRDDGILLVED
DLSLSNSIFDFLD--DFADVMQVFDGDEGLYEAESGIYDLILLDLMLPEKNGFQVLKELREKDIKIPVLI
MTAKEGLDDKGHGFELGADDYLTKPFYLEELKMRI-

>SpyM3_1732_HK_Classic|Streptococcus_pyogenes_MGAS315|Pair_SpyM3_1733|HisKA_242-307/SpyM3_1733_RR_OmpR|Streptococcus_pyogenes_MGAS315|Pair_SpyM3_1732|Response_reg_4-113
-KSEFLRMTSHELKTPITSVIGMIDGMLYDFADRDKYLRKCRDVLEGQAQLVQSILSLSKIET-ILVVED
DDTISQVICEFLKANNY-DPDCVFDGQAALDKWQTTSYDLIILDIMLPSLSGLEVLKTIRKTS-DVPIIM
LTALDDEYTQLVSFNHLISDYVTKPFSPLILIKRI-

>STM474_0416_HK_Classic|Salmonella_enterica_subsp._enterica_serovar_Typhimurium_str._ST4/74|Pair_STM474_0415|HisKA_203-268/STM474_0415_RR_OmpR|Salmonella_enterica_subsp._enterica_serovar_Typhimurium_str._ST4/74|Pair_STM474_0416|Response_reg_5-117
ARRNFFANVSHELRTPLTVLQGYLEMMQEEGATREKALHTMREQTYRMEGLVKQLLTLSKIEA-ILVVED
EAPIREMVCFVLEQNGF-QPVEAEDYDSAVNKLNEPWPDLILLDWMLPGGSGLQFIKHLKREARDIPVVM
LTARGEEEDRVRGLETGADDYITKPFSPKELVARIK

>STM474_0725_HK_Classic|Salmonella_enterica_subsp._enterica_serovar_Typhimurium_str._ST4/74|Pair_STM474_0724|HisKA_664-730/STM474_0724_RR_OmpR|Salmonella_enterica_subsp._enterica_serovar_Typhimurium_str._ST4/74|Pair_STM474_0725|Response_reg_4-113
-RNALLAALSHDLRTPLTVLFGQAEILLDAGSPHARQASEIRQHILNTTRLVNNLLDMARIQSGVLIVED
EQAIRRFLRAALEGDGL-RVYEAETLQRGLLEAATRKPDLIILDLGLPDGDGIDFIRDLRQWS-AIPVIV
LSARSEESDKIAALDAGADDYLSKPFGIGELQARL-

>STM474_1087_HK_Classic|Salmonella_enterica_subsp._enterica_serovar_Typhimurium_str._ST4/74|Pair_STM474_1088|HisKA_236-302/STM474_1088_RR_OmpR|Salmonella_enterica_subsp._enterica_serovar_Typhimurium_str._ST4/74|Pair_STM474_1087|Response_reg_3-112
-LNQFADDLAHELRTPVNILLGKNQVMLSSAEEYQQALVDNIEELEGLSRLTENILFLARAEH-ILLIED
NQKTIEWVRQGLTEAGY-VVDYACDGRDGLHLALQEHYSLIILDIMLPGLDGWQVLRALRTAH-QSPVIC
LTARDSVEDRVKGLEAGANDYLVKPFSFAELLARVR

>STM474_1228_HK_Classic|Salmonella_enterica_subsp._enterica_serovar_Typhimurium_str._ST4/74|Pair_STM474_1229|HisKA_272-328/STM474_1229_RR_OmpR|Salmonella_enterica_subsp._enterica_serovar_Typhimurium_str._ST4/74|Pair_STM474_1228|Response_reg_4-112
----TLTDLTHSLKTPLAVLQSTLRSLRNEKMSVSKAEPVMLEQISRISQQIGYYLHRASM---VLVVED
NALLRHHLKVQLQDSGH-QVDAAEDAREADYYLNEHLPDIAIVDLGLPDEDGLSLIRRWRSSDVSLPVLV
LTAREGWQDKVEVLSSGADDYVTKPFHIEEVMARM-

>STM474_1391_HK_Classic|Salmonella_enterica_subsp._enterica_serovar_Typhimurium_str._ST4/74|Pair_STM474_1392|HisKA_358-418/STM474_1392_RR_NarL|Salmonella_enterica_subsp._enterica_serovar_Typhimurium_str._ST4/74|Pair_STM474_1391|Response_reg_10-120
-LGEMTSGFAHELNQPLSAIRHYAQGCIRA-DEQHPALEQIDQQAQRGADTLRNLR--------IHLLDD
DTAVTNACAFLLESLGY-DVKCWTQGADFLAQASLYQAGVVLLDMRMPVLDGQGVHDALRQCGSTLAVVF
LTGHGDVPMAVEQMKRGAVDFLQKPVSVKPLQAAL-

>STM474_2217_HK_Classic|Salmonella_enterica_subsp._enterica_serovar_Typhimurium_str._ST4/74|Pair_STM474_2218|HisKA_240-304/STM474_2218_RR_OmpR|Salmonella_enterica_subsp._enterica_serovar_Typhimurium_str._ST4/74|Pair_STM474_2217|Response_reg_13-122
MRRDFMADISHELRTPLAVLRGELEAIQDVRQFTPESVTSLQAEVGTLTKLVDDLHQLSLSDEGILIVED
EPKLGQLLIDYLRAASY-APTLINHGDKVLPYVRQTPPDLILLDLMLPGTDGLTLCREIRRFS-DIPIVM
VTAKIEEIDRLLGLEIGADDYICKPYSPREVVARV-

>STM474_2496_HK_Classic|Salmonella_enterica_subsp._enterica_serovar_Typhimurium_str._ST4/74|Pair_STM474_2495|HisKA_449-511/STM474_2495_RR_PrrA|Salmonella_enterica_subsp._enterica_serovar_Typhimurium_str._ST4/74|Pair_STM474_2496|Response_reg_8-118
--GQTMTTLAHEINQPLNALSMYLFTAGRQSGQARNTLTKAEGLINRIDAIIRSLRQFTRR---ILLIDD
DVDVLDAYTQMLEQAGY-RVRGFTHPFEAKEWVKADWEGIVLSDVCMPGCSGIDLMTLFHQDDDQLPILL
ITGHGDVPMAVDAVKKGAWDFLQKPVDPGKLLIL--

>STM474_2918_HK_Classic|Salmonella_enterica_subsp._enterica_serovar_Typhimurium_str._ST4/74|Pair_STM474_2919|HisKA_246-306/STM474_2919_RR_OmpR|Salmonella_enterica_subsp._enterica_serovar_Typhimurium_str._ST4/74|Pair_STM474_2918|Response_reg_3-113
-QERFSADASHQLKTPLAVLKTQAAVALAHPHHWYESLQAMSVTLDSTIQLTERLLQLS------LLAED
NRELAHWLEKALVQNGF-AVDCVFDGLAADHLLHSEMYALAVLDINMPGMDGLEVVQRLRKRGQTLPVLL
LTARSAVADRVKGLNVGADDYLPKPFELEELDARL-

>STM474_3331_HK_Classic|Salmonella_enterica_subsp._enterica_serovar_Typhimurium_str._ST4/74|Pair_STM474_3330|HisKA_238-301/STM474_3330_RR_OmpR|Salmonella_enterica_subsp._enterica_serovar_Typhimurium_str._ST4/74|Pair_STM474_3331|Response_reg_3-113
--RRFTSDAAHELRSPLAALKVQTEVAQLDPLSRDKALTQLHAGIDRATRLVDQLLTLSRLDS-ILLVED
DTLIGDGIKAGLSKMGF-SVDWFTEGRPGKEALYSAPYDAVILDLTLPGMDGRDILREWREKGKQEPVLI
LTARDALAERVEGLRLGADDYLCKPFALIEVAARL-

>STM474_3668_HK_Classic|Salmonella_enterica_subsp._enterica_serovar_Typhimurium_str._ST4/74|Pair_STM474_3669|HisKA_234-293/STM474_3669_RR_OmpR|Salmonella_enterica_subsp._enterica_serovar_Typhimurium_str._ST4/74|Pair_STM474_3668|Response_reg_7-117
--TLLMAGVSHDLRTPLTRIRLATEMMG---EEDGYLAESINKDIEECNAIIEQFIDYLR----ILVVDD
DMRLRALLERYLTEQGF-QVRSVANAEQMDRLLTRESFHLMVLDLMLPGEDGLSICRRLRSQSNPMPIIM
VTAKGEEVDRIVGLEIGADDYIPKPFNPRELLARIR

>STM474_4184_HK_Classic|Salmonella_enterica_subsp._enterica_serovar_Typhimurium_str._ST4/74|Pair_STM474_4183|HisKA_131-186/STM474_4183_RR_NtrC|Salmonella_enterica_subsp._enterica_serovar_Typhimurium_str._ST4/74|Pair_STM474_4184|Response_reg_8-116
--RDLVRGLAHEIKNPLGGLRGAAQLLSKPDPALTEYTKVIIEQADRLRNLVDRLL--------VWVVDD
DSSIRWVLERALAGAGL-TCTTFENGNEVLAALASKTPDVLLSDIRMPGMDGLALLKQIKQRHPMLPVII
MTAHSDLDAAVSAYQQGAFDYLPKPFDIDEAVALV-

>STM474_4240_HK_Classic|Salmonella_enterica_subsp._enterica_serovar_Typhimurium_str._ST4/74|Pair_STM474_4241|HisKA_238-299/STM474_4241_RR_OmpR|Salmonella_enterica_subsp._enterica_serovar_Typhimurium_str._ST4/74|Pair_STM474_4240|Response_reg_4-112
SQQRLLSDISHELRTPLTRLQLGTALLRR-RGGESKELERIETEAQRLDSMINDLLVMSRNQQ-ILLVDD
DRELTSLLKELLEMEGF-NVLVAHDGEQALELLDDS-IDLLLLDVMMPKKNGIDTLKALRQTH-QTPVIM
LTARGSELDRVLGLELGADDYLPKPFNDRELVARIR

>STM474_4359_HK_Classic|Salmonella_enterica_subsp._enterica_serovar_Typhimurium_str._ST4/74|Pair_STM474_4360|HisKA_335-397/STM474_4360_RR_NtrC|Salmonella_enterica_subsp._enterica_serovar_Typhimurium_str._ST4/74|Pair_STM474_4359|Response_reg_8-118
-MGHLAAGVAHEIRNPLSSIKGLAKYFAEAGGESHELAQVMAKEADRLNRVVSELLELVK----ILVVDD
DVSHCTILQALLRGWGY-NVALAYSGHDALAQVREKVFDLVLCDVRMAEMDGIATLKEIKALNPAIPILI
MTAFSSVETAVEALKAGALDYLIKPLDFDRLQETL-

>STM474_4487_HK_Classic|Salmonella_enterica_subsp._enterica_serovar_Typhimurium_str._ST4/74|Pair_STM474_4488|HisKA_147-204/STM474_4488_RR_OmpR|Salmonella_enterica_subsp._enterica_serovar_Typhimurium_str._ST4/74|Pair_STM474_4487|Response_reg_9-119
--RLFTADVAHELRTPLSGVRLHLELLSK---THNVDVAPLIARLDQMMDSVSQLLQLARVG--ILIVED
DTLLLQGLILAAQTEGY-ACDGVSTARAAEHSLESGHYSLMVLDLGLPDEDGLHFLTRIRQKKYTLPVLI
LTARDTLNDRITGLDVGADDYLVKPFALEELHARIR

>STM474_4795_HK_Classic|Salmonella_enterica_subsp._enterica_serovar_Typhimurium_str._ST4/74|Pair_STM474_4794|HisKA_257-319/STM474_4794_RR_OmpR|Salmonella_enterica_subsp._enterica_serovar_Typhimurium_str._ST4/74|Pair_STM474_4795|Response_reg_8-116
---QYVYALTHELKSPLAAIRGAAEILREPADVVTRFTENILAQNTRMQALVETLLRQARLEN-VWLVED
EQGIADTLIYTLQLEGF-TVELFARGLPALEKARQQRPDAVILDVGLPDISGFELCRQLLERHPALPILF
LTARSDEVDRLLGLEIGADDYVAKPFSPREVSARV-

>EC55989_0408_HK_Classic|Escherichia_coli_55989|Pair_EC55989_0407|HisKA_203-268/EC55989_0407_RR_OmpR|Escherichia_coli_55989|Pair_EC55989_0408|Response_reg_5-117
ARRNFFANVSHELRTPLTVLQGYLEMMDEEGAVREKALHTMREQTQRMEGLVKQLLTLSKIEA-ILVVED
EAPIREMVCFVLEQNGF-QPVEAEDYDSAVNQLNEPWPDLILLDWMLPGGSGIQFIKHLKRESRDIPVVM
LTARGEEEDRVRGLETGADDYITKPFSPKELVARIK

>EC55989_0561_HK_Classic|Escherichia_coli_55989|Pair_EC55989_0562|HisKA_265-331/EC55989_0562_RR_OmpR|Escherichia_coli_55989|Pair_EC55989_0561|Response_reg_3-113
-QSNFSADIAHEIRTPITNLITQTEIALSSQKELEDVLYSNLEELTRMAKMVSDMLFLAQADN--LIVED
EKKTGEYLTKGLTEAGF-VVDLADNGLNGYHLAMTGDYDLIILDIMLPDVNGWDIVRMLRSANKGMPILL
LTALGTIEHRVKGLELGADDYLVKPFAFAELLARVR

>EC55989_0679_HK_Classic|Escherichia_coli_55989|Pair_EC55989_0678|HisKA_664-730/EC55989_0678_RR_OmpR|Escherichia_coli_55989|Pair_EC55989_0679|Response_reg_4-113
-RNALLAALSHDLRTPLTVLFGQAEILLDEGSPHARQASEIRQHVLNTTRLVNNLLDMARIQSGVLIVED
EQAIRRFLRTALEGDGM-RVYEAETLQRGLLEAATRKPDLIILDLGLPDGDGIEFIRDLRQWS-AVPVIV
LSARSEESDKIAALDAGADDYLSKPFGIGELQARL-

>EC55989_1242_HK_Classic|Escherichia_coli_55989|Pair_EC55989_1243|HisKA_272-330/EC55989_1243_RR_OmpR|Escherichia_coli_55989|Pair_EC55989_1242|Response_reg_3-111
----TLTDLTHSLKTPLAVLQSTLRSLRSEKMSVSDAEPVMLEQISRISQQIGYYLHRASMRGGVLVVED
NALLRHHLKVQIQDAGH-QVDDAEDAKEADYYLNEHLPDIAIVDLGLPDEDGLSLIRRWRSNDVSLPILV
LTARESWQDKVEVLSAGADDYVTKPFHIEEVMARM-

>EC55989_1775_HK_Classic|Escherichia_coli_55989|Pair_EC55989_1774|HisKA_211-269/EC55989_1774_RR_OmpR|Escherichia_coli_55989|Pair_EC55989_1775|Response_reg_10-116
SKKQLIDGIAHELRTPLVRLRYRLEMSD---NLSAAESQALNRDISQLEALIEELLTYARLDR-IVFVED
DAEVGSLIAAYLAKHDM-QVTVEPRGDQAEETILRENPDLVLLDIMLPGKDGMTICRDLRAKW-SGPIVL
LTSLDSDMNHILALEMGACDYILKTTPPAVLLARL-

>EC55989_2194_HK_Classic|Escherichia_coli_55989|Pair_EC55989_2195|HisKA_235-299/EC55989_2195_RR_OmpR|Escherichia_coli_55989|Pair_EC55989_2194|Response_reg_3-112
-LSQFADDLAHELRTPINALLGQNQVTLSQTRSIAEYQKTIAGNIENISRLTENILFLARAD--ILLIED
NQRTQEWVTQGLSEAGY-VIDAVSDGRDGLYLALKDDYALIILDIMLPGMDGWQILQTLRTAK-QTPVIC
LTARDSVDDRVRGLDSGANDYLVKPFSFSELLARVR

>EC55989_2334_HK_Classic|Escherichia_coli_55989|Pair_EC55989_2335|HisKA_240-304/EC55989_2335_RR_OmpR|Escherichia_coli_55989|Pair_EC55989_2334|Response_reg_13-122
MRRDFMADISHELRTPLAVLRGELEAIQDVRKFTPETVASLQAEVGTLTKLVDDLHQLSMSDEGILIVED
EPKLGQLLIDYLRAASY-APTLISHGDQVLPYVRQTPPDLILLDLMLPGTDGLTLCREIRRFS-DIPIVM
VTAKIEEIDRLLGLEIGADDYICKPYSPREVVARV-

>EC55989_3442_HK_Classic|Escherichia_coli_55989|Pair_EC55989_3441|HisKA_238-301/EC55989_3441_RR_OmpR|Escherichia_coli_55989|Pair_EC55989_3442|Response_reg_3-113
--RRFTSDAAHELRSPLTALKVQTEVAQLDPQARKKALLQLHYGIDRATRLVDQLLTLSRLDS-ILLIED
DMLIGDGIKTGLSKMGF-SVDWFTQGRQGKEALYSAPYDAVILDLTLPGMDGRDILREWREKGQREPVLI
LTARDALEERVEGLRLGADDYLCKPFALIEVAARL-

>EC55989_3812_HK_Classic|Escherichia_coli_55989|Pair_EC55989_3813|HisKA_234-293/EC55989_3813_RR_OmpR|Escherichia_coli_55989|Pair_EC55989_3812|Response_reg_7-117
--TLLMAGVSHDLRTPLTRIRLATEMM---SEQDGYLAESINKDIEECNAIIEQFIDYLR----ILVVDD
DMRLRALLERYLTEQGF-QVRSVANAEQMDRLLTRESFHLMVLDLMLPGEDGLSICRRLRSQSNPMPIIM
VTAKGEEVDRIVGLEIGADDYIPKPFNPRELLARIR

>EC55989_3901_HK_Classic|Escherichia_coli_55989|Pair_EC55989_3902|HisKA_247-313/EC55989_3902_RR_OmpR|Escherichia_coli_55989|Pair_EC55989_3901|Response_reg_6-116
-LSDFSSDIAHELRTPVSNLMMQTQFALADVSHYREILFANLEELKRLSRMTSDMLFLARSEHGILIVED
EQKTGRYLQQGLVEEGY-QADLFNNGRDGLGAASKGQYDLIILDVMLPFLDGWQIISALRESGHEEPVLF
LTAKDNVRDKVKGLELGADDYLIKPFDFTELVARVR

>EC55989_3918_HK_Classic|Escherichia_coli_55989|Pair_EC55989_3917|HisKA_262-328/EC55989_3917_RR_OmpR|Escherichia_coli_55989|Pair_EC55989_3918|Response_reg_3-113
--ANFSADIAHEIRTPITNLVTQTEIALSTQRELEDVLYSSLEEYNRMTKMVSDMLFLAQADN-ILIVED
EIKTGEYLSKGLTEAGF-VVDHADNGLTGYHLAMTAEYDLVILDIMLPDVNGWDIIRMLRTAGKGMPVLL
LTALGTIEHRVKGLELGADDYLVKPFAFAELLARVR

>EC55989_4344_HK_Classic|Escherichia_coli_55989|Pair_EC55989_4343|HisKA_131-186/EC55989_4343_RR_NtrC|Escherichia_coli_55989|Pair_EC55989_4344|Response_reg_8-116
--RDLVRGLAHEIKNPLGGLRGAAQLLSKPDPSLLEYTKVIIEQADRLRNLVDRLL--------VWVVDD
DSSIRWVLERALAGAGL-TCTTFENGAEVLEALASKTPDVLLSDIRMPGMDGLALLKQIKQRHPMLPVII
MTAHSDLDAAVSAYQQGAFDYLPKPFDIDEAVALV-

>EC55989_4390_HK_Classic|Escherichia_coli_55989|Pair_EC55989_4391|HisKA_238-299/EC55989_4391_RR_OmpR|Escherichia_coli_55989|Pair_EC55989_4390|Response_reg_4-112
SQQRLLSDISHELRTPLTRLQLGTALLRRR-SGESKELERIETEAQRLDSMINDLLVMSRNQQ-ILLVDD
DRELTSLLKELLEMEGF-NVIVAHDGEQALDLLDDS-IDLLLLDVMMPKKNGIDTLKALRQTH-QTPVIM
LTARGSELDRVLGLELGADDYLPKPFNDRELVARIR

>EC55989_4488_HK_Classic|Escherichia_coli_55989|Pair_EC55989_4489|HisKA_237-299/EC55989_4489_RR_NtrC|Escherichia_coli_55989|Pair_EC55989_4488|Response_reg_8-118
ALGHLAAGVAHEIRNPLSSIKGLAKYFAEAGGEAHQLAQVMAKEADRLNRVVSELLELVK----ILVVDD
DISHCTILQALLRGWGY-NVALANSGRQALEQVRERVFDLVLCDVRMAEMDGIATLKEIKALNPAIPVLI
MTAYSSVETAVEALKTGALDYLIKPLDFDTLQATL-

>EC55989_4603_HK_Classic|Escherichia_coli_55989|Pair_EC55989_4604|HisKA_144-201/EC55989_4604_RR_OmpR|Escherichia_coli_55989|Pair_EC55989_4603|Response_reg_3-113
--RLFTADVAHELRTPLAGVRLHLELLAK---THHIDVAPLVARLDQMMESVSQLLQLARAG--ILIVED
DTLLLQGLILAAQTEGY-ACDGVTTARMAEQSLEAGHYSLVVLDLGLPDEDGLHFLARIRQKKYTLPVLI
LTARDTLTDKIAGLDVGADDYLVKPFALEELHARIR

>EC55989_5061_HK_Classic|Escherichia_coli_55989|Pair_EC55989_5060|HisKA_257-319/EC55989_5060_RR_OmpR|Escherichia_coli_55989|Pair_EC55989_5061|Response_reg_8-116
----YVYALTHELKSPLAAIRGAAEILREPPEVVARFTDNILTQNARMQALVETLLRQARLEN-VWLVED
EQGIADTLVYMLQQEGF-AVEVFERGLPVLDKARQLVPDVMILDVGLPDISGFELCRQLLALHPALPVLF
LTARSEEVDRLLGLEIGADDYVAKPFSPREVCARV-

>Shew185_0052_HK_Classic|Shewanella_baltica_OS185|Pair_Shew185_0051|HisKA_128-195/Shew185_0051_RR_OmpR|Shewanella_baltica_OS185|Pair_Shew185_0052|Response_reg_5-114
------LSVSHDLRTPLSTIIGTLTTLKESASQKTELIDSAAAESHRLHQYIENLLQATKLQHGVLVVDD
EPQIHTFMRISLEAEGF-EYISATSIATALKQYRSHQPHLIVLDLGLPDGDGIELLHALRQQD-KTPVLV
LTARDQEEEKIRLLEAGANDYLSKPFGIRELIVRI-

>Shew185_0238_HK_Classic|Shewanella_baltica_OS185|Pair_Shew185_0239|HisKA_233-282/Shew185_0239_RR_OmpR|Shewanella_baltica_OS185|Pair_Shew185_0238|Response_reg_3-113
----ALGNLAHEMKRPLQGLQSYLESLQRGSKVLANLHHIIERELKR------------------LLIED
DTDLVARLIPALNKAGY-TVEHADNGIDGAFLGEEENFEAVILDLGLPGKPGLQVLGQWRQKGLAMPVLI
LTARDAWHERVDGLKAGADDYLGKPFHIEELLARL-

>Shew185_0253_HK_Classic|Shewanella_baltica_OS185|Pair_Shew185_0254|HisKA_245-302/Shew185_0254_RR_OmpR|Shewanella_baltica_OS185|Pair_Shew185_0253|Response_reg_4-113
-QQRLMGDISHELRTPLTRLQLSLALARK-KGQQTAETDRIGYEAEQLEKLISELLELSRV---ILLIDD
DLGLSELLGQLLELEGF-QLTLAYDGKQGLDLALSSDYDLILLDVMLPKLNGFEVLRALRQHK-QTPVLM
LTARGDEIDRVVGLEIGADDYLPKPFNDRELIARIR

>Shew185_0259_HK_Classic|Shewanella_baltica_OS185|Pair_Shew185_0258|HisKA_130-183/Shew185_0258_RR_NtrC|Shewanella_baltica_OS185|Pair_Shew185_0259|Response_reg_9-117
----LVRNLAHEIKNPLGGLRGAAQLLSRDDPALKEFTTLIIEQADRLRNLVDRLLGPQR----VWILDD
DSSIRWVLEKALQGAKL-STASFAAAESLWQALEISQPHVIVSDIRMPGTDGLSLLERLQVHYPHIPVII
MTAHSDLDSAVSAYQAGAFEYLPKPFDIDEAISL--

>Shew185_0287_HK_Classic|Shewanella_baltica_OS185|Pair_Shew185_0286|HisKA_215-272/Shew185_0286_RR_OmpR|Shewanella_baltica_OS185|Pair_Shew185_0287|Response_reg_3-113
------DNIAHDLRTPLSHIRIGLEELASPSDEISEGCAILTEELDHCLATFDAMLSLTRIEEGILLVED
DATTIDYIVKGFLEQGH-NIETASDGHQGLSLATSSQYDLVILDRMLPQLDGLKLLAALRATGNQTPVLI
LSALAHVDERVKGLRAGGDDYMTKPFAFSELLVR--

>Shew185_0304_HK_Classic|Shewanella_baltica_OS185|Pair_Shew185_0305|HisKA_128-193/Shew185_0305_RR_OmpR|Shewanella_baltica_OS185|Pair_Shew185_0304|Response_reg_5-114
--KNLVNAVSHELRTPIARIEFNIEMLRNQDNNQLTQLDRIEFSLNELNSLVSEMLEHARFDS-ILIVED
DLPLAESIQEYLNYEGY-QVEIISNGVLAVSRILEWQPALVILDIMLPQKDGLSVCREVRSQY-NGYILM
FTAREEEIDQIVGLEIGADDYLLKPVKPRMLLAKI-

>Shew185_0452_HK_Classic|Shewanella_baltica_OS185|Pair_Shew185_0451|HisKA_379-442/Shew185_0451_RR_NarL|Shewanella_baltica_OS185|Pair_Shew185_0452|Response_reg_9-117
--GEIGAGLAHELNQPIAAITQYSEGAMLDNPELYDVLGKINAQSIRAGAVVHRIRGL--------LVDD
DEAILDSLGFMLGQFGY-QVQTFNSGRDFLAHCALSQAGCVILDSRMPEITGQEVQQKLLETHSPLGVIF
LTGHGDLPMALSAFRKGACDFFQKPVSGKALVQAIE

>Shew185_0605_HK_Classic|Shewanella_baltica_OS185|Pair_Shew185_0604|HisKA_260-323/Shew185_0604_RR_OmpR|Shewanella_baltica_OS185|Pair_Shew185_0605|Response_reg_3-113
--SRFTADAAHELKTPLTVLRGKLEQASE--NPSQLDLNAILDEVGHLSAMTRKLLLLSQADSGVLLVED
EQKIADFICEGLRAKHF-NVTHCADGNQGYQAASNNTHDVIILDIMLPGRDGLDILRSLRQQGVDTPIIL
LTARNELGDRVQGLDMGADDYLAKPFYVEELHARIQ

>Shew185_1070_HK_Classic|Shewanella_baltica_OS185|Pair_Shew185_1071|HisKA_201-269/Shew185_1071_RR_OmpR|Shewanella_baltica_OS185|Pair_Shew185_1070|Response_reg_10-119
----LSNAVSHEIRTPLARLKFALALMPMS-DEQKRFLDEMQLDIKEMEDLLQELLNYASLES-VLLVED
DVRLANLIVDYLKSHGM-HVEVERRGDTVLTRLINYKPDIILLDIMLPGMDGLTLCEKLPDYF-AGPILL
MSALGSSEDQIKGLELGADDYVVKPVDPALLVARIN

>Shew185_1365_HK_Classic|Shewanella_baltica_OS185|Pair_Shew185_1364|HisKA_205-270/Shew185_1364_RR_OmpR|Shewanella_baltica_OS185|Pair_Shew185_1365|Response_reg_5-117
MRKEFVANVSHELKTPLTVLQGYLEMMQSPDSMNVKPLALMQQQTRRMQSMVEQLLMLSRIED-ILIVED
ELAIREMLTFVMEQHGF-TTSAAEDFDSAIALLKEPYPDLILLDWMFPGGSGIQLAKRLKQDERQIPIIM
LTARGEEEDKVKGLEVGADDYITKPFSPKELVARIK

>Shew185_1826_HK_Classic|Shewanella_baltica_OS185|Pair_Shew185_1827|HisKA_499-562/Shew185_1827_RR_OmpR|Shewanella_baltica_OS185|Pair_Shew185_1826|Response_reg_4-115
--ENMSSRLSHELRTPVAVVRSSLEHLQTLDIDTQKYVDRAQEGVSRLSMILNNMSEATRLEQ-IAIVED
EAAIRENYKDVLQQHGY-SVQTYADRPSAMLAFNTRLPDLAIIDIGLGNDGGFMLCQSLRAMSSTLPIIF
LTARDSDFDTVCGLRLGADDYLSKEVSFPHLTARL-

>Shew185_1921_HK_Classic|Shewanella_baltica_OS185|Pair_Shew185_1920|HisKA_252-315/Shew185_1920_RR_OmpR|Shewanella_baltica_OS185|Pair_Shew185_1921|Response_reg_3-113
--RRFSADAAHELKTPLSVIKLHQHGLESDDPQQKFHLAAIDAGVVHMSHTVEQLLVLARVDS-IMLVED
NELLAQGICLSLAKLGM-QVDHLNSYQQALQGVKNESFSAIVLDLGLPDGNGKDLLKAWRQQGVSIPTIV
LTANTDFDTKLECLDMGADDYLGKPFDVRELAARIR

>Shew185_2827_HK_Classic|Shewanella_baltica_OS185|Pair_Shew185_2828|HisKA_380-444/Shew185_2828_RR_NtrC|Shewanella_baltica_OS185|Pair_Shew185_2827|Response_reg_12-122
--GSLSASINHELNQPLAALRSYAQNTQTQ-D---KNIKIIIELTDRLADIVGQFKSFTRKSQ-VLIIDD
EPHIGTVLVQLFELEGI-KALATTEPKGIAKLLHKDWAGMVISDVNMPQLDGISLMQQIRLQDPDLPVVL
LTGFGDIAMAVNALKQGAYDFLEKPFNNEHILDVV-

>Shew185_2939_HK_Classic|Shewanella_baltica_OS185|Pair_Shew185_2938|HisKA_136-201/Shew185_2938_RR_NtrC|Shewanella_baltica_OS185|Pair_Shew185_2939|Response_reg_6-115
ALGKMVATLAHQVRTPLSAALLYASNLASSDAAKAKFQQKLVDRLNELERQVNDMLLMAKG----LLVED
DASLREALLDTLMLAQY-ECIDVASGEDAILALKQHQFDLVISDVQMQGIGGLGLLNFLQQHHPKLPVLL
MTAYATIGSAVDAIKLGAVDYLAKPFAPEVLLNQV-

>Shew185_3568_HK_Classic|Shewanella_baltica_OS185|Pair_Shew185_3569|HisKA_218-278/Shew185_3569_RR_OmpR|Shewanella_baltica_OS185|Pair_Shew185_3568|Response_reg_7-116
----LSRAVSHDLKTPIARLRFGIEALEEQSEQLRVYFQRLNRDLDTMEDLVMTLLSYARLDE-ILVVED
DISLAEWISDYLLDHGY-EVTVASQGDFALEMIAEEIPDLVLLDVMLPVKNGFDVCKEARAFY-AGPILF
MTACVEDGDEIRGLDVGADDYLTKPIRPQVLLARIK

>Shew185_3733_HK_Classic|Shewanella_baltica_OS185|Pair_Shew185_3732|HisKA_407-468/Shew185_3732_RR_NarL|Shewanella_baltica_OS185|Pair_Shew185_3733|Response_reg_7-116
--GELGASLSHELNQPLAAIGHYCHGAEVSPEELQSVLTLIQQEVTRADSIISRLRNLLK----VYLIDD
DDSVRRSLRFMLESYGL-KITDFDSAEAFFTTVDLTLPGCALVDVRMPGLSGPQLHLELVAKNSPLAVIY
LTGHGDVPMAVEALKLGAVDFFQKPADGAKLAEAV-

>Shew185_3750_HK_Classic|Shewanella_baltica_OS185|Pair_Shew185_3749|HisKA_239-296/Shew185_3749_RR_OmpR|Shewanella_baltica_OS185|Pair_Shew185_3750|Response_reg_3-113
-----LGNLSHGLKTPLAVMQQQVEALKDTAIALQQQLDSIHKMVEAAARIT-------------LLVED
NPMLVTELEKQLKLAGY-VTDITDKALEADYLIKETQYDCVILDIGLPDGNGLELLEGWRNQGISTPVIM
LTARSQWHEKVEGFNAGADDYLGKPFHAQELLARIQ

>Shew185_4195_HK_Classic|Shewanella_baltica_OS185|Pair_Shew185_4196|HisKA_233-284/Shew185_4196_RR_OmpR|Shewanella_baltica_OS185|Pair_Shew185_4195|Response_reg_3-113
---NFLRFASHELRTPVAICQSSFEILALQQGELTGATLYASQATGQMKSLIETLLWLT-----ILLVED
NRLLSNNIIQYLELSGI-ECDYAFNLAQADMLISQQQFDAIILDLNLPDGDGIEACERWKAQCITSPIIM
LTARSSLNERLNGFAVGADDYLVKPFAMEELVARL-

>Shew185_4207_HK_Classic|Shewanella_baltica_OS185|Pair_Shew185_4206|HisKA_234-293/Shew185_4206_RR_OmpR|Shewanella_baltica_OS185|Pair_Shew185_4207|Response_reg_8-118
---LLMAGISHDLRTPLTRIRLASEMMV---EEDQYLKDGIVNDIEDMDAIISQFIAYIRQD--ILVVDD
DMRLRALLERYLMEQGY-QVRSAANAEQMDRLLERENFHLLVLDLMLPGEDGLSICRRLRQQGNPIPIVM
LTAKGDEVDRIIGLELGADDYLPKPFNPRELLARIK

>Shew185_4213_HK_Classic|Shewanella_baltica_OS185|Pair_Shew185_4212|HisKA_254-300/Shew185_4212_RR_OmpR|Shewanella_baltica_OS185|Pair_Shew185_4213|Response_reg_3-113
---NALADLAHSLKTPLAVIKSQADLSEASSEQVSVISRIIGHQLKR------------------LLVED
DLELQANLKQHLLDAHY-SIDVASDGEEGLFQALEYNYDAAIIDVGLPKLNGIALIRSVREQERDFPILI
LTARDSWQDKVEGLDAGADDYLTKPFHPQELVARL-

>Shew185_4315_HK_Classic|Shewanella_baltica_OS185|Pair_Shew185_4316|HisKA_472-535/Shew185_4316_RR_NtrC|Shewanella_baltica_OS185|Pair_Shew185_4315|Response_reg_17-127
ALGELTAGIAHEINNPTAVILGNMELLRYNAEVVKEEIDLVIQQVGRISTIIRSLLQYSRPG--VLIVDD
EPGMRSFLNKALSKK-FALVETAGSIEDAEQLRSRCHFDLLIVDIRLPGRSGIEWHEALDEQGRRSDIIF
MTGYADMEVAITALRAGASDFIMKPFHLEQMMTAV-

>CTRC3_02480_HK_Classic|Chlamydia_trachomatis_RC-L2(s)/3|Pair_CTRC3_02485|HisKA_151-214/CTRC3_02485_RR_unclassified|Chlamydia_trachomatis_RC-L2(s)/3|Pair_CTRC3_02480|Response_reg_6-115
-LGKIAATLAHEIRNPLTSISGFATLLKESSERHQRMLNVIIEGTRSLNSLVSSMLEYTKIQ--ILIIDD
DPHILALLSEILGARNF-SVSSAPGVKQAIKQISNCPFDLIISDMNMPDGSGLDIIQYTKQHRPQTPILV
ITAFGTIQNAVEAMRFGAFNYLTKPFSPDALFTLI-

>KK9_0799_HK_Classic|Borrelia_garinii_BgVir|Pair_KK9_0798|HisKA_154-218/KK9_0798_RR_NtrC|Borrelia_garinii_BgVir|Pair_KK9_0799|Response_reg_4-114
---RHARNIAHEIKNPLGAIDINLQLLKKKNGKAENYFKVIKEEINRVDKIVTEFLL-------ILVADD
EKNIREGIATYLEDEGY-FVFTASDGEEALETIENENLDVIISDLRMPQISGEKLLKIVKEKNLKIPFII
LTAHGTVDSAVDAMREGAYDFLTKPLDLERLLLII-

>Desti_0206_HK_Classic|Desulfomonile_tiedjei_DSM_6799|Pair_Desti_0207|HisKA_886-953/Desti_0207_RR_CheY|Desulfomonile_tiedjei_DSM_6799|Pair_Desti_0206|Response_reg_10-131
-LEQFAYVASHDLQEPLRNVVSALQMIEKLDEESDTLIHYAVDSAKKMRSLIIDLLTYSRLN--ILLVED
NPIDVLMTRKALERWEINCVNIVRDGQEALDFLDSVKPDLVFLDLNLPKKNGKEVLFEISGDPSGTVKVV
VTTSDILIDVQAWRELGADLCIVKPVDFDAYIEMI-

>Desti_0348_HK_Classic|Desulfomonile_tiedjei_DSM_6799|Pair_Desti_0349|HisKA_324-388/Desti_0349_RR_OmpR|Desulfomonile_tiedjei_DSM_6799|Pair_Desti_0348|Response_reg_4-113
AKSDFFSDISHELRTPLTSIKGATDILLRSSCESPEYLDIIKRNTDHLIKIVADFLEYSRIEAGILLVDD
DPDILRILKDNLEFDNY-RVLLATNGKEALDLFDTSRVNLVILDLSLPDIDGIQVCRRMRDMS-SIPIIM
LTARDRVPDKVLGLDSGADDYVSKPFDYLELAARI-

>Desti_0352_HK_Classic|Desulfomonile_tiedjei_DSM_6799|Pair_Desti_0351|HisKA_346-408/Desti_0351_RR_NtrC|Desulfomonile_tiedjei_DSM_6799|Pair_Desti_0352|Response_reg_5-115
---RIAAGMAHEIRNPLAALRGATELLSNVAANERKLLEIVLRESDRLNRLLGDFLLTVRA----IVVDD
EPSMREFLEIMLSQDGY-EVRTAASGEEGLKLYKSEEPDLILTDVKMPGMSGLDLIKHIHSQDPAMPVIA
VTAYASADDALRAVREGAYDYLSKPFQIEDLRIII-

>Desti_0492_HK_Classic|Desulfomonile_tiedjei_DSM_6799|Pair_Desti_0491|HisKA_286-358/Desti_0491_RR_NtrC|Desulfomonile_tiedjei_DSM_6799|Pair_Desti_0492|Response_reg_8-110
ALGKLAAAAVHDINNPIQGILTFSKLMKSQIDKFRMYLDLIAGESARCGDIMRSLLSFARLGT--MVVDD
ELIVRESLSAWLEQEGS-VVHKAESAEDALKLMEQSFYDILFVDIKMPGMGGFGLLEKVKELFPTTLVVI
ITAYGTVDHAVQALRLGANDFLIKPFDPEGL-----

>Desti_0711_HK_Classic|Desulfomonile_tiedjei_DSM_6799|Pair_Desti_0712|HisKA_255-322/Desti_0712_RR_NtrC|Desulfomonile_tiedjei_DSM_6799|Pair_Desti_0711|Response_reg_7-116
SLGTMLAGVAHEVNNPLSNISSACEILLEDKEFQRKFLKNILVQVEKARTLILNLLEFSRA---ILIVDD
EEMALTNLEHVLKKQGY-HITTADTGPKGLNFIKTQTFDVVLTDLKMEKIDGMQILDECRQRHPCTEVVM
ITGYATVDSAIEAMKKGAYHYVSKPYRIDAVRKVV-

>Desti_0819_HK_Classic|Desulfomonile_tiedjei_DSM_6799|Pair_Desti_0820|HisKA_497-558/Desti_0820_RR_NtrC|Desulfomonile_tiedjei_DSM_6799|Pair_Desti_0819|Response_reg_6-115
SLGELSAGVAHEIRNPLAGIKTSMQVLKRGTDAERMLIDGVLDEINRLNTIVTDLLKFSR----ILIVDD
ERVLRQSLKIDLEEDGF-EVEILGSGEEAIERLDAIQPHLVLLDLRLPGMDGTQVLEAIRHEHEDLPVII
MTAYGDTQTTVEAIKRGADNFINKPFELHELKELI-

>Desti_0840_HK_Classic|Desulfomonile_tiedjei_DSM_6799|Pair_Desti_0839|HisKA_286-347/Desti_0839_RR_NtrC|Desulfomonile_tiedjei_DSM_6799|Pair_Desti_0840|Response_reg_5-115
-LAKFTASLAHEVNNPLTAIKMNVQMFSEPEKDRGKLLSTTLHEIEQIRRCITEMMNL------VCIIDD
QNSILESMEIFFKIRNW-DVYTAANGPDGIRLVEQVRPVLVILDIRLPGMSGLEVLEKLRGRFPKLQVIV
ITAFQTMESTIQAIKLGAFDYLHKPIDIAEMDAVI-

>Desti_0909_HK_Classic|Desulfomonile_tiedjei_DSM_6799|Pair_Desti_0908|HisKA_317-377/Desti_0908_RR_NtrC|Desulfomonile_tiedjei_DSM_6799|Pair_Desti_0909|Response_reg_7-112
--GQLTASLSHEIRNPLSSINMNLQILSDLDGFDRRRLDITVKEVSRLENILRQLLDLSR----VLVIDD
DASIRESLEMYLQDKGL-AVQTAETGNDGFKLCLDYNPQVVILDIRLPDVCGLDILRRIVETRPDAKVIM
ITAYHDMESSIEAMRYGAYDYIRKPLSVRELDRS--

>Desti_1321_HK_Classic|Desulfomonile_tiedjei_DSM_6799|Pair_Desti_1320|HisKA_125-181/Desti_1320_RR_NtrC|Desulfomonile_tiedjei_DSM_6799|Pair_Desti_1321|Response_reg_5-115
--EKMARKLSHEIRDPLAVIFAGLQLLETLNRGDVENLRFVLEAARSVVAVVNRF---------VLIVDD
EIQLVRHLEHLLRTEGYEPIG-VHDGRSARKAVASYFPDVVLIDLKLPDVDGTRLLTELAEKHPSAGYII
ITAFGSIKSAVEATRRGAREYLTKPFEPDELLLAV-

>Desti_1496_HK_Classic|Desulfomonile_tiedjei_DSM_6799|Pair_Desti_1495|HisKA_366-432/Desti_1495_RR_NtrC|Desulfomonile_tiedjei_DSM_6799|Pair_Desti_1496|Response_reg_8-117
ALGRLSAGVAHEIRNPLNSIRGFIQYFQKLDEEDYKYTDLMLTEVDRLNRVISKLLAYSKP---ILVVDD
EPSQRKMLNANLSLEGY-QVFEADDGTSAIKRVSEEFFDLILMDNRMSSMDGIEALKEIKNISPGIPVII
ITAYASVETAVEALQAGAHDYLTKPLDIEELKIKV-

>Desti_1653_HK_Classic|Desulfomonile_tiedjei_DSM_6799|Pair_Desti_1654|HisKA_268-328/Desti_1654_RR_NtrC|Desulfomonile_tiedjei_DSM_6799|Pair_Desti_1653|Response_reg_4-114
--GKLAAGVAHSVRNPLTSVKMRLFSMERLSPSQKEDFEVISEEIRHIDTIVGNFLEFSR----IVIVDD
DAQLRHSFEKLLTSEGH-VVRTSATGETGLELIKAKLPDLVIMDVRLPGMDGLETFRAMHDIEPKLPVII
MTAYGSTDTAIEATKLGAYDYVLKPFEIPEMLNTI-

>Desti_1715_HK_Classic|Desulfomonile_tiedjei_DSM_6799|Pair_Desti_1714|HisKA_593-657/Desti_1714_RR_CheY|Desulfomonile_tiedjei_DSM_6799|Pair_Desti_1715|Response_reg_15-133
-LEQFAYIASHDLQEPLRNIVNCLQLIQKLGKTSNDLIGYAVDSAKKTNALIRDLLAYSRIS--ILVVED
NPVDIHMMRQAILEIKI-NLRVARHGEEALNYLEAVKPHLVILDLNLPRKNGREVLAEIRKVPSDIPVIV
LTTSDAESDARISFELGASLFYRKPEDLDAFL----

>Desti_1743_HK_Classic|Desulfomonile_tiedjei_DSM_6799|Pair_Desti_1742|HisKA_281-343/Desti_1742_RR_NtrC|Desulfomonile_tiedjei_DSM_6799|Pair_Desti_1743|Response_reg_9-119
SLGQISTGIAHEINNPLGIILGYTQLLLRPRSQMHDDLKTIEKHTRNCKGIVEDLLKFSRS----LIVDD
EEDMLRLLKRSLTDLNC-EIEAVPDAVSALTLLESSRFDVALADVRMPGMDGMEFLERTKTAHPELTVVM
MTAYGSIDLAVQAIKQGAYDFITKPFEHDKLVHL--

>Desti_1866_HK_Classic|Desulfomonile_tiedjei_DSM_6799|Pair_Desti_1865|HisKA_381-448/Desti_1865_RR_NtrC|Desulfomonile_tiedjei_DSM_6799|Pair_Desti_1866|Response_reg_8-118
--RGVLSTVSHQLKTPLTSIRMAIHLLLEPNEKQADVLMSAEQEAERLHRILENLLDIGRIESGIIVVDD
EINIRKVLSIGLEAKGH-KVVAVSNFQDAVNENLRRSFDIAFLDLRLGTADGLDLIPVLLASTPWLKIIV
ITAYSSVSSAVEAMRRGAIDYIPKPFTPAQIHHAVE

>Desti_2039_HK_Classic|Desulfomonile_tiedjei_DSM_6799|Pair_Desti_2038|HisKA_413-474/Desti_2038_RR_unclassified|Desulfomonile_tiedjei_DSM_6799|Pair_Desti_2039|Response_reg_5-114
-LAELASGIAHQIRNPLNNLVYALHLLRQEEGEKKDLIQNITERVELINRMINEFIQYTRT----LIVDD
DINSAKTLARILGSEGY-TTDYVASAEEALTLLGEIDYDLLIIDMILPGMDGLDFLKRAVEINPETLSVV
ITAYGSIGTAVDALKSGASDFLEKPVVPEKLLL---

>Desti_3158_HK_Classic|Desulfomonile_tiedjei_DSM_6799|Pair_Desti_3157|HisKA_700-761/Desti_3157_RR_CheY|Desulfomonile_tiedjei_DSM_6799|Pair_Desti_3158|Response_reg_24-134
--GQLTAIVSHELRNPLGVIQSSAYVLSRTDEKTQKHLERIEQQVGICDSIIGELLEYTRG---ILVVDD
DVGFCDNLQDILEGEGY-EVFVASTSAEASKIARDTRPWLALVDLKLPDGSGTALLSDLKQVKSDCVCIL
MTAYADVDSAVAALEKGVFYYLQKPIRPAELIELV-

>Desti_3533_HK_Classic|Desulfomonile_tiedjei_DSM_6799|Pair_Desti_3534|HisKA_291-345/Desti_3534_RR_OmpR|Desulfomonile_tiedjei_DSM_6799|Pair_Desti_3533|Response_reg_6-115
-RKQWTSDVAHELRTPLAILRGEIEAMQDVREISPERLISLHDETNRIGKLVDDL---------VLIVED
ESKIAELLRDYLIAAGF-VVTIVGRGDLAAGEVRKTSPALVLLDIMLPGMDGMDVCREIRRFS-TVPIIM
LTARVEEIDRVIGLELGADDYVCKPFSPREIVARVK

>Desti_3586_HK_Classic|Desulfomonile_tiedjei_DSM_6799|Pair_Desti_3585|HisKA_256-323/Desti_3585_RR_NtrC|Desulfomonile_tiedjei_DSM_6799|Pair_Desti_3586|Response_reg_4-105
-IGQMVATIAHEIRNPLGIVKSSAEMLKKDPARVRKLSGVIVEEATRLSNILTDFLDFARPR--VLIVDD
EKNYLIVLEDLLMDEGY-DVLTASSGAKAIEIIANSPVDTVLSDIKMPGMTGIELLERISALDPDLPVIL
MTAFAEVDQAVDAMKKGALDHIQKPFDNRDVKRAV-

>Desti_4339_HK_Classic|Desulfomonile_tiedjei_DSM_6799|Pair_Desti_4340|HisKA_323-393/Desti_4340_RR_CheY|Desulfomonile_tiedjei_DSM_6799|Pair_Desti_4339|Response_reg_6-112
ALGKMAAGIAHEINNPLAIIAEKAGWMKDEEEELSQHFKDLQDCVIKIRDQVER----------ILLVDD
EVDFRYTLAERLRYRGF-IVCEAGDEKEAFDQIHICMPQLIVLDIVLPGASGYQILKRIKAELPNLPVIV
LTGLGT---SPGGVELGAFDYLLKPVDLDLLLERI-

>Desti_4782_HK_Classic|Desulfomonile_tiedjei_DSM_6799|Pair_Desti_4781|HisKA_440-502/Desti_4781_RR_NtrC|Desulfomonile_tiedjei_DSM_6799|Pair_Desti_4782|Response_reg_13-119
SLGQLVAGVAHELNNPLGLILFYVELLKNPTSEHRTDVEVIERHAETCRSVVQDLLAFSR-----LIVDD
EPDFLRGLARSIPKEISCRVLTARRAADALSLMETNPVELVLTDIRMPDMNGIELLDEIKSRDPWVTVVI
MTAYGSIDIAVDAIRKGAYDFVQKPFKPDEINRI--

>Desti_4909_HK_Classic|Desulfomonile_tiedjei_DSM_6799|Pair_Desti_4908|HisKA_297-358/Desti_4908_RR_NtrC|Desulfomonile_tiedjei_DSM_6799|Pair_Desti_4909|Response_reg_7-112
-LGHLSASLSHEIRNPLSSIKMNLQILSRLDGYDQRRLEITVHEVSRLENILRQLLDLAR----ILIIDD
ETAIQESLEMFLREKGL-AVCVAGTGSEGLEQYLVFQPQVIVLDIRLPDISGLEVLKQIMAVDADAKVIM
ITAYHDMETTIEAMRNGAYDYIHKPLDVDELDYAV-

>Desti_4940_HK_Classic|Desulfomonile_tiedjei_DSM_6799|Pair_Desti_4941|HisKA_276-338/Desti_4941_RR_CheY|Desulfomonile_tiedjei_DSM_6799|Pair_Desti_4940|Response_reg_9-111
-LGVMAGGIAHEVRNPLAICYSAAQFLNEESEFHAECVERILANIQKASVIIENLLRFARP----LIVDD
EPDMCWLLEHLLKREAY-SVMKASSGREAMKLMETHKFCLAFVDLKLHDIEGLELARCFKRVDPSLRIIM
VSCYKDDPTVQEALSEGICDFIPKPFLHADIVRSI-

>Desti_5066_HK_Classic|Desulfomonile_tiedjei_DSM_6799|Pair_Desti_5065|HisKA_364-428/Desti_5065_RR_OmpR|Desulfomonile_tiedjei_DSM_6799|Pair_Desti_5066|Response_reg_6-118
-RRDFVANVSHELKTPITSIKGFLETLREDRENAERFMDIMLKHTNRLDAIIDDLLSLSRIE--VLVVDD
EEDILELVRYNLSKDGY-QVTSALSGETALKKAKEESPDLVLLDLMLPGVDGLDVCKELKRDPAAIPIVM
LTAKGEDADVVTGLELGADDYITKPFSPRVLLARIK

>Desti_5335_HK_Classic|Desulfomonile_tiedjei_DSM_6799|Pair_Desti_5336|HisKA_536-602/Desti_5336_RR_CheY|Desulfomonile_tiedjei_DSM_6799|Pair_Desti_5335|Response_reg_5-126
--GQTVAGLAHGIKNILTGLEGGVFVVETDDELLPRGWSMVRNNISRVSALVKDLLSYSKERA-ILVIDD
EPDILTFIGTLLRKNGY-TVCEACDGVEGMKKVIEEKPDLVCLDLLMPEKTGIKMYREMRRDEKHLPVIM
VTGIEADQYIQERSLPAPEGYIEKPIDRELFLKAV-

>ACIAD0626_HK_Classic|Acinetobacter_sp._ADP1|Pair_ACIAD0627|HisKA_339-403/ACIAD0627_RR_OmpR|Acinetobacter_sp._ADP1|Pair_ACIAD0626|Response_reg_4-113
SRRQWVADTSHELKTPLSVLQAQIEAMQDIRKATPEHLAAMMSQISSLKKLTQDLADLAQADA-VMLVED
EVELAHLVRDYLEASGF-EVSMFHDGQEAYESFLQRKPNLMILDLMVPRMDGLTICRKVREQS-DLPIIM
VTARTEEIDRVLGLNMGADDYVCKPFSPKELVARVQ

>ACIAD0727_HK_Classic|Acinetobacter_sp._ADP1|Pair_ACIAD0726|HisKA_314-379/ACIAD0726_RR_OmpR|Acinetobacter_sp._ADP1|Pair_ACIAD0727|Response_reg_10-119
-QRELMRAVSHELRTPVARIRFGMEMLAEY-NYRIQQMEMIDRDIEALNTLIDEIMTYAKLEQGILIVED
DERLARLTQEYLIRNGL-EVGVETDGNRAIRRIISEQPDLVVLDVMLPGADGLTVCREVRPHY-HQPILM
LTARTEDMDQVLGLEMGADDYVAKPVQPRVLLARIR

>ACIAD1369_HK_Classic|Acinetobacter_sp._ADP1|Pair_ACIAD1368|HisKA_139-194/ACIAD1368_RR_NtrC|Acinetobacter_sp._ADP1|Pair_ACIAD1369|Response_reg_8-116
--RQLIRGVAHEIKNPLGGIRGATQLLARNDPKYAEFTDIIINEVDRLRNLADTML--------IWVIDD
DRAMRWVLEKTFKEEGF-DVTSFEEAQSALDQLLDDAPDVILTDIRMPGIDGLTFLGKVKNNYPDLPVII
MTAHSDLESAVSSYQTGAFEYLPKPFDIDEALALV-

>ACIAD1421_HK_Classic|Acinetobacter_sp._ADP1|Pair_ACIAD1422|HisKA_210-274/ACIAD1422_RR_OmpR|Acinetobacter_sp._ADP1|Pair_ACIAD1421|Response_reg_4-116
--QVFIANAAHELRTPLTALKLQTSLLLKDSQIYDENLSDLSLSLKRMTHLVDQLMSLAH----ILYIED
DVMIGKTTYQLLRHEKF-EVDWAKTGLEALDFLFRQTYHLVLLDLGLPELEGLDVLKHIRKKINKIAVII
ISARDQSRDKIQGLKLGADDYIVKPYDFDELVARIE

>ACIAD2238_HK_Classic|Acinetobacter_sp._ADP1|Pair_ACIAD2239|HisKA_223-287/ACIAD2239_RR_OmpR|Acinetobacter_sp._ADP1|Pair_ACIAD2238|Response_reg_3-113
-EQRFTADASHELRSPLSAIQMRLELIKRDIDSLNADIDNIQIDVKRSTQILENLLLLARLD--ILIAED
DISQAESIKSWLELDGY-VVDWVDRGDYAIAAIKQHDYDCILLDRGLPKSSGDQVLLTLRKHQSMTPVIM
ITARDSISDRVTGLDLGANDYLVKPFSLEELSARIR

>ACIAD2960_HK_Classic|Acinetobacter_sp._ADP1|Pair_ACIAD2961|HisKA_220-280/ACIAD2961_RR_OmpR|Acinetobacter_sp._ADP1|Pair_ACIAD2960|Response_reg_4-113
-QKQFVADAAHELRTPITALNLQTKILLSQ-FPDHAALQNLGKGLARIQHLVTQLLALAKQD--ILIIED
DFMIAESTITLLKYHQF-EVEWVNNGFDGLAHLAKQSFDLVLLDLGLPMMDGMQVLKQIRQKT-GVPVLI
ISARDQLENRVEGLNQGADDYLIKPYEFDELLARIN

>ACIAD2975_HK_Classic|Acinetobacter_sp._ADP1|Pair_ACIAD2973|HisKA_657-724/ACIAD2973_RR_OmpR|Acinetobacter_sp._ADP1|Pair_ACIAD2975|Response_reg_11-120
-RSALLSSVSHDLRSPLAAMIGSADTLKYSDTDR-DLLDTIHIEGERLDRYIQNLLDMTRLGH-ILIIDD
EPQIRKFLDIALRAQGY-AVHVAETGMKGLEILASQGADLLILDLGLPDMDGAEVLKEMRQWS-QIPVIV
LSARPDEQQKIKLLDAGANDYVTKPFSIQELCARIR

>ACIAD3389_HK_Classic|Acinetobacter_sp._ADP1|Pair_ACIAD3388|HisKA_261-314/ACIAD3388_RR_OmpR|Acinetobacter_sp._ADP1|Pair_ACIAD3389|Response_reg_23-133
--QIMLAGISHDLRTPLTRIRLTAEMLPDL----RE---GLVYDVDDMDAILNQFI--------ILVVDD
DVRLRTLLQRFLEDKGF-VVKTAHDATQMDRLLQRELFSLIVLDFMLPVEDGLSICRRLRQSNIDTPIIM
LTARGSDSDRIAGLEAGADDYLPKPFNPNELLARIR

>ACIAD3558_HK_Classic|Acinetobacter_sp._ADP1|Pair_ACIAD3557|HisKA_226-292/ACIAD3557_RR_OmpR|Acinetobacter_sp._ADP1|Pair_ACIAD3558|Response_reg_6-119
MRKDFVDNISHELRTPLTVLSGYIETFTDLNPRWKRAFDQMQSQTKRMNALVNDLLLLSNLEN-ILIVDD
ELPIREMIHTSLDMAGF-QCLQAEDAKQAHQMIVDQRPALILLDWMLPGVSGVDLCRRLKRDESEIPVIM
LTARGEEDHKVQGLDAGADDYMTKPFSTRELVSRIK

>TtJL18_0321_HK_Classic|Thermus_thermophilus_JL-18|Pair_TtJL18_0322|HisKA_147-208/TtJL18_0322_RR_OmpR|Thermus_thermophilus_JL-18|Pair_TtJL18_0321|Response_reg_3-111
-RAELIGTVAHELRTPLAALQGYAEGLMDL--SKEKAAEGILREVKAMRRLVEDLSLVSRVEA-VLLVDD
DPAILEVLGAFLRGAGF-EVLEAEDGEKALELFPQA--DLVILDLMLPKVGGLEVARLIRQERPELPLLI
LTAKGEEEDRVLGLELGADDYVVKPFSPREVVARV-

>TtJL18_0453_HK_Classic|Thermus_thermophilus_JL-18|Pair_TtJL18_0452|HisKA_233-291/TtJL18_0452_RR_OmpR|Thermus_thermophilus_JL-18|Pair_TtJL18_0453|Response_reg_3-110
--RRFARHASHELRTPLTALKGYLEVLRR--KDEPRALEGALREAGRMEALLAGLLRLSRLEA-VLLVED
DPGVREALELGLSLEGH-EVRAVDRPKEALGLLS--WAEVVVLDVLLPQGDGFSLLRAIRERS-EVPVLM
LTALDGVEWRVKGLREGADDYLVKPYSLQELLARL-

>TtJL18_0541_HK_Classic|Thermus_thermophilus_JL-18|Pair_TtJL18_0542|HisKA_246-311/TtJL18_0542_RR_OmpR|Thermus_thermophilus_JL-18|Pair_TtJL18_0541|Response_reg_9-118
-QTRFLQDASHELRTPITAILGHVGYLLRLTEAQRESLEVVKREAERMGKLVSDLLDLSQSG--ILIVED
EKDIARFIELELQAEGY-RTEVAHDGITGLSKFREVSPNLVILDLMLPVMDGIEVAKRIRKTS-NVPILI
LTAKDRVEDKVEGLDAGADDYLVKPFSIEELLARVR

>TtJL18_0686_HK_Classic|Thermus_thermophilus_JL-18|Pair_TtJL18_0687|HisKA_216-274/TtJL18_0687_RR_OmpR|Thermus_thermophilus_JL-18|Pair_TtJL18_0686|Response_reg_4-113
--RAFLAEASHELRTPLTVLLGHLDRLAR-NPMDLEALRTARATAERMRRLVEDLLALARGE--ILLIED
DPEVARLVEAELNEAGF-QVDWAKTGMEGLIRHREGKPDLVVLDLGLPDLDGAEVARRIRATD-DTPILV
LTAQDAVDRKVSLLTGGADDYLVKPFHPAELLARIQ

>TtJL18_0914_HK_Classic|Thermus_thermophilus_JL-18|Pair_TtJL18_0915|HisKA_736-800/TtJL18_0915_RR_CheY|Thermus_thermophilus_JL-18|Pair_TtJL18_0914|Response_reg_4-112
-KGEFLAAVSHELRTPLAAILGLAELLRQLPPEAQESVELILESAFRLKNMVDNLLDTSRLEAGILVIED
EPLVGHMLRRFLERAGH-EVVWAPNGEAGLGRLAEG-FDLVVCDLIMPGIPGEEVIRRIREEA-GPPVLA
VSASVSQESQRRALEAGAQAFLGKPFEAQAFLRV--

>TtJL18_1044_HK_Classic|Thermus_thermophilus_JL-18|Pair_TtJL18_1045|HisKA_200-257/TtJL18_1045_RR_OmpR|Thermus_thermophilus_JL-18|Pair_TtJL18_1044|Response_reg_24-136
--KRFTRDAAHELRTPVAAALAQLEAAEAY-LSEGEALQATKEELLRMKRLVEALLVLAREG--VLLLED
EPRLGQAVARALAAQGY-GVRWARSLGEAREAFLELEPDLMVLDVRLPEDGGFRFAEEAREAGYKGPILF
LTARDALEDRVQGLDLGGDDYLVKPFHLEELLARVR

>TtJL18_1233_HK_Classic|Thermus_thermophilus_JL-18|Pair_TtJL18_1234|HisKA_614-678/TtJL18_1234_RR_CheY|Thermus_thermophilus_JL-18|Pair_TtJL18_1233|Response_reg_4-114
-KDEFLATVSHELKTPLTAVRALAEILQEGKEERRRFTALLAQEAARLSRLVEEILAYTRLEA-VLIVDD
EESILVPLEFLFRKAGH-RVELARTGEEALSRLAERPYALVVLDLMLPGVDGFQVLEALKARTPAPRVLV
LTARGREADRAKALALGADAFLAKPFGVQDLMAE--

>TtJL18_1856_HK_Classic|Thermus_thermophilus_JL-18|Pair_TtJL18_1857|HisKA_107-153/TtJL18_1857_RR_OmpR|Thermus_thermophilus_JL-18|Pair_TtJL18_1856|Response_reg_4-113
-------LLAHEFRTPLAGMAVLLRALAPKDPREAQVLDLLKKEVARLTRLVESLLRPGRRE---LLVED
EPSLRLGLRLALEGAGH-RVLEAATAREAWPLLREA--ELVVLDWMLPDEPGVRLLDRMRQGPESLPVLM
LTARAGVRDRVEGLSRGADDYLVKPFAVEELLARL-

>RB2501_08410_HK_Classic|Robiginitalea_biformata_HTCC2501|Pair_RB2501_08405|HisKA_123-187/RB2501_08405_RR_OmpR|Robiginitalea_biformata_HTCC2501|Pair_RB2501_08410|Response_reg_8-120
-RKEFLGNVSHELKTPLFTVQGYIHTLLDDKKVRRKYLNRAAKGVERLIYIIKDLDLITKLE--ILLVDD
EPDILEILSYNLTSEGY-QVYTARNGAEGVEKARKKNPHLIILDVMMPEMDGIEACEIIRKTKQDSIIAF
LTARNEDYSQVAGFDAGADDYITKPIKPKVFISKV-

>RB2501_10837_HK_Classic|Robiginitalea_biformata_HTCC2501|Pair_RB2501_10832|HisKA_150-209/RB2501_10832_RR_NtrC|Robiginitalea_biformata_HTCC2501|Pair_RB2501_10837|Response_reg_8-118
-LGEITAGIAHELNTPLANILGFAELIQETDPKTIEDLDRIIENAIFSREVVKKL---------ILMVDD
DVGILELLQRHLQSLGY-HTFKALSVKEALFILKDSPIDLLITDIQMPEVDGLQLVRYAEEHYPGMPKLV
ITGYPSVAGAQETFRSGAADYLTKPFTREELKQAVR

>RB2501_15984_HK_Classic|Robiginitalea_biformata_HTCC2501|Pair_RB2501_15979|HisKA_290-355/RB2501_15979_RR_OmpR|Robiginitalea_biformata_HTCC2501|Pair_RB2501_15984|Response_reg_8-118
-KSDFINNMTHEFKTPIATINLAVEAIKNDREKVNRYLQMIRDENKRMHAQVENVLRISKLE--ILLVED
DPNFGIVLKDYLSMNDF-DVTLAKNGMEGFEKFKKEPFDVCILDVMMPYKDGFTLAKEIREKNDHIPIIF
LTAKTMKEDVLKGYKAGADDYLNKPFDSEVLLVKL-

>RB2501_02365_HK_Classic|Robiginitalea_biformata_HTCC2501|Pair_RB2501_02360|HisKA_192-251/RB2501_02360_RR_OmpR|Robiginitalea_biformata_HTCC2501|Pair_RB2501_02365|Response_reg_8-118
---EFINNLTHELRTPVFSISLAAKILRELPEEEKPLADTILQQTARVSGHIDQVLELGNLE---LLVED
DTSLGYLLTEYLGMKGF-DLRWIQAPSEVMPLLEQRAFDLVILDVMMPGTDGFTLGRQIHDRFPGLPFIF
LTARSMKIDVLKGFSVGAVDYLKKPIDEEELVVRI-

>RB2501_02825_HK_Classic|Robiginitalea_biformata_HTCC2501|Pair_RB2501_02820|HisKA_235-297/RB2501_02820_RR_OmpR|Robiginitalea_biformata_HTCC2501|Pair_RB2501_02825|Response_reg_5-115
-QSRFINNASHELRNPLTAILGLTEVGQADAASYRELLRDIEREAQRLDHLVDGLLQLAQT---ILLIED
EYAIASFVTQGLQESGY-AVAVCYDGEKGLEMLQDGDFDLVILDIVLPGMDGREVARTIRGQGLDLPILM
LTALGSTENVVRGLDSGADDYLVKPFKFKELEARV-

>OA238_c02290_HK_Classic|Octadecabacter_arcticus_238|Pair_OA238_c02280|HisKA_352-415/OA238_c02280_RR_OmpR|Octadecabacter_arcticus_238|Pair_OA238_c02290|Response_reg_4-113
--EQFAADVAHEIKNPLASLRSAVGTLRKTREDHREMLEVIEHDVQRLDRLVSDISNASRLDS-IALVDD
DRNILTSVQITLEAEGF-EVETCADGQQALDAFTKRMPELAVLDIKMPRMDGMDLLQRLRQKT-SMPVIF
LTSKDDEIDEVLGLRMGADDYVKKPFSQRLLVERIR

>OA238_c12790_HK_Classic|Octadecabacter_arcticus_238|Pair_OA238_c12800|HisKA_362-426/OA238_c12800_RR_NtrC|Octadecabacter_arcticus_238|Pair_OA238_c12790|Response_reg_7-117
ALGEMSAAVSHELNQPLAAMKTYLAGARLRPDEAVVAVQRIDGLIERMAAITKQLKSYARKG--IAIVDD
EQDMRQSISQWLALSGY-DTETFASAEDALKGVGQDYPGIVVSDIKMPGMDGMQFLKKLKGVDSSLPVIM
ITGHGDVPMAVEAMRIGAFDFLEKPFNPDRMTEL--

>OA238_c12910_HK_Classic|Octadecabacter_arcticus_238|Pair_OA238_c12920|HisKA_365-433/OA238_c12920_RR_PrrA|Octadecabacter_arcticus_238|Pair_OA238_c12910|Response_reg_5-114
ALGQMSAGISHELNQPLMAIRSYAENAESNTDIAGQNLGRIADLARRMGRIIRNLRSFAKQES-VLIVDD
ERDLREAVGQTIELADL-VPVRAGSFVEAKDHITASFDGVIVTDIRMPGRDGFHLLDYVRKVDPDLPVIL
LTGEGDIPMAVKAMSDGAFAFLEKPCGAKELLAVV-

>OA238_c16790_HK_Classic|Octadecabacter_arcticus_238|Pair_OA238_c16780|HisKA_242-298/OA238_c16780_RR_OmpR|Octadecabacter_arcticus_238|Pair_OA238_c16790|Response_reg_4-111
--EEFIAEAAHRVRTPLATVRSYAEALQRNRNALRAMVRAIDESSRAAGQLLD------------LLVED
NHELAKAVCSRIGLDGH-TVDHAAKIEDAIAFVQAGEYDLILLDIMLPDGDGRSFLKQHRAGKNDTPVII
LTARSEVSDRISLLDLGADDYVTKPFDHAELQAR--

>OA238_c24980_HK_Classic|Octadecabacter_arcticus_238|Pair_OA238_c24990|HisKA_669-735/OA238_c24990_RR_CheY|Octadecabacter_arcticus_238|Pair_OA238_c24980|Response_reg_5-117
-KDAFLSQISHELRTPMTSIRSFSDILRNEDGARKRFAGIIHEESNRLTRLLDDLLDLGVLESGVLLIED
EPNIIEAISYILTKDGW-TVHTHSNGETAMAKVMQGVPDLIILDVMLPGRSGYDILRDLRAQAKDVPVMM
LTARGQAKDREMAASLGATRFMTKPFSNAEVLESV-

>OA238_c40170_HK_Classic|Octadecabacter_arcticus_238|Pair_OA238_c40180|HisKA_244-301/OA238_c40180_RR_OmpR|Octadecabacter_arcticus_238|Pair_OA238_c40170|Response_reg_6-115
----VLSGVSHDLGTPATRLRLRAALIKD--PNLRQKFE---TDIDSMAGIIESVLTY------ILVVDD
DVEMRAMMTQFLQQNGS-IALPAANEAEVRRHIDGGRVDLVLLDVMLGDENGLEICKHLRREQ-DVPIIM
VSALSADHQRMEGYAVGADDYIAKPFNPELLLARV-

>Shew_0080_HK_Classic|Shewanella_loihica_PV-4|Pair_Shew_0081|HisKA_213-276/Shew_0081_RR_OmpR|Shewanella_loihica_PV-4|Pair_Shew_0080|Response_reg_19-128
--KNLTNAIAHESRTPIFRIQCNLDMLDDVRPEQMQYLEGIQEDLNELGGMIEELLHFAKLER-VVLVED
DEKISQLLSSYLTMQQI-ETVCVHDGADAVATILAEQPDLVILDLMLPNLDGFSICRQLQPVF-DGKILF
LTASEDDMDQVAALEMGADDFIIKPIQPRVLLARIR

>Shew_0098_HK_Classic|Shewanella_loihica_PV-4|Pair_Shew_0097|HisKA_215-272/Shew_0097_RR_OmpR|Shewanella_loihica_PV-4|Pair_Shew_0098|Response_reg_3-113
------DNIAHDLRTPLSHLRIGLEQLQRPAEELDEASAILIEELDHCLATFDAMLSLTRIEEGILLVED
DATTTEYVVKGFAEQGH-NIETASDGHQGLLLATSMQYDLVILDRMLPQLDGLKLLAALRATGNQTPVLI
LSALSHVDERVKGLRAGGDDYMTKPFAFSELLVR--

>Shew_0582_HK_Classic|Shewanella_loihica_PV-4|Pair_Shew_0583|HisKA_239-291/Shew_0583_RR_OmpR|Shewanella_loihica_PV-4|Pair_Shew_0582|Response_reg_3-112
-----LGNLSHGLKTPLAVMQQQVEVLGL---KDPEAASAMQSQLDQIHKMIERKLAAARIT---LLVED
NTLLVDELAKQLKQAGY-VTDVTDRAAEADYLIKETHYDCVILDIGLPDGNGLQLLETWRNQGIDTPVIM
LTARSQWHEKVEGFNAGADDYLGKPFHSQELLARI-

>Shew_0610_HK_Classic|Shewanella_loihica_PV-4|Pair_Shew_0609|HisKA_396-452/Shew_0609_RR_NarL|Shewanella_loihica_PV-4|Pair_Shew_0610|Response_reg_13-121
--GEIGSGLAHELNQPIAAITQYSEGGMMADSDLYELLAKINAQSARAGAVVHRIRGL--------LVDD
DEAVLDSLSFMLRQFGY-EMTTFVSGLRFLEEVDLSRPGCVILDSRMPAISGQALQQELLTKQSPLGIIF
LTGHGDLPMAVNAFRQGACDFFQKPVSGQALAAAI-

>Shew_0803_HK_Classic|Shewanella_loihica_PV-4|Pair_Shew_0804|HisKA_199-259/Shew_0804_RR_OmpR|Shewanella_loihica_PV-4|Pair_Shew_0803|Response_reg_6-115
--KELSRTISHEVRTPLARMRFALQLSKA--ELDEKYWQRLNADIDEIEQLANNYLSFAKLEH-ILLIED
DLDLAELTLLYLTQQGF-DLTHSESAQAVANLPADLRFDLIICDIMLPDSDGFSLFAELQARY-QCVIIF
MTALDGQQEQIKGLELGASDYIVKPVNPELLVARIK

>Shew_0895_HK_Classic|Shewanella_loihica_PV-4|Pair_Shew_0896|HisKA_202-270/Shew_0896_RR_OmpR|Shewanella_loihica_PV-4|Pair_Shew_0895|Response_reg_10-119
----LSNAVSHEIRTPLARLKFALALVPQDPAQRQAFLDEMQQDVKEMETLLQELLTYASLES-VLLVED
DIRLANLIVDYLKSHGM-HVEVERRGDTVLTRLINYKPDIILLDIMLPGMDGLTLCEKLPDYF-AGPILL
MSALGSNEDQIKGLELGADDYVVKPVDPALLIARIN

>Shew_1363_HK_Classic|Shewanella_loihica_PV-4|Pair_Shew_1364|HisKA_140-206/Shew_1364_RR_NtrC|Shewanella_loihica_PV-4|Pair_Shew_1363|Response_reg_6-115
ALGKMVASLAHQVRTPLSAALLYAANLGSTQVSRERFQGKLIDRLNELSQQVDDMLLMAKGR--ILLVED
DAALREALVDTLLLAQY-ECVDVESAEAAIVALKGQEFDMVISDVQMEGIGGLGLVNYLQQHNAQVPILL
MTAFATIDSAVSAIKLGAVDYLAKPFAPEVLLNQV-

>Shew_1443_HK_Classic|Shewanella_loihica_PV-4|Pair_Shew_1442|HisKA_392-456/Shew_1442_RR_NtrC|Shewanella_loihica_PV-4|Pair_Shew_1443|Response_reg_11-121
--GSLSASINHEINQPLAAIRSYAQNTQTKWDDVSSNIMTIIELTDRLAAIVSQFKSFTRKSQ-ILIVDD
EPLIGSALVQLFELESY-RALALTDAKQIGLGLPDNWPGIVISDVNMPDIDGLSLMRTLLAQDKDIPIIL
LTGHGDIAMAVQALKQGAYDFIEKPFNNEHMLDI--

>Shew_1790_HK_Classic|Shewanella_loihica_PV-4|Pair_Shew_1791|HisKA_499-562/Shew_1791_RR_OmpR|Shewanella_loihica_PV-4|Pair_Shew_1790|Response_reg_4-115
---NMSSRLGHELRTPVAVVRSSLEHLQDLPPQHQKYVDRAHEGVSRLNMILNNMSEATRLEE-IAIVED
EAAIRENYKEVLQQQGY-FVQAYANRPSAMEAFNTRLPDLAIIDIGLEDDGGFTLCQSLRAMSNTLPIIF
LTARDSDFDTVCGLRLGADDYLSKDVSFPHLIARL-

>Shew_1970_HK_Classic|Shewanella_loihica_PV-4|Pair_Shew_1969|HisKA_341-400/Shew_1969_RR_NarL|Shewanella_loihica_PV-4|Pair_Shew_1970|Response_reg_6-111
--GEMASGIAHELNQPLAGIRYLAQGSYRQQTELQHALSKILQQVDRAQNTIKRFRQF--------LVDD
DQDVLDSLKWMLEGMGY-APQTFTNASCFLTQVDLHLPGVAILDIQMPGVDGIELLQQIKQQDSPLSVIM
LTGHGTISMAVQALQHGAIDFLEKPADGDKLQAL--

>Shew_2207_HK_Classic|Shewanella_loihica_PV-4|Pair_Shew_2206|HisKA_525-589/Shew_2206_RR_OmpR|Shewanella_loihica_PV-4|Pair_Shew_2207|Response_reg_7-123
SQRELIQAVAHEFRSPLARVQLAFDMLEEEQDKPTRLIDTINKGLSELEKLIKEALDFIQIES-ILIVDD
DADLANLVADFLEMNGY-KTEIEHNGAKAVERIIAEQPMLVILDVMLPDMDGLSICRAVRHGHYNGPILM
LTALNNDIDEVAGLETGADDYLAKPVRSRVLLARV-

>Shew_2342_HK_Classic|Shewanella_loihica_PV-4|Pair_Shew_2341|HisKA_317-378/Shew_2341_RR_NtrC|Shewanella_loihica_PV-4|Pair_Shew_2342|Response_reg_8-118
-LGEVTRGIAHSLRNPLHTLGLLSEAVAQSIEDANKLLSQMQQKIAMMDKSIQSLLTLSS----ILVVED
EPDQRALIVQMLTANQY-LVESADSVEQAIVMIKASAPDLVFSDWKLGQLTGMDLLNYVRREHPDMGFII
ATAYGTITHAVDAMQAGADDYLAKPYQRQSLLLAI-

>Shew_3113_HK_Classic|Shewanella_loihica_PV-4|Pair_Shew_3114|HisKA_412-498/Shew_3114_RR_NtrC|Shewanella_loihica_PV-4|Pair_Shew_3113|Response_reg_7-119
SLGELSAGIAHEINNPLHAISLFSAAIKDAMEEMAVSSDTIEEAAKRISRIVNDLKRYA-----ILLVDD
EASWLRTLAVTLNVPEA-EIDTCVDSRQVLNRLQVGDYALVLLDLTMPFHSGEELLGMIRAEHPNTRVII
VTGVNEVDTAVRCIKHGAYDYFIKTDNVSDLAHTV-

>Shew_3259_HK_Classic|Shewanella_loihica_PV-4|Pair_Shew_3258|HisKA_244-310/Shew_3258_RR_OmpR|Shewanella_loihica_PV-4|Pair_Shew_3259|Response_reg_16-126
-LSHFSADIAHELRTPLTALAMQNEVLLSSTEEYQELIYSNLEELERLTVMVNDMLWLAKSDNGILVIED
EIKIGDYLKKGLEEAGY-TISLCRNGLDGYHCAISEHFDLIILDVMLPDMNGWQILEKIRLNNSDIPVMF
LTAKDSLEDKINGLESGADDYLVKPFAFAELLARVK

>Shew_3318_HK_Classic|Shewanella_loihica_PV-4|Pair_Shew_3317|HisKA_222-283/Shew_3317_RR_OmpR|Shewanella_loihica_PV-4|Pair_Shew_3318|Response_reg_6-116
---AFSRYASHELRTPLTIIQGASRLLEQKPEFMQRQRGRIAKAASNMQHIIDALLSLVKQEKGILIIED
NADVAGVLGDYLESQGA-QVDYASNGELGLRLATEGHFDAIVLDLMLPKMDGYAVAKALRQQGSSVPILM
LTALDDKQDLLQGFHSGADDYLTKPFDLDELHVR--

>Shew_3420_HK_Classic|Shewanella_loihica_PV-4|Pair_Shew_3419|HisKA_263-328/Shew_3419_RR_OmpR|Shewanella_loihica_PV-4|Pair_Shew_3420|Response_reg_16-126
AKQEFLLHLSHDLKTPLTTLLGYLDTLLSADARDDSLLQYAAASGQKLQQLLAQMLELAALENGILLVED
EPDLARLIRLNLESLQH-EVTQVNTLNQARQQLRSKCFDLLLLDRMLSDGDGLTLCQQLRQEGKSLPCMM
ITARDSEADIVLGLESGADDYLVKPFSVLELRARV-

>Shew_3560_HK_Classic|Shewanella_loihica_PV-4|Pair_Shew_3561|HisKA_133-186/Shew_3561_RR_NtrC|Shewanella_loihica_PV-4|Pair_Shew_3560|Response_reg_7-109
---YLVRNLAHEIKNPLGGLRGAAQLLSREDADQREFTDLIIEQADRLRNLVDRLLGPQ-----VWVLDD
DSSIRWVVERALKGAKI-SCASFAAAESLWQALEQTQPQVIISDIRMPGTDGLTLLDRLQLHYPHIPVII
MTAHSDLDSAVSAYQAGAFEYLPKPFDIDEAI----

>Shew_3571_HK_Classic|Shewanella_loihica_PV-4|Pair_Shew_3570|HisKA_240-298/Shew_3570_RR_OmpR|Shewanella_loihica_PV-4|Pair_Shew_3571|Response_reg_4-113
SQQRLISDISHELRTPLTRLQLALALTRK-KGQASTEIDRIGYEAEQLEAMIAELLELSRV---ILLIDD
DLGLAELLAQLLELEGF-NLTLAHDGEAGLALALEQQFDLILLDVMLPKLNGFEVLKALRSKK-QTPVLM
LTARGDEIDRVVGLEIGADDYLPKPFNDRELVARIK

>Shew_3638_HK_Classic|Shewanella_loihica_PV-4|Pair_Shew_3637|HisKA_232-291/Shew_3637_RR_OmpR|Shewanella_loihica_PV-4|Pair_Shew_3638|Response_reg_8-118
---LLMAGISHDLRTPLTRIRLASEMMV---EEDEYLKEGIVHDIEDMDAIINQFIAYIRQD--ILVVDD
DMRLRALLERYLMEQGY-QVRSAANAEQMDRLLERENFHLLVLDLMLPGEDGLSICRRLRQNGNTIPIVM
LTAKGDEVDRIIGLELGADDYLPKPFNPRELLARIK

>Shew_3681_HK_Classic|Shewanella_loihica_PV-4|Pair_Shew_3682|HisKA_467-530/Shew_3682_RR_NtrC|Shewanella_loihica_PV-4|Pair_Shew_3681|Response_reg_33-143
ALGELTAGIAHEINNPTAVILGNMELLKSKAEDVEEEIDIVIEQVGRISTIIRSLLQYSRPG--VLIVDD
EPGMRSFLKKALSKK-FALVETAGSVEDAEQLRSRCHFDLLIVDIRLPGRSGIEWDEALSDQERRSDIIF
MTGYADMDVAIKALRAGASDFIMKPFHLEQMMKAV-

>Sama_0126_HK_Classic|Shewanella_amazonensis_SB2B|Pair_Sama_0125|HisKA_467-530/Sama_0125_RR_NtrC|Shewanella_amazonensis_SB2B|Pair_Sama_0126|Response_reg_17-127
ALGELTAGIAHEINNPTAVILGNMELLRSKAGQVEEEIDLVIQQVGRISTIIRSLLQYSRPG--VLIVDD
EPGMRSFLNKALSKK-FALVETAGSVEEAEQLRSRCHFDLIIVDIRLPGRSGIEWHEALSDEDRRSDIIF
MTGYADMEVAIQALRAGASDFIMKPFHLEQMLKAV-

>Sama_0155_HK_Classic|Shewanella_amazonensis_SB2B|Pair_Sama_0154|HisKA_195-251/Sama_0154_RR_OmpR|Shewanella_amazonensis_SB2B|Pair_Sama_0155|Response_reg_5-114
-QRDFINAVSHDFLTPLARMKFTLVMGRSHSQAVSDTFESLDEDLAELEQLIDEFLS-------ILYIED
DHKLAGLVKNFLQSHGF-EVTHLPSAEGALEQLYYGSFDLLLLDIGLPTEDGISLCRQIRDRF-TGQILF
MTARRSAVDEVEGLMAGADDYLTKPVAPEILLARIQ

>Sama_0438_HK_Classic|Shewanella_amazonensis_SB2B|Pair_Sama_0437|HisKA_539-594/Sama_0437_RR_OmpR|Shewanella_amazonensis_SB2B|Pair_Sama_0438|Response_reg_7-116
MQRDLMQAVAHEFRAPLARVQLAFDMLMEDAKEQPQLEDRVLRGLEELDELIREIVKLIKA---ILLVDD
DQELTELLSDFLTKNGF-EVRTESNGLNAARRIVEERPRLVVLDVMLPDMDGLSICRKVRSQY-AGPILM
LTGLGDDIDEVAGLETGADDYIAKPVRSRVLLARIR

>Sama_0631_HK_Classic|Shewanella_amazonensis_SB2B|Pair_Sama_0632|HisKA_185-244/Sama_0632_RR_OmpR|Shewanella_amazonensis_SB2B|Pair_Sama_0631|Response_reg_9-118
--RDLSRIMSHEIRTPLSRMRFVLELAKA--QLSEKHSARLEEDINQIEALTKSYLSFARVEH--LLIED
DLPLAELIVDFLEAEEF-IVIHAESIEDAFTKSQGQNIELVLCDVMLPGQDGFSAFPTLSKKV-PAPIIF
MTALAAPEDEIFGLELGAADYISKPVVPNLLLARI-

>Sama_1075_HK_Classic|Shewanella_amazonensis_SB2B|Pair_Sama_1074|HisKA_205-270/Sama_1074_RR_OmpR|Shewanella_amazonensis_SB2B|Pair_Sama_1075|Response_reg_5-117
MRKEFVANVSHELKTPLTVLQGYLEMMQGPDDMNAKPLALMQQQTRRMQSMVEQLLTLSRIED-ILIVED
ELAIREMLTFVMEQHGF-TTSVAEDFDSALGQLQEPYPDLILLDWMFPGGSGIQLAKRLKQDERQIPVIM
LTARGEEEDKVKGLEVGADDYITKPFSPKELVARIK

>Sama_1548_HK_Classic|Shewanella_amazonensis_SB2B|Pair_Sama_1549|HisKA_294-357/Sama_1549_RR_NtrC|Shewanella_amazonensis_SB2B|Pair_Sama_1548|Response_reg_5-114
-LGEITRGIAHSLRNPLHTLGLLAENQ-SDAAARAVQLGQIQQKIAMMDKHIQSLLTLSSNE--ILVVED
EPGQRELIVGMLKTEGY-RLREADCVEAAIVSIKADTPDLVFSDWKLGQLSGMDLLNYVKREFPDVGFIM
ATAYGTITHAVDAIQAGADDYLTKPYQRQALLLAI-

>Sama_2006_HK_Classic|Shewanella_amazonensis_SB2B|Pair_Sama_2005|HisKA_496-559/Sama_2005_RR_OmpR|Shewanella_amazonensis_SB2B|Pair_Sama_2006|Response_reg_4-115
---NMSSRLGHELRTPVAVVRSSLEHLSMLGDDRQKYVDRAQEGVSRLSLILANMSEATRLEE-IAIVED
EAAIRENYKDVLQSHGY-LVQTFANRPDAMLAFQTRLPDLAIIDIGLGDDGGFTLCQGLRALSPTIPIIF
LTARDSDFDTVTGLRLGADDYLSKEVSFPHLLARL-

>Sama_2212_HK_Classic|Shewanella_amazonensis_SB2B|Pair_Sama_2213|HisKA_376-442/Sama_2213_RR_NtrC|Shewanella_amazonensis_SB2B|Pair_Sama_2212|Response_reg_11-121
--GTMSASINHELNQPLAAIRSYTQNTQTP-GRARENLAIILELTDRLADIVGQFKSFTRKSQ-VLIVDD
EPHIGTVLMQLFELNGL-NAEATTDPHLAISLIDRDWPGVVITDVNMPGMDGISLLAQCIRIDADLPVVL
LTGFGDIAMAVSALKQGAYDFLEKPFNNEHMLDVV-

>Sama_2300_HK_Classic|Shewanella_amazonensis_SB2B|Pair_Sama_2299|HisKA_134-196/Sama_2299_RR_NtrC|Shewanella_amazonensis_SB2B|Pair_Sama_2300|Response_reg_6-115
ALGKMVATLAHQIRTPLSAALLYAANLASNQDSRSRFQQKLVDRLNELERQVNDMLLMAR-----LLVED
DASLREALLDTLMLAQF-DCVALPSAEEAILALKESRFDMVISDVQMEGIGGMGLLAYLRQYHPKVPLLL
MTAFATIDSAVSAIKLGAVDYLAKPFSPEVLLNQV-

>Sama_2400_HK_Classic|Shewanella_amazonensis_SB2B|Pair_Sama_2399|HisKA_377-436/Sama_2399_RR_NarL|Shewanella_amazonensis_SB2B|Pair_Sama_2400|Response_reg_4-114
--GEMASGISHELKQPLAGIRYLAQGCKDNEPEIASALGGVLTQVDRAQETISRLRSF------VYLVDD
DPDVLASLKWMLEGLGI-KARAFASAEDFLSTVDLARPAVAVLDVQMPDMDGMSLLEVLSSRPSPLVPLM
LTGHGNISMAVKAIQQGAMDFIEKPVDGDKLLALL-

>Sama_2700_HK_Classic|Shewanella_amazonensis_SB2B|Pair_Sama_2699|HisKA_196-255/Sama_2699_RR_OmpR|Shewanella_amazonensis_SB2B|Pair_Sama_2700|Response_reg_7-116
--KELSHTLSHEMRTSLSRLNFTLAILDR--DNLEECRDTLQEDIDELNTLVKEYLDFSRLEH--LLIED
DYQLARSVKRFLTKEGF-EVHHFVNGDDLAELIASNQFDLILCDVMLPGTNGFEIAKSLRQSF-NGPFIF
MTALSDVEDQLQGFNLGADDYICKPVPPPLLVARIK

>Sama_2801_HK_Classic|Shewanella_amazonensis_SB2B|Pair_Sama_2800|HisKA_201-269/Sama_2800_RR_OmpR|Shewanella_amazonensis_SB2B|Pair_Sama_2801|Response_reg_9-118
--QHLTNAVSHEIRTPLARLKFALALLKDDDEKLNQFLADMQLDIKEMEQLLSELLTYASLEA-VLLVED
DVRLANLIVDYLKANGM-HVELERRGDTVLTRLLNYKPDIILLDIMLPGMDGLTLIEKLPDYF-AGPILL
MSALGSNEDQIKGLELGADDYVVKPVDPALLVARIN

>Sama_3007_HK_Classic|Shewanella_amazonensis_SB2B|Pair_Sama_3006|HisKA_239-296/Sama_3006_RR_OmpR|Shewanella_amazonensis_SB2B|Pair_Sama_3007|Response_reg_3-112
-----LGNLSHGLKTPLAVMQQQVEALGL---SDPEMADAMQQQLDLIRKMIERKLAAAR-----LLVED
NAMLVKELQKQLKQAGF-VTDVTDKVVDADYLIKETQYDCVILDIGLPDGNGLTLLEKWRTEGIHTPVIM
LTARSQWHEKVEGFNAGADDYLGKPFHAQELLARI-

>Sama_3182_HK_Classic|Shewanella_amazonensis_SB2B|Pair_Sama_3183|HisKA_375-442/Sama_3183_RR_NarL|Shewanella_amazonensis_SB2B|Pair_Sama_3182|Response_reg_3-113
--GEIGAGLAHELNQPIAAITQYSEGLMAL-QAVEEVLGKINRQSMRAGAVVHRIRSLLR-----FLVDD
DEAIRDSLTYMLTQCGR-QLTSFASAEAFLAQADITLPGCLILDSRMPGLSGEALQHELVNQQSPLGIIF
LTGHGDLPMALAAFREGACDFFQKPVQAAPLCDAI-

>Sama_3242_HK_Classic|Shewanella_amazonensis_SB2B|Pair_Sama_3243|HisKA_567-630/Sama_3243_RR_PrrA|Shewanella_amazonensis_SB2B|Pair_Sama_3242|Response_reg_11-121
-LGQAMTSMAHELNQPLSAISTFLYTSRMDTALLTDNLERIGQLSKRMHRIVGALKEFARK----LLIDD
DEDVLDACRQLFNLSGY-QVRATNSPQKALEALSRDWDGVVISDIYMPAMHGLDLLAAVHHIDPQIPVIM
ITGHADIPLAVKAVKQGAADFIEKPLDPPTFLALV-

>Sama_3426_HK_Classic|Shewanella_amazonensis_SB2B|Pair_Sama_3427|HisKA_130-183/Sama_3427_RR_NtrC|Shewanella_amazonensis_SB2B|Pair_Sama_3426|Response_reg_9-117
----LVRNLAHEIKNPLGGLRGAAQLLSREDESLKEFTTLIIEQADRMRALVDKLLGPQ-----VWILDD
DSSIRWVLEKALKSARI-TSASFAAAESLWQALELSQPLVIVSDIRMPGTDGLTLLERIGLHYPHIPVII
MTAHSDLDSAVAAYQSGAFEYLPKPFDIDEAIALV-

>Sama_3433_HK_Classic|Shewanella_amazonensis_SB2B|Pair_Sama_3432|HisKA_240-301/Sama_3432_RR_OmpR|Shewanella_amazonensis_SB2B|Pair_Sama_3433|Response_reg_4-113
-QQRLMGDISHELRTPLTRLQLALALARK-RGQDSNELNRIAHEAEQLDALIAELLTLSRV----LLVDD
DPGLSELLKELLELEGF-VLTLAHDGAEGLSKAVSSHFDLILLDVMLPKLNGFEVLKQLRNHK-QTPVLM
LTARGDDIDRVVGLEIGADDYLPKPFNDRELVARIR

>Sama_3511_HK_Classic|Shewanella_amazonensis_SB2B|Pair_Sama_3510|HisKA_234-293/Sama_3510_RR_OmpR|Shewanella_amazonensis_SB2B|Pair_Sama_3511|Response_reg_8-118
---LMMAGISHDLRTPLTRIRLASEMMVD---EDAYLRDGIIADIDDMNAIINQFIAYIRQD--ILVVDD
DMRLRALLERYLVEQGF-QVRAAANAEQMDRLLERENFHLLVLDLMLPGEDGLSICRRLRQTGSPLPIIM
LTAKGDEVDRIIGLELGADDYLPKPFNPRELLARIK

>Sama_3535_HK_Classic|Shewanella_amazonensis_SB2B|Pair_Sama_3534|HisKA_215-272/Sama_3534_RR_OmpR|Shewanella_amazonensis_SB2B|Pair_Sama_3535|Response_reg_3-113
-----TDNIAHDLRTPLSHLRIGLEQLRDPQEERADKAEQLIEELDFCLATFDAMLSLTRIEEGILLVED
DNTTSEYIVKGFSEQGH-NIEAAADGHQGLLLATSNQYDLIILDRMLPGLDGLALLAALRANANQTPVLI
LSALSNVDERVKGLRSGGDDYMTKPFAFSELLVR--

>B938_01765_HK_Classic|Bacillus_amyloliquefaciens_subsp._plantarum_AS43.3|Pair_B938_01760|HisKA_248-314/B938_01760_RR_OmpR|Bacillus_amyloliquefaciens_subsp._plantarum_AS43.3|Pair_B938_01765|Response_reg_3-112
-RRQFIADVSHELRTPLTTINGLVEGLNSPEKDKEKCFSLISEETKRMLRLVKENLDYEKIRS-ILMIED
NISVCTMTEMFFFKEGF-EAEFVHDGVEGYQRFTEEDWDLVILDIMLPSMDGVTICRKIRETS-SVPIIM
LTAKDTESDQVIGFEMGADDYVTKPFSPLTLVARIK

>B938_02655_HK_Classic|Bacillus_amyloliquefaciens_subsp._plantarum_AS43.3|Pair_B938_02650|HisKA_136-202/B938_02650_RR_OmpR|Bacillus_amyloliquefaciens_subsp._plantarum_AS43.3|Pair_B938_02655|Response_reg_5-114
-KSELISSVSHDLRTPLTSIIGYLDLLKKSKAQFQEYLETIYSKSQRLKYLIDELFEYTH----ILIVDD
DKDIRNLISVYLENEGI-DTQKAEDAAEALKLLEQKEFDLIILDIMMPNMDGIEACMKIREER-NLPIIM
LSAKSEDMDKIQGLASGADDYLTKPFNPLELIARVK

>B938_09375_HK_Classic|Bacillus_amyloliquefaciens_subsp._plantarum_AS43.3|Pair_B938_09380|HisKA_245-313/B938_09380_RR_OmpR|Bacillus_amyloliquefaciens_subsp._plantarum_AS43.3|Pair_B938_09375|Response_reg_8-112
-REEWISHISHDIKTPLASIQGYAEIIQDTAEQIREYAQIIESKSLYMKDVMEDLNLTTR----VLIIDD
EKEILELIKTVLIREGIDRVVTASTARDGLAQFHQENPDLVILDIMLPDGEGYDICKQIRDIS-HVPIIF
LSAKGEETDKIVGLAIGGDDYITKPFSPKEVAYRV-

>B938_10980_HK_Classic|Bacillus_amyloliquefaciens_subsp._plantarum_AS43.3|Pair_B938_10985|HisKA_365-431/B938_10985_RR_OmpR|Bacillus_amyloliquefaciens_subsp._plantarum_AS43.3|Pair_B938_10980|Response_reg_9-118
-REDFIANVSHELRTPISMLQGYSEAIVDTEEEKKEIAQIIYDESLRMGRLVNDLLDLARMESGILVVDD
EARIRRLLRMYLERENY-VIEEAENGDEAIKMGLASDYDLVLLDLMMPGTDGIEVCRQLREKK-ATPIIM
LTAKGEEANRVQGFEAGTDDYIVKPFSPREVVLRV-

>B938_13515_HK_Classic|Bacillus_amyloliquefaciens_subsp._plantarum_AS43.3|Pair_B938_13520|HisKA_352-419/B938_13520_RR_OmpR|Bacillus_amyloliquefaciens_subsp._plantarum_AS43.3|Pair_B938_13515|Response_reg_5-115
MRKDFVANVSHELKTPITSIKGFTETLLDDEKALSDFLSIILKESERLQSLVQDLLDLSKMEQ-ILVVDD
EQSIVTLLQYNLERSGY-DVITASDGEEALELAENENPDLIVLDVMLPKVDGIDVCKQLRQQKMMVPILM
LTAKDEEFDKVLGLELGADDYMTKPFSPREVTARV-

>B938_14130_HK_Classic|Bacillus_amyloliquefaciens_subsp._plantarum_AS43.3|Pair_B938_14135|HisKA_124-182/B938_14135_RR_OmpR|Bacillus_amyloliquefaciens_subsp._plantarum_AS43.3|Pair_B938_14130|Response_reg_4-113
----------HEVKTPLTAMHLMIERLDEY--EWLRIHHLLDQQLHRLSFIEN-----------ILLIED
DNTLFHEMKERLTGWSF-AVHGIKDFSRVIREFTEIKPDLVIIDVQLPKFDGFHWCRMIRSQS-NVPILF
LSSRDHPADMVMSMQLGADDFIQKPFHFDVLIAKIQ

>B938_15420_HK_Classic|Bacillus_amyloliquefaciens_subsp._plantarum_AS43.3|Pair_B938_15415|HisKA_242-304/B938_15415_RR_OmpR|Bacillus_amyloliquefaciens_subsp._plantarum_AS43.3|Pair_B938_15420|Response_reg_5-114
--RTLLQNISHDLKTPVMVIRGYTQSIKDPKGDLETTIDVIEGEAEKLEKKIKDLLYLTKLD--IYLVED
EDNLNELLTKYLENEGW-NITSFTKGEDARKQMQPS-PHLWILDIMLPDTDGYTLIKEIKEKDPDVPVIF
ISARDADIDRVLGLELGSNDYIAKPFLPRELIIRV-

>B938_15530_HK_Classic|Bacillus_amyloliquefaciens_subsp._plantarum_AS43.3|Pair_B938_15535|HisKA_357-423/B938_15535_RR_OmpR|Bacillus_amyloliquefaciens_subsp._plantarum_AS43.3|Pair_B938_15530|Response_reg_6-116
-REEWIAGLSHDLKTPLSTIYGYSMMLESTPEEVKEMGQIVREKSEYMSKLIEDLNL-------ILIVDD
EKAIVDMVKRVLVKEGYHNIKTAGSAEEAIEFVKHETADLLVLDVMMEGMSGFEACTEIRNYT-DAPIFF
LTARSSDADKLSGFALGADDYITKPFNPLELAARI-

>B938_15865_HK_Classic|Bacillus_amyloliquefaciens_subsp._plantarum_AS43.3|Pair_B938_15870|HisKA_198-261/B938_15870_RR_OmpR|Bacillus_amyloliquefaciens_subsp._plantarum_AS43.3|Pair_B938_15865|Response_reg_4-112
--KEQIGALAHDIKIPATIIKGNAELLQLPDEEQAEYAQYILDAGNKIEHYVGQLIQLSKAEE-ILAIDD
EKDILVLIRNILQRDQH-TVTILEKAEDQSLDF-FQGYDLILLDVMMPGTDGIELCRRIRPLV-DSPILF
LTAKSDEESIVKGLMTGADDYITKPFGVQELMARVN

>B938_16460_HK_Classic|Bacillus_amyloliquefaciens_subsp._plantarum_AS43.3|Pair_B938_16465|HisKA_129-192/B938_16465_RR_OmpR|Bacillus_amyloliquefaciens_subsp._plantarum_AS43.3|Pair_B938_16460|Response_reg_4-113
-KQEFISNVSHEIQTPLTSLKGYAHLLKKY-EERGRYLHIIETETERLSKISENLLKLTALE--ILVADD
DRHIRELVRLMMEQSGF-DVAEAEDGEAAVRLIESAPIDLIILDVMMPKMDGFEVSEAVRSFT-DIPILM
LTAKGETLDKVQGFTSGADDYLVKPFEPLELEARV-

>B938_18805_HK_Classic|Bacillus_amyloliquefaciens_subsp._plantarum_AS43.3|Pair_B938_18810|HisKA_119-166/B938_18810_RR_OmpR|Bacillus_amyloliquefaciens_subsp._plantarum_AS43.3|Pair_B938_18805|Response_reg_4-113
--------WVHQVKTPLSVINLIIQE------EDEPVFEQIKKEVRQIEFGLETLLYSSRLD--IMIVED
SEDIRGLLQNYLEKYGY-QTVAADDFTAVLDVFLREKPDVVLLDINLPSYDGYYWCRQIRQHS-TSPIIF
ISARSGEMDQVMAIENGGDDYIEKPFSYDIVLAKI-

>B938_19170_HK_Classic|Bacillus_amyloliquefaciens_subsp._plantarum_AS43.3|Pair_B938_19175|HisKA_376-442/B938_19175_RR_OmpR|Bacillus_amyloliquefaciens_subsp._plantarum_AS43.3|Pair_B938_19170|Response_reg_5-114
-RREFVANVSHELRTPLTTMRSYLEALAENKDIAPRFLMVTQNETERMIRLVNDLLQLSKFDS-ILVVDD
EKPIADILEFNLRKEGY-DVHCAYDGNEAVEMVEELQPDLILLDIMLPNKDGVEVCREVRKKY-DMPIIM
LTAKDSEIDKVIGLEIGADDYVTKPFSTRELLARVK

>HD73_0307_HK_Classic|Bacillus_thuringiensis_serovar_kurstaki_str._HD73|Pair_HD73_0306|HisKA_276-343/HD73_0306_RR_OmpR|Bacillus_thuringiensis_serovar_kurstaki_str._HD73|Pair_HD73_0307|Response_reg_6-115
-KNELITNVSHDLRTPLTSIMGYLRLLRDNKEQHDEYTRIAFAKSEQLKNLIEDLFEYTKLT--ILVVDD
EKEIRNLITIYLKNEGY-KVLQAGDGEEGLRLLEENEIHLVVLDIMMPKVDGIHMCMKVREAK-EMPIIM
LSAKTQDMDKILGLTTGADDYVTKPFNPLELIARIK

>HD73_0317_HK_Classic|Bacillus_thuringiensis_serovar_kurstaki_str._HD73|Pair_HD73_0318|HisKA_108-175/HD73_0318_RR_OmpR|Bacillus_thuringiensis_serovar_kurstaki_str._HD73|Pair_HD73_0317|Response_reg_6-115
SRKQLLSSISHDIRTPLTSIIGYIDALKDSEIEKQEYLKILYMKSNNLKHLVDEIFNMAKLDA-ILIADD
DKEIRNLLKIYLERELY-MVDTAINGEEALHLFNQNKYNLVILDLMMPKIDGIEVCKKLRDKT-NVPILM
LTAKDHEVDKILGLSIGADDYITKPFSIHEVIARV-

>HD73_0643_HK_Classic|Bacillus_thuringiensis_serovar_kurstaki_str._HD73|Pair_HD73_0642|HisKA_191-258/HD73_0642_RR_OmpR|Bacillus_thuringiensis_serovar_kurstaki_str._HD73|Pair_HD73_0643|Response_reg_3-112
-QQQFVSDASHELRTPLAVIQSKTDVLQSTIEEKAMDISTISKECRRLSKLVSNLLLLARSDS--LVVED
NASLLESIVQILR-DEF-EVDTAINGEDGLFLALQNIYDAILLDVMMPGMDGFEVIQKIRDEKIETPVLF
LTARDSLEDRVKGLDFGGDDYIVKPFQAPELKARIR

>HD73_0656_HK_Classic|Bacillus_thuringiensis_serovar_kurstaki_str._HD73|Pair_HD73_0657|HisKA_259-324/HD73_0657_RR_OmpR|Bacillus_thuringiensis_serovar_kurstaki_str._HD73|Pair_HD73_0656|Response_reg_4-113
-RNEFLASVAHELLTPLTYMKGYAKVAKRTKEEREEYLQIIEDETDSVTDLVQDLFMLVQLEQ-ILLVDD
EERMLRLLDLFLSPRGY-FCMKATSGLEALKLIEQKEFDIILLDVMMPNMDGWDTCYQIRQIS-NVPIIM
LTARNQNYDMVKGLTMGADDYITKPFDEHVLVARIE

>HD73_0726_HK_Classic|Bacillus_thuringiensis_serovar_kurstaki_str._HD73|Pair_HD73_0727|HisKA_234-299/HD73_0727_RR_OmpR|Bacillus_thuringiensis_serovar_kurstaki_str._HD73|Pair_HD73_0726|Response_reg_4-113
-RSEFLASVAHELRTPLTYVRGYADIASKPSEQRMRYLSIIKDESDYITNLVQDLFSLAQMEQ-ILLVDD
EPRMLELLTLYLTPIGY-NCVCATSGEEAILHIENRNFKFVLLDIMMPKMDGWETCKKIRSFS-NIPIIM
VTARDQTVDVVQGLKLGADDYVTKPFHEEELFARIE

>HD73_1530_HK_Classic|Bacillus_thuringiensis_serovar_kurstaki_str._HD73|Pair_HD73_1529|HisKA_238-304/HD73_1529_RR_OmpR|Bacillus_thuringiensis_serovar_kurstaki_str._HD73|Pair_HD73_1530|Response_reg_6-113
-RKEFLANVSHELRTPLSYIKGYSEAILDKGAQQEKVTQLIHKEAGRMQRLVHDLLDLAQLEG-VLVVDD
ESDMRQLVGMYLDNFGY-EWGEAENGKEALKKLETDHYDFVVLDIMMPEMDGLSVCKEIRKTS-DVPIIF
LTAKGEEWNRVNGLRMGADDYIVKPFSPGELVARM-

>HD73_1706_HK_Classic|Bacillus_thuringiensis_serovar_kurstaki_str._HD73|Pair_HD73_1705|HisKA_364-431/HD73_1705_RR_OmpR|Bacillus_thuringiensis_serovar_kurstaki_str._HD73|Pair_HD73_1706|Response_reg_7-116
MRQDFIANVSHELRTPMVMLQGYSEAILDTKEEIDEFVQIIYDESVRLGKLVNELLDLARMESGILIVDD
EDRIRRLLKMYLEREQY-TIEEADNGDTALEMALQNDYDLILLDLMMPGKDGIEVCKGVREKK-ATPIIM
LTAKGEEVNRVQGFEVGTDDYIVKPFSPREVVLRV-

>HD73_2122_HK_Classic|Bacillus_thuringiensis_serovar_kurstaki_str._HD73|Pair_HD73_2121|HisKA_133-199/HD73_2121_RR_OmpR|Bacillus_thuringiensis_serovar_kurstaki_str._HD73|Pair_HD73_2122|Response_reg_5-114
MRQEFVSNVSHEIQSPLTSIKGFARALQDSEEKRKHYLTIIETETTRLSKLSQNLLKLTLLES-ILIVDD
DPHIRELVSVFLEREGF-QTYEAIDGVDALQKMDDVKVDMVILDIMMPNMDGFDVCFELRKYY-DIPVLM
LTAKGETSQKVKGFHLGTDDYLVKPFDPIELVVRV-

>HD73_2138_HK_Classic|Bacillus_thuringiensis_serovar_kurstaki_str._HD73|Pair_HD73_2137|HisKA_226-293/HD73_2137_RR_OmpR|Bacillus_thuringiensis_serovar_kurstaki_str._HD73|Pair_HD73_2138|Response_reg_4-114
MKNEFIASISHEIRTPLTGIKGWSETLKTTEEEIKQGMGIISGETDRLIHLVEELLDFSRLQS-ILVLED
ELTIRSFIVLNLKRAGF-YVIEATTGEEALQILSEQTVDIALLDVMLPGIDGLEVCKAIRKENKKMGIIM
LTARVQDEDKVQGLGIGADDYIAKPFSPVVLTARIQ

>HD73_2769_HK_Classic|Bacillus_thuringiensis_serovar_kurstaki_str._HD73|Pair_HD73_2768|HisKA_238-304/HD73_2768_RR_OmpR|Bacillus_thuringiensis_serovar_kurstaki_str._HD73|Pair_HD73_2769|Response_reg_6-111
MRQEFVSNVSHEFQSPLSSIQGFSKTLQTSEEERNHYLQIIEGESKRMSSLCKQLLTLASLDK-ILLADD
DKHIRELLHYHLQKEGF-KVFEAEDGKVAQDVLEKENIHLAIVDIMMPFVDGYTLCEEIRKYH-DIPVIL
LTAKDQLVDKEKGFISGTDDYIVKPFEPAEVI----

>HD73_3116_HK_Classic|Bacillus_thuringiensis_serovar_kurstaki_str._HD73|Pair_HD73_3115|HisKA_244-303/HD73_3115_RR_OmpR|Bacillus_thuringiensis_serovar_kurstaki_str._HD73|Pair_HD73_3116|Response_reg_3-112
-LKRFMGDVTHELKTPIALVKAYSMGIKD-GLDDGTYVDTIIKQTDQISNLIEELLRFSKLE--VLIADD
EQDMLRILKAYFEKEGF-EVLLAKDGEEALQIFYDEKIDLAILDWMMPKHSGITVCQEIKKNS-SVKVLM
LTAKSESEDELAALQSGADEYVKKPFHPGVLITRA-

>HD73_3279_HK_Classic|Bacillus_thuringiensis_serovar_kurstaki_str._HD73|Pair_HD73_3280|HisKA_251-316/HD73_3280_RR_OmpR|Bacillus_thuringiensis_serovar_kurstaki_str._HD73|Pair_HD73_3279|Response_reg_6-115
-RREFFAIVAHELKSPLTVMKGYLEGMIYY-QNRDQYLKKNHQIIESMEQLVREILSVSKLEQ-ILVVED
DQEIQELIKQFLMTQHY-TVIVASDGLEGMTQFNKQSFDLILLDVMMPNLNGFEVSKMIRSQS-NVPIIM
LTALEEEEDQMKGFDLGIDDYITKPFSFHVLIRRV-

>HD73_3348_HK_Classic|Bacillus_thuringiensis_serovar_kurstaki_str._HD73|Pair_HD73_3349|HisKA_245-312/HD73_3349_RR_OmpR|Bacillus_thuringiensis_serovar_kurstaki_str._HD73|Pair_HD73_3348|Response_reg_4-111
-QKQFVEDASHELRTPLTIIHGHLAMLNRDPAVLDKSLQSSLKEVVRLNKLVSELLELSRAES-ILIIED
EESLADFLELELKYEGY-KVDIQLDGRKGLSEALEKNYDLILLDLMLPGLNGLEVCRRLRATK-NTPIIM
LTARDSIMDRVTGLDSGADDYLPKPFAIEELLARM-

>HD73_4746_HK_Classic|Bacillus_thuringiensis_serovar_kurstaki_str._HD73|Pair_HD73_4747|HisKA_127-179/HD73_4747_RR_OmpR|Bacillus_thuringiensis_serovar_kurstaki_str._HD73|Pair_HD73_4746|Response_reg_4-113
-------QWIHQMKTPVSVIELLLQKFGKEHREARATVESIREENNRILNGLDLALHMARLEQ-ILIVED
DEKIAGILEEHLERYGY-QSFRASDLRQIKDEFVKVNPHLVLLDINLPYFDGFYWCRQIRTVS-NAPIIF
VSARTGEMDQVMAIENGGDDYITKPFHLDIVMAKV-

>HD73_4831_HK_Classic|Bacillus_thuringiensis_serovar_kurstaki_str._HD73|Pair_HD73_4832|HisKA_85-152/HD73_4832_RR_OmpR|Bacillus_thuringiensis_serovar_kurstaki_str._HD73|Pair_HD73_4831|Response_reg_5-114
SMRKMLSNISHDLKTPLTVILGYTEMLKDNKEEQQILLEKVHTKTLEVMELIHKFFDLAKLESGILLVED
DISIQEMVEKYLIKEGF-QVTIASDGEEGVNTYLKGSFDLIILDIMMPKLDGLEVVRIIREKS-AVPILM
MSAKDTDVDKAVGLGLGADDYICKPFSMIELAARV-

>HD73_4883_HK_Classic|Bacillus_thuringiensis_serovar_kurstaki_str._HD73|Pair_HD73_4884|HisKA_360-427/HD73_4884_RR_OmpR|Bacillus_thuringiensis_serovar_kurstaki_str._HD73|Pair_HD73_4883|Response_reg_5-115
MRKDFLANVSHELKTPITSIKGFSETLLDDNKKFCEFLHIILKESERMQGLIEDLLDLSKIEQ-ILVVDD
EEFILTLIEFNLQQAGF-EVITAMDGEMALQKATTERPDLIILDLMLPKMDGMEVCKELRLQRVMTPILM
LTAKDDEFDKVLGLELGADDYMTKPFSPREVVARV-

>HD73_4972_HK_Classic|Bacillus_thuringiensis_serovar_kurstaki_str._HD73|Pair_HD73_4971|HisKA_255-319/HD73_4971_RR_OmpR|Bacillus_thuringiensis_serovar_kurstaki_str._HD73|Pair_HD73_4972|Response_reg_4-113
-RKELISNISHDLKTPITSIIGYVEGIKDTPEKMDKYLTTIHTKAKHMDTLIDELFLFSKLD--ILLIED
EVSIAELQRDYLEINDF-QVDVEHSGEIGLQTALQEDYDLIILDIMLPKMNGFEICKQIRAVK-DIPILL
VSAKKEDIDKIRGLGLGADDYITKPFSPSELVARVK

>HD73_5123_HK_Classic|Bacillus_thuringiensis_serovar_kurstaki_str._HD73|Pair_HD73_5124|HisKA_397-461/HD73_5124_RR_OmpR|Bacillus_thuringiensis_serovar_kurstaki_str._HD73|Pair_HD73_5123|Response_reg_5-114
-RKEFISGVSHELKTPLSIMKSCISILKDVAEHKKEYFQAMEREVDKMDTLILDMLELAKFESGILIVED
EDILREILKDYFLSEQY-VVFEARDGKEALVVFEEEEVDLVILDIMLPELDGWSVCRRIRKTS-EVPIIM
LTARVDEDDTLLGFELGADDYVTKPYSPPILLAR--

>HD73_5145_HK_Classic|Bacillus_thuringiensis_serovar_kurstaki_str._HD73|Pair_HD73_5144|HisKA_114-169/HD73_5144_RR_OmpR|Bacillus_thuringiensis_serovar_kurstaki_str._HD73|Pair_HD73_5145|Response_reg_4-113
---LFINHWVHQMKTPVSVMQLMVLEMEDLIPKFKKELERLNQGLDR-----------------ILIVED
DPNISSLLQSHIQKYGY-EAVVAENFDDIMESFNAVKPHLVLLDVNLPKFDGFYWCRQIRHES-TCPIIF
ISARAGEMEQIMAIESGADDYITKPFHYDVVMAKI-

>HD73_5162_HK_Classic|Bacillus_thuringiensis_serovar_kurstaki_str._HD73|Pair_HD73_5163|HisKA_141-208/HD73_5163_RR_OmpR|Bacillus_thuringiensis_serovar_kurstaki_str._HD73|Pair_HD73_5162|Response_reg_6-115
SKDQLVVNLAHDLRTPLTSVLGYLDLLKDTKEQIKHFSTIAYTKSQRLESLIDELFEITRMN--ILIVDD
EAEIADLIEIHLEKEGY-HVVKAADGEEAVHIIETQPIDLVVLDIMMPKMDGYEVTRQIRAKH-HMPIIF
LSAKTSDFDKVTGLVLGADDYMTKPFTPIELVARVN

>HD73_5398_HK_Classic|Bacillus_thuringiensis_serovar_kurstaki_str._HD73|Pair_HD73_5397|HisKA_258-324/HD73_5397_RR_OmpR|Bacillus_thuringiensis_serovar_kurstaki_str._HD73|Pair_HD73_5398|Response_reg_4-113
SRKEFMSMVSHELKTPIAAVMGQLDGMIHY-KDRDKYLKRSYEMMQDINILTEKMSELSKIQN-ILVIED
NPDIQELIREFLMAQNF-TVDVVGAGTEGILLFQKNSYDLVLLDVMLPDIDGYSICKIMRGQS-DVPIIM
LTGLHNEESEIKGFELGIDDYITKPFHYTVFIKRV-

>HD73_5665_HK_Classic|Bacillus_thuringiensis_serovar_kurstaki_str._HD73|Pair_HD73_5666|HisKA_247-304/HD73_5666_RR_OmpR|Bacillus_thuringiensis_serovar_kurstaki_str._HD73|Pair_HD73_5665|Response_reg_3-112
-QKDFLDRITHELKTPLTAIIGYVDLIPKSKEDVQESLRYVAVESERLLSLVEELLKSSKY---ILVVDD
ESSIRNLIRMQLEMEGY-EVLAAADGREALERWNEG-PDVLILDVMLPDTDGYELLRLFRERDRDIPVLM
LTAKSQMNDKLLGLQLGADDYVTKPFNYAELILRV-

>HD73_5882_HK_Classic|Bacillus_thuringiensis_serovar_kurstaki_str._HD73|Pair_HD73_5883|HisKA_382-448/HD73_5883_RR_OmpR|Bacillus_thuringiensis_serovar_kurstaki_str._HD73|Pair_HD73_5882|Response_reg_6-115
-RREFVANVSHELRTPLTTMRSYLEALTDDPNIAPQFLTVTQEETERMIRLVNALLQLSKLDS-ILVVDD
EKPIADILKFNLEKEGF-EIVMAHDGDEAIEKANEEQPDMVLLDIMLPGKDGLEVCREIRKSS-EMPIIM
LTAKDSEIDKVLGLELGADDYVTKPFSTRELLARVK

>Sthe_2665_HK_Classic|Sphaerobacter_thermophilus_DSM_20745|Pair_Sthe_2666|HisKA_419-486/Sthe_2666_RR_OmpR|Sphaerobacter_thermophilus_DSM_20745|Pair_Sthe_2665|Response_reg_6-114
-KDDFLSLVSHELRTPMTTIQGGALLLLQDEETRHEILTDIANESRRLAGLVENMVQLANIRAGVLVADD
DAPILRLVRTKLQADGY-SVVTAMNGREAVEIFERERPDIVILDLMMPVMDGFEAMQRIRQMS-NAPVIM
LTARSGQADKIRGLDLGADDYVTKPFSPDELSARV-

>Sthe_3274_HK_Classic|Sphaerobacter_thermophilus_DSM_20745|Pair_Sthe_3273|HisKA_157-218/Sthe_3273_RR_OmpR|Sphaerobacter_thermophilus_DSM_20745|Pair_Sthe_3274|Response_reg_3-118
---ALIRQVSHELKTPLSVIRGHASRFAEDPAEARRAWAVVDDEATRLTGLIDQAILMARFE--ILVVDD
DPRIRETLAGPLGAAGY-DVTAVGDGAAALAAVERERPDLIILDVAMPGMDGFAVCRELRAYEPRTPVIF
LTVRDDFASEETGFQAGADDYVAKPFSIPALLARV-

>Sthe_0181_HK_Classic|Sphaerobacter_thermophilus_DSM_20745|Pair_Sthe_0182|HisKA_228-293/Sthe_0182_RR_OmpR|Sphaerobacter_thermophilus_DSM_20745|Pair_Sthe_0181|Response_reg_7-116
-RRLFIGAVVHDLRTPLFALRGYLEGLEKTPEKRARYIAVAQEKAATLERLIGDLFDFTRLE--VLIVDD
EEDIVALMRDFLEAEGY-AVLAAYDGPTALRTLEHEPVDCVLLDVMMPGPSGYDVLRRIRENR-DVPVLF
LTARQEDHDKIRGLGLGADDFIVKSATPGEVVARI-

>Sthe_0368_HK_Classic|Sphaerobacter_thermophilus_DSM_20745|Pair_Sthe_0369|HisKA_361-427/Sthe_0369_RR_OmpR|Sphaerobacter_thermophilus_DSM_20745|Pair_Sthe_0368|Response_reg_4-113
-RRDFVANVSHELRTPIASLKALVETLLDDEEVAHEFLARMETEVDGLARLVQDLLELSRAESGILVVED
EASIRTTIAYNLKKAGH-DVRTVADGEAAIAQANADPPDLVILDIMLPTIDGFDVCRHIRRSS-SVPILM
LTARDDEVDRVVGLEIGADDYVTKPFSMRELMARVK

>Sthe_0750_HK_Classic|Sphaerobacter_thermophilus_DSM_20745|Pair_Sthe_0751|HisKA_233-300/Sthe_0751_RR_OmpR|Sphaerobacter_thermophilus_DSM_20745|Pair_Sthe_0750|Response_reg_3-113
-QQAFIADASHELRTPLTLLRANAEVLLRFDPEDAALLEDIVAETAHMDHLASNLLTLARLDA-ILVVED
EQRLARLLQRVLQDEGH-TVHLAYDGVTGLDMALRGDYDLAILDLMLPDLDGVEICRHLRAARVRTPILM
LTARGAVEDRVTGLNAGADDYLVKPFAMAELVARVN

>Sthe_0911_HK_Classic|Sphaerobacter_thermophilus_DSM_20745|Pair_Sthe_0910|HisKA_305-380/Sthe_0910_RR_OmpR|Sphaerobacter_thermophilus_DSM_20745|Pair_Sthe_0911|Response_reg_4-115
-RKAFVANVSHDLRTPVAIVRGHIERLLALDDEETRSLAVVHQEVLTLERLINDLFTLARIEE-IVVVED
ERELATLVERALREEGH-RVEVIRDGAAALERLGQPEPDLIVLDLMLPNVDGLEICRRVRQSK-ITPILM
LTARSTELDRVLGLELGADDYLTKPFSLRELQARV-

>Sthe_1269_HK_Classic|Sphaerobacter_thermophilus_DSM_20745|Pair_Sthe_1270|HisKA_340-403/Sthe_1270_RR_NarL|Sphaerobacter_thermophilus_DSM_20745|Pair_Sthe_1269|Response_reg_4-118
-KADFTAMVAHELGYPLSAIRRLTELLARNPELRNRTLASILRETDALDTLVADVQAMATVE--VMLIDD
HASTREPLAFMLEEPDLTVVAQAGSLAEARQVLDAPDVDVAVVDLGLPDGSGEELIPELRESRPDAHSLV
LTYFSDHERLARAVASGAAGILHKSVPVGDVVDAV-

>Sthe_1940_HK_Classic|Sphaerobacter_thermophilus_DSM_20745|Pair_Sthe_1941|HisKA_134-201/Sthe_1941_RR_OmpR|Sphaerobacter_thermophilus_DSM_20745|Pair_Sthe_1940|Response_reg_10-120
-RSDLAAILSHEMRTPLASIKGYASALEDDEETRREFLLAIDAETDHLTQLIEDVLDASIIEAGILVVED
EPRLVRLIESILRTADY-RVLTAATGADALEMVALEAPDLILLDLLLPGIDGFDVCRRVREFS-DVPIIM
LTARTQETDKLRGFELGADDYVTKPFSAKELLARVQ

>Sthe_2026_HK_Classic|Sphaerobacter_thermophilus_DSM_20745|Pair_Sthe_2027|HisKA_247-315/Sthe_2027_RR_OmpR|Sphaerobacter_thermophilus_DSM_20745|Pair_Sthe_2026|Response_reg_7-118
-ERRFVSDASHELRTPLTALRGNAEILLRDPADLRDGLADIRDEAERMGRLVENLLTLARAD--ILVVED
ERAIASFLRRGLVFEGY-RVTVADTGARALDAVRDDPPDLIILDIMLPGIDGLEVCRRIRAAGEGMPILM
LTARDEVADRVAGLDAGADDYLIKPFAFEELLARVR

>Sthe_2198_HK_Classic|Sphaerobacter_thermophilus_DSM_20745|Pair_Sthe_2197|HisKA_301-369/Sthe_2197_RR_OmpR|Sphaerobacter_thermophilus_DSM_20745|Pair_Sthe_2198|Response_reg_4-113
SQRELVAAVSHELRTPVATLRGYLESALAPPPTLRADLAIMARETEQLQRLIDDLFTLSRVEAGILLVED
ARDLAQVIERELTAAGY-RVVLAYDGRTALDLLAREQPDLVVLDWMLPQVDGLEVLRRLRQES-PTPVLM
LTARSEEVDRVVGLELGADDYLTKPFSMRELLARVR

>VCLMA_B0125_HK_Classic|Vibrio_cholerae_LMA3984-4|Pair_VCLMA_B0126|HisKA_466-529/VCLMA_B0126_RR_NtrC|Vibrio_cholerae_LMA3984-4|Pair_VCLMA_B0125|Response_reg_6-115
ALGRMSSAITHELNQPLTGLRTLLSSLLEETQLLKANTKLVHSLIDRMAAMTSQLKSF------IALIED
DDIVRQATGQWLQLAGF-DVAMFADGASALEAIEQQSFAAVVSDVRLPDTDGLSLLVALKNVQSLMPVIL
ITGHGDVDMAVKALHQGAFDFIEKPFQPERLANTV-

>VCLMA_B0227_HK_Classic|Vibrio_cholerae_LMA3984-4|Pair_VCLMA_B0226|HisKA_279-333/VCLMA_B0226_RR_OmpR|Vibrio_cholerae_LMA3984-4|Pair_VCLMA_B0227|Response_reg_4-111
-----LQLLTHELRTPITSLGFTVESLRSLSPKAQESLWRLMADHQRLAQLSET----------ILLIED
DTLLGQGLRDYLHDHGY-ACEWVTQSQQVEKHWFS--TDLVILDRQLHDGDSLKHLPHWLMLK-ALPVIV
LTAKIEVEQRIEGLKAGAKDYVLKPFSHQELLARIE

>VCLMA_B0328_HK_Classic|Vibrio_cholerae_LMA3984-4|Pair_VCLMA_B0329|HisKA_270-333/VCLMA_B0329_RR_OmpR|Vibrio_cholerae_LMA3984-4|Pair_VCLMA_B0328|Response_reg_7-116
-RTTLLASVSHDLKTPLGAIIGSATTLTDSTETQHELLTSIAEQGERLNRSLTKLLDITRY---ILIIED
EAPIQRFLTVLISGYEY-QVKVASTAEQGLHLVANWNPHLILLDLGLPDQDGISLTRELRAWT-QTPIMV
ISAREKEADKVQALDAGANDYLTKPFGSEELMARIR

>VCLMA_B0362_HK_Classic|Vibrio_cholerae_LMA3984-4|Pair_VCLMA_B0363|HisKA_285-339/VCLMA_B0363_RR_OmpR|Vibrio_cholerae_LMA3984-4|Pair_VCLMA_B0362|Response_reg_5-112
-----LQILTHELRTPIASLSLTVEGFRRLPESLYDEFRRLCEDSRRLRQLAE------------LLVED
DKNLADGLLVSLEQAGY-DCLHAETIADVKQHWDKA--DLVILDRQLPDGDSVQHLMDWKKLK-DIPVIL
LTALVTVKDKVTGLDAGANDYLTKPFAEAELFARIR

>VCLMA_B0489_HK_Classic|Vibrio_cholerae_LMA3984-4|Pair_VCLMA_B0488|HisKA_565-630/VCLMA_B0488_RR_NtrC|Vibrio_cholerae_LMA3984-4|Pair_VCLMA_B0489|Response_reg_5-115
--GQTMTSLAHELNQPLSAMSAYLFSARLPQVQLAASLDHIENLTERMGKIVNSLRHFARKN--VLLIDD
DQDVLDSYLHLMSIAGL-TAKAVIDPTQAMSHIQPDWNGVVLLDMYMPQLHGMELLKQIKAVDDKIPVIV
ITGHGDIPMAVEAVKMGACDFLEKPINPPQLLTLI-

>VCLMA_A0637_HK_Classic|Vibrio_cholerae_LMA3984-4|Pair_VCLMA_A0636|HisKA_205-271/VCLMA_A0636_RR_OmpR|Vibrio_cholerae_LMA3984-4|Pair_VCLMA_A0637|Response_reg_5-117
MRRNFFANVSHELRTPMTVLQGYLEMTEDAGPMWSKAHGVMTEQLNRMNSLVNQLLTLSKIEA-ILVVED
EAPIREMLCFVLEQKGY-QAVEAEDYDSAMSKLAEPFPDLVLLDWMLPGGSGINLIKHMKREERNIPVVM
LTARGEEEDKVRGLEVGADDYITKPFSPKELVARL-

>VCLMA_A1161_HK_Classic|Vibrio_cholerae_LMA3984-4|Pair_VCLMA_A1162|HisKA_212-277/VCLMA_A1162_RR_OmpR|Vibrio_cholerae_LMA3984-4|Pair_VCLMA_A1161|Response_reg_9-116
---ALTNAIAHDLRTPIFRIQWQAEVLAELNAKQQQQVASIIEDTEEMETMVDELLYYAKLEH--YIIED
DTKLREMLAEYMTNQGF-QVTTFATGETAPEQILLNQPDLVLLDLMLPGENGLTICRQIRAQF-LGKILM
LTASDDDFDHVAALEMGADDFVNKPIKPRVLLARIR

>VCLMA_A1319_HK_Classic|Vibrio_cholerae_LMA3984-4|Pair_VCLMA_A1320|HisKA_445-508/VCLMA_A1320_RR_NtrC|Vibrio_cholerae_LMA3984-4|Pair_VCLMA_A1319|Response_reg_18-128
ALGELTAGIAHEINNPTAVILGNTELIRFDASRVEEEIDAILLQIERIRNITRSLLQYSRQG--VLVVDD
EVGMQLVLKKALS-KWFSRVDLAGSIEDAEVLRGEHHYDLLILDINLPGRSGIEWEEAFTDPDHRADVIF
MTGYADLETAISALKLGASDFILKPFNLEQMLQAVQ

>VCLMA_A1428_HK_Classic|Vibrio_cholerae_LMA3984-4|Pair_VCLMA_A1427|HisKA_246-286/VCLMA_A1427_RR_OmpR|Vibrio_cholerae_LMA3984-4|Pair_VCLMA_A1428|Response_reg_3-113
------GNLSHALKTPLSVLKNEVAQLNDLRSQLQPSVEQIQQQIDR-----------------ILVVED
DVQLGQQILSALEQTGW-VPELAQDGIDALYRATAEEWDVIVLDLGLPKLDGLTVLKGIRDENINTPVVI
LSARDTLTQRVEGLNAGADDYLTKPFEMVELIARIR

>VCLMA_A1671_HK_Classic|Vibrio_cholerae_LMA3984-4|Pair_VCLMA_A1672|HisKA_374-437/VCLMA_A1672_RR_NtrC|Vibrio_cholerae_LMA3984-4|Pair_VCLMA_A1671|Response_reg_4-114
-LGQMSASISHELNNPLAAIRSFADNGRRKPERAEENLSRISALTERMAKISEQLKSFARK---VFLIDD
ESDIRIALAQSFELADL-NAQFFASVEEALLAIKAQGPLVIVSDICLPGLSGQNLLSSVLHQDSELPVIL
ITGHGDISMAVKAMHDGAYDFIEKPFAPERLIDTV-

>VCLMA_A1869_HK_Classic|Vibrio_cholerae_LMA3984-4|Pair_VCLMA_A1868|HisKA_125-187/VCLMA_A1868_RR_NtrC|Vibrio_cholerae_LMA3984-4|Pair_VCLMA_A1869|Response_reg_6-115
SLGRMVASLAHQVRTPLSSAMLYAANLAAPPATRERFQSKLVDRLHDLEKQVNDMLLFAKGG--VLIVED
DEGLREALIDTLALAGY-EWLEADCAEDALLKLKSHSVDIVVSDVQMAGMGGLALLRSIKQHWPNLPVLL
MTAYANIQDAVSAMKDGAIDYMAKPFAPEVLLNMV-

>VCLMA_A2383_HK_Classic|Vibrio_cholerae_LMA3984-4|Pair_VCLMA_A2382|HisKA_248-307/VCLMA_A2382_RR_OmpR|Vibrio_cholerae_LMA3984-4|Pair_VCLMA_A2383|Response_reg_4-112
-QQRLLSDISHELRSPLTRLRMANALAMRK-LGSSSELERIDTEAQRLEQMIGDLLALSRMQ--ILLIDD
DTELTSLLTEVLQYEGF-EISQANDGEAGLAAVSDE-IDLILLDVMMPKLNGMETLKRLREKW-ATPVLM
LTAKGEEIDRVIGLELGADDYLPKPFSDRELLARIR

>VCLMA_A2403_HK_Classic|Vibrio_cholerae_LMA3984-4|Pair_VCLMA_A2404|HisKA_227-280/VCLMA_A2404_RR_OmpR|Vibrio_cholerae_LMA3984-4|Pair_VCLMA_A2403|Response_reg_7-117
---LLMAGISHDIRTPLTRIRLATEMM---SPEDSYLAESIISDTEECNQIISQFMDY------VLVVDD
DARLRALLERYLSEQGF-QVRSVANGEQMDRLLTRENFHLMVLDLMLPGEDGLSICRRLRNSNNMIPILM
LTAKGDEIDRIVGLEVGADDYLPKPFNPRELLARIK

>VCLMA_A2438_HK_Classic|Vibrio_cholerae_LMA3984-4|Pair_VCLMA_A2439|HisKA_135-188/VCLMA_A2439_RR_NtrC|Vibrio_cholerae_LMA3984-4|Pair_VCLMA_A2438|Response_reg_8-116
----LVRGLAHEIKNPLGGLRGAAQLLERPDPALMEYTQIIIEQADRLRGLVDRLLGPQR----VWVVDD
DSSIRWVMEKTLSSAHI-KCETFADAESVLLALERETPDVLVSDIRMPGMDGIALLNQVHQRTPELPVII
MTAHSDLDAAVNAYQQGAFEYLPKPFDVDETLTLV-

>PSE_0571_HK_Classic|Pseudovibrio_sp._FO-BEG1|Pair_PSE_0570|HisKA_319-385/PSE_0570_RR_OmpR|Pseudovibrio_sp._FO-BEG1|Pair_PSE_0571|Response_reg_1-97
--STFASHAAHELKSPVTATKGAVELLLESKDQRTRFLNNILQDSNRLSALLDRLRHLARADN-------
--------TFAIEKANY-NTIIAENGFEAVACFKQQPVDLIILDIGMPEMDGFEVCREIRKHS-EVPILF
LSARDEEIDRILGLEMGGDDYVTKPFSPRELVARI-

>PSE_0579_HK_Classic|Pseudovibrio_sp._FO-BEG1|Pair_PSE_0580|HisKA_209-271/PSE_0580_RR_PrrA|Pseudovibrio_sp._FO-BEG1|Pair_PSE_0579|Response_reg_12-121
---GLATAAAHELGTPLGTIYLTAKELSTKGDPLREDAELVYSQAARCREILKKLTSLSS-----LIVDD
DRAFQQRLERAMQKRGF-HTETADGVREALSKVAAQAPDYAVVDMRLEDGSGLDVVEAIRMKKPDARAII
LTGYGNIATAVTAVKLGAIDYLAKPADADDILAAL-

>PSE_0642_HK_Classic|Pseudovibrio_sp._FO-BEG1|Pair_PSE_0640|HisKA_371-436/PSE_0640_RR_OmpR|Pseudovibrio_sp._FO-BEG1|Pair_PSE_0642|Response_reg_13-122
---SFAADVAHELKNPLTSLRSAVETLLAKTEQSRELLDVIQHDVKRLDRLITDISEASRIDA-IALVDD
DRNILTSVSIALEAEGY-RVQTYTDGTVALEGLQADPPDLAIFDIKMPRMDGMELLRRFRQMS-DLPVIF
LTSKDDEIDELFGLKMGADDFIRKPFSQRLLVERVK

>PSE_1873_HK_Classic|Pseudovibrio_sp._FO-BEG1|Pair_PSE_1874|HisKA_245-302/PSE_1874_RR_OmpR|Pseudovibrio_sp._FO-BEG1|Pair_PSE_1873|Response_reg_8-116
-QKRMLASISHDLRTPATRLRLRLEQIESL-HDVEEMTRLIAASLDR------------------LIVDD
DEEIASLTADFLKDRGY-TVFTANSAEEAMELLDTNHIDLMVLDIMLPGENGLTLCQRVRQTS-KMPIII
ISAITGDTERIVGLELGADDYLEKPFNPRELQARI-

>PSE_2175_HK_Classic|Pseudovibrio_sp._FO-BEG1|Pair_PSE_2176|HisKA_376-440/PSE_2176_RR_NarL|Pseudovibrio_sp._FO-BEG1|Pair_PSE_2175|Response_reg_18-128
----LAGSLAHDLKQPLGAISTFAHSLRKDEETLQKQLTRISEQANRASDFINSMRSF------IIIIDD
DDAMREALVCLVESVGL-KAVDFERADDFLQSDLRPCVGVIITDMRIPGTSGLGLLEKLRASGQHLPVIV
ISAFANLRDGVRAMSLGAVDVLEKPFDEQSLLDKL-

>PSE_2406_HK_Classic|Pseudovibrio_sp._FO-BEG1|Pair_PSE_2407|HisKA_283-339/PSE_2407_RR_OmpR|Pseudovibrio_sp._FO-BEG1|Pair_PSE_2406|Response_reg_8-117
-RTRMLAAISHDLRTPITSLRIRAEFIED-----DEDRERMIATLDEMQAMVEETLAFTREDS-ILIVDD
HRDIRESLARYLTKNNM-RTTVAESAAAARKVLKNSSIDLVVLDIMMPGEDGLSLCRHLVETN-QAPVIL
LTAMAEDTDRVVGLEIGADDYVTKPFNPRELLARIR

>PSE_2487_HK_Classic|Pseudovibrio_sp._FO-BEG1|Pair_PSE_2486|HisKA_242-307/PSE_2486_RR_OmpR|Pseudovibrio_sp._FO-BEG1|Pair_PSE_2487|Response_reg_1-110
---EVSDNIAHDLKTPLTRMRGRVEAALRNAKEGRECLEDTLVETDELINTFNALLRIARVEAG-LIIED
DREAADYLLKALKEAGH-SPDHADNGEDGLELAISNTWDVLVVDRMLPKRDGLSIIETLRASGDETPVLI
LSALSQVDDRVTGLRAGGDDYLPKPYAFSELLARV-

>PSE_2893_HK_Classic|Pseudovibrio_sp._FO-BEG1|Pair_PSE_2894|HisKA_222-284/PSE_2894_RR_OmpR|Pseudovibrio_sp._FO-BEG1|Pair_PSE_2893|Response_reg_3-111
--QRFIDDAAHEIRTPLTVVKAQCQVIERLDEPTKLRFDNIIEGVDRATHLAAKLLEHARAG--VLLVED
ERLIADAIKAFLERHEF-IVDWVDDGLLAEDALRTGEFDLVILDLGLPGQDGLEFLRAVRDDKADVPILI
LSARETTKNRIDGLNLGADDYLTKPFDMEELLAR--

>PSE_3275_HK_Classic|Pseudovibrio_sp._FO-BEG1|Pair_PSE_3274|HisKA_482-551/PSE_3274_RR_NtrC|Pseudovibrio_sp._FO-BEG1|Pair_PSE_3275|Response_reg_5-113
---DVARRIAHEIKNPLTPIQLSAERIRRDRKVFDQCVDTIIRQVGDIGRMVDEFSSFARM---ILIVDD
EADIRELIAGILEDDGY-NTRTAGDSDAALAAIADRRPSLIILDIWLMGLDGLEVLEVIKKENPDLPVVI
ISGHGNVETAVSAIKKGAYDYIEKPFKADKLVL---

>PSE_3277_HK_Classic|Pseudovibrio_sp._FO-BEG1|Pair_PSE_3276|HisKA_150-205/PSE_3276_RR_NtrC|Pseudovibrio_sp._FO-BEG1|Pair_PSE_3277|Response_reg_6-115
----LAAMLAHEIKNPLSGIRGAAQLLEQASEDDRSLTRLIMEETDRIVKLVDRMEVFS-----ILVADD
DSAIRTVLNQALSRAGY-TVRLTSNATTLWRWVSSGEGDLVISDVVMPDENAFDVLPRIRKLRPELPVII
MSAQNTFMTAIKASEQGAYEYLPKPFDLKELTG---

>PSE_4425_HK_Classic|Pseudovibrio_sp._FO-BEG1|Pair_PSE_4424|HisKA_257-311/PSE_4424_RR_OmpR|Pseudovibrio_sp._FO-BEG1|Pair_PSE_4425|Response_reg_14-122
-RTTMLAGVSHDLRTILTRFRLQLALL-----PQSPEADALRKDVDEMNRMLEDYLSFSK----ILLIDD
DSRIRDLLNRFLGENGF-RVTVAKDAEEARRRLSGLEFDLLILDVMMPGESGIELAKDLRRSK-AVPILM
LTARSEIEDRIEGLEAGVDDYVSKPFEPRELLLRI-

>PSE_4501_HK_Classic|Pseudovibrio_sp._FO-BEG1|Pair_PSE_4502|HisKA_238-299/PSE_4502_RR_OmpR|Pseudovibrio_sp._FO-BEG1|Pair_PSE_4501|Response_reg_11-121
---SFLRHASHELRTPITIISGNASVMEKTDDKQRKVTERIKRASHSMQTIVATLLWLGREQE-VLLIED
DMDLAATVGDYLSFENI-ECDYAFNGQVGLDSALKNQYDLILLDLTLPKVDGLTVCEQLRAQNVTCPILM
LTARDAVSDRVAGFEAGADDYLIKPFAFPELAVRI-

>PSE_4934_HK_Classic|Pseudovibrio_sp._FO-BEG1|Pair_PSE_4933|HisKA_379-437/PSE_4933_RR_NtrC|Pseudovibrio_sp._FO-BEG1|Pair_PSE_4934|Response_reg_11-121
-LGEMSAAISHEFNQPLGAIRTHSENAQVKSDRALKSLGKIVAMVERMAAISQ-----------ILLVDD
DEDMREALVEGLELADY-HVVPFSRAEEALEHITHEFYGVLVSDIRMPKMGGFDLMKAAFEIDSALPVVL
ITGHGDVPLAVEAMRAGAYDFKEKPFPVSGLVAVV-

>PSE_4983_HK_Classic|Pseudovibrio_sp._FO-BEG1|Pair_PSE_4984|HisKA_230-289/PSE_4984_RR_OmpR|Pseudovibrio_sp._FO-BEG1|Pair_PSE_4983|Response_reg_13-122
--QTFLRYASHELRTPITVIAGNISLLKSSDPEDAVPVERIQRANLNMRIIVETLLWLGRES---LLIED
DLDLAGTISDVLKMHGI-SCDHAYNGEAGLEFAREGYFDVIILDLTLPKMDGLTVCETLRSEGIDRPVLM
LTARDELSDKLAGFEAGTDDYLVKPFAFEELVVRI-

>BAST_0947_HK_Classic|Bifidobacterium_asteroides_PRL2011|Pair_BAST_0946|HisKA_134-198/BAST_0946_RR_OmpR|Bifidobacterium_asteroides_PRL2011|Pair_BAST_0947|Response_reg_14-121
MRRDMVANVSHELRTPVSALQAMVENMADVTEPTPANLEGILEQTHRLSDLIAFLLDLSRMEAGILVVED
EPTLATAIAQRITAEGW-TARVASDGASAVQAASQIKPDLVIMDIMLPVMDGLEATKRIVAER-PVPVLI
LTARDDEADKVTGLGAGADDYMTKPFSMRELIAR--

>BAST_1087_HK_Classic|Bifidobacterium_asteroides_PRL2011|Pair_BAST_1088|HisKA_320-389/BAST_1088_RR_OmpR|Bifidobacterium_asteroides_PRL2011|Pair_BAST_1087|Response_reg_11-119
-MKQFVSDASHELRTPLAAIHGYAELYRML-ERADKSIQHIEDSSTRMTVLVTDLLSLARLDEG-VVVDD
EPSIRDLLVASLHFAGF-AVETAASGSEAIQVIERIQPDLIVLDVMLPDIDGFTVTSRIRQAGIDAPVLF
LTARDDTQDKVMGLTVGGDDYVTKPFSLEEVVARIK

>BAST_1142_HK_Classic|Bifidobacterium_asteroides_PRL2011|Pair_BAST_1143|HisKA_81-142/BAST_1143_RR_OmpR|Bifidobacterium_asteroides_PRL2011|Pair_BAST_1142|Response_reg_4-112
--RQMLTNLTHDIKTPLTVARGYAQLLKE-GSADQEQLGKILNNLQSVDHYLHYLMDFNLIQ--ILVVED
QEDIQSLLKDVLG-ETY-RIIQATTGAQALARFQQEEPDLILLDLMLPVVTGDSVLKAIRHMS-SVPVII
LTAIQDKTRTVSLLEQGANDYVTKPFDIDELRARVQ

>BAST_1585_HK_Classic|Bifidobacterium_asteroides_PRL2011|Pair_BAST_1586|HisKA_276-325/BAST_1586_RR_OmpR|Bifidobacterium_asteroides_PRL2011|Pair_BAST_1585|Response_reg_19-127
SQRRQVAALAHDLKTPLTIMRGNADLLEELNQEQQSYLDSIEDAIREMAD--------------ILVVDD
DPRITTLLMAALSKDGY-AVTVVNESRKVVS-MDLSSVDLILCDVMMPHMDGFALLAAIRERV-SCPIVF
LTAKTDEDSAVLAYGLGADDYIRKPFGIAELRAKV-

>Chro_0524_HK_Classic|Chroococcidiopsis_thermalis_PCC_7203|Pair_Chro_0523|HisKA_206-271/Chro_0523_RR_OmpR|Chroococcidiopsis_thermalis_PCC_7203|Pair_Chro_0524|Response_reg_3-113
-LQRFTADASHELRAPLAAILSNAQVLLADTNSPRQRLENIVDLSKSMSTLIGNLLFLARHEG-ILLVED
DPAQLEPIHAALSQAGH-TVDTAKDGETAQWLITQKDYDLLIVDWMLPKVSGVSLCQQYRQTGKTAPVLL
LTAKDTIADKVVGLDAGADDYLVKPIDLLELLARV-

>Chro_0563_HK_Classic|Chroococcidiopsis_thermalis_PCC_7203|Pair_Chro_0564|HisKA_261-324/Chro_0564_RR_OmpR|Chroococcidiopsis_thermalis_PCC_7203|Pair_Chro_0563|Response_reg_4-114
SQRNFINDASHELRTPITIIRGHLELMGDDPQEREETVALVTDELDRMSRFVDDLLLLAKAEQ-ILIVED
EPRISAFIEKGLKANGY-TVSVVRDGDEALLVANSKDFDLMILDIGLPRQDGWTILSTLRGQGEYLPIVI
LTARDDVNDKVAGLEGGADDYMTKPFRFEELLARVR

>Chro_0875_HK_Classic|Chroococcidiopsis_thermalis_PCC_7203|Pair_Chro_0874|HisKA_252-317/Chro_0874_RR_OmpR|Chroococcidiopsis_thermalis_PCC_7203|Pair_Chro_0875|Response_reg_29-138
-LRQFLADVSHELRTPLTVIGGYADLLLRTPEENTRLLRAMRREINRTERLVRDLLLLVRSD--VLVVDD
EQSIIDSIELGLRYEGF-EVRSVQRGYAAIDVASAWSPQLVILDGNLPDLDGFNVCRQIRRQS-DVLIIL
LTVRDDLADKIKGLELGADDYLTKPFHFSELLARIR

>Chro_1272_HK_Classic|Chroococcidiopsis_thermalis_PCC_7203|Pair_Chro_1271|HisKA_401-468/Chro_1271_RR_CheY|Chroococcidiopsis_thermalis_PCC_7203|Pair_Chro_1272|Response_reg_8-129
MKSEFLANTSHELRTPLNAIIGCIRLVRDDRTEELEFLARADEAAIHLLGIINDLLDIARIEAGILLVED
DSGDVQLTKLALEESKM-SVNVVEDGVEALALLRKEGPDIILLDLNLPKKDGREVLAEIKADPKRIPVIV
LTASQAETDILNAYNLNANCYIIKPVDFDRFVKIV-

>Chro_1434_HK_Classic|Chroococcidiopsis_thermalis_PCC_7203|Pair_Chro_1433|HisKA_192-253/Chro_1433_RR_OmpR|Chroococcidiopsis_thermalis_PCC_7203|Pair_Chro_1434|Response_reg_21-136
-RDRWVSDLAHELKTPLTSILLVVENLQQLEPPYKLWVDRLLPEVERLISLVQNWLELSQLE--ILVVED
ENLIREMLVMALEAEGF-AIATAADGRTALTLLQSSEFDLVILDLMLPQINGLDICRLLRHQGNQVPILI
LSAKGSETDRVLGLEVGADDYLTKPFSMRELVAR--

>Chro_2220_HK_Classic|Chroococcidiopsis_thermalis_PCC_7203|Pair_Chro_2219|HisKA_276-344/Chro_2219_RR_NarL|Chroococcidiopsis_thermalis_PCC_7203|Pair_Chro_2220|Response_reg_16-128
-LEDLISALSHDLRTPLLATRNTLRPMLNVDETWREILEEYRQSNEQLLKLVDNLLDVSRYEAGILLVED
HALMRRGMKGQFAEPDFCVVGEAADGRVAVQLAAELEPDVVLMDIDLPVMDGIAATQQIKSDRPTTRILA
LSAFDNDTQVMGMLAAGADGYCLKTIEWEQLLAVI-

>Chro_3032_HK_Classic|Chroococcidiopsis_thermalis_PCC_7203|Pair_Chro_3033|HisKA_209-274/Chro_3033_RR_OmpR|Chroococcidiopsis_thermalis_PCC_7203|Pair_Chro_3032|Response_reg_3-115
--QQFTADAAHELRTPLAALSATVESALRPEPEAREILQTVNRQNQRLTALVADLLLLSRMER-VLLVED
EPDLGTAIKRTLNQEKY-VVDLVFNGTEAWDYLENQQYTLAIFDWLLPGMSGIDLCKRLRRQNSPLPVLM
LTAKDSVEDRVAGLSAGADDYLVKPFSMAELLARVK

>Chro_3172_HK_Classic|Chroococcidiopsis_thermalis_PCC_7203|Pair_Chro_3171|HisKA_106-173/Chro_3171_RR_NarL|Chroococcidiopsis_thermalis_PCC_7203|Pair_Chro_3172|Response_reg_7-119
-REDFASTLTHDLKTPLLGAIETLKAWEQVTPTHYKILEKMIRSHQSTLQLVETLLDVYRNDT--LLVED
DELFRLGLEVKLQESGIEIVAEAEDGETAVEMVQRHALDVVLLDVGLPGIGGVEACRQIKQQNPQLPVLV
LTSHSQKSLIARLIAAGAAGYCLKGIAAETLILAI-

>Chro_3314_HK_Classic|Chroococcidiopsis_thermalis_PCC_7203|Pair_Chro_3315|HisKA_205-270/Chro_3315_RR_OmpR|Chroococcidiopsis_thermalis_PCC_7203|Pair_Chro_3314|Response_reg_3-113
-LQRFTSDASHELRAPLAAVMSNAQVGSKDPSQQRLRFEKIVKVAKSMEALIGQLLFLARHEG-ILLVED
DSEQLEPLQTALTEAGH-IVDGVDDGAMAQWLLSQKDYDLLILDWMLPEVSGVSLCRQYRQTGKTSPVLM
LTAKDTTPDKITGLDAGADDYLVKPIDILELLARV-

>Chro_3366_HK_Classic|Chroococcidiopsis_thermalis_PCC_7203|Pair_Chro_3367|HisKA_193-255/Chro_3367_RR_OmpR|Chroococcidiopsis_thermalis_PCC_7203|Pair_Chro_3366|Response_reg_3-113
----FTANASHELRSPLTVIKSNIGLILNH-AADKKRIAAIAWAADQMTNLIEDLLFLARSDQ-ILVVED
NELIAETLADVLQDQHY-VVDIALDGEAGWQQAEAFDYDLILLDLMLPKLDGISLCKRLRSSGYGKPILM
LTARDSSADKIVGLDSGADDYVIKPFDVNELAARIR

>Chro_5393_HK_Classic|Chroococcidiopsis_thermalis_PCC_7203|Pair_Chro_5392|HisKA_528-594/Chro_5392_RR_CheY|Chroococcidiopsis_thermalis_PCC_7203|Pair_Chro_5393|Response_reg_12-133
-LKKFAYVASHDLQEPLNQVANYVQLLEMLDADAKEFINFAVEGVSLMQTLIDDVLAYSKVE--IFLVED
NRADVRLIEEALKSSVPHQVMSVRDGVNAIAFLRQEGPDLILLDLNLPKKDGREVLAEIKADPKSIPVVV
LTTSRNDEDIAHSYALHVNCYITKSRNLSQLFQIV-

>R0052_00505_HK_Classic|Lactobacillus_helveticus_R0052|Pair_R0052_00500|HisKA_377-444/R0052_00500_RR_OmpR|Lactobacillus_helveticus_R0052|Pair_R0052_00505|Response_reg_5-114
SQRQFVSNVSHELRTPLTSLQAYIEALNEDPEIAPKFLEVTQQETSRMIRMINDLLSLSRMDRGILVVDD
EKPISDIIKFNLTKEGF-DVDTAYDGEEAVKKVDEYDPDLMILDLMLPKKDGLEVAREVRQTH-DMPIIM
VTAKDTEIDKVLGLEMGADDYVTKPFSNRELVARVK

>R0052_03465_HK_Classic|Lactobacillus_helveticus_R0052|Pair_R0052_03460|HisKA_272-338/R0052_03460_RR_OmpR|Lactobacillus_helveticus_R0052|Pair_R0052_03465|Response_reg_4-113
-QKQFVGDVSHELRTPVAVIEGHLNMLERDPQILDESIKASLQEADRMKHLIQEMLDLTRAEQ-ILIIED
EKNLARFVELELQHENY-ETVVENNGRKGLEDALNQDFDAILLDLMLPDLNGLEIARRVRQVK-TTPIIM
MTARDSVIDRVSGLDHGADDYIVKPFAIEELLARL-

>R0052_07985_HK_Classic|Lactobacillus_helveticus_R0052|Pair_R0052_07990|HisKA_253-319/R0052_07990_RR_OmpR|Lactobacillus_helveticus_R0052|Pair_R0052_07985|Response_reg_3-115
-RDQFMADAAHEMRTPLTTINGILEGLQYPEESKPKSIDLMQRETKRLVRLVNENLDYEKIRN-ILMVED
DNSVAEMMGMFFKKEGW-QQDIAVDGVEAVDMFKENAYDLITLDLNLPKKDGIQVAKEVRAISPTVPIIM
LTARGSESDQVLGLGIGADEYVTKPFSPIALIARIK

>R0052_10600_HK_Classic|Lactobacillus_helveticus_R0052|Pair_R0052_10605|HisKA_153-218/R0052_10605_RR_OmpR|Lactobacillus_helveticus_R0052|Pair_R0052_10600|Response_reg_3-113
SKDELITNVSHDIRTPLTSIIGYLGLLKSSPEDQQKYVDIAYTKAEQMKSLANDLFEYTTLK--ILVVDD
DKEIVELLSIYLKNEGYEPIA-AYSGKEAITKLTTPDIALMILDIMMPNMSGIEVIKEVRKDS-DIPIII
VSAKTGDMDKIQGLITGADDYVSKPFNPLEVMARV-

>Balat_0341_HK_Classic|Bifidobacterium_animalis_subsp._lactis_DSM_10140|Pair_Balat_0342|HisKA_156-218/Balat_0342_RR_OmpR|Bifidobacterium_animalis_subsp._lactis_DSM_10140|Pair_Balat_0341|Response_reg_4-112
-RRDFVTNVSHELKTPVGAIMLLAETIDDDVDMIRHFAARIGVEAKRLDGLVRRLIELGRMH--ILVVED
EPSYLDPLLYQLTREGY-EAHGAATGEEAWELYEEMEFDLVLLDLMLPGISGTTLCRRMHELR-RVPIIM
VTAKSTENDVIVGLEIGADDYVTKPYSFRELLARI-

>Balat_0660_HK_Classic|Bifidobacterium_animalis_subsp._lactis_DSM_10140|Pair_Balat_0659|HisKA_300-369/Balat_0659_RR_OmpR|Bifidobacterium_animalis_subsp._lactis_DSM_10140|Pair_Balat_0660|Response_reg_2-110
-MRQFVSDASHELRTPLAAIHGYAELYKML-ERADDAISHIESSSSRMTVLVEDLLSLARLDEG--VVDD
EPSIRELLVASLHFAGY-EVETAASGSEAIEVISRTKPDMIILDVMLPDIDGFTVTRRIRQEGITAPVLF
LTARDDTQDKVMGLTVGGDDYVTKPFSLEEVVARIR

>Balat_0997_HK_Classic|Bifidobacterium_animalis_subsp._lactis_DSM_10140|Pair_Balat_0996|HisKA_135-198/Balat_0996_RR_OmpR|Bifidobacterium_animalis_subsp._lactis_DSM_10140|Pair_Balat_0997|Response_reg_14-123
-RRDMIANVAHELRTPVSALQAMVENMADV-EPNEKNMESILAQTHRLTDLISFLLDLSRIEAGILVVED
EPTLATAIAQRLTNEGW-TARVAGDGATAVKAADKLHPDLIIMDLMLPVMDGIEATKRIEAQH-PIPVLM
LTARDDEADVVIGLGVGADDYMSKPFSMRELVARVR

>LEGAS_0309_HK_Classic|Leuconostoc_gasicomitatum_LMG_18811|Pair_LEGAS_0308|HisKA_377-444/LEGAS_0308_RR_OmpR|Leuconostoc_gasicomitatum_LMG_18811|Pair_LEGAS_0309|Response_reg_4-113
-RRMFVSNVSHELRTPLTSVRSYVDALAEDPEMAQNFLGVVQDETQRMIRMINDLLALSRLDQGILVVDD
EKPISDIIKFNLTKEGY-EVVTAADGQEALTVFNEEKPDLVLLDQMLPEIDGVEVLRQIRSKS-ETPVIM
VTAKDSEIDKVLGLEMGADDYVTKPFSNRELVARVK

>LEGAS_0380_HK_Classic|Leuconostoc_gasicomitatum_LMG_18811|Pair_LEGAS_0379|HisKA_205-272/LEGAS_0379_RR_OmpR|Leuconostoc_gasicomitatum_LMG_18811|Pair_LEGAS_0380|Response_reg_7-116
-QQDFVNNAAHELRTPMAVIQGKLENMTRTVREQSDAIILSLSEVRRLTSLTNNMLTLAKSGS-ILLIED
DVNLADNIVGFLE--DFADVNVVNNGLDGEFEGQESPYDLIISDLMLPGENGFEVIKYLRKNGIETPVLI
LTAKSSLDDKIEGFNVGADDYLTKPFYREELLVRV-

>LEGAS_1403_HK_Classic|Leuconostoc_gasicomitatum_LMG_18811|Pair_LEGAS_1404|HisKA_134-200/LEGAS_1404_RR_OmpR|Leuconostoc_gasicomitatum_LMG_18811|Pair_LEGAS_1403|Response_reg_4-113
-QQQFVSDVSHELRTPVAIVKGHMDLLNREPDVLNDSIVSSLSEMQRMENLINEMLNLTRAEQ-VLIVED
EENLAKFVGLELKHEGY-EVETVLDGRSGLDAALENNYDVILLDLMLPELNGLEVARRLRESK-KTPIIM
MTARDSVIDRVSGLDYGADDYLVKPFAIEELLARIR

>LEGAS_1626_HK_Classic|Leuconostoc_gasicomitatum_LMG_18811|Pair_LEGAS_1627|HisKA_135-202/LEGAS_1627_RR_OmpR|Leuconostoc_gasicomitatum_LMG_18811|Pair_LEGAS_1626|Response_reg_3-113
SKDEMITNISHDLRTPLTAIIGYLGLVEMSSAEKAKYIHTAYDRSNQMKVLVEDLFAFSQTQ--ILVVDD
DIEIAELLEIYLKNEGY-EPVMASDGKEAISKLNTNPIALMVLDVMMPNMNGLEVVKIVRKDS-RIPILM
LSAKSGDMDKIQGLITGADDYVTKPFNPLEVMARV-

>KHP_0038_HK_Classic|Helicobacter_pylori_51|Pair_KHP_0037|HisKA_167-219/KHP_0037_RR_OmpR|Helicobacter_pylori_51|Pair_KHP_0038|Response_reg_5-116
---HFLKNTTHELNTPMSTLVLSLKTLED-----NQQHHRIKIAIQRMSFLYR-----------IFLLED
DYLLSESVKEFLEHLGY-EVSCAFSGKEAYERLSVERFNLLLLDVQVPEMNSLELFRRIKNDFISTPVIF
ITALQDNATLKNAFNLGASDYLKKPFDLDELEARIK

>KHP_0162_HK_Classic|Helicobacter_pylori_51|Pair_KHP_0163|HisKA_204-265/KHP_0163_RR_OmpR|Helicobacter_pylori_51|Pair_KHP_0162|Response_reg_4-113
-RVLFLRSIMHELRTPITKGKILSSMLKER---FSSHLNMLIEQFARIEQL-------------VLMIED
DIELAEFLSEFLLQHGI-HVTNYDEPYTGISAANTQNYDLLLLDLTLPNLDGLEVCRRISKQK-HIPIII
SSARSDVEDKIKALDYGADDYLPKPYDPKELLARIQ

>KTR9_0739_HK_Classic|Gordonia_sp._KTR9|Pair_KTR9_0738|HisKA_259-328/KTR9_0738_RR_OmpR|Gordonia_sp._KTR9|Pair_KTR9_0739|Response_reg_15-125
-MRRFVADASHELRTPLTSIKGFAELYSQL-PDVTDAMRRIDDEAGRMNLLVEDLLMLARLDA-VLVVDD
EENIRQLLSVSLKFQGY-EVETAADGPAALDRCRAAKPDVLVLDVMMPGMDGFGLLRRLRADGVEAPALF
LSARDTVEDKINGLTIGGDDYVTKPFSLEEVVARL-

>KTR9_0897_HK_Classic|Gordonia_sp._KTR9|Pair_KTR9_0898|HisKA_131-196/KTR9_0898_RR_OmpR|Gordonia_sp._KTR9|Pair_KTR9_0897|Response_reg_4-113
-RRDFVANVSHELKTPVGAIGLLAEALLEDTDSVQHFSRRVVGETKRMGNMVSELLALSRLQDGVLIVED
EESLADPLAFLLRKEGF-EASVITDGAQALSTFDRVSPDIVLLDLMLPGMSGTEICKALRTRS-NVPVIM
VTARDSEIDKVVGLELGADDYVTKPYSARELIARIR

>KTR9_1119_HK_Classic|Gordonia_sp._KTR9|Pair_KTR9_1120|HisKA_171-234/KTR9_1120_RR_OmpR|Gordonia_sp._KTR9|Pair_KTR9_1119|Response_reg_6-113
AQRRLVADTAHALRNPLAAVRFRLDTLGLLTGRALESHQKTLVEIDRLDRIVEDLLVLATAEA-IAVVED
DDGVGDALVDALIEVGH-EPRRMRRGADLL--LGHRGFDLALLDLGLPDEDGLTVLRRLRTVS-DIPVVV
LTARQDERSVVRALRGGADDYVVKPARLGELMARL-

>KTR9_1311_HK_Classic|Gordonia_sp._KTR9|Pair_KTR9_1310|HisKA_275-347/KTR9_1310_RR_OmpR|Gordonia_sp._KTR9|Pair_KTR9_1311|Response_reg_3-113
-QARLVADAGHELRTPLTSLRTNLELLIAPEDDMIELRADVVAQIEELSTLVGDLVDLAREDA-ILVVDD
DRAVRESLRRSLTFNGY-SVETAGDGIEALEKILADRPDVVILDVMMPRLDGLEVCRRLRSAGDDLPILV
LTARDSVSERVSGLDAGADDYLPKPFALEELLARL-

>KTR9_1782_HK_Classic|Gordonia_sp._KTR9|Pair_KTR9_1781|HisKA_213-275/KTR9_1781_RR_OmpR|Gordonia_sp._KTR9|Pair_KTR9_1782|Response_reg_4-114
--REVAGDASHQLRSRLTAIQLRLEELTLV-TEAEAALDQIERLACELDDLVE-----------VLLAED
DAAIAEPLARALTREGY-GCEVVSTGADALEKALDTRYELLILDLGLPVLDGLEVCRRVRAQRPALAVLM
LTARTDEVDFVVGLDAGADDYVGKPFRLAELLARVR

>KTR9_3611_HK_Classic|Gordonia_sp._KTR9|Pair_KTR9_3612|HisKA_297-363/KTR9_3612_RR_OmpR|Gordonia_sp._KTR9|Pair_KTR9_3611|Response_reg_5-114
-QRQFTSDVSHELRTPLTTVRMASDVLGRLDPVRKRSVELLDKELDRFETLLNELLEISRHDAGILVVDD
DAALAEMLTIVLRGEGF-EPFVVGDGTQALTAVREIRPDLVLLDLMLPGMNGIDVCRVLRADS-GVPIVM
LTAKSDTVDVVLGLESGADDYMVKPFKPKELVARVR

>KTR9_4019_HK_Classic|Gordonia_sp._KTR9|Pair_KTR9_4018|HisKA_615-682/KTR9_4018_RR_OmpR|Gordonia_sp._KTR9|Pair_KTR9_4019|Response_reg_8-117
-RRALLSAVGHDLRTPLAAAKAAVSSLRSSPEDTAELLATVDESVDHLTSLVGNLLDSSRLAAGVLVVDD
EPQLLRALRINLNARGF-AVTTAATGAAALAAAARENPHVVVLDLGLPDIDGLTVLEGLRGWT-TVPVIV
LSARTDAADKVVALDSGADDYVTKPFGMEEFLARL-

>KTR9_4565_HK_Classic|Gordonia_sp._KTR9|Pair_KTR9_4564|HisKA_290-352/KTR9_4564_RR_OmpR|Gordonia_sp._KTR9|Pair_KTR9_4565|Response_reg_4-114
-QRQFVDDAGHELRTPITVVRGHLELLPDDPEERRKTLDLVDSELGRMGRIVGDLLLLAKSEQ-VLIAED
DARIASFIGNGLRAAGY-STEHVSDGLSALEAVRGGGFDMVVLDIGLPSMDGFDVLYCMRGEGITTPVVV
LTARDSVSDTVSGLEGGANDYMTKPFQFAELLARIR

>hp2017_0169_HK_Classic|Helicobacter_pylori_2017|Pair_hp2017_0170|HisKA_204-258/hp2017_0170_RR_OmpR|Helicobacter_pylori_2017|Pair_hp2017_0169|Response_reg_4-113
-RVLFLRSIMHELRTPITKGKILSSMLKEL--PQKRHLNTLIEQFARIEQL-------------VLMIED
DIELAEFLSEFLLQHGI-HVTNYDEPYTGISAANTQNYDLLLLDLTLPNLDGLEVCRRISKQK-HIPIII
SSARSDVEDKIKALDYGADDYLPKPYDPKELLARIQ

>Cenrod_0668_HK_Classic|Candidatus_Symbiobacter_mobilis_CR|Pair_Cenrod_0669|HisKA_215-281/Cenrod_0669_RR_OmpR|Candidatus_Symbiobacter_mobilis_CR|Pair_Cenrod_0668|Response_reg_7-119
MRREFLANVAHEIRTPLTVLSGFVETLQTNKAERQRCLVWMEKQTLRMRHLVEDLLVLSSLEE-ILLVED
EEAIAELLGVHLRHAGY-RAVWARDGACAQARIEEAVPDAILLDWMLPGDSGLTWARRWRAQPRSVPILM
LTARGEEADKVMGLDAGADDYIAKPFSMRELLARVR

>Cenrod_0901_HK_Classic|Candidatus_Symbiobacter_mobilis_CR|Pair_Cenrod_0900|HisKA_139-196/Cenrod_0900_RR_NtrC|Candidatus_Symbiobacter_mobilis_CR|Pair_Cenrod_0901|Response_reg_6-115
-NREMFRNLAHEVKNPLGGIRGAAQLLDMASPELQEYTRVIIHEADRLQSLVDKLLAPHR----IWIVDD
DQSIRFVLEKALSRESL-VTRSFATAQEVFEALEHGGPQVLVSDIRMPGVSGLELLDRIKARHPGLPVII
MTAYSDLDSAVAAFQGGAFEYLPKPFDLQRAVELI-

>Cenrod_1032_HK_Classic|Candidatus_Symbiobacter_mobilis_CR|Pair_Cenrod_1031|HisKA_528-597/Cenrod_1031_RR_PrrA|Candidatus_Symbiobacter_mobilis_CR|Pair_Cenrod_1032|Response_reg_4-115
---EVARRLAHEIRNPLTPIQLSAERLERLDEGQRASVRTIVAQVEAMLRLVNEFRDYARLP--ILVVDD
EVGIRDLLSEILIDEGY-NVELAQNAAQARAACQRQTPDLVLLDIWMPDTDGVTLLKEWAGSGLTMPVIM
MSGHGTIETAVEATRIGAVAFLEKPIAMHKLLHAV-

>Cenrod_1204_HK_Classic|Candidatus_Symbiobacter_mobilis_CR|Pair_Cenrod_1205|HisKA_140-202/Cenrod_1205_RR_CheY|Candidatus_Symbiobacter_mobilis_CR|Pair_Cenrod_1204|Response_reg_4-118
--GTLAAGIAHDFNNLLGSIIGFAEMAGDEDTPGKRDIQQVLKASFRARDLVARLLAFARQ---ILVIDD
DEQFRAMLTQMLTQERH-RVTAATDGKMGLELLSHFTPDLIITDILMPNKDGIELILELVHKGCTIPMIA
ISGGRRSIHAQSATLMGVNATLTKPFTREDLRNAIR

>Cenrod_1231_HK_Classic|Candidatus_Symbiobacter_mobilis_CR|Pair_Cenrod_1230|HisKA_248-303/Cenrod_1230_RR_OmpR|Candidatus_Symbiobacter_mobilis_CR|Pair_Cenrod_1231|Response_reg_14-123
----MLAGISHDLRTPLGHLRLEIELA----VPDPQSRANMVRDIAQLDAIVDKFLDYARPG--ILLVDD
DSRGRELLRRYLIQQGF-DVLQAEDGAAMARLRLRETVDLIVLDLMLPGEDGLSLCKRMRADGDTTPVIM
LTAKGNDIDRIHGLEEGADDYLGKPCNPMELVARI-

>Cenrod_1474_HK_Classic|Candidatus_Symbiobacter_mobilis_CR|Pair_Cenrod_1473|HisKA_207-267/Cenrod_1473_RR_OmpR|Candidatus_Symbiobacter_mobilis_CR|Pair_Cenrod_1474|Response_reg_5-118
-QKSLLANASHELRSPLARIRMGMELLGN--AIAPPLRKELERNVAELDQLVEEILLASRLDA-ILMIED
DSRLAQMVGTYLGQSGY-GFAHAGDGRTGLDAVQATVPDLVILDLMLPDMDGLEVCRRIRTLEAQTPILM
LTAKGDPMDRIIGLEIGADDYLPKPFEPRELLARIR

>Cenrod_2383_HK_Classic|Candidatus_Symbiobacter_mobilis_CR|Pair_Cenrod_2384|HisKA_230-287/Cenrod_2384_RR_OmpR|Candidatus_Symbiobacter_mobilis_CR|Pair_Cenrod_2383|Response_reg_9-118
-RTTLFAGVSHDLRTPLARMRLALEMLRE--QPAPALIDRIDRDIEHIDALLQNVLALAR----ILVVDD
DPGLRELLASYLGANGF-AVIGVGDGVAMRAVLAEGGIDAIVLDLMLPGEDGLSLVRAVRATS-AMPILM
LSARGEELDRIVGLEVGADDYLPKPCAPRELLARL-

>Patl_0081_HK_Classic|Pseudoalteromonas_atlantica_T6c|Pair_Patl_0082|HisKA_281-360/Patl_0082_RR_OmpR|Pseudoalteromonas_atlantica_T6c|Pair_Patl_0081|Response_reg_6-115
SLGDMVAGVAHEVNTPIGLGVTASTMMLDFISEGQENLNIIYRNLNRAAELISSF---------ILIVED
EVVTRTTLKSLFEAEGY-NVFEAENGSEMHEFFENHAINLVIMDINLPGKNGLILAREVRDRK-NIGLIF
LTGRDNDVDRILGLEIGADDYLTKPFNPRELTIR--

>Patl_0217_HK_Classic|Pseudoalteromonas_atlantica_T6c|Pair_Patl_0218|HisKA_267-335/Patl_0218_RR_OmpR|Pseudoalteromonas_atlantica_T6c|Pair_Patl_0217|Response_reg_5-115
-RRVLLADLSHDLRTPLASLQGYIETLLNSKQDREHFVDVSLKNAKNLKHLIDQIFELAYLEGGILIVED
DLDIANLMRVNLLELGV-EIDHQVDGETALHQALSNEYDVILLDVMLPNMSGLDICRKIRDERPMQIIIM
LTSKNSETDRVLGLELGADDYMTKPFSVRELQARV-

>Patl_0226_HK_Classic|Pseudoalteromonas_atlantica_T6c|Pair_Patl_0225|HisKA_223-282/Patl_0225_RR_OmpR|Pseudoalteromonas_atlantica_T6c|Pair_Patl_0226|Response_reg_8-118
---LLTAGISHDLRTPLTRIRLATEML---PEAQDWLKEGIVNDIEDMNEIIDQFINYVRQDQ-ILVVDD
DMRLRSLLERYLVEQGY-QVRAAANAEQMDRMLERENFHLMVLDLMLPGEDGLSICRRLRQKENEIPIVM
LTAKGDEVDRIIGLEMGADDYLPKPFNPRELLARVK

>Patl_0423_HK_Classic|Pseudoalteromonas_atlantica_T6c|Pair_Patl_0424|HisKA_574-638/Patl_0424_RR_CheY|Pseudoalteromonas_atlantica_T6c|Pair_Patl_0423|Response_reg_18-126
-LERFAFVASHDLQEPLRKIQSFGGRIQQLSDRGHDYLTKMMNSAERMQALIKGVLSFSRIH--ILVADD
DLDDQELIQDALADNAIDKLRFVNDGEELTRFLADAKPSIILLDLNMPRKSGREALDDIKQNPKHIPVVM
FTTSDSDIDIKECHMLGCNAYLTKPNNYLDLV----

>Patl_0643_HK_Classic|Pseudoalteromonas_atlantica_T6c|Pair_Patl_0644|HisKA_185-244/Patl_0644_RR_OmpR|Pseudoalteromonas_atlantica_T6c|Pair_Patl_0643|Response_reg_3-113
--QQFASNAAHELRTPLSVLKINLHNLRKTSDSYVQRIDKLHQDTDRMIHAINQILLLSRT---ILLVED
DRSLSDALSQSLRSEGY-AVNGACTAAQALSALATGEFTIMILDLGLPDMDGLEVLRQAHRNKHSVPTLI
LTARDSMTDKITGLDSGADDYLAKPFDMQELLARL-

>Patl_0988_HK_Classic|Pseudoalteromonas_atlantica_T6c|Pair_Patl_0987|HisKA_245-312/Patl_0987_RR_OmpR|Pseudoalteromonas_atlantica_T6c|Pair_Patl_0988|Response_reg_6-116
--KRLLADISHELRSPLTRMQLAIGIAQQNTKSNEQALARIEKEAHQMEHMVAQVLMLSRLDN--LLIDD
DQALTELLQEYLSAQGY-TIHVASDGEAGLLAAKSGQYDLIILDVMLPKVDGFEVLKRLRSTH-VTPVLM
LTAKGDDFDRILGLELGADDYLAKPFNHRELSARV-

>Patl_1027_HK_Classic|Pseudoalteromonas_atlantica_T6c|Pair_Patl_1028|HisKA_133-188/Patl_1028_RR_NtrC|Pseudoalteromonas_atlantica_T6c|Pair_Patl_1027|Response_reg_8-117
--RELIRGLAHEIKNPLGGIRGAAQLLEKPSADLKEFTTMIIEQSDRLRNLVDRLL--------VWIVDD
DSSIRWVLQKALQAASI-PCFSFENPEDLLLQLQTDQPEVIVSDIRMPQMDGMALLEEVHKRYPNIPVII
MTAHSDLDSAVNAYQSGAFEYLPKPFDIDEAV----

>Patl_1528_HK_Classic|Pseudoalteromonas_atlantica_T6c|Pair_Patl_1527|HisKA_259-321/Patl_1527_RR_OmpR|Pseudoalteromonas_atlantica_T6c|Pair_Patl_1528|Response_reg_7-116
AKNRWFADISHELRTPLTILLGELDALEAIRPFGPEQIESLQQEALLLHRLVDDLYQLSMSD--ILIVED
EPKIAQILVDFLTIEGF-ATQVVHNGDEAEDAIRTKTPDCVILDLMLPGKDGLSICKDVRKFS-QVPIIM
LTARVDEIDRLMGLGFGADDYVCKPFSPREVVARV-

>Patl_2252_HK_Classic|Pseudoalteromonas_atlantica_T6c|Pair_Patl_2251|HisKA_203-270/Patl_2251_RR_OmpR|Pseudoalteromonas_atlantica_T6c|Pair_Patl_2252|Response_reg_21-131
---TFLSYASHELRTPISVIRSNVDLLRRMTEKQQITLARIERAGLTMSDLTDTLLWLSHNDE-VLLVED
DIDLASTVVDYLELESM-QCDHASNGLMGLHLIERQSYQVIILDINMPKMDGITLCKRMRELGIDTPVLM
LTARDTLDNKLEGFQAGSDDYLVKPFAMQELVARIQ

>Patl_2302_HK_Classic|Pseudoalteromonas_atlantica_T6c|Pair_Patl_2301|HisKA_235-297/Patl_2301_RR_OmpR|Pseudoalteromonas_atlantica_T6c|Pair_Patl_2302|Response_reg_8-118
-QQQLLHDVSHELRAPLARLQVSAALIEQK-SPDSRHVKQIHNDCLRIDQLIQQILDYSKLEQGILLVDD
DETLCSLLSEFLQEEGF-EVETLHSGNAATERLQSDEFDTVVLDIMMPGMSGLDVLRSVRAKR-QVPILM
LTGRGDDIDRIVGLEMGADDYLGKPCNPRELSARIK

>Patl_2841_HK_Classic|Pseudoalteromonas_atlantica_T6c|Pair_Patl_2840|HisKA_244-284/Patl_2840_RR_OmpR|Pseudoalteromonas_atlantica_T6c|Pair_Patl_2841|Response_reg_3-113
-----LSDLAHGLKTPLAVLSGNTALPDDD----------------------------------ILIVED
DSRLLTQLDTLLQTHGY-SVDLADDGAKALFLLSEHPYDLAIIDIGLPVMDGFEVIQKARKNNVSCPILI
LTARDRWQEKVEGLDAGADDYLTKPFQNEELLARVK

>Patl_3050_HK_Classic|Pseudoalteromonas_atlantica_T6c|Pair_Patl_3049|HisKA_159-225/Patl_3049_RR_NtrC|Pseudoalteromonas_atlantica_T6c|Pair_Patl_3050|Response_reg_6-115
SLGKMVASLAHQIRTPLSAAMLYAANLSSAKESRQRFSDKLLSRLRDLEGQVNDMLLFAKSGN-ILIVED
DAGLREALVDTLLLGGY-NVLAADCAERGMMMMNEEAIDLVVSDIQMGEMSGLSLLRSLKNKYPNVPVLL
MTAYATIDDAVTAMRDGATDYLSKPFAPEVLLNL--

>Patl_3412_HK_Classic|Pseudoalteromonas_atlantica_T6c|Pair_Patl_3411|HisKA_230-291/Patl_3411_RR_OmpR|Pseudoalteromonas_atlantica_T6c|Pair_Patl_3412|Response_reg_6-115
-QRQLLADLSHELRTPLTRIDMAVDFVEQ-NINPKQALERLRYEAATMRNLVEDTLTLAWLNN-ILIIED
DATLSGQVARLLEEKGF-NTHQCLDGQKGLLCALQESFDLILLDVLLPSLNGFNVLNQIRRSK-QTPVMM
ITACGAEQERIEGYRKGADDYLPKPFNFTEMMLRI-

>Patl_3572_HK_Classic|Pseudoalteromonas_atlantica_T6c|Pair_Patl_3571|HisKA_198-253/Patl_3571_RR_OmpR|Pseudoalteromonas_atlantica_T6c|Pair_Patl_3572|Response_reg_4-113
SQRELSGAVAHEFRTPLARLKFALEA---QPASNSEKWNAMSLDVEELERLVQEMLDYA-----ILLVED
DARLSQLVSEYLNQHDF-TVTSLSDGTGLLDEIKQHSPDLVVLDVMLPGDNGFTLCKKIRPEY-QGPLLF
MTAKNSDFDHVLGLEIGADDYVMKPVEPRVLLARIQ

>Patl_3919_HK_Classic|Pseudoalteromonas_atlantica_T6c|Pair_Patl_3920|HisKA_524-587/Patl_3920_RR_OmpR|Pseudoalteromonas_atlantica_T6c|Pair_Patl_3919|Response_reg_9-120
-LQNMSARLSHELRTPVAIVKSSLENLQLQTDEDAQYIERAQLGIKRLSTILNNMSEATRLEQ-IALVED
DLAIRENYAAALKKQGY-EVICYANRRQAEQGFAQRLPDLAIIDIGLQDDGGFMVCQQLRSLSKTLPIIF
FTARDNDYDTICGLRMGADDYLTKDISLPHLLARI-

>H175_ch0249_HK_Classic|Bacillus_thuringiensis_serovar_thuringiensis_str._IS5056|Pair_H175_ch0248|HisKA_252-319/H175_ch0248_RR_OmpR|Bacillus_thuringiensis_serovar_thuringiensis_str._IS5056|Pair_H175_ch0249|Response_reg_6-115
-KNELITNVSHDLRTPLTSIMGYLRLLRDNQEQHDEYTRIAFAKSEQLKNLIEDLFEYTKLT--ILVVDD
EKEIRNLITIYLKNEGY-KVLQAGDGEEGLRLLEENEVHLVVLDIMMPKVDGIHMCMKVRESK-EMPIIM
LSAKTQDMDKILGLTTGADDYVTKPFNPLELIARIK

>H175_ch0497_HK_Classic|Bacillus_thuringiensis_serovar_thuringiensis_str._IS5056|Pair_H175_ch0496|HisKA_191-258/H175_ch0496_RR_OmpR|Bacillus_thuringiensis_serovar_thuringiensis_str._IS5056|Pair_H175_ch0497|Response_reg_3-112
-QQQFVSDASHELRTPLAVIQSKTDVLQSTIEEKAMDISTISKECRRLSKLVSNLLLLARSDS--LVVED
NASLLESIVQILR-DEF-EVDTAINGEDGLFLALQNIYDAILLDVMMPGMDGFEVIQKIRDEKIETPVLF
LTARDSLEDRVKGLDFGGDDYIVKPFQAPELKARIR

>H175_ch0509_HK_Classic|Bacillus_thuringiensis_serovar_thuringiensis_str._IS5056|Pair_H175_ch0510|HisKA_262-327/H175_ch0510_RR_OmpR|Bacillus_thuringiensis_serovar_thuringiensis_str._IS5056|Pair_H175_ch0509|Response_reg_4-113
-RNEFLASVAHELLTPLTYMKGYAKVAKRTKEEREEYLQIIEDETDSVTDLVQDLFMLVQLEQ-ILLVDD
EERMLRLLDLFLSPRGY-FCMKATSGLEALKLIEQKEFDIILLDVMMPNMDGWDTCYQIRQIS-NVPIIM
LTARNQNYDMVKGLTMGADDYITKPFDEHVLVARIE

>H175_ch0576_HK_Classic|Bacillus_thuringiensis_serovar_thuringiensis_str._IS5056|Pair_H175_ch0577|HisKA_234-299/H175_ch0577_RR_OmpR|Bacillus_thuringiensis_serovar_thuringiensis_str._IS5056|Pair_H175_ch0576|Response_reg_4-113
-RSEFLASVAHELRTPLTYVRGYADILKESPEQRLRYLSIIKDESDYITNLVQDLFSLAQMEQ-ILLVDD
EPRMLELLTLYLTPIGY-NCVCANSGEEAILHIENQNFKFVLLDIMMPKMDGWETCKKIRSFS-NIPIIM
VTARDQTVDVVQGLKLGADDYVTKPFHEEELFARIE

>H175_ch1068_HK_Classic|Bacillus_thuringiensis_serovar_thuringiensis_str._IS5056|Pair_H175_ch1069|HisKA_356-414/H175_ch1069_RR_OmpR|Bacillus_thuringiensis_serovar_thuringiensis_str._IS5056|Pair_H175_ch1068|Response_reg_6-114
-REEWITGLTHDLKTPLSSIYGYALLLESTDRDIQQFGSVMKEKSQYMTTLIDDLL--------ILLVDD
ETAILQLLTTILEKEGFSHITTATSAEIALSLIKQNNYDLIILDVMLPGQSGFDICPIIRQQT-DCPIFF
LSAKASDLDKISGFSYGADDYITKPFNPLEVVARM-

>H175_ch1246_HK_Classic|Bacillus_thuringiensis_serovar_thuringiensis_str._IS5056|Pair_H175_ch1245|HisKA_238-304/H175_ch1245_RR_OmpR|Bacillus_thuringiensis_serovar_thuringiensis_str._IS5056|Pair_H175_ch1246|Response_reg_6-113
-RKEFLANVSHELRTPLSYIKGYSEAILDKGPQQEKVTQLIHKEAGRMQRLVHDLLDLAQLEG-VLVVDD
ESDMRQLVGMYLDNFGY-EWGEAENGKEALKKLETDHYDFVVLDIMMPEMDGLSVCKEIRKTS-DVPIIF
LTAKGEEWNRVNGLRMGADDYIVKPFSPGELVARM-

>H175_ch1422_HK_Classic|Bacillus_thuringiensis_serovar_thuringiensis_str._IS5056|Pair_H175_ch1421|HisKA_364-431/H175_ch1421_RR_OmpR|Bacillus_thuringiensis_serovar_thuringiensis_str._IS5056|Pair_H175_ch1422|Response_reg_7-116
MRQDFIANVSHELRTPMVMLQGYSEAILDTKEEINEFVQIIYDESVRLGKLVNELLDLARMESGILIVDD
EDRIRRLLKMYLEREQY-TIEEADNGDTALEMALQNDYDLILLDLMMPGKDGIEVCKGVREKK-ATPIIM
LTAKGEEVNRVQGFEVGTDDYIVKPFSPREVVLRV-

>H175_ch1759_HK_Classic|Bacillus_thuringiensis_serovar_thuringiensis_str._IS5056|Pair_H175_ch1758|HisKA_63-124/H175_ch1758_RR_OmpR|Bacillus_thuringiensis_serovar_thuringiensis_str._IS5056|Pair_H175_ch1759|Response_reg_6-115
MKNEMISNISHDLRTPVTSLIGYADLLGNNGEECEQYVSILKRKSYELKNQVDDLLEY------ILIVDD
DKDIIQFINVNLKQEGF-KVFSAHNGEEALEIINNNSIQLAILDIMMPQMDGIELCRRIREKH-SLPIMF
LSAKSSDVDKVIGFSTGADDYIVKPFSTIEFIARV-

>H175_ch1938_HK_Classic|Bacillus_thuringiensis_serovar_thuringiensis_str._IS5056|Pair_H175_ch1937|HisKA_133-199/H175_ch1937_RR_OmpR|Bacillus_thuringiensis_serovar_thuringiensis_str._IS5056|Pair_H175_ch1938|Response_reg_8-117
MRQEFVSNVSHEIQSPLTSIKGFARALQDSEEKRKHYLTIIETETTRLSKLSQNLLKLTLLES-ILIVDD
DPHIRELVSVFLEREGF-QTYEAIDGVDALRKMDDVKVDMVILDIMMPNMDGFDVCFELRKYY-DIPVLM
LTAKGETSQKVKGFHLGTDDYLVKPFDPIELVVRV-

>H175_ch1955_HK_Classic|Bacillus_thuringiensis_serovar_thuringiensis_str._IS5056|Pair_H175_ch1954|HisKA_241-308/H175_ch1954_RR_OmpR|Bacillus_thuringiensis_serovar_thuringiensis_str._IS5056|Pair_H175_ch1955|Response_reg_4-114
MKNEFIASISHEIRTPLTGIKGWSETLKTTEEEIKQGMGIISGETDRLIHLVEELLDFSRLQS-ILVLED
ELTIRSFIVLNLKRAGF-YVIEATTGEEALQILSEQTVDIALLDVMLPGIDGLEVCKAIRKENKKMGIIM
LTARVQDEDKVQGLGIGADDYIAKPFSPVVLTARIQ

>H175_ch2523_HK_Classic|Bacillus_thuringiensis_serovar_thuringiensis_str._IS5056|Pair_H175_ch2524|HisKA_160-226/H175_ch2524_RR_OmpR|Bacillus_thuringiensis_serovar_thuringiensis_str._IS5056|Pair_H175_ch2523|Response_reg_5-114
AKSELITNVSHDLRTPLTSIVGYVNLIHDDEVELRYYIQVIYDKVTRLNALMNDLFEYTRVQ--ILIIDD
DKEIVELLAVYLRNEGY-NIYKAYDGDEALQKVSTYEVDLMILDIMMPKRNGLEVCQEVRENN-TVPILM
LSAKAEDMDKILGLMTGADDYMIKPFNPLELVARVK

>H175_ch2569_HK_Classic|Bacillus_thuringiensis_serovar_thuringiensis_str._IS5056|Pair_H175_ch2568|HisKA_83-129/H175_ch2568_RR_OmpR|Bacillus_thuringiensis_serovar_thuringiensis_str._IS5056|Pair_H175_ch2569|Response_reg_4-113
----FMNQWIHQMKTPLSVIE----LITQ--DEVDSRFESINEETDRLKKGLEMALYVARLEA-IMIVED
DMKIAELLSTHVAKYGY-QGVIVSDFQNVLNIFLEEQPELVLLDINLPSFDGYFWCRQIRGVS-TCPILF
ISAREGTMDQVMALENGGDDFIPKPFHYEVVVAKI-

>H175_ch2756_HK_Classic|Bacillus_thuringiensis_serovar_thuringiensis_str._IS5056|Pair_H175_ch2755|HisKA_258-323/H175_ch2755_RR_OmpR|Bacillus_thuringiensis_serovar_thuringiensis_str._IS5056|Pair_H175_ch2756|Response_reg_6-115
-RREFFAIVAHELKSPLTVMKGYLEGMIYY-QNRDQYLKKNHQIIESMEQLVREILSVSKLEQ-ILVVED
DQEIQELIKQFLMTQHY-TVVVASDGLEGMTQFNKQSFDLILLDVMMPNLNGFEVSKMIRSQS-NVPIIM
LTALEEEEDQMKGFDLGIDDYITKPFSFHVLIRRV-

>H175_ch2905_HK_Classic|Bacillus_thuringiensis_serovar_thuringiensis_str._IS5056|Pair_H175_ch2906|HisKA_244-303/H175_ch2906_RR_OmpR|Bacillus_thuringiensis_serovar_thuringiensis_str._IS5056|Pair_H175_ch2905|Response_reg_3-112
-LKRFMGDVTHELKTPIALVKAYSMGIKD-GLDDGTYVDTIIKQTDQISNLIEELLRFSKLE--VLIADD
EQDMLRILKAYFEKEGF-EVLLAKDGEEALQIFYDEKIDLAILDWMMPKHSGITVCQEIKKNS-SVKVLM
LTAKSESEDELAALQSGADEYVKKPFHPGVLITRA-

>H175_ch3094_HK_Classic|Bacillus_thuringiensis_serovar_thuringiensis_str._IS5056|Pair_H175_ch3095|HisKA_192-256/H175_ch3095_RR_OmpR|Bacillus_thuringiensis_serovar_thuringiensis_str._IS5056|Pair_H175_ch3094|Response_reg_5-115
-LGEMLQDISHQLKTPLSTISIYNEMLLNSREQQAQLLQNNDIQISRMNVLIQNLLKVAKIDA-ILLVED
DEALGIAIEFSLRNEGY-EVIRASSVKEAKHQFVHNTFDLSILDIGLPDGNGYDLCLYFKKKNENSIIIF
LTALDEEANVVMGLDIGGDDYITKPFRVRELIARVK

>H175_ch3204_HK_Classic|Bacillus_thuringiensis_serovar_thuringiensis_str._IS5056|Pair_H175_ch3203|HisKA_209-275/H175_ch3203_RR_OmpR|Bacillus_thuringiensis_serovar_thuringiensis_str._IS5056|Pair_H175_ch3204|Response_reg_3-113
-EKQFTSDASHELRTPTSVIISQCEYAQRNPKEMEESLEVILKQSRKMSALISQLLLLARADQGVLIVED
EQDLQNILVKRLNAEHY-SVDACGNGEDALDYINMATYDLIVLDIMIPGIDGLRVLQRLRADNNATPILL
LTAKDTIDDRVTGLDLGADDYLVKPFAFDELLARIR

>H175_ch3213_HK_Classic|Bacillus_thuringiensis_serovar_thuringiensis_str._IS5056|Pair_H175_ch3214|HisKA_137-200/H175_ch3214_RR_OmpR|Bacillus_thuringiensis_serovar_thuringiensis_str._IS5056|Pair_H175_ch3213|Response_reg_5-114
-KNELITNVSHDLRTPLTSIIGYIDLLKRSNIQLQEYLETTYSKSQRLKYLIDELFEYTRLS--ILIVDD
DKEIRNLISVYLENEGL-KTQKAEDAIQALQLLEEKDFDLIILDIMMPNMDGIEACMKIREDR-NMPIIM
LSAKSEDIDKIQGLASGADDYLSKPFNPLELIARVK

>H175_ch3241_HK_Classic|Bacillus_thuringiensis_serovar_thuringiensis_str._IS5056|Pair_H175_ch3242|HisKA_238-304/H175_ch3242_RR_OmpR|Bacillus_thuringiensis_serovar_thuringiensis_str._IS5056|Pair_H175_ch3241|Response_reg_6-111
MRQEFVSNVSHEFQSPLSSIQGFSKTLQTSEEERNHYLQIIEGESKRMSSLCKQLLTLASLDK-ILLADD
[truncated: 1,398,655 more chars]
