# Supplementary material for: Inferring interaction partners from protein sequences using mutual information
Source: PLoS Comput Biol. 2018 Nov 13;14(11):e1006401. doi: 10.1371/journal.pcbi.1006401 (PMC6258550; doi:10.1371/journal.pcbi.1006401)
Supplement: S1 Data — This file contains the various multiple sequence alignments discussed here. (TAR) [file pcbi.1006401.s007.tar › Data/FBPB_FBPC.fasta]

>null0_null1
QIDKSLDEASLSLRAGSLRTITHILLPLLRPAILSALIYSFVRAITTVSAIVFLVTPDTRVATAYILNRV
EDGEYGVAIAYGSILIVVMLAIIFIFDWLDNINLTIPQGQMVTLLGPSGCGKTTILRLVAGLEKPSEGQI
FIDGEDVTHRSIQQRDICMVFQSYALFPHMSLGENVGYGLKMLGVPRAELKARVKEALAMVDLEGFEDRF
VDQISGGQQQRVALARALILKPKVLLFDEPL

>F2P833_F2P834_1_1001530
-LDNNYIEAARDLGASKVQTFIRVIFPLTMPGVIAGCLLVLLPALGMFYVSDLLGGA-----NLLIGNVI
KSQVLNARDATSIALTLAMAIML-------GLDLNVNDGEFLTILGPSGCGKTTVLRLIAGFETADNGQI
TIDGKDVTDIPAEQRLVNTVFQSYALFPHMTVFENVAFGLRMQKVPASEIEPRVMEALRMVQLDKFAPRK
PHQLSGGQQQRVAIARAVVNKPKVLLLDES-

>F2PF34_F2PF33_1_1001530
QLPAEIEAISASLKLPQYKAFFKVTLPVCAPAILDIFVYLFVNAMTTTSAIIFLYST----DTMPASVSV
LNMDEAGQTGPAAAMAVMLLLTTALVKITKNISLDIHKGEFICFLGPSGCGKTTLLRAIAGMDIASSGRI
TQDSKDTTFLAPEKRDFGIVFQSYALFPNLTVSENIALGLRNQGKSHRAANDIVTH---WLELVGLPNSG
-SQLSGGQQQRIALARALALSPGLLLLDEPL

>F2PEC9_F2PED0_1_1001530
-VDKKLEQAARTLGASPLRVFMTITLPLTIPGILTGTILAFARALGEFGATITFVSNP----GQTQTIPL
AMYSFIETP---------------------DVDLNVPMKGITAIFGRSGAGKTSLVNVLSGLTKPDQGEI
KLGDHILYNVSPDKRKIGYVFQDARLFPHYSVQGNLNY------GVKLPDEAHFNDVVKLLGIEPLLHRY
PSSLSGGEKQRVAIGRALLTKPDMLLMDEPL

>I2MQY5_I2MQY6_1_1086034
SVPAELVKAARIDGAGFFTIFTKILLPVSLPIFMVCLIWQFTQIWNDFLFGIVFS--G---VDSMPITVA
LNNLVNTSTVDMAGAIIAALPTLLVYVIAKGVDIDIEDGQFLILVGGSGCGKSTLLNMIAGLETVTKGEI
RIGDKVVNDLSPKDRDIAMVFQSYALYPSMTVRENISFGLNIRKVPKNEQKQIVDRVAAMLQIEHLLERK
PGQLSGGQRQRVAMGRALARDPALFLFDEPL

>I2MMY2_I2MMY0_2_1086034
--EREQEEAAACLGASRWLTFRRVVLPAVTPALLTGFALAFARALGEYGSVIFIAGNPMEITSLLIITKL
EQYDYAGATALAVVMLVVSFVMLLLINT-DDVSLDFPAGELVALLGPSGCGKTTLLRVIAGLEHADSGQV
VLQGLDVASVGARERQVGFVFQHYALFRHMTVFENVAFGLRRERPSEAAIRAKVHELLSLVQLDWLAQRY
PSELSGGQRQRIALARALAVEPKVLLLDEPF

>I2M5I3_I2M5I6_3_1086034
-FNQNLVRASLSLGANPVTTFFRVTLPVIAPGVMSGALFAFATSFDEVVVTLFLAGA----DQTTLPRQM
FTGIRENISPTIAALATILIVFSTCLLLAKALDLDIRRGEFLTLLGPSGSGKTTCLMMLAGFEFPTGGEI
RLDGELLNNVPPHKRNIGMVFQNYALFPHLSVEQNVDYPLNVRRMPAAERAARVAAALAMVQMERFAKRY
PAQLSGGQQQRIALARALVFEPKLVLMDEPL

>I2MH69_I2MH68_1_1086034
-LDARLVEAAASLGANGWTLARRVVLPLAWPGIAAGVILCFLLTLNEFGILLVLGSA----LVTLPVAIY
SSATVDIDLPAAAAGAVVML---------DDLSLEIGAGELLAVLGKSGCGKTTLLRFIAGFVKALTGTL
AVAGRDLTHAPPHKRNLGLLFQNYALFPHLTVFENVAFGLRARRMSSADIARRVADALKLVQLGDAGHHL
-AQLSGGMQQRIALARALVIEPDVLLLDEPL

>I2MNT5_I2MNT4_1_1086034
---LRLLEAAYDLGAKPWKAFVQITLPLSKNGIIAGCLLVFIPAVGEYVIPELLG--G--ANTLMIGRVM
WNEFFNNADPMASAVTCAMVLLLLVPMAMRNVELSVRKGELFALLGSSGCGKSTLLRMLAGLETITSGKI
LIDGEDLAQMPPYKRPVNMMFQSYALFPHMTVEANVAFGLKQEGVPKAELKERVRDALELVQMARYASRK
PHQLSGGQQQRVALARSLVKRPKLLLLDEPM

>I2MBB4_I2MBB6_2_1086034
RLPREIEEAAALDGYGPYAVFWRVALPVCASTLLGGIVFSFVLVWNELMIALALTSSA---ATLPVVASA
FTSLGQEVPASTVL---------------HPLDLEIGDGEFIVLLGPSGCGKSTMLRMIAGLETITGGTL
AIGGAVVNDLAARERNVAMVFQNYALYPHMSVYENIAFGLRRLKVPAAEIDRRVREVARVLGLDALLDRK
PRAMSGGQQQRAAIARAMIKTPDVFLFDEPL

>I2M3C6_I2M3C8_2_1086034
NVRPDLIEAARLEGAQGWRMLWSIVLPQMRSATFVSIVVTVVGALRSFDMVSIMTQGP---YGSSRVLAY
YMYEQALGDGSAIASILFLIML-----------------------------------MIAGLEDVTDGDI
YIGSQRMNLIPPARRGVAMVFQSYALFPHMTVYENLSFGLTLSGIAKATVREKVLNVAHALQIEHLLDRT
PRALSGGQRQRVAIGRAIVREPGVFLFDEPL

>I2MHH1_I2MHH2_1_1086034
--------CAATLGAPPLRQFFTIVLPNLRQSLFSGLVMVAALSIGEFQVSNLIA--G---FRYRNFPVV
LLQAFYGASGIACAASVVLLLLAVLATL-DAVTLHAQPGELLAVIGRSGSGKSTLLRLSAGLLDGYAGRI
AIGGADMAGVPVWRREVGMVFQQYALFPHLSVADNVAYGLRMRGVAAAERRRRALEMLERVGLAAHAARS
-TQLSGGQQQRVALARALVIEPALLLLDEPL

>I2MJ86_I2MJ85_1_1086034
TLPDELVDAARIDGAGPLRFFWDVVLPLSKTSIAALFVITFIYGWNQYLWPILITTD-----SLTTAVVG
IKSMIASGDLVMAATLVAMLPPLVVVLAMHGIDVDIADGEFVVLVGPSGCGKSTLLRMIAGLETVTEGEI
AIGGRVVNALEPKDRDIAMVFQNYALYPHMTVAQNMGYGLKIRGVERALIDARVQAAAQILELGPLLARR
PRELSGGQRQRVAMGRAIVREPSVFLFDEPL

>I2MGX8_I2MGX9_1_1086034
----TLLEAAYDLGAKPWVAFTRITLPLSKNGVIAGSLLVFIPAVGEYVIPELLGG-A---DTLMIGRVM
WDEFFNNMDMASAVTVAMVLLLLVPMAVFDNVSLSIAKNELFALLGSSGCGKSTLLRMLAGLETATSGRI
FVDGEDLATLPPYRRPVNMMFQSYALFPHMSVESNVAFGLKQEGTPKHEIRERVADALNLVQMSRYARRK
-HQLSGGQQQRVALARSLVKRPKLLLLDEPM

>I2MNH7_I2MNH8_1_1086034
--DTALEDAALVCGASPLEVKLRVTLPAIKLGLFAAAIFSFLASWDEVVVSIFMASP----LQTL-PVRI
WTTLRQDLT-PIVAAASSLLVGLTTVLMLDHVSLDVRKGEFMTFLGPSGSGKSTTLYIVAGFQEPTEGCV
LLDGRPLLSVAPNKRNTGMVFQRYTLFPHLTVGENVAFPLRVRRRPDAQVKAKVEQMLKLVHLADCRDRM
PAQLSGGQQQRVAIARALAYDPPVLLMDEPL

>I2MKS2_I2MKS0_2_1086034
EIPKDILEAGRIDGASTWQEIVYLLMPMALPGLASTALLLVILSWNEAFWSINLSSS-----AAPLTVFI
ASYSSPEGLAKLSAASLLAVAPILVVGWLRNVNLDIADGEFVVFVGPSGCGKSTLMRMIAGLEEISGGEL
LIDGAKVNDVPSAKRGIAMVFQSYALYPHMTLYDNMAFG----LKLAGAKKQEIDDAVKQAARILHIDHL
LRQLSGGQRQRVAIGRAITRKPKVFLFDEPL

>D3F6C4_D3F6C5_1_469383
--DPQLAHAAASLGAPARVVLWRVELPLARVSIAAAAMMALAYSFDEIIVAYFLS-PG---SGTLPVQIL
ASTRETADP----MVVIGVAASIAALTL-DRVSLAVEPGQFLALLGPSGSGKTTTLNVLAGFVTPDSGTV
TFDGSDVTALPPHRRDLGIVFQGYALFPHMTVAENVGFPLRMRKVPRSDRSTRVREGLALVGLEEHADRA
VATLSGGQRQRVALARAIVFEPRMLLLDEPL

>D3F6P3_D3F6P5_2_469383
-LDRRLIEAATDLYASRTRAFRKVTIPLALPGIFAGSLLCFIPACGDFVNAALLGTS----RQYMIGNVI
QSKFITVLDPTAAALSFILMGLILAGIALDDLSLDIERGAFYALLGPSGCGKTTTLRMIGGFDFPTTGRV
HLGGEDVTDRAPNRREVNTVFQSYALFPHMTVERNVAFGLEQKRVGRAEVRTRVGEALESVQLGQVAKRK
PAQLSGGMQQRVALARALVNRPRVLLLDEPL

>D3F531_D3F538_7_469383
SVPKELEEAAMLDGASRLKCLISIVLPLARPGLIAAGLLVFLEAWSEFFYALVLTNE----LTAPPVVAG
LQQQFSWTT-LAAASIFSLIPPVLIAVVFDGVDLEIADGEFMVLVGPSGCGKSTLLRMIAGLEDVTFGTI
EIGERDVTDEEPRDRDVAMVFQNYALYPHLSVRENIGFGLKLRKMAKAEMNERVERVARSLGLTEYLDRK
PAQLSGGQRQRVAMGRAMVRQPAAYLMDEPL

>D3F602_D3F607_5_469383
ALPGELEDAAAVDGASAFQTYRRILLPLMKPVLLVGGVILMITVWNDFFFALFLIQGG-----SATLPLT
LYGFASSTVLVFAHVVLTSLPLVVVYLFV-AIDLDVADGEFLILVGPSGCGKTTALRMIAGLESITDGEL
RIDGERVNERAPKDRDIAMVFQSYALYPHMSVRDNMGFALQLAKTPKAEVAARVEEAARVLDLTGHLDRK
PGQLSGGQRQRVAMGRAIVRQPKAFLMDEPL

>D3FAH9_D3FAI0_1_469383
-VPVELELVAITLGASRLRAWVGITLRLMLPAIFGAAVLAFVTAFDEAVFINFLG-GD---LVTMPKAIF
DSVRYGVDPAITAIATLLMVATGALM---TGIDVDVRDGEFLTLLGPSGSGKTTLLRIIVGFEGPSGGAV
LLHGRDVSALSPAERDIGMVFQQYALFPHMTVAQNVEYGLKLRRWPAEKRRERVGEMLRAVRLDGKEGRY
PRELSGGQQQRVAFARALAFGPKLLLMDEPL

>D3F7X3_D3F7X5_2_469383
EIPRSLYEAARVDGAGPVREFLTVTLPGVRNQLAVALTVTVIGALNTFDLVYVLTQGP---GTQTVVPGY
LVYQQAFANSGSAIAVMLTLAIFVVAVVIDEVTLQIEDGEFLVLVGPSGCGKTTLLRMIAGLEAPSSGDV
FIGDRRVTKMPPGKRDVAMVFQDYALFPQMSVRRNMGFGLTLRKTPKADVARRVDEVADVLELSPLLERK
PSELSGGQRQRVAMGRAMVREPEVFLMDEPL

>D3F3K7_D3F3K6_1_469383
ALPPELEDAARIDGCSRLGVLVKVLLPLARPALTTLAVLTFLTTWNDLAWPLIAINSEHLQLGLTTFQGQ
HRTLWSALMLTTAPVVIAFL---------DDVSIEIGDGEFIVLVGPSGCGKSTLLRMIAGLEEVTAGTI
AIGGEDVTARKPSARDIAMVFQSYALYPHMTVAGNLAFGLRQRKAPKEEIERRVAAAARMLGLEELLTRR
PAALSGGQRQRVAMGRALVREPRAFLLDEPL

>D3EZK6_D3EZK5_1_469383
SVPRSLVEAARIDGATSWFTLWRVLLPLAKPAVLTMTVLLFMWTWNEFLLALVMVTDGLAPLGLSFFQGR
NTSNLT---LLAAGAVIVATPVVVLYMFLSGVSLDIADGEFMVLVGPSGSGKTTALRMLAGLESISGGEI
RIGEQVVNKIAPRERDIAMVFQDYALYPQMTVFDNLAFGLRRRKVPKDEIARRVDRAAQALDLGRYLQRK
-GQLSGGQAQRVALGRALVRDPQVFLMDEPL

>D3F8D4_D3F8D5_1_469383
----RLERAAASLGAGPWATARQVTLPLIAPGVLSGALFAFMTSFDEVMVALFIK--------SPYLETL
PVKMFASMS--TIAAAASLILALTTTV--DGVSLGVVPGEFMTLLGPSGSGKTTTLSMVAGFADPDGGQM
TIDDAPIERLPAHRRDIGMVFQSYALFPHMTAAQNVAFPLRQRKIGRADRTEQVRRALETVRLSGYEHRF
PSELSGGQQQRVALARAIVFQPRVLLMDEPL

>D3EZB6_D3EZB5_1_469383
-VDPRWREASRTLGASEARTFARIAVPAALPGLAAGLALAWGRALGEFGATLMFAGSG---ITQTVPLAI
YDRFAT--DALSAVLVAVSAALLL------DVALDVPAGRCVALAGPSGAGKTTVLRAVAGLVRPERGQI
ACGEETWLDVAPERRGCGYVFQDYALFGHMSAWRNVAYGL--GHLPRGERRGRAHALLERFGIAG---AL
AAQLSGGERQRVALARALGPRPRVLLLDEPL

>D3F741_D3F742_1_469383
TIPKALIEAAVMDGASSFGVFRTVVLPLAAAPLITLGVVNVLWVWNELLIALVFLNDDHLMVGITGFQSR
NSLDVP---TIMAGLTLASLPIVTLYVFGDDLSLTAADGEFLILVGPSGCGKSTALRSVAGLETIDGGEI
RIGGEVVNDVAPPDRDIAMVFQSYALYPHLTVERNMAFPLRMRKVAAAEANRRVADAAALLGIEALLQRK
PGQLSGGQRQRVAMGRAIVRQPRAFLMDEPL

>D3F2L4_D3F2L3_1_469383
-IPPELELIAMTLGASRLRASTGITLRLLAPAVAAALLFAFITSFDEAVLITFLG-GG---LVTVPKAIF
DSVRYGVDAVITAIAALTFIVSALIALL-DGVDLAIRRGEFVTFLGPSGSGKTTMLRLLAGFELPSSGSI
SIDGRDVSRLRPADRGIGMVFQQYALFPHLTVAGNVAYGLRMRRWERRRRDERVEEMLRVVRLEGYGERY
ARQLSGGQQQRVALARALAFGPSVLLMDEPL

>D3F7U3_D3F7U2_1_469383
AVPGELLKAAMLDGAGPLRTLWSVVLPLVRPGLLTLMTLNFLFLWNEFLYSLVLLQRP--QRTMMVGIGQ
FQGHFDQGLILSAGLMMSMVPPLVIFFFFDRVTLEIADGEFLVLVGPSGCGKSTLLRMIAGIEDISSGQI
LIDGTDATHAPPKERDIAMVFQSYALYPQMTVAENLSFALKLRKMPKAERTQRVDDVMRMLRLTELASRT
PGQLSGGQRQRVAMGRAMVREPAAFLMDEPL

>D3F3N4_D3F3N9_5_469383
-IPREYDEAARVDGAGAVRRFRSITLPLLRPTILFVTVMSVITALQDFDQIFVMTKGP---DHATYVQVY
YIYDQALRYGPASAASVVLFVIIMVVTLVRDLSLEVGAGELMILVGPSGCGKSTALRMVAGLEPITEGEL
LIGGQLVNDRPPKERDIAMVFQNYALYPHMTVERNMGFAL---TVAKVPKAAVAERVLEAARILD-LEEH
LGQLSGGQRQRVAMGRAIVRDPKAFLMDEPL

>D3FC29_D3FC28_1_469383
EVGDEQEQAAATLGANRWQSFWRITLPAIRWGVAYGVVLSVARSIGEFGAVSVVSGIG---ETETLTLLV
EKRFANFDLAGAYAASALLAVIALLTLLADDVSIEVPDGSLTALLGPSGSGKSTLLRIIGGLESPDSGRV
LIHGEDATSVPPQRREIGFVFQHYAAFKHMTVRDNVAFGLTIRKQPKVQIAERVDELLRIVGLAGYAKRY
PNQLSGGQRQRMALARALAVEPRVLLLDEPF

>D3F2S0_D3F2R9_1_469383
SLPPELEEAAYMDGCSRWKILWTIVLPLARPALATVAVVTFLLTWNDVSWPAIAISSA---NNTLPLGVA
SFRSRSETNAIMAANVIATLPVLLAFLAADDVSLEVADGEFMVLVGPSGCGKSTLLRMIAGLERVSAGEV
VIGGRDVTHVAPPDRDIAMVFQNYALYPHKSVRENLAFGLKQRKVAKATIDARVADAARMLGLEEMLQRK
PSQLSGGQRQRVAIGRAIVREPSAFLLDEPL

>D3F871_D3F872_1_469383
-----LPAAARTLGAGPARTFWRVSLPLAAGGLVAGWVLTFARGIGEFGATIMFAGNR---GETQTLTLG
VYEQLEANFDLALAIGVLLVLLSAAVLII---------RETLALVGPSGAGKTTVLRAIAGLLDPHAGRI
ALGGTTWFDLPPEERSVGLVFQEYALFPHMTVQDNVAF-------AARGGRTRPGELLERFRISHLAGAR
PATLSGGERQRVALARALARDPAVLLLDEPL

>D3F7I3_D3F7I7_4_469383
-LSRDLEEAGMDLGATELQTFRLVVLPQLAPALAGAGLLVFVLSFDDFVTSLFLS--G---TEVAPLPVR
IYGMLRFGLIGTLMMVAS-----------RGIDLDIGSAEFFTMLGPSGCGKTTTLRMIAGFEDPSAGEL
LIDGDDVVGLPAYKRPTNTVFQSYALFPNLTVAENVAFGLKRRKVPRTEIAVRVKAELARVGLDGAGDRR
PTELSGGMQQRVALARALVNLPRVLLLDEPL

>D3FBH8_D3FBI0_2_469383
-IDRRFVEAATDLYASRLTAFRKVTLPLAIPGIFAGSLLVFIPATGDFINAALLGTS----NQYMIGNVV
QSKFLNVLDPTAAALSFILMTVILLGIIVDTLDLQIERGAFYALLGPSGCGKTTTLRMIGGFELPTSGRV
LLGGEEVTNSPPHKRDVNTVFQSYALFPHLTVERNVAFGLERKGVAKAEARRRVAEALETVQLPQLAKRK
PAQLSGGQQQRVALARALVNRPRALLLDEPL

>D3FBU1_D3FBT9_2_469383
SISREVLEAARTDGATEWQVFRRVTVPMLAPVLSVVFITMIINVLKVFDIILSVAPQSQIALAMWRTSFG
GINDFGLGSAIAVFLFLLVIP---------SMDLEIGDQEFMVLVGPSGCGKTTALRMVAGLEEISEGAV
RIGERVVNDVPSRDRDIAMVFQSYALYPHLSVYENIAFGLRLKKIPKDEIDRRVREAARVLDLTEWLKRK
PRNLSGGQRQRVAMGRAIVREPQAFLMDEPL

>D3FDB2_D3FDB1_1_469383
SIPVDLEEAAWMDGCSRVQTLVRVVAPLAAPGLVSIGILCFITAWNEYLLASVFLRSELVGVGLQLFSAQ
LTTQVG---PVMAGATVAMIPSLLVYLVFSEVSLEIADGSFVVLVGPSGCGKTTLLRMIAGLERISDGEI
RVGGEAVNDVPPSRRDIAMVFQSYALYPHMSVADNMAFG----LRRRGASKAEATAAVRRAAGVLGLVEL
LRALSGGQRQRVAMGRAIVRQPRAFLMDEPL

>C8L789_C8L786_3_553565
TIPKELDESAKIDGAGHMRIFLQIMLPLAKPILAVVALFNFMGPFMDFILPKILLRSE--KFTLAVGLFN
FINDKYANNTVFAAGAIMIAVIAIVFLFLKDFNLHITDKEFIVFVGPSGCGKSTTLRMVAGLESITSGDF
YIDGERMNDVEPKNRDIAMVFQNYALYPHMTVFENMAFGLKLRKVNKKEIEQKVNEAAEILGLTEYLGRK
PKALSGGQRQRVALGRAIVRDAKVFLMDEPL

>C8L4Y1_C8L4Y2_1_553565
AIPNNLLQASSDLGASPFYTFRKVIMPLTKEGVMTGIQVTFIPSLSLFMITRLIAGNV---IN--IGTAI
EEQFLTIQNGMGSTIAIFLIVFMAFILIIDDIDIDIESGYFYTLLGPSGCGKTTILKLIAGFEYPDSGEV
IYQNKPIGNLPPNKRKVNTVFQDYALFPHLNVYDNIAFGLKLKKLSKTEIDQKVTEALKLVKLSGYEKRN
INEMSGGQKQRVAIARAIVNEPEILLLDES-

>F0BJ44_F0BJ43_1_925775
-IPKDILEAARMDGATIGKEILYILAPMAVPGIASSLLLNVILAWNEAFWSLNLSSS-----ASPLTAFI
ASYSSPEGLAKLSAASTMAIAPILVL----GADLEIDDGKFVVFVGPSGCGKTTLLRLIAGLEDVSGGRI
LIDGQDVTGLAPAKRGLSMVFQSYALYPHMSVRNNIAFGLKMARVASAEIERRVAQAATVLNLTEYLDRK
PGQLSGGQRQRVAIGRAIVREPKGFLFDEPL

>F0BL88_F0BL89_1_925775
---SDEELAALSLGANGWQMFWRVTLPNIRWGLLYGVLLCAARAMGEFGAVSVVS--GHGRTNTLPLHVE
ILYNEYAYS-AAFACASLLALTALLTLALDDITLDVRQGELLALLGPSGSGKTTLLRIMAGLEHADGGQV
LFGDEDATRMSVQSRRVGFVFQHYALFKHMDVFENIAFGLRNERWAEARIRARVEELLALVQLQGLEQRY
PTQLSGGQRQRVALARALAIEPRVLLLDEPF

>F0BA90_F0BA91_1_925775
----RLLEAAYDLGARPWQAFVRITLPLSRNGIVAGCMLVMIPAVGEFVIPEMLGGP----DTLIIGRVL
WGEFFNNRDWPVAAAVATVMLVLLLVPIVDDVSLQIRKGEIFALLGGSGSGKSTLLRCLAGFERPTKGRI
TLDGQPIDALPPYERPINMMFQSYALFPHMSVEQNIAFGLKQEGLSKAAIAARVGEMLELVQLGALAKRK
PHQLSGGQQQRVALARSLAKRPKLLLLDEPM

>H4KX07_H4KX14_7_868141
TIPDEIEEAAMMDGLNRLQIIFRITVPLAMSGLISVFVYCFMVAWNDYLFASIFLSSS-----NFTLPVG
LNALFSTPDGRMMAASLVTALPVVIMYALKDFNLEIADKEFIVFVGPSGCGKSTTLRMIAGLEEISGGDL
LIDGKRMNDVPAKARNIAMVFQNYALYPHMTVYDNMAFGLKMQKIAKEVIDERVNWAAQILGLREYLKRK
PGALSGGQRQRVALGRAIVREAGVFLMDEPL

>H4KU22_H4KU23_1_868141
--DIKLEQAARTLGAGRWRVFFTITLPLTLPGIIVGTVLAFARSLGEFGATITFVSNP--GETRTIPSA-
-MY----------------------------INETLPANGITAIFGVSGAGKTSLINAISGLTRPQKGRI
VLNGRVLNDLTPEKRRVGYVFQDARLFPHYKVRGNLRY------GMAKSMVNQFDKLVALLGIEPLLDRL
PGSLSGGEKQRVAIGRALLTAPELLLLDEPL

>H4KYX0_H4KYX3_3_868141
TIDSSLEEAAALDGATPWQAFRLVLLPLSVPILAVVFILSFITAITEVPVASLLLRD----NSYTLAVGM
QQYLNPQNYDFAAAAVMSALPITIVFLLAKDINLDIHEGEFVVFVGPSGCGKSTLLRMIAGLETITSGDL
FIGEKRMNDTPPAERGVGMVFQSYALYPHLSVAENMSFG----LKLAGAKKEVINQRVNQVAEVLQLAHL
LKALSGGQRQRVAIGRTLVAEPSVFLLDEPL

>H4KZ60_H4KZ61_1_868141
-LDKPLLEAARDLGASKLQTFIRIIIPLTMPGIIAGCLLVMLPAMGLFYVSDLMGGA-----NLLIGNVI
KVQFLNIRDATSITLTI-------------QLDLTINNGEFLTLLGPSGCGKTTVLRLIAGLETVDSGRI
MLDNEDITHVPAENRYVNTVFQSYALFPHMTVFENVAFGLRMQKTPAAEI---TPRVMEALRMVQ-LETF
AHQLSGGQQQRVAIARAVVNKPRLLLLDES-

>H4KVL9_H4KVL8_1_868141
-IDYSLVEAALDLGARPLKTFFTVIVPLTKGGIIAGSMLVFIPAVGDFVIPELLGGP----DSIMIGRVL
WQEFFNNRDVASAVAIIMLLLLIMPIMWFDDVSLTIYKGEIFALLGASGCGKSTLLRMLAGFEQPSAGQI
MLDGVDLSQVPPYLRPINMMFQSYALFPHMTVEQNIAFGL---KQDKLPKAEIASRVNEMLGLVH-MQEF
AHQLSGGQRQRVALARSLAKRPKLLLLDEPM

>H4L446_H4L445_1_868141
TLPDELVEAARIDGASPMRFFCDIVFPLSKTNLAALFVITFIYGWNQYLWPLLIITDD---LGTTVAGIK
GMIATGEGTSVMAAMLLTLIPPVVIVLVMKPLTLDVADGEFIVMVGPSGCGKSTLLRMVAGLERVTTGDI
WIDRKRVTEMEPKDRGIAMVFQNYALYPHMSVEENMAWGLKIRGMGKQQIAERVKEAARILELDGLLKRR
PRELSGGQRQRVAMGRAIVREPAVFLFDEPL

>H4L0D1_H4L0D0_1_868141
------DEAAILLGASGWQMFRRVTLPNIRWALLYGVVLTNARAIGEFGAVSVVSGSRGETLSLPLQIEL
LEQDYNT--VGSFTAAALLTLMAIITLFLNDISLDIPSGQMVALLGPSGSGKTTLLRIIAGLEHQTSGHI
RFHGTDVSRLHARDRKVGFVFQHYALFRHMTVFDNIAFGLTRERPNAAQIKAKATKLLEMVQLAHLADRY
PAQLSGGQKQRVALARALAVEPQILLLDEPF

>H4KX92_H4KX91_1_868141
-LPPSLLQASADLGARPRQTFRYVVLPLAIPGIAAGSIFTFSLTLGDFIVPQLVG--P---PGYFIGNMV
YSQQGAIGNPMAAAFTLVPIVLIALYLAFDGVSIAIKDGEFFSMLGPSGSGKTTCLRLIAGFEQLSGGAI
SIFGTPASNLPPWERDVNTVFQDYALFPHMSILDNVAYGLMVKGVNKKQ---RAQEALEKVALGFVQQRK
PSQLSGGQRQRVAIARALVNEPRVLLLDEPL

>D3QU53_D3QU52_1_701177
TLPDELVEAARIDGASPMRFFCDIVFPLSKTNLAALFVITFIYGWNQYLWPLLIITDD---LGTTVAGIK
GMIATGEGTSVMAAMLLTLIPPVVIVLVMKPLTLDVADGEFIVMVGPSGCGKSTLLRMVAGLERVTEGDI
WINDQRVTEMEPKDRGIAMVFQNYALYPHMSVEENMAWGLKIRGMGKQQIAERVKEAARILELDGLLKRR
PRELSGGQRQRVAMGRAIVRDPAVFLFDEPL

>D3QQB8_D3QQB9_1_701177
-LDKPLLEAARDLGASKLQTFIRIIIPLTMPGIIAGCLLVMLPAMGLFYVSDLMGGA-----NLLIGNVI
KVQFLNIRDATSITLTI-------------QLDLTINNGEFLTLLGPSGCGKTTVLRLIAGLETVDSGRI
MLDNEDITHVPAENRYVNTVFQSYALFPHMTVFENVAFGLRMQKTPAAEI---TPRVMEALRMVQ-LETF
AHQLSGGQQQRVAIARAVVNKPRLLLLDES-

>D3QJD1_D3QJD0_1_701177
QIDKSLDEASLSLRAGSLRTITHILLPLLRPAILSALIYSFVRAITTVSAIVFLVTPTR-VATAYILNRV
EDGEYGVAIAYGSILIVVMLAIIFLFDWLDNINLTIPQGQMVTLLGPSGCGKTTILRLVAGLEKPSEGQI
FIDGEDVTHRSIQQRDICMVFQSYALFPHMSLGENVGYGLKMLGVSRSEVKQRVKEALAMVDLEGFEDRY
VDQISGGQQQRVALARALILKPKVLLFDEPL

>D3QM10_D3QM09_1_701177
------DEAAILLGASGWQMFRRVTLPNIRWALLYGVVLTNARAIGEFGAVSVVSGSRGETLSLPLQIEL
LEQDYNT--VGSFTAAALLTLMAIITLFLNDISLDIPSGQMVALLGPSGSGKTTLLRIIAGLEHQTSGHI
RFHGTDVSRLHARDRKVGFVFQHYALFRHMTVFDNIAFGLTRERPNAAAIKAKVTKLLEMVQLAHLADRY
PAQLSGGQKQRVALARALAVEPQILLLDEPF

>D3QMV0_D3QMV1_1_701177
--DVKLEQAARTLGAGRWRVFFTITLPLTLPGIIVGTVLAFARSLGEFGATITFVSNP--GETRTIPSA-
-MY----------------------------INETLPANGITAIFGVSGAGKTSLINAISGLTRPQKGRI
VLNGRVLNDLTPEKRRVGYVFQDARLFPHYKVRGNLRY------GMAKSMVDQFDKLVALLGIEPLLDRL
PGSLSGGEKQRVAIGRALLTAPELLLLDEPL

>D3QNS4_D3QNS3_1_701177
-IDYSLVEAALDLGARPLKTFFTVIVPLTKGGIIAGSMLVFIPAVGEFVIPELLGGP----DSIMIGRVL
WQEFFNNRDVASAVAIIMLLLLIVPIMWFDDVSLTIYKGEIFALLGASGCGKSTLLRMLAGFEQPSAGQI
MLDGVDLSQVPPYLRPINMMFQSYALFPHMTVEQNIAFGL---KQDKLPKAEIASRVNEMLGLVH-MQEF
AHQLSGGQRQRVALARSLAKRPKLLLLDEPM

>D3QSZ0_D3QSY9_1_701177
-LPPSLLQASADLGARPRQTFRYVVLPLAIPGIAAGSIFTFSLTLGDFIVPQLVG--P---PGYFIGNMV
YSQQGAIGNPMAAAFTLVPIVLIALYLAFDGVSIAIKDGEFFSMLGPSGSGKTTCLRLIAGFEQLSGGAI
SIFGKPASNLPPWERDVNTVFQDYALFPHMSILDNVAYGLMVKGVNKKQ---RAQEALEKVALGFVQQRK
PSQLSGGQRQRVAIARALVNEPRVLLLDEPL

>D3QK39_D3QK42_3_701177
TIDSSLEEAAALDGATPWQAFRLVLLPLSVPILAVVFILSFIAAITEVPVASLLLRD----NSYTLAVGM
QQYLNPQNYDFAAAAVMSALPITIVFLLAKDINLDIHEGEFVVFVGPSGCGKSTLLRMIAGLETITSGDL
FIGEKRMNDTPPAERGVGMVFQSYALYPHLSVAENMSFG----LKLAGAKKEVINQRVNQVAEVLQLAHL
LKALSGGQRQRVAIGRTLVAEPSVFLLDEPL

>G2LVZ2_G2LVZ3_1_981368
--DQRLLEAAYDLGARPWQAFARITLPLSRNGIVAGCMLVMIPAVGEFVIPEMLGGP----NTLMIGRVL
WGEFFNNRDVAAAVATVMLLLLLLPIVIFDDVSLQIRKGEIFALLGGSGSGKSTLLRCLAGFERPTKGRI
VLDGQPIDALPPYERPINMMFQSYALFPHMSVEQNIAFGLKQEGLPKAAIASRVGEMLELVQLGALTKRK
PHQLSGGQQQRVALARSLAKRPKLLLLDEPM

>G2LUF4_G2LUF5_1_981368
---SDEELAALSLGANGWQMFWRVTLPNIRWGLLYGVLLCAARAMGEFGAVSVVS--GHGRTNTLPLHVE
ILYNEYAYS-AAFACASLLALTALLTLALDDINLEVRQGELLALLGPSGSGKTTLLRIMAGLEHADGGQV
LFGDEDATRMSVQSRRVGFVFQHYALFKHMDVFENIAFGLRNARWAEARIRARVEELLALVQLQGLEQRY
PTQLSGGQRQRVALARALAIEPRVLLLDEPF

>F2KCQ1_F2KCQ2_1_994484
-LPPSLLQASADLGARPHQTFMQVILPLSIPGIAAGSIFTFSLTLGDFIVPQLVG-P-----GYFVGSMV
YAQQGAIGNPMAAAFTL------------DRVCIDIQDGEFFSMLGPSGSGKTTCLRLIAGFEQPSAGSI
RIHGEEATGLAPYQRDVNTVFQDYALFPHMNVRDNVAYGLKVKGVAKAERIQRADEALEMVALGGYGERK
PVQLSGGQRQRVALARALVNRPRVLLLDEPL

>F2KM33_F2KM36_3_994484
--NHNLVRAAASLGASPLTAFRRVTLPLIAPGVISGALFAFATSFDEVVVTLFLAGPQA-TLPRQMFSGI
RENLSPTIAAATLLIAFSVILLLT-----KDLNLDIRKGEFLTLLGPSGSGKTTSLMMLAGFETPTAGEI
LLAGRSINNVPPHKRDIGMVFQNYALFPHMTVAENLAFPLTVRGLNKSDVSDRVKRVLSMVQLDSFAQRY
PAQLSGGQQQRVALARALVFEPQLVLMDEPL

>F2KGV6_F2KGV5_1_994484
QLPHELEEAAIMDGASPWVTLTRVLLPLLWPALVTTGLLAFIAAWNEFLFALTFTLT-----DSQRTVPV
AIALISGGSLLMAASVLVTVPLVILVLVFRDVSLEISAGEFVVFVGPSGCGKSTLLRLIAGLDSICDGDL
LIDGRRVNDLEPRERGVGMVFQSYALYPHMSVYDNISFGL---KLAKTEKTSLRERVLKTAQILQ-LDKL
LRELSGGQRQRVAMGRAMAREPDILLFDEPL

>F2KG13_F2KG12_1_994484
--DQSIEDAAVICGASRLQAVFKVTFPAIRPGMVAGALFAFLVSWDEVVLSVMMASP----LQTLPVKTT
LRQDLT---PVIAVASTLLIGLSVLVMVIDDISLEIQDGEFLTFLGSSGSGKSTTLSMLAGFETPSSGEI
LVGGKSLVNVPPHKRDIGMVFQRYSLFPHLSVRDNIAFPLAIRKLASAERERRVDAMLKLVQLGEFAHRR
PSQLSGGQQQRVAIARALVYEPRILLMDEPL

>F2K6I1_F2K6I2_1_994484
---PSLLEAASDLGSSTFNSFWKITVPLSKNGIVAGCMLVFIPVVGEFVIPELLGGP----ETLMIGKVL
WQEFFNNRDWPVASALAVVMLAILIVPIIDDVSLEIKKGEIFALLGGSGSGKSTLLRMLAGFERPTEGRI
YLDGVDITDMPPYERPINMMFQSYALFPHMTVAQNIAFGLQQDKIPKAEVDARVAEMLKLVQMSQYAKRK
PHQLSGGQRQRVALARSLAKRPKLLLLDEPM

>F2K555_F2K554_1_994484
--GSEVEEAARMLGATPRRAIVDVVVPLMKSGILAGMLLAFIVSFNEFTVTYFLY------TIDVMTVPI
WMYSRTVSSPTVFSFAVLIVLIDFVLIWATDVNLHLPEGKLVCFLGPSGCGKTTLLRMIAGLESLSGGEI
RLDGQDIGHTPAHLRNFGMVFQSLALFPHMTVGENIAYPLKLRGVGKVEQQARVVELLELIQLQAMIDRP
VAKLSGGQRQRVAIARAIAARPKILLLDEPL

>F2KAE4_F2KAE5_1_994484
QLDGEFEAAALSLKVPLLRHFLRVTLPICLPALLDILRYLFVSAMTTVSAVIFLYSP----DSLLAAIAV
LNMDDAGNVGGAAAMSTLILLTSAAVSLLDGVSLDVSAGELVCLLGPSGCGKTTLLRCIAGLERQDGGHI
FFGKRDVSTLPPQARDYGILFQSYALFPNLTVAQNIGYGL--AGNSRESLRARVAEMLELVGLKGSEQKY
-GQLSGGQQQRVALARALAPAPKLLLLDEPM

>F2KC31_F2KC32_1_994484
---RDLMDAAQLLGASTFQAAFLVVLPNLRKGLMVALLLSFSFLFGEFVFANILV--G---TRYETLQVY
LNNMRNSSGHFTSALVISYFFFVLVLTWASDINCEIRKGEFVTLLGPSGCGKSTLLRCIAGLTAVDAGQI
ILDGQDIVPLSPQKRGIGMVFQSYALFPNMTVEQNVAFGL---RMQKVEASDSHKRVLEILRLVE-LHDF
AHQLSGGQCQRVALARSLVTRPRLLLLDEPL

>F2KEQ4_F2KEQ5_1_994484
-LDPAAEQAALSLGASQFTVIRKVVLPQIMPGVLSGTLIVFGLAASSFAIPGLLGGR----LKMVATLIY
DQYLSELNWPMGAAIAVALLLLNLLIML---TNLSVEKGEFVSLLGPSGCGKTTTLQMIAGFVEVSSGRI
LLDGRDITHAKPASRGLGVVFQSYALFPHMTVKDNVAFGLRMRKVANTELQQRVDRVLKLVRLDRHADRY
PRELSGGQRQRVALARALVIEPPVLLLDEPL

>F2KCV4_F2KCV5_1_994484
SIPDALVKAARLDGAGFFTIFRRIILPMSTPIIMVCLIWQFTQIWNDFLFGVVFS--G---DSQPITVAL
NNLVNTSTGVDMAAAMIAGLPTLLVYVVAKNIELSIKDGEFLILVGPSGCGKSTLMNCIAGLETITGGAI
MIGDQDVSGMSPKDRDIAMVFQSYALYPTMSVRENIEFGLKIRKMKQSDIDEEVNRVAKLLQIEHLLNRK
PGQLSGGQQQRVAMGRALARRPKIYLFDEPL

>F2K9X9_F2K9Y0_1_994484
-IPREILEAARLDGATLGQEMLRVLLPISKGGLASTMLLSMILCWNEAFWSLNLTSSA---APLTALIAS
YSSPEG--LKLSAVSTLACAPILI-----KGIDLEVKDKEFVVFVGPSGCGKSTLLRLIAGLEDVTSGTI
ELDGRDITEVTPAKRDLAMVFQTYALYPHMTVRKNLSFALDLAGEKKPDVERKVAEAARILELGSLLDRK
-KQLSGGQRQRVAIGRAIVRNPKIFLFDEPL

>F2KJ93_F2KJ94_1_994484
AIPDVYYQAARIDRASSWAVFRHIQLPKMKSVLLIAVMLRFMDSFMIYTEPFVLTGGP---GNATTFLSQ
TLTQMAIGQGPAAAFSLVYFLIILLVSWL------WEQGGAYALLGPSGCGKSTLLNIISGLLSPSEGQV
MFDSKVVNELTPERRNIAQVFQFPVVYDTMTVFDNLAFPLRNQGMAEARIHTKVQEIAEVLDLQNLLDKK
ARNLTADEKQKVSMGRGLVRDDSAILFDEPL

>F2KIF6_F2KIF7_1_994484
----RPLEVAATLRAGPWDTFFSVILPLARPGFITAAILGFAHTVGEFGVVLMIGGNP---EKTRVVSVQ
IYDHVEALELAAAMLVFSFLV----------LDVQLPGRGVTALYGPSGSGKTTCLRCIAGLERPARGFI
EVNGQVWQDVPPHKRSVGYVFQEASLFAHLSVRANLAFGL--KRIAPAQRRVDMQQATELLGIGHLLDRQ
PHNLSGGERQRVGIARALLTSPQLLLMDEPL

>F2KHV9_F2KHW0_1_994484
-IPRDILEAARLDGATLWQEMVRVLLPIAKGGLASTVLLSLILCWNEAFWSLNLTSSA---APLTALIAS
YSSPEGLFWKLSAVSTLACAPILIFG---KGIDLEVNDREFVVFVGPSGCGKSTLLRLIAGLEEVSDGTI
ELDGRDITEVSPAKRDLAMVFQTYALYPHMSVRKNMSFALDLAGVPKAEVEKKVNEAARILELGPMLERK
PKQLSGGQRQRVAIGRAIVRNPKIFLFDEPL

>F2KD55_F2KD56_1_994484
-----EEEAARLLGANGWQMFWHVTVPNIKWGLIYGVVLCTARAMGEFGAVSVVSGHRG-VTNTLPLHVE
ILYNEYNHV-AAFAVASLLLILALFILL-DEISLDIQSGELVALLGPSGCGKTTLLRIIAGLETPDQGSI
VFHGEDVSGHDVRDRNVGFVFQHYALFRHMTVFDNVAFGLRKPKNQRPNESQIATKVHELLNMVQ-LDWL
AEQLSGGQRQRIALARALAVEPKVLLLDEPF

>F9GJC7_F9GJC6_1_1028802
QLDKSLDEASLSLKGSSWKTLWYIVLPLLKPALLSALVTSFVRAMTTVSAIIFLVTATR-VATAYILNRV
EDGEYGVAIAYGSILIVVMMAIILFFDWIDNLDLTIKRGTMVTLLGPSGCGKTTVLRLVAGLENPTSGQI
FIDGEDVTKSSIQNRDICIVFQSYALFPHMSIGDNVGYGLKMQGIGKEERAQRVKEALELVDLAGFEDRF
VDQISGGQQQRVALARALVLKPKVLLFDEPL

>F9GK11_F9GK12_1_1028802
-IDIKLEQAAQTLGASAWRVFFTITLPLSLPGVLAGLVLGFARSLGEFGATITFVSN----AGETQTIPL
AMYSFIQTP-----------------------NIQVPDQGVTAIFGLSGSGKTSLINLVSGLIQPDEGFI
RLNDRTLVNLPTHLRKIGYVFQDARLFPHYTVKGNLRY------GMKNVSQDDFNYIVDLLGITHLLKRY
PLTLSGGEKQRVAIGRALLAEPDILLMDEPL

>F9GKG8_F9GKG7_1_1028802
----RLLEAARDLGANAFQRFFRVILPLTMPGIIAGCLLVLLPAMGMFYVADLLGGAVL-LVGNVISEFL
ISRNWPFGSAISIGLTVLMALLIFVYYR-NDFNLTINNGEFVTILGPSGCGKTTVLRLLAGLEELDSGSI
ILDGEDITNVPAEKRHINTVFQSYALFPHMTIFENVAFGLRMQKVPNDEIKPRVLEALRMVQLEEMADRK
PTQLSGGQQQRIAIARAVVNKPKVLLLDES-

>J6M2N4_J6M2P2_18_1193146
ELDLSIEEAAMDLGAKPWKVFFLITIPMIAPSLAAGGMMSFALSLDDLVLASFVS-GG---STTLPMEVF
SAVRLGVKPEINAVASLILLSVSLVTFF-NAINLDINSGELVALLGPSGCGKTTLLRIIAGLETPDQGNI
VFHGEDVSGHDVRDRNVGFVFQHYALFRHMSVFDNVAFGLRGERPSESKIAEKVHELLNMVQLDWLSDRY
-EQLSGGQRQRIALARALAVEPKVLLLDEPF

>J6NNW0_J6NNV1_9_1193146
-IPREVEEAAACLGAKPLQVFRHILAPALLPAWLTGFALAFARGVGEYGSVIFIAGNPMEILPLLIMVKL
DQYDYTGAT----AIGVLMLVVSFILLLLDDVSLEIRKGEIFALLGGSGSGKSTLLRMLAGFERPSEGRI
FLDGVDITDMPPYERPINMMFQSYALFPHMTVAQNIAFGLQQDKMPKAEIDARVAEMLKLVHMTQYAKRK
PHQLSGGQRQRVALARSLAKRPKLLLLDEPM

>A6M365_A6M366_1_290402
-LDKSLLEACSDLGAKPITSFIKVTLPLTMPGIFAGSILVFIPSLGYFFVTDLLGGS-----TQVIGNVI
RTQFITARNPLGSAISIFLIVITLVLVWL--LFIDIKKGEFLTMLGPSGCGKTTTLRMIAGFETPTSGSI
YIEGEEVQNSEPYEREVNTVFQNYALFPHMTIYDNLAFGLSVKKVNKAEIKQRVTEILELVQLVGFENRK
PDQLSGGQKQRVAIGRALINRPKVLLLDEPL

>A6M121_A6M120_1_290402
----DEEEAAAMMGANGFNIFRRITLPNIKWGLIYGVILCAARAMGEFGAVSVVSGHR---GKTNTLPLH
IEILYNEYQFSAAFAVASILVIIAIVVLIDNVSFRIEQGKLIGLLGPSGSGKTTILRMIAGLETPDEGDI
IINGVKVNDIEPGKRGIGFVFQSYALFRHMTVYDNVAFGLVVQKAKKDYIHERVMELIELIGLKGLEKRY
PGQLSGGQRQRVAFARALAPNPQLLLLDEPF

>A6LUV6_A6LUV5_1_290402
-IDINILSAARTLGLSEFKIFYKIAIPLAMPGIIGGLVLSFARAMGEFGATLMLAGNPGQTMPLAIFFAA
EGGDMQ---AILWVIIIVTLSLFLIL-----VNFEH-KSGVLGFLGSSGSGKSMSLKCISGLVTPSRGKI
IVNDKIFFDLTPQKRKIGYLFQNYALFPNMNIIDNIEIGI--SKMEKDQ---KIKEYIERLHLGGLEKRY
PWQLSGGQQQRVALARALITSPDILLLDEPF

>G7LL68_G7LL69_1_598467
-LDYSLVEASLDLGARPLKTFFSVIVPLTKGGVIAGSMLVFIPTVGEYVIPELLGGP----DSIMIGRIL
WQEFFNNRDVASAVAIIMLLLLIMPIIWFDDVSLTIYKGEIFALLGASGCGKSTLLRMLAGFEHPTQGQI
VLDGQDLSLVPPYQRPINMMFQSYALFPHMTVEKNIAFGLKQDRLSRSEIKERVEEMLALVHMQEFANRK
PHQLSGGQRQRVALARSLAKRPKLLLLDEPM

>G7LNM7_G7LNM6_1_598467
AVDRRLEQAARTLGAAPWRVFFTITLPLSFPGIVVGTVLAFARSLGEFGATITFVSN----PGETRTIPL
AMYTLIETPAESAAARLCVIAIAL---------EDLPASGITAVFGVSGAGKTSLINTIVGLTRPDSGRI
LLNDRVLADLPPEKRRIGYVFQDGRLFPHYRVRGNLRY------GMAAAMGKQFDDIVALLGIAPLLNRY
PLTLSGGEKQRVAIGRALLTAPQLLLMDEPL

>G7LNV1_G7LNV2_1_598467
-IDRSLIYASYDLGANQWKTFWRITFPLTLPGIIAGSVMVFIPVLGNFIIPSLLGGA----RVIMVGGLV
EQQFLSARNPFGAAISMLLMLMVLCVLLVDGINLQVRDNEFVTLLGPSGCGKTTLLRIISGFESLDSGEL
RILGKTANETPAHQRPVNTVFQSYALFPHLNVADNVGYGLDVQGVLRSERNRRVAETLELVGMQGMEKRR
PAQLSGGQQQRVALARAIVNRPTLLLLDEPL

>G7LSQ4_G7LSQ5_1_598467
TLPDELLEAARIDGAGPLRFFFDIVLPLSKTNLAALFVITFIYGWNQYLWPLLIITDN---LGTAVAGIK
SMIASGDGAQVMAAMLLTMLPPLLVVLLM-PIDLDVADGEFVVMVGPSGCGKSTLLRMVAGLERTTSGDI
YIDNQRVTDLEPKDRGIAMVFQNYALYPHMSVYDNMAYGLKIRGFGKAQIRQQVEEAARILELLPLLQRK
PRELSGGQRQRVAMGRAIVREPAVFLFDEPL

>G7LKT0_G7LKS9_1_598467
-LDKSYLEAARDLGAGKWQRFVKIIIPLTMPGIIAGCLLVLLPAMGLFFVADLMGGA----KNLLIGNVI
KSQFLNIRDPFGAATSICLTLI--------HFNLTINNGEFLTILGPSGCGKTTVLRLIAGLENVDGGNV
ILDNEDITHQPAEHRHINTVFQSYALFPHLSVFDNVAFGL---RMQKTP-EAQAPRVLEALKMVQ-LDEL
AHQLSGGQQQRVAIARAVVNKPKVLLLDES-

>G7LKU0_G7LKU1_1_598467
-IAPNLKLASMSLGAGRIETFRRIVLPLTIPGMLTGFIIVFALAAGSYITPLLIGGR----LQPLLPIAI
YQQALQIANLPLAAALSLTLLF-------DGVSLQIEQGEFFSLLGPSGCGKTTLLNIIAGFLAPGRGAV
SLGGRDITPLPPYQRAIGMVFQNYALFPHLSVFDNVAYGLKVKKLPRKAIAGRVKQVLELVRLEALGGRM
PHQLSGGQQQRVAIARALAIEPQVLLLDEPL

>G7LQ44_G7LQ45_1_598467
QLDKSLDEASLSLRAGSMRTVFYILLPLLRPAILSALIYSFVRAVTTVSAIIFLVTP----DTRVATSYI
LNRVEDGEYGMAIAYGSILIVVMLAIIFLDDLNLAIPQGKMVTLLGPSGCGKTTVLRLVAGLEKPTEGRI
LIDDEDVTERSIQQRDICMVFQSYALFPHMSLGENIGYGLKMLGRPKAEINQRVKEALALVDLDGFADRF
VDQISGGQQQRVALARALILKPKVLLFDEPL

>G7LLI4_G7LLI5_1_598467
-IDLGLLSAAESLGASRRRAFWRIIVPLSLPGVAAGGLLVFILSLGFFITPALMGGPQ--TMVSMVIESQ
IETYFD---GFGSALSSVLLIVTLALFWLDNLNLTVEPGEFVTLLGASGSGKTTTLMMVGGFTAPSKGRI
LIGGRDVTHLPPAKRNLGVVFQNYALFPHLSVFRNLAFPLEMRGVAGNVIRRKVADALDMVQLADKGHRL
-RELSGGQQQRVALARALIFEPQALLMDEPL

>G7LSB4_G7LSB5_1_598467
----QEEEAARLLGANGWQMFWHITLPNVKWALIYGVVLCTARAMGEFGAVSVISGIG---LTNTLPLHI
EILYNEYNIVAAFSVAILLLVMSLVVLLLNQINLAIQSGELVALLGPSGCGKTTLLRIIAGLEQPDSGNI
IFHGEDVSVHDVRKRNVGFVFQHYALFRHMTVFDNVAFGLRSIRPSKRDIEKKVHELLRLVQLEWLADRY
PEQLSGGQRQRIALARALIVEPSILLLDEPF

>G7LQR2_G7LQR0_2_598467
-ISKEIEEAALMEGCRWWQVVFHVLIPMTWPSILAFATVSITYHWNEYLWPLMVLNDDKIGL--------
VSFAMGAESGLICAGTLLVCLPLMLA---QSLSLDIAAGEFLVLVGPSGCGKSTLLRMLAGLESVSEGQI
LLGAEDITGWSPKQRNFSLIFQNYALFPHLTVEQNITFGMRMRGEPKAEYPERVRRVAGLLQLEDLLSRK
-GKLSGGQRQRVAMARAIVRNPRLFLMDEPL

>G7LMQ4_G7LMQ5_1_598467
-VPRDMEEAAQIDGCNSFQVLWYVVVPILKPAIISVALFQFMWSMNDFIGPLIYV-YV---DKYPIALAL
KMSDVTEGAEILAMSSISILPSIIVFFLAHGIDLTIKDGEFMVIVGPSGCAKSTTLRMLAGLETISGGEV
RIGERVVNNLAPKERGIAMVFQNYALYPHMSVKENLAFGLKLSKMPKAQIEEQVTEASKILELEELMDRL
PRQLSGGQAQRVAVGRAIVKKPDVFLFDEPL

>G7LWN8_G7LWN2_6_598467
--DQNLSRAAASLGAPPLLVFRKVTFPLIAPGVFSGALFAFATSFDEVIVTLFLASPQR-TLPLQMFAGI
RENLDPTIAAAASMMVGTALILLIVMEILKNLNLDIQEGEFLTLLGPSGSGKTTSLMMLAGFETPTQGEI
LLRDTPLHHLPPHQRGIGMVFQNYALFPHMTVAENLAFPLSIRRLSRVDIKEKVDRVLDRVKLTNLADRY
PAQMSGGQQQRVALARALVFEPKLVLMDEPL

>Q6GAB4_Q6GAB5_1_282459
AIPNNLLQASSDLGASPFYTFRKVIMPLTKEGVMTGIQVTFIPSLSLFMITRLIAGNV---IN--IGTAI
EEQFLTIQNGMGSTIAIFLIVFMAFILIIDDIDIDIESGYFYTLLGPSGCGKTTILKLIAGFEYPDSGEV
IYQNKPIGNLPPNKRKVNTVFQDYALFPHLNVYDNIAFGLKLKKLSKTEIDQKVTEALKLVKLSGYEKRN
INEMSGGQKQRVAIARAIVNEPEILLLDES-

>Q6GCQ9_Q6GCR2_3_282459
TIPKELDESAKIDGAGHMRIFLQIMLPLAKPILAVVALFNFMGPFMDFILPKILLRSE--KFTLAVGLFN
FINDKYANNTVFAAGAIMIAVIAIVFLFLKDFNLHITDKEFIVFVGPSGCGKSTTLRMVAGLESITSGDF
YIDGERMNDVEPKNRDIAMVFQNYALYPHMTVFENMAFGLKLRKVNKKEIEQKVNEAAEILGLTEYLGRK
PKALSGGQRQRVALGRAIVRDAKVFLMDEPL

>F9N066_F9N067_1_866779
--DYSLVEASYDLGASKLQTFLRVVFPMSLPGVITGITMVFIPAISTFEISALLGGN-----YNLIGNII
EHQFRIAGNSAISVVLIIMILISL-----KDLNLYIRNKEFLTLLGPSGCGKTTTLRLIAGFETPDTGKI
MFEGKDISNIAPYKRNVNTVFQKYALFPNMNVFENIAFGLRIKKMNEKLIREKVTEVLKLVNLSGFEKRK
INNLSGGQQQRIAIARALVNEPSVLLLDEPL

>F9N307_F9N306_1_866779
SISEDEINSAQDLGANFIYVFKDIVLPLTKKGFTVTFINAFTATMTTIGSIIFLV-YGQKVLTLVMFDVI
NSGNYNIGS----VIALIIILICLVV---DNVEFDLEKGKMLCILGPSGCGKSTILNMIGGFVKPNSGQI
ILDGEDITNLTAEKRDITTVFQSYGLFYHMNVFKNIAYGLKFKNIEKTTIENKVNEMIELVGLKGHEKKM
IDELSGGQRQRVALARSLVLSPKLLLLDEPL

>E6HG40_E6HG41_1_749497
QLDYSMEEVAWTLGCTRLRAFIQIVLPNVSSGIFAAFMLAFVNSFNNVP-VSMFLSGG---VTMLPTSLL
SYMEYNYDPTVSAISVLLMLL--------KDLNISMEKGELVSLLGPSGCGKTTTLRVIAGLIKPNDGQF
FVDQEELTKVPVHKRNFGMVFQSYALFPHLTIAENVAFGLKLRKESKQTMDQKVTEMLKVCGLESLGDRY
PKQLSGGQRQRVALARALIIEPKLLLLDEPL

>E6HDV1_E6HDV2_1_749497
NIDEEHFKIAKMFGASDGEIFRRITFPQLVPTIAFLLTVNLIGAFKVYTQVYALFGGAG-IANSATTAVY
YIYDKFHIAGIAMAATVILFVIILVVTFLKSVNFTIEQGDLVCLLGPSGCGKSTILNLIAGLLHPSDGDI
QFRQQSVVKTAPKDRNIGFVFQNYALYPHMTVLENVMFPLTSKKVPKAEAQAIAEEYMKLTNIEELSHKK
PGTLSGGQQQRVAITRALVQKPDVLLLDEPL

>E6HCS7_E6HCS8_1_749497
EMNPSLISASRDLGASSAETFRRVIFPLSLNGVKSGVQAVFIPSLSLFMLTRLIGGN----VITLGTAIE
EHFLVTQNWGMGSTIGVILIVAMFIVMLLKNVSFEIEEGKFYTLLGPSGCGKTTILRIIAGFNDVTSGDV
YFDGKRINDVPANKRQVNTVFQDYALFPHMNVFDNVAFGLKIKKLSKAEIEKKVKEALRLVQLPGYETRE
ISEMSGGQRQRVAIARAIVNEPKVLLLDEPL

>E6H950_E6H951_1_749497
QMDSELLAVAQTLGFSESRYFRKIALPLSMNGLLAGGVLAFARGLGEFGATTMLAGNA---GKTRTLPLA
IYSAVASGDRLANQYVVIMLLLCLIILFF--------KTQTTGILGASGCGKSMLLKCIAGVETADKGQI
VLNDQVLFDLSPQQRKIGLLFQQYALFPHLSVVENLT--------CVTKDLQLVTQLLASFHLTKVQQQY
PSQLSGGQRQRVAFARMLAAQPAYLLLDEPF

>G7ADL7_G7ADL8_1_991933
TIPDELLEAAQLDNAGPIRFFIDILFPLSKTMMAAIFIIMFVVGWNQYLWPIMMTTDQ---YNTIVMGIK
ILNNINETSYAFAMVILAMLPPVLVVVIFKGVDLSIHQGEFIVLVGPSGCGKSSILRSIAGLESITSGEI
HLAGRRVDNEKPANRDIAMVFQNYALYPHMSVYDNLAYGLKNRGVDKQTIAAKIAKVAKTLKIEEYLDRK
PAKLSGGQRQRVAMGRAIVRDPQLFLFDEPL

>G7A8F8_G7A8F9_1_991933
------EEAAVILGASWWQLFRRVTLPNIKWALIYGVILTNARAVGEFGAVAVVSGNRG-ETNTLPLHVQ
LYEDYQSQAFASASLLAFIALLTLLLKALAPLSLKIEDGEMIGLLGPSGSGKTTLLRIIAGLEGADSGTI
HFRNRDVTNVHVRDRRVGFVFQNYALFRHMTVADNVAFGLQAQRPNPAEIQKRVKQLLEIVQLGHLAHRY
PEQLSGGQKQRIALARALATQPEVLLLDEPF

>G7ACS5_G7ACS2_3_991933
TIDRSLEEAAALDGATPWQAFRLVLLPLSVPILAVVFILSFIGVVGEVPVASLLLSD----NSYTLAVGM
QQYLYPQNYDFAAAAVLSALPITIVFLLAKNVDLEIQEGEFVVFVGPSGCGKSTLLRCIAGLEDITSGDL
YIGEQRMNDVEPSKRGVGMVFQSYALYPHLNLYDNMSFGLKLSKADKSEIKKRVDHAAEILQLSHLLDRQ
-KALSGGQRQRVAIGRTLVSQPNVFLLDEPL

>G7AA53_G7AA54_1_991933
----TYIEAARDLGANKFQTLVRVILPLTMPGIIGGCLLVLLPALGMFYIADLLGGA----KNLLIGNVI
KSQVLNARDATSIALTL-------------NLNLDVNHGEFLTILGPSGCGKTTVLRMIAGFETADQGQI
LLDDQDVTQVPAEQRHVNTVFQSYALFPHMTVFENVAFGLRMQKVPQSEIEPRVMEALRMVRLAEMAQRK
PHQLSGGQQQRIAIARAVVNKPKVLLLDES-

>G7A8M1_G7A8M2_1_991933
-VSPSLDMAARTMGCHANQMLKRVHLPLIRRGALIAGLLVFIESMKELNAAILLRPF----NFETLATYV
YNYASDERLELAALPAILLVLVGLI----KSLSLQVNPGEIVCLLGASGCGKTTLLKAIAGLLPLASGQL
SLNCVTLDDLPPEQRNIGMIFQDYALFPHLTVAQNVGFGL--DAMPAKQKEAKIAEMLALVHLDAFAERY
PHQLSGGQQQRVAIARALAYKPDLLLLDEPF

>G7AB62_G7AB61_1_991933
QLPPELEATAASIKLPQYRLLWKVTLPVSLPAVLDIASYLFINALTTTSAVVFLYST----DTVPASVAV
LNMDDAGQTGAAAAMAVMIMLSAALAKLLKEISLSIEKGEFVCFLGPSGCGKTTLLRAIAGLDLPTSGTI
HQNQQAITFLPPEQRDFGIVFQSYALFPNLTVEENIAIGL---RNQGMSVRDALEKVEQWLEMIGLA-TS
ASQLSGGQQQRVALARALALSPGLLLLDEPL

>G7AAX8_G7AAX7_1_991933
QLDKSLDEASLSLRASSLQTIRYIILPLLRPAILSTLVYSFVRAMTTVSAIIFLVTPTR-VATSYILNRV
EDGEYGIAIAYGSVLIVVMLAIILLFDLL-NLDLEIKKGSLVTLLGPSGCGKTTVLRLVAGLEKPTSGQI
FIDGEDVTERSIQQRDICMVFQSYALFPHMSLYENVAYGLKMLKLPSEEVRQRVDEALKIVDLEGMGERY
VDQISGGQQQRVALARALVLKPKVLLFDEPL

>E8U904_E8U918_14_709986
AIPRELVEAARLDGATEFGIFRRVIAPLCGPAMATLGLVTFVQSWNNFIGPLIIFRS----ETYTAPLAL
RALQGIANTCGVALTVLPLLVLF------KDFNLHIRDKEFMVFVGPSGCGKSTTLRMIAGLEEISDGTL
RIGDRIVNDMPPKDRDIAMVFQNYALYPHMNVYDNMAFGLKLRKTPREEIDRRVRDAAKILQIEHLLGRK
PKELSGGQRQRVALGRAIVREPKVFLMDEPL

>E8U652_E8U651_1_709986
AVPPRLTEAARTLGSSPLRAWGTVTLPLVLPALRGGGALALATVLGEFAATLVLTRPE---WATLSTAMY
ERLGRPGAQNLGEACALATLLMLLALAA-NDVSLLVPAGRTLALLGPSGCGKSTALRLIAGLERPDAGRV
RLGERDVTTLPPEARHLGLVFQDYALFPHLSVLGNVAYGPRARGARRAEAERQARDALALVGLADLAGRR
VTELSGGQQQRVALARALAPRPGVLLLDEPL

>Q8YBI0_Q8YBH8_2_224914
-IDRRLELAAESLGAAPLTVFRKITLPLAMPGIASGGVLAFATSLDEVVLTLFVAGPQR-TLARQMFSTI
RENISPAIA-----AAAFLFISGT-----DGLNLDIERGEFVSLLGPSGSGKTTLLMMLAGFENPSSGTI
HVDGKSINSVPSYKRNMGVVFQNYALFPHMTVAENIAFPLQMRGVGKAQAAEKVARVLDMVQLSAMSERK
PSQLSGGQQQRVALARALVFEPHVVLMDEPL

>Q8YCB0_Q8YCB1_1_224914
-IPGELVEAARIDNAGPFRFMRDILLPLSKTNIAALFVILFIYGWTQYLWPLLVTNDK---MNTIIIGLR
RMVDWADASYVMVTAILAIIPPILVVVLMKGVSLEIADGEFVVLVGPSGCGKSTLLRMIAGLESITSGTI
SIGERVVNNVEPAERDIAMVFQNYALYPHMTVRENLAYGLKNRKTPKEEIERRIAKAAKVLEIEQFLERK
PRQLSGGQRQRVAMGRAIVREPAAFLFDEPL

>Q8YF13_Q8YF14_1_224914
QVPKDLAEAAQIDGCTRWQAFWQVEFPLAGPGIASAGIFAFLTCWNEYALASQLTRSNSLPVGLLDYTAE
FT------IGMCALAVVMIVPALALTFVIHGINLEIADKEFVALVGPSGCGKSTTLRMIAGLESISGGTL
EIGGKVVNDLPPRDRNISMVFQSYALYPHMSVRENMGFSLKIAKQPQAEIDRRVNEAAAVLGLEALMDRR
PAQLSGGQRQRVAMGRAIVRNPEVFLFDEPL

>D0B7D6_D0B7D5_1_224914
QLDRSLDEASLTLRAGSFRTIRKVILPLLRPAITAALVYSFVRAITSISAVIFLVSA-----QYNMATAY
IVGLVENGEGVAIAYSSMLIVVMVVVITSPNLSLTVEPGTLVTLLGLSGCGKTTTLRLLAGLEHPTSGRI
LIGGKDVTNLPANERDVSMVFQSYALFPHMTSLENVAYGLESSGFKKNEARERAEEGLKLVGLGGMGHRL
PAELSGGQQQRVAVARALVLEPQVLLLDEPL

>Q8YAY0_Q8YAX8_2_224914
-LKKEWREASSILGATHMQYWRMVAFPILWPSLLGTTLLLFANAFGAIATAYALTGS----LNI--VPIL
LYAQIRGDVGYALALGMIV----------HDFNLAVEKGEFVSFLGPSGCGKTTVLRMIAGFETPDNGSI
EIDGKDVVNLRPNQRNIGMVFQAYALFPNMTVAQNVSFGLRVSGKSRSEIDATVKEMLSLIRLDHLADRY
PYQMSGGQQQRVALARALATKPQVLLLDEPL

>D0B7B0_D0B7A8_2_224914
-VDNEINKAAQIDGASTGTIYRRIIIPLMRPVFLSAFVVLAHLAIKAYDLVIALTGGP---GQATELPAT
FMYSYTFTRGIGASSAIIMLAMIFSIII-KDINIEIDEGGFLVLVGPSGCGKSTLLNTIAGLEPITSGDI
AINGKSVSNLHPSQRDIAMVFQSYALYPNMTVAGNIAFGMEIRKVPKPERDKAIQQVADMLQIGHLLDRK
PSQLSGGQRRRVAMGRALVRNPQVFLFDEPL

>Q8YDR2_Q8YDR3_1_224914
AIPRELYSAAEVDGVKSWERFRLVTWPLLGATTLFVTTISIINAVKVFETVKTLTEG----GPNKASEVL
LWTIYQEGFYASAMTVIFLAVLVILMLLQDGISIEAAEGEFIALVGPSGCGKSTLLRILAGLDHADEGSV
ELAGCNITGAHPADRNIAMVFQSYALYPHLTAAQNIAVPLAGQRDKRAAIQKQVRATAASLKIDHLLDRK
PGQMSGGQRQRVALARALVRQPGAFLMDEPL

>D0B782_D0B784_2_224914
AIPKSLIEAAAIDGARGARRFWTIVFPLLAPTSFFLLVVNTVYAFFDTFGIIHAVTGGPAKATETLVYND
GFVNLNL--SSSAQSVILMAIVIALTAFQKGVSLEIADGEFVVLVGPSGCGKSTLLRMIAGLESITSGTI
SIGERVVNNVEPAERDIAMVFQNYALYPHMTVRENLAYGLKNRKTPKEEIERRIAKAAKVLEIEQFLERK
PRQLSGGQRQRVAMGRAIVREPAAFLFDEPL

>Q8YBY4_Q8YBY6_2_224914
TVSDDLKNAGRIDGMSEYAIFFKLVLPLIRPAMATVAVFTMIPIWNDLWFPLILAPSAT-KTVTLGAQLF
IGQFVTNWNAVLAALSLAMFPILILYVLFKDINLEVNDGEFIIFVGPSGCGKSTLLRSIAGLEDVSAGQV
LINGEDVTVTPPSRRGIAMVFQSYALYPHLTVKANMGLGLKQAGAPKDEIEGRVAKASAMLALEPYLARR
PAELSGGQRQRVAIGRALVRNPELFLFDEPL

>Q8YE14_Q8YE15_1_224914
-LDRGLEEAARTLGASRFTAFFTVILPPLLPGILAGAVLGFAKALGEFGATITFVSNG--ETQTLSLAIY
TLLQTPSGD----------------------------EGGVTALFGHSGAGKTTLLKMIAGTLRPENGRI
AVGDFTLFDLPPEKRRIGYVFQDARLFAYMSVKRNLTYAR---WAGHRQATRSFDEVVALLGIGHLLDRR
PSTLSGGERQRVAIGRALLSDPALLLLDEPL

>Q8YCG4_Q8YCG3_1_224914
QLDRSLDEASLTLRAGSFRTIRKVILPLLRPAITAALVYSFVRAITSISAVIFLVSA-----QYNMATAY
IVGLVENGEGVAIAYSSMLIVVMVVVITSPNLSLTVEPGTLVTLLGLSGCGKTTTLRLLAGLEHPTSGRI
LIGGKDVTNLPANERDVSMVFQSYALFPHMTSLENVAYGLESSGFKKNEARERAEEGLKLVGLGGMGHRL
PAELSGGQQQRVAVARALVLEPQVLLLDEPL

>Q8YCP4_Q8YCP7_3_224914
QVDPKVEAAARVFGANTFQLFRYVLLPMLLPGILAALLLVLVRTVAMFELTFLTA-G----TSQTLVVAL
YYSVFASGVAVIYMITTLIWLLLA-------------------CLGPSGCGKSTALNCIAGLLATTGGGV
YIDEKRIDTLKPEDRGFGMVFQNYALFPHMSVRENVGFGLKMRGTPKSEIRKRVDEAIGMVRLNGQEEKL
PGQLSGGQQQRVAIARAIVIEPPLVLMDEPL

>D0B8B7_D0B8B6_1_224914
NVPKDYGRAAAILGAGPMRTFFEVIFPLTLPGVIGGMILTFLTALGYFITPSLLGSP-----KEMMIATL
ISQQLRETLPFAAALVGVLTVLVTVVTLLDGLDMQIAPGEFLALLGPSGSGKSTILMLLAGFERPDNGRI
LFGNNDYTRVPPHRRNIGMVFQHYTLFPNMSVLDNVAFPLKTRGMERSQ---RAREALARVRLADFADRS
PKQLSGGQQQRVALARSIVYSPRVLLMDEPL

>Q8YCI7_Q8YCI4_3_224914
TIPRDLEEAAWMEGAGRGKTLVKVFLPLCLPAIAVTAIFTFINAWNEFVVALTMLRRE---SYTLPIQVF
SLVAGRYTVYVMAATFLATLPVAILFIWLDRIDLEIHSGEFLVLVGPSGCGKSTLLRMVAGLEPISGGDL
VIGGERANELPPQKRNIAMVFQSYALFPHMTARENIGFGPRIRGEKAAETAAKVDHAASILNL----HSY
LRQLSGGQRQRVAMGRAIVREPSVFLFDEPL

>D0B7L6_D0B7L8_2_224914
QVDPKVEAAARVFGANTFQLFRYVLLPMLLPGILAALLLVLVRTVAMFELTFLTA-G----TSQTLVVAL
YYSVFASGVAVIYMITTLIWLLLA-------------------CLGPSGCGKSTALNCIAGLLATTGGGV
YIDEKRIDTLKPEDRGFGMVFQNYALFPHMSVRENVGFGLKMRGTPKSEIRKRVDEAIGMVRLNGQEEKL
PGQLSGGQQQRVAIARAIVIEPPLVLMDEPL

>Q8YCE0_Q8YCD9_1_224914
AFPTELVRAAKIDGASFFQIFWRILLPSSGPIIVVSVIWQFTNIWNDFLFGASFS--G---AHSTPMTVA
LNNLVSSSTVHFAGAILAALPTLIVYIVSKDINIEIDEGGFLVLVGPSGCGKSTLLNTIAGLEPITSGDI
AINGKSVSNLHPSQRDIAMVFQSYALYPNMTVAGNIAFGMEIRKVPKPERDKAIQQVADMLQIGHLLDRK
PSQLSGGQRRRVAMGRALVRNPQVFLFDEPL

>Q8YDI2_Q8YDI3_1_224914
NVPKDYGRAAAILGAGPMRTFFEVIFPLTLPGVIGGMILTFLTALGYFITPSLLGSP-----KEMMIATL
ISQQLRETLPFAAALVGVLTVLVTVVTLLDGLDMQIAPGEFLALLGPSGSGKSTILMLLAGFERPDNGRI
LFGNNDYTRVPPHRRNIGMVFQHYTLFPNMSVLDNVAFPLKTRGMERSQ---RAREALARVRLADFADRS
PKQLSGGQQQRVALARSIVYSPRVLLMDEPL

>Q8YIN0_Q8YIN1_1_224914
-MDYSLIEAAQDLGCTPFAAFWKITFPLSLAGVLAGCFLVFIPAVGEFVIPDLLGGS-----TLMIGKTI
WSEFFSNRDVSSAVAVVLLVLLIVPIVIFDNLSLNVFNREFFALLGASGCGKTTLMRMLAGFEEPTSGRI
TLDGQDMRGIPPYKRPVNMMFQSYALFPHMTVEKNIAFGLKQDGMAKSEIDARVAEMLKLVKLEQYGKRK
PHQLSGGQRQRVALARSVAKRPKVLLLDEPL

>D4RXG1_D4RXG2_1_511680
SVNEQYYNAARVDGTSGTRIFFRITLPMIKPIVFYLVITGFIGAFKAYSDEVALFG-D---LNAAGMNTI
VGYVYDMLYASAAAIILFLIVFTI-----DDFNLEIPDGKLVGLLGPSGCGKSTMLYMISGLLTPTEGKI
YFGENDVTKVPTENRGVGLVFQNYALYPHLTVKQNIIFPLQKDKLTKEEMDKRAYNAAKIVQIDEFLDRK
PNALSGGQQQRVAIARALVKMPPVLLLDEPL

>D4RYE3_D4RYE4_1_511680
-LDKNLLEAAGDLGANACQTFIKVTLPLSVPGIISGVTMVFLPAMTNYVVLDMLYNSY--IMGSLIGSYF
HAYNWNSGSIISIVLLVIILIITIATNG-EDFNLEVRKGEFVTFLGPSGCGKTTTLRMIAGFDIPTEGKI
LLNGEDISKLPPNKRPINTVFQRYALFPHLNIFDNIAFGLKQNKYTRKEIAEKVRHALEVVDLEGFEKRN
VTTLSGGQQQRIAIARAIVNEPEILLLDEPL

>D5Q799_D5Q798_1_525259
SIPNYIYEASKLDNANKITNFFKVTLPLLSPTIFFLMITTTTASFQVFDEISIMTQGP---VGSTNMLSY
YIYESGFIYASMFLLAIVMIAT-------ENLNLTIEDGSFTVLVGPSGCGKSTTLRMIAGLEDITSGKL
KIEENDVTKTDASKRDIAMVFQNYALYPHMTVRENIEFGLKNKKVEKEK---RITEVIDVVGLREYLNV-
-GNLSGGQRQRVALARAMVKNPKVFLMDEPL

>D5Q1A2_D5Q1A3_1_525259
QIDNNMLSAARTLGLNEWKVFFKVAVPLAWPGIIGGLVLSFARALGEFGATLMIAGNPGQTMPIAIFFAV
EGGDMNKAMWVMIIVVISIAMILLL-------------KGTLGFLGESGSGKSMTLKCIAGLEKPTRGKI
VLNDRVLFDLSTQDRKVGFLFQNYALFPHMTVSQNIELGL--LKLSKSEKKEIVARYLDILKLNGFEGRY
PWQLSGGQQQRVALARALATSPDILLLDEPF

>D5Q810_D5Q809_1_525259
SINLGLEESSRSLGAGRIKTFYNVIVPNMMPGIISGAILVFIRTIGEYTMSALLY--G---VYNRPISIS
IVTNMQEFKYGVLVIGICYIALGII----YDINISIKEGEFFTLLGPSGCGKTTILRIIGGFIKPSSGSI
YVGDKNITNLEPENRNMGTVFQNYALFPNMTVEENVSYGLKIKKLSKKIIKEKCDNYLELAGMKDFRKKK
IDELSGGQQQRVAVARSLATEPTMLLLDEPM

>D5Q1I4_D5Q1I3_1_525259
-MDNDLINAAHDLGANNMTVFRKIIFPLSLPGVMSGITMVFMPAVTTFAISRLLG--G---GKIMLVGDL
IEQQFTVVGFGSAISIFMMIVILISMSIMDNFNLDIKKNEFLTLLGPSGCGKTTTLKIIAGFEYADDGKV
LFEGKEINNLPPYERQVNTVFQKYALFPHMDVYENVAFGLKIKKTPKDVIDAKVKEVLKLVALEGFERRQ
VESLSGGQQQRIAIARALVNEPKVLLLDEPL

>D5TNN7_D5TNN6_1_714359
NIDTSLYESASIDGASYLYKLRRVTLPMLSPTLFFIVTVTLISAFQSFGQIDILTHGPN-DATNLIVYSI
YKEAFVNHQGTASAQAMVLFVFIFVATLLKGISVHIKKGEFFVLVGPSGCGKSTLLRMIAGLEEISSGDL
IINERVANDLEPKDRNLSMVFQNYALYPHLSVEENILFGL---KVRKVQKEERQKRLMEAIEMVG-LKEY
VGQLSGGQRQRVALARAIVSQAPICLMDEPL

>D5TSR1_D5TSR2_1_714359
---KSEEEAALSLGASGWKMFWRVTLPNIKWGLLYGMILCNARAIGEFGAVSVVSGHR--GITNTMPLHI
EIL-YNEYQSAAFAVATLMSLIAVFTLVITDIHLDIPKGELVALLGPSGSGKTTLLRIIAGLEEADGGSV
SFDGEDLTDIHVKNRQVGFVFQHYALFKHMNVFENVAFGLKSLRPSAEAIEEKVTELLKLVKMDGFAKRY
PAQLSGGQRQRIALARALAVEPKILLLDEPF

>D5TTL2_D5TTL1_1_714359
QLDKRKLEAAYDLGATPIKAFWNITVPMTMSGIATGSILVFVSSIGMFVVSDVMGGS-----VALIGNVI
QNQFLGARDPFGSALSIIVVLFSVLLIYL--LSLDIKEGEFLTILGPSGCGKTTLLRMIAGFETPTKGNL
LLDDERINDLPPYKRHMNLVFQHYALFPHMTVEKNICFGMKMQKVSAAEQKERAEEAMRLTQLLEFRNRK
PAKLSGGQQQRVAIARAIVNNPRVLLLDEPL

>D5TW68_D5TW73_5_714359
TIPKELDESARMDGAGHFRIFWQIIMPLAKPIVAVVALFTFIGPFTDFILASIILRTE-----NYTLAVG
LYEMVAKKFTFAAGSVLIAIPISILFLSLTDFNLHIQDKEFIVFVGPSGCGKSTTLRMVAGLEDISKGEF
SIDGKLMNDVPPKDRDIAMVFQNYALYPHMSVYDNMAFGLKLRKIPKDEIDRRVKDAAKILGLEQYLDRK
PKALSGGQRQRVALGRAIVRDAKVFLMDEPL

>H2CDN3_H2CDN2_1_929563
---RDEEEAARLLGAGPWTTFFRITIPSIRWGLFYGIVLSTARALGEFGAVSVVSGHR--GMTNTVPHVE
ILYNEYEY-TGAFAVASALMLLSVLTLVLNDVNLSLPEGELVALLGPSGSGKTTLLRIIAGLETPDTGEI
LFGGENTHRQALHERGVGFVFQHYALFRHMNVFDNIAFGLRKIRPSEGVIREKVTELLRLVQLEGYAKHM
-TQLSGGQRQRVALARALAVEPKYLLLDEPF

>H2CE28_H2CE27_1_929563
SMGRRPMEVAATLGARPLFAFFTVAMPLARKGIATAGILTFAHTVGEFGVILMLGGGT---GQTKVASVQ
IYNHVEAMQ-------AGMILFSFVLLFI-KVSFEITGSGITVLFGPSGSGKSTFLRCLAGLERPASAYL
KVRDELWHDKPTYRRSIGMVFQEPSLFDHLTVRQNLSYGSLGCLQGGETESEELRNVAALLGIEHLLNRR
GDALSGGEKQRVAIARAILRRPEMLLLDEPL

>H2CF55_H2CF56_1_929563
---FSLLEAARDLGASKFQAMWKVFVPGIRPGLMTALLFTFIPAMGSYAVPQLVGGK-----DSMMLGNV
IARELTVTRWPMASAISVVLMAVTAVGIVDGINLEIQPGEFFSILGPSGCGKTTLLRLIAGFVEPDKGEI
LLGNQRINGMPPNRRNVNTIFQSYALFPHLTVFENVAFPL---RVKKLPKEQIEEEVMRHLAMVKLERQR
-HQISGGQKQRVAIARALVNHPEVLLLDEPL

>H7GNM1_H7GNM2_1_760817
SVDDEMEDAARSMGASPFYTMMKVIIPFILPVVLSVIALNFNSLLTDFDLSVFLYHPAQ-PLGITIRSAG
DETATSNAQALVFVYTIVLMIIS------DNLNLDIHEGEFFTFLGPSGCGKSTTLRALVGFLDPSSGSI
EVNGTDVTHLEPEKRGIGIVFQSYALFPTMTVFDNIAFGLKVKKVAPDVIKAKVSAVAAKIKISD---QQ
LSELSGGQQQRVALARALILEPKILCLDEPL

>H7GN12_H7GN13_1_760817
-MDNNLINASYDLGATKWETFRHVIFPLSMNGVRSGVQSVFIPSLSLFMLTRLIGGN-----VITLGTAI
EQNFLTNDNGMGSTIGVILILTMFITMWVKDINFELEEGKFYTLLGASGSGKSTILNIIAGLLDATTGDI
MLDGVRINDIPTNKRDVHTVFQSYALFPHMNVFENVAFPLRLRKIDKKEIEQRVAEVLKMVQLEGYEKRS
IRKLSGGQRQRVAIARAIINQPRVVLLDEPL

>B1LZ76_B1LZ74_2_426355
-IDRRLIEAARDGGASGAQILWNVILPLAKPGIAIGTIFVTTLVMGDFVTVGVMGGQIA-SVGKVIQVQM
SYLQFPAAAANAVVLLAAVLLMIL-----DGIDLKVPSGAYCCLLGPSGCGKTTTLRMIGGHERASAGDV
VIGPKAVGDAAPAERGTAMMFQSYALFPHLDARDNVAFSLKMRGIGKAERRAKAMAMLDLVQMGHLAGRL
PAQLSGGQQQRVALARALVTGPKVLLLDEPL

>B1M7Q7_B1M7Q6_1_426355
NIDERLELAAASLGARPGRVLTTVTLPLLAPGLASGWLFAAILSFNEFTASLFVTGQ----ATQTLPVAM
YGYVREFAD----AVSVIYIAVTALALIV---WLQVEQGEFLTLLGPSGCGKTTLLNLMAGFLEADAGEI
FIGDDLVTATPPYEREVGIVFQNYALFPHMSVAKNVGYGLRVRGVPRREIAARVEEVLALVKLSGFADRS
PRQLSGGQQQRVALARALVIRPKVLLLDEPF

>B1LXW8_B1LXW6_2_426355
AVDRRLEQAAGTLGANPFAVFLTITLPLSLPGCLAGAVLAFAKAMGEFGATITFVSNPG-ETQTLPSAIY
TLTQVPGGEGPALRLTLISIALS-----------------LTALFGRSGSGKTTLIDLIAGLARPDRGRI
VVGGTPWVDLPSHRRQVGVVFQDARLFPHLSVRTNLGYGR--VFARRRADPAAFAAVTDMLGIDHLLDRR
PAGLSGGERQRVAIGRALLARPRLLLMDEPL

>B1M2W0_B1M2V8_2_426355
-IDPNLADASAALGAGAWRTFVRVTLPLCLPGIVAGCLLTFAAAITAFITQSLIGGGM---LFMPMYLYQ
QASSLN---WPFAAAIAIVFLV-------DTVTLDIRGGELVALLGPSGCGKTTLLRAVAGFLKPTEGRV
IIGGQAVDHLPPNRRTVGIVFQNYALFPHMSVADNVAYGLAARGVGRAEQRARVAEMLALVRLEHLAGRY
PREMSGGQQQRVALARALAVRPSILLLDEPF

>B1M3X9_B1M3Y0_1_426355
-LDPTLCEAAADLGASPSRVFWTVTVPLSLPGIAAGAGLCFIPMVGEFVIPDLLGGS----ETLMLGRVL
WTEFFSNRDWPLASAVAVLILAIVIG---DAVSLDLEAGEFFCLLGPSGCGKSTLLRMIAGFESPTSGRI
LLGEQDLTALPPHRRPVNMMFQSYALFPHMSVAGNIGYGL--KGQGRAALAERVSELLKLVRLDGFGERR
PETLSGGQRQRVALARALAREPKLLLLDEPL

>B1M9N7_B1M9N5_2_426355
-IPHTISDAARVLGRGRLATLATVQIPLAWPAMLSGGLLAFVDIAKELPVTLLLR--P---LNVETLSTF
LYGEAARGT--AVAAVLIVMIGLV-----DRVSLTLEPGEIVAVLGASGCGKSTLLRLIAGLDAPDAGEI
AIGGRRVAGESPATRGVGLMFQDYALFPHLTVLANVRFGL--AHLGGAGAERVARERLEQVGLAH----R
AGTLSGGEAQRVALARALAPRPRVLLLDEPF

>H1TSX8_H1TSY1_3_904767
TIPKELDESAKIDGAGHMRIFLQIMLPLAKPILAVVALFNFMGPFMDFILPKILLRSE--KFTLAVGLFN
FINDKYANNTVFAAGAIMIAVIAIVFLFLKDFNLHITDKEFIVFVGPSGCGKSTTLRMVAGLESITSGDF
YIDGERMNDVEPKNRDIAMVFQNYALYPHMTVFENMAFGLKLRKVNKKEIEQKVNEAAEILGLTEYLGRK
PKALSGGQRQRVALGRAIVRDAKVFLMDEPL

>H1TU14_H1TU15_1_904767
AIPNNLLQASSDLGASPFYTFRKVIMPLTKEGVMTGIQVTFIPSLSLFMITRLIAGNV---IN--IGTAI
EEQFLTIQNGMGSTIAIFLIVFMAFILIIDDIDIDIESGYFYTLLGPSGCGKTTILKLIAGFEYPDSGEV
IYQNKPIGNLPPNKRKVNTVFQDYALFPHLNVYDNIAFGLKLKKLSKTEIDQKVTEALKLVKLSGYEKRN
INEMSGGQKQRVAIARAIVNEPEILLLDES-

>Q1VDQ3_Q1VDQ1_2_314288
--DHSLVKAAASLGANPVYTFRHITFPLIRPGMISGGLFAFGTSFDEVVVALFLTGAQK-TVPRQIWSGI
REQISPTIL-AVATLLIFMSVCLLV----KDFNLDITPGEFVTMLGPSGSGKTTCLMMLAGFETATGGDI
YIDGVPVNHLAPHKRDIGMVFQNYALFPHMTIAENLAFPLKVRKLDSDTIQSKVQSVLEMVELEHVATRY
PKQLSGGQQQRVALARALVFEPKLVLMDEPL

>Q1VCU8_Q1VCU7_1_314288
QLPSEIEATAASVKLPQYKLFFKVTLPVCLPAILDIATYLFVNALTTTSAVVFLYST----DTIPASVSI
LNMDDAGQTGAAAAMAVMIMMAAAIAKIVKKISLAIEKGEFVCFLGPSGCGKTTLLRAIAGLDLPTSGAI
FQNGQETTFLPPEKRDFGIVFQSYALFPNLTVQENIAVGLKNQGMSTKEALEKVDYWLETIGLPTSGE--
-NQLSGGQQQRVALARALALSPGLLLLDEPL

>Q1VFC0_Q1VFC3_3_314288
SIDSSLEEAAALDGATPWQAFRLVLLPLSVPILAVVFILSFIMVIGEVPVASLLLSD----DSYTLAVGM
QQYLYPQNYDFAAAAVLSAVPITAVFLLAKNVDLTINEGEFVVFVGPSGCGKSTLLRCIAGLEDITSGDL
YIGDQRMNDVEPSKRGVGMVFQSYALYPHLNLYDNMSFGLKLAKADKAEIDKRVEQAAEILQLGHLLERQ
PKALSGGQRQRVAIGRTLVSQPNVFLLDEPL

>Q1VD46_Q1VD45_1_314288
----DLMDAAHLLGASTTKAFLMVILPNLKKGLMASLFLSFSFLLGEFVFANILV--G---TRYETLQIY
LYNMRQTSGHFTSALVMTYFLFIFLLTWLEDIHFNIEQGEFITLLGPSGCGKSTLLRSLAGLNPVDGGEI
WVNGEDITHQVPQERGIGMVFQSYALFPNMTVEGNIAFGLKMKKLANDDIRREVAKVIKLVDLAGKEKHY
-HQLSGGQRQRVALARALVVKPRILLLDEPL

>Q1V8J0_Q1V8I9_1_314288
SVDPKLEHAASTLGASPLKVFLTITLPLTIPGIITGTMLSFARSLGEFATISFVSNIG---ETQTIPLAM
YNFIETPGA---------------------DIKLKLPCNGISALFGRSGAGKTTLINIISGLVTPRQGYV
AVGEHVLFDLPTHKRGIGYVFQDSRLFPHYSVQGNLLY------GVKEKDDEYFDAVTELLSIKPLLKRF
PVSLSGGEKQRVAIARALLSKPNLLLMDEPL

>Q1VEA9_Q1VEB0_1_314288
-LDNTYIEAAKDLGANKFQTITKVILPLTMPGIIGGCLLVLLPALGMFYISDLLGGA----KNLLIGNVI
KSQVLNARDATSIALTF-------------NLNLDVNHGEFLTILGPSGCGKTTVLRMIAGFETADNGQI
ILDDQDVTQVPAEQRHVNTVFQSYALFPHMTVYENVAFGLRMQKTPTADIEPRVMEALRMVRLEKMAQRK
PHQLSGGQQQRIAIARAVVNKPKVLLLDES-

>D2PYC5_D2PYC6_1_479435
-ADPRYEEAAATLGAGRWLTFRRVTLPSIAPGVVAGAVLCWARALGEFGATITFANLG--RTTTMPLAVY
LALETD----PDVAVVLSLVLLLVSVAV---MELSVAPGEVVALLGPNGAGKTTALRALAGLLPLDDGRI
TLDDDLWDERPADRRPIGVVFQDYLLFDHMSALENVAFGLRARGVGKHTARAEALRWLSTVGLAEHAA--
-RSLSGGQAQRVALVRALATEPELLLLDEPL

>D2Q1H2_D2Q1I0_8_479435
SIPRELLEAAEIDGASPLRILWSIVLPVSRPILGVVSILSVVTVWKDFVWPLLVLPE-----DKMPISVG
IASLSAQMPVLIAALVIASLPAIAVFFVFDKLNLEIEDGEFMVLVGPSGCGKSTSLRMLAGLEEVNEGSI
YIGDRDVTHRPPKERDIAMVFQNYALYPHMSVADNMGFAL---KMQGVSKEDRAKRVLEAAKLLG-LEEY
LKALSGGQRQRVAMGRAIVRNPQVFLMDEPL

>D2PPY0_D2PPY1_1_479435
-LDAQLEDSARILGAGRGTVLGRITLPLMLPSLSSSTLLVFGRILGTFGTPYVLGLP----VDYTLLSTS
LFSAVRNHEGITAVIATVIVVIGVAVVVAQDLDLTIPDGSFTCLLGPSGCGKTTTLRMIAGLEHPTAGSI
TVGGRVLDSVPTERRGMGLVFQNYALWPHLTVRRNVEFGLRVQKVPAAERRTRVDAALAMMQIATVAERY
PSQLSGGQQQRVSLARMLAVNPSVLLLDEPL

>D2Q4G1_D2Q4G0_1_479435
-IPPQLHEAIEVEGGSAWFALTRVTLPVMAPILVVLAVRDVVVVVQNAFVPALLVTGG--PANATLTAPL
LIYRRAFEYTLSLTLLVLTGLAAALPLWIDGVDVTAADDELLVVVGPSGSGKSTLLRAVAGLETLDAGRV
VIGDRDVTGVPAARRDVAMVFQEGALFPHLSVAANIGIGERARGGRRRDVDVRVREVAGALGVEHLLRRM
PGELSGGERQRVALARVLVRAPAVCLLDEPL

>D2PW29_D2PW28_1_479435
AVPKSYEESARVFGASTGQILRDVVLPVARPGLATILVWAFVNSWGNFLVPFLLIRS-----DKQPGAVL
LQTFTDEGGANLSVIPVFSLLFSIPVVVLDGLDLTVADGEFFALLGPSGCGKTTLLRTIAGLENASEGSV
RIDGADVTRLEPGKRGVAMVFQDYALFPHMSVSENITYPLKVRRVAAATRSSVAERTAGELSLQGLLERR
PGQLSGGQQQRVALARAIASEGKVLLLDEPL

>Q4UVT3_Q4UVT4_1_314565
---SRLLEVAYDLGARPWQAFVRITLPLSRNGIVAGCMLVMIPAVGEFVIPEMLGGP----GTLMIGRVL
WGEFFNNRDWPVAAAVATVMLVLLLVPIVDDVSLQIRKGEIFALLGGSGSGKSTLLRCLAGFERPTKGSI
VLDGQPIDALPPYERPINMMFQSYALFPHMTVEQNIAFGL---KQEGLPKAAVAQRVGEMLELVQ-LARL
AHELSGGQQQRVALARSLAKRPKLLLLDEPM

>Q4URI6_Q4URI7_1_314565
---SDEELAALSLGANGWQMFWRVTVPNIRWGLLYGVLLCAARAMGEFGAVSVVS--GHGRTNTLPLHVE
ILYNEYAYS-AAFACASLLALTALLTLAVDDITLDVRQGELLALLGPSGSGKTTLLRIMAGLEHADGGQV
LFGDEDATRMSVQSRRVGFVFQHYALFKHMDVFENIAFGLRKERWAEARIRARVEELLALVQLQGLEQRY
PTQLSGGQRQRVALARALAIEPRVLLLDEPF

>Q24XJ1_Q24XJ2_1_138119
KIDHSLIEAAEDLGATPYKTFFKVTFPLSLSGVASGIIMVFMPAVTTFVISRLLGGG----QYMLIGNLI
EQQFLTTGDGFGSSLSLILMIFLLLTM--DNINLYILRNEFITLLGPSGCGKTTTLRIIGGFENVTGGDI
LFEGKKINDVPPYKRKVNTVFQQYALFPHMNVFENIAFGLRIKKVDNKAIYAKVLQVMELMNLKGFEKRN
IDSLSGGQRQRVAIARAIVNEPEVLLLDEPL

>Q24T97_Q24T98_1_138119
------EEAALTLGASGWQTFLRITLPNIKWALLYGIILTAARAAGEFGAVSVVSGIG---LTNTMSLHV
EI-LYNEYQFSAAFAVATLLTVIAIINLLHELNLKIHTGELVALLGPSGSGKTTLLRIIAGLEPPDTGSI
IFDGEDNTEKSTQDRKVGFVFQHYALFKNMTVFENIAFGLKKLRPGKEVIRQKVQELLALVKMEELANRY
PAQLSGGQRQRIALARALAVEPKVLLLDEPF

>Q24XF4_Q24XF5_1_138119
AIPAEIKEAAIVEGASRWQEFIHVTLPFLRGILIITSLLMIIRNFNNFPLIYTMTGGP---VYSTTTFVI
YIYRLAFEQYASAVGVVWCLVLLLLSSLY---DLIIEDGEFLVLVGPSGCGKTTTLRMICGLEAPSEGNI
FIGERNVTKLEPKDRDIAMVFQSYALYPHKNVYDNMAFG----LRIRKRSKQEIDAAVKETAEMLGISQY
LKELSGGQRQRVALGRAIVRHPQAFLMDEPL

>Q24YM4_Q24YM1_3_138119
QIPDSYLEAAKVDGASPFQIFLKIIVPMSRAGIAAMAILVFIDNWNMVEQPLIFLQD----ATRQPLSPY
LAKIVDGEKLAFAASTLYMLPMLL-----RNLSLEIQDKEFLVLVGPSGCGKTTTLRMIAGLEDISAGEL
YIGDRLVNDIPPKDRDIAMVFQNYALYPHLSVYDNMAFGL---KLRKMPKGEIRQNVLEAARILD-LEDL
LKELSGGQRQRVALGRAMVRKPQVFLMDEPL

>H0DMG3_H0DMG6_3_904325
QLPSSVIEAARVDGCNDFQIFWKIVLPMSKPVVASITLFNAVSQWNDWFTGAFFVRNN---LK-PLATVL
QDMLTKQAAMQMAMIVLLTIPILFLFPFVKDFNLDIEDNEFVVFVGPSGCGKSTTLRMIAGLEDVSKGTI
SINDKVINDSQPKDRNIAMVFQNYALYPHMTVYKNLAFGLKMRGIKKKIYDEKIQHAAQILEIENLLDRK
PKALSGGQRQRVALGRAIVREAQIFLMDEPL

>H0DRC8_H0DRC7_1_904325
EIPNNILQASNDLGASTFTTFRKVIVPLTREGIKTGVQVTFIPALSLFMITRLIAGNVI-NVGTAIEQFL
TIQNYGLGSTIALFLIIFMAFLLII----NEINIDIEPGYFYTLLGPSGCGKTTILKLIAGFEYPDSGDI
IYKDKPIGKMPPNKRKVNTVFQDYALFPHLNVFDNIAYGLKLKKLSKSEIKRKVTEALQLVKLSGYEHRQ
IQGMSGGQKQRVAIARAIVNEPEILLLDES-

>C2NM68_C2NM73_5_526970
TIPKELDESARMDGAGHFRIFWQIIMPLAKPIVAVVALFTFIGPFTDFILASIILRTE-----NYTLAVG
LYEMVAKKFTFAAGSVLIAIPISILFLSLTDFNLHIQDKEFIVFVGPSGCGKSTTLRMVAGLEDISKGEF
SIDGKLMNDVPPKDRDIAMVFQNYALYPHMSVYDNMAFGLKLRKIPKEEIDRRVKDAAKILGLEQYLDRK
PKALSGGQRQRVALGRAIVRDAKVFLMDEPL

>C2NEP8_C2NEP6_2_526970
-MGRDLEEAANDLGATPWQTFRYVTFPAIAPGVISAALLTFTLSIDDFVI-SFFVSGGSTTLPLYIYSMV
KRGVSPEINALSTILIVAIVGLMV-------LSLDIKEGEFLTILGPSGCGKTTLLRMIAGFETPTKGNL
LLDDEKINDLPPYKRHMNLVFQHYALFPHMNVEKNICFGMKMQKVPAAEQKERAEEAMRLTQLLEFRNRK
PAKLSGGQQQRVAIARAIVNNPRVLLLDEPL

>C2NFU3_C2NFU1_2_526970
-IDDSLVQAGSIFSGNYIYIFRKIILPLIIPGILAGWAMTFTISIRELVASLLVLPPV---ETSATFIFA
QFEQGEV--IGMAMAVVSVGLTTLCLLLLKPLQIVMKQGEFTTLLGPSGCGKTTLLRMIAGLEEPDKGEI
YFGDTCMYSTSPHERNIGMVFQDFALWPHMTVFENVAFGLR-ATKQTNQLREKVEEAIKRVRLQGMEKRY
PHELSGGQQQRVAFARAIVTKPHFILFDEPL

>C2RI83_C2RI82_1_526974
NIDTSLYESASIDGASYLYKLRRVTLPMLSPTLFFIVTVTLISAFQSFGQIDILTHGPN-DATNLIVYSI
YKEAFVNHQGTASAQAMVLFVFIFVATLLKGVSVHIKKGEFFVLVGPSGCGKSTLLRMIAGLEEISSGDL
IINERVANDLEPKDRNLSMVFQNYALYPHLSVEENILFGL---KVRKVQKEERQKRLMEAIEMVG-LKEY
VGQLSGGQRQRVALARAIVSQAPICLMDEPL

>C2RLB7_C2RLB5_2_526974
-IDDSLMQAGSVFSGNYIYIFRKIILPLIIPGILAGWAMTFTISIRELVASLLVLPPV---ETSATFIFA
QFEQGEV--IGMAMAVVSVGLTTICLLLLKPLQIVMKQGEFTTLLGPSGCGKTTLLRMIAGLEEPDKGEI
YFGDQCMYSTSPHERNIGMVFQDFALWPHMTVFENVAFGLR-ATKQTNHLREKVEDAIKRVRLQGMEKRY
PHELSGGQQQRVAFARAIVTKPHFILFDEPL

>C2RSG5_C2RSH0_5_526974
TIPKELDESARMDGAGHFRIFWQIIMPLAKPIVAVVALFTFIGPFTDFILASIILRTE-----NYTLAVG
LYEMVAKKFTFAAGSVLIAIPISILFLSLTDFNLHIQDKEFIVFVGPSGCGKSTTLRMVAGLEDISKGEF
SIDGKLMNDVPPKDRDIAMVFQNYALYPHMSVYDNMAFGLKLRKIPKDEIDRRVKDAAKILGLEQYLDRK
PKALSGGQRQRVALGRAIVRDAKVFLMDEPL

>C2RK68_C2RK66_2_526974
SMGRDLEEAANDLGATPWQTFRYVTFPAIAPGVISAALLTFTLSIDDFVI-SFFVSGGSTTLPLYIYSMV
KRGVSPEINALSTILIVAIVGLMV-------LSLDIKEGEFLTILGPSGCGKTTLLRMIAGFETPTKGNL
LLDDERINDLPPYKRHMNLVFQHYALFPHMTVEKNICFGMKMQKVSAAEQKERAEEAMRLTQLLEFRNRK
PAKLSGGQQQRVAIARAIVNNPRVLLLDEPL

>C2RJN3_C2RJN4_1_526974
---KSEEEAALSLGASGWKMFWRVTLPNIKWGLLYGMILCNARAIGEFGAVSVVSGHR--GITNTMPLHI
EIL-YNEYQSAAFAVATLMSLIAVFTLVITDIHLDIPKGELVALLGPSGSGKTTLLRIIAGLEEADGGSV
SFDGEDLTDIHVKNRQVGFVFQHYALFKHMNVFENVAFGLKSLRPSAEAIEEKVTELLKLVKMDGFAKRY
PAQLSGGQRQRIALARALAVEPKILLLDEPF

>I5BYR1_I5BYQ9_2_1189611
-LPREIIESARVDGASDFEIFRKIILPLSFPALASFAIFQFLWVWNDLLVATVFLGNEELVLTGRLRELL
GSRGGNWEI-LTASAFVAIVVPILVFFAMHGIDLKIEDGEFVVFVGPSGCGKSTLLRMIAGLENITGGDM
FIGGQRVNDIPPSQRGIAMVFQSYALYPHMTVYNNMAFGMKIAKAPKEEIDKRVQAAADILQLTPYLDRL
PKALSGGQRQRVAIGRAIVRNPKVFLFDEPL

>I5C6D2_I5C6C9_3_1189611
SIPDDLYEAAKLEGASRWQTFREITLPLMKPFLNISIVLNMIYVFNSFPIIWATTQGP---ANSTDILVT
YLYKLGFRF---SALSVMMFALLLVF---EKLSLAIDDGEFVVLVGPSGCGKSTLLRMIAGLEPITGGDL
VIGGARANDVPPQKRDTSMVFQSYALFPHMSVRENISFGPRVRGEPKDETERRIRKAAEILNLDAYLDRK
PGQLSGGQRQRVAMGRAIVRDPKVFLFDEPL

>I5BS87_I5BS86_1_1189611
-MGRNMADAARNLGADDVIILVRIVLPYLSPALLGAFMFCLLLSFEDFVRSFFLG--G---FEQTFPVLL
FARLRFGFD-PGLAAISTLVLI-------DDVSLTIDRGVFITLLGPSGCGKSTLLRSIVGLAEPDSGTI
LVDGKDITNAAAHNRPVKMVFQDYALFPHMTVAQNIGFGCEMQGMEKRAIARRSTELLDLIRLPDIANRY
PDALSGGQRQRVALARALAPDPAALLLDEPL

>I5BW98_I5BW95_3_1189611
TIPQSLNEAAALDGATSWQRFTKITLPLLTPIIAVVMTFSVLFTFTDFQLIYVLTRGPV-NATHLMATLS
FQRAIPGGQGEGAAIAVAMIPFLLAAILFHGVSVDIEEGQFVVLVGPSGCGKSTLLRMLAGLEHITSGDI
VIGDRVVNALPPKERDIAMVFQNYALYPHITVAENMGFSLMLKGASKSDIEAKVRPAAEILGLTHLLDRY
PRQLSGGQRQRVAMGRAIVRNPQVFLFDEPL

>I5BVL5_I5BVL6_1_1189611
-----LEEAAQTMGASRFQRLRLVVLPQCLPGLAAGTFFAFNISFDEAVLALFLR-KG---MTTLPVQIY
GQLEFSPDPSVAAVSSIMIGLTVLLIFVIHGISIDIASGEFVSLLGSSGCGKTTLLRIVAGLESVTSGSV
EIGGRNVTDLPPEKRDIAMMFQSYALLPHLSVAENVRFPLRRRIGTLDEQRDKVRDALETVQLGHLADRR
PNQLSGGQQQRVALARAIVSRPQILLLDEPL

>I5BUT7_I5BUT6_1_1189611
SIPEAYYQAAKIDGASRWSVFRYIQLPKMNRVLTIAVLLRFMDSFMIYTEPFVLTGGPGNATTFLSIDLV
KAALGEFN-GIAAAMSIIYFLMTLLVSWIKRVHHTFDDGGAYALLGPSGCGKTTLLNIISGLLRPTEGDI
LFDGHKVTDLSTEDRNIAQVFQFPVVYDTMTVYQNLAFPL---RNRGVASNEIERRVRETLEMIDL-ADR
AKGLTADDKQKIALGRGLVRSVSAILFDEPL

>I5BX87_I5BX90_3_1189611
QVSDDLKNAGRIDGLSEYRIFFRLVLPLVRPAMATVAVFTMIPIWNDLWFPLILAPAAT-KTITLGAQVF
IGQFVTNWNAVLAALSLAILPVLILYLIFKGVDLEVQDGELVIFVGPSGCGKSTLLRIIAGLEDASGGSI
AIDSADVSSTPPSRRGIAMVFQTYALYPHLTVRDNMSLGLKQAKHPAAHIAERVDFASKMLSLEPYLDRR
PAELSGGQRQRVAIGRAVVRKPKLFLFDEPL

>I5C412_I5C411_1_1189611
AIPRDLYEAAAIDGAGPFQRFRSITLPFLAPTIAITVLLRTVWISNFADLIIVMTNGPAIVASYIFTQAF
KRLDFG---ASAISMVLLVLLLVYSML--HGVDLNIRDGEFIVLVGPSGCGKSTLLRMIAGLEEVTGGDI
AIAGKRVNDLAPKDRDIAMVFQSYALYPHMSVAENMSYSLRLRKTPRERIQSAVSAAASKLGLDPLLERR
PKALSGGQRQRVAMGRAIVRQPKAFLFDEPL

>I5BS81_I5BS80_1_1189611
SIPADLEGAARIDGCSRLSAYWHVTLPLALPGLAAIFIYGFVTSWHDFLFAKTLINS------SLWTAAT
GISSFRGEYAAALVFALPVIVVFLIM-----ADINIEDGEFIVFVGPSGCGKSTLLRMLAGLESISGGEI
RIGDRAVNHLPPKDRDVAMVFQNYALYPHMSVADNIGFPLKMTGIAPAKRAPKVAEVAGLLGLDGMLDRY
PRQLSGGQRQRVAMGRAIIREPSVFLFDEPL

>I5BQA8_I5BQA7_1_1189611
TIPDELVEAAKMDGSGPFRFFIEVLLPLSRTNIAALATIMFVYAWNQYLWPLLIITDA--NYSTVVMELR
RLIPGPDAIVAMAGTLIVMLPPLLVVVLMHGVDLDIHNGEFIVILGPSGCGKSTLLRMIAGLEEISAGEI
AIENTVVNRLEPRERGCAMVFQNYALYPHMTVAQNIGYALKVGGMRKAERMQKVEATAKSLGLDQLLDRK
PAQLSGGQRQRVAMGRAIVREPKVFLFDEPL

>I5C6P3_I5C6P4_1_1189611
-FPTELIRAAQIDGAGFFQIFRRILLPSSAPIIVVTVIWQFTNIWNDFLFGVSFG--D---FDSQPMTVA
LNNLVSSSGVHFAGAILAALPTLIVYIVSKGIDLEIEEGGFLVLVGPSGCGKSTLLNTIAGLEPITSGSI
SINGKEVNDLHPSQRDIAMVFQSYALYPNMTVAENIGFGMEIRGIAKAERDAAIAKVAETLQIGALLDRK
PSQLSGGQRQRVAMGRALVRDPMVFLFDEPL

>I5C6M4_I5C6M3_1_1189611
SLDKSQIEAARDLGASTWRIHWRVVIPHAKAGIATGCVFTFMLAAGSYVAPALLGAP----GSRWFTEII
YNWFFEGGDNRGAAYALVLLVLCLAVVL-DDVSFTVEGGEFFSILGPSGCGKTTLLRVIAGFLNPTEGRI
LIGEKDMTPLGPNQRPTAMIFQSLALFPLMPVWENIAFGLEARGVSKAERRKKANDLLKLIALEGYGDRM
PGELSGGQRQRVAIARALAVEPQVLLLDEPL

>I5BXJ7_I5BXJ9_2_1189611
----SLIEAARDLGCPPMAAFWKVTFPMSLPGVVAGCMLVFIPAVGEFVIPDLLGGS-----TLMIGKTL
WTEFFNNRDPVSSAVAVILLLILIVPIILDDLSLSIYEREFFALLGASGCGKTTLLRMLAGFEQPTSGRI
FLDGQDLSGIPPHRRPVNMMFQSYALFPHMTVEKNIAFGLKQDRMPADEIADRVAAMLKLVKLEPFAKRK
PHQLSGGQRQRVALARSLAKRPKLLLLDEPL

>I5BUI5_I5BUI6_1_1189611
-IPRNLDEASADLGMSAIQTFFRVTVPLSMPGIVAGFTMTFCLSFGDFIAPFLVGGP----DGLMVANVI
TSQFGSALNPLGSALAVVMLIL-------DHVDLSVRNGEFLTLLGPSGCGKSTLLRMIGGFETPTGGTV
HLAGEDITGLPPQRRDVNMMFQDYALFPHMSVGQNIAYGLLMKGIRGTAAQDRVREALRLVGLED----K
IHQLSGGQRQRIALARAIVREPKVLLLDEPL

>I5BXB0_I5BXA8_2_1189611
--DRRVELAAASLGASPVTVFRRVTLPLAMPGILSGAVLAFATSLDEVVLTLFVAGPQR-TLARQMFATI
RENISPAIA-----AAAFLFIVGTIALAIDDLELDIAKGEFVSLLGPSGSGKTTLLMMLAGFERPTKGRI
LVDGAVVDTTPTYKRDMGVVFQNYALFPHMSVGDNIAFPLQMRGVGKAEIAERVARALDMVQLSALSDRW
PAQLSGGQQQRVALARALVFEPRVVLMDEPL

>I5BRU5_I5BRU4_1_1189611
-QPKSHIEAARDLGADSIVAFFRVTLPYLKPALIGAGIFCMLLSFDDFVRAFFLGGYP--TLPVLIFAKL
RSGMSPEINAISTIVLIMTAILGLWAE--DQLDMKIMAGEFVTFLGPSGCGKSTTLRMLGGFENPSEGRI
VLDGVDVTSQPPNRRDVNMVFQDYALFPHMTVGQNVSFGLELKGKSRPEIERRMAELLDFLQLSGFRDRT
PDQLSGGQRQRVALARALAPDPKLLLLDEPL

>I5BQD0_I5BQD1_1_1189611
QLDRALEEAAQVAGAGLFTRMRTIIFPLIAPAAIAGGLLIFMTALCELTVSALLWSSSE-TIGVVIFSFE
QGGDSKYAAAVSAIMVATTFLLMLLASLFDNVSIDVADGEFLAVLGPSGCGKTTLLRMIAGFETVTGGNI
HIGDREVSSVPPEKRRVGIVFQNYALWPHMSVSENIGYALKVARVPRAEREERVKNALALVNMEQYGDRR
PANLSGGQRQRVALARCLVAEPRLVLFDEPL

>I5C7Y9_I5C7Z0_1_1189611
QLDKSLDEASITLGAGSPRTIRRVILPLLRPAIMAALVYSFVRAITSISAVIFLVSA-----YNMATAYI
VGLVENGEYGIAIAYSVLILVMITVIG--HDLDLEIEPGTLVTLLGPSGCGKTTTLRMLAGLETPSAGTI
EIGGHDVTRLPANERDVAMVFQSYALFPHMSVLDNVAYGLEAGGQSKAEARENAHAGLALVGLEGYGARL
-AELSGGQQQRVAVARALVLEPQVLLLDEPL

>I5C8T5_I5C8T7_2_1189611
TVPDDFLEAARIDGLNEFQIWWQVAMPLVRPALAALAIFVFLGNWTAFIWPLIVTNSEMYTLPVGLSSFG
DEVDVAWEL-IMTGAAISTLPTLVVFLIFHGIDLDVADGEFVVFVGPSGCGKSTTLRMIAGLEEISGGEI
HIGERLVNNLEPKERDIAMVFQNYAIYPHMSVRKNIGFGLRTSKLSREAKDKRIDEVAAVLGMTDLLERR
PNQLSGGQRQRVAIGRAMVRDPAVFLFDEPL

>I5C6F0_I5C6E8_2_1189611
SIPDELLEAARIDGAGEFWIFWRIVLPLLRGALGALAVLAFFQAWTSFAWPMIVTTTNSIEVGLALFQTG
FTVDLGRLSAASAAVLVPSITLFVI----KGVTVDVPDGAFVVLVGPSGCGKSTLLRMIAGLEDISGGTI
SIGGRVINDVEPKHRDIAMVFQNYALYPHMTIAENMGFSLRLAKRPKDEIDQRVREAAAILGLSDYLDRY
PRQLSGGQRQRVAMGRAIVRNPQVFLFDEPL

>I5BXD8_I5BXD7_1_1189611
NLRSDIEEAAVILGSSRVATFFRIVLPNIQSGILAAFILGFVTSFNQVPVSLFLS-GG---VRTLPIDMI
WYMEITYDP-SVAALAALLAFLSISIVFLESLNLSIRKGELIALLGPSGCGKTTTMRAITGLLRPASGKI
TLDGADITYVPANKRHVGLVFQSYALFPHLTVFENVAFGLRLKKLPTVEINQRVEAGLAMVGLSKFHSRK
PAELSGGQQQRVALARSLVMEPKVLLLDEPL

>I5BVK2_I5BVK3_1_1189611
-IGADLDKAARTVGADWITSMRRILLPLMKPALLGCFILLFVVHLKSYVVAIFLM-AGL-EIMGVTMLGL
WENGAAGVTAAFATLQIAMIAILLIAARLNDISLTVEQGEFLTLLGPSGCGKSTTLAAIAGLDRPTSGVI
RFGDHVLFDAPPEKRGFGVVFQSYALWPHLTVERNVSMPLELRKVSRAERARRVDEALELVGLSGFGKRY
PGELSGGQQQRVALARAVVFRPPLLLLDEPL

>I5BYI4_I5BYI3_1_1189611
AMDQGFGEAARTLGASRLTVFFTVTLPLALPGVIAGAVLGFAKALGEFGATITFVSNPG-ETQTLSLAIY
ALLQSPSGDLRLIAIAIAL---------------------VTALFGPSGAGKSTLLKMIAGTARPQSGRI
VAGGRTLFDLPPEKRGIGFVFQDARLFPHLSVRRNLTYAR---WAGRRPASRGFDEVVALLGLED----R
LATLSGGERQRVAIGRALLADPALLLMDEPL

>C9RXM7_C9RXM6_1_544556
ELPPSLVDAARDLGASAWITFRRVVFPLTLGGVKAGCQAVFIPSLSLFMITRLVAGN----VITLGTAIE
QHFLVTQNWGATIAVVLMIAMAVIVV---DDVSFAMERGKFYTLLGPSGCGKTTILRLIAGFIEPTQGTI
YFHGKPIQNVPPNKRQVNTVFQDYALFPHLDVFENVAFGLRIKKMKEADIRQKVSEALRFVNLEGYERRR
IQEMSGGQRQRVAIARAIVNEPEVLLLDEPL

>C9RTM3_C9RTM4_1_544556
NIDPSLYESARIAGMSYWRRLWMVTVPLLSPTLFFVTTVSLIQALQTFGQIDFLTKGPV-EATNVFVYAI
YREAFVNYQGSASAQAILLFLMIALVTFLENVNVAIESGEFFVLVGPSGCGKSTILRLIAGLEPLTSGYV
LIDGQVANDWPPHARGLSMVFQNYALYPHLTVEQNMRIVL---QAQKVPKEEQVKRCMEAAEMLG-LTDV
LRELSGGQRQRVALGRAIVARTPLCLMDEPL

>Q9I6G6_Q9I6G5_1_208964
----RLVEAAFDLGANRWKALRRVIVPLAMPGIVAGCILVFIPALGSYIIPELLGGG----KALMIGNLI
QLQFGTAHNPFGAALSFALLAFVLLAMLIDDVSLDIHANEFFTLLGPSGCGKTTLLRLIAGFEQPSSGSI
RLYGEHMEGLPPFRRPVNTVFQSYALFPHMSVADNIGFGLEMQGRPRSEIDATVSRMLDLVKLPEVGKRR
ADQLSGGQQQRIALARALASRPKVLLLDES-

>Q9I6T3_Q9I6T2_1_208964
-MDMRLLEAAQDLYAGRLRTLRKVVLPTARPGILAGAILTFVPCLGAMIAPELLG--G---TRMMLGNLI
FRQFADARNALSLVLMAAVMLILTVYA--KRVDLDIRDNEFFTLLGPSGCGKTTLLRMIAGFEFPTEGEI
LLYGENIAARPPFERPVNTVFQHYALFPHMSIAENLAFGLEGRSLGKAEIAERVREMLALVQMERFADRR
PGQLSGGQQQRVALARALAPQPRVLLLDEPL

>Q9HYY7_Q9HYY6_1_208964
---RDLMDAAHLLGASTWKAALLVVLPNLRKGVMVALLLSFSFLIGEFVFANLLV--G---TRYETLQVF
LNNMRNSSGHYTSAVVVSYFVFVLVLTWARDIDFAAARGEFVTLLGPSGCGKSTLLRCIAGLTEVDSGRI
LIDGEDVVPLPPQKRGIAMVFQSYALFPNMTVQQNVAFGLRMQKVPAAELKQRVAEAIELVELGEYAARY
PHQLSGGQCQRVALARSLVTRPRLLLLDEPL

>Q9I6K9_Q9I6L0_1_208964
-----EEEAARLLGANGWQMFWHVTLPNIKWGLIYGVVLCTARAMGEFGAVSVVS--GHGVTNTLPLHVE
ILYNEYNH-VAAFSVASLLLLMALVILLLDDINLDIQSGELVALLGPSGCGKTTLLRIIAGLETPDAGNI
VFHGEDVSQHDVRDRNVGFVFQHYALFRHMTVFDNVAFGLRGERPGESAIKAKVHELLNMVQLDWLADRY
PEQLSGGQRQRIALARALAVEPKILLLDEPF

>Q9I5T2_Q9I5T5_3_208964
--NYNLVRAAASLGAPPLTTFFRVTLPLIAPGVISGALFAFATSFDEVVVTLFLAGPQA-TLPRQMFSGI
RENLSPTIAAATLLIGFSVLLLLT-----KDLNLDIRKGEFLTLLGPSGSGKTTSLMMLAGFETPTAGEI
LLAGRSINNVPPHKRDIGMVFQNYALFPHMTVAENLAFPLSVRGMSKTDVKERVKRALSMVQLDAFAGRY
PAQLSGGQQQRVALARALVFEPQLVLMDEPL

>Q9I6I8_Q9I6I9_1_208964
---PSLLEAASDLGARNFTSFWKITVPLSKNGIIAGCMLVFIPAVGEFVIPELLGGP----ETLMIGKVL
WQEFFNNRDWPVASALAVVMLAILIIPIIDTVSLTINKGEIFALLGGSGSGKSTLLRMLAGFERPTEGRI
FLDGQDITDLPPYERPINMMFQSYALFPHMSVAQNIAFGLKQDGLPKAEIDERVAEMLKLVHMTQYAKRK
PHQLSGGQRQRVALARSLAKRPKLLLLDEPM

>Q9I1D8_Q9I1D7_1_208964
-IPVDILEAARLDGAGTWQEIVRVLLPIARGGLASTLLLSLILCWNEAFWSLNLTSSA---APLTALVAS
YSS--PEGLKLSAVSTLACAPILVF----KGIDLDVRDREFVVFVGPSGCGKSTLLRLIAGLEEASGGSI
ALDGTDITDTPPAKRDLAMVFQTYALYPHMTVRRNLSFALDLAGVDKREVAAKVDAAARILELQALLERK
-RQLSGGQRQRVAIGRAIVRNPKIFLFDEPL

>Q9I2N3_Q9I2N4_1_208964
---EKPLEAAATLRASPVDRFFSVVLPLARPGFVTAAILGFAHTVGEFGVVLMIGGNPERVVSVQIFDHV
EAM-----EGGMVAFSFVVLLAL--------IDLALPGRGVTALFGHSGSGKSTCLRCIAGLEKAAEGEV
TINGETWQDVAPHRRALGYVFQDANLFRHLTVRRNLAFGL--KRIAAAERRVELEQACALLGIEHLLERM
PERLSGGEQQRVGIARALLTSPRLLLMDEPL

>Q9HY18_Q9HY19_1_208964
----ALLDAAQDLGAGRWQRFWRVTFPLSLPGVAAGAALVFIPVLGMFAIPDLVGGT----DGIMIGNLI
KSQFLDSRD--GSAL--------------DNVSLTINTGEFFTLLGPSGCGKTTLLRMLAGFDQPDSGEI
RLNGQDLAGVEPEKRPVHTVFQSYALFPHMSVAQNIAFPLKMAGVAKSEIDARVEQALKDVRLADKGGRM
PTQLSGGQRQRVAIARALVNRPRLLLLDEPL

>Q9HZ50_Q9HZ51_1_208964
-IPDALVKAARLDGAGFFTIFLRILLPMSTPIVMVCLIWQFTQIWNDFLFGVVFAS-G---DSQPITVAL
NNLVNIT-TVDMAAAMIAALPTLVVYVLARDIRLKIDSGEFLILVGPSGCGKSTLMNCIAGLESITGGAI
LVDGQDISGMSPKDRDIAMVFQSYALYPTMSVRENIAFGLKIRKMPQAAIDEEVARVARLLQIEHLLERK
PSQLSGGQQQRVAMGRALARRPKVYLFDEPL

>E8UPV2_E8UPU5_7_945704
TISESIIESARIDGASEFRIFFQICLPLTLPGIATIALFTALAFWNDWYNALLYIQSNLFPLQYLLMKIQ
ANIQYLSENTRMAIVVVSTLPIACLYPFFEDFNLDIKDKEFIVFVGPSGCGKSTTLRMIAGLEDITEGEA
YIDGVLMNDVAPKDRDIAMVFQNYALYPHMTVFDNMAFGLKLRKYSKDEIKKRVEEAAQILGLTEFLERK
PADLSGGQRQRVAMGRAIVRDAKVFLMDEPL

>E8UN98_E8UN97_1_945704
-LDKNLINASRDLGATPWQTFTKVIFPLSMNGVRSGVQAVFIPSLSLFMLTRLIGGN-----VITLGTAI
EQHFLTTQNGMGSTIGVVLILAMLLIMWMKDISFELEEGKFYTLLGASGSGKSTILNIIAGLLDASSGDI
YLDGQRINDVPTNKRDVHTVFQSYALFPHMTVFENVAFPLKLRKIDKAEIERRVTEALQMVRLSGYENRS
IQKLSGGQRQRVAIARAIINQPRVVLLDEPL

>F5T8X7_F5T8X6_1_904296
-IDDNTIDAAYDLGASFFTTLWKVILPLSVPGIVSGVTMVFVPALTTFAISNILGGG----KIYLIGNVI
EQEFTTNSNILMLFIILSMAVL-------DDLNLSIRENSFVTLLGPSGCGKTTTLRIIGGFVQPDKGQV
FFEGKDITNLPANKRQLNTVFQKYALFPHMNIADNIAFGLRIRKKSEEYIRDKIQYALKLVNLQGYEKRS
VTSLSGGQQQRIAIARAIVNEPRVLLLDEPL

>F5T8X1_F5T8X2_1_904296
----EIEESAIILNIPWIQRMTRIIIPIQKSSIISGYLLPFMTCLRELSLFMLLC------VQGFILSTT
LDYFDEMGLGINLILIVTILICNSI----EDVSLEIEDNAFITLLGPSGCGKTTILRMIAGLETPTSGKI
TIGDQVVFDIPANKRRVGFLFQNYALWPNMTVQENISFGLQVVKEERKLSAEEMDLALRRVSRIVKIGMF
MAELSGGQQQRVAIARTLAPKPRVLFMDEPL

>F5T434_F5T447_13_904296
AIPKDVMEAAEIDGANFWQKFLYITVPMVKQLILFCTITSTIGTLQLFDEPFILTEGP---NNATITMGQ
YLYNNGFRYAIGYVMTFIIAGLSA-----KDFNLEIEDKEFIIFVGPSGCGKSTTLRMVAGLEDISTGEL
FIDGKKMNDVEPKDRDIAMVFQNYALYPHMTVYDNMAFGLKLRKVPKDEIDKKVHEAARILDLEHLLDRK
PKALSGGQRQRVAMGRAIVRRPKVFLMDEPL

>F5T498_F5T499_1_904296
QIPYSIEEAALSLGSSKLKTFIKITVPMMANGILSGAILSWVAIVTELSSAIILYNNT---ITLTMSAYV
AISRGNYGI--AAAFSAVLTILTTISLII-DLSLDIHEGEFFTLLGPSGCGKTTLLRMIAGFNSIEGGDF
YFNDKRINDLDPAKRNIGMVFQNYAIFPHYTVRQNVEFGLKNKGVPAKERREKSDEFLRLMQIENLADRK
PERMSGGQQQRVALARALVIQPDVLLMDEPL

>I7MV92_I7MV93_1_992129
-TPNDYIHAAKIDNASLWQIMIYLMMPLNKAIIAIVALFTFVGTWDNFLWPLIVIQDS--KMPLSVLLAT
FSKSYGVYVGPVIAGAVIQTIPIVVLFILDNVNLEIASREFIVLVGPSGCGKSTLLRMIAGLEDVNSGEI
KIEDKDVTQTNAGARGVSMVFQSYALYPHMTVRENLAFG----LKNIKIPKQEIADRIANASNILQLDNY
LQHLSGGQRQRVAIGRSIVSRSKVFLFDEPL

>I7N1X5_I7N1X3_2_992129
QVDNAYLEAARIDGAGEFTIFFKVVLPMIRPALATVAILTFMGSWNDFMGPLLYVRDS--LMTLQLALFK
FVNDIPTDNQLWAMTTMIAVPVVLVFFFLHDINLDIKDGEFMVIVGPSGCAKSTMLRMIAGLEEISSGEL
TIADRKCNDVQPKDRGIAMVFQNYALYPHMTVYENMAFGLKVAKKTKAEIAQRVNEAAELLEITDLLQRK
PKEMSGGQCQRVALGRAMVRKPAVFLFDEPL

>H5FZU2_H5FZU1_1_868185
------DEAAILLGASGWQMFRRVTLPNIRWALLYGVVLTNARAIGEFGAVSVVSGSRGETLSLPLQIEL
LEQDYNT--VGSFTAAALLTLMAIITLFLNDISLDIPSGQMVALLGPSGSGKTTLLRIIAGLEHQTSGHI
RFHGTDVSRLHARDRKVGFVFQHYALFRHMTVFDNIAFGLTRERPNAAAIKAKVTKLLEMVQLAHLADRY
PAQLSGGQKQRVALARALAVEPQILLLDEPF

>H5G3C4_H5G3C3_1_868185
TLPDELVEAARIDGASPMRFFCDIVFPLSKTNLAALFVITFIYGWNQYLWPLLIITDD---LGTTVAGIK
GMIATGEGTSVMAAMLLTLIPPVVIVLVMKPLTLDVADGEFIVMVGPSGCGKSTLLRMVAGLERVTEGDI
WINDQRVTEMEPKDRGIAMVFQNYALYPHMSVEENMAWGLKIRGMGKQQIAERVKEAARILELDGLLKRR
PRELSGGQRQRVAMGRAIVRDPAVFLFDEPL

>H5FVL9_H5FVM5_6_868185
TIPDEIEEAAMMDGLNRLQIIFRITVPLAMSGLISVFVYCFMVAWNDYLFASIFLSSS-----NFTLPVG
LNALFSTPDGRMMAASLVTALPVVIMYALKDFNLEIADKEFIVFVGPSGCGKSTTLRMIAGLEEISGGDL
LIDGKRMNDVPAKARNIAMVFQNYALYPHMTVYDNMAFGLKMQKIAKEVIDERVNWAAQILGLREYLKRK
PGALSGGQRQRVALGRAIVREAGVFLMDEPL

>H5FXF3_H5FXF9_6_868185
AIPTSLDEAAKIDGAGHLTIFIQIILPLAKPILVFVGLVSFTGPWMDFILPTLVLRSD--KMTLAIGIFS
WIASNSAENTLFAAGALLVAVPITLLFVFHGIDLDINDGEFMVFVGPSGCAKSTTLRMIAGLEDVSGGEI
YISDRLVNTLPPKDRSIAMVFQNYALYPHKTVFDNMAFG----LKMQKRPKEEIKKIVEEVAEKLEISDL
LKEMSGGQRQRVAVGRAIVRKPDVFLFDEPL

>H5FVA2_H5FVA4_2_868185
-LDKPLLEAARDLGASKLQTFIRIIIPLTMPGIIAGCLLVMLPAMGLFYVSDLMGGANL-LIGNVIVQFL
NIRDWPFGAATSITLTIVMGLMLLV-----QLDLTINNGEFLTLLGPSGCGKTTVLRLIAGLETVDSGRI
MLDNEDITHVPAENRYVNTVFQSYALFPHMTVFENVAFGLRMQKTPAAEI---TPRVMEALRMVQ-LETF
AHQLSGGQQQRVAIARAVVNKPRLLLLDES-

>H5FW02_H5FW01_1_868185
-LPPSLLQASADLGARPRQTFRYVVLPLAIPGIAAGSIFTFSLTLGDFIVPQLVG--P---PGYFIGNMV
YSQQGAIGNPMAAAFTLVPIVLIALYLAFDGVSIAIKDGEFFSMLGPSGSGKTTCLRLIAGFEQLSGGAI
SIFGKPASNLPPWERDVNTVFQDYALFPHMSILDNVAYGLMVKGVNKKQ---RAQEALEKVALGFVHQRK
PSQLSGGQRQRVAIARALVNEPRVLLLDEPL

>H5FTF4_H5FTF3_1_868185
-IDYSLVEAALDLGARPLKTFFTVIVPLTKGGIIAGSMLVFIPAVGEFVIPELLGGP----DSIMIGRVL
WQEFFNNRDVASAVAIIMLLLLIVPIMWFDDVSLTIYKGEIFALLGASGCGKSTLLRMLAGFEQPSAGQI
MLDGVDLSQVPPYLRPINMMFQSYALFPHMTVEQNIAFGL---KQDKLPKAEIATRVNEMLGLVH-MQEF
AHQLSGGQRQRVALARSLAKRPKLLLLDEPM

>H5FSY9_H5FSZ0_1_868185
--DVKLEQAARTLGAGRWRVFFTITLPLTLPGIIVGTVLAFARSLGEFGATITFVSNP--GETRTIPSA-
-MY----------------------------INETLPANGITAIFGVSGAGKTSLINAISGLTRPQKGRI
VLNGRVLNDLTPEKRRVGYVFQDARLFPHYKVRGNLRY------GMAKSMVDQFDKLVALLGIEPLLDRL
PGSLSGGEKQRVAIGRALLTAPELLLLDEPL

>C0G9R1_C0G9Q9_2_595497
-IDRRLELAAESLGAAPLTVFRKITLPLAMPGIASGGVLAFATSLDEVALTLFVAGPQR-TLARQMFSTI
RENISPAIA-----AAAFLFISGT-----DGLNLDIERGEFVSLLGPSGSGKTTLLMMLAGFENPSSGTI
HVDGKSINSVPSYKRNMGVVFQNYALFPHMTVAENIAFPLQMRGVGKAQAAEKVARVLDMVQLSAMSERK
PSQLSGGQQQRVALARALVFEPHVVLMDEPL

>C0G3N7_C0G3N9_2_595497
EISREVEEAAATLGASRFQTIWRVLLPGLQPAIITGFALAFARGIGEYGSVIFIAGNPYEIAPLLIVIKL
EEYDYAGATALATVMLALSFAMLLFINLIHNVSLTIQSGELIALLGPSGSGKTTLLRLIAGLETPTEGMI
FFGDEDASQKSVQERNVGFVFQHYALFRHMTVADNIGFGLKGTRPSTAEIRRRALELLDLVQLSGLEKRY
PAQLSGGQRQRVALARAMAIEPRVLLLDEPF

>C0GBP1_C0GBP0_1_595497
QLDRSLDEASLTLRAGSFRTIRKVILPLLRPAITAALVYSFVRAITSISAVIFLVSA-----QYNMATAY
IVGLVENGEGVAIAYSSMLIVVMVVVITSPNLSLTVEPGTLVTLLGPSGCGKTTTLRLLAGLEHPTSGRI
LIGGKDVTNLPANERDVSMVFQSYALFPHMTSLENVAYGLESSGFKKNEARERAEEGLKLVGLGGMGHRL
PAELSGGQQQRVAVARALVLEPQVLLLDEPL

>C0GAD4_C0GAD5_1_595497
AIDANLMRAAANVGSSPTHAFLRIFLPLSMPGLVAGAIMVFVMCLGFYITPALLGGG-----VKMIAQRI
EEMISLY-PGPAAALAVLLLAMTALFLWIDDVSLAIKAGEFLTLLGPSGSGKTSLLMMIAGFSRPTDGSI
KIGTQEIVHLPPHKRNIGMVFQNYALFPHMSVFENVAYPLRLRKIGRAEIEERVKKVLDLVQLGGYGERK
ITELSGGQRQRIALARAIVFEPRILLMDEPL

>C0G7M4_C0G7M5_1_595497
-MDYSLIEAAQDLGCTPFAAFWKITFPLSLAGVLAGCFLVFIPAVGEFVIPDLLGGS-----TLMIGKTI
WSEFFSNRDVSSAVAVVLLVLLIVPIVIFDNLSLNVFNREFFALLGASSCGKTTLMRMLAGFEEPTSGRI
TLDGQDMRGIPPYKRPVNMMFQSYALFPHMTVEKNIAFGLKQDGMAKSEIDARVAEMLKLVKLEQYGKRK
PHQLSGGQRQRVALARSVAKRPKVLLLDEPL

>C0GBX1_C0GBX2_1_595497
-IDPALEQAAATHGAKSWQRFRYVLLPLLIPGLAITFCLSFVLAFAVFPSAILLGAPG---PTRVISIAA
YQAAFEQYDYSMAAAIAMIM---------KSITLSISKGEFIALLGPSGCGKSTALNCIAGLLATTGGGI
YIDEKRIDTLKPEDRGFGMVFQNYALFPHMSVRENVGFGLKMRGTPKSEIRKRVDEAIGMVRLNGQEEKL
PGQLSGGQQQRVAIARAIVIEPPLVLMDEPL

>C0G969_C0G967_2_595497
-LKKEWREASSILGATHMQYWRMVAFPILWPSLLGTTLLLFANAFRAIATAYALTGS----LNI--VPIL
LYAQIRGDVGYALALGMIV----------HDFNLAVGKGEFVSFLGPSGCGKTTVLRMIAGFETPDNGSI
EIDGKDVVNLRPNQRNIGMVFQAYALFPNMTVAQNVSFGLRVSGKSRSEIDATVKEMLSLIRLDHLADRY
PYQMSGGQQQRVALARALATKPQVLLLDEPL

>C0GBR9_C0GBR6_3_595497
SIPDDLYEASSLEGASLWQQFREITFPLLKPFVNIAIVLNTIYVFNSFPIIWVMTQGP---ANSTDILVT
HLYKLAFRL----AVSLIMLAILLVFTVIDRIDLEIHSGEFLVLVGPSGCGKSTLLRMVAGLEPISGGDL
VIGGERANELPPQKRNIAMVFQSYALFPHMTARENIGFGPRIRGEKAAETAAKVDHAASILNL----HSY
LRQLSGGQRQRVAMGRAIVREPSVFLFDEPL

>C0G8U9_C0G8V0_1_595497
AIPRELYSAAEVDGVKSWERFRLVTWPLLGPTTLFVTTISIINAVKVFETVKTLTEG----GPNKASEVL
LWTIYQEGFYASAMTVIFLAVLVILMLLQDGISIEAAEGEFIALVGPSGCGKSTLLRILAGLDHADEGSV
ELAGCNITGAHPADRNIAMVFQSYALYPHLTAAQNIAVPLAGQRDKRAAIQKQVRATAASLKIDHLLDRK
PGQMSGGQRQRVALARALVRQPGAFLMDEPL

>C0G948_C0G949_1_595497
-LDRGLEEAARTLGASRFTAFFTVILPPLLPGILAGAVLGFAKALGEFGATITFVSNG--ETQTLSLAIY
TLLQTPSGD----------------------------EGGVTALFGHSGAGKTTLLKMIAGTLRPENGRI
AVGDFTLFDLPPEKRRIGYVFQDARLFAYMSVKRNLTYAR---WAGHRQATRSFDEVVALLGIGHLLDRR
PSTLSGGERQRVAIGRALLSDPALLLLDEPL

>C0GA82_C0GA84_2_595497
TVSDDLKNAGRIDGMSEYAIFFKLVLPLIRPAMATVAVFTMIPIWNDLWFPLILAPSAT-KTVTLGAQLF
IGQFVTNWNAVLAALSLAMFPILILYVLFKDINLEVNDGEFIIFVGPSGCGKSTLLRSIAGLEDVSAGQV
LINGEDVTVTPPSRRGIAMVFQSYALYPHLTVKANMGLGLKQAGAPKDEIEGRVAKASAMLALEPYLARR
PAELSGGQRQRVAIGRALVRNPELFLFDEPL

>C0GBL5_C0GBL4_1_595497
AFPTELVRAAQIDGASFFQIFWRILLPSSGPIIVVSVIWQFTNIWNDFLFGASFS--G---AHSTPMTVA
LNNLVSSSTVHFAGAILAALPTLIVYIVSKDINIEIDEGGFLVLVGPSGCGKSTLLNTIAGLEPITSGDI
AINGKSVSNLHPSQRDIAMVFQSYALYPNMTVAGNIAFGMEIRKVPKPERDKAIQQVADMLQIGHLLDRK
PSQLSGGQRQRVAMGRALVRNPQVFLFDEPL

>C0GB56_C0GB55_1_595497
NVPKDYGRAAAILGAGPMRTFFEVIFPLTLPGVIGGMILTFLTALGYFITPSLLGSP-----KEMMIATL
ISQQLRETLPFAAALVGVLTVLVTVVTLLDGLDMQIAPGEFLALLGPSGSGKSTILMLLAGFERPDNGRI
LFGNNDYTRVPPHRRNIGMVFQHYTLFPNMSVLDNVAFPLKTRGMERSQ---RAREALARVRLADFADRS
PKQLSGGQQQRVALARSIVYSPRVLLMDEPL

>C0G9P2_C0G9P3_1_595497
-LPVEIEEAAIVDGASPWVIITRVFMPLMWPALVTTGLLAFISAWNEFLFALTFTSSSQVPVAIALLSGS
SQFEIPWGN-IMAASVIVTVPLVILVLIFKGVDMDIRPGEFMVFVGPSGCGKSTLLRLIAGLEEITSGTL
SIDGTVVNSFNPSRRGIAMVFQSYALYPHMTVYENMAFGMQLAGKSRQECKARIHAAAEMLQLTPYLERL
PRQLSGGQRQRVAIGRAIVRDPKVFLFDEPL

>C0G402_C0G403_1_595497
QVPKDLAEAAQIDGCTRWQAFWQVEFPLAGPGIASAGIFAFLTCWNEYALASQLTRSNSLPVGLLDYTAE
FT------IGMCALAVVMIVPALALTFVIHGINLEIADKEFVALVGPSGCGKSTTLRMIAGLESISGGTL
EIGGKVVNDLPPRDRNISMVFQSYALYPHMSVRENMGFSLKIAKQPQAEIDRRVNEAAAVLGLEALMDRR
PAQLSGGQRQRVAMGRAIVRNPEVFLFDEPL

>D0RE61_D0RE62_1_437701
AIDANLMRAAANVGSSPTHAFLRIFLPLSMPGLVAGAIMVFVMCLGFYITPALLGGG-----VKMIAQRI
EEMISLY-PGPAAALAVLLLAMTALFLWIDDVSLAIKAGEFLTLLGPSGSGKTSLLMMIAGFSRPTDGSI
KIGTQEIVHLPPHKRNIGMVFQNYALFPHMSVFENVAYPLRLRKIGRAEIEERVKKVLDLVQLGGYGERK
ITELSGGQRQRIALARAIVFEPRILLMDEPL

>D0REJ1_D0REJ2_1_437701
-IPGELVEAARIDNAGPFRFMRDILLPLSKTNIAALFVILFIYGWTQYLWPLLVTNDK---MNTIIIGLR
RMVDWADASYVMVTAILAIIPPILVVVLMKGVSLEIADGEFVVLVGPSGCGKSTLLRMIAGLESITSGTI
SIGERVVNNVEPAERDIAMVFQNYALYPHMTVRENLAYGLKNRKTPKEEIERRIAKAAKALEIEQFLERK
PRQLSGGQRQRVAMGRAIVREPAAFLFDEPL

>D0RFP5_D0RFP4_1_437701
NVPKDYGRAAAILGAGPMRTFFEVIFPLTLPGVIGGMILTFLTALGYFITPSLLGSP-----KEMMIATL
ISQQLRETLPFAAALVGVLTVLVTVVTLLDGLDMQIAPGEFLALLGPSGSGKSTILMLLAGFERPDNGRI
LFGNNDYTRVPPHRRNIGMVFQHYTLFPNMSVLDNVAFPLKTRGMERSQ---RAREALARVRLADFADRS
PKQLSGGQQQRVALARSIVYSPRVLLMDEPL

>D0REM1_D0REM0_1_437701
AFPTELVRAAQIDGASFFQIFWRILLPSSGPIIVVSVIWQFTNIWNDFLFGASFS--G---AHSTPMTVA
LNNLVSSSTVHFAGAILAALPTLIVYIVSKDINIEIDEGGFLVLVGPSGCGKSTLLNTIAGLEPITSGDI
AINGKSVSNLHPSQRDIAMVFQSYALYPNMTVAGNIAFGMEIRKVPKPERDKAIQQVADMLQIGHLLDRK
PSQLSGGQRQRVAMGRALVRNPQVFLFDEPL

>D0RDF1_D0RDF2_1_437701
-LPVEIEEAAIVDGASPWVIITRVFMPLMWPALVTTGLLAFISAWNEFLFALTFTSSSQVPVAIALLSGS
SQFEIPWGN-IMAASVIVTVPLVILVLIFKGVDMDIRPGEFMVFVGPSGCGKSTLLRLIAGLEEITSGTL
SIDGTVVNSFNPSRRGIAMVFQSYALYPHMTVYENMAFGMQLAGKSRQECKARIHAAAEMLQLTPYLERL
PRQLSGGQRQRVAIGRAIVRDPKVFLFDEPL

>D0RE05_D0RE07_2_437701
TVSDDLKNAGRIDGMSEYAIFFKLVLPLIRPAMATVAVFTMIPIWNDLWFPLILAPSAT-KTVTLGAQLF
IGQFVTNWNAVLAALSLAMFPILILYVLFKDINLEVNDGEFIIFVGPSGCGKSTLLRSIAGLEDVSAGQV
LINGEDVTVTPPSRRGIAMVFQSYALYPHLTVKANMGLGLKQAGAPKDEIEGRVAKASAMLALEPYLARR
PAELSGGQRQRVAIGRALVRNPELFLFDEPL

>D0REP8_D0REP7_1_437701
QLDRSLDEASLTLRAGSFRTIRKVILPLLRPAITAALVYSFVRAITSISAVIFLVSA-----QYNMATAY
IVGLVENGEGVAIAYSSMLIVVMVVVITSPNLSLTVEPGTLVTLLGPSGCGKTTTLRLLAGLEHPTSGRI
LIGGKDVTNLPANERDVSMVFQSYALFPHMTSLENVAYGLESSGFKKNEARERAEEGLKLVGLGGMGHRL
PAELSGGQQQRVAVARALVLEPQVLLLDEPL

>D0RK12_D0RK13_1_437701
-MDYSLIEAAQDLGCTPFAAFWKITFPLSLAGVLAGCFLVFIPAVGEFVIPDLLGGS-----TLMIGKTI
WSEFFSNRDVSSAVAVVLLVLLIVPIVIFDNLSLNVFNREFFALLGASSCGKTTLMRMLAGFEEPTSGRI
TLDGQDMRGIPPYKRPVNMMFQSYALFPHMTVEKNIAFGLKQDGMAKSEIDARVAEMLKLVKLEQYGKRK
PHQLSGGQRQRVALARSVAKRPKVLLLDEPL

>D0RLA5_D0RLA7_2_437701
EISREVEEAAATLGASRFQTIWRVLLPGLQPAIITGFALAFARGIGEYGSVIFIAGNPYEIAPLLIVIKL
EEYDYAGATALATVMLALSFAMLLFINLIHNVSLTIQSGELIALLGPSGSGKTTLLRLIAGLETPTEGMI
FFGDEDASQKSVQERNVGFVFQHYALFRHMTVADNIGFGLKGTRPSTAEIRRRALELLDLVQLSGLEKRY
PAQLSGGQRQRVALARAMAIEPRVLLLDEPF

>D0RD14_D0RD15_1_437701
-LDRGLEEAARTLGASRFTAFFTVILPPLLPGILAGAVLGFAKALGEFGATITFVSNG--ETQTLSLAIY
TLLQTPSGD----------------------------EGGVTALFGHSGAGKTTLLKMIAGTLRPENGRI
AVGDFTLFDLPPEKRRIGYVFQDARLFAYMSVKRNLTYAR---WAGHRQATRSFDEVVALLGIGHLLDRR
PSTLSGGERQRVAIGRALLSDPALLLLDEPL

>D0RCW6_D0RCW4_2_437701
-LKKEWREASSILGATHMQYWRMVAFPILWPSLLGTTLLLFANAFRAIATAYALTGS----LNI--VPIL
LYAQIRGDVGYALALGMIV----------HDFNLAVGKGEFVSFLGPSGCGKTTVLRMIAGFETPDNGSI
EIDGKDVVNLRPNQRNIGMVFQAYALFPNMTVAQNVSFGLRVSGKSRSEIDATVKEMLSLIRLDHLADRY
PYQMSGGQQQRVALARALATKPQVLLLDEPL

>D0RLM7_D0RLM8_1_437701
QVPKDLAEAAQIDGCTRWQAFWQVEFPLAGPGIASAGIFAFLTCWNEYALASQLTRSNSLPVGLLDYTAE
FT------IGMCALAVVMIVPALALTFVIHGINLEIADKEFVALVGPSGCGKSTTLRMIAGLESISGGTL
EIGGKVVNDLPPRDRNISMVFQSYALYPHMSVRENMGFSLKIAKQPQAEIDRRVNEAAAVLGLEALMDRR
PAQLSGGQRQRVAMGRAIVRNPEVFLFDEPL

>D0RD30_D0RD31_1_437701
AIPRELYSAAEVDGVKSWERFRLVTWPLLGPTTLFVTTISIINAVKVFETVKTLTEG----GPNKASEVL
LWTIYQEGFYASAMTVIFLAVLVIL----DGISIEAAEGEFIALVGPSGCGKSTLLRILAGLDHADEGSV
ELAGCNITGAHPADRNIAMVFQSYALYPHLTAAQNIAVPLAGQRDKRAAIQKQVRATAASLKIDHLLDRK
PGQMSGGQRQRVALARALVRQPGAFLMDEPL

>D0REY6_D0REY7_1_437701
-IDPALEQAAATHGAKSWQRFRYVLLPLLIPGLAITFCLSFVLAFAVFPSAILLGAPG---PTRVISIAA
YQAAFEQYDYSMAAAIAMIM---------KSITLSISKGEFIALLGPSGCGKSTALNCIAGLLATTGGGI
YIDEKRIDTLKPEDRGFGMVFQNYALFPHMSVRENVGFGLKMRGTPKSEIRKRVDEAIGMVRLNGQEEKL
PGQLSGGQQQRVAIARAIVIEPPLVLMDEPL

>D0RDH1_D0RDG9_2_437701
-IDRRLELAAESLGAAPLTVFRKITLPLAMPGIASGGVLAFATSLDEVALTLFVAGPQR-TLARQMFSTI
RENISPAIA-----AAAFLFISGT-----DGLNLDIERGEFVSLLGPSGSGKTTLLMMLAGFENPSSGTI
HVDGKSINSVPSYKRNMGVVFQNYALFPHMTVAENIAFPLQMRGVGKAQAAEKVARVLDMVQLSAMSERK
PSQLSGGQQQRVALARALVFEPHVVLMDEPL

>D0RES5_D0RES2_3_437701
SIPDDLYEASSLEGASLWQQFREITFPLLKPFVNIAIVLNTIYVFNSFPIIWVMTQGP---ANSTDILVT
HLYKLAFRL----AVSLIMLAILLVFTVIDRIDLEIHSGEFLVLVGPSGCGKSTLLRMVAGLEPISGGDL
VIGGERANELPPQKRNIAMVFQSYALFPHMTARENIGFGPRIRGEKAAETAAKVDHAASILNL----HSY
LRQLSGGQRQRVAMGRAIVREPSVFLFDEPL

>D7ZWT2_D7ZWT3_1_749547
TLPDELVEAARIDGASPMRFFCDIVFPLSKTNLAALFVITFIYGWNQYLWPLLIITDD---LGTTVAGIK
GMIATGEGTSVMAAMLLTLIPPVVIVLVMKPLTLDVADGEFIVMVGPSGCGKSTLLRMVAGLERVTEGDI
WINDQRVTEMEPKDRGIAMVFQNYALYPHMSVEENMAWGLKIRGMGKQQIAERVKEAARILELDGLLKRR
PRELSGGQRQRVAMGRAIVRDPAVFLFDEPL

>D7ZSC1_D7ZSC2_1_749547
-IDYSLVEAALDLGARPLKTFFTVIVPLTKGGIIAGSMLVFIPAVGEFVIPELLGGP----DSIMIGRVL
WQEFFNNRDVASAVAIIMLLLLIVPIMWFDDVSLTIYKGEIFALLGASGCGKSTLLRMLAGFEQPSAGQI
MLDGVDLSQVPPYLRPINMMFQSYALFPHMTVEQNIAFGL---KQDKLPKAEIASRVNEMLGLVH-MQEF
AHQLSGGQRQRVALARSLAKRPKLLLLDEPM

>D7ZTI2_D7ZTI5_3_749547
TIDSSLEEAAALDGATPWQAFRLVLLPLSVPILAVVFILSFIAAITEVPVASLLLRD----NSYTLAVGM
QQYLNPQNYDFAAAAVMSALPITIVFLLAKDINLDIHEGEFVVFVGPSGCGKSTLLRMIAGLETITSGDL
FIGEKRMNDTPPAERGVGMVFQSYALYPHLSVAENMSFG----LKLAGAKKEVINQRVNQVAEVLQLAHL
LKALSGGQRQRVAIGRTLVAEPSVFLLDEPL

>D7ZPL7_D7ZPL6_1_749547
-LDKPLLEAARDLGASKLQTFIRIIIPLTMPGIIAGCLLVMLPAMGLFYVSDLMGGA-----NLLIGNVI
KVQFLNIRDATSITLTI-------------QLDLTINNGEFLTLLGPSGCGKTTVLRLIAGLETVDSGRI
MLDNEDITHVPAENRYVNTVFQSYALFPHMTVFENVAFGLRMQKTPAAEI---TPRVMEALRMVQ-LETF
AHQLSGGQQQRVAIARAVVNKPRLLLLDES-

>D7ZRE0_D7ZRE1_1_749547
-LPPSLLQASADLGARPRQTFRYVVLPLAIPGIAAGSIFTFSLTLGDFIVPQLVG--P---PGYFIGNMV
YSQQGAIGNPMAAAFTLVPIILIALYLAFDGVSIAIKDGEFFSMLGPSGSGKTTCLRLIAGFEQLSGGAI
SIFGKPASNLPPWERDVNTVFQDYALFPHMSILDNVAYGLMVKGVNKKQ---RAQEALEKVALGFVHQRK
PSQLSGGQRQRVAIARALVNEPRVLLLDEPL

>D7ZNA2_D7ZNA8_6_749547
TIPDEIEEAAMMDGLNRLQIIFRITVPLAMSGLISVFVYCFMVAWNDYLFASIFLSSS-----NFTLPVG
LNALFSTPDGRMMAASLVTALPVVIMYALKDFNLEIADKEFIVFVGPSGCGKSTTLRMIAGLEEISGGDL
LIDGKRMNDVPAKARNIAMVFQNYALYPHMTVYDNMAFGLKMQKIAKEVIDERVNWAAQILGLREYLKRK
PGALSGGQRQRVALGRAIVREAGVFLMDEPL

>D7ZQB9_D7ZQB8_1_749547
------DEAAILLGASGWQMFRRVTLPNIRWALLYGVVLTNARAIGEFGAVSVVSGSRGETLSLPLQIEL
LEQDYNT--VGSFTAAALLTLMAIITLFLNDISLDIPSGQMVALLGPSGSGKTTLLRIIAGLEHQTSGHI
RFHGTDVSRLHARDRKVGFVFQHYALFRHMTVFDNIAFGLTRERPNAAAIKAKVIKLLEMVQLAHLADRY
PAQLSGGQKQRVALARALAVEPQILLLDEPF

>D7ZSL7_D7ZSL6_1_749547
--DVKLEQAARTLGAGRWRVFFTITLPLTLPGIIVGTVLAFARSLGEFGATITFVSNP--GETRTIPSA-
-MY----------------------------INETLPANGITAIFGVSGAGKTSLINAISGLTRPQKGRI
VLNGRVLNDLTPEKRRVGYVFQDARLFPHYKVRGNLRY------GMSKSMVDQFDKLVALLGIEPLLDRL
PGSLSGGEKQRVAIGRALLTAPELLLLDEPL

>F8LJ20_F8LJ21_1_1048332
TIPYSLDESAMIDGATRLQIFTKITLPLSKPIIVYTALMAFMGPWVDFIFASVILGDK---DKYTVALGL
YQMLNQDAIPFTAGAIIIAIPITLLFIFMEDFSIDIKDKEFIVFVGPSGCGKSTTLRMVAGLEEITEGKL
YIDGEVVNDKSPKDRDIAMVFQNYALYPHMTVYENMAFGLKLRKYKKDDIDKRVREAAASLGLTEFLDRK
PADLSGGQRQRVAMGRAIVRDAKVFLMDEPL

>F8LKL9_F8LKM0_1_1048332
-LDENIVNASKDLGANDWQTFTKVIFPLSLNGVRSGVQSVFIPSLSLFMLTRLIGGN-----VITLGTAI
EQHFLTTQNGMGATIGVVLIVAMIATMWLKDINFELEEGKFYTLLGASGSGKSTILNIIAGLLDATSGDV
LLDGKRINDIPINKRDVHTVFQSYALFPHMNVFDNVAFALKLKKVPKKEIEERVEEALKMVQLNGYQKRS
IQKLSGGQRQRVAIARAIINQPRVVLLDEPL

>Q8ELR3_Q8ELR4_1_221109
NLNPSLLYASKDLGASKWTTFRRVIFPLTIDGVKSGCQVVFIPALSLFMLTRLIAGN----VITLGTAIE
QQFLVTQNWGMGATIAVFLIIIMVGFMALDHVSFTIEKGKFYTLLGPSGCGKTTILRLIAGFTEASSGDI
IFEGKRINHIPANKRPINTVFQDYALFPHLNVYENVAFGLRIKKLKKSMIDEKVKEALSFVNLVGYENRE
IKDMSGGQRQRVAIARAIVNEPAVILLDEPL

>Q8EMW8_Q8EMW7_1_221109
SIKKDIEEAAVNLGASTFTSAVTILGPLMLPGIAAGSILVFVTVIKETSISILMA--A---EWAPMSLAI
FQNVLRAEYAMSIILVLMVVTLQ------KNINLDIKEGEFFALLGPSGCGKTTTMRCIAGFENPTSGSI
KIGNQEVNRFAPNQRNCGMVFQSYALFPHMNVFDNVAYSLNRIVKYTKTIEEKVMGILEYVELLDHAHKL
TGELSGGQQQRVALARALIMEPEVLLMDEPL

>Q4ZSS6_Q4ZSS5_1_205918
------LEVAATLRAGPWDTFFHVILPLAKPGFITAAILGFAHTVGEFGVVLMIGGNP---EKTRVVSVQ
IFDHVESMELAGAMLVFSFLV-----------DLSLPGSGITALFGPSGSGKTTCLRCIAGLEKADQSFI
RVHDEVWQDLAPYKRAIGYVFQEASLFAHLSVRDNLEFGM--KRIPRQQRRIQLPQASELLGIDHLLQRN
PDKLSGGERQRVGIARALLTSPRLMLLDEPL

>Q4ZMT8_Q4ZMT7_1_205918
TLPAELVEAARMDGAGPWRFFIDILLPLSKTNFAALGTLVFIGAWKDYLWPLVATNRD---MRTLVLGVA
SFLPTDATQLLMAAAVVSMLPPILVIALMHGLDLVFKAGELNVILGPSGCGKSTLLRMVAGLEEVSQGQI
LMGGRDVTRLPPKERGCAMVFQNYALYPHMSVADNIGYALTLARVARKEREQRIRECAASLGLEELLQRK
PGELSGGQRQRVAIGRALIRKPPVLLFDEPL

>Q4ZLT3_Q4ZLT2_1_205918
--DTSLLEAASDLGSSTFNSFWKITVPLSKNGVIAGCMLVFIPVVGEFVIPELLGGP----ETLMIGRVL
WQEFFNNRDWPVASALAVIMLLVLIVPIIDDVSLQINKGEIFALLGGSGSGKSTLLRMLAGFERPTEGRI
YLDGVDITDMPPYERPINMMFQSYALFPHMTVADNIAFGLKQDKLGKPEIEARVAEMLKLVQMTQYAKRK
PHQLSGGQRQRVALARSLAKKPKLLLLDEPM

>Q4ZYF4_Q4ZYF5_1_205918
QLPHELEEAAIMDGASPWVTLTRVLLPLLWPALVTTGLLAFIAAWNEFLFALTFTLTAQVPVAIALISGG
SSHELPWGL-LMAASVLVTVPLVILVLIFRDVSLEIAAGEFVVFVGPSGCGKSTLLRLIAGLDSICAGDL
LIDGRRVNDLEPRERGVGMVFQSYALYPHMSVYDNISFGL---KLAKTEKSSLRERVLKTAQILQ-LDKL
LRELSGGQRQRVAMGRAMAREPDILLFDEPL

>Q500L6_Q500L7_1_205918
-----EEEAARLLGANGWQMFWHVTVPNIKWGLIYGVVLCTARAMGEFGAVSVVSGHRG-VTNTLPLHVE
ILYNEYNHV-AAFAVASLLLILALFILLLNNISLDIQSGELVALLGPSGCGKTTLLRIIAGLETPDDGSI
VFHGEDVSGHDVRDRNVGFVFQHYALFRHMTVFDNVAFGLRKPKRERPNETRIAEKVHELLNMVQ-LDWL
AEQLSGGQRQRIALARALAVEPKVLLLDEPF

>Q4ZVN5_Q4ZVN6_1_205918
AIPDVYYQAARIDRASGWAIFRHIQLPKMKSVLLIAVMLRFMDSFMIYTEPFVLTGGP---GNSTTFLSQ
TLTTMALGQGPAAAFSLVYFLIILLVSWV---SHVWEQGGAYALLGPSGCGKSTLLNIISGLLSPSQGQV
LFDSKVVNELPPERRNIAQVFQFPVIYDTMTVFDNLAFP----LRNQGMDEARVNEIADVLDLQPLLKKK
ARNLSADEKQKVSMGRGLVRDDSAILFDEPL

>Q4ZMI0_Q4ZMH7_3_205918
--NHNLVRAAASLGASPLTAFRRVTLPLIAPGVISGALFAFATSFDEVVVTLFLAGPQA-TLPRQMFSGI
RENLSPTIAAAATLLIGFSVVLLLVLEWLKDLNLDIRKGEFLTLLGPSGSGKTTSLMMLAGFETPTAGEI
LLGGRAINNVPPHKRDIGMVFQNYALFPHMTVAENLAFPL---SVRGMSKTDVGEKVKKALGMVQ-LDTF
AAQLSGGQQQRVALARALVFEPQLVLMDEPL

>Q4ZTZ8_Q4ZTZ7_1_205918
--DPTAEQAALSLGASQAKVMRLIVLPQVMPGVLSGSLIVFGLAASSFAIPGLLGGR----LKMVATVIY
DQYLSELNWPMGATLAVALLLV----------NLAVDKGEFVSLLGPSGCGKTTTLQMIAGFVEVSDGRI
VLDGRDITHAKPSSRGLGVVFQSYALFPHMTVADNVAFGLRMRKVAAAELHPRVKRVLELVRLGQHAERY
PRELSGGQRQRVALARALVIEPPVLLLDEPL

>Q4ZW21_Q4ZW22_1_205918
----DLMDAARLLGASTWQAAFMVVLPNLRKGLMIALLLSFSFLFGEFVFANLLV--G---TRYETLQVY
LNNMRNSSGHFNSALVISYFLFVLVLTWASDINCSIAKGEFVTLLGPSGCGKSTLLRCIAGLTPVNSGRI
LLDGSDLVPLTPQKRNIGMVFQSYALFPNMTVEQNVAFGLRIQKVSADESTRRVAEILRMVELHDFATRY
PHQLSGGQCQRVALARSLVTRPRLLLLDEPL

>Q4ZXF3_Q4ZXF2_1_205918
SIPDALVKAARLDGAGFFTIFGRIILPMSTPIVMVCLIWQFTQIWNDFLFGVVFS--G---ESQPITVAL
NNLVNTSTGVDMAAAMIAGLPTLLVYVLAKNIDLSIKDGEFLILVGPSGCGKSTLMNCIAGLESISGGEI
LIDGQDVSGTSPKDRDIAMVFQSYALYPTMSVRENIAFGLKIRKMPQADIDAEVARVAKLLQIEHLLNRK
PGQMSGGQQQRVAMGRALARRPKIYLFDEPL

>Q4ZTP5_Q4ZTP6_1_205918
-IPGEILEASRLDGASTRQEIFRVLMPICKGGLASTALLSLILCWNEAFWSLNLTSS-----AAPLTALI
ASYSSPEGLKLSAVSTLACAPILI-----KGIDLEVKDREFVVFVGPSGCGKSTLLRLIAGLEEVTSGTI
ELDGRDITQVTPAKRDLAMVFQTYALYPHMTVGKNLSFALDLAGGDKAEIKKKVDEAARILELGPLLERK
PKQLSGGQRQRVAIGRAIVRNPKIFLFDEPL

>Q4ZTT4_Q4ZTT5_1_205918
--DQSIEDAAVICGASRLQAIYKVTFPGIRPGMMAGALFAFLVSWDEVVLSVMMASP----LQTLPVKTT
LRQDLT---PVIAVASTLLIALSVLIMFIDDISLDIQDGEFLTFLGSSGSGKSTTLSMLAGFETPSSGEI
LVGGKSLVNVPPHKRDIGMVFQRYSLFPHLSVRDNIAFPLAIRKLPAAEREKKVDAMLKLVQLEAFAHRR
PSQLSGGQQQRVAIARALVYEPRILLMDEPL

>E8SA83_E8SA84_1_648999
QIPWDLEKAAKMDGATQGQAFRRVIAPLAAPGVFTTAILVFIFCWNDFLFAITLTST-----RSRTVPVA
LQFFTGESQAICAAAVVITVPIILFVLFFQDVDLEIADGEFVILVGPSGCGKSTTLNMIAGLEDISSGEL
RIGGERVNDKAPRDRDIAMVFQSYALYPNMTVRENMAFPLRLAKMDKETINQKVDEAAKVLELTALLDRR
PANLSGGQRQRVAMGRAIVRQPKAFLMDEPL

>E8RZ34_E8RZ33_1_648999
-IDPSLEDAARNLGASWLRAFYTITVRLMLPGVLAGALLAFVHGVGEFVASVLIYTS----STVPISVAI
NNRMYSFELGTAAAYGMLQVLLIFVVMWFDDVTVTIGAGEFFTLLGPSGCGKTTTLRMVAGFYFPTSGHI
HFGDDDVTHWTPNKRDTGMVFQNYALFPHMTVAQNVAYGLKVRRVSRAEQARRVTEALEQVHLVGYGDRR
IDALSGGQQQRVALARALVIRPRTMLLDEPL

>E8S261_E8S262_1_648999
---PRYEEAAATLGAGRFTTFTRVTLPLVAPGVAAGAVLCWARALGEFATITFAGNYG--RTQTMPLAVY
LALETD-LQ---AAIVLSLILLTVSVVIL-DVRLRIAAGEVVALLGPNGAGKTTALRVLAGLHPLTAGHL
TLGGADLDRTPPERRPVGVVFQDYLLFPHLSALDNVAFGPRRRGADKRAARTRAQEWLDRVGLGDQARRR
PRQLSGGQAQRVALARALAVDPALLLLDEPL

>E8S1N4_E8S1N3_1_648999
-LDSRLLEAASDLYASPLRAFAKVTLPLSMPGLIAGTLLFFIPATGDYINAELLGTPEY-MIGNVIDSAL
VRLDYPQGAALSFLLMAAILAIVFVY---DDLTLTIPQGSFFALLGASGCGKTTTLRMIAGLEQPTSGQV
LLGEQDIAGLRPYKRPVNTVFQSYALFPHLDIHENVAFGL--RRRGIRKVSDQVERMLALVQLEGYGRRR
PAQLSGGQQQRVALARALINHPQVLLLDEPL

>I0GEC5_I0GEC3_2_335659
---GNLTRAAEGLGASRVRIFLTVVLPLTLPGAIAGWLLVFAAAATAFITQTLVG------GGRIILMPS
YIYQQAVGVALSLIFTLAVTGIVFAIGALDEIDLSVAAGELIALLGPSGCGKTTMLQIIAGFLRPSRGEV
RFDGARVEHIPANRRRIGMVFQNYALFPHLSVFENVAYGLRARKRPGAEVTTKVEQMLGLAQMASFAHRL
PGELSGGQQQRVALARALAIDPGLVLLDEPF

>I0G0R6_I0G0R5_1_335659
RLDPQIENAAMSLGAGPITTIRRIIMPQIMPGVLSGAIIVFSLSASAFATPAIIG------GRRLKVAAT
LAYDEFLNTGAAVATLLLV----------DDFSLSVGKGEFISFLGPSGCGKTTTLQMIAGFLDPTRGAI
LLEGKDLAAIHPAKRGLGIVFQSYALFPHMTAAENVAFGLEMRKVTRSERAERVRAALAMVGLAGYEDRH
PRRMSGGQQQRVALARALVIKPSVLLLDEPL

>I0GBT2_I0GBT1_1_335659
SIPKQLYEAAEIDGASSWARFRLVTWPMLGPVTTFVVVISGIRSFQVFDTVHVLT--G---GPSKSTEVL
IHTMYTEGFGYAAAITVVFLVFVLALTLIKGIDFRIEDGEFISLVGPSGCGKSTLLRIIAGLEPQNSGQI
RIDGVAVDGIRPSARNLAMVFQSYALYPHLSTFDNIAVPLRSRRAKERLISADIAGIAEQLDIAPLLRRK
PGQLSGGQRQRVAVGRAMVREPRAFLFDEPL

>I0FXU4_I0FXU5_1_335659
TVPDELLEASRIDGAGPLRFFWDTLLPLSRTNMAALFVILFILGWNQYLWPLLITTR----DDMQTIQVG
IRKMITTTDIVMATAVLAMLPPVFVVVVMKGVNVDVADGQFCVLVGPSGCGKSTLLRMVAGLETVTGGEI
DIGGRIVNQIEPADRDIAMVFQNYALYPHMSVFNNMAYGLRNRGMKEAEVKTRVDEAARVLELTSMLDRK
PRQLSGGQRQRVAMGRAIVRQPKVFLFDEPL

>I0G9S3_I0G9S5_2_335659
TISPSLYEAANLDGATNMQRFRHITLPMLSPIIAVVMTFSVLMTFTDFQLIYTITRGP---INSTHLMAT
LSFQRAITGIPFLVAAILLS---------HGVSIPIEDGQFVVLVGPSGCGKSTLLRMLAGLENITSGTI
SIGDRVVNNVQPKERDIAMVFQNYALYPHMTVAENMGFSLKLRNAGSDEINKRVKRAAEILALGPLLERY
PRQLSGGQRQRVAMGRAIVRDPQVFLFDEPL

>I0GAF1_I0GAE9_2_335659
-IPRSVFEAAQVDGCSVTRILWRIALPLVASGVAVSAILAFVFSWNYFLFALVLS--G---DSKTLIAAA
FNFIGEGSTALMAAATLIALPPLVLAALV-DLNLEIADHEFVVFVGPSGCGKSTLLRIIAGLEPISSGDL
YIGDKRVNGVQAAQRDIAMVFQDYALYPHMRVYDNMSFALELRGTPKAEIDARVKRAAALLHIEPYLDRK
PKELSGGQRQRVAMGRAIVRNPKAFLFDEPL

>I0G557_I0G559_2_335659
-IDKSLIEAAYDAGATGFQTLVNVIIPLAKPGIVIGSIFVITIVMGDFITIGVMGGQIA-AAGKIIETRV
NALQFPAAANAVILLIITFLIISMMS---DTVNLKIPAGTYCCLLGPSGCGKTSTLRMIAGHEAVSEGDI
ILGAQNVTDLEPAKRGTAMMFQSYALFPHLTVLDNVAFALKMRGVDRATRHKRAGELLELVAMTPYAARL
PAQLSGGQQQRVALARALITEPQILLLDEPL

>I0G7L9_I0G7L8_1_335659
SIPKELDEAAIIDGASWLQTLTRIFIPVALPGLIAATIFAFTVSWAQFLYPLVLTTSDQLPVG-ITSTLI
KGDVFNWGQ-IMTGALLG-----------RGIDLDISDHEFIVLVGPSGCGKSTTLRMIAGLEDITDGDI
MIGGDVVNDVPPKDRDIAMVFQNYALYPHMTVAENMSFGLRLKHYPKAEIKARVTEAARLLDITDLIDRK
PKQLSGGQRQRVAMGRAIVRNPKVFLFDEPL

>I0G1R4_I0G1R5_1_335659
-----WEEAAYDLGASRWQSIWLVMIPVLAPGLVAVALFGFTLSYDEFARSLQTA--G---SLNTLPLEI
WSMTLNVTS-----LGTVTTIVSFVV---DGVNLKIADGAYCCFIGPSGCGKTTILRMIAGHEDPTAGEI
VIGGQNVVGLAPVQRRTAMMFQSYALFPHLTVRDNIAFALRVRGMSKAD---RADAMIEKVRLTQFADRL
PAQLSGGQQQRVALARAAITEPRVLLLDEPL

>I0G104_I0G103_1_335659
-----LEEAAADLGAPPWQVFWLVTFPLSLPGVGAGVLLCFIPIVGEFVIPDLLAGS----NSLMIGQTL
WLEFFTNKDPVASAAAIVLLAVLLVPLLLDGVSLDVKAGEFFALLGPSGCGKTTLLRMLAGFEAPDEGRV
LLGGQDIAQALPHERPINMMFQNYALFPHLSVRDNIAFGLKRAGMARADIATRVAEMVALVKLDGLEKRK
PDQLSGGQRQRVALARALARRPQLLLLDEPL

>I0GB32_I0GB31_1_335659
EIPRDILEAARMDGATIGRELVYVLTPMAIPGLASTMLLNLILAWNEAFWTLNLSTS-----AAPLTTFI
ASYSSPEGLKLSAASTLAIAPILVLGWFSKGADLDVADGSFVVFVGPSGCGKTTLLRLIAGLEDVSGGKI
LIDGKNVVDTPPAKRGLSMVFQSYALYPHMSVRGNIGFGLKMAGLSKDETNRKVEAAAATLNLTPYLDRK
PRELSGGQRQRVAIGRAIVREPKAFLFDEPL

>I0GDC6_I0GDC7_1_335659
SIPEAYYQAAQIDGASRWAVFKAIQLPKMNRVLLIAVLLRFMDSFMIYTEPFVVTGGP---GNSTTFVSI
ELVKIALGQGKAAALSLVYNLIILIVCWIKPVTMTWRQGGAYALLGPSGCGKTTLLNVISGIITPSRGKI
LFDGQDITPLSTQKRNIAQVFQFPVIYDTMRVGQNLAFPLKNRGVPKAEIDKRVTEIARLLDLEPYLNRK
ATRLTADAKQKISLGRGLVRSDAAVLFDEPL

>I0G0I0_I0G0I1_1_335659
------EEAAISLGASGLQTFFRVTLPNIKWGVLYGVLLCNARAMGEFGAVSVVSGHRGETNTMPLLVEI
LYNEYQFVA--AFAIASLLAMLALITLIADGVDLKVESGELVALLGPSGSGKTTLLRIIAGLDWPDSGEV
LINGEDALAQGARERHVGFVFQHYALFRHMTVFENVAFGLRAIRKDEATIRARVKELLDLVQLDWLADRY
PSQLSGGQRQRIALARALAIEPRILLLDEPF

>I0G1M8_I0G1M4_4_335659
KIPGDLMQAGASLGASPSLTFVRVFLPLSLPGVLAGCTMVFVLCLGFYITPELLGGG-----RTVMVSML
VSRNVELYNFGAASAVAVVLLLSVLAIFFDDVSLNVGAGEFVSLLGPSGSGKTTLLGILGGFILPSSGTI
LFGGRDVTWMPPHKRDIGVVFQNYALFPHMSVGENVAFPLRARRLPKASCPDKVRAALSMVGLSGYEERG
IAQLSGGQRQRVALARAMIFEPRLILMDEPL

>I0GAX7_I0GAX5_2_335659
-IDPNLDDASCSLGAGSWRTFFRIVLPLSLPGVIAGCTLTYAAAITAFITQSLIGGGM---LFMPMYLYQ
QASTLQNWPFASAISIIFLLAVLAVVSVFENINLDIKGGEIIALLGPSGCGKTTLLRIIAGFIAQTQGRI
-IIGDDIVDLPPNRRAVGIVFQNYALFPHLSISENVAYGLAARGIDKATRQREAQRLLELVQLPAMAERL
PRQLSGGQQQRVALARALAIKPSILLLDEPF

>I0G293_I0G296_3_335659
SFDTNLARAAASLGASPLQAFRRVILPLILPGLASGALFAFATSFDEVVIVLFMAGPQR-TLPREMFSGI
RENISPTITAAVILTTVSVILLA------KNLDLDIRKGEFITLLGPSGSGKTTTLMMLAGFEVPTQGEI
YLAERPIRNVPPHKRDIGMVFQNYALFPHLTIAENIAFPLSVRNTSKAEVQERVGAALRMIKMETLAHRR
PGQLSGGQQQRVALARALVFNPQLVLMDEPL

>G0IAL5_G0IAL6_1_1054460
-MDNNLINASYDLGATKWETFRHVIFPLSMNGVRSGVQSVFIPSLSLFMLTRLIGGN-----VITLGTAI
EQNFLTNDNGMGSTIGVILILTMFITMWVKDINFELEEGKFYTLLGASGSGKSTILNIIAGLLDATTGDI
MLDGVRINDIPTNKRDVHTVFQSYALFPHMNVFENVAFPLRLRKIDKKEIEQRVAEVLKMVQLEGYEKRS
IRKLSGGQRQRVAIARAIINQPRVVLLDEPL

>G0ICH0_G0ICH1_1_1054460
SVDDEMEDAARSMGASPFYTMMKVIIPFILPVVLSVIALNFNSLLTDFDLSVFLYHPAQ-PLGITIRSAG
DETATSNAQALVFVYTIVLMIVS------DNLNLDIHEGEFFTFLGPSGCGKSTTLRALVGFLDPSSGSI
EVNGTDVTHLEPEKRGIGIVFQSYALFPTMTVFDNIAFGLKVKKVAPDVIKAKVSAVAAKIKISD---QQ
LSELSGGQQQRVALARALVLEPKILCLDEPL

>G0IC67_G0IC68_1_1054460
QIAPSIEEAAESLGSSRLNTFAKITTPMMLSGIISGAILSWVTMISELSTSILLYNV-----TRTMTVAI
YTEVLRGNY-GVAAALSTILTVLTVGSL-ENLNITIPKGSLFTLLGPSGCGKTTLLRMIAGFNSIEGGEF
YFDDTKINNMEPSKRNIGMVFQNYAIFPHLTVRDNVAFGLKQKKVPKEELVQQTNKYLELMQIAQYA---
-DKLSGGQQQRVALARALAVNPSVLLMDEPL

>B0RHP4_B0RHP3_1_31964
--DRRFEDAAATLGASRWTVLRRVTLPLVAPGIGAGAVLCFARALGEFGATLTFASFG--VTQTVPLSAY
LALQTDPDA----AVVLSLVLLAVSVVVL-DVRLRVPAGSATAVVGPNGAGKSTLLRALAGLAPLTAGRV
ALDGRVLEEIPAEGRGIGVVFQDHLLFPHLSALQNVAFGPRAHGVPRADADDRARALLDRLGIAQLADRR
PAALSGGQSQRVALARALVLEPALLLLDEPM

>B0RI21_B0RI20_1_31964
AVPRSLEEAARDAGAGRVRTFLHVTLPLALPGILVAVLMSFLAAFDEAQGTYLVGAP------VYMTMPT
EMYSLVLNHPKQVAAVFAILL--------DDLHLDVARGELVALLGPSGCGKTTTLRMIAGFLEPDRGSV
VIGGRDVTASGPDKRPSAMVFQNYALWPHLTVFKNVAFPL---TLRKLPKDEVARRVMAALETVNLAHH-
AAHISGGEQQRAALARAIVQEPDLLFLDEPL

>G8QFV2_G8QFV3_1_640081
-LGERPLEAAATLRASPWDTFFSVVLPLARPGFVTATILGFAHTVGEFGVVLMIGGNP---EKTRVVSVQ
IYDHVEALEGGMLVFSFLV--------------LTLPGRGVTALFGHSGSGKTTLLRAIAGLERHPGAYL
EVNGEVWQDLPTHRRPLGYVFQEASLFPHLSVEANLDFGR--KRLAAAERRVDLAQAVELLGIGHLLARR
PDKLSGGERQRVAIARALLASPRLLLMDEPL

>G8QGU5_G8QGU6_1_640081
----SMDDAARSLGLSQGQTLVRVHAPLLKGSLLTAGLLVFVDVMKELPATLVMR------PFNFDTLAT
QTYTLAADEAALAIVAVGILPLIA-----DGIGFHIEAGVIACLLGPSGCGKTTLLRCIAGFEDIAAGSI
ALDGELVSRLAPEQRRIGMVFQDYALFPHLTVADNIAFGL---KTKGGERQQRVAAMLDLVGLAGQGEKY
-HELSGGQQQRVALARALAPAPRLVLLDEPF

>G8QMU8_G8QMU7_1_640081
--GKDEEEAAVSLGASGFQMFWRVTLPNIKWGLLYGVILANARAMGEFGAVSVVS--GHETNTLPLHVEI
LYNEYNAIGFASASVLALLALVTLVAKTLDDVSLSIPTGELVALLGPSGCGKTTLLRIIAGMETADEGQV
MFEGSEATHLHARERQVGFVFQHYALFRHMNVFENVAFGLRKERPCESEIRKRVMDLLSLVQLDWLADRY
PTQLSGGQRQRIALARALAVEPKVLLLDEPF

>D1AX43_D1AX42_1_519441
---FSLIDAARDLGASNFTAHMKIFLPGIKNGIITALVLTFVPAIGSYAVPDIVGGT----DGIMLGNII
ATRMFSLRDWPSASAISTIFILITSVFVWKNVSLEIKKGEFFSILGPSGCGKTTLLRMIAGFIYPDSGEI
IVNGERIDKLPPEKRNVNTVFQNYALFPTMSVYDNVAFPLKLKGYSKSEIEKEVNKYLDLVGLLEHKNKM
PENLSGGQKQRVAIARALIGKPDVLLLDEPL

>D1AWD8_D1AWD7_1_519441
-VDEQLYEAAKIDGASKLQQLINITIPSIMPTIIVMLILKIGSMLSVAFETVLLL-YP---ATYETADVI
STYVYRTGVVGLFNAIIAMLLV-------HGIDLEIRDGEFMVFVGPSGCAKSTTLRMIAGLEDITGGEI
YIGDKLVNDVPPKDRGIAMVFQNYALYPHMSVYENMAFGLKLKKTPKEEIDRRVKEAAEKLEITELLDRK
PKEMSGGQRQRVALGRAIVREPKVFLFDEPL

>D1AWU0_D1AWT9_1_519441
QIDPSIEEASTILGANTLQTFTKITLPMVREAFLSGLIYSFARAMTLVSTVIFLIS-----AKWKLLTPT
IMDNVDQGRGIAAAYCTILIVIVSLFMILEDVNLEVKEGEFVSLLGPSGCGKTTTLRMIAGFETPSEGHI
TINDRDIAYLTPDKRGISMVFQNYALFPHMNVYDNIAYGLKIQKRPKEEIKQRVDKILKLMKMEDFAERI
PSQMSGGQQQRVSLARALIMDSEVLLFDEPL

>D1AX84_D1AX85_1_519441
SISPELDEAARMEGSSNMQVYRLIIMPIAKPMLAIIALWSFIGPFMDFLLPRILLTNK--QYTLAAGLFT
LISDDRTRLVFAAGGILTAIPIVLLFIVLENINLKIESKDFCVILGPSGCGKSTLLRMIAGLNSITTGEL
LFDDKIMNKVHSKDRNIAMVFQSYALYPHMTVYDNMAFS-----LVMRKMDKKHERVLEAAKILQI-EKY
LSDISGGQRQRVALGRAIVRKPAVFLMDEPL

>C7G8G8_C7G8G9_1_536231
-LGTDEEEAAALMGANGFTIFRKITFPHIKWALLYGIVLCTARAMGEFGAVSVLS--GHNTMPLYIELLY
QGYDFTGAF-AVSAILVCMAVVILVLR--DDINFGIGKGKLIGLLGPSGSGKTTILRMLAGLEHADSGEI
IIDGRVVNDVPASERGIGFVFQNYALFRYMTVYDNIAFGLDVKKWKKADIRRRVDELVELVGLKGFEKRY
PNQLSGGQRQRVAFARALAPNPELLLLDEPF

>C7GCE3_C7GCE6_3_536231
QVNRNTYEAALDLGASPLYAFYKVTWPDIKSGVFSGFLMAVTMSLDDFSITFFTKGAGVNTLSTMLYTEL
RKGVRPELYALSTLLFFAAFLLLL-----DDLNLYIRENEFITLLGPSGCGKTTTLRIIGGFEAPDAGSV
VFDGKDITSLPPNERNLNTVFQKYALFPHMSIAENIAFGLRIKKKSKEYINDKIRYALKLVNLEGFENRS
IDSLSGGQQQRIAIARAIVNEPKVLLLDEPL

>C7GB28_C7GB29_1_536231
QIDVNLIYAARTLGMPEIKIFWKVVVPAAGPGIASGTVLTFARALGEYGATSMLAGNPKSTISQKIAMVI
QDGDYA---AGFWVIVILVIAFVVIF--------------VFAILGASGCGKSMTLKCIAGIETPDEGRI
ELNGRVLYDLTLQKRRVGYMFQDYALFPNMTVEQNIKAG-----MGKHPEEEKVRSYINRFRLEGLEKHY
PAQLSGGQKQRVAMARMIASEPDILLLDEPF

>H7PG72_H7PG73_1_1069628
SVDDEMEDAARSMGASPFYTMMKVIIPFILPVVLSVIALNFNSLLTDFDLSVFLYHPAQ-PLGITIRSAG
DETATSNAQALVFVYTIVLMIIS------DNLNLDIHEGEFFTFLGPSGCGKSTTLRALVGFLDPSSGSI
EVNGTDVTHLEPEKRGIGIVFQSYALFPTMTVFDNIAFGLKVKKVAPDVIKAKVSAVAAKIKISD---QQ
LSELSGGQQQRVALARALVLEPKILCLDEPL

>H7PF08_H7PF09_1_1069628
-MDNNLINASYDLGATKWETFRHVIFPLSMNGVRSGVQSVFIPSLSLFMLTRLIGGN-----VITLGTAI
EQNFLTNDNGMGSTIGVILILTMFITMWVKDINFELEEGKFYTLLGASGSGKSTILNIIAGLLDATTGDI
MLDGVRINDIPTNKRDVHTVFQSYALFPHMNVFENVAFPLRLRKIDKKEIEQRVAEVLKMVQLEGYEKRS
IRKLSGGQRQRVAIARAIINQPRVVLLDEPL

>H7PGR0_H7PGQ9_1_1069628
SIDNDMEEAARSMGASSFYTMVRVIIPYILPVVLSVVVLNFNSLLSDYDLSVFLY--P---LFQPLGIVI
KQSTDETATAQAMMFVYSVILMIMSSAA-DNLNLTINEGEFFTFLGPSGCGKSTTLRALVGFLEPSQGQI
LVDNQDITNLDPEKREIGIVFQSYALFPTMTVFDNIAFGLKVKKVSPEIIKAKVHEIAKKINISD---EQ
LSELSGGQQQRVALARALVLEPKILCLDEPL

>E8BT08_E8BT07_1_859198
TLPDELVEAARIDGASPMRFFRDIVLPLSKTNLAALFVITFIYGWNQYLWPLLIITDN---LGTAVAGIK
GMIATGEGTQVMAAMLLTLIPPVVIVLAMQPLTLDVADGEFIVMVGPSGCGKSTLLRMVAGLERVTSGDI
WIDRKRVTEMEPKDRGIAMVFQNYALYPHMSVEENMAWGLKIRGMSKAHIEERVREAARILELDGLLKRR
PRELSGGQRQRVAMGRAIVREPAVFLFDEPL

>E8BMH2_E8BMH1_1_859198
QIDKSQLEAASILGAHPLRVIGQVIFPAALPALMAGGSLCLLLTTNEFGIVLFIGAKG---VNTLPMMVY
SKAILESDYTVACMIALINIVLSLGLFSLKPLSLTIEPGEVLALIGPSGSGKTTVLRAVAGFVQPAGGRI
LIGDTDVTHLPPYKRGLAMVVQNYALFPHLKVEDNVAFGLRAQKQPKALINERVTQALKTVGMSDYATRY
PHQLSGGQQQRVAIARAIAVRPRVLLLDEPL

>E8BSA2_E8BSA3_1_859198
------DEAAILLGASGWQMFRRVTLPNIRWALLYGVVLTNARAIGEFGAVSVVSGSRGETLSLPLQIEL
LEQDYNT--VGSFTAAALLTLMAIITLFLNDISLDIPSGQMVALLGPSGSGKTTLLRIIAGLEHQSSGHI
RFHGTDVSRLHARERKVGFVFQHYALFRHMTVFDNIAFGLTRDRPTAAAIKTKVTQLLEMVQLAHLADRF
PAQLSGGQKQRVALARALAVEPQILLLDEPF

>F0CT06_F0CT05_1_859198
-IDYSLVEASLDLGARPLKTFFSIIVPLTKGGIIAGSMLVFIPAVGEFVIPELLGGP----DSIMIGRVL
WQEFFNNRDVASAVAIIMLLLLIVPIMWFDDVSLTIYKGEIFALLGASGCGKSTLLRMLAGFEPPSSGQI
MLDGVDLAHVPPYQRPINMMFQSYALFPHMTVEQNIAFGLKQDKLPKAEITSRVNEMLGLVHMQEFAKRK
-HQLSGGQRQRVALARSLAKRPKLLLLDEPM

>E8BN15_E8BN16_1_859198
-LDKPLLEAARDLGASKMQTFIRIIIPLTMPGIVAGCLLVMLPAMGLFYVSDLMGGA-----NLLIGNVI
KVQFLNIRDATSITLTI------------SQLDLTINNGEFLTLLGPSGCGKTTVLRLIAGLETVDAGHI
MLDNQDITHVPAENRYVNTVFQSYALFPHMTVFENVAFGLRMQKTPATEIAPRVTDALRMVQLEEFAQRK
PHQLSGGQQQRVAIARAVVNKPRLLLLDES-

>E8BSH5_E8BSH4_1_859198
--DIKLEQAARTLGAGRWRVFLTITLPLTLPGIIVGTVLAFARSLGEFGATITFVSNP----GETRTIPS
AMYTLIQTPGESAAARLCVISIVLA-------NETLPASGITAIFGVSGAGKTSLINAISGLTRPQKGRI
ALNGRVLHDLTPEKRRIGYVFQDARLFPHYKVRGNLRY------GMAKSMTGQFDKLVSLLGIEALLDRL
PGSLSGGEKQRVAIGRALLTAPELLLLDEPL

>H7MVL7_H7MVL8_1_760842
SVDDEMEDAARSMGASPFYTMMKVIIPFILPVVLSVIALNFNSLLTDFDLSVFLYHPAQ-PLGITIRSAG
DETATSNAQALVFVYTIVLMIIS------DNLNLDIHEGEFFTFLGPSGCGKSTTLRALVGFLDPSSGSI
EVNGTDVTHLEPEKRGIGIVFQSYALFPTMTVFDNIAFGLKVKKVAPDVIKAKVSAVAAKIKISD---QQ
LSELSGGQQQRVALARALVLEPKILCLDEPL

>H7MW58_H7MW59_1_760842
-MDNNLINASYDLGATKWETFRHVIFPLSMNGVRSGVQSVFIPSLSLFMLTRLIGGN-----VITLGTAI
EQNFLTNDNGMGSTIGVILILTMFITMWVKDINFELEEGKFYTLLGASGSGKSTILNIIAGLLDATTGDI
MLDGVRINDIPTNKRDVHTVFQSYALFPHMNVFENVAFPLRLRKIDKKEIEQRVAEVLKMVQLEGYEKRS
IRKLSGGQRQRVAIARAIINQPRVVLLDEPL

>H7MX68_H7MX67_1_760842
SIDNDMEEAARSMGASSFYTMVRVIIPYILPVVLSVVVLNFNSLLSDYDLSVFLY--P---LFQPLGIVI
KQSTDETATAQAMMFVYSVILMIMSSAA-DNLNLTINEGEFFTFLGPSGCGKSTTLRALVGFLEPSQGQI
LVDNQDITNLDPEKREIGIVFQSYALFPTMTVFDNIAFGLKVKKVSPEIIKAKVHEIAKKINISD---EQ
LSELSGGQQQRVALARALVLEPKILCLDEPL

>B3YRY7_B3YRY9_2_405917
-IDDSLVQAGSIFSGNYIYIFRKIILPLIIPGILAGWAMTFISSIRELVASLLVLPPV---ETSATFIFA
QFEQGEV--IGMAMAVVSVGLTTLCLLLLKPLQIVMKQGEFTTLLGPSGCGKTTLLRMIAGLEEPDKGEI
YFGDMCMYSTSPHERNIGMVFQDFALWPHMTVFENVAFGLR-ATKQTNQLREKVEEAIKRVRLQGMEKRY
PHELSGGQQQRVAFARAIVTKPHFILFDEPL

>B3YXC6_B3YXC7_1_405917
QLDKRKLEAAYDLGATPVKAFWNVTVPMTMSGIATGSILVFVSSIGMFVVSDVMGGS-----VALIGNVI
QNQFLGARDPFGSALSMIVVLFSVLLIYL--LSLDIKEGEFLTILGPSGCGKTTLLRMIAGFETPTKGNL
LLDDEKINDLPPYKRHMNLVFQHYALFPHMNVEKNICFGMKMQKVPAAEQKERAEEAMRLTQLLEFRNRK
PAKLSGGQQQRVAIARAIVNNPRVLLLDEPL

>J0B4Z3_J0B4Y5_8_755176
-IPEELYDAARIDGASALRRFWHVTMPGLRPTHVFVLVITTIQAFKLYTQVAILTQGPNTVVHYMVRAGF
EEQKLGYASAVSVILFVIVLLIAL-----KEVSLTINDGEFVSLLGPSGCGKTTLLRIIAGLETPTSGDI
RIGDKSVIGLAPRDRGLAMVFQNYAVFPHMTVYENVAFGLRMQKVDDARVKAQVEKAAGLLH----IEQY
LNKLSGGQRQRVAVARALAVEPKVLLMDEPL

>J0VBS7_J0VBS0_7_755176
EIDKEVEEAAATLGANRFQTIFRVLLPGLAPAVLTGFALAFARGVGEYGSVIFIAGNPFEIAPLLIIIKL
EEYNYAAATGIAAIMLIISFAMLLVINLIHGVDLEIQDGEFVVLVGPSGCGKSTLLRMIAGLEEVTSGEI
RIAGNRVNELHPKDRDIAMVFQSYALYPHMNVAGNMSYSLRLRKVAKEKITSAVAAAAAKLGLDPLLERR
PKALSGGQRQRVAMGRAIVRQPKAFLFDEPL

>J0UR73_J0UR68_5_755176
SIPKDLYEAADVDGASARQKFFRITVPLLTPTTLFLAVISMIAHLQDLSAPYLLTGGP---AEATRLYAL
HVYETAFVEGYASALSFLMLIVILVVTALRDISLSINDGEFLVFVGPSGCGKSTLLRMIAGFETITGGDV
LLGGNRVNDMAARDRGVAMVFQNYALYPHMTARENMAFGLRNIGTPKAEIASRIDKAAAILQLEPYLDRK
PKALSGGQRQRVAIGRAIMREPDVFLFDEPL

>J0USW2_J0USV3_9_755176
-INSELYEAADLDGANSWQKFIHVTVPQLGPTTFFVTVMLTIQSFKVFDQIYMITQGP---GTSTLVLVY
HIYNEAFISSSMVALVLFFLVLAV--TVFHGVDVEIADGEFTILVGPSGCGKSTLLRMIAGLEDITAGQI
SIDGRVVNNLQPKDRDIAMVFQNYALYPQMTVSQNMGFALELAGVKRPEIEQKVGEAAAILGLQPLLDRK
PAQLSGGQRQRVAMGRAIVRDPKVFLFDEPL

>J0VFU1_J0VFT6_5_755176
TIPRDLDEAALIDGAKPRQIFFRVILPLLKPVTVTNIVVQSIAIFNDFTNPLYYL--GKENVTVQLTLYN
FQSMYTSQYLLFMNILLVTIPPLIVFIFFRGISLDIEDNEFVVFVGPSGCGKSTTLRMIAGLEHITGGEI
VIGDQVVNRLGPGKRDIAMVFQNYALYPHMTVRENISFCLEQQKLAKSEIDARILRAAETLHISELLGRR
PGQLSGGQRQRVAMGRAIVRNPKVFLFDEPL

>J0BC41_J0BC23_18_755176
NIDRSLYDAAEVDGANAFQKLIYVTLPGLREVTTFVVSLAMINGLKGFATVFVMTNGP---FYQSELITT
YIYRLAFQSLAAVLCILLSLLAITITIVFRDFSLEVGDGELVCLLGPSGSGKSTLLRMIGGFERPSGGTI
RIDAKDVTTLPPERRPTGMVFQSHALWTHMDVFNNIAFGLKLRRLPKAEVRQRVEDALALVGLADYGRRM
TTQLSGGQQQRVALARSLVLEPKILLLDEPF

>J0UT91_J0UT87_4_755176
-ISKELYEAAGIDGANEIQKFWYITIPQLMPIIISIALLDFIWTMQVFPLVWMTTGGP---IYSTEVLST
FTYKLAFSQEFSLASASAMIILIISMSVTKGINLSVADGELIVLVGPSGCGKSTLLRMIAGLETISEGHV
EIAGRNVNKAEPADRDIAMVFQNYALYPHMTVRGNLEYGLKNRGTERAEINRRVAEAAEILEIGPMLDRK
PRELSGGQRQRVAMGRAIVREPAAFLFDEPL

>J0BNK8_J0BNJ0_18_755176
NMPKDAIPAARVLGANWFQVFWKVILPLTREGLVVGGTLVFTGSLTAYITPAVLG--G---SKVLMLETL
MYQQVSVANVSASVIAFILIVMSFAANILNNVSLTVNDGEFVALVGPSGCGKTTTLNLVAGLIPITSGDI
VIGDRVVNDLDPKDRDIAMVFQNYALYPQKSVYKNLAFPLQMRKLPRDEIDKKVKEAARVLDMTQLLERK
PRELSGGQQQRVALGRALVRDPAVFLMDEPL

>J0V2B6_J0V2A3_13_755176
----AYEEAARDLGASSWQTFRHVVLPMIAPSLVGVGLFGFTLSYDEFARTLMTS--G---TYNTLPLEI
YGMTTNVTTALGTVTTLFSFTIILLALGIKGIDLEVKDGEFVIFVGPSGCGKSTLLRSIAGLEDVTSGAV
VINGRDETLTPPAKRGIAMVFQSYALYPHLTVKDNMGLGLKQAGTAKDEIDKRVGKASGMLSLEPYLARR
PAELSGGQRQRVAIGRAIVREPELFLFDEPL

>J0K1F0_J0K1F4_4_755176
AIPRDLYEAASIDGAGWFQRFRSITLPFLAPTIAITVLLRTVWISNFADLIVVMTNGP---ADRTQIVAS
YIFTTAFRRASAIALVLLVLLLAYSML--HDVSLDIRSGELIALLGPSGSGKTTLLRLIAGLESPTEGLI
FFGDEDASKKTVQQRNIGFVFQHYALFRYMTVLENVSFGLKARRPPKADIRRRALELLDLVQLSGLETRY
PAQLSGGQRQRVALARAMAVEPNVLLLDEPF

>J0BHJ5_J0BHJ0_5_755176
SLPSDPFEQAQIDGAGKSQIFWHITLPLIRPALLATVFIRLMDALRTVDEVLMLTGGPG-SSTRYIGVHI
FREVFPKTNGYGSAISVIVLYLTIVV---HGVSVDIEDGEFVVLVGPSGCGKSTLLRMIAGLETVSSGDI
RIGSRVVTNAPPKDRDIAMVFQSYALYPHKTVAENMGFP----LKMAKRPKAEAEKVGRAAEIL-DLTRY
LKQLSGGQRQRVAMGRAIVRDPQVFLFDEPL

>J0JSR0_J0JSQ7_3_755176
SIPEEVIEAAECDGITGWAQFWKIKLPLILPAIGIISILTFVGNFNAFDLIYTVQGAAGDILGTLLYRTF
FGFQLQLGDGATIATVMFLIIL-------KNFNMTIEKGEFISFLGPSGCGKTTVLRMIAGFETPTGGTL
TINGKDQSSLKPNQRNIGMVFQAYALFPNMTVHDNVAFGLKVAGAPKPEIDARVKEMLGLIKLDHLANRF
PYQLSGGQQQRVALARALAVKPQVLLLDEPL

>J0BDX0_J0BDY5_15_755176
TVPDQLLRAARVDGANAWQRFWHVTFPHLRNVSTVTILLLAVANFNSFIIPWIMTGGP---SNASHIWIT
HIYELAFGRGVASAYSVLLFLILMSL---RDLDLAIGKGELVALLGPSGCGKTTTMRAIAGLLTPVAGRI
RLDGVDITRVSANKRAVGLVFQSYALFPHLTVYENVAFGLRLKGISGQDLDARVGAGLKSVGLSAFSGRK
PAELSGGQQQRVALARSMVMEPKVLLLDEPL

>J0B418_J0B411_7_755176
ELPIEIEEAAIVDGASPWVIITQVFMPLMWPALVTTGLLAFITAWNEFLFALTFTSSTQVPVAIALLSGN
SEFEIPWGN-IMAASVIVTVPVVVLVLIFKDLSLTIHDGEFLILVGPSGCGKSTALRMIAGLEEISSGTL
SIGGQDVVDLAPKDRDIAMVFQSYALYPHMTVFDNIAFSMKLAGKNKAERTKRVHEIAKILQLEPLLGNK
PAQLSGGQRQRVAMGRAMVREPAAFLMDEPL

>J0BAB9_J0BAD6_17_755176
NLPEELFQAAFVDGCGYLRFFWHISLPLSRPIVATVSIISFVGSWNSYILPLIMLNS----SKYPWPLGI
MVYRGEYGTLVLAFITLTILPTIIVFFVARDVSLEVNDGEFVAFVGPSGCGKSTLLRLIAGLDKPTGGTI
AIDGKDVTAVSAADRGLAMVFQSYALYPHMSVRENLAFGLENTKVAKAEIEARITDAARMLEIEPFLQRR
PGQLSGGQRQRVAIGRAIVRRPDAFLLDEPL

>J0UTM5_J0UTL0_15_755176
--DRSLEEAARSLGASPFTAFRLVTLKIIGPAISAGTIFAFIVSFGQFEVTLFLSTP----LQTLPIAMY
VSMRYQFEPTAAAAGIFAIALVILSTVLTDGIDLSLPNDSYVSLLGPSGSGKTTLLRVIAGFEQPDLGTV
IFKGQRIETVPPHRRDIGFVFQNFALFPHLSVSRNIAFGLENPVTDPAIVQARVKEMIALVGLSGLEDRG
VAQISGGQRQRVALARTLVTEPSLVLLDEPL

>C5UZD2_C5UZD1_1_536233
-MDQDLINAAHDLGANRLKVFTKVVLPLSMPGIISGITMVFMPAVSTFVISRLLG--G---GQYMLIGNV
IEQQFTTMGFGSAISILMMIIILIFMGI-DNLSLTIRKNEFLTLLGPSGCGKTTTLKIIAGFETADTGEV
LFKNKDISDLPPYKRQVNTVFQKYALFPHMNVYENIAFGLKLKKLPKDEITKSVKEILELVALKGFEKRS
ITSLSGGQQQRIAIARALVNKPEVLLLDEPL

>C5UY82_C5UY81_1_536233
QIDSNIISAARTLGLSELQIFYKIAIPLSWPGIIAGLVLSFARAMGEFGATLMIAGNPGQTMPLAIFFAV
EGGDM----QKGLLWVIIIVSLSLFMIIL-----NHK-KGILGFLGASGSGKSMSLKCIAGLDKPEQGKI
ILNDTILFDVSCKNRKIGFLFQNYALFPNMTVEENIKVGL--LNSKKANV--NVNKYITRFGLSGLEKNY
PWQLSGGQQQRVALARALITSPDILLLDEPF

>G7CLX0_G7CLX1_1_1078020
--PIRLEEVARSLGRPPLRAFVSTTARGAAPGIAAGAALVMLTCMKELPVTLLLH-PGTNTLATRLWGYS
SVSDYAAAAPYAAALVVFAAVP-------RGVDLTVSAGTLTAVLGPSGCGKTTLLRILAGFDDPDAGTV
RIGGHTLAGVPAHRRRVGLMPQEGALFPHLSVAENIAFG-----LRRTRRAGRADTVRYWLEVVGLEG-A
AHELSGGQQQRVALARALAAEPRVLLLDEPF

>G7CIT2_G7CIT1_1_1078020
EIGTDQEEAAATLGATWWQTFWRVTLPSIRWGLTYGVVLTVARTLGEFGAVLMVSSNPG-VSQTLTLLVH
DRYNRGAEY-GAYAISTLLMAVAVVVLIFDNVDFAVPAGSLTALLGPSGSGKSTLLRAIAGLDRPDTGTI
TINGRDVTDVPPQRRGIGFVFQHYAAFKHLTVRDNVAFGLKIRRRPKREIAEKVDNLLEVVGLAGFQNRY
PNQLSGGQRQRMALARALAVDPEVLLLDEPF

>G7CER8_G7CER7_1_1078020
EIPWDLEKAAKMDGATPGQAFRKVIAPLAAPGIVTAAILVFIFAWNDLLLALSLT--A---TERAITAPV
AIANFTGSSSIAAGAMVITIPIIVFVLIFKDLSLTIADGEFIILVGPSGCGKSTTLNMIAGLEDITSGEI
RIDGERVNEVAPKDRDIAMVFQSYALYPHMTVRQNIAFPLTLAKMKKADIARKVEETAKILD----LTEL
LAQLSGGQRQRVAMGRAIVRQPKAFLMDEPL

>G7CGZ8_G7CGZ7_1_1078020
EVPGELLEAASLDGAGTWRTMREVILPIVSPGIAATALICVIFAWNEFFFAVNLTAVA---QTMPVFLVG
FIAGEGLYWAKLCAASTMAAL--------NSLNLEIEDGEFVVLVGPSGSGKSTALRMLAGLEDIDDGDI
EIGGRNMRGVPSKDRDIAMVFQNYALYPNKTVAENMGFALKLRGVAASERRRKVEEAAKLLDLTEFLDRK
PAKLSGGQRQRVAMGRAIVREPQVFCMDEPL

>F8BMR4_F8BMR5_1_1031710
QISASLEEAAENLGATKASTVRRIVVPLMTGGIMAGFITSFATAAVELSATLMLVQA-----NEDAPLAY
GLYVFMQSAAGAALGVIAVVIVAISTVASDGINLDIRPGELFALLGPSGCGKTTLLRLIAGFADARQGVV
LVDGKDISRLPPWKRDVGMVFQSYALWPHMTVGDNVAFGLRERRLPRAEIKRRVEAALTFVGLTSQIDRR
PSQLSGGQQQRVALARTIAIEPKILLLDEPL

>F8BLJ2_F8BLJ3_1_1031710
------EEAAISLGASGLATFFRVTLPNIKWGILYGVLLCNARAMGEFGAVSVVSGHRGETNTMPLLVEI
LYNEYQLMA--AFAVASLLALLALVTLVADHVSLKVETGELLALLGPSGSGKTTLLRIIAGLDWPDSGSV
HFDGQDALSRGAGERNVGFVFQHYALFRHMSVFENVAFGLRATRPSEDKIRSRVKELLDLVQLDWLADRY
PSQLSGGQRQRIALARALAIEPRILLLDEPF

>F8BHN2_F8BHN1_1_1031710
QIDPSLARAAQILGANGVSVFLRVILPLTLPGISAGSVIVFCLAASGFVTPALVGGA----VPVMPYLVY
KEGLLVLNWPFASAVALILLVATALVTAIDDVSFTAASGEIVALLGPSGCGKTTLLNVIAGFLSPDKGTV
IVDGRDIVRVPPHKRDMAMVFQNYALFPHMSVEHNVAFGLKMRSISSGEVGQRVQEALELVQLGGLGKRY
PKELSGGQQQRVALARALVVRPSVLLLDEPL

>F8BGZ2_F8BGZ3_1_1031710
QVSVSLEEAAENVGVAKPKTIRRIVVPLMAGGIVAGFVTSFATAAVELSATMMLV-------QSTDNAPL
SYGLYVFMQPGAALGVIAVIIVGVCAYLSKNVNLEIKPGEFFAFLGPSGCGKTTLLRLIAGFNTAQTGSV
VIGGRNVLTLPPWRRDVGMVFQSYALWPHMTVWKNVTFGLEERRLSAQERNQRAEDALKLVGLEKLADRK
PSQLSGGQQQRVALARTIAVRPTVLLLDEPL

>E1W2P0_E1W2N8_12_862965
SVPQDLIDASRDLGASKFTVFKDVYMPMLKPSFLASIIFCLVKSIEEFAIAFVIG-SD---FITVPTILY
SFLGYSFIRNAAVVSIILLVPNIILMMIINNITFTAEEGEFVTLLGPSGCGKTSLLKLIAGFHVADEGEI
LIGGKNVNNVPPEKRNTAMCFQSYALFPHLNVSHNICYGLKQRKIDIEEQKQRLDLALKQMDLEFHKLKL
-NELSGGQQQRVALARAMVTRPDVILFDEPL

>E1W543_E1W544_1_862965
QLDKSLDEASLSLKGSSWKTLWFIVLPLLKPALLSALVTSFVRAMTTVSAIIFLVTATR-VATAYILNRV
EDGEYGVAIAYGSILIIVMMAIILFFDWIDNLDLTIKRGTMVTLLGPSGCGKTTVLRLVAGLENPTSGQI
FIDGEDVTKSSIQNRDICIVFQSYALFPHMSIGDNVGYGLRMQGVGKEERAKRVKEALELVDLAGFEDRF
VDQISGGQQQRVALARALVLKPKVLLFDEPL

>E1W5C1_E1W5C2_1_862965
QVHDSLVEASRACGASMWQSLKDIVIPLVRPGMIAAFFLIFLPALRELTVSVMLYGP----STRTIGVAI
YTLNEDGETYSAALAGIALIIIVL-----KNLSLVVQDGECFTLLGPSGCGKTVLLRLLAGFDVPDSGRI
LIDDVVVADIPPDQRGLGVVFQDYAVWPHMTVFDNIAYPLKLKNIEKQALHKQVMEVVELVNLTGLEERL
PSQLSGGQQQRVALARALVAKPSLMLLDEPL

>E1W6Q2_E1W6Q1_1_862965
SIDFKLEQAAQTLGASPWRVFFTITLPLSLPGVLAGLVLGFARSLGEFGATITFVSN----AGETQTIPL
AMYSFIQTP-----------------------DLQLPTQGVTAIFGLSGSGKTSLINLVSGLTHPDQGFI
RLNDRTLVDLPVHQRKIGYVFQDARLFPHYNVKGNLRY------GMKHVSREDFDYIVQLLGIEPLLKRY
PLTLSGGEKQRVAIGRALLTDPDILLMDEPL

>E1W580_E1W581_1_862965
----RLLEAARDLGANAVQRFFRVILPLTMPGIVAGCLLVLLPAMGMFYVADLLGGA-----VLLVGNVI
KSEFLISRNGSAISIG-------------NDFNLTINNGEFVTILGPSGCGKTTVLRLLAGLEELDEGHI
ILDGEDITNVPAEKRHINTVFQSYALFPHMTIFDNVAFGLRMQKVAESEIKPRVLDALRMVQLEEMADRK
PAQLSGGQQQRIAIARAVVNKPKVLLLDES-

>B8K4H4_B8K4H6_2_391586
--DHSLVRAAYSLGANPIYAFRHVTFPLIRPGMISGGLFAFGTSFDEVVVALFIT--G---VEQRTVPRQ
MWSGIREQIPTILAVASLLILMSVLLL--KDFNLDIKPGEFVTMLGPSGSGKTTCLMMLAGFETATGGEI
YIDGTPVNNLAPHKRDIGMVFQNYALFPHMTIAENLAFPLKVRKLPSEEVSRKVDAALKMVELEHVANRY
PKQLSGGQQQRVALARALVFEPKLVLMDEPL

>B8K457_B8K460_3_391586
TIDNSLEEAAALDGATPWQAFRLVLLPLSVPILAVVFILSFIGVVGEVPVASLLLSD----NSYTLAVGM
QQYLYPQNYDFAAAAVLSALPITIVFLLAKNVDLEIKEGEFVVFVGPSGCGKSTLLRCIAGLEDITSGDL
YIGDQHMNDVEPSKRGVGMVFQSYALYPHLNLYDNMSFGLKLAKADKTEIDKRVEHAAEILQLSHLLERQ
PKALSGGQRQRVAIGRTLVSQPNVFLLDEPL

>B8KA39_B8KA38_1_391586
-IPDELIKAAKLDGAGFFTIFFKILLPLSTPIIMVTVIWQFTAIWNDFLFGVVYS--G---SETQPITVA
LNNLVNTSTVDMAAAIIAALPTLLVYVLAKGIDISIDSGEFLILVGPSGCGKSTLMNTIAGLEGISGGEI
VIDGRDVSQVEPKDRDIAMVFQSYALYPNMTVRGNIAFGLKIRKMPDNEIEEEVQRVATMLQIDHLLDRK
PSQLSGGQRQRVAMGRALARRPKLYLFDEPL

>B8K3I0_B8K3I1_1_391586
SLPREIIESAKVDGATDFEIFMRIVLPLSFPALASFGIFQFLWVWNDLLVATVFL-GGEMVLTARLRELL
GSRGGNWEI-LTASAFVSIAVPLAVFFTLHGIDLDIRQGEFVVFVGPSGCGKSTLLRMIAGLEEITSGDL
FIEQARVNDLPAAMRGIAMVFQTYALYPHMTVYDNMAFA----MRIAKESKEAHERVMEAARMLQ-LEPY
LKALSGGQRQRVAIGRAIVRQPKVFLFDEPL

>B8K716_B8K717_1_391586
NVDTKLEQAAATLGASPLKVFFTITLPLTVPGIITGTMLSFARSLGEFATISFVSNIG---ETQTIPLAM
YSFIETPGSEAMRLCVISI-----------DIDLRLPAKGITAVFGRSGAGKTSLINVVAGLAQPSSGHI
SINGNVLYDVSTHRRNIGYVFQEARLFPHFSVKGNLKY------GCKVPDDDYFQSVVSLLALTPLLDRL
PNQLSGGERQRVAIGRALLSKPDLLLMDEPL

>B8K5Y1_B8K5X5_6_391586
AIPTSLDEAAKIDGAGHMTIFLEIILPLAKPILVFVALVSFTGPWMDFILPTLILRSE--KMTLAIGIFS
WISSNSAENTLFAAGSLLVAVPITLLFVVHGVDLDIHEGEFMVFVGPSGCAKSTTLRMIAGLEAISGGEI
KIGGRVVNDLPPKDRGIAMVFQNYALYPHKTVFDNMAFGLKMQKRPKEEIKQRVEEAAEKLEITDLLYRK
PKEMSGGQRQRVAVGRAIVRKPDVFLFDEPL

>I7QNH3_I7QNH0_3_992150
ELGPEYEEAAETLGASRWQSFRLVVMPELAPALLAGTALSFTRSLGEFGAVIFIAGNAWEVTSLMIFIRL
QEFDYPAASAIASVILAVSLALLFSINTLKQIDLDVADGEFIVMVGPSGCGKSTLLRMVAGLERTTTGDI
YIGDQRVTDLEPKDRGIAMVFQNYVLYPHMNVFDNMAYGLKIRGFGKEQIRQRVDEAARILELQPLLKRK
PRELSGGQRQRVAMGRAIVREPAVFLFDEPL

>I8E835_I8E833_2_992150
-VGPELEEAARSTGARRGQVTRHVTIPLSRYGLIGSWLLMFLIFEREYSTGVYLL-SGTETIGSMLVSLW
AAGAIDIVA--------ALSFINILLVV-RDVSLEIPDGEFCVLVGPSGCGKSTLLRMIAGLEEISGGTV
GINDKDVTDVEPKMRDIAMVFQSYALYPQMTVRENMGFALKMAKMSKADINQKVESTAELLGLQALLERL
PKDLSGGQRQRVAMGRAIVRNPQVFLFDEPL

>A8M5K0_A8M5K1_1_391037
--DRRYEEAAATLGAGRWTTFTHVTVPLVAPGLAAGAVLCWARALGEFGAITFAGNYG--RTQTMPLAVY
LALETDVEA--AIVLSLILLVVSVVI-----VPLRVAAGEVVALLGPNGAGKTTALRALAGLQRLTAGHI
TVAGSDLDRVPAERRSVGVVFQDYLLFPHLDALENVAFGP--RRHGADR---RAGDWLARVGLVEHAHRR
PGQLSGGQAQRVALARALAVQPAVLLLDEPL

>A8M7Z5_A8M7Z4_1_391037
--PPGLEEVARSLGRGPLTVLRTVTLPLVLPGIGAGAALVFLTGMKELPATLLLR--P---TGTDTLATE
LWTATSVGAAAAAPYAALLVAISALPTW-AGVDLTVPSGLLTAVLGPSGCGKTTLLRCLAGFERLDDGEI
RIDGVPIAGLPAHRRRIAVVPQEGALFPHLSVADNVGYG----LGRAARRGDRIEEVLTLVGLAGFGHRM
PHQLSGGQQQRVAVARALAPRPSVVLLDEPF

>A8M4Q0_A8M4Q1_1_391037
--PAERLAVAASLGAKPGQVLRRVVLPEIAPAVAAGGALTLLLTLNEFGIVLFIGAKV---ITLPMLVHS
KGFDYPSACVVAVVEVALSAL----LYLLRDFSLDVAVGETVALLGPSGSGKSTALKALAGFVRPTSGRV
LLNGHDVTGAPPHKRGLGVVVQQYALFPHLTVADNIAFGLRARRVRRAESARRVEEMLDLVGMDRYGRRY
PRELSGGQQQRVAIARALAIRPPVLLLDEPL

>I5ITQ6_I5ITQ7_1_1005495
--DVKLEQAARTLGAGRWRVFFTITLPLTLPGIIVGTVLAFARSLGEFGATITFVSNP--GETRTIPSA-
-MY----------------------------INETLPANGITAIFGVSGAGKTSLINAISGLTRPQKGRI
VLNGRVLNDLTPEKRRVGYVFQDARLFPHYKVRGNLRY------GMAKSMVDQFDKLVALLGIEPLLDRL
PGSLSGGEKQRVAIGRALLTAPELLLLDEPL

>I5IEE0_I5IEE6_6_1005495
TIPDEIEEAAMMDGLNRLQIIFRITVPLAMSGLISVFVYCFMVAWNDYLFASIFLSSS-----NFTLPVG
LNALFSTPDGRMMAASLVTALPVVIMYALKDFNLEIADKEFIVFVGPSGCGKSTTLRMIAGLEEISGGDL
LIDGKRMNDVPAKARNIAMVFQNYALYPHMTVYDNMAFGLKMQKIAKEVIDERVNWAAQILGLREYLKRK
PGALSGGQRQRVALGRAIVREAGVFLMDEPL

>I5IRP6_I5IRP5_1_1005495
-IDYSLVEAALDLGARPLKTFFTVIVPLTKGGIIAGSMLVFIPAVGEFVIPELLGGP----DSIMIGRVL
WQEFFNNRDVASAVAIIMLLLLIVPIMWFDDVSLTIYKGEIFALLGASGCGKSTLLRMLAGFEQPSAGQI
MLDGVDLSQVPPYLRPINMMFQSYALFPHMTVEQNIAFGL---KQDKLPKAEIASRVNEMLGLVH-MQEF
AHQLSGGQRQRVALARSLAKRPKLLLLDEPM

>I5IH68_I5IH69_1_1005495
-LDKPLLEAARDLGASKLQTFIRIIIPLTMPGIIAGCLLVMLPAMGLFYVSDLMGGA-----NLLIGNVI
KVQFLNIRDATSITLTI-------------QLDLTINNGEFLTLLGPSGCGKTTVLRLIAGLETVDSGRI
MLDNEDITHVPAENRYVNTVFQSYALFPHMTVFENVAFGLRMQKTPAAEI---TPRVMEALRMVQ-LETF
AHQLSGGQQQRVAIARAVVNKPRLLLLDES-

>I5IDY7_I5IDY6_1_1005495
-LPPSLLQASADLGARPRQTFRYVVLPLAIPGIAAGSIFTFSLTLGDFIVPQLVG--P---PGYFIGNMV
YSQQGAIGNPMAAAFTLVPIVLIALYLAFDGVSIAIKDGEFFSMLGPSGSGKTTCLRLIAGFEQLSGGAI
SIFGKPASNLPPWERDVNTVFQDYALFPHMSILDNVAYGLMVKGVNKKQ---RAQEALEKVALGFVQQRK
PSQLSGGQRQRVAIARALVNEPRVLLLDEPL

>I5HTL1_I5HTL0_1_1005495
TLPDELVEAARIDGASPMRFFCDIVFPLSKTNLAALFVITFIYGWNQYLWPLLIITDD---LGTTVAGIK
GMIATGEGTSVMAAMLLTLIPPVVIVLVMKPLTLDVADGEFIVMVGPSGCGKSTLLRMVAGLERVTEGDI
CINDQRVTEMEPKDRGIAMVFQNYALYPHMSVEENMAWGLKIRGMGKQQIAERVKEAARILELDGLLKRR
PRELSGGQRQRVAMGRAIVRDPAVFLFDEPL

>I5HNC3_I5HNC6_3_1005495
TIDSSLEEAAALDGATPWQAFRLVLLPLSVPILAVVFILSFIAAITEVPVASLLLRD----NSYTLAVGM
QQYLNPQNYDFAAAAVMSALPITIVFLLAKDINLDIHEGEFVVFVGPSGCGKSTLLRMIAGLETITSGDL
FIGEKRMNDTPPAERGVGMVFQSYALYPHLSVAENMSFG----LKLAGAKKEVINQRVNQVAEVLQLAHL
LKALSGGQRQRVAIGRTLVAEPSVFLLDEPL

>I5I205_I5I204_1_1005495
------DEAAILLGASGWQMFRRVTLPNIRWALLYGVVLTNARAIGEFGAVSVVSGSRGETLSLPLQIEL
LEQDYNT--VGSFTAAALLTLMAIITLFLNDISLDIPSGQMVALLGPSGSGKTTLLRIIAGLEHQTSGHI
RFHGTDVSRLHARDRKVGFVFQHYALFRHMTVFDNIAFGLTRERPNAAAIKAKVTKLLEMVQLAHLADRY
PAQLSGGQKQRVALARALAVEPQILLLDEPF

>I5IYX5_I5IYX4_1_1005495
QIDKSLDEASLSLRAGSLRTITHILLPLLRPAILSALIYSFVRAITTVSAIVFLVTPTR-VATAYILNRV
EDGEYGVAIAYGSILIVVMLAIIFLFDWLDNINLTIPQGQMVTLLGPSGCGKTTILRLVAGLEKPSEGQI
FIDGEDVTHRSIQQRDICMVFQSYALFPHMSLGENVGYGLKMLGVSRSEVKQRVKEALAMVDLEGFEDRY
VDQISGGQQQRVALARALILKPKVLLFDEPL

>K9XKV9_K9XKW6_7_1173026
QIDPRLAAASASLGGGAWRTFWKIIFPLTLPGIISGCLLVFAITVSSFVTPSIIGGGI---MYMPTLIYQ
QGVVLLNRSAATISAILLVMVLIVVF---KGIDLDISDREFVVFVGPSGCGKSTLLRMIAGLEEITAGEL
LIDGQRVNDVPPDKRGLAMVFQTYALYPHMTVAENMAFSLRLAGVPKVQRLQRARDVARILQLEPLLNRK
PRELSGGQRQRVAIGRALVRNPKVFLFDEPL

>K9XJL5_K9XJL9_4_1173026
-LGTSLREASTVLGASPVFTFFHVTLPLIKQGVITGAFMSFLTSFDNITVSLFLS--D---ARTEVLPIR
MWSMIENDL----AISGILIVITALLMV-QDIHLNIQPGEFVSLLGPSGCGKTTLLRIISGFLKPTSGRI
LIDGQSVGALSPKQRGVGIVFQNYALFPHMTVWDNVAYGLRANRVPRGRVANKVGEMLELVQLSHLAKRY
PSELSGGQQQRVAIARALAVEPKLMLLDEPF

>F3TDB9_F3TDB8_1_904723
AIPNNLLQASSDLGASPFYTFRKVIMPLTKEGVMTGIQVTFIPSLSLFMITRLIAGNV---IN--IGTAI
EEQFLTIQNGMGSTIAIFLIVFMAFILIIDDIDIDIESGYFYTLLGPSGCGKTTILKLIAGFEYPDSGEV
IYQNKPIGNLPPNKRKVNTVFQDYALFPHLNVYDNIAFGLKLKKLSKTEIDQKVTEALKLVKLSGYEKRN
INEMSGGQKQRVAIARAIVNEPEILLLDES-

>F3TD23_F3TD26_3_904723
TIPKELDESAKIDGAGHMRIFLQIMLPLAKPILAVVALFNFMGPFMDFILPKILLRSE--KFTLAVGLFN
FINDKYANNTVFAAGAIMIAVIAIVFLFLKDFNLHITDKEFIVFVGPSGCGKSTTLRMVAGLESITSGDF
YIDGERMNDVEPKNRDIAMVFQNYALYPHMTVFENMAFGLKLRKVNKKEIEQKVNEAAEILGLTEYLGRK
PKALSGGQRQRVALGRAIVRDAKVFLMDEPL

>F9TMR9_F9TMR8_1_1051649
EIPMALEEAAQVDGHGLLSVFFRVTLPLTAPGLAVSAVFCFIFSWNEFLFALMLTGSAQAVMSFWSSDAV
QWGRIMAGSFIILIPGVIFVL--------HGIDLNIEPGEFVVLLGPSGCGKTTTLRMIAGLEDVTSGDL
RIGDSRVNDVPPKDRGIAMVFQNYALYPHMTVRGNMAFALKPQKLSQSEVEERIKNVSETLGLDTLLERK
PSQLSGGQRQRVAMGRAMVRTPNVFLFDEPL

>F9TUG8_F9TUH0_2_1051649
--PKELFDAAKVDGCNAMQIYWHIALPLVRPALVFVAIWQFIVTWNEFFLALVIMTEE---MKTLTIIPM
QYSGFYMANALFAILSIIAIPLIVLYIVV-PLDLKVQDGEFCVLVGPSGCGKSTLLRIIAGLEKVTDGQV
YIGDDDVTGREPADRSIAMVFQSYALYPHMTVERNIGFGLEISGVPKKEIRKRVRTTSDTLQITHLLNRK
PRELSGGQRQRVAIGRAISRNPKLFLLDEPL

>F9TVI6_F9TVI7_1_1051649
ELPVELEEAAYLDGDTYFSAFFRITLPLALPGLASVGILIFLLSWNEFLFALVLG------DSEVRTVPI
GLYGFIGYQELSASAALMIVPIIIFIVIFNQFDLNIAQGEFIVLLGPSGCGKTTTMRMIAGLETPTSGEI
RFDDTDMTDRLPRDRNIAMVFQNYALYPHMTVRDNIAYPHKIAGLDKSERYQRALYAAEKVGLLDYLDRK
PKALSGGQRQRVALARAIVRNPSVFLMDEPL

>F9TND9_F9TND8_1_1051649
-IPDELLDAARMDHASEWQIYWRIMLPLSTPALSVVAIFSIMSRWNDFLLPLVILTKE---NFTLQLALA
SYEDDTGIQDLLLAMTCLTALPLALAFIF-NVNLQIESGEFVVFVGPSGCGKSTLLRMIAGLETTSSGDI
CIDDESVVRKAAADRGVAMVFQSYALYPHMTVRNNLAFGLENIRMPKDEIEERVNNAAKLLQIDQLLTRK
PTQLSGGQRQRVAIGRAITRDPKIFLFDEPL

>F9TEX3_F9TEX5_2_1051649
-IPTELDKASLVDGASPFTFLVNVAIPMSKPVLATTLIFGFITAWNEFLFGLMLTTKAVLTVGASFFFAA
GGGGVQWGV-AAAVMVIGTLPPTLLGLLIKGINIAIESGEFLILVGPSGCGKSTLMNTIAGLEDISSGEI
YIEEQEVSQVEPKDRDIAMVFQSYALYPNMTVFDNIAFG----LKIRKWEKQRIDEEVNRVADMLQISHL
LAHLSGGQRQRVAMGRALARKPKLYLFDEPL

>F9TS21_F9TS22_1_1051649
-LPKDIYEVAKVDNVPAWRVFWHITLPLLKPAILVAVVFRLLDALRMFDLAYVLTGSE---STITMSIFA
RKQMVDFQD-LGFGAAASTLLFFIVALVTKDINLSIEQGEFIVFVGQSGCGKSTLLRLIAGLELQSYGDV
FIDGTKVNDVAPGQRGLAMVFQSYALYPHMNVWDNMAFALKTARLPKDAIAKRVKNAAEILKLEYLLDRK
PAELSGGQRQRVAIGRAIVREPKIFLFDEPL

>F9TEY9_F9TEY8_1_1051649
NLDPEQIEAARLDGAKKWRMLWYVVLPQLRPATFIAIVVTVIGALRSFDLVATMTAGP---WGSSSVLAY
QMYEESIFNYRMGFGAAVSVVLFLIM---HGVDLEINNGEFVVFVGPSGCGKSTLLRLIAGLEEISGGTI
EIENEVVNEVDPAERGVAMVFQSYALYPHMTVEENMGFGLKMTGHPKEKIEKQVSIAAKTLQLEPLLKRK
PKELSGGQRQRVAIGRAIVRNPKVFLFDEPL

>F9TTG4_F9TTG6_2_1051649
TLPKDLEDSARIDGASELRIMIQIMVPLISPALVIAGIYNAVPIWNDFFFPLIFIQSEWKTLAQGLTAFF
GEYSINYGVAGLTLAALPMIVIFI-------ANLSIKDNEFVVFVGPSGCGKSTLLRLLAGLEDLTDGAI
EIDGDRVDHLPPSKRGLAMVFQTYALYPHMTVYQNMSYALKVAKAPKAEIDQKVRQAAEILQLTDYLDRK
PKALSGGQRQRVAIGRAIVRNPKVFLFDEPL

>F9TG08_F9TG06_2_1051649
AVPQDVIDACADMGASRFTTFRHAFLPMLKPSMLASLIFCLVISIEEFNMAYVLGA-D---FITVPTILY
SFLGYSFIRPDAAVVSLFLVIPNVILMLIENISFEAKAGEFVTLLGPSGCGKTTLLKMIGGFLTVDSGEI
LIDGQRIDPLPPEKRSTAMCFQSYALFPHLSVSHNICFGLVQKNMPLEQQKTLLSEAISQVGLEDHKDKL
PAQLSGGQQQRVALARAMVMRPDVILFDEPL

>F9TRA9_F9TRA8_1_1051649
-VPDELVKAAKLDGAGFFTIFFKILLPLSLPIIMVTVIWQFTAIWNDFLFGVVYS--G---SETQPITVA
LNNLVNTSTVDMAAAIIAALPTLIVYVLAKGINISIDSGEFLILVGPSGCGKSTLMNTIAGLEDITSGEI
VIDGIDVAQVEPKDRDIAMVFQSYALYPNMTVRGNIAFGLKIRKMPADQIEAEVQRVAEMLQIDHLLDRK
PSQLSGGQRQRVAMGRALARKPKLYLFDEPL

>F9TGK7_F9TGK5_2_1051649
SIPKPLYEAAKIDGASEFYIYRKVIMPISGPAIVTTLLLEFIWSWNDLLLRLLLLPSNMLSVGLLNFQGL
QTRDLT---GLSAGTVIMAVPVVILFLIFHSIDLDIADGEFIVFVGPSGCGKSTLLRLISGLDDIDRGEL
WIDNQLCNQKTPKQRNIAMVFQTYALYPQLTVEENIGFGLRIDKLPKKQIKEKVYEAAQSLKLTALLDRK
PSQLSGGQRQRVAIGRAIVRNPNVFLLDEPL

>F9TMY7_F9TMY4_3_1051649
NIPKDMDESAMVDGCTRFQAFRHVIIPVMWPGVVTTGLFSFLLAYNDFAVTGMLLSQ----N--QTMIPK
IASFLGTTQFAVAAVVSAMVPLFFLVLFFNDFDLTISDQEFLVLLGPSGCGKTTTMRIIAGLESVSDGEI
LIDGKVVNELEPKDRDVAMVFQSYALYPNMTVYENIRFPLKVRKIDPETHDEKVMKAAEMVELNEFLHRK
PSELSGGQRQRVALARAIVREPNVFLMDEPL

>F9TRX9_F9TRY1_2_1051649
SLPKSTLEAARIDGATQWQQILYIKIPLMMPVLIVTLLLRLIDAFKLEVILVMTNGGG---LSTEILALR
ISRTASEFR--GVAAAMSNLLLIVLL---HQIDLVMEDNEFTVFVGPSGCGKSTTLRMIAGLETVSDGEI
KMDDRSISNLEPIDRDIAMVFQDYALYPHMDVYKNMSFALRLAKHPKSDIKKRVTEAAEMLGLTEYLHRK
PAELSGGQRQRVAMGRALVRNSSTLLMDEPL

>F9TP14_F9TP15_1_1051649
SIDRKLELAARTLGASPIKVFFTITLPLILPGIITGMMLAFARSLGEFATISFVSSIG---ETQTLPLAM
YSFIETPGM---------------------NVDTQLPKKGVTAVFGRSGAGKTSLINVLAGLTNPDEGEV
SINGAIVYSTPIEKRNIGYVFQDARLFPHYSVKGNLLY------GVKEQDPSHFQSICNLLELNHLLDRK
PFSLSGGEKQRVAIGRALLSKPALLLMDEPL

>F9TTE8_F9TTE7_1_1051649
AIPDAYYQAARIDRASNWAIFRFIQLPKLKSVLLIGVLIRFMDSFMIYTEPFVLTGGP---GNSTTFLSQ
ALTKMAIGQGPAAAFSIIYFLIILLVCWV-EMTHTWHQGGAFALLGPSGCGKSTLLNIISGLMSPSDGEV
LFDGVKVNDIPPQDRNIAQVFQFPVIYDTMSVYDNLAFPLRNMKVNSAKIHSKVTEIAEILELTPVLKKR
AEHLTADEKQKVSMGRGLVRDDSAILFDEPL

>F9TTF7_F9TTF6_1_1051649
QIKPSLEEAAINLGANPLKAFVTVTVPLILPGLIVGSLMSFITAINELSSTLILYNST---VTMPIKIYI
SVLDGEFGIAAALSTILLVSTGLCV----SNINISIESGSFYTLLGPSGCGKTTLLRTIAGFHRQNSGTI
VVDSHSIENEPAHQRDVGMVFQDYAVFPHLSVEDNVAFGLKQRKVAKNEMKKRVEDALKMVQLSEFAKRM
PHELSGGQQQRVGLARAIVINPTVLLMDEPL

>F9THM9_F9THN0_1_1051649
-LDDTYLEAARDLGANKLQTLLKVVLPLTMPGIIGGCLLVLLPALGMFYISDLLGGA----KNLLIGNVI
KSQVLNARDATSIALTV------------DGFDLNVNHGEFLTILGPSGCGKTTVLRMIAGFETSDQGTI
KLDGVDVTATPAEQRHVNTVFQSYALFPHMTVFDNVAFGLRMQKVPSADIEPRVIEALKMVRLDHMASRK
PHQLSGGQQQRIAIARAVVNKPKVLLLDES-

>F9TJ84_F9TJ85_1_1051649
-IPKDILEAVRLDGASTLGEIRYVLLPLSFGGIASTALLSIVLSWNEAFWAINLTSA----AG-TLATMI
STYSSPEGLKLSAASTLACAPIVV-----KNINFEIQKGEFVVFVGPSGCGKSTLLRTIAGLEESSAGGI
HLDGELITEVHPSKRNLAMVFQSYALYPHMSVKENMGFALKLANTPKDEIDKKVLQVAKALKLEPLLDRK
PKALSGGQRQRVAIGRAIVRNPKVFLFDEPL

>F9THQ5_F9THQ6_1_1051649
QIPKDLSEAAQVDGCTRWQAFWKIEFPLARSGLASAGIFAFLTSWNEYALASQLTRSDSLPVGLMDFTAQ
FTIDWA---GMCAMAVIIIIPALILTFLVHGVDLDIAHNEFVVLVGPSGCGKSTTLRIIAGLEGITSGDV
TIGDRVVNDLPPRDRNISMVFQSYALYPHMTVEENLGFGLKISGIDDAEIKTRVDNAAQILGLDSLMDRM
PAELSGGQRQRVAMGRAIVRTPDVFLFDEPL

>F9TEH9_F9TEI0_1_1051649
NLSPEIEQAARVDGALPFQIYWRIVLPLVKPAIATVALLSFVSAWNEYIFPLLFLQDD---LYPLTLGLQ
EFQNEFAIQHMMFAGLIIMMAPTLIAFLLKGIDLEINDKEFVTFVGPSGCGKSTLLRMISGLEEPTSGEI
FIDGRDVTDEAPADREIAMVFQSYALYPQMTVRENMSFA----LSIDKQPKEEIKQKVDHAGKLLKLDQL
FKELSGGQRQRVAIGRAIVRNPKLFLFDEPL

>F9TH27_F9TH30_3_1051649
TIDSSLEEAAALDGATPWQAFRLVLLPLSVPILAVVFILAFIAAITEVPVASLLLSD----ETYTLAVGM
QQYLYPQNYDFAAAAVLSAIPITIVFLLAKNIDLDIEQGEFVVFVGPSGCGKSTLLRCIAGLEDITSGDL
FIGDTRMNNVEPSKRGVGMVFQSYALYPHLNLYDNMSFGLKLAKADKGEIKERVTKAADILQLSHLLERQ
PKALSGGQRQRVAIGRTLVSQPDVFLLDEPL

>F9TL75_F9TL73_2_1051649
AIPGELNDAAKVESPSYWYRFRRVTLPLLGPTTLFVLINALINAFKLVDHLFILTKGP---NNSSTLLLY
YIYETAFSYEYASSLTLVLLLLLAVCSGVKNIDFQVNKGEFVALLGPSGCGKTTLLRILAGLETATEGQF
FIDNEDVTTRSPSDRHISMVFQSYALFPHLSVKENILFGLKARKVPAKTQKQRLEEAVNQVGLADYLNKL
PSQLSGGQRQRVALARSIVSHHPICLMDEPL

>F9TV55_F9TV53_2_1051649
SIPKELLEAAKLDGAGEFRTYWSVVLPLMKPALATLAIVQFVFFWNSFMNPLVVLTSENYVITQALRSVQ
GIPNTPWGA-VMLGTTISILPLVTAYLF-KQFDFTVDDGEFVVFLGPSGCGKSTTLRMLAGLESISSGEI
FVGDKLMN-IDAKDRDLAMVFQSYALYPHMTVYENIAFALKLKGMSKQDIDSEVRKAATMLELEPLLDRK
PKALSGGQRQRVAMGRAMVRTPKVFLFDEPL

>G6EWS3_G6EWS2_1_1042399
--DPHVEEAAWVSGCSRKKSFFTIVLPNIKSSIIAAFMMCFINSFNNIPISLFMN-GD---LTMLPAAIL
NYLQNNYDP-TVSAISVLLMTFTA-----KDISFSVKNGDFVSILGPSGCGKTTTLRIIAGLIDKTSGEI
NIDGTDISTVPVYKRNFGMVFQSYALFPHMTVFNNVAFGLKMRKLSKNEIKDRVDAMLELTGLTDFANQF
PDNLSGGQQQRVSLARALVINPQLLLMDEPL

>G6ETA7_G6ETA6_1_1042399
EIDPALLSASSDLGASFWQTFRYVIWPLSWPGVESGIQAIFIPSLSLFMLTRLIGGN-----VITLGTAV
EEYFLTTMNMGATIGVILIALMSIVML--KDINLELESGKFYSLLGPSGSGKTTILRIIAGFTEASAGKV
YFDGQDITNLDASKRHINTVFQNYALFPHLNVYENVAFALKLRQRPESEIREKVKDALHTVRLDGYANRE
ISELSGGQQQRVAIARAIINEPKVLLLDECL

>I2A375_I2A378_3_741093
TIDSSLEEAAALDGATPWQAFRLVLLPLSVPILAVVFILSFIAAITEVPVASLLLRD----NSYTLAVGM
QQYLNPQNYDFAAAAVMSALPITIVFLLAKDINLDIHEGEFVVFVGPSGCGKSTLLRMIAGLETITSGDL
FIGEKRMNDTPPAERGVGMVFQSYALYPHLSVAENMSFG----LKLAGAKKEVINQRVNQVAEVLQLAHL
LKALSGGQRQRVAIGRTLVAEPSVFLLDEPL

>I1ZRZ5_I1ZRZ6_1_741093
--DVKLEQAARTLGAGRWRVFFTITLPLTLPGIIVGTVLAFARSLGEFGATITFVSNP--GETRTIPSA-
-MY----------------------------INETLPANGITAIFGVSGAGKTSLINAISGLTRPQKGRI
VLNGRVLNDLTPEKRRVGYVFQDARLFPHYKVRGNLRY------GMAKSMVDQFDKLVALLGIEPLLDRL
PGSLSGGEKQRVAIGRALLTAPELLLLDEPL

>I1ZSD5_I1ZSD4_1_741093
-IDYSLVEAALDLGARPLKTFFTVIVPLTKGGIIAGSMLVFIPAVGEFVIPELLGGP----DSIMIGRVL
WQEFFNNRDVASAVAIIMLLLLIVPIMWFDDVSLTIYKGEIFALLGASGCGKSTLLRMLAGFEQPSAGQI
MLDGVDLSQVPPYLRPINMMFQSYALFPHMTVEQNIAFGL---KQDKLPKAEIASRVNEMLGLVH-MQEF
AHQLSGGQRQRVALARSLAKRPKLLLLDEPM

>I2A1B6_I2A1B5_1_741093
TLPDELVEAARIDGASPMRFFCDIVFPLSKTNLAALFVITFIYGWNQYLWPLLIITDD---LGTTVAGIK
GMIATGEGTSVMAAMLLTLIPPVVIVLVMKPLTLDVADGEFIVMVGPSGCGKSTLLRMVAGLERVTEGDI
CINDQRVTEMEPKDRGIAMVFQNYALYPHMSVEENMAWGLKIRGMGKQQIAERVKEAARILELDGLLKRR
PRELSGGQRQRVAMGRAIVRDPAVFLFDEPL

>I1ZUZ0_I1ZUZ6_6_741093
TIPDEIEEAAMMDGLNRLQIIFRITVPLAMSGLISVFVYCFMVAWNDYLFASIFLSSS-----NFTLPVG
LNALFSTPDGRMMAASLVTALPVVIMYALKDFNLEIADKEFIVFVGPSGCGKSTTLRMIAGLEEISGGDL
LIDGKRMNDVPAKARNIAMVFQNYALYPHMTVYDNMAFGLKMQKIAKEVIDERVNWAAQILGLREYLKRK
PGALSGGQRQRVALGRAIVREAGVFLMDEPL

>I1ZU37_I1ZU38_1_741093
-LDKPLLEAARDLGASKLQTFIRIIIPLTMPGIIAGCLLVMLPAMGLFYVSDLMGGA-----NLLIGNVI
KVQFLNIRDATSITLTI-------------QLDLTINNGEFLTLLGPSGCGKTTVLRLIAGLETVDSGRI
MLDNEDITHVPAENRYVNTVFQSYALFPHMTVFENVAFGLRMQKTPAAEI---TPRVMEALRMVQ-LETF
AHQLSGGQQQRVAIARAVVNKPRLLLLDES-

>I1ZV76_I1ZV75_1_741093
-LPPSLLQASADLGARPRQTFRYVVLPLAIPGIAAGSIFTFSLTLGDFIVPQLVG--P---PGYFIGNMV
YSQQGAIGNPMAAAFTLVPIVLIALYLAFDGVSIAIKDGEFFSMLGPSGSGKTTCLRLIAGFEQLSGGAI
SIFGKPASNLPPWERDVNTVFQDYALFPHMSILDNVAYGLMVKGVNKKQ---RAQEALEKVALGFVQQRK
PSQLSGGQRQRVAIARALVNEPRVLLLDEPL

>I1ZQX4_I1ZQX3_1_741093
QIDKSLDEASLSLRAGSLRTITHILLPLLRPAILSALIYSFVRAITTVSAIVFLVTPTR-VATAYILNRV
EDGEYGVAIAYGSILIVVMLAIIFLFDWLDNINLTIPQGQMVTLLGPSGCGKTTILRLVAGLEKPSEGQI
FIDGEDVTHRSIQQRDICMVFQSYALFPHMSLGENVGYGLKMLGVSRSEVKQRVKEALAMVDLEGFEDRY
VDQISGGQQQRVALARALILKPKVLLFDEPL

>I1ZYJ2_I1ZYJ1_1_741093
------DEAAILLGASGWQMFRRVTLPNIRWALLYGVVLTNARAIGEFGAVSVVSGSRGETLSLPLQIEL
LEQDYNT--VGSFTAAALLTLMAIITLFLNDISLDIPSGQMVALLGPSGSGKTTLLRIIAGLEHQTSGHI
RFHGTDVSRLHARDRKVGFVFQHYALFRHMTVFDNIAFGLTRERPNAAAIKAKVTKLLEMVQLAHLADRY
PAQLSGGQKQRVALARALAVEPQILLLDEPF

>I5NGL0_I5NGL1_1_1005510
-LPPSLLQASADLGARPRQTFRYVVLPLAIPGIAAGSIFTFSLTLGDFIVPQLVG--P---PGYFIGNMV
YSQQGAIGNPMAAAFTLVPIVLIALYLAFDGVSIAIKDGEFFSMLGPSGSGKTTCLRLIAGFEQLSGGAI
SIFGKPASNLPPWERDVNTVFQDYALFPHMSILDNVAYGLMVKGVNKKQ---RAQEALEKVALGFVQQRK
PSQLSGGQRQRVAIARALVNEPRVLLLDEPL

>I5NJW5_I5NJW1_4_1005510
-LDKPLLEAARDLGASKLQTFIRIIIPLTMPGIIAGCLLVMLPAMGLFYVSDLMGGA-----NLLIGNVI
KVQFLNIRDATSITLTI-------------QLDLTINNGEFLTLLGPSGCGKTTVLRLIAGLETVDSGRI
MLDNEDITHVPAENRYVNTVFQSYALFPHMTVFENVAFGLRMQKTPAAEI---TPRVMEALRMVQ-LETF
AHQLSGGQQQRVAIARAVVNKPRLLLLDES-

>I5N5M2_I5N5L0_12_1005510
------DEAAILLGASGWQMFRRVTLPNIRWALLYGVVLTNARAIGEFGAVSVVSGSRGETLSLPLQIEL
LEQDYNT--VGSFTAAALLTLMAIITLFLNDISLDIPSGQMVALLGPSGSGKTTLLRIIAGLEHQTSGHI
RFHGTDVSRLHARDRKVGFVFQHYALFRHMTVFDNIAFGLTRERPNAAAIKAKVTKLLEMVQLAHLADRY
PAQLSGGQKQRVALARALAVEPQILLLDEPF

>Q9HKB2_Q9HKB3_1_273075
TIPEEVELAAKIDGMKPWQIFFRVSAPMAKPAIAAATIFSFIGSWNNFLWPLMEVHSN---MFTLPLVLN
FFKGANGTQQMMTVNILTMIPTIVIFVVFKNFNLRVEDGEFFVILGSSGSGKTTLLRSIAGLIPIDDGRI
LIDGNDVTDLYPSDRNIAMVFQNFALYPHMTVYDNISLNLKIKHVPKDEIKKKVSDVAEMLHISQ----H
LRQLSGGEQQRVGIARAMVRDPSVFLMDEPL

>Q9HLU7_Q9HLU5_2_273075
SLPKDYEEAAQLDGLTQSQALFRILVPMSRPVIIFAVLVAFMGPYTDYALAGQFITTS------MYTLAI
GLYYTSTGTVYAAFSVLMGLPLFILFFVF-DINLTINNGEFFVILGPSGSGKSTMLRIIAGLEKVDSGHI
FLDEYEITDFPPKDRDMAMVFQNYALYPFMTVYDNIAFPLKIQKISKQEIDERVREVAKLLDIEGILNMK
-GQISGGQRQRVALGRAIIRRPAVFLMDEPL

>I3UBV1_I3UBV0_1_1036672
TVPDELIEAARIDGAGPLRFFRDILLPLSKTSIAALFVIQFTYGWNQYLWPLVMKTTD-----MTPIVVG
IRTMIGGGDIVMATALLAMIPPGLVVVLMHGVDLQVQDGEFIVIVGPSGCGKSTLMRMVAGLESVTEGQI
LIDGSIVNGLEPAERDIAMVFQNYALYPHMSVYENMAYGLKIRKLTKQQIDERVQQAAGILELGSLLDRR
PKQLSGGQRQRVAMGRAIVREPKVFLFDEPL

>I3U9B0_I3U9B1_1_1036672
--DPTVEYAGRSLGGSPLTVFRRIIFPQLMPGILSGSIIVFALSASAFATPAILG------GRRLKVVAT
AAYDEFLNSPLGAAIVILLLIANIII---KSMDLEIERGEFVSLLGPSGCGKTTTLQMIAGFTDPTRGQV
ILDGTDLTDMPPEKRDIGVVFQSYALFPHMTVQDNISFGLEMRKMARAQRRERINEVLDMVSLTGMGERY
PAQLSGGQRQRVAIARSLAIQPRLLLLDEPM

>I3UHC5_I3UHC9_4_1036672
----NLGRAAASLGAPPLYVFRRVTLPLIAPGVISGALFAFGTSFDEVVMTLFIAGP----DQYTLPRVM
FSGIRENLNPTIAAAATLLILFSVLMLLT----------------------------MLAGFETPTSGTI
ELAGEQIDNLPPHKRNIGMVFQNYALFPHMTVQENVAFPLKVRKFDADTQQQKVKTALAMVQLDGMEKRY
PAQLSGGQQQRVALARALVFEPELVLMDEPL

>I3UEP4_I3UEP3_1_1036672
NIPMELRHASLLDGMRHLDRLLRLTLPMLGPTMLFVVTVCSIRSLQVFDTVHALTQGPN-KSTEVLLHTI
YSEG----FGYAAAIVLVFVACIFIL---NKLSLTIRNGEFLTLLGASGCGKSTLLKLLAGLEMPDTGTI
RKGNTDVLTQSPGERDCAMVFQSYALYPHMTVGDNICTPLYATRRKTEDAQKQGRKIAEILGIAHLWDRK
PVQLSGGQRQRVALARAMVRRPSLFLFDEPL

>I3UFR0_I3UFQ9_1_1036672
AIPEDLYDAARVDGADRWDRFFTVTLPLLGPTMLFVIVTSSITAFKVFDTVAVLTRG----GPQAASEVI
LYQIYLEGFGSAAAMTVLFLACILVLSWLAQVSLDIAAGEFLTLVGPSGCGKSTLLRIIAGLTTHEHWRV
YIGDRDVTQFPARDRPVSMVFQSYALYPHMTVAQNIATPLRGSRKLRQQIDHEVAAVAAQVQLENLLDSR
PSQLSGGQRQRVAVARAMVKQPDVFLMDEPL

>G6RUY7_G6RUY8_1_760797
-MDNNLINASYDLGATKWETFRHVIFPLSMNGVRSGVQSVFIPSLSLFMLTRLIGGN-----VITLGTAI
EQNFLTNDNGMGSTIGVILILTMFITMWVKDINFELEEGKFYTLLGASGSGKSTILNIIAGLLDATTGDI
MLDGVRINDIPTNKRDVHTVFQSYALFPHMNVFENVAFPLRLRKIDKKEIEQRVAEVLKMVQLEGYEKRS
IRKLSGGQRQRVAIARAIINQPRVVLLDEPL

>G6RWE7_G6RWE8_1_760797
SVDDEMEDAARSMGASPFYTMMKVIIPFILPVVLSVIALNFNSLLTDFDLSVFLYHPAQ-PLGITIRSAG
DETATSNAQALVFVYTIVLMIIS------DNLNLDIHEGEFFTFLGPSGCGKSTTLRALVGFLDPSSGSI
EVNGTDVTHLEPEKRGIGIVFQSYALFPTMTVFDNIAFGLKVKKVAPDVIKAKVSAVAAKIKISD---QQ
LSELSGGQQQRVALARALILEPKILCLDEPL

>F9S191_F9S192_1_870968
---HDLMDAAHLLGASTSKAFLLIILPNLKKGLMASLFLSFSFLLGEFVFANILV--G---TRYETLQIY
LFNMR---QHFTSALVMTYFLFIFLLTWLENIQFSIEQGEFITLLGPSGCGKSTLLRSLAGLNPVDGGEI
WVNNEEITQQTPQQRGIGMVFQSYALFPNMTVEGNIAFGLKMKKLASADIQREVAKVIDLVDLKGKEKQY
PHELSGGQRQRVALARALVVKPRILLLDEPL

>F9RYF4_F9RYF3_1_870968
-LDNTYLEAAKDLGANKFQTITRVILPLTMPGIIGGCLLVLLPALGMFYISDLLGGA----KNLLIGNVI
KSQVLNARDATSIALTV-------------NLNLDVNHGEFLTILGPSGCGKTTVLRMIAGFETADNGSI
ILDGQNVTEVPAEQRHVNTVFQSYALFPHMTVFENVAFGLRMQKVPSAEIEPRVMEALRMVRLEKMAQRK
PHQLSGGQQQRIAIARAVVNKPKVLLLDES-

>A8I521_A8I524_3_438753
----RCEEAALTLGATPLKTFWRVVLPLTAPGMALGCLLCFVLAISSFVTPKLLG------GGRVFLLAT
EIYDQAIVTWPVAATLSMIILVLFAALA-DDLNLDVAKGELVAFLGPSGCGKTTSLRMIAGLAPSTSGHI
VVDGHDITGVPPYRRDMGLVFQSYALFPHMDVAKNVAFGLEMRKVSKAEAAERVREAIAMVRLTGKEHHR
PAQLSGGQQQRVALARALVVRPSILLLDEPL

>A8I0A6_A8I0A4_2_438753
--DPRTENAAASLGASQFTILTRIVLPQVLPGILSGAIIVFALSASSFATPAIIG------GRRLKVAAT
LAYDEFLNTLGAAVAVLLLAAIAAIVIGCDALSLAVAQGEFISLLGPSGCGKTTTLQMIAGFTEPSGGAI
RLEGRDLVAVKPARRGLGIVFQSYALFPHMTAAENVAFGLEMQKVPKAERATRVADALTLVGLGALADRY
PRRMSGGQQQRVALARALVIKPRILLLDEPL

>A8IEP5_A8IEP6_1_438753
----TLLEAAQDLGCTPLKAFWTITFPLSLPGVAAGALLCFIPAVGEFVIPDLLGGS----DTLMIGKSL
WTEFTVNRSTASSAVAVLLLVVLVVPIVIDRVSLDIYEREFFALLGPSGCGKTTLMRMLAGFEPPTEGRI
LLAGEDISAMPPYRRPVNMMFQSYALFPHMNVWDNIAFGLRQDKMSKADIAARVEEMLALVKLEPFAKRK
PHQLSGGQRQRVALARSVAKRPKVLLLDEPL

>A8I376_A8I378_2_438753
-VDPRLIEAAATLGASPLYRFFHVALPLSLPGIVTGIAFVFSMATSMYVVPSLLIGD----FQTLATLTG
RSFLFMRNEGSTTAVVLLIL---------DGVDLSVARGEFISLLGPSGCGKTTLLRIVAGLMTPDRGKV
VLDGEDITRRPPHKRDVGVVFQNYALFPHLDVKANVAFGLKARGAPGAG---IVTRLLDLVRMGAFADRS
VKALSGGQQQRVAVARALVVEPKLLLLDEPF

>A8HSR9_A8HSR1_8_438753
TIPQSLHEAATLDGATGWQRFRYITLPMLSPIIAVVMTFSVLFTFTDFQLIYVLTRGP---LNATHLMAT
LQRAIPGGQGEGAAIAVAMIPFLLSAILFHGVDIDIRDGEFVVLVGPSGCGKSTLLRMIAGLENISGGEI
RIGNRVVNEVPPKERDIAMVFQNYALYPHMTVGANMGFSLKLRNAPQEEVSKRVNRAAEILGLSHLLDRY
PRQLSGGQRQRVAMGRAIVRDPQVFLFDEPL

>A8HU97_A8HU90_7_438753
-LDKQYEEAAASLGASRFETIWRVVLPTVWPALLTGFSLAFARGIGEYGSVIFIAGNPNEIAPLLIVVRL
EEFRYADATAIAVVMLVASFILLLIINRLDNVSLHVRSGELVALLGPSGSGKTTLLRIIAGLDWPDEGEV
QFDGVNALDRSVRDRNVGFVFQHYALFRHMSVFENVAFGLRADKLPEAAIREKVNELLHLVQIDWLADRY
PGQLSGGQRQRVALARALAISPRVLLLDEPF

>A8I8Z2_A8I8Z6_4_438753
----RLEEAARNLGASPQRTFFEVTLPLIKPGVIAGGIFAFIVSFDQFPVSLFLV-TG---QETLPITLF
NYLKYDLDGTIGAASVVSILLAALVVIGLDAIDMTIEPGEFFSLLGPSGCGKTTTLRMIAGFEMPSEGII
RVGGADITRVPAHKRDMGMVFQNYALFPHRTVRENVAFGLRMRGLARAAIAKKVDEALAMVALTGFEDRM
PGQLSGGQQQRVALARAIVIEPRVLLCDEPL

>A8IA85_A8IA81_4_438753
---TRLDLAAQSLGARPLATLRYVTLPILGAGMLSSFLFAFATSFDELTIALFAS--G---LNATLPKQF
WDEVTLQVSAVSTCLFIFIAVLIFVADRL--TDLEVAAGEFLTLLGPSGSGKTTLLSLIAGLAAPDDGAI
RIGGADVTYRPPYERDLGMVFQNYALFPHMTIEDNIAFPLKMRKVKGADAKKRAAEALELVRLPHVAKRF
PRELSGGQQQRIALARCLVYRPSIILMDEPL

>A8IA41_A8IA38_3_438753
--NRSCEEAASSLGAAPFTVFRRVTLPMIRPAIVAAALFSFVISFIDLEKSIFLV-GGRTTLQIALVSYL
EWNLDSTVAAVATVQILIIGTLLIVSD--DHVSLSIGQGELVALLGPSGCGKTTTLRMVGGFVPVTEGRI
MVGGRDVTHLPPHKRNMGFGFQNYALFPHMSVAQNVAFGLEMRKVSKADIAARVKTALDKVRLGHLSERL
PKQLSGGQQQRVALARALVIEPDVLLLDEPL

>A8II05_A8II01_4_438753
-LDPALEQAAATLGAGSWQRFRHIILPLLLAGLAITFCLSFVQAFSVFPSAVLLGAPG---PTRVISIAA
YQAAFEDYDASAIAMIMA-----------KEVNLTIRQGEFIALLGPSGCGKSTTLNILAGLLPATGGGI
WLDDKRIDQLRPEERGFGMVFQNYALFPHMSVEDNVGFGLLMRGMSKAERKKRVDEAITMVRLNGHGHKL
PGQLSGGQQQRVAIARAIVVEPPLVLMDEPL

>A8I666_A8I669_3_438753
AVDRGLETAARTLGASRLDVFFSITLPLMLPGILSGTLMSLASALGEFGATITFVSN----EGVTRTIPL
AIYSATSV-----------------------------EKGITSLFGRSGAGKSTIIHMVAGTVRPDSGSI
RIGDTVFFDLAMERRRVGYVFQDARLFPHMRVETNLRYGE---RRAKGEKRIGFDAVVGMLGIGHLLGRR
PHTLSGGERQRVAIGRALLAQPRLLLMDEPL

>A8I317_A8I321_4_438753
-IDPNLTDASLSLGSGAWRTFLRVTLPLSLPGIIAGSMLTYAAAITAFITQSLVG--G---GQMLFMPMY
IYQQASTLQWPFAAAISIIFLVAVLAVVMENINLDIRSGELVALLGPSGCGKTTLLRIIAGFIRQTEGRI
-ILGDEVVDLGPNRRRIGIVFQNYALFPHLSIAENVAYGPAAQGVSKAEREAETKRLLDLVKLGHLADRL
PRQLSGGQQQRVALARALAIKPRILLLDEPF

>H7NYG1_H7NYG2_1_1069623
SVDDEMEDAARSMGASPFYTMMKVIIPFILPVVLSVIALNFNSLLTDFDLSVFLYHPAQ-PLGITIRSAG
DETATSNAQALVFVYTIVLMIIS------DNLNLDIHEGEFFTFLGPSGCGKSTTLRALVGFLDPSSGSI
EVNGTDVTHLEPEKRGIGIVFQSYALFPTMTVFDNIAFGLKVKKVAPDVIKAKVSAVAAKIKISD---QQ
LSELSGGQQQRVALARALVLEPKILCLDEPL

>H7NWH2_H7NWH3_1_1069623
-MDNNLINASYDLGATKWETFRHVIFPLSMNGVRSGVQSVFIPSLSLFMLTRLIGGN-----VITLGTAI
EQNFLTNDNGMGSTIGVILILTMFITMWVKDINFELEEGKFYTLLGASGSGKSTILNIIAGLLDATTGDI
MLDGVRINDIPTNKRDVHTVFQSYALFPHMNVFENVAFPLRLRKIDKKEIEQRVAEVLKMVQLEGYEKRS
IRKLSGGQRQRVAIARAIINQPRVVLLDEPL

>H3S571_H3S570_1_931438
AIPNNLLQASSDLGASPFYTFRKVIMPLTKEGVMTGIQVTFIPSLSLFMITRLIAGNV---IN--IGTAI
EEQFLTIQNGMGSTIAIFLIVFMAFILIIDDIDIDIESGYFYTLLGPSGCGKTTILKLIAGFEYPDSGEV
IYQNKPIGNLPPNKRKVNTVFQDYALFPHLNVYDNIAFGLKLKKLSKTEIDQKVTEALKLVKLSGYEKRN
INEMSGGQKQRVAIARAIVNEPEILLLDES-

>H3S338_H3S335_3_931438
TIPKELDESAKIDGAGHMRIFLQIMLPLAKPILAVVALFNFMGPFMDFILPKILLRSE--KFTLAVGLFN
FINDKYANNTVFAAGAIMIAVIAIVFLFLKDFNLHITDKEFIVFVGPSGCGKSTTLRMVAGLESITSGDF
YIDGERMNDVEPKNRDIAMVFQNYALYPHMTVFENMAFGLKLRKVNKKEIEQKVNEAAEILGLTEYLGRK
PKALSGGQRQRVALGRAIVRDAKVFLMDEPL

>B5QDL5_B5QDL4_1_465517
QIDKSQLEAASILGAHPLRVIGQVIFPAALPALMAGGSLCLLLTTNEFGIVLFIGAKG---VNTLPMMVY
SKAILESDYTVACMIALINIVLSLGLFSLKPLSLTIEPGEVLALIGPSGSGKTTVLRAVAGFVQPAGGRI
LIGDTDVTHLPPYKRGLAMVVQNYALFPHLKVEDNVAFGLRAQKQPKALINERVTQALKTVGMSDYAARY
PHQLSGGQQQRVAIARAIAVRPRVLLLDEPL

>B5QBH7_B5QBH6_1_465517
--DIKLEQAARTLGAGRWRVFLTITLPLTLPGIIVGTVLAFARSLGEFGATITFVSNP----GETRTIPS
AMYTLIQTPGESAAARLCVISIVLA-------NETLPASGITAIFGVSGAGKTSLINAISGLTRPQKGRI
ALNGRVLHDLTPEKRRIGYVFQDARLFPHYKVRGNLRY------GMAKSMTGQFDKLVSLLGIEALLDRL
PGSLSGGEKQRVAIGRALLTAPELLLLDEPL

>B5QDV7_B5QDV6_1_465517
-LDKPLLEAARDLGASKMQTFIRIIIPLTMPGIVAGCLLVMLPAMGLFYVSDLMGGA-----NLLIGNVI
KVQFLNIRDATSITLTI------------SQLDLTINNGEFLTLLGPSGCGKTTVLRLIAGLETVDAGHI
MLDNQDITHVPAENRYVNTVFQSYALFPHMTVFENVAFGLRMQKTPAAEIAPRVTDALRMVQLEEFAQRK
PHQLSGGQQQRVAIARAVVNKPRLLLLDES-

>B5Q7T8_B5Q7T9_1_465517
TLPDELVEAARIDGASPMRFFRDIVLPLSKTNLAALFVITFIYGWNQYLWPLLIITDN---LGTAVAGIK
GMIATGEGTQVMAAMLLTLIPPVVIVLAMQPLTLDVADGEFIVMVGPSGCGKSTLLRMVAGLERVTSGDI
WIDRKRVTEMEPKDRGIAMVFQNYALYPHMSVEENMAWGLKIRGMSKAHIEERVREAARILELDGLLKRR
PRELSGGQRQRVAMGRAIVREPAVFLFDEPL

>B5Q4M4_B5Q4M1_3_465517
TIDSSLEEAAALDGATPWQAFRLVLLPLSVPILAVVFILSFIAAITEVPVASLLLRD----DSYTLAVGM
QQYLNPQNYDFAAAAVLSAIPITLVFLLAKDINLDIHDGEFVVFVGPSGCGKSTLLRMIAGLETITSGDL
FIGETRMNDIPPAERGVGMVFQSYALYPHLSVAENMSFGLKLAGAKKEVMNQRVNQVAEVLQLAHLLERK
PKALSGGQRQRVAIGRTLVAEPRVFLLDEPL

>B5QAK5_B5QAK6_1_465517
-IDYSLVEASLDLGARPLKTFFSIIVPLTKGGIIAGSMLVFIPAVGEFVIPELLGGP----DSIMIGRVL
WQEFFNNRDVASAVAIIMLLLLIVPIMWFDDVSLTIYKGEIFALLGASGCGKSTLLRMLAGFEPPSSGKI
MLDGVDLAHVPPYQRPINMMFQSYALFPHMTVEQNIAFGLKQDKLPKAEITSRVNEMLGLVHMQEFAKRK
-HQLSGGQRQRVALARSLAKRPKLLLLDEPM

>B5Q1T4_B5Q1T5_1_465517
------DEAAILLGASGWQMFRRVTLPNIRWALLYGVVLTNARAIGEFGAVSVVSGSRGETLSLPLQIEL
LEQDYNT--VGSFTAAALLTLMAIITLFLNDISLDIPSGQMVALLGPSGSGKTTLLRIIAGLEHQSSGHI
RFHGTDVSRLHARERKVGFVFQHYALFRHMTVFDNIAFGLTRDRPTAAAIKTKVTQLLEMVQLAHLADRF
PAQLSGGQKQRVALARALAVEPQILLLDEPF

>L1PH07_L1PHZ3_14_1127690
SLPGDVEEAAKMDGASGLRTVWSIKLPLVLQSTTPLLIASFAFNFNNFSLIYMLTKGPDHGLGQTDILIS
MVYKIAFEGGLASAMSIFIFVVVGVIAWLDQLDLEIQDGEFLVLVGPSGCGKSTSLRMLAGLEDVNSGRI
FIGDKDVTDVQPKNRDIAMVFQNYALYPHMTVRENMGFALKIAGTPKDEINKRVEEAARILDLEPYLDRK
PKALSGGQRQRVAMGRAIVRKPQVFLMDEPL

>L1PKE4_L1PKG1_17_1127690
SIDTALYEAAKIDGAGRMQLIRYIDIPAILPTAGILLILNMGSVLGVGFEKVWLMQN----LNIPASEVI
ATYTYRIGISYSTAIGLFNSVVNFIFLVTDHINLDIHPGEFITLLGPSGCGKTTTLRMIAGFEDATSGQV
MLDGENMVVVPPNKRPMSMVFQSYALFPHLSVRENVAYGLHLRKKSAAEIKEEVDIALAAMNLTAMADRA
PSQLSGGQQQRVALARAMVVRPKVLLFDEPL

>C4RI78_C4RI79_1_219305
ALPRDVYEMAAIEDATGWDVFRRITLPLMAPVLALLALRDAIASLHFTFVSAFVVTDGPPYATTYLSLFV
YQTGFEYLRGYAAAATLVMMVLTLAAVLVHEVDLAVARGELLVVLGPSGAGKSTVLRVAAGLEPVTAGRV
RIAGRDVTDQRPGLRNVSMVFQSYALFPHLTVAENIAFGLEVRDTPHRVARERARAAAETVGCAGLLDRR
PGQLSGGERQRVALARALVREPDVFLLDEPL

>C4RJB8_C4RJB7_1_219305
QIPWDLEKAAKMDGATQGQAFRRVIAPLAAPGLFTTAILVFIFCWNDFLFAITLTST-----RARTVPVA
LSFFTGESQAICAAAVVITVPIVAFVLFFQNVDLEIADGEFVILVGPSGCGKSTTLNMIAGLEDISSGEL
RIGGQRVNDKAPRDRDIAMVFQSYALYPNMTVRENMAFPLRLAKLDRQTIDAKVDEAAKVLELTPLLDRK
PANLSGGQRQRVAMGRAIVRQPKAFLMDEPL

>C4RQ05_C4RQ04_1_219305
-LDYRLLEAAGDLYASPVQTFRRVTLPLSMPGLIAGTLLFFIPATGDYINAELLGTPEY-MVGNVIDSAL
VRLDYPQGAALSFLLMAAILAVVFV----DDLGLTIPQGSFFALLGASGCGKTTTLRMIAGLEQPTSGQV
LLGDRDIARLRPYKRPVNTVFQSYALFPHLNIFDNVAFGL--RRRGIRSVDDEVMRMLALVQLDDFGHRR
PAQLSGGQQQRVALARALINRPQVLLLDEPL

>C4RK02_C4RK01_1_219305
AVPKYLYEAASIDRASEWFRFRTITLPLVWPLLLIAVLFRAIEAFRLFDLVYILTSGPGVSTETLSFHVY
KVAFLGFNTTASAYGILMVLVVIVLTQLYDHVDLSIGDGELFVMLGPSGCGKTTTLRAIAGLERQTTGDI
RIGNTLVNDLPPAERDIAMVFQFYALYPHLRTRDNLAFPLRAEGLPKSEVHERVDEAARLMRLGPLLNRR
PRQLSGGEQQRVALARALVRRPRAFLMDEPL

>C4RCK8_C4RCK7_1_219305
-ADTRYEEAAATLGAGRWTTFTHVTLPLVAPGVAAGAVLCWARALGEFGATITFGNFG--RTQTMPLAVY
LALETDLEA--AIVLSLVLLAVSV------DVALRVRPGEVVALLGPNGAGKTTALRALAGLHPLTAGHL
TLDGIELDRVPPERRPVGVVFQDYLLFPHLSARDNVAFGPRRRGADRRAARARADAWLDRVGLADYARRR
PRQLSGGQAQRVALARALAVDPVLLLLDEPL

>F2A1L0_F2A1K8_2_993047
-MKKEWREASEILGATNRQYWTMVALPILWPSLLGTTLLLFANAFGAIATAFALTGS----LN--IVPIL
LYAQIRGDVGYAIALGMIV----------KNFNMNIEKGEFVSFLGPSGCGKTTVLRMIAGFETPTGGTL
SINGKDQSSLKPNQRNIGMVFQAYALFPNMTVHDNVAFGLKVAGASKPEIDARVKEMLGLIKLDHLADRF
PYQMSGGQQQRVALARALAVKPQVLLLDEPL

>F2A8U9_F2A8U8_1_993047
NLPEELFQAAFVDGCGYLRFFWHVSLPLSRPIVATVSIISFVGSWNSYILPLIMLNS----SKYPWPLGI
MVYRGEYGTLVLAFITLTILPTIIVFFVAHGISLHIEDGEFVALVGPSGCGKTTLLRMIAGLEEITDGEI
AIGDNVVNAMTPRERNIAMVFQSYALYPHMTVAENMGFNLKLAGVAKPQIEARVAEAARMLDLAALLDRK
PAQLSGGQRQRVAMGRAVVRNPAVFLFDEPL

>F2A8Q4_F2A8Q5_1_993047
----TLIEAAQDLGCTPIRAFWRVTFPLSIPGVVAGCMLVFIPAVGEFVIPDLLG--G---SQTLMIGKT
LWNEFNANRVSSAVATILLMILVIPIVFFNDLSLNIYHREFFALLGASGCGKSTLLRMLAGFEQPTSGEI
VLDGTDLAGTPPYKRPVNMMFQSYALFPHMTVEKNIAFGLKQDGMPKDEMTERVSQMLKLVKLEQFASRK
PNQLSGGQRQRVALARSLAKRPKVLLLDEPL

>F2AF09_F2AF08_1_993047
AIPKELYEAAAIDAASPRRTLFRITLPLLAPNLLVVFILLMIKSIFDEAWVLTNGGGG--TANSFIVQYI
YQMAFSSDL-LASAASVLMGLVLLVLTLIHDVELDIKDGEFVVFVGPSGCGKSTLLRVIAGLEEVTSGGI
AIRGRDVSALSPAERKIAMVFQSYALYPHMSVRKNLAFGLENLKFKRAEIDARIAEAARMLAIEPYLDRR
PKQLSGGQRQRVAIGRAIVREPDIFLFDEPL

>F2AEN2_F2AEN4_2_993047
----RTERAAASLGASPAKVFWKVTLPLAMPGVLSGAVLAFATSLDEVVLTLFVAGPQL-TLARQMFSSI
RENISPAIV----AAAFLFIVGTILLGGLKDLSLDIERGEFVSLLGPSGSGKTTLLMMLAGFENPTAGGI
FLDGRRIDHLPPHRREMGVVFQNYALFPHMSIADNIAFPLRMRGVGRGEIEERVKRALEMVQLSAMSARK
PAQLSGGQQQRVALARSLVFEPTVVLMDEPL

>F2A3D0_F2A3C9_1_993047
-IDEDIWKAARVDGIPMWKTYLLIVIPMMRPVFITTIVIIASGIVKVYVVAQTSG-GG--ISSEVPAKYV
YDYMFQAQNTMMLVTVAII----------KDLNLEINDGEFLVLLGSSGCGKSTLLNCIAGLLDASEGQI
FIKGKNVTWEEPKDRGIGMVFQSYALYPQMTVEKNLSFGLRVAKVPQAEIDKRVARAADILQIQPLLKRK
PAELSGGQRQRVAIGRALVRDVDVFLFDEPL

>F2ADW3_F2ADW2_1_993047
TIPRDLDEAALIDGAKPRQIFFRVILPLLKPVTVTNIVVQSIAIFNDFTNPLYYL--GKENVTVQLTLYN
FQSMYTSQYLLFMNILLVTIPPLIVFIFFKGIDLEVASGEFVVFVGPSGCGKSTLLRIIAGLEETTSGRL
TIGGKDVTHAEPSERGIAMVFQSYALYPHMTVAENIGFGLSLARRPKAEITAKVAAAAETLQLTHLLQRK
PKALSGGQRQRVAIGRAIVRDPKVFLFDEPL

>F2ADU9_F2ADV0_1_993047
--DKSIEDAAVLCGASPLEAKIRVTLPAISHGLFSAAVFSFLTSWDEVVVAIFMSSP----LQTLPVKAT
LRQDLT---PVVAAASTLLILLTIIL----DVNLDVRRGEFLTFLGPSGSGKSTTLYILAGFENPTKGDI
TLEGKTLLATPSHKRNIGMVFQRYTLFPHLTVGENIAFPLKVRRKSKAEIDSKVKEMLRLVRLEGFEDRK
PAQMSGGQQQRVALARALAYDPPVLLMDEPL

>F2AHZ8_F2AHZ6_2_993047
AVPKEIEEAARIDGARDLKLLARVLLPLVLPGVATVAIFAFLNAWNEFLAALVLLSSEKYTLPV-LMTAV
RAGRLGAINGAVQAGVVMTIPCLIVFLLLHGIDLTIDEGEFVVFVGPSGCGKSTLLRMIAGLEDVTDGEI
EIKGRLVTDLDPSERGIAMVFQSYALYPHMSVRDNLAFGLKMARTSAPEIEMRVKAASAILKIDHLLDRR
PGQLSGGQRQRVAIGRAIVRKPDVFLFDEPL

>F2A3L1_F2A3L2_1_993047
TIPNELTRAAQIDGAGFFRIFFSIMLPAALPIIVVSCIWQFTQIWNDFLFGVSFTAG-----QSSPITVA
LNNIVNVTMVDMAAAMIAAIPTLVVYILAKEVSISIGTGDFLVLLGPSGCGKSTLLNMIAGLETITGGYI
RIGEKVVNHLSPKDRDIAMVFQSYALYPTMTVRQNIEFGMKIRRVLPAERDKAVKAAADLLQISHLLDRK
PSQLSGGQRQRVAMGRAIVRQPKLFLFDEPL

>F2AFR5_F2AFR4_1_993047
-VPGNLIEASADLGATPRQTFRTVLLPLALPGIVAGSIFTFSLTLGDYIIPQIIGSS-----RLFIGQAV
YAQQGTAGN-VPLAAAFSVVPI-------DGVDLEIAPGEFFAMLGPSGSGKTTCLRLIAGFEQPSAGHI
QIFGETADGVPPYRRNVNTVFQDYALFPHLNILDNVAYGL---MVKGVGKTERMKAANDALELVKLPGYG
AGQLSGGQRQRVALARALVNKPKVLLLDEPL

>F2A8C6_F2A8C8_2_993047
-VPKEIDETAYIDGYSFPRFFLKIFTPLIASGIGVACFFCFMFSWVELLIARTLTTTAK-PIAATMTRTV
SASGMD---GLLAAAGVVTLIPGALVIWFKEVHHEWNDGGAYALLGPSGCGKTSLLNIISGLIQPSEGRI
LFDGHDVTNLPTQQRNIAQVFQFPVIYDTMTVYDNLAFPLRNRGVAEPDVDRRVREILEMIDLGGWAKRR
ARGLTADQKQKISLGRGLVRDVNAILFDEPL

>F2AJ89_F2AJ87_2_993047
AIPDDVYEAATLDRVSKVQQFFHITLPLLKPIILFCVVLSVIGTMQLFTEPFLITNRGPGGGTETLGLFL
YRQGFTSLNGYASAIAYTMAALAVVISLLHGANLEVKDGEFVVFVGPSGCGKSTLLRMIAGLEDITSGEL
RIGGRVVNDVEPADRRIAMVFQSYALYPHLTVEENLSFGLRMNGNPTADTERRVRHVADILQITELMNRR
PKQLSGGQRQRVAIGRAIVREPEVFLFDEPL

>F2AF42_F2AF41_1_993047
-VPKELEEAARMDGCTRFQAFRKIILPVMTGGIAVTALFTFITSWNEFLYALLLTSET---KTAPIVIAE
YNSVYGLAWGAMTAAAVLYSL--------HDLNFDIKDGEFMVFVGPSGCGKSTALRMIAGLESISGGEL
KIGDRVVNDVDPKDRDIAMVFQSYALYPHKTVRENIAFPLLMAGLPKAEIDSRVNEAARILELATLLDRK
PALLSGGQRQRVAMGRAIVRKPAAFLMDEPL

>F2AH51_F2AH50_1_993047
ELPIEIEEAAIVDGASPWVIVTQVFMPLMWPALVTTGLLAFITAWNEFLFALTFTSSTQVPVAIALLSGN
SEFEIPWGN-IMAASVIVTVPVVVLVLIFKGVTMDIRRGEFMVFVGPSGCGKSTLLRLISGLEDITSGTL
SFDSETVNRHAPSKRGIAMVFQSYALYPHMTVFDNMAFGMKLSGSNRDECRQRVEQAAGMLQLSSYLERL
PRQLSGGQRQRVAIGRAIVRDPKVFLFDEPL

>F2AF77_F2AF75_2_993047
-IPRELDEAAMMDGCSAWRIYWKIMLPLSLPVLATAAIFSFIWTWDDFFGPLIYLND----MNTYTIQLG
LRTFVDSTSGLFAMSTLTLVPVFFFFLFFHGIDLTIDPGEFVVFVGPSGCGKSTLLRMIAGLEEISGGGL
LLDNERMNEVAPAKRGIAMVFQSYALYPHMSVYKNLAFG----LETAGYKKAEIQPKVKRAAEILQIEKL
LKALSGGQRQRVAIGRAIVREPRIFLFDEPL

>F2A4I6_F2A4I5_1_993047
NVPGDLMEAAQLEGSSAIQSLMRITLPLLKPTIVTCALLMMLMTFGNFTLIYLMTGGPG-NDTNILPVYT
YQQGFKFHNGYAALLGNVMVLLSAVLGGMEDLNLDIKDGEFMVFVGPSGCGKTTTLRMLAGLETPTYGKI
LLGSENVTLTPPGRRNISMVFQSYALYPHMTVRQNLAFGP--EIRHENK--SDIDRVANLVGLQALLHRF
PSELSGGQRQRVALARSMIRRPRIFLLDEPL

>F2A8M4_F2A8M3_1_993047
RLDPSLMEASLDLGANRWQSFVHVLFPMIRGTIVAGAFLGLTLSADDVMVTLFLS--G---APTLPIWVF
NQLRFGFTPIFSLLLFACLLV--------DDVSFAVRSGEFFSILGPSGSGKTTILRTVAGFEHPDRGAI
TMSGHAMNGVPAFKRDVRTVFQSYALFPHLTVRENVEYPLRMRGDAKSGRSAAAMEALSLVEMSGFADRL
PHQLSGGQRQRAALARSIVSRPKLLLLDEPL

>F2AJF1_F2AJF4_3_993047
TIPASLQEAASLDGATSWQRFRYVTLPMLTPIIAVVMTFSVLFTFTDFQLIYVLTKGPV-NATHLMATLS
FQRGIPGGQGEGAAIAVAMVPFLL-----KGVDIDIADGEFVILVGPSGCGKSTLLRMLAGLENISGGEI
KIGGRVVNTLPPKDRDIAMVFQNYALYPHMTVEQNMGFSLMLNKAPKAEAEKRVKYAAGILGLDKLLDRY
-RQLSGGQRQRVAMGRAIVRDPEVFLFDEPL

>F2AGR2_F2AGR4_2_993047
NVSQTLVEAARIDGAGRWAVFKHVTLPALRPTITIVLVLSVISSLKAFDIVYGLTGGP---AQSTQMLAL
WAFTQAMQI----AISVVLLLITMAV---HGVDVEIADGEFTILVGPSGCGKSTLLRMIAGLEDITGGEI
SIDGRVVNNLQPKDRDIAMVFQNYALYPQMTVSQNMGFALELAGAKRPEIEKKVGEAAAILGLQPLLDRK
PAQLSGGQRQRVAMGRAIVRDPKVFLFDEPL

>F2A6H6_F2A6H9_3_993047
-LPKEIIESARVDGASDFEIFTRIVLPLSFPALASFAIFQFLWVWNDLLVAMVFLGTKEHLVLTGSLNAL
LGSRGGNWEILTASAFVTIVVPLLVFFSLHGIDLDIKQGEFIVFVGPSGCGKSTLLRMIAGLEAITGGEM
YIDGHLVNDVPPSKRGIAMVFQSYALYPHMTVFDNMAFGMKIAGESKQEIDRRVRAAAESLQLTKYLDRL
PKALSGGQRQRVAIGRAICRDPKVFLFDEPL

>F2A215_F2A216_1_993047
EIPGEILEAARMDGASLMKEIVYVLTPMAVPGIASTLLLNIILAWNEAFWTLNLTAS-----AAPLTAFI
ASYSSPEGLKLSAASTMAIAPILILGWFS--IDLDIRDGEFVVFVGPSGCGKSTLLRLIAGLEDVSGGKI
VIDGRDATEKAPSERGLAMVFQSYALYPHMSVRNNIAFPLKMAGVDKAEIDRKVADAARVLNLTDYLERK
PRQLSGGQRQRVAIGRAIVRQPSAFLFDEPL

>F2A2A4_F2A2A2_2_993047
-VPEDIEQAARIDGCTSLECFFRITLPLSWGGILAAFIFAFLMAWQEFLYGLTFTAS----LDARPITVA
LNLLIGHYTAASFLSAFPLLVV---FA--KGISLDVADGEFLVLLGPSGCGKSTLMRMIAGIETVTTGAI
RIDGKDVTDLSPKDRNVAMVFQTYALYPHLTVRANIEFP----LRKMKLDRKRIEERTLWAARMFRIEQH
LKQLSGGERQRVALARALVRSPSVFMMDEPL

>F2AAF8_F2AAG1_3_993047
TIPVELEEAALVDGLSIWGAFARIIVPLVLPGMVAAFLLALILCWNEYFFAALLTSTTN-TLPVMIASQT
GSQGINWWSALSTAGILPLVVVGV-----HGVDIDIRDGEFVVLVGPSGCGKSTLLRMVAGLESITGGTI
SIGGKVVNNLPPKDRDIAMVFQSYALYPHKTVAENMIFALRLQKQPADIIKQRLQAAAETLDLVPYLDRY
PRQLSGGQRQRVAMGRAIVRSPQVFLFDEPL

>F2A5M3_F2A5M2_1_993047
QLDKSLDEASLTLRADSFRTIRKVILPLLRPAITAALVYSFVRAITSISAVIFLVSA----EYNMATSYI
VGLVENGEYGVAISYSSMLIVVMSIVI---DLSLSIEPGTLVTLLGPSGCGKTTTLRMLAGLEHPTSGRI
LIGGADVTMLPANERDVSMVFQSYALFPHMTSLDNVAYGLQSSGLGKKEAREKAEEGLKLVGLAGMGHRL
PAELSGGQQQRVAVARALVLEPQVLLLDEPL

>F2AJ53_F2AJ52_1_993047
TFPKEILEAAEMDGSTHWKTLWFVVVPVLRPTLMVLGTFFFIWTWNEFLIPLVMLVSNNTVS------VA
MGLTRGQNMASAAFLGIIPTVIFFL----KNVNLSIPKGTFVALVGPSGCGKSTLLRSLAGLERITGGTL
KIAGKVMNDVPPRARDIAMVFQSYALYPHMTVEQNLTYS----LKMHGVPKAEAKQKAEEVAVITGLSRL
LRQLSGGQRQRVAMGRAIIRNPQAFLFDEPL

>F2A8T5_F2A8T4_1_993047
-IPDELIDAARMDKASEWQIYWRIILPLSAPALAVLAIFSVVWRWNDFLWPLIVLSRELYTLQVGLNVYA
GELNVQW--YILAMTVVSMIPVVLIFVFLRDVSLAVNDGEFIAFVGPSGCGKSTLLRLIAGLDKPTGGSI
AIDGTDVTAIGAADRGLAMVFQSYALYPHMSVRENLAFGLENTKVAKAEIEARITDAARMLEIEPFLQRR
PGQLSGGQRQRVAIGRAIVRRPDAFLLDEPL

>F2ABD8_F2ABD7_1_993047
AVDRKLEEAAGTLGAGPILVFLTVTLPLTLPGIITGMILSFAKAMGEFGATITFVSNP--GETQTLSSAI
TFTQVPGGDAGALRLTF--------------------DGGVTALFGRSGSGKTSLIRIIAGLARPDEGRV
ILDGETLTEVPKHRRHFGYVFQEARLFPHLSVRANLSYGR--WFAPRAAGGESFDHVVDLLGIETLLDRS
PAKLSGGEKQRVAIGRALLCSPRLLLMDEPL

>F2A5N1_F2A5M9_2_993047
AMPDDLIHAARLDGMSELGIVARVIVPNAWPAVTAFAIFSVVAHWNDLYWPLIVVSRDFPPLGLMYFRAA
EAGDDY---ALMAATLIITLPLVAAFLLANGVSLDVGAGEFIALVGPSGCGKSTLLRVLAGLDHADRGEI
LIGGRDMSGVAAAERNIAMVFQSYALYPHLTASQNIAVPLAGQRATRAAIARDVREMATSLKIDHLLDRK
PGQMSGGQRQRVALARAMVRQPSIFLMDEPL

>F2A2V9_F2A2W0_1_993047
-IPKELEDAARTDGAGDLTILWEIMIPACLPGIITAAVIAAIFAINEFLFTLLIASTKAYTMSVALANFT
GGSDGVIY-AIALVSFLAFAPILILVILIQDVTLDIADEEFLVLLGPSGCGKTTTMRMIAGLEHPTGGEI
RIGGNVVNEIDARDRDVAMVFQGYALYPNMSIYENIRFPLRMRRIPKDKHDSLVRRAADMVELGPFLERK
PGALSGGQRQRAALARAIVRQPQVFLMDEPL

>F2A458_F2A457_1_993047
QLDPALEEAARLSGAGFFRRLSDIVVPLIAPAAGASVILVFLIACNELTISALLWSA----GTQTLGVAI
YNLDDSGSSALSVFVVLMVVVMMLLLELLSDFSLDVREGGFLALLGPSGCGKTTVLRMIAGFETPSDGSI
HLGERLLADLPPEKRNMAMVFQSYALWPHMSVADNVGYPLKVRGVSGEAYRVKVGEALSTVRLADYAGRR
PADLSGGQRQRVALARCLVTSPDVVLLDEPL

>G6RI26_G6RI25_1_760786
SIDNDMEEAARSMGASSFYTMVRVIIPYILPVVLSVVVLNFNSLLSDYDLSVFLY--P---LFQPLGIVI
KQSTDETATAQAMMFVYSVILMIMSSAA-DNLNLTINEGEFFTFLGPSGCGKSTTLRALVGFLEPSQGQI
LVDNQDITNLDPEKREIGIVFQSYALFPTMTVFDNIAFGLKVKKVSPEIIKAKVHEIAKKINISD---EQ
LSELSGGQQQRVALARALVLEPKILCLDEPL

>G6RGG0_G6RGG1_1_760786
-MDNNLINASYDLGATKWETFRHVIFPLSMNGVRSGVQSVFIPSLSLFMLTRLIGGN-----VITLGTAI
EQNFLTNDNGMGSTIGVILILTMFITMWVKDINFELEEGKFYTLLGASGSGKSTILNIIAGLLDATTGDI
MLDGVRINDIPTNKRDVHTVFQSYALFPHMNVFENVAFPLRLRKIDKKEIEQRVAEVLKMVQLEGYEKRS
IRKLSGGQRQRVAIARAIINQPRVVLLDEPL

>G6RHR0_G6RHR1_1_760786
SVDDEMEDAARSMGASPFYTMMKVIIPFILPVVLSVIALNFNSLLTDFDLSVFLYHPAQ-PLGITIRSAG
DETATSNAQALVFVYTIVLMIIS------DNLNLDIHEGEFFTFLGPSGCGKSTTLRALVGFLDPSSGSI
EVNGTDVTHLEPEKRGIGIVFQSYALFPTMTVFDNIAFGLKVKKVAPDVIKAKVSAVAAKIKISD---QQ
LSELSGGQQQRVALARALVLEPKILCLDEPL

>H1RH22_H1RH23_1_882868
-LDKPLLEAARDLGASKMQTFIRIIIPLTMPGIVAGCLLVMLPAMGLFYVSDLMGGA-----NLLIGNVI
KVQFLNIRDATSITLTI------------SQLDLTINNGEFLTLLGPSGCGKTTVLRLIAGLETVDAGHI
MLDNQDITHVPAENRYVNTVFQSYALFPHMTVFENVAFGLRMQKTPATEIAPRVTDALRMVQLEEFAQRK
PHQLSGGQQQRVAIARAVVNKPRLLLLDES-

>H1REX0_H1REW9_1_882868
-IDYSLVEASLDLGARPLKTFFSIIVPLTKGGIIAGSMLVFIPAVGEFVIPELLGGP----DSIMIGRVL
WQEFFNNRDVASAVAIIMLLLLIVPIMWFDDVSLTIYKGEIFALLGASGCGKSTLLRMLAGFEPPSSGQI
MLDGVDLAHVPPYQRPINMMFQSYALFPHMTVEQNIAFGLKQDKLPKAEITSRVNEMLGLVHMQEFAKRK
-HQLSGGQRQRVALARSLAKRPKLLLLDEPM

>H1RBN3_H1RBN4_1_882868
QIDKSQLEAASILGAHPLRVIGQVIFPAALPALMAGGSLCLLLTTNEFGIVLFIGAKG---VNTLPMMVY
SKAILESDYTVACMIALINIVLSLGLFSLKPLSLTIEPGEVLALIGPSGSGKTTVLRAVAGFVQPAGGRI
LIGDTDVTHLPPYKRGLAMVVQNYALFPHLKVEDNVAFGLRAQKQPKALINERVTQALKTVGMSDYATRY
PHQLSGGQQQRVAIARAIAVRPRVLLLDEPL

>H1REM6_H1REM7_1_882868
--DIKLEQAARTLGAGRWRVFLTITLPLTLPGIIVGTVLAFARSLGEFGATITFVSNP----GETRTIPS
AMYTLIQTPGESAAARLCVISIVLA-------NETLPASGITAIFGVSGAGKTSLINAISGLTRPQKGRI
ALNGRVLHDLTPEKRRIGYVFQDARLFPHYKVRGNLRY------GMAKSMTGQFDKLVSLLGIEALLDRL
PGSLSGGEKQRVAIGRALLTAPELLLLDEPL

>H1RCN5_H1RCN6_1_882868
------DEAAILLGASGWQMFRRVTLPNIRWALLYGVVLTNARAIGEFGAVSVVSGSRGETLSLPLQIEL
LEQDYNT--VGSFTAAALLTLMAIITLFLNDISLDIPSGQMVALLGPSGSGKTTLLRIIAGLEHQSSGHI
RFHGTDVSRLHARERKVGFVFQHYALFRHMTVFDNIAFGLTRDRPTAAAIKTKVTQLLEMVQLAHLADRF
PAQLSGGQKQRVALARALAVEPQILLLDEPF

>H1RAR2_H1RAR3_1_882868
TLPDELVEAARIDGASPMRFFRDIVLPLSKTNLAALFVITFIYGWNQYLWPLLIITDN---LGTAVAGIK
GMIATGEGTQVMAAMLLTLIPPVVIVLAMQPLTLDVADGEFIVMVGPSGCGKSTLLRMVAGLERVTSGDI
WIDRKRVTEMEPKDRGIAMVFQNYALYPHMSVEENMAWGLKIRGMSKAHIEERVREAARILELDGLLKRR
PRELSGGQRQRVAMGRAIVREPAVFLFDEPL

>H3XG94_H3XG95_1_904776
AIPNNLLQASSDLGASPFYTFRKVIMPLTKEGVMTGIQVTFIPSLSLFMITRLIAGNV---IN--IGTAI
EEQFLTIQNGMGSTIAIFLIVFMAFILIIDDIDIDIESGYFYTLLGPSGCGKTTILKLIAGFEYPDSGEV
IYQNKPIGNLPPNKRKVNTVFQDYALFPHLNVYDNIAFGLKLKKLSKTEIDQKVTEALKLVKLSGYEKRN
INEMSGGQKQRVAIARAIVNEPEILLLDES-

>H3XCC1_H3XCC5_4_904776
TIPKELDESAKIDGAGHMRIFLQIMLPLAKPILAVVALFNFMGPFMDFILPKILLRSE--KFTLAVGLFN
FINDKYANNTVFAAGAIMIAVIAIVFLFLKDFNLHITDKEFIVFVGPSGCGKSTTLRMVAGLESITSGDF
YIDGERMNDVEPKNRDIAMVFQNYALYPHMTVFENMAFGLKLRKVNKKEIEQKVNEAAEILGLTEYLGRK
PKALSGGQRQRVALGRAIVRDAKVFLMDEPL

>D7AXS3_D7AXS2_1_446468
--DRRYEEAAATLGASRAAVFARVTLPMVLPGIAAGAVLCWSRALGEFGATITFGNFG---TTQTMPLAV
YVAMQR--DEAAIVLSLILLAVCLAV-----ASLTVRPGEILALLGPNGAGKSSALRALAGLVPLTGGRV
LVDGRDQTRTPVEHRPIGMVFQDYLLFPHMSALDNVAFGPRHQGLSRAGARERAAELLAHMDLSAYARVR
-RRLSGGQAQRVALARALAVRPRLLLLDEPM

>D7B487_D7B488_1_446468
SVNGDLMEAAEMTGASTLRVARDIALPVVAPAMISGALLAFAEGVSNFVSPALLGLPRFHTLSTRLYGAI
STGDVARGY------VLSIVLIVVAAMIMDGVSIEVPAGSFLVLLGPSGCGKTTTLRMLAGLENPTGGEI
RFGDRVIARVPPAEREAGLVFQSYALWPHKTVRQNIVWPLTVAKWSKADRRARSEQVLSMLSIEDLADRY
PGEISGGQQQRVAIARMIAPQPKVLLFDEPL

>D7B5W9_D7B5X0_1_446468
QLDTAQIEVASSLGARPLRIVRAVILPEALPALAAGGALVLVLCLNEFAIVLFTGAKV---VTLPMLAAI
LEADYTTACVVATVNAALSVSLY------DDLDLTVEPGEFMALLGPSGSGKTTALRAVAGFVRPASGRV
LLGGRDVTGLPPHLRGVGMVVQSYALFPHMRVDQNVAFGLRAQGVPRREIAGRVAEALAMTGMGDYARRH
PRELSGGQQQRVAIARALAIRPGVLLLDEPL

>D7B685_D7B687_2_446468
---ARLEEAARGLGAGPVRAFFTVTLPVMAPGILSATILAFITSLNNVPLSLLLT-GG---VATLPVEML
NYVQSSFDP-VVAAVSVLLLVLSVAVAF--DLDLAVQRGRFTTLLGPSGCGKTTTLRMIAGFLQPTSGRI
LLEGEDATRTPPEKRNIGMVFQSYALFPHMTLRDNVGYGLRTRRIAAQEVARRAGEALDLVGLAHLADRK
PAELSGGQQQRVALARAVAIRPSVLLLDEPL

>G4AQS3_G4AQS2_1_907490
QLDKSLDEASLSLKGSSFKTICFIVFPLLKPALLSALVTSFVRAMTTVSAIVFLVTATR-VATSYILNRV
EDGEYGIAIAYGSLLIVVMMAIILFFDWIDNLDLTIKRGTMVTLLGPSGCGKTTVLRLVAGLENPTSGQI
FIDGEDVTKSSIQNRDICIVFQSYALFPHMSIGDNVGYGLRMQNVSKEERKQRVKEALELVDLAGFEERY
VDQISGGQQQRVALARALVLKPKVLLFDEPL

>G4APR7_G4APR6_1_907490
----RLLEAAKDLGANAFQRFFRVILPLTMPGIVAGCLLVLLPAMGMFYVADLLGGAVL-LVGNVISEFL
ISRNWPFGSAISIGLTILMALLIFVYYR-KDFNLTINNGEFLTILGPSGCGKTTVLRLLAGLEELDSGNI
VLDGEDITNVPAEKRHVNTVFQSYALFPHMTIFENVAFGLRMQKVPKAEIKPRVLEALRMVQLEEMADRK
PTQLSGGQQQRIAIARAVVNKPKVLLLDES-

>G4AMP1_G4AMP2_1_907490
QVHDSLVEAARACGASMWQSLKDIVIPLVRPGMIAAFFLIFLPALRELTVSVMLYGP----STRTIGVAI
YTLNEDGETVYSAALAGIALIIIVV----KNLSLTVKDGECFTLLGPSGCGKTVLLRLLAGFDVPDSGRI
LIDDTVVSDIQPDQRGLGVVFQDYAVWPHMTVFDNIAYPLKFKNLDKETLKAQVMEVVGLVNLTGLEQRL
PSQLSGGQQQRVALARALVAKPSLMLLDEPL

>G4AP72_G4AP73_1_907490
QLDPTLDEAGYTLKASSFQVLRFIILPLSKPALLSALVTGFVRAMTTISAIIFLVTPTR-VATSYILNRV
EDGDYGLAVYGATLIVVMMLVIGLFGRWVQDFNLSFQKHKFTTLLGASGCGKTTILRLIAGLEEPDKGQI
LCDGRDLSRLAPQQRGVGFVFQSYALFPHLTVSENVAFGLKIQDENATNIAAKVRNALKMVELDGFETRR
IEQLSGGQQQRVALARALVIAPQILLFDEPL

>G4APE8_G4APE7_1_907490
SIDLKLEQAARTLGASPWRVFFTITLPLSLPGILAGIVLGFARSLGEFGATITFVSN----AGETQTIPL
AMYSFIQTPARLCVFAII--------------KLEIPSQGVTALFGLSGSGKSSLINLISGLINPDEGVI
ALNDRVLFEVPANRRNIGYVFQDARLFPHYTVKGNLRY------GMKNTSKDEFDYIVELLGIGHLLKRY
PITLSGGEKQRVAIGRALLTDPEILLMDEPL

>G4AP30_G4AP32_2_907490
SVPQDLIEASRDLGASKVTVFKDVYMPMLKPSFLASIIFCLVKSIEEFA-ISFVIGSD---FITVPTILY
SFLGYSFIRPNAAVVSIILLVPNILMMIINNITFIAEEGEFVTLLGPSGCGKTSLLKLIAGFHIADEGEI
LIGGKNVNEVPPEKCNTAMCFQSYALFPHLNVSHNICYGLKQRKIDIEEQKQRLNLALKQMDLDFHKLKL
-SELSGGQQQRVALARAMVTRPDVILFDEPL

>Q1IDF3_Q1IDF4_1_384676
---RDLMDAAQLLGASTWQAAFLVVLPNLRKGLMVALLLSFSFLFGEFVFANLLV--G---TRYETLQVY
LNNMRNSSGHFNSALVISYFAFVLVLTWVENIDCQIERGEFVTLLGPSGCGKSTLLRCIAGLTPVDQGRI
LLDGQDIVPLSPQKRGIGMVFQSYALFPNMTVEQNVAFGLRMQKVKADESQARVREVLDLVELGNFAGRY
PHQLSGGQCQRVALARSLVTRPRLLLLDEPL

>Q1I5J1_Q1I5J2_1_384676
SIPEALVKAARLDGAGFFTIFGRIILPMSTPIIMVCLIWQFTQIWNDFLFGVVFS--G---DSQPITVAL
NNLVNTSTGVDMAAAMIAGLPTLLVYVVAKDIQLAIKDGEFLILVGPSGCGKSTLMNCIAGLESISGGAI
LIDDEDVSGMSPKDRDIAMVFQSYALYPTMNVRDNIAFGLKIRKLPQAAIDEEVARVAKLLQIEHLLERK
PGQLSGGQQQRVAMGRALARRPKIYLFDEPL

>Q1I382_Q1I383_1_384676
-----EEEAARLLGANGWQMFWHVTLPNIKWGLIYGVVLCTARAMGEFGAVSVVS--GHGVTNTLPLHVI
LYNEYNHVAFSVASLLLILALFILLL---DNINLDIHSGELVALLGPSGCGKTTLLRIIAGLETPDNGSI
VFHGEDVSGHDVRDRNVGFVFQHYALFRHMSVFDNVAFGLRGERPSESKIAEKVHELLNMVQLDWLSDRY
-EQLSGGQRQRIALARALAVEPKVLLLDEPF

>Q1IDX5_Q1IDX3_2_384676
--SQSLIEASMDLGADGWQTFRYIILPNLGSALLAGGMLAFALSFDEIIVTTFTAGHR--TLPILLNQLS
RPRDVPVTNVAMLVMLVTMLPI-------DQVSIDIQDGEFFSMLGPSGSGKTTCLRLIAGFEQPSSGSI
RIHGIEAAGLPPYQRDVNTVFQDYALFPHMNVRDNVAYGLKVKGVARPERHARAEEALAMVALAGYGERK
PAQLSGGQRQRVALARALVNRPRVLLLDEPL

>Q1I968_Q1I967_1_384676
--DQSIEDAAVICGASRLQAIVKVTFPAIRPGMIAGGLFAFLVSWDEVVLSVMMA-SE---LQTLPVKTT
LRQDLTPVIASTLLIGLSVLIMV-----IDNIDLDIQDGEFLTFLGSSGSGKSTTLSMLAGFETPSSGEI
LVQGQSLVNVPPHKRGIGMVFQRYSLFPHLNVRDNIAFPLAIRKHSASEIAKRVDAMLKLVQLEPFAHRR
PAQLSGGQQQRVAIARALVYEPRILLMDEPL

>Q1I373_Q1I372_1_384676
--DESLLEAASDLGSSTFNSFWKITVPLSKNGIIAGCMLVFIPVVGEFVIPELLGGP----ETLMIGKVL
WQEFFNNRDWPVASALAVVMLAILIVPILDDVSLEIRKGEIFALLGGSGSGKSTLLRMLAGFERPTEGRI
FLDGVDITDMPPYERPINMMFQSYALFPHMTVAQNIAFGLQQDKMPKAEIDARVAEMLKLVHMTQYAKRK
PHQLSGGQRQRVALARSLAKRPKLLLLDEPM

>Q1IG07_Q1IG10_3_384676
--NYNLVRAAASLGASPLLTFRRVTLPLIAPGVISGALFAFATSFDEVVVTLFLAGPQA-TLPRQMFSGI
RENLSPTIAAATLLIAFSVILLLT-----KDLNLDIRKGEFLTLLGPSGSGKTTSLMMLAGFETPTAGEI
QLAGRSINNVPPHKRDIGMVFQNYALFPHMTVAENLAFPLSVRNLSKTDISERVKRVLNMVQLDAFAKRY
PGQLSGGQQQRVALARALVFEPQLVLMDEPL

>Q1IBZ1_Q1IBZ2_1_384676
-IPVDILEAARLDGAGTWQEIVRVLLPIARGGLASTLLLSLILCWNEAFWSLNLTSSA---APLTALVAS
YS--SPEGLKLSAVSTLACAPILIFG---KGIDLDVRDREFVVFVGPSGCGKSTLLRLIAGLEEVSSGSI
TLDGADITDTAPARRDLAMVFQTYALYPHMTVRKNLSFALDLAGVGKQEVTAKVDNAARILELQPLLERK
PRQLSGGQRQRVAIGRAIVRNPKIFLFDEPL

>C9VQ64_C9VQ62_2_520455
TVSDDLKNAGRIDGMSEYAIFFKLVLPLIRPAMATVAVFTMIPIWNDLWFPLILAPSAT-KTVTLGAQLF
IGQFVTNWNAVLAALSLAMFPILILYVLFKDINLEVNDGEFIIFVGPSGCGKSTLLRSIAGLEDVSAGQV
LINGEDVTVTPPSRRGIAMVFQSYALYPHLTVKANMGLGLKQAGAPKDEIEGRVAKASAMLALEPYLARR
PAELSGGQRQRVAIGRALVRNPELFLFDEPL

>C9VTD2_C9VTD4_2_520455
SFDRSLEEAAMDLGAPPVTTFMKVTLPVILPAVVSGWMLAFTLSLDDLVIASFTS-GG---ATTLPMKIY
SQVRLGVTPAVCTILIALVTTGVIIAS--DNLSLNVFNREFFALLGASGCGKTTLMRMLAGFEEPTSGRI
TLDGQDMRGIPPYKRPVNMMFQSYALFPHMTVEKNIAFGLKQDGMAKSEIDARVAEMLKLVKLEQYGKRK
PHQLSGGQRQRVALARSVAKRPKVLLLDEPL

>C9VP76_C9VP75_1_520455
-IDPALEQAAATHGAKSWQRFRYVLLPLLIPGLAITFCLSFVLAFAVFPSAILLGAPG---PTRVISIAA
YQAAFEQYDYSMAAAIAMIM---------KSITLSISKGEFIALLGPSGCGKSTALNCIAGLLATTGGGI
YIDEKRIDTLKPEDRGFGMVFQNYALFPHMSVRENVGFGLKMRGTPKSEIRKRVDEAIGMVRLNGQEEKL
PGQLSGGQQQRVAIARAIVIEPPLVLMDEPL

>C9VQE1_C9VQE3_2_520455
-IDRRLELAAESLGAAPLTVFRKITLPLAMPGIASGGVLAFATSLDEVVLTLFVAGPQR-TLARQMFSTI
RENISPAIA-----AAAFLFISGT-----DGLNLDIERGEFVSLLGPSGSGKTTLLMMLAGFENPSSGTI
HVDGKSINSVPSYKRNMGVVFQNYALFPHMTVAENIAFPLQMRGVGKAQAAEKVARVLDMVQLSAMSERK
PSQLSGGQQQRVALARALVFEPHVVLMDEPL

>C9VPF0_C9VPF1_1_520455
AFPTELVRAAQIDGASFFQIFWRILLPSSGPIIVVSVIWQFTNIWNDFLFGASFS--G---AHSTPMTVA
LNNLVSSSTVHFAGAILAALPTLIVYIVSKDINIEIDEGGFLVLVGPSGCGKSTLLNTIAGLEPITSGDI
AINGKSVSNLHPSQRDIAMVFQSYALYPNMTVAGNIAFGMEIRKVPKPERDKAIQQVADMLQIGHLLDRK
PSQLSGGQRRRVAMGRALVRNPQVFLFDEPL

>C9VNY2_C9VNY1_1_520455
AIPRELYSAAEVDGVKSWERFRLVTWPLLGPTTLFVTTISIINAVKVFETVKTLTEG----GPNKASEVL
LWTIYQEGFYASAMTVIFLAVLVIL----DGISIEAAEGEFIALVGPSGCGKSTLLRILAGLDHADEGSV
ELAGCNITGAHPADRNIAMVFQSYALYPHLTAAQNIAVPLAGQRDKRAAIQKQVRATAASLKIAPLLDRK
PGQMSGGQRQRVALARALVRQPGAFLMDEPL

>C9VPR5_C9VPR4_1_520455
-IPGELVEAARIDNAGPFRFMRDILLPLSKTNIAALFVILFIYGWTQYLWPLLVTNDK---MNTIIIGLR
RMVDWADASYVMVTAILAIIPLILVVVLMKGVSLEIADGEFVVLVGPSGCGKSTLLRMIAGLESITSGTI
SIGERVVNNVEPAERDIAMVFQNYALYPHMTVRENLAYGLKNRKTPKEEIERRIAKAAKALEIEQFLERK
PRQLSGGQRQRVAMGRAIVREPAAFLFDEPL

>C9VVY3_C9VVY4_1_520455
QVPKDLAEAAQIDGCTRWQAFWQVEFPLAGPGIASAGIFAFLTCWNEYALASQLTRSNSLPVGLLDYTAE
FT------IGMCALAVVMIVPALAVTFVIHGINLEIADKEFVALVGPSGCGKSTTLRMIAGLESISGGTL
EIGGKVVNDLPPRDRNISMVFQSYALYPHMSVRENMGFSLKIAKQPQAEIDRRVNEAAAVLGLEALMDRR
PAQLSGGQRQRVAMGRAIVRNPEVFLFDEPL

>C9VPM8_C9VPN1_3_520455
SIPDDLYEASSLEGASLWQQFREITFPLLKPFVNIAIVLNTIYVFNSFPIIWVMTQGP---ANSTDILVT
HLYKLAFRL----AVSLIMLAILLVFTVIDRIDLEIHSGEFLVLVGPSGCGKSTLLRMVAGLEPISGGDL
VIGGERANELPPQKRNIAMVFQSYALFPHMTARENIGFGPRIRGEKAAETAAKVDHAASILNL----HSY
LRQLSGGQRQRVAMGRAIVREPSVFLFDEPL

>C9VNA9_C9VNB6_7_520455
-LKKEWREASSILGATHMQYWRMVAFPILWPSLLGTTLLLFANAFGAIATAYALTGS----LNI--VPIL
LYAQIRGDVGYALALGMIV----------HDFNLAVEKGEFVSFLGPSGCGKTTVLRMIAGFETPDDGSI
EIDGKDVVNLRPNQRNIGMVFQAYALFPNMTVAQNVSFGLRVSGKSRSEIDATVKEMLSLIRLDHLADRY
PYQMSGGQQQRVALARALATKPQVLLLDEPL

>C9VQG0_C9VQF9_1_520455
-LPVEIEEAAIVDGASPWVIITRVFMPLMWPALVTTGLLAFISAWNEFLFALTFTSSSQVPVAIALLSGS
SQFEIPWGN-IMAASVIVTVPLVILVLIFKGVDMDIRPGEFMVFVGPSGCGKSTLLRLIAGLEEITSGTL
SIDGTVVNSFNPSRRGIAMVFQSYALYPHMTVYENMAFGMQLAGKSRQECKARIHAAAEMLQLTPYLERL
SRQLSGGQRQRVAIGRAIVRDPKVFLFDEPL

>C9VPP9_C9VPQ0_1_520455
QLDRSLDEASLTLRAGNFRTIRKVILTLLRPAITAALVYSFVRAITSISAVIFLVSA------YNMATAY
IVGLVENGEGVAIAYSSMLIVVMVVVITSPNLSLTVEPGTLVTLLGPSGCGKTTTLRLLAGLEHPTSGRI
LIGGKDVTNLPANERDVSMVFQSYALFPHMTSLENVAYGLESSGFKKNEARERAEEGLKLVGLGGMGHRL
PAELSGGQQQRVAVARALVLEPQVLLLDEPL

>C9VNQ5_C9VNQ4_1_520455
-LDRGLEEAARTLGASRFTAFFTVILPPLLPGILAGAVLGFAKALGEFGATITFVSNG--ETQTLSLAIY
TLLQTPSGD----------------------------EGGVTALFGHSGAGKTTLLKMIAGTLRPENGRI
AVGDFTLFDLPPEKRRIGYVFQDARLFAYMSVKRNLTYAR---WAGHRPATRSFDEVVALLGIGHLLDRR
PSTLSGGERQRVAIGRALLSDPALLLLDEPL

>C9VVK4_C9VVK6_2_520455
EISREVEEAAATLGASRFQTIWRVLLPGLQPAIITGFALAFARGIGEYGSVIFIAGNPYEIAPLLIVIKL
EEYDYAGATALATVMLALSFAMLLFINLIHNVSLTIQSGELIALLGPSGSGKTTLLRLIAGLETPTEGMI
FFGDEDASQKSVQERNVGFVFQHYALFRHMTVADNIGFGLKGTRPSTAEIRRRALELLDLVQLSGLEKRY
PAQLSGGQRQRVALARAMAIEPRVLLLDEPF

>H7LNP4_H7LNP3_1_760816
SIDNDMEEAARSMGASSFYTMVRVIIPYILPVVLSVVVLNFNSLLSDYDLSVFLY--P---LFQPLGIVI
KQSTDETATAQAMMFVYSVILMIMSSAA-DNLNLTINEGEFFTFLGPSGCGKSTTLRALVGFLEPSQGQI
LVDNQDITNLDPEKREIGIVFQSYALFPTMTVFDNIAFGLKVKKVSPEIIKAKVHEIAKKINISD---EQ
LSELSGGQQQRVALARALVLEPKILCLDEPL

>H7LN59_H7LN60_1_760816
SVDDEMEDAARSMGASPFYTMMKVIIPFILPVVLSVIALNFNSLLTDFDLSVFLYHPAQ-PLGITIRSAG
DETATSNAQALVFVYTIVLMIIS------DNLNLDIHEGEFFTFLGPSGCGKSTTLRALVGFLDPSSGSI
EVNGTDVTHLEPEKRGIGIVFQSYALFPTMTVFDNIAFGLKVKKVAPDVIKAKVSAVAAKIKISD---QQ
LSELSGGQQQRVALARALVLEPKILCLDEPL

>H7LJG1_H7LJG2_1_760816
-MDNNLINASYDLGATKWETFRHVIFPLSMNGVRSGVQSVFIPSLSLFMLTRLIGGN-----VITLGTAI
EQNFLTNDNGMGSTIGVILILTMFITMWVKDINFELEEGKFYTLLGASGSGKSTILNIIAGLLDATTGDI
MLDGVRINDIPTNKRDVHTVFQSYALFPHMNVFENVAFPLRLRKIDKKEIEQRVAEVLKMVQLEGYEKRS
IRKLSGGQRQRVAIARAIINQPRVVLLDEPL

>F8F6G2_F8F6E7_15_1036673
-LPRDLDESGRIDGCGPIQIYWRIVMPLALPALITTAIFTFIWTWDDFFSQLLYLNTA----KYTVPLGL
RLFLDSSSQAMMAMSVVSLIPSLVIFFSLKNLNLQINEGEFFTFLGPSGCGKTTILRSLVGFITPASGQI
KLGGRDITHVPIEKREISMVFQSYALFPTMNVYENIAFGLRVKQVSKAEIDREVRDIAGKVDLKE---DQ
LSELSGGQQQRVAIARALVLKPSILALDEPL

>F8F9D0_F8F9D2_2_1036673
-VNKELYEAGKLDGISRLQEIWHITIPSMKPQMLFGAVMAIVATFKGAIGVELSGVNTPEYAGHLIINHI
EDYGFIRF-EMGYAAAISVFLLILM----KDVHLDIQDKEFLVFVGPSGCGKSTTLRMIAGLEEISEGEI
YIGDRLVNHLPPKDRDIAMVFQNYALYPNLTVYENIAFGLRLRKLPKHEIDLAVKKAARSLELEAYLHRR
PKELSGGQRQRVALGRAIVRSPQVFLMDEPL

>F8F8N2_F8F8N3_1_1036673
------EEAAVTLGAKGWRIFWKVTLPNIKWGLLYGVILCNARAMGEFGAVSVVSGHRG-ATNTMPLHI-
QIL-YNEYNAGSFAMASLLVLLAVVTLAVDNVSFGIEKGKLIGLLGPSGGGKTTILRMLAGLEEPDSGDI
LFHGQRVNDLAPQARGIGFVFQNYALFRHMTVFDNIAFGLTVQKKSKAQIKARVEELIELTGLKGLTGRL
PHQLSGGQRQRVAFARAIAPEPQLLLLDEPF

>F8F4R7_F8F4S9_12_1036673
QIPDGLEDSAKIDGCSDLDILFRIVLPLSLPALATFGLFYAVAHWNTFFSAILYIND-----NKWPVQVL
LREIVILAQIRMAVIVFATVPILLVYPFL-GVSLDVDRGEFVCLLGPSGCGKTTLLRILAGLEAPDRGGV
WLQDREVTGLPPGERGIGMVFQSYALFPNLSAAENIAYG----LKGRVPKKDIAERVREALELIGLPSAA
-SELSGGQQQRVALARAVVTRPQLLLLDEPL

>F8FG09_F8FG11_2_1036673
-VNPEMYEAGKLDGISRLEEIWYITIPATKPQMLFGAVMAVVGAISEIGTVLSGMNPP---EYAAHMITT
HTDDYAFTRGYATALTVCLLTIVY-----RDFNLEIKDGEFLVMVGPSGCGKSTTLRMIAGLEDITSGEL
YIGDRLVNHLPPKDRDIAMVFQNYALYPNMSVFENIAFGLRLRKTPKHEIEQSVKRTSRTLEIEPFLERK
PRQLSGGQRQRVALGRAIVRNPEVFLMDEPL

>F8FM46_F8FM47_1_1036673
ELNPSLVDASRDLGASAWTTFSRVIFPLTLGGVKAGCQAVFIPALSLFMITRLVAGN----VITLGTAIE
QHFLVT--QGIGATIAVFLILAMAVIMRLDNVSFEIRRGKFYTLLGPSGCGKTTILRLIAGFLQPTEGSI
SFNGKLINQVPANKRQVNTVFQDYALFPHLNVFENVAFGLRVKKMKNEDITRKVKEALRFVNLDGYESRE
ITEMSGGQRQRVAIARAIVNEPEILLLDEPL

>F8FHN1_F8FHN0_1_1036673
SVPPSLYEAAALDQASRSRVFFRITLPMISPQLFFILIVMTIGSFKVFDTVQIMTGGP---NGATETLVY
YIYSYRTTNFASATGVVLMAIIGGLTL--QDLSLTIRDGSFTVLVGPSGCGKTTLLRMIAGLDPQTSGSV
IIGGTDVSRRPPGQRGVAMVFQNYALYPTMTVRENIEFGLKNNKVGKAERKALVETISETVGLQPYLDRK
PATLSGGQRQRVALARAMVKKPSVFLMDEPL

>J3C3R8_J3C3S2_4_1144341
QVPRELVEAAVMDGASRRKILWGLLVPAIWPTLSTLALLLFIWTWNEFLIPLILVNKELLPIGMMFFQNK
NTIDIPVLM---AGAMIVILPLVAVFLV-HGIDLTINSGEFVVFVGPSGCGKSTLLRMIAGLEEITDGKL
LIEGADMTDQHATERGIAMVFQSYALYPNMTVRGNLAYPLEVMKRPKAEIEQAIQKTAARLHLTEFLDRL
-RALSGGQRQRVAIGRAIIRHPRIFLFDEPL

>J3HH37_J3HH44_7_1144341
--APTLEPAARVHGASRLQALRLVVLPLVAPSLLAAMMMVFAVASRELVTSLLLA--P---AGTQTVAIF
IWRQFEQGSGQGMAMATLTLLASLSLMLANDISLDIPSGKMVGLLGPSGSGKTTLLRIIAGLEHQNSGQI
HFNGKDVSRIHARDRQVGFVFQHYALFRHMTVFDNIAFGLTRERPSAAEIKQRVTRLLEMVQLSHLGNRF
PAQLSGGQKQRVALARALAVEPQILLLDEPF

>F9IVP4_F9IVP2_2_992404
-IETELEEAASALGANRWQTITKIILPILLPALFTGFALAFARGVGEYGSVIFIAGNPFEIAPLMIISRL
EEYDYAGATTIAAVMLVLSFIILFVINLLKNISLDFPEGELVALLGPSGCGKTTLLRIIAGLESADGGQV
LLEGEDATNVHVRERQVGFVFQHYALFRHMTVFDNIAFGLRATRPSEAEIKKRVTRLLDLVQLGFLADRY
PAQLSGGQRQRIALARALAVEPRVLLLDEPF

>F9IYW0_F9IYW1_1_992404
QIPLQLDQAAQTLGTSKWKTFWKVYLPMCFPALCDVSVYIFVNAMTTVSAAIFLYSP----DTSLAAVAV
LNMDDAGDTVAAVAMSILILTTSCVVKLITHINLDLKAGEFVSFLGPSGCGKTTLLRIIAGLEKPDYGKV
IKKGADITLLSAEKRHCGIVFQNYALFPNLNVEENIAFGLDKKKCDKAQRSQRVQQLLELIELPDIAK--
-NQLSGGQQQRVALARAIAPKPDILLLDEPL

>H7IFW5_H7IFW4_1_760801
SIDNDMEEAARSMGASSFYTMVRVIIPYILPVVLSVVVLNFNSLLSDYDLSVFLY--P---LFQPLGIVI
KQSTDETATAQAMMFVYSVILMIMSSAA-DNLNLTINEGEFFTFLGPSGCGKSTTLRALVGFLEPSQGQI
LVDNQDITNLDPEKREIGIVFQSYALFPTMTVFDNIAFGLKVKKVSPEIIKAKVHEIAKKINISD---EQ
LSELSGGQQQRVALARALVLEPKILCLDEPL

>H7IB90_H7IB89_1_760801
-MDNNLINASYDLGATKWETFRHVIFPLSMNGVRSGVQSVFIPSLSLFMLTRLIGGN-----VITLGTAI
EQNFLTNDNGMGSTIGVILILTMFITMWVKDINFELEEGKFYTLLGASGSGKSTILNIIAGLLDATTGDI
MLDGVRINDIPTNKRDVHTVFQSYALFPHMNVFENVAFPLRLRKIDKKEIEQRVAEVLKMVQLEGYEKRS
IRKLSGGQRQRVAIARAIINQPRVVLLDEPL

>H7IE94_H7IE95_1_760801
SVDDEMEDAARSMGASPFYTMMKVIIPFILPVVLSVIALNFNSLLTDFDLSVFLYHPAQ-PLGITIRSAG
DETATSNAQALVFVYTIVLMIIS------DNLNLDIHEGEFFTFLGPSGCGKSTTLRALVGFLDPSSGSI
EVNGTDVTHLEPEKRGIGIVFQSYALFPTMTVFDNIAFGLKVKKVAPDVIKAKVSAVAAKIKISD---QQ
LSELSGGQQQRVALARALVLEPKILCLDEPL

>D4MZY4_D4MZY5_1_245018
--GKDEEEAAALMGASGFTIFRKITLPQMKWGLIYGIILCSARALGEFGAVNALSKTG--ETFTLPLEID
ALYMSGTTSITAAFAVSSVLVLIAVVVLIDNVSFGIEKGKLAALLGPSGSGKTTLLRMIAGLENPNAGDI
FIDGKRVNDIPAAKRGIGFVFQSYALFRYMTVFDNIAFGLEIAKMPKKQIKERVFELLELTGLSGLENRY
PNQLSGGQRQRVAFARALAPNPQVLLLDEPF

>D4N0U3_D4N0U2_1_245018
-IDHSYIEAAKDLGAKSYRVFLRVILPLSIPGIISGITMVFLPSMTNYVVLDMMYNSY--IMGSLVGSYF
SMYDWNNGSVISMILLILILLLSTI-----DFNLTINEGEFVTFLGPSGCGKTTILRMLAGFETPTSGEI
LFNGKDISELPPNERKFNTVFQKYALFPHLNIYDNISFGLKEKKVPKNEIKKKVKRVLEIVDLEGFEKRK
IDSLSGGQQQRIAIARAIVNEPRILLLDEPL

>F5YCL8_F5YCL9_1_545695
ELGRDDEEAAMTLGAKGFQIFFRITLPNIKWGLIYGVVLTNARSMGEFGAVAVVS--GLVTTTMPLYIDI
LYNEYRYAAFGVASLLTLLALATLIVKTIEDINLTIPSGEITALLGPSGSGKTTLLRIIAGLEMPDLGSI
SLFGEDSTFKQTRDRKVGFVFQHYALFKHMSVFENIAFGLRKFRPSKEEIREKVLKLLSLVQLESLANRL
-NELSGGQKQRVALARALAIEPRVLLLDEPF

>F5Y9E8_F5Y9E9_1_545695
-IPESIREAAYAEGTSRWNEFFQVTLPHIKGVVVITSLLQIIRNFNNFPIIFTMTGGP---AHATTTSVL
YIYKVAFDQYASLIGIFWVIILMILSVIYNNFNLEIQDKEFIIFVGPSGCGKSTTIRMIAGLEEINQGEI
YIGGKLVNQLEPKDRNIAMVFQNYALFPHMTVYRNIAFGLIQQKVPKDEIKQKVENAARILGITQLLDRK
PKALSGGERQRVALGRAIVRDPAVFLLDEPL

>F5YF95_F5YF96_1_545695
---FSLLEAARDLGATKLASMIKVLLPNIRSGMYTAVLFTFIPIFGAYAVPLLVGGK----DSYMLGNII
ADQLTKSRNWPLASAISMVLTVVTTA---NDINLAIRKGEFFSLLGPSGCGKTTLLRIIAGFESPDIGAV
TIDGTDVLPLPPNQRQANTVFQNYALFPHLTVFENVAFSL---RIKKLSKGDVNAKVLDYLKLVQLEA-H
ANQLSGGQKQRVAIARALINEPRVLLLDEPL

>F5YB64_F5YB63_1_545695
----ALVEAARNLGASRFKAFATVSFPLTMPGLFSGIVLTFIPSMGLFFIADILGGN-----VVLVGNVI
QEQLMKAHDPYAAALSVMLMAMTSLFIFLRGIDLSVEKGEFITILGSSGCGKTTLLRIIAGLETADEGRI
FLNNREVSGDEPHKRDVRMVFQNYALFPHMNVEANIGYSLRLKHASRGKIKQETADALNLVQLHGYEKRM
PSELSGGQRQRVALARALVNKPPLLLLDEPL

>K0PHL5_K0PHM2_7_1230587
--DRSVERAAMNLGASPFATFRLITFPILRPAFTVAGLFAFIASFDEAVIALFISGRKA-TLPRQMFNAV
RQEADPTISAASSFLFLLVLA-G-V----EKVSFSVKPGEFFSILGPSGSGKTTILRTVAGFEKPDNGQI
VMEGDVMNAVPPFKRDVRTVFQSYALFPHLTVRENVEYPLRMRGEPKASRRKKAEETLSLVELSTFADRL
PHQLSGGQRQRAALARSIVSRPKLLLLDEPL

>K0PPK1_K0PPI6_15_1230587
--DKSIEDAAVLCGASPFEAKIRVTLPAISHGVFSAAIFSFLTSWDEVVVAIFMASP----LQTLPVKVW
STLRQDLT-PVVAAASTLLILLTVLLMVLEDVSLDIRSGELIALLGPSGSGKTTLLRLVAGLESPTEGTI
FFGDEDASKKTVQERNIGFVFQHYALFRHMTVLDNVAFGLKKLRPAAADIRRRALDLLELVQLSGLEKRY
PAQLSGGQRQRVALARAMAVEPNVLLLDEPF

>K0P1Y4_K0P1X2_12_1230587
---GSLIEASMDLGADGFQTFRYVILPNIGTALLAGGMLAFALSFDEVIVTTFTAGQ-----STLPIWML
EELIRP-RQRPVTNVVAMVVVMATFLPILDDLSLDVANGERLVLFGPSGSGKTVLLRLIAGVIEPDGGRV
LIGGEDMTDVDAEHRGLGMAFQNFALFPHMSAFDNIASA----LTSRKSSRDTIAAGVHKVAKLLKIDHV
LKALSNGQKQRTALARALVGSPPLLLLDDPL

>K0PNL1_K0PNM9_18_1230587
AIPKELYEAATVSGVPDWAQMVFITLPMLGPMLIFTFITSIISAFQQLTIALLLTKGP---LGSTYFFAM
YIYDNAFKYAGSWVMFVIVLTLS------RDIDLQVKEGEFICFLGPSGCGKTTLLRAIAGLDIQSRGTI
CQGGQDISRLPPAQRDYGIVFQSYALFPNLTIEKNIAFGLENIGRPRREIASRVSELLELVGLSS-QGR-
-AQLSGGQQQRVALARAMAISPGLLLLDEPL

>K0PGP6_K0PGQ3_7_1230587
QVPKDLAEAAQIDGCTPWQAFWQVEFPLAGPGIASAGIFAFLTSWNEYALASQITRSNSLPVGLLDYTAE
FT------IGMCALAVVMIVPALTLTFIIDRLNLDIDHGEFLVLLGSSGCGKSTLLNCIAGLLDVSDGQI
FIKDRNVTWEEPKDRGIGMVFQSYALYPQMTVEKNLSFGLKVAKIPPAEIEKRVKRASEILQIQPLLKRK
PSELSGGQRQRVAIGRALVRDVDVFLFDEPL

>K0P288_K0P281_7_1230587
-IPKDLEEAAMIDGATQFVAFRQIILPLTLPGIAATLGFVFTAAWSELLFSLMLISGAQFPVGLLSFVSK
FSVDFG---QMMAAGVLALIPACLFFLLINDVDLTVPHGTFVCMLGPSGCGKTTLLRMIAGLDLPTSGSI
GLDGEDITRVPTHKRNLGMVFQSLALFPHLTVGENIAYPLRIRGAPKEDQKKRVDELLSMIHLSGYADRP
VSKLSGGQRQRVAIARALAISPKLFLLDEPL

>K0PK57_K0PK54_3_1230587
SIPDAYYQAAKIDGASRWSVFRYIQLPKMKRVLLIAFLLRFMDSFMIYTEPFVVTGGP---GNSTTFLSI
DLVKTAIGQGPAAALSIIYFLIILLLSWIKDLNLTIADNEFIVLLGQSGCGKTTTLRAIAGLETIDEGDI
LIDSQPVQHIKAAHRDIAFVFQSFSLYPHMTVFENIAFPLRATRGNRADIEREVQAVAKTLQITHLLVKK
PSALSGGDMQRVAIGRALVRRPKAMLMDEPI

>K0PP39_K0PP44_5_1230587
-FDMNLVRAAASLGASPFHAFRTVTLPLIAPGVVSGALFAFVFSFDEVVVALFIS-GGQRTLPRQMFDGL
RDNIDPSILAMSTLLVIISVVLM------DNLNLSIAQGEFLTMLGPSGSGKTTSLMMLAGFEAPSGGNI
RIAGRSLDSVPPHRRNIGMVFQNYALFPHMTVAENLDYPLRIRKIARAERNERVRKVLDVVQMGDFAERK
PAQLSGGQQQRIALARAIVFEPDVVLMDEPL

>K0PCP5_K0PCN6_19_1230587
SLGRDIVEASGDLYATPLTTFRLIVLPQILPSILAGFLLAFTFSFDDFIIAFFVAGST--TLPIYVFASI
RRGVTPEINAIATLVLVASLLLILTARVLKQLKMEVKKGEIIALLGSSGCGKTSTLRMIAGFEPVSRGTI
SVAGRQVHMLAPVRRNVAMAFEGYSLYPPLTVRENIAFALKASKLSQSVVEEKVASIAKLLEIEDIL---
-SSISGGQQQRASLGRALIRDADLHLLDEPM

>K0PKR0_K0PKS1_11_1230587
-IDERVELAAQSLGASPATVFHRVTLPLALPGVLSGAVLAFATSLDEVVLTLFVAGPQR-TLARQMFSSI
RENISPAIAAAAFLFIAATIFFGLVVVLSKDINLEIEEGGFLVLVGPSGCGKSTLLNTIAGLEPITSGDI
AINGRSVSGLHPSKRDIAMVFQSYALYPNMTVAGNIAFGMEIRGVPKEEREKAIKQVADMLQIGHLLDRK
PSQLSGGQRQRVAMGRALVRNPQVFLFDEPL

>K0PDI5_K0PDJ2_7_1230587
-ISADVEYAYRIAGHSWFSTFRKIALPLAGPGIAAAGLLAFIFAWNNFVFALVLASAKQVTVGALAFVTA
SGIQYG---QIAAAIVLSITPTLALALYASDINLTVPKGAFVALLGPSGCGKTTCLRMIGGFEQPSEGMV
YIGGQPMNGVPAYRRPVNMVFQQYALFPHLDVEQNVAYGLKRPRIPAAEITRRAQEALEMVRLGGFGKRR
IHEMSGGQQQRVALARAIVNKPKVLLLDEPL

>K0P5H5_K0P5F9_16_1230587
SLPTQPFEAAALDGVPRSFVFFRITLPMLTPYILTATLFRLLDSIQQFDIIYAMTQGP--GDTLTVFQVE
AYLNFFQSTGRSAALLIILWAITYAL---RDLSFEIADGEFFVLLGETGAGKTTTLRLIAGLEKPTGGQI
FIDGEDVADWGAAERDVALVLQQYSLYPRYTVRENLEFPLKIRRVEPVEINERVARVARTLRIEHLLDRK
TDRLSGGEMQRVSIGRAIVRKPRLFLMDEPL

>K0P796_K0P8A9_13_1230587
NIDKSIYEVARIDGVPAWARFTHLTIPLLKPVILFTTVISTIGTLQLFDEVYNLTEGGG-PSNATLTLSL
YIYNLTFRFAATVSYVIVVLVALL-----HGIDLDIKEGEFVVFVGPSGCGKSTLLRMIAGLEEITGGDM
FIDGERVNDVPPSKRGIAMVFQSYALYPHMTVYDNMAFGMRIARESKEEIDRRVRGAADMLQLTPYLDRL
PKALSGGQRQRVAIGRAICRNPKVFLFDEPL

>K0PNH6_K0PNI3_7_1230587
SVPKELREAAKLDGCGDFQILFRLYLPLNWGITTALAIITYIMAWNAFLWPFLVTNS----EMMTVTVGI
TQVDDAFGVAVAILAAMPVALAYLL----KDIDLAIEEGTFVALVGPSGCGKSTLLRSLAGLEKISAGEM
KIAGARMNDVPPRKRDVAMVFQSYALYPHMTVEENLTYS----LRIRGVKKAEALKAAAEVATTTGLSHL
MRELSGGQRQRVAMSRAIIRHPKAFLFDEPL

>F7T1B4_F7T1B3_1_1003200
-VGPELEEAARSAGARRGQVTRHVTVPLAKYGLIGSWLLMFLIFEREYSTGVYLL-SGTETIGSMLVSLW
ASGAIDIVALSFINIVLVVIGL-------KGVSMQLRQGEVVSLLGPSGSGKTTLLRAVAGLEGPKRGRI
TIGERTVYDIPAEERNLGLVFQSYALWPHKTVFDNVAYPLKLRKVPSNEVRERVQAVLDQLGLGKLGQRH
PHALSGGQQQRVAIGRALVYSPPVILLDEPL

>F7T7A7_F7T7A6_1_1003200
TVPDELIEAARIDGAGPVRFFRDVLLPLSKTSIAALFVIQFIYGWNQYLWPLLVTTQ-----DMYPVVIG
IKRMISGGDITMATAMLAMIPPALVVILMHGIDMDVKDGEFIVIVGPSGCGKSTLMRMVAGLETVTSGEI
VIDDKVVNNLEPAERDIAMVFQNYALYPHMTVFENMAYGLKIRKFSKDEIKKRVDAAAQILELSHLLDRR
PRALSGGQRQRVAMGRAIVREPKVFLFDEPL

>F7T7V6_F7T7V7_1_1003200
ALPPDMEEAAQIDGASRLRALWEVVVPVALPGIASAAIFSFVVSWNEFFYALVLTRDAV-TLPVALMSAR
TEQGDAWEI-MASMGLFIIAPMLLISRFV---SLEIADGEFVVFLGPSGCGKTTTMRMVAGLEAPSAGEI
WIGGQDVTDALPKDRDVAMVFQNYGLYPHMTVGENIAYPLKVRGVAPSERRERARAVAEKVELAHLLDRR
PRDLSGGQRQRVALARAIVRRPQVFLMDEPL

>F7T4L9_F7T4L8_1_1003200
---LRLLEAAYDLGAKPWQAFWQITVPLSRQGVIAGAMLVFIPAVGEYVIPEMLGGA----NTLMMGRVM
WNEFFNNTDWPMASAVTCVMVLLLLVPL-RSVNLSVKRNEIFALLGSSGSGKSTLLRMLAGFEEATSGQI
LLDGEDITNVPPYRRPVNMMFQSYALFPHMTVEANVAFGLKQEGVDRAEIHDRVFEALDLVQMAGYSRR-
-NQLSGGQQQRVALARSLVKRPKLLLLDEPM

>F7SVA6_F7SVA5_1_1003200
------EQASADLGASPAATFLHVTWPLTLPGVVSGAIIVFTLAVSAYVTPALLS--G---GRVTVLSML
IFQQYSTVFGGALSMVLLVF---------DRIDLAIQQGEFVALLGPSGCGKTTLLKSIAGFLQPESGRI
LIDGQDVSRLPAHRRPLNTVFQNYALFPHMTVLENVAYGP---RRQGASKSDAAERARDALDMVGLADFG
PREMSGGQQQRVALARAIVNQPKLLLLDEPL

>F7T717_F7T718_1_1003200
-IPDSIEEASISLGVSPLMTFFKVILPAMKASIISAAILMWLTTISELSASIVAY-SG---LETMPIAIF
RQVDGGRLGYGAALVTVIVLPIIVSVKAFRDLSLHIPDGAFYTLLGPSGCGKTTLLRCIAGFYAPDGGRL
LFDQDDVTHVSAHRRDIGMVFQDYALFPDKTAFDNVAYGLRARGVARAEIKRRVDEALDKVGLAALADRY
PAQMSGGQRQRVALARALVIRPRVLLMDEPL

>F7SZL7_F7SZL6_1_1003200
-LDPTVEHAALSLNASRFQTLLRIVLPQAMPGILSGSLIVFGLSASSFAIPALLGGR----LKMVATVVY
DEFLTELNWPLGAAIAIVLLVVN------SDLNLAVEKGEFVSLLGPSGCGKTTTLQMIAGFADVTRGSI
TLDGRDITHAKPNTRGLGIVFQSYALFPHLTVADNVAFGL---KMRKVERAERQARVREALALVK-LDKH
ARELSGGQRQRVALARALVIRPPVLLLDEPL

>F7SZY9_F7SZZ1_2_1003200
TVSPSLREAAMLEGASRWQYFRRVLWPLLMPTTLFVLINALINAFRLVDHVVVMTRGPD-NASTLLLYYI
YQVGFSFWDTAYAATLTVVLLVVLAL---HGVSFTVPAGSFTVLLGPSGCGKSTTLRMIAGLDTPTSGTI
RIGDRDVTQLPPAKRRISMVFQSYALFPHLSVRENILFGLRVRREPARDYDRRLQRVASLLGLVHLLDRK
PSQLSGGQQQRVALGRAVISEAPVCLMDEPL

>F7T6T9_F7T6T8_1_1003200
AIPDAYYQAARIDGASRLAVFRYIQLPKMRGVLMIAVLLRFMDSFMIYTEPFVLTGGP---GNATTFLSQ
YLTQKAVGQ---AFSIIYFLIILLLCFIL--LKFTFRDGGAYALLGPSGCGKTTLLNCVSGLLRPSHGRI
LFDGQDVTNRTPQARNIAQVFQFPVVYDTMTVAENLAFPLRNRGVPARQIRERVGRIAEMLEMSQVLDRR
ASGLTADAKQKISLGRGLVRNDSAVLFDEPL

>F7SVF1_F7SVF2_1_1003200
QINVSLEEAAQSLGATRMRTIRRVVVPLMAGGMLAGFVTSFVTAAVELSATIMLVTK----SQAPMSYGI
YLYMQSAAGALGVLAVAAVAIGTYVSHLLKDVNISIEPGEFFALLGPSGSGKSTLLRLIAGFNRQDAGQL
LVDGKDISAIPPWNRNIGMVFQNYALWPHMTVWDNVAFGLVERRLPREQIRAKVEAALELVGLSQYARRR
PNQLSGGQQQRVALARTIVIEPQVLLLDEPL

>F7SZN2_F7SZN1_1_1003200
-INPSTEAAALSLGASQFTVIRRVIVPQVMPGILSGSIMVFAMAASSFATPAIIGGR----LKNVATAAY
DEFLNTLNWPLGAALAVVLLVATVVVLLSEDLSLSVERGEFISLLGPSGCGKTTTLQMIAGFVEPSGGSI
VLDGRDVSRTPANKRGLGMVFQNYALFPHMTAAENVSFGLEMQRVGKEERQARVADALKLVGLSHLADRH
PARMSGGQQQRVALARALVIRPSVLLLDEPL

>F7T438_F7T437_1_1003200
ALDPEFEAASASLKVPRLTTFLRVTLPMCLPAALDVARYLFVSAMTTVSAVVFLYSP----STVLAAVAV
LNMDDAGFIGPAAAMCSVIMASSAVAALLSDVSLDIRAGELVCLLGPSGCGKTTLLRAIAGLERQDSGTI
LLSGRDISHAEPQERDYGILFQSYALFPNLTVAQNVAYGLSGKRAHRKHVADRVEEMLTLVGLAGASHKY
PGQISGGQQQRVALARALAPSPSLLLLDEPM

>H0RQ97_H0RQ99_2_115808
SIPRDLEYAAANLGASGARVFWRVILPLSGPGVAAGSILVFVLCMNTYATAVLLGGP----RFKMMAPAV
YDQFVRGNNPMGAALAFMLLAV-------EGLDLSVNQGELVALLGPSGCGKTTTLRMVAGFLPPTSGRV
LFDREDVTQLPAYKRSTGMVFQSYALFPHMSAADNVGFGLEMRGLNAAERKTKIDEALKLVRLSHLADRL
PRQLSGGQQQRVALARALVINPRIFLLDEPL

>H0RP48_H0RP46_2_115808
EIPREYEEAAMVDGYTRLQAFFKVVLPQATTGIVATAIFCLIFAWNEYAFAVLLTSGA---QTAPPFIPI
IIGEGGQDWAVAAGTTLFLIPIVVFTVVL-GTSFTIADGEFFCLLGPSGCGKTTTLRMIAGLELPTSGTI
SLGGEDVTFRRARERDIAMVFQLFALYPHMNVRKNIAFPLVSMGVPRAEIKRRVEEAARILRIDHLIDRP
VSGLSSGDRQRVALGRAIVREPKAFLMDEPL

>H0S2E3_H0S2E4_1_115808
RLDPQVENAALSLGAGSLTVVRRIVLPQIMPGVLSGAIIVFSLSASAFATPAIIG------GRRLKVAAT
LAYDEFLNTLGAAVAVLLLIALVLIVVGSEEFSLAVTKGEFISFLGPSGCGKTTTLQMIAGFLDPSHGTI
ELEGKDLVAVPPAKRGLGIVFQSYALFPHMTAAENVAFGLEMRNVARNEREERARAALTLVGLAGYEDRH
PRRMSGGQQQRVALARALVIRPSVLLLDEPL

>H0RQ26_H0RQ24_2_115808
-----LEEAAQNLGASPTRTFFEVTLPLVKPGVMAGGIFAFIVSFDQFPVSLFLV-AG---SETLPITLF
NYLKFDLDGTIGAASVVSILLSFIVVIALDTVAMDIRPGEFFSLLGPSGCGKTTTLRMIAGFDSPSTGEI
RLDGADITHVPAHKRDMAMVFQNYALFPHRTVAENVDFGLRMRKVDKATIAAKVKAALAMVELSGMEDRR
PAQLSGGQQQRVALARAIVISPRVLLCDEPL

>H0RY20_H0RY21_1_115808
-LEPALEEAAADLGATPRETFWLVTFPMSLPGVGAGALLCFIPIVGEFVIPDLLAGS----RSLMIGQTL
WLEFFTNKDPVASSIAVVLLAVLLLPLLLDGVSLDIRAGEFFALLGPSGCGKTTLLRMLAGFEAPDEGRI
LLSGEDIGEVLPHERPVNMMFQNYALFPHLNVRDNIAFGLKRAGMPRAEIATRVAEMVALVRLEGLEKRK
PDQLSGGQRQRVALARSLARRPQVLLLDEPM

>H0S329_H0S330_1_115808
SIPKELDEAAIIDGASWLQTLTRIFIPVALPGLIAATIFAFTVSWAQFLYPLVFTTSDQLPVG-IVTTLI
KGDVFNWGQ-IMTGALLGAAPPLIIY---RGIDLDIADHEFVVLVGPSGCGKSTTLRMIAGLEDISDGDI
AIGGDVVNDVPPKDRDIAMVFQNYALYPHMTVAENMSFGLRLKHYPKAEIKSRVAEAARMLDIADLVDRK
-KQLSGGQRQRVAMGRAIVRNPKVFLFDEPL

>H0RQ92_H0RQ93_1_115808
-LDPMVEAAAWTLGASRFTALRRVVLPQVTMGVLSGSLVVFGLSASAFAIPALLGGR----LKMAATLVY
DEYMHELNWPLGAAIAILVLVINLVIMLASDVTLSVAKGEFISLLGPSGCGKTTTLQMIAGLVEPTAGRI
TLDGRDITHEKPDRRGLGIVFQSYALFPHMTVAQNVSFGLEMRKVPRAERDTRVRQALALVQLAALADRY
PRQLSGGQRQRVAVARALVIDPPVLLLDEPL

>H0RU74_H0RU72_2_115808
TVSPSLYEAATLDGATSWQRFRYITYPLLTPIIAVVMTFSVLFTFTDFQLIWALTRGP---VNATHLMAT
LSYQRGIISIPFLMAAIAI----------HGVTIPIEDGEFVVLVGPSGCGKSTLLRMLAGLENITSGTI
SIGERVVNNVQPKERDIAMVFQNYALYPHMTVADNMGFS----LKLRGARPEDIKKGVARAAEILALTPL
LRQLSGGQRQRVAMGRAIVRDPQVFLFDEPL

>H0RP10_H0RP11_1_115808
AVPPALEEAATCLGSGAAQVLANVIIPVMSPILVSVFFFLFMRSMVTLSAVIFLVTP----LGMAAVSVM
RLDEAGFVSQAAAFSTCIMAVVCASAL--DRISLKVEGSEFVCLLGPSGCGKTTLLRIIAGLLTQDSGRL
LLDGKDLSAVPARERGFGIVFQSYSLFPNMTVAENIGYGMRIRKVERSRIAARVAELLELIKLPHLADRL
PYQLSGGQQQRVALARAVAVDPRLILLDEPL

>H0RVT4_H0RVT5_1_115808
EIPKDILEAARMDGATIGRELIYVLTPMAIPGLASTLLLNLILAWNEAFWTLNLSTL-----AAPLTTFI
ASYSSPEGLRLSAASTLAIAPILIIGWFSKGADLDIPDGAFVVFVGPSGCGKTTLLRLIAGLEDVSGGRI
LIDGNNVVDVPPAKRGLSMVFQSYALYPHMSVRGNIAFGLKMAGLPKAEINQKVEAAAATLNLTPYLDRK
PRELSGGQRQRVAIGRAIVREPKAFLFDEPL

>H0S533_H0S532_1_115808
------EEAAISLGASGLQTFFRVTLPNIKWGVLYGVLLCNARAMGEFGAVSVVSGHRGETNTMPLLVEI
LYNEYQ---VASFAIASLLAMLALITLIADGVDLKVASGELLALLGPSGSGKTTLLRIIAGLEWPDAGEI
LFDGENALDRGARERHVGFVFQHYALFRHMSVFENVAFGLRVQPRRIRKSEAQVKELLDLVQLDW----L
ASQLSGGQRQRIALARALAIEPRILLLDEPF

>H0RRH7_H0RRH8_1_115808
-ISPDIEHAYRLAGHSWREAFTRIAVPLAGPGIAAAGLLSFIFCWNNFVFALILASAKQVTVGALAFVTA
SGIQYG---QIAAAIVLSVTPTLLLALYAKGVSLTVEPGEIVAVFGPSGSGKTVLLRMIAGMFEPDAGDI
LVGGRSIVDAPPEQRGIGMAFQNFALFPHMTARDNIASGL--RAGGAADVTAKVAAMSRLLKIEH----V
LRELSNGQKQRTALARALIGNPEVLLLDDPL

>H0RZ07_H0RZ06_1_115808
SIPDAYYQAAQIDGASRWAVFTAIQLPKMHRVLLIAVLLRFMDSFMIYTEPFVVTGGP---GNSTTFISI
ELVKIALGQALSLVYNLIILIVCWVFYTIKPVTMTWRQGGAYALLGPSGCGKTTLLNLISGILTPSHGKI
LFDGTDITQRSTRERNIAQVFQFPVIYDTMTVGENLAFPLKNRGVPKAEIDKRVAEIARLLDLTPDLNRK
ATRLTADAKQKISLGRGLVRSDAAVLFDEPL

>H0RS17_H0RS15_2_115808
---IRLEQAAASLGAAPPTVLFSVTLPIALPGIISGALFAFATSLDEVVLTLFVAGPQR-TLARQMFATI
RENISPAIVSAAAVFIVGTIVLSLAMLAIDHLDLDITRGEFIALLGPSGSGKTTLLMMLAGFEQPTSGTI
AVDGVRVDGLPPHKRNMGVVFQNYALFPHMSVRDNIAFPLKMRNAPKAEIATRVARVLDMVKLSAMAERK
PAQLSGGQQQRVALARALVFEPQVVLMDEPL

>H0S2K9_H0S2L1_2_115808
-IDKRLIEAAYDAGASGWQTLVNIVIPLSKPGIVIGSIFVITIVMGDFVTIGVMGGQIA-SAGKIIEARL
SALQFPAAANAVILLGITIIIISALTRIVDAIDLRIPAGSYCCLLGPSGCGKTSTLRMIAGHESATSGDI
IVGAKNVTELPPAGRGTAMMFQSYALFPHLSVIDNVAFAL---KMKGVSKPERHAKARELLELVD-MQSY
AAQLSGGQQQRVALARALITSPQILLLDEPL

>H0S0P2_H0S0P1_1_115808
TIPDELLEASRIDGAGPLRFFWDTLLPLSMTTVAALFVIQFIYGWNQYLWPLLITTK----DSMQTIVIG
IKKMLTTTDLAMATAVLAMLPPVAVVVFMKGIDFEVGDGQFCVLVGPSGCGKSTLLRMVAGLETISSGEI
DIGGRIVNAIEPAERDIAMVFQNYALYPHMSVYNNMAYGLRNRRVPEAEIKARVEDAARILELGSMLERK
PRQLSGGQRQRVAMGRAIVRQPKVFLFDEPL

>C8M998_C8M995_3_553581
TIPKELDESAKIDGAGHMRIFLQIMLPLAKPILAVVALFNFMGPFMDFILPKILLRSE--KFTLAVGLFN
FINDKYANNTVFAAGAIMIAVIAIVFLFLKDFNLHITDKEFIVFVGPSGCGKSTTLRMVAGLESITSGDF
YIDGERMNDVEPKNRDIAMVFQNYALYPHMTVFENMAFGLKLRKVNKKEIEQKVNEAAEILGLTEYLGRK
PKALSGGQRQRVALGRAIVRDAKVFLMDEPL

>C8M6M9_C8M6N0_1_553581
AIPNNLLQASSDLGASPFYTFRKVIMPLTKEGVMTGIQVTFIPSLSLFMITRLIAGNV---IN--IGTAI
EEQFLTIQNGMGSTIAIFLIVFMAFILIIDDIDIDIESGYFYTLLGPSGCGKTTILKLIAGFEYPDSGEV
IYQNKPIGNLPPNKRKVNTVFQDYALFPHLNVYDNIAFGLKLKKLSKTEIDQKVTEALKLVKLSGYEKRN
INEMSGGQKQRVAIARAIVNEPEILLLDES-

>I4N6I8_I4N6I9_1_1179778
-IPRDILEAARLDGATLLQEMIRVLLPISKGGLASTLLLSLILCWNEAFWSLNLTSSA---APLTALIAS
YSSPEG--LKLSAVSTLACAPILIFGWISKGIDLQVNDKEFVVFVGPSGCGKSTLLRLIAGLEEVTSGTI
ELDGRDITEVSPAKRDLAMVFQTYALYPHMTVRKNMSFALDLAGADKQEVQRKVGEAARILELEPLLERK
PRQLSGGQRQRVAIGRAIVRNPRIFLFDEPL

>I4MY76_I4MY77_1_1179778
--DQSIEDAAVICGASRLQAIFKVTFPGIRPGMVAGGLFAFLVSWDEVVLSVMMASP----LQTLPVKTT
LRQDLT---PVIAVASTLLIALSVLVMVIDNISLDIQDGEFLTFLGSSGSGKSTTLSMLAGFETPSSGEI
LVNGQSLVNVPPHKRDIGMVFQRYSLFPHLSVRDNIGFPLSIRKHSTAEVNKRVDAMLKLVQLESFAHRR
PSQMSGGQQQRVAIARALVYEPRILLMDEPL

>I4NAI9_I4NAI8_1_1179778
--DESLLEAASDLGSSTFNSFWKITIPLSKNGIIAGCMLVFIPVVGEFVIPELLGGP----ETLMIGRVL
WQEFFNNRDWPVASALAVVMLAILIVPILDDVSLQINKGEIFALLGGSGSGKSTLLRMLAGFERPTEGRI
YLDGVDITDMPPYERPINMMFQSYALFPHMTVAQNIAFGLKQDKIPSSEIDARVAEMLKLVQMSQYAKRK
PHQLSGGQRQRVALARSLAKRPKLLLLDEPM

>I4N8Z6_I4N8Z5_1_1179778
---RDLMDAAHLLGASTFKAALLVVLPNLRKGLLVALLLSFSFLFGEFVFANLLV--G---TRYETLQVY
LNNMRNSSGHFNSALVISYFLFVLVLTWASDINFTISRGEFVTLLGPSGCGKSTLLRCIAGLTPVNSGRI
LLDGHDLVPLSPQKRDIGMVFQSYALFPNMTVQQNVAFGLRMQKVGKAQSQQRVDEVLRMVELQDLASRY
PHQLSGGQCQRVALARSLVTRPRLLLLDEPL

>I4NB99_I4NB96_3_1179778
--NHNLVRAAASLGASPLIAFRRVTLPLIAPGVISGALFAFATSFDEVVVTLFLAGPQA-TLPRQMFSGI
RENLSPTIAAAATLLIAFSVVLLLTL---KDLNLDIRKGEFLTLLGPSGSGKTTSLMMLAGFETPTAGEI
LLAGRSINNVPPHKRDIGMVFQNYALFPHMTVAENLAFPLSVRGLSKTDVGERVKRVLDMVQLGKFAQRY
PAQLSGGQQQRVALARALVFEPQLVLMDEPL

>I4NAL5_I4NAL4_1_1179778
QLDGEFEAAALSLKAPLYRHYLRVTVPICLPALLDIIRYLFVSAMTTVSAAIFLYSP----DTILAAVAV
LNMDDAGNVGGAAAMSTLILLTSAAVSLLNEVSLDVAAGELVCLLGPSGCGKTTLLRCIAGLERQDRGQL
YIGDRDISSLPPQARDYGILFQSYALFPNLSVEANIAYGL--SGQSRDQVRKRVGDMLELVGLLGSEKKF
PGQLSGGQQQRVALARALAPAPSLLLLDEPM

>I4N6F8_I4N6F9_1_1179778
------LEVAATLRASPWDCFFSVVVPLARPGFVTASILGFAHTVGEFGVVLMIGGNP---DKTRVVSVQ
IYDHVEAMELAGAMLVFSFLV---------DVDLQLPGRGVSALFGQSGSGKTTCLRCLAGLERASHAYI
EVNGQVWQDLPPHQRPLGYVFQEASLFAHLNVQRNLEFGW--RRIRATQRKVQLDQACTLLGIGHLLTRM
PTHLSGGERQRVGIARALLSSPGLLLMDEPL

>I4NAA7_I4NAA8_1_1179778
-----EEEAARLLGANGWQMFWHVTVPNIKWGLIYGVVLCTARAMGEFGAVSVVS--GHGVTNTLPLHVI
LYNEYNHVAFAVASLLLIMALFILLL---NSINLDIQSGELVALLGPSGCGKTTLLRIIAGLETPDDGSI
VFHGEDVSGTDVRNRNVGFVFQHYALFRHMTVFDNVAFGLRKPKGERPNETRIAEKVHELLNMVQ-LDWL
SEQLSGGQRQRIALARALAVEPKVLLLDEPF

>I4N2L9_I4N2L7_2_1179778
-LDKRLLEASADLGASALQSFVRVTLPLSAPGIITGVMLVFILLMGEFLIPAILGGGVF-FVGNALVLFL
QSRNWPFGSALAMTLVAMMLVII------DGLNFSVRRGSFHSFLGGSGCGKTTTLRMIAGFEQPSAGQV
RLAGQDVAGVPAFQRPVNMVFQHYALFPHMTVAQNVAYGLRTPRPDKASQ--QADEALEMVRLTGLGQRK
PSELSGGQQQRVALARALVNKPTVLLLDEPL

>I4N839_I4N840_1_1179778
SVPDALVKAARLDGAGFFTIFNKILLPMSIPIVMVCLIWQFTQIWNDFLFGVVFAS-G---DAQPITVAL
NNLVNTSTGVDMAAAMIAGLPTLLVYIMAKDIQLKIDSGEFLILVGPSGCGKSTLMNCIAGLENITGGAI
LVDNADISGMSPKDRDIAMVFQSYALYPTMTVRENIAFGLKIRKMSAAAIEEEVARVSKLLQIEHLLNRK
PGQLSGGQQQRVAMGRALARRPKIYLFDEPL

>I4N8H9_I4N8I0_1_1179778
-LPPSLLQASADLGAKPRQTFLQVVLPLSVPGIAAGSIFTFSLTLGDFIVPQLVG-P----PGYFIGSMV
YAQQGAIGNPMAAAFTLV-----------DRVSIDIQDGEFFSMLGPSGSGKTTCLRLIAGFEQPSEGSI
RIHGAEAAGLPPYQRDVNTVFQDYALFPHMNVLDNVAYGLKVKGVGKQERLQRAEEALAMVALGGYGQRK
PVQLSGGQRQRVALARALVNRPRVLLLDEPL

>C7Y152_C7Y151_1_575606
NIDPNYYILADMYGASEREKFWRITMPQLVPTLAFLLTMNIIGAFKIYTSVYALFNGA--GIGNSATTAV
FYIYNKFQMGVAMAATVVLFLIILLTTFLKNVSFSVKKGDLVCLLGPSGCGKTTILNMLAGLLNPTSGEI
LFDGKNVVNVEPKDREIGYVFQNYALYPHMTVLQNVMFPL--TVGKTKRPKEEAEKIAKKYMALTQITDL
AGNLSGGQQQRVAIARALVGEPKILLMDEPL

>C7Y0A7_C7Y0B1_4_575606
TIPRAIDEAAEIDGATKWQVFWNIGLPLSRPMIVYTALTAFIGPWVDFIFSGIILSTG--NAKTYTIAYG
LYNMVHNSKQFIAGCVIIAIPITILFIFM-DFDLHIKNQEFIVFVGPSGCGKSTTLRMIAGLEDISKGTL
EIGGKVMNDVAPKDRNIAMVFQNYALYPHMSVYDNMAFGLKLRHYSKEEIDKKVKSAAEVLGLAHLLDRK
PAALSGGQRQRVALGRAIVRDAPIFLMDEPL

>C7Y249_C7Y248_1_575606
SIPESLDEAAEIDGASKWITYFKIAFPLMKPMHATTLIVNAMWFWNDFMLPLLILNK----DNRMWTLPL
FQYNYTGQYPSFASYVVGIITITIVYMIFTDFNLHINDHEFIVFVGPSGCGKSTTLRMIAGLEEISKGTL
KIGGKVMNDIAPKDRQIAMVFQNYALYPHMSVYDNMAFGLKLRHYSKEEIDKKVKSAAEVLGLAHLLDRK
PAALSGGQRQRVALGRAIVRDAPIFLMDEPL

>C7XYR8_C7XYR9_1_575606
EIDPALINAANDLGASKWQTFRYIIWPLSLPGVESGVQAIFIPSLSLFMLTRLIGGN-----VITLGTAI
EEYFTTTMNSMGSTIGVILIVMMVAVMVMKDINLEIESGKFYSLLGPSGSGKTTILRIIAGFTEATSGQI
LFDGQDITNLDASKRHLNTVFQNYALFPHLDVYENVAFALKLKKRPESEIKQAVKEALHTVRLDGYANRE
ISELSGGQQQRVAIARAIINKPKVLLLDES-

>G2TAY6_G2TAY5_1_1036743
-VDRGLESAARTLGAGPLRTFFTVTLPLVAPGILTGVILGFARCLGEFGATITFVSNP---GQTRTLPLA
LYTQTQ-IPGEVAAGRLCLISITVA----------FRAGKVTALFGRSGAGKTSVISMVAGLSRPDGGRI
VVDDRVLFDLAPEKRRVGYVFQEGRLFPHLTVRQNLAFGM--NRVPAAERYVGEDDVVDLLGISALLDRR
PAKLSGGEKQRVAIGRALLASPRILLMDEPL

>G2T9Y2_G2T9Y3_1_1036743
LLPRDVVDAARDLGASRLQAWWEVELPLAMPGILIGTLLTFVLAVGAVAESKIMGGQ----LIVITHDIE
IAFTYSQNWGSALAVLLTLIIGGLTLFALDTIDLTVREGEFFTIVGPSGSGKTTLLRMLAGMDRPTAGDI
VLRGVSISSLPPNKRPTCLVFQSLALFPHKSVGQNIEFPLKMRKVGAEARRERAEELMRMVRLPE---SY
YMKCSGGERQRVALARAFAYDPEILLFDEPL

>G2TGJ9_G2TGK0_1_1036743
TVPDELVRAATIDGAGFFRIFFSILLPMSPPIIVVTIIWQFTQIYNDFLFGVSFTVSGQVALNNLVASST
GVKEYNVDMAAAILTALPTLVV---YAVAKGIDLDLDDGEFLVLVGPSGCGKSTLLNIIAGLETPSEGEV
VIGGAVVNDVAPRDRDIAMVFQSYALYPTMTVRENITFGLRMRGVAKPERERAVAKVATMLQIGPLLDRK
PGQLSGGQRQRVAMGRALVRDPQIFLFDEPL

>G2TBE6_G2TBE7_1_1036743
QIDPALEEAARVAGAGPMARFFAIVLPLAAPAAAAGGLLVFLAAFNELTVSALLWSAGHETLGVMVFSLT
DEGNSNAAAAVSVIAVLATLAVALAATVFDRVSLTLEPGTFLALLGPSGCGKTTLLRLIAGFDRPDGGTI
TLGGIVASDVPPERRGVGMVFQSYALWPHMTVAENVAYALKIRGVARAERARIVQRCLDQVGLGTLGGRL
PAALSGGQRQRVALARCLAMNPAILLLDEPL

>G2TBX4_G2TBX6_2_1036743
--DMNLARAAASLGADQVTTFRRVILPLIAPGVASGALFAFATSFDEVVVVLLVAGPQR-TLPREMFSGI
RENISPTITAVATVLILFSTLLLIALEA-RDLDLDIRRGEFLTLLGPSGSGKTTSLMMLAGFEVPTQGDI
LLAGRSVRDTPPHKRDIGMVFQNYALFPHMTVAENVAFPLSVRGMLKSDQRDRALRALAMVRLENLGNRR
PAQLSGGQQQRVALARALVFEPTLVLMDEPL

>G2TDQ0_G2TDQ1_1_1036743
-LDPSLLEAAHDLGCRPWKAFLTITLPLSVPGIIAGSMLVFIPSVGEFVIPELLG--G---ADTFMIGRV
LWNEFFLNRVASAVAVAMLLMLVVPIMIF-GVSLDVFEGEFLCLLGGSGCGKTTLLRMMAGFEQPTSGRI
LIDGRDMTGVPPYDRPVNMMFQSYALFPHMSVEQNIAFGLKQDGMPKAEREARVAEMLSLVQLERFAKRK
PHQLSGGQRQRVALARSLAKHPRVLLLDEPL

>G2TDD1_G2TDD2_1_1036743
----DDEEAALSLGATGWQTFMRVTLPNIKWGLLYGVLLCNARAMGEFGAVSVVSGIG---LTNTMPLHV
EILYNEYS-AAAFAVASLLAVLALVTLVLAGVDLAVASGELVALLGPSGSGKTTLLRIIAGLEFPDGGRV
LFDGEDASALPVRDRHVGFVFQQYALFRHMTVLENVAFGLRGTRPSDGEIDRRVRDLLTLVQLEGLEGRY
PAQLSGGQRQRVALARALAIEPGVLLLDEPF

>G2TFX4_G2TFX3_1_1036743
ALPAEPYEAARVDGASVFQRFWHITLPLMRRVILVTLLIRMIFAVKTYDLVYIMTRGP---GTATDLVSY
SIYRTAFVGQATAMAGLLLIPVLGITAYLRAINLEIADGEFMIFLGPSGCGKSTTLRMIAGLETVTSGEV
RIDGAVVNDLDPAKRDLAIVFQNYALYPHMSVRKNLAFGLRLRHIPEAEITRRIQDVGEILGLSQLLDRR
PAHLSGGQRQRVALGRALVREPKAFLLDEPL

>B9IU92_B9IU91_1_361100
QLDKRKLEAAYDLGATPVKAFWNVTVPMTMSGIATGSILVFVSSIGMFVVSDVMGGS-----VALIGNVI
QNQFLGARDPFGSALSMIVVLFSVLLIYL--LSLDIKEGEFLTILGPSGCGKTTLLRMIAGFETPTKGNL
LLDDEKINDLPPYKRHMNLVFQHYALFPHMNVEKNICFGMKMQKVPAAEQKERAEEAMRLTQLLEFRNRK
PAKLSGGQQQRVAIARAIVNNPRVLLLDEPL

>B9J3T7_B9J3T6_1_361100
NIDTSLYESASIDGASYLYKLRRVTLPMLSPTLFFIVTVTLISAFQSFGQIDILTHGPN-DATNLIVYSI
YKEAFVNHQGTASAQAMVLFVFIFIATLLKGVSVHIKKGEFFVLVGPSGCGKSTLLRMIAGLEEISSGDL
IINERVANDLEPKDRNLSMVFQNYALYPHLSVEENILFGL---KVRKVQKEERQKRLMEAIEMVG-LKEY
VGQLSGGQRQRVALARAIVSQAPICLMDEPL

>B9IWJ1_B9IWI9_2_361100
-IDDSLVQAGSIFSGNYMYIFRKIIFPLIIPGILAGWAMTFTISIRELVASLLVLPPV---ETSATFIFA
QFEQGEV--IGMAMAVVSVGLTTLCLLLLKPLQIMMKQGEFTTLLGPSGCGKTTLLRMIAGLEEPDKGEI
YFGDTCMYSTSPHERNIGMVFQDFALWPHMTVFENVAFGLK-ATKQTNQLREKVEEAIKRVRLQGMEKRY
PHELSGGQQQRVAFARAIVTKPHFILFDEPL

>B9IWM3_B9IWM8_5_361100
TIPKELDESARMDGAGHFRIFWQIIMPLAKPIVAVVALFTFIGPFTDFILASIILRTE-----NYTLAVG
LYEMVAKKFTFAAGSVLIAIPISILFLSLTDFNLHIQDKEFIVFVGPSGCGKSTTLRMVAGLEDISKGEF
SIDGKLMNDVPPKDRDIAMVFQNYALYPHMSVYDNMAFGLKLRKIPKDEIDRRVKDAAKILGLEQYLDRK
PKALSGGQRQRVALGRAIVRDAKVFLMDEPL

>B9IXY9_B9IXY5_4_361100
SIPESFYEASALEGAGRFRQFFSITLPLIWNNIRTTLTFFVISTINLSFLLVQAMTGGPVFLSYMYKQAY
TNSSYGYGM----AIGVVIFLFSFALSAISDFNLHIKDKEFIVFVGPSGCGKSTTLRMIAGLEDISDGSF
YIDGDRMNDVAPKDRNIAMVFQNYALYPHMTVYDNMAFGLKLRKLPKDEINRRVTEAAKILGLEDYLQRK
PKALSGGQRQRVALGRAIVRDAKVFLMDEPL

>D1FHR7_D1FHR8_1_520458
QVPKDLAEAAQIDGCTRWQAFWQVEFPLAGPGIASAGIFAFLTCWNEYALASQLTRSNSLPVGLLDYTAE
FT------IGMCALAVVMIVPALALTFVIHGINLEIADKEFVALVGPSGCGKSTTLRMIAGLESISGGTL
EIGGKVVNDLPPRDRNISMVFQSYALYPHMSVRENMGFSLKIAKQPQAEIDRRVNEAAAVLGLEALMDRR
PAQLSGGQRQRVAMGRAIVRNPEVFLFDEPL

>D1FHE0_D1FHE2_2_520458
EISREVEEAAATLGASRFQTIWRVLLPGLQPAIITGFALAFARGIGEYGSVIFIAGNPYEIAPLLIVIKL
EEYDYAGATALATVMLALSFAMLLFINLIHNVSLTIQSGELIALLGPSGSGKTTLLRLIAGLETPTEGMI
FFGDEDASQKSVQERNVGFVFQHYALFRHMTVADNIGFGLKGTRPSTAEIRRRALELLDLVQLSGLEKRY
PAQLSGGQRQRVALARAMAIEPRVLLLDEPF

>D1FJH5_D1FJH6_1_520458
-MDYSLIEAAQDLGCTPFAAFWKITFPLSLAGVLAGCFLVFIPAVGEFVIPDLLGGS-----TLMIGKTI
WSEFFSNRDVSSAVAVVLLVLLIVPIVIFDNLSLNVFNREFFALLGASGCGKTTLMRMLAGFEEPTSGRI
TLDGQDMRGIPPYKRPVNMMFQSYALFPHMTVEKNIAFGLKQDGMAKSEIDARVAEMLKLVKLEQYGKRK
PHQLSGGQRQRVALARSVAKRPKVLLLDEPL

>D1FE23_D1FE22_1_520458
AIPRELYSAAEVDGVKSWERFRLVTWPLLGPTTLFVTTISIINAVKVFETVKTLTEG----GPNKASEVL
LWTIYQEGFYASAMTVIFLAVLVIL----DGISIEAAEGEFIALVGPSGCGKSTLLRILAGLDHADEGSV
ELAGCNITGAHPADRNIAMVFQSYALYPHLTAAQNIAVPLAGQRDKRAAIQKQVRATAASLKIDHLLDRK
PGQMSGGQRQRVALARALVRQPGAFLMDEPL

>D1FDR5_D1FDR4_1_520458
-LDRGLEEAARTLGASRFTAFFTVILPPLLPGILAGAVLGFAKALGEFGATITFVSNG--ETQTLSLAIY
TLLQTPSGD----------------------------EGGVTALFGHSGAGKTTLLKMIAGTLRPENGRI
AVGDFTLFDLPPEKRRIGYVFQDARLFAYMSVKRNLTYAR---WAGHRQATRSFDEVVALLGIGHLLDRR
PSTLSGGERQRVAIGRALLSDPALLLLDEPL

>D1FC82_D1FC81_1_520458
-IPGELVEAARIDNAGPFRFMRDILLPLSKTNIAALFVILFIYGWTQYLWPLLVTNDK---MNTIIIGLR
RMVDWADASYVMVTAILAIIPPILVVVLMKGVSLEIADGEFVVLVGPSGCGKSTLLRMIAGLESITSGTI
SIGERVVNNVEPAERDIAMVFQNYALYPHMTVRENLAYGLKNRKTPKEEIERRIAKAAKALEIEQFLERK
PRQLSGGQRQRVAMGRAIVREPAAFLFDEPL

>D1FC00_D1FC03_3_520458
SIPDDLYEASSLEGASLWQQFREITFPLLKPFVNIAIVLNTIYVFNSFPIIWVMTQGP---ANSTDILVT
HLYKLAFRL----AVSLIMLAILLVFTVIDRIDLEIHSGEFLVLVGPSGCGKSTLLRMVAGLEPISGGDL
VIGGERANELPPQKRNIAMVFQSYALFPHMTARENIGFGPRIRGEKAAETAAKVDHAASILNL----HSY
LRQLSGGQRQRVAMGRAIVREPSVFLFDEPL

>D1FBU1_D1FBT9_2_520458
QVDPKVEAAARVFGANTFQLFRYVLLPMLLPGILAALLLVLVRTVAMFELTFLTA-G----TSQTLVVAL
YYSVFASGVAVIYMITTLIWLLLA-----KSITLSISKGEFIALLGPSGCGKSTALNCIAGLLATTGGGI
YIDEKRIDTLKPEDRGFGMVFQNYALFPHMSVRENVGFGLKMRGTPKSEIRKRVDEAIGMVRLNGQEEKL
PGQLSGGQQQRVAIARAIVIEPPLVLMDEPL

>D1FC53_D1FC54_1_520458
AFPTELVRAAQIDGASFFQIFWRILLPSSGPIIVVSVIWQFTNIWNDFLFGASFS--G---AHSTPMTVA
LNNLVSSSTVHFAGAILAALPTLIVYIVSKDINIEIDEGGFLVLVGPSGCGKSTLLNTIAGLEPITSGDI
AINGKSVSNLHPSQRDIAMVFQSYALYPNMTVAGNIAFGMEIRKVPKPERDKAIQQVADMLQIGHLLDRK
PSQLSGGQRQRVAMGRALVRNPQVFLFDEPL

>D1FB05_D1FB04_1_520458
NVPKDYGRAAAILGAGPMRTFFEVIFPLTLPGVIGGMILTFLTALGYFITPSLLGSP-----KEMMIATL
ISQQLRETLPFAAALVGVLTVLVTVVTLLDGLDMQIAPGEFLALLGPSGSGKSTILMLLAGFERPDNGRI
LFGNNDYTRVPPHRRNIGMVFQHYTLFPNMSVLDNVAFPLKTRGMERSQ---RAREALARVRLADFADRS
PKQLSGGQQQRVALARSIVYSPRVLLMDEPL

>D1FD53_D1FD55_2_520458
-IDRRLELAAESLGAAPLTVFRKITLPLAMPGIASGGVLAFATSLDEVVLTLFVAGPQR-TLARQMFSTI
RENISPAIA-----AAAFLFISGT-----DGLNLDIERGEFVSLLGPSGSGKTTLLMMLAGFENPSSGTI
HVDGKSINSVPSYKRNMGVVFQNYALFPHMTVAENIAFPLQMRGVGKAQAAEKVARVLDMVQLSAMSERK
PSQLSGGQQQRVALARALVFEPHVVLMDEPL

>D1FCM0_D1FCL8_2_520458
TVSDDLKNAGRIDGMSEYAIFFKLVLPLIRPAMATVAVFTMIPIWNDLWFPLILAPSAT-KTVTLGAQLF
IGQFVTNWNAVLAALSLAMFPILILYVLFKDINLEVNDGEFIIFVGPSGCGKSTLLRSIAGLEDVSAGQV
LINGEDVTVTPPSRRGIAMVFQSYALYPHLTVKANMGLGLKQAGAPKDEIEGRVAKASAMLALEPYLARR
PAELSGGQRQRVAIGRALVRNPELFLFDEPL

>D1FD73_D1FD71_2_520458
-MPSDIYEAARIDGVHPLKVFWRVTLPLIRPALMVAIIFHMLDALRIFDLIYVLTPNA---QTKTMSVYA
RENLFDFDKAASTMLFLIIAGITVL----KGVDMDIRPGEFMVFVGPSGCGKSTLLRLIAGLEEITSGTL
SIDGTVVNSFNPSRRGIAMVFQSYALYPHMTVYENMAFGMQLAGKSRQECKARIHAAAEMLQLTPYLERL
PRQLSGGQRQRVAIGRAIVRDPKVFLFDEPL

>D1FC26_D1FC27_1_520458
QLDRSLDEASLTLRAGSFRTIRKVILPLLRPAITAALVYSFVRAITSISAVIFLVSA-----QYNMATAY
IVGLVENGEGVAIAYSSMLIVVMVVVITSPNLSLTVEPGTLVTLLGPSGCGKTTTLRLLAGLEHPTSGRI
LIGGKDVTNLPANERDVSMVFQSYALFPHMTSLENVAYGLESSGFKKNEARERAEEGLKLVGLGGMGHRL
PAELSGGQQQRVAVARALVLEPQVLLLDEPL

>D1FDP2_D1FDP4_2_520458
-LKKEWREASSILGATHMQYWRMVAFPILWPSLLGTTLLLFANAFRAIATAYALTGS----LNI--VPIL
LYAQIRGDVGYALALGMIV----------HDFNLAVGKGEFVSFLGPSGCGKTTVLRMIAGFETPDNGSI
EIDGKDVVNLRPNQRNIGMVFQAYALFPNMTVAQNVSFGLRVSGKSRSEIDATVKEMLSLIRLDHLADRY
PYQMSGGQQQRVALARALATKPQVLLLDEPL

>E6WVA3_E6WVA1_2_743721
----ELEEAAATLGAGRWSTVWKVVLPAVWPAVLAGFALAFARGVGEYGSVIFIAGNPMEIAPLLITIKL
EEFDYAGANAIAVAMLLLSFALLLLINTLDDIDLEIHDGELLALLGPSGSGKTTLLRVIAGLEHADGGRI
LFGGEDASRLSVQERRVGFVFQHYALFRHMTVADNIAFGLKRDRWPAARIAARVEELLSLVQLQGLGGRY
PTQLSGGQRQRVALARALAIEPRVLLLDEPF

>E6WUC2_E6WUC3_1_743721
-LDNRLLEAAYDLGARPWKAFVRITLPLSRSGIVAGCMLVMIPTVGEFVIPEMLGGP----DTLMIGRVL
WGEFFNNRDWPAASAVAIVMLLLLLVPILDDVSLDIRKGEIFALLGGSGSGKSTLLRCLAGFEQPTKGRI
VLDGEVMNELPPYERPINMMFQSYALFPHMTVEQNIAFGLKQDGLSRDAVRKRVGEMLELVQLGKLAKRK
PHQLSGGQQQRVALARSLAKGPKLLLLDEPM

>E6WSX8_E6WSY5_7_743721
SIPDELLEAARIDGAGEWRIFFSIVLPMLKPVLVTLAIFSFMAAWNDFMWPLIVLTDEHLPVALATLSRE
HIMDVEMMMAGAVVTVIPVLLLFLLLQR-HEASFTIGDGELVVLVGPSGCGKSTLLRMVAGLEEITSGTL
RIGGRVVNDIAPRDRDIAMVFQSYALYPHMTVAENLAFGLKLRGAPRGEVERRVSSAAGMLGLEGMLDKR
PAELSGGQRQRVALGRALVREPEVFLLDEPL

>D2YT92_D2YT93_1_671076
TIPDELLEAAQLDNAGPVRFFIDILFPLSKTMMAAIFIIMFVVGWNQYLWPIMMTTDQ---YNTIVMGIK
ILNNINETSYAFAMVILAMLPPVLVVVIFKGVDLSIHQGEFIVLVGPSGCGKSSILRSIAGLESITSGEI
HLAGRRVDNEKPANRDIAMVFQNYALYPHMSVYDNLAYGLKNRGVDKQTIAAKIAKVAKTLKIEEYLDRK
PAKLSGGQRQRVAMGRAIVRDPQLFLFDEPL

>D2YTP4_D2YTP5_1_671076
-VSPSLDMAARTMGCHANQMLKRVHLPLIRRGALIAGLLVFIESMKELNAAILLRPF----NFETLATYV
YNYASDERLELAALPAILLVLVGLIP---KSLSLQVNPGEIVCLLGASGCGKTTLLKAIAGLLPLASGQL
SLNCVTLDDLPPEQRNIGMIFQDYALFPHLTVAQNVGFGL--DAMPAAQKQAKITEMLSLVHLDAFAERY
PHQLSGGQQQRVAIARALAYKPDLLLLDEPF

>D2YUA5_D2YUA6_1_671076
----TYIEAARDLGANKFQTLVRVILPLTMPGIIGGCLLVLLPALGMFYIADLLGGA----KNLLIGNVI
KSQVLNARDATSIALTLAMAIMLYA-----NLNLDVNHGEFLTILGPSGCGKTTVLRMIAGFETADQGQI
LLDDQDVTQVPAEQRHVNTVFQSYALFPHMTVFENVAFGLRMQKVPNSEIEPRVMEALRMVRLAEMAQRK
PHQLSGGQQQRIAIARAVVNKPKVLLLDES-

>D2YM88_D2YM89_1_671076
QLDKSLDEASLSLRASSLQTIRYIILPLLRPAILSTLVYSFVRAMTTVSAIIFLVTPTR-VATSYILNRV
EDGEYGIAIAYGSVLIVVMLAIILLFDLL-NLDLEIKKGSLVTLLGPSGCGKTTVLRLVAGLEKPTSGQI
FIDGEDVTERSIQQRDICMVFQSYALFPHMSLYENVAYGLKMLKLPSEEVRQRVNEALKIVDLEGMGERY
VDQISGGQQQRVALARALVLKPKVLLFDEPL

>D2YS68_D2YS64_4_671076
TIDRSLEEAAALDGATPWQAFKLVLLPLSVPILAVVFILSFIGVVGEVPVASLLLSD----NSYTLAVGM
QQYLYPQNYDFAAAAVLSALPITIVFLLAKNVDLEIQEGEFVVFVGPSGCGKSTLLRCIAGLEDITSGDL
YIGEQRMNDVEPSKRGVGMVFQSYALYPHLNLYDNMSFGLKLSKADKSEIKKRVDHAAEILQLSHLLDRQ
-KALSGGQRQRVAIGRTLVSQPNVFLLDEPL

>D2YUY3_D2YUY2_1_671076
------EEAAVILGASWWQLFRRVTLPNIKWALIYGVILTNARAVGEFGAVAVVSGNRG-ETNTLPLHVQ
LYEDYQSQAFASASLLAFIALLTLLLKALAPLSLKIEDGEMIGLLGPSGSGKTTLLRIIAGLEGADSGTI
HFRDRDVTNVHVRDRRVGFVFQNYALFRHMTVADNVAFGLQAQRPNPAEIQRRVKQLLEIVQLGHLAHRY
PEQLSGGQKQRIALARALATQPEVLLLDEPF

>D2YV92_D2YV93_1_671076
SVDQKLEQAARTLGASPLRVFFTITLPLTLPGILTGVMLAFARSLGEFATISFVSNIG---ETQTIPLAM
FTFLETPGS---------------------DVDLRLPASGICAIFGRSGAGKTSLINLISGLTTPEYGEI
HLAGRTLFSLPIERRKIGYVFQDARLFPHYTVRGNLNY------GVTQADPDYFASVTRLLALEPLLDRH
PRDLSGGEKQRVAIGRALLSKPDLLLMDEPL

>D2YKK6_D2YKK8_2_671076
TMPKEILDSARVDGLNELQIFFRIGLPMMRSPLMTVAIMVIVAAWNNFMLPLIALQTDKQIITLVLRSLN
GATATPWNLTGSFLAMFPLLVIFVL----SDASFDIEKGEFVILLGPSGCGKSTLLRMIAGLEKITNGEL
FIDQRCVNNDLPKDRDIAMVFQSYALYPHMTVFDNMALS----LKIRKINNTQIDSMVRDIADMLHLTPF
LDQLSGGQRQRVALGRAIVRRPKVFLFDEPL

>E6FES9_E6FET0_1_749494
QMDSELLAVAQTLGFSESRYFRKIALPLSMNGLLAGGVLAFARGLGEFGATTMLAGNA---GKTRTLPLA
IYSAVASGDRLANQYVVIMLLLCLIILFF--------KTQTTGILGASGCGKSMLLKCIAGVETADKGQI
VLNDQVLFDLSPQQRKIGLLFQQYALFPHLSVVENLT--------CVTKDLQLVTQLLASFHLTKVQQQY
PSQLSGGQRQRVAFARMLAAQPAYLLLDEPF

>E6FE85_E6FE86_1_749494
QLDYSMEEVAWTLGCTRLRAFIQIVLPNVSSGIFAAFMLAFVNSFNNVP-VSMFLSGG---VTMLPTSLL
SYMEYNYDPTVSAISVLLMLL--------KDLNISMEKGELVSLLGPSGCGKTTTLRVIAGLIKPNDGQF
FVDQEELTKVPVHKRNFGMVFQSYALFPHLTIAENVAFGLKLRKESKQTMDQKVAEMLKVCGLESLGDRY
PKQLSGGQRQRVALARALIIEPKLLLLDEPL

>E6FBJ8_E6FBJ9_1_749494
NIDEEHFKIAKMFGASDGEIFRRITFPQLVPTIAFLLTVNLIGAFKVYTQVYALFGGAG-IANSATTAVY
YIYDKFHIAGIAMAATVILFVIILVVTFLKSVNFTIEQGDLVCLLGPSGCGKSTILNLIAGLLHPSDGDI
QFRQQSVVKTAPKDRNIGFVFQNYALYPHMTVLENVMFPLTSKKVPKAEAQAIAEEYMKLTNIEELSHKK
PGTLSGGQQQRVAITRALVQKPDVLLLDEPL

>E6FC49_E6FC50_1_749494
EMNPSLISASRDLGASSAETFRRVIFPLSLNGVKSGVQAVFIPSLSLFMLTRLIGGN----VITLGTAIE
EHFLVTQNWGMGSTIGVILIVAMFIVMLLKNVSFEIEEGKFYTLLGPSGCGKTTILRIIAGFNDVTSGDV
YFDGKRINDVPANKRQVNTVFQDYALFPHMNVFDNVAFGLKIKKLSKAEIEKKVKEALRLVQLPGYETRE
ISEMSGGQRQRVAIARAIVNEPKVLLLDEPL

>E8PR78_E8PR79_1_743525
RVPKNLLQAASDLGATPWLAFRTVVLPLAVPGLAAGSIFTFSLTLGDYIIPTLLG-P-----GYFVGQMV
YIQQGTAGDAFSLVPVALVAV--------ESISFSVQEGEFFSLLGPSGSGKTTTLRLIAGFDRPSSGKV
YLFGQDATHVPPYRRAVNTVFQDYALFPHMNVRDNVAYPLLIRKVPRTERYRKAEEMLALVKLEGFGDRR
ISQLSGGQKQRVALARALILKPRVLLLDEPL

>E8PN30_E8PN29_1_743525
---WQLLEAAYDLGAKPVKAFLHAVLPQTYPGLFAGSVLVFIPAMGTFVVADLLG------AGRVVLIGN
LIQQQFGITAFGAALSVFLMGFVLLSLYLDGVDLEVKRGEFFSLLGPSGCGKTTLLRLLAGFDTPDAGRI
EIAGKDMTGVPPYARPVNTVFQNYALFPHMTVEGNVAFGLRMKGLPAGEVRKKVAWALELVDLLGLEKRY
PRELSGGQKQRVALARALVLEPEVLLLDEPL

>E8PQ01_E8PQ02_1_743525
QVPRRLEEAARTLGDTPARAFFRVTFPLLWRGAVAGGALAFIGAVKELPITLLLA-PGYSTLSTRVFGYT
QEAMFAEAAPFALLIVLLSAAF-------KGIDLEVYPGEILALLGPSGCGKTTLLRVVAGLESPDRGRI
FLEGREITLLPPERRGIGFVFQDYALFPHLTALGNVAFG-----LKGKDRLERAKRALERVGMTLFQDRR
PGELSGGQQQRIALARALAPGPKLVLLDEPF

>E8PKK1_E8PKK2_1_743525
-LDRNLLDVARTLGSPWWKVWSKVVFPLVWPGLLSGTLLAFAHTLGEFGVVLMVGGSP----GKTQMVSI
YIYDLVQAL----RASLVLLGLSLALLVL------------TVLLGESGVGKTTLLKALAGLV-PAEGRP
--------YLPPERRPVGYLPQDLALFPHMTAWENVAFP-----LAGGNRKARALALLERVGLEE----H
VNQLSGGQKQRVALARALARNPEILLLDEPT

>J3CYC6_J3CYD8_12_1144344
SIPDELLEAARVDGAGELWIFLRIVLPLMRGPLGALAVLAFFQAWTAFAWPLVVMTNDTLEVGLALFQTG
FTVDTG---RLSAAAALALVPSALFFSLMKGINLDIESGEFTVLVGPSGCGKSTLLNIVAGLDRASDGTI
EIGGRVVNDVPPKDRDIAMVFQSYALYPSMTVRQNITFG----MECRHVAKAEQEKALANVARLLQIEPL
LSQLSGGQRQRVAMGRALVRDPLLFLFDEPL

>J3I0J7_J3I0J6_1_1144344
QIDPSLARAASGLGATPWATFRQITLPLSMPGVAAGVLLVFVLALGFYITPAMVGGTE---ITLSMLIAQ
QVDQLNWAYATLSVLLLATALAIIA-----PVELKVVAGELLAVLGPSGSGKTTLLQIVCGLVEPSGGQL
IIDGRDETDNSADKRDIGVVFQNYALFPHLTVRENVAFPLQMRRLPAGEIKSRAEATLAMVGLSDFANRF
PRELSGGQQQRVALARCFVYRPSLILMDES-

>J3I1F8_J3I1G0_2_1144344
-VPREIDETAFLDGYSFPRFFIKILVPLIASGIGVAAFFCFMFSWVELLLARTLTS-----VSAKPIAAI
MTRTVSAAGGLLAAAGVLTIIPGALVIWF-PTSLDVAKGEFLTLLGPSGSGKTTLLSLIAGLAHPDEGRI
LIDDCDVTHSPAYDRDIGVVFQNYALFPHMTIEDNIAFPLRMRKVSDADARRRTAAALETVRLPHVAKRY
PHELSGGQQQRIALARCIVYRPAIILMDEPL

>J3CR14_J3CR12_2_1144344
AIDRRLEQAAETLGAAPWKVFFTVTLPLALPGVLAGMVLGFAKAIGEFGATITFVSNP---GETQTISSA
IYSLIQTPDRLVIVSVILALGALIS----DTVNLKIPAGTYCCLLGPSGCGKTSTLRMIAGHEAVSEGDI
ILGAQNVTDLEPAKRGTAMMFQSYALFPHLSVLDNVAFALKMRGIDRATRHKRAGELLELVAMTPYAARL
PAQLSGGQQQRVALARALITEPQILLLDEPL

>J3CXM4_J3CXL7_7_1144344
---RTVEMAAVSLGAGGWTLFRRVTLPLILPGVISGWALAFIQSFDDLTMTVFLA-AG---TETLPVRMF
LYIQDNIDPSVSACVIAVTMTALILLDRFDGVSLDIKAGEFFALLGPSGCGKTTLLRMLAGFEAPDEGRI
LLGGEDIAQALPHQRPINMMFQNYALFPHLSVRDNIAFGLKRAGMARADIATRVSEMVALVKLEGLEKRK
PDQLSGGQRQRVALARALARRPQLLLLDEPL

>J2W7K8_J2W7L7_9_1144344
SLDRSLEEAAMDLGCNPVRAFVAVTLPLIAPAIVAGWMLAFTLSLDDLVIASFTT-GG---SATLPIRIY
SEVRLGVKPICTLVIGLIAVVIVIA----DDFSLSVGKGEFISFLGPSGCGKTTTLQMIAGFLDPTRGAI
RLEGKDLTAIHPAKRGLGIVFQSYALFPHMTAAENVAFGLEMRNVPRAERAERVRDALAMVGLAGYEDRH
PRRMSGGQQQRVALARALVIKPSVLLLDEPL

>J2VVA9_J2VVB5_6_1144344
SFDPAQEMVARSLGMNRLRSFFAVTLPQIKSSVVAGGIFAFISAMDETIVALFIGQYP---LTKRMFTAL
RDEIDPTIAISTLMTAASFMLVLL-----DDVSLNVGAGEFVSLLGPSGSGKTTLLGILGGFILPTSGTI
LFGGRDVTYMPPHKRDIGVVFQNYALFPHMSVGENVAFPLRARRLPKASWPDKVRAALAMVGLGGYEERG
IAQLSGGQRQRVALARAMIFEPQLILMDEPL

>J3I3T8_J3I3V2_14_1144344
-IDKKLIEAAIDAGASRFDIMRLIVVPMSKSGIALGTIFVVSIVMGDFFVVKVMS--G---GGSASVVSA
FYEDVGVLQNAAASAVLLTLV--------DAVAMDIRQGEFFSLLGPSGCGKTTTLRMIAGFETPSAGAI
RVDGADITHVPAHKRDMGMVFQNYALFPHRTVAENVAFGLRMRGLDKATIAAKVKAALAMVELSGLEDRR
PAQLSGGQQQRVALARAIVIAPRVLLCDEPL

>J3I439_J3I426_13_1144344
--DTRLEEAAQNLGASPLRTFFEVTLPLIKPGVLAGAIFAFIVSFDQFPVSLFLV-SG---NETLPVTLF
NYLKFDLDGTIGAASVVSILLAFVVVIGLDGVNLKIADGAYCCFIGPSGCGKTTILRMIAGHEDPTAGEI
VIGGQNVVGLAPVQRRTAMMFQSYALFPHLTVRENIAFALRVRGKSKAD---RADAMIEKVRLTQFADRL
PAQLSGGQQQRVALARAAITEPRVLLLDEPL

>K4UDM9_K4UDM3_6_1226680
ELDHSIEEAAMDLGAAPLKVFFVITLPMIMPAVISGWLLAFTLSLDDLVIASFVSG-GATTLPMLVFSSV
RMGVNPEINLATLILGVVGIVGFI-----KPLSLTIEPGEVLALIGPSGSGKTTVLRAIAGFVQPAGGRI
LIGDTDVTQLPPYKRGLAMVVQNYALFPHMKVEDNVAF------GLRAQ--KQAERVTEALKIVGMADYA
-HQLSGGQQQRVAIARAIAVRPRVLLLDEPL

>K4UB06_K4UB23_17_1226680
--DVKLEQAARTLGASRWRVFLTITLPLTLPGIIVGTVLAFARSLGEFGATITFVSN----PGETRTLPS
AMYTLIQTPGEGAAARLCLIAI--------EISFCAEEGEFVTLLGPSGCGKTTLLKMIGGFHQPDSGRI
LIGDKTVNALPPEKRNTAMCFQSYALFPHLNVAHNICFGLKQKKATIGEQQARLAEALKQVGLESQRLK-
-GQLSGGQQQRVALARAMITRPDVILFDEPL

>K4U7P7_K4U7Q3_6_1226680
TIDGSLEEAAALDGATPWQAFRLVLLPLSVPILAVVFILSFIAAITEVPVASLLLRD----NSYTLAVGM
QQYLNPQNYDFAAAAVLSAIPITVVFLLAKGVSMTLGRGEVVSLLGPSGSGKTTLLRAVAGLEKPTSGRI
AIGNRTVYDIPAEERNLGLVFQSYALWPHKTVFDNVAYPLKLRKVAAGEIKERVQRVLDQLGLGHLGNRH
PHQLSGGQQQRVAIGRALVYNPPVILLDEPL

>C6SCE1_C6SCE0_1_663926
------EQAALILGASGWQMFWRVTLPNIKWALLYGIILTNARAMGEFGAVSVVSGHRGETNTVPLLVEI
FYNEYNFTGAFALSGVLALLAL--ATLAVKNINLNVPTGKLVSLLGPSGCGKTTLLRIIAGLENADGGKI
LFDGQDVTAKHVRERKVGFVFQHYALFRHMNVFDNVAFGLTSERPSKGQIRAKVEELLKLVQLSHLAKSY
PHQLSGGQRQRIALARALAVEPKLLLLDEPF

>C6SDK3_C6SDK4_1_663926
-LDNRLLEAASDLGAGPVKSFLTITLPLSKTGIIAGSMLVFVPAVGEFVIPELVGGS----ENLMIGKVL
WQAFFDQNNLASAVAVVMVALLVVPIALFDNIDLDIYQHEIFALLGSSGSGKSTLLRMLAGMESPNQGKI
ILDGQDITKLAPYDRPINMMFQSYALFPHMTVEQNIAFGLKQDKMPKGEIAARVEEMLRLVQMTKFAKRK
PHQLSGGQQQRIALARSLAKRPKILLLDEPL

>A4MYP3_A4MYP4_1_374927
QLDKSLDEASLSLKGSSWKTLCFIVLPLLKPALLSALVTSFVRAMTTVSAIIFLVTATR-VATAYILNRV
EDGEYGIAIAYGSILIVVMMAIILFFDWIDNLDLTIKRGTMVTLLGPSGCGKTTVLRLVAGLENPTSGQI
FIDGEDVTKSSIQNRDICIVFQSYALFPHMSIGDNVGYGLKMQGIGKEERAQRVKEALELVDLAGFEDRF
VDQISGGQQQRVALARALVLKPKVLLFDEPL

>A4N0E2_A4N0E1_1_374927
-LDNRLLEAARDLGANTFQRFFRVILPLTMPGIIAGCLLVLLPAMGMFYVADLLGGAVL-LVGNVISEFL
ISRNWPFGSAVSIGLTVLMALLIFVYYR-NDFNLAINNGEFVTILGPSGCGKTTVLRLLAGLEELDSGSI
ILDGEDITNVPAEKRHINTVFQSYALFPHMTIFENVAFGLRMQKVPNEEIKPRVLEALRMVQLEEMADRK
PTQLSGGQQQRIAIARAVVNKPKVLLLDES-

>D5X2S8_D5X2S6_2_75379
QVPVGLSQAASVHGARPPRVLTQIHLPLAWPHVLAGGAVLFAFCMRELAASILLQ-P----PGTQVISTY
VYAQFDQGNALAVVGIASTLLVLIAVRG-RDIQFDLEPGDYACLLGRSGSGKSTLLAAIAGFVHPHAGQI
SIDGETVYDRPPHQRGLGMVFQEANLWPHLDVIDNILFPL--RARKLPVDHRWAEELLDRVGLAGYGRRK
PATLSGGQRQRVAICRALVAKPSLVLLDEPL

>D5X3P5_D5X3P6_1_75379
SLPRNLLDAAATLRAGWWDRFFNVVLPLSRGGLIVALTLTFAHTVGEFGVVLMVGGNP---GKTRVVSID
IYNHVEAMELSALMLVFAVIVL----------DFSWSLDGITALFGRSGCGKSTLLRAIAGLVPRASGTL
RVGEALWLDTPAPKRDVGYVFQDAALFPHLSVRGNLQFAA--SRAPKGEAPAAIDQVAAEVGIAHLLDRR
IAALSGGEKQRVAIARALLSRPRLLLLDEPL

>D5WZ83_D5WZ84_1_75379
-VPRELEQISLTLGQSPWRTFWRITVPLSGLGLAAGVALAWVRALGEFGIVLIVAYY----QGIPVKLWV
NLQDTG---PAVYPLLWLFFLIGLPLPL-----VDFEVHGFTALLGSSGEGKSTVLKALAGLI-PSQGPP
------F--LPPQRRPVGYLPQGYALFPHLRAWENVAYAL---GGALGSQRQAAVKLLQSVGLAQQTEL-
-AQLSGGQQQRVALARALARQPQVLLLDEPT

>D5X3L9_D5X3L8_1_75379
-MDHRLVEAAADLGSTPLKTFWLVTVPLSKSGIIAGSLLVFIPAVGEYVIPELLAGPT------LNIGRV
MWNEFFLNLRASAVAIVMIVLILLPIAVFNDIHLDIQQGEIFALLGSSGCGKSTLLRMLGGFETPTSGHI
YLEGEDITDLPPYERPINMMFQSYALFPHLTVFDNIAFGLKRDGMPKADIATRVEQMLDLVQLKPYGKRK
PHQLSGGQQQRVALARSLAKRPKLLLLDEPL

>H7N2P2_H7N2P3_1_760843
SVDDEMEDAARSMGASPFYTMMKVIIPFILPVVLSVIALNFNSLLTDFDLSVFLYHPAQ-PLGITIRSAG
DETATSNAQALVFVYTIVLMIIS------DNLNLDIHEGEFFTFLGPSGCGKSTTLRALVGFLDPSSGSI
EVNGTDVTHLEPEKRGIGIVFQSYALFPTMTVFDNIAFGLKVKKVAPDVIKAKVSAVAAKIKISD---QQ
LSELSGGQQQRVALARALVLEPKILCLDEPL

>H7N376_H7N375_1_760843
SIDNDMEEAARSMGASSFYTMVRVIIPYILPVVLSVVVLNFNSLLSDYDLSVFLY--P---LFQPLGIVI
KQSTDETATAQAMMFVYSVILMIMSSAA-DNLNLTINEGEFFTFLGPSGCGKSTTLRALVGFLEPSQGQI
LVDNQDITNLDPEKREIGIVFQSYALFPTMTVFDNIAFGLKVKKVSPEIIKAKVHEIAKKINISD---EQ
LSELSGGQQQRVALARALVLEPKILCLDEPL

>H7N2K4_H7N2K5_1_760843
-MDNNLINASYDLGATKWETFRHVIFPLSMNGVRSGVQSVFIPSLSLFMLTRLIGGN-----VITLGTAI
EQNFLTNDNGMGSTIGVILILTMFITMWVKDINFELEEGKFYTLLGASGSGKSTILNIIAGLLDATTGDI
MLDGVRINDIPTNKRDVHTVFQSYALFPHMNVFENVAFPLRLRKIDKKEIEQRVAEVLKMVQLEGYEKRS
IRKLSGGQRQRVAIARAIINQPRVVLLDEPL

>H8W798_H8W799_1_1163748
-IREGFLETAATLRAGPWDRFFFVVIPLARNGFITASVLTFAHTIGEFGVILMIGGNPGKVLSVAIYDHV
ESLEYTQAHAGMVAFSFIV-----------DVDLKLPGNGITALFGHSGCGKTTLLRCIAGLQQ-AQGQL
SVFGTPWQKRPVHQRPLAYVFQETHLFPHLSVRRNLTFGQ--RRVPPQERQVRFDDAVSWLGLTHLLERM
PAGLSGGERQRVAIARAILTSPRLLLMDEPL

>H8W908_H8W907_1_1163748
QLDQEFEAVGESLKASRWRVLFTVTLPLCLPAILDVALYLFVNAMTTVSAVVFLYGH----DSQLASVAV
LNMDEAGDIAPAAAMAILITTTCAAAKLIKDINLTIEPGELVCFLGPSGCGKTTLLRIIAGLEQQSCGTL
RQGDVDISQKPPRDRDFGIVFQSYALFPNMTVTDNVAYGLRSIGMPKARVRDRVDELLAVVGLEDHA---
-AQLSGGQQQRVALARALAPSPGLLLLDEPL

>H8WCX7_H8WCX6_1_1163748
-LREDYLRASHDLGAGRLSTFIHVIVPLTLPGVLAGIMLVLLPAMGLFFVPDILGGS----RNLLVGNVI
KNQFLDARNPFGAAASILLTLAMAFLMFADSLDLDIFDGEFITLLGPSGCGKTTLLRMMAGFEHPDDGTI
ALGDQDLTHTPPEHRPLNTVFQNYALFPHMSVFDNVAYGLKMEKRPKQEIRERVEDALAMVQLEDFARRK
PHQLSGGQQQRVAIARAVVKRPKVLLLDEPL

>H8W5S5_H8W5S6_1_1163748
---SEEEEAGVVLGASGWRIFRKITLPNIKWALIYGVVLTNARAVGEFGAVSVVSGNRG-ETNTLPLHVE
LYQDYN-IVFASASLLAGIAILTLIAKAFKNVSLDIPEGQLTALLGPSGSGKTTLLRIIAGLESSDSGRI
LFGGDDVSQLHVRDRNIGFVFQHYALFRHLTVAENIAFGLEKQRPSKPEIRQRVAKLLEMIQLPELAKRY
PAQLSGGQKQRVALARALATQPRILLLDEPF

>H8WCY2_H8WCY1_1_1163748
-MDENLVEAGYDLGGGHGTVLREVVIPWAMPGIVSGCIVVFMLTLGSYLTPILMGGK----DSAWFTQQI
FTQFITRFNEQGAALGVLLLVL-------DHVSLDVPAGTFFSILGPSGCGKTTLLRLLAGFDKPDEGDI
FIRGQRMNEVPPNKRPVNMVFQHLALFPAMSVGDNIGYGLKRKKVPAAERRKRIARVLEQVGLPELENRN
PQELSGGQRQRVALARCLVLEPTLLLLDEPL

>H8W8D1_H8W8D2_1_1163748
----RLLEAASDLGCRSLTTFWSVTLPLSRAGILAGSMLVFIPAVGELVIPELLGGP----DTLMIGKVL
WEEFFNNRDPVASALAIVMLALLLVPIVLDDVSLDIHKGEIFALLGGSGSGKSTLLRMLAGFETPDSGRI
VLDGQDITALPPYLRPTNMMFQSYALFPHMTVEQNIAMGL---KQDKLPKNDIADRVAAMLKLVK-MEPY
AQQLSGGQQQRVALARSLAKRPKLLLLDEPM

>A1SLP4_A1SLP5_1_196162
-VDYRLIEAAGDLYSSPFTGFRKVTFPLSLPGVVSGTLLTFIPASGDYINAELLGTP----KQYMVGNRI
QAAFLTEHNAASLSLTLMAIVVVMVV---DDLSLTVPNGSFFALLGPSGCGKTTTLRMVAGLEDPTAGRV
RIGEDDITHLRPYKRPVNTVFQSYALFPHLTISENVAFGL--RRRGVKDYQQKTRDMLELVELGGYGDRK
PGQLSGGQQQRVALGRALINEPGVLLLDEPL

>A1SMZ6_A1SMZ5_1_196162
AVPISIEEQAMVDGLTRFAAFRKVVLPQVAPGMGAAAIFGFVLSWNDLFYALILA--G---NSATLPVTI
ASFNTFRGVAMCAAIVVSIVPVLIVSYVVDDISLTLPDGQLTVLVGPSGCGKTTTLRMIAGLEAVSHGSI
HFDGEDVTGGEPRTRDVSMVFQNYALYPHLTVQDNLAFPVLARGGKRADAIRRAREAAEMLGLTELLQRK
PGQLSGGQQQRVAIGRAVVREPRVFLFDEPL

>A1SFK1_A1SFK0_1_196162
---RRYDVVAASLGARPTTVFRRVTLPLVLPGLVSGAVLAFARSLGEFGATITFASLG---VTRTLPLEI
YKQRETDVDAVALSLVLVVVAVLV------DVAFEVAAGETVALLGPNGAGKSTALAVAAGLLRPDRGRV
RLGGRELTGVPPHDRQVALLAQDPLLFPHLSVLENVAFGPRSRGRSRHDSRAAARHWLTEVDAADLADRP
PAAISGGQAQRVAVARALAAEPELLLLDEPM

>A1SE47_A1SE48_1_196162
EIGDDQEQAARSLGAGARQTFLRITLPSIRWALVYGVVLALARSIGEFGAVKIVGNIG---RTQTATLAV
EAKYQNFQQPEAYAIAFLLALVCIACLVVDDVSVSLPTGQLTALLGPSGGGKSTLLRIIAGLDTADEGTV
SIEGVDATRLPPQKRNVGFVFQHYAVFKHLTVAKNVAFGLERRRTDRDRIQAKVDELLRLVHLTQFAHRL
PAQLSGGQRQRMALARALAVEPSVLLLDEPF

>A1SDU1_A1SDU2_1_196162
--DDRQRQAAASLGAGPLRTFATVDLPAMWRPLTAAAGFAFAVSLGEFGATSFLAREH---PTLPIVIYH
LIGHPGAMNAASVVLATTTALVMLAVD---DATLELADGHVLAVLGPSGSGKSTLLRAVAGLEPAVAGRI
CWDGADLAHVPTHKRGFALMFQDGQLFNHLTVARNIGYAL--RLRRTPRAAERVAELLALVGLEGYAERL
PATLSGGERQRVALARSLAVAPRLLLLDEPL

>A1SIE4_A1SIE5_1_196162
-FDRSYERQARALGARRLRRWWSLTLPLMLPWLVAAAVLAFLVSWSDYTLTLLVGGGVQ-TLPILLFAAV
GSSDTTL--AASLALLVMLPPIVL-----EQADLELAPGSFTALLGPSGCGKSTLLAMVAGLERPDAGEV
ILDGAQVTAAPAESRPIGLVFQKPLLFPHLTAVDNVAFGLRMRRVPRRRARQLAHEMLERVQLRDLGHRR
VGELSGGQEQRVALSRALVLEPRLLLLDEPF

>A1SLN2_A1SLN4_2_196162
RLPDSLFEASADLGAGAWTTLRRVVVPMAFPAIVAGSIFTFSLSMGDYIAVKIVG--G---TSQLLGNVV
YDNQGAANNLPFAAAVATVPIVVMLA---DDLDLDIADGEFFSMLGPSGSGKTTVLRLIAGFEEPSAGVI
MLGGEDVTRRPPFARDVNTVFQDYAIFPHLSVRQNVEYGLRVKKVPGAERRRRAEQALATMRLEGYAERR
PHQLSGGQRQRVALARALVNRPQVLLLDEPL

>A1SI96_A1SI95_1_196162
----VLEDVARSLGCGRTGVGLRVTAPLIAPGLAAGFALVSLAVSTELTATLLLA--P---IGTDTLSTE
FWSKASSVAGAAAPYALALVVLSVPATWL---------DGITAVLGVSGCGKSTLLRTVAGFLRPRAGTI
RLAGTEVSSVAPRGRNIGYVPQEGALFPHLDVAHNIAFG-----LPRGQRRRPRERVAEMLELVDLPAGL
AHHLSGGQQQRVALARALAARPSLVLLDEPF

>D9SSQ1_D9SSQ2_1_573061
-LDMRLLEAASDLGASPINKFMKITLPLTKGGIVSGCLLVFVPTLGLFFITDLLGGS-----VVLMSNLI
KNQFLTARDAISVILIIVMVILIAI----KDLHLEIKKGEFLTLLGPSGCGKTTTLRMIAGFETPNSGEV
IIDGENVTAKAPNERSVNTVFQNYALFPHMNIFDNIAFGLKMKKVNKEEIKIKVSEMLKMVQLEGYENRM
PSQLSGGQMQRVAIARAIINSPKVLLLDEPL

>D9SWR7_D9SWR8_1_573061
QIDSNLLNAARTLGVSEWRIFWTITLPLAWHGIASGTVLAFTRAIGEFGATLMIAGNPGQTIPIAIFFAV
EGGDMNKAL--TWVVIIFVISLTVI-----NINFELT-GGTLALLGESGCGKTITLRCIAGLVKPDEGRI
ILNDRVLFDLSIQKRKVGFLFQNYALFPHMTVEENIGYGL--KGLNKVEKNKIIDAVLEITQLSELKKSY
PHQISGGQQQRIALARALAVNPEILMLDEPF

>D9SR10_D9SR11_1_573061
---TDEEEAAAMMGASGFKIFTKITLPNIKWGLIYGIILCTARAMGEFGAVSVVSGHRG-KTNTLPLHVE
--ILYNEYQFSAAFAVSSLLVIIAIVVLIDDVSFGIEKGKLIGLLGPSGSGKTTILRMIAGLETPDSGDI
IIDGVRVNDIEAGKRGIGFVFQSYALFRHMTVFDNIAFGLNVQKQDKKKIKARVEELIKLIGLEGMEKRY
PHQLSGGQRQRVAFARALAPNPHLLLLDEPF

>C9QI21_C9QI20_1_675816
-LDDTYVEAAKDLGANKFQIFTKVTLPLTMPGIIGGCLLVLLPALGMFYISDLLGGA----KNLLIGNVI
KSQVLNARDATSIALTIAMAVMLYA-----NLNLDVNHGEFLTILGPSGCGKTTVLRMIAGFETADNGDI
ILDNQNVTSVPAEQRHVNTVFQSYALFPHMTVFENVAFGLRMQKVPSADIEPRVMEALRMVRLEKMAQRK
PHQLSGGQQQRIAIARAVVNKPKVLLLDES-

>F9SQR6_F9SQR7_1_675816
-LDDTYVEAAKDLGANKFQIFTKVTLPLTMPGIIGGCLLVLLPALGMFYISDLLGGA----KNLLIGNVI
KSQVLNARDATSIALTIA------------NLNLDVNHGEFLTILGPSGCGKTTVLRMIAGFETADNGDI
ILDNQNVTSVPAEQRHVNTVFQSYALFPHMTVFENVAFGLRMQKVPSADIEPRVMEALRMVRLEKMAQRK
PHQLSGGQQQRIAIARAVVNKPKVLLLDES-

>C9QHD6_C9QHD0_6_675816
TIDSSLEEAAALDGATPWQAFRLVLLPLSVPILAVVFILSFIGVVGEVPVASLLLSD----NSYTLAVGM
QQYLYPQNYDFAAAAVLSAMPITIVFLLAKNVDLDIQEGEFVVFVGPSGCGKSTLLRCIAGLEDITSGDL
YIGNERMNDVEPSKRGVGMVFQSYALYPHLNLYDNMSFGLKLAKADKKEVDQRVEHAAEILQLSHLLERQ
PKALSGGQRQRVAIGRTLVSQPNVFLLDEPL

>C9QEL0_C9QEL2_2_675816
--DHSLVRAAYSLGANPVYTFRHVTFPLIRPGMISGGLFAFGTSFDEVVVALFIT--G---VEQRTVPRQ
MWSGIREQISPT-ILAVATLLICMSVMLLKDFNLAIEPGEFVTMLGPSGSGKTTCLMMLAGFETATKGEI
YIDGTPVNNLAPHKRDIGMVFQNYALFPHMTIAENLAFPLKVRKLSAEEVERKVTSVLEMVELAHVANRY
PKQLSGGQQQRVALARALVFEPKLVLMDEPL

>C9QFP3_C9QFP2_1_675816
SVDTKLEQAAATLGASPIKIFFTITLPLTIPGIITGTMLAFARSLGEFATISFVSNIG---ETQTIPLAM
YNFIETPGS---------------------DIDLQLPEKGITAVFGRSGAGKTSLINVIAGLSQPSSGLI
QINNATLYDIPTFKRNVGYVFQDARLFPHYKVKRNLTY------GVKAHDKQHFEQITNLLALKPLLERY
PNQLSGGEKQRVAIGRALLSKPDILLMDEPL

>C9QGT9_C9QGT8_1_675816
QLPSEVEATAASVKLPQYKLFFKVTLPVCLPAILDIATYLFVNALTTTSAVVFLYST----DTIPASVSI
LNMDDAGQTGAAAAMAVMIMSAAAIAKIVKQISLAIEKGEFVCFLGPSGCGKTTLLRAIAGLDLPTSGAI
YQHGQETTFLPPEKRDFGIVFQSYALFPNLTVQENIAVGL---KNQGMSTKEALDKVDYWLEMIGLPTSG
-NQLSGGQQQRVALARALALSPGLLLLDEPL

>C9QM50_C9QM51_1_675816
---HDLMDAAHLLGASTTKAFLLIILPNVKKGLMASLFLSFSFLLGEFVFANILV--G---TRYETLQIY
LYNMRQTSGHFTSALVMTYFLFIFLLTWLEDIQFTIEQGEFITLLGPSGCGKSTLLRSLAGLNPVDGGEI
WVNGEEITHQVPQERGIGMVFQSYALFPNMTVEGNISFGLKMKKLDADTIQAEVAKVIQLVDLKGKEKHY
PHQLSGGQRQRVALARALVVKPRILLLDEPL

>C9QIN7_C9QIN8_1_675816
-VDYSLIEASSDLGAKPVTTLFSILVPLTRAGIIAGSMLVFIPAVGEFVIPELLGGP----DSILIGKVL
WQEFFNNRDVASAVAIVMLLLLMIPILWFDNVDLTINQGELFALLGASGCGKSTLLRMLAGFEQPTEGQI
LLDGEDLANIPPYRRPVNMMFQSYALFPHMTVAKNIAYGLKQDGMPAKEIDATVKQMLELVRMSDYAKRK
PHQLSGGQKQRVALARSLAKKPKLLLLDEPM

>C9QH21_C9QH23_2_675816
SIPKELLEAAKLDGAGEFRTYWSVVLPLMKPALATLAIVQFVFFWNMFMQPLVVLTT----DNYVITQAL
RSVQIPNTPAVMLGTTISILPLVITY---KHFDFTVNDGEFVVFLGPSGCGKSTTLRMLAGLESITAGEI
FVGDKLMNKIDAKDRDLAMVFQSYALYPHMTVYENIAFALKLKGMAKDQIDSEVRKAAKMLELDPLLARK
PKELSGGQRQRVAMGRAMVRTPKVFLFDEPL

>C9QLS0_C9QLR9_1_675816
SIPDELVKAAKLDGAGFFTIFFKILLPISTPIIMVTVIWQFTAIWNDFLFGVVYSGS-----ETQPITVA
LNNLVNTSTVDMAAAIIAALPTLLVYVLAKGIDIDIDSGEFLILVGPSGCGKSTLMNTIAGLENISSGEI
VIDGNDVSNVEPKDRDIAMVFQSYALYPNMTVRGNIEFGLKIRKMPKEDIDAEVNRVAQMLQIDHLLDRK
PSQLSGGQRQRVAMGRALARRPKLYLFDEPL

>I2V8L4_I2V8K7_7_869682
----SLVEASMDLGANGWQTFRYVVLPNLSSALLAGGMLAFALSFDEIIVTTFTAGHR--TLPLWLLQLG
RPRDVPVTNVALLVMLVTTL---------DGVSIAIKDGEFFSMLGPSGSGKTTCLRLIAGFEQLSGGAI
SIFGKPASNLPPWERDVNTVFQDYALFPHMSILDNVAYGLMVKGVNKKQ---RAQEALEKVALGFVHQRK
PSQLSGGQRQRVAIARALVNEPRVLLLDEPL

>I2V2Y7_I2V2Z6_9_869682
ELDRSIEEAAMDLGATPLKVFFVITLPMIMPAIISGWLLAFTLSLDDLVIASFVSG-GATTLPMLVFSSV
RMGVNPEINLATLILGAVGIVGF------DDVSLTIYKGEIFALLGASGCGKSTLLRMLAGFEQPSAGQI
MLDGVDLSQVPPYLRPINMMFQSYALFPHMTVEQNIAFGL---KQDKLPKAEIATRVNEMLGLVH-MQEF
AHQLSGGQRQRVALARSLAKRPKLLLLDEPM

>I2V6J0_I2V6J4_4_869682
AIPTSLDEAAKIDGAGHLTIFIQIILPLAKPILVFVGLVSFTGPWMDFILPTLVLRSD--KMTLAIGIFS
WIASNSAENTLFAAGALLVAVPITLLFVFHGIDLDINDGEFMVFVGPSGCAKSTTLRMIAGLEDVSGGEI
YISDRLVNTLPPKDRSIAMVFQNYALYPHKTVFDNMAFG----LKMQKRPKEEIKKIVEEVAEKLEISDL
LKEMSGGQRQRVAVGRAIVRKPDVFLFDEPL

>I2V5M1_I2V5K1_20_869682
ELGPEYEEAAETLGATRWQSFCKVVLPELSPALVAGVALSFTRSLGEFGAVIFIAGNAWEVTSLMIFVRL
QEFDYPAASAIASVILAASLLLLFSINTLNDISLDIPSGQMVALLGPSGSGKTTLLRIIAGLEHQTSGHI
RFHGTDVSRLHARDRKVGFVFQHYALFRHMTVFDNIAFGLTRERPNAAAIKAKVTKLLEMVQLAHLADRY
PAQLSGGQKQRVALARALAVEPQILLLDEPF

>G6QRB6_G6QRB7_1_760780
SVDDEMEDAARSMGASPFYTMMKVIIPFILPVVLSVIALNFNSLLTDFDLSVFLYHPAQ-PLGITIRSAG
DETATSNAQALVFVYTIVLMIIS------DNLNLDIHEGEFFTFLGPSGCGKSTTLRALVGFLDPSSGSI
EVNGTDVTHLEPEKRGIGIVFQSYALFPTMTVFDNIAFGLKVKKVAPDVIKAKVSAVAAKIKISD---QQ
LSELSGGQQQRVALARALVLEPKILCLDEPL

>G6QQ39_G6QQ40_1_760780
-MDNNLINASYDLGATKWETFRHVIFPLSMNGVRSGVQSVFIPSLSLFMLTRLIGGN-----VITLGTAI
EQNFLTNDNGMGSTIGVILILTMFITMWVKDINFELEEGKFYTLLGASGSGKSTILNIIAGLLDATTGDI
MLDGVRINDIPTNKRDVHTVFQSYALFPHMNVFENVAFPLRLRKIDKKEIEQRVAEVLKMVQLEGYEKRS
IRKLSGGQRQRVAIARAIINQPRVVLLDEPL

>H8BYB3_H8BYB2_1_889230
----------AMLGGSLMGAIFKLILPNLRNGILVAVFLSFSFLIGEFLYANILV--G---SAYETLQVY
LYNIKNQSGHYSSALVIVYFVLIFITTFIEDINFSAKKGEFITLLGPSGCGKSTLLRCIAGLSQINGGKI
SLNDKDLTKLSPQKRNIGMVFQNYALFPNLNVFENVAFGLKIKKMDKKDIEKRVKKMLKLVELEEYAKTY
PHKLSGGQMQRVALARSLVIKPDLLLLDEPL

>H8BXM1_H8BXM2_1_889230
SIPTSVYEAAKLDGLNKTQILFKITLPLLLPILFFVLIISSIKAFQVFDTVQVLTNGPNSSEVLLFTIYQ
EAFMFFRTN-YASAISVIFLLFILIL---KNINLEIKEGEFLTLVGESGSGKSTLLRIIAGLEEPSQGEI
NLNNQDISKQNPRDRNFTMVFQSYALYPHLSVRENLAMPIKSYKEFKTHLEEKIEQVATKLKITHLLDKK
PKQLSGGQCQRVALGRAIIREPNIFLMDEPL

>D7BF94_D7BF93_1_526227
AIDPTLLETARTLGAPPWRVWREIILPLAAPGLLSGTLLVFANVFGDFGVVLMIGGSP----GETQVVSI
YIYELTQALLAALVLVMISFVLM----------VDLEVRGFTVLLGESGTGKTSLLRALAGLL-PARGEP
--------YLAPEQRPVGYLPQQFALFPHLKAWQNVAFAL---GQVHPRHRKRSLEFLEAMGIAALAERY
PRELSGGQAQRVALARALAREPQLLLLDEPT

>D7BAD6_D7BAD7_1_526227
RVPKSLIQASSDLGAKPGQTFWKVIWPLAIPGVAAGSIFTFSLTLGDYIIPQVVG-Q-----GFFIGQMV
YIQQGTAGNAFSVVPVVIIAIYLLLM---DDVSLEIYAGEFFSMLGPSGSGKTTCLRLIGGFEAPSHGRI
VLFGQDASKLPPYARDVNTVFQDYALFPHMNVRDNVAYALMVRGIGRAERYRRAEEMLELVKLAGFGDRR
PSQLSGGQRQRVALARALINRPKLLLLDEPL

>D7BAC3_D7BAC2_1_526227
--DWSLVEAAQDLYGGRSRVFFQAILPQTLPGLTVGVILTFIPAMGMFVVPDLLGGA----KYLLVGNLI
QQQFFSSRDPFGAALSLGLVLLTLIALRIRGVSLEIEKGEFFTLLGPSGCGKTTLLRIIAGFELPDEGKV
WLNGADISSWPANRRPINTVFQSYALFPHLNVFENVAFGLKSRRFPKDLVEQRVEYALGLLQIEPFANRY
PHQLSGGQKQRVAMARALVNEPEVLLLDEPM

>D7BCD8_D7BCF6_18_526227
SIPREIEEAALIDGANPLVTFFRIILPMATPALGALTILTFQGVWNEFFKATVILSAQ---NNYTLPLGL
NFFRSSYGVAMLASAFLSMIPVVILFVVF---TLEVPLGQTLALLGPSGSGKSTLLRLVAGLETPEAGRI
TFGDTDLTPLPPERRGVGLVFQDYALFPHLTVYENIAFG----LREGRWNEARIERVREMLELTH-LSPH
AEALSGGERQRVALARALAPEPRLLLLDEPL

>D7BFA5_D7BFA6_1_526227
----NQLEAAYDLGAGPLRGFWEAIFPQTLPGLLAGFLLTFIPAVGTFVIADLLG--G---GKVILIGNL
IQQQFGAAQAFGAACSMILMGLVLLGLWL-GVDLEIKSGEFFSLLGPSGCGKTTLLRMIAGFDTPDEGRI
LIAGQDMRGVPPYRRPVNTVFQNYALFPHLTVEQNIAFGLRMKRMPKDQIAKRVGWALELVNMQGLETRR
PHQLSGGQKQRVALARALVNEPEVLLLDEPL

>D7BC72_D7BC73_1_526227
---PRLEEAARSLGYSPVGAFMKASLPIIRRGVVASMALVFLSSIKELPLTFLLA--V---GFDTLATRI
WGYTSEAMFPYALLIAFFSALF-------QEVSFSLERGEVFALLGPSGCGKTTTLRLIAGFEHPDAGAI
YVDGQAITHLPPERRGIGFVFQDYALFPHLTVEQNVAFGL--RGMSAKARRERAMEVLQMVGMTVFKDRK
PSELSGGQQQRVALARAIAPGPKVVLLDEPF

>D7BIX1_D7BIX0_1_526227
---REEEEAALTLGASGWQVFWRVSLPSIRWGLLYGVIMCNARAMGEFGAVAVVSGHR--GLT-TTMPLY
VEMLYNEYQGAAAFAVASLLALLALGTLAEGVSLDVRSGELVAILGPSGSGKTTLLRVIAGLEIPDTGRV
WFGEEEATFRPPGERRVGFVFQHYALFKHMTVFENVAFGLRSRRPDRRALEARVHELLRLVQLDWAAQRY
-AQLSGGQRQRVALARALAVEPRVLLLDEPF

>D7BAR5_D7BAR4_1_526227
-IPKELEEAAWTLGCSRVQAFVRVVLPLALPGLAATAIFAFVISWNEVFAATLLTLRR--TLPAFLLTAL
NDSPLPFRFAGGFFLIVPALVFIFVIR--DGVSLEVRDQEFVVLLGPSGCGKTTLLRIIAGLEHAEAGRV
FIGARDVTTLPPRSRKIAMVFQNYAVFPHLSVFENIAFGLRMQKASPERVKTQVGRAATLMH----IENL
LAQLSGGQRQRVAVARALAVEPEVLLMDEPL

>I3I644_I3I642_2_1134474
-LEAEIEEAAASLGASRWQTFKRILLPALLPSLLTGFALAFARAIGEYGSVVFISGNPYEITPLLIMTKL
EEFDYAGAAALGTVMLIFSFVLLLLINLLNNVSLDFPSGELVALLGPSGCGKTTLLRIIAGLENPDAGSV
HFHGEDATNVHVRERNVGFVFQHYALFRHMTVFDNVAFGLTETRPSKEFIKKRVHELLELVQLDWLADRY
PHQLSGGQRQRIALARALAVEPKVLLLDEPF

>I3IFA6_I3IFA5_1_1134474
----RLHHAAKDLGAGPLSRFWHITVPLTSPGIVAGCLMVLLPAMGMFYISDLLGGA----KNLLLGNVI
KTQFLHTRDPFGSAFSVILIVLLGFMLWLDNFDLTIFDGEFFTLLGPSGCGKTTVLRMIAGLEDTDTGVI
KLEGQDIGAVPAEKRPINTVFQSYALFPHMTVFDNVAFGLRMGGVAKEEIKPRVMEALEMVRLGEFAERK
PAQLSGGQQQRVAIARAVVNRPKLLLLDES-

>I3IEE6_I3IEE5_1_1134474
-----PLEVAATLRASPFDAFFTVAVPLAKPGFITASILTFAHTVGEFGVVLMIGGN----PGVTRVASV
QIYDYVEALSQAHRLALVLLVFSFV-----DVDLELPGRGVTALFGVSGSGKTTLLRCIAGLERAPQGRL
VVDGDIWQSLPTHKRPLGYVFQEASLFSHLSVQDNLHYGL---RRSRRSSHTSLDQAIELLGIGHLLTRN
PDLLSGGERQRVAIARALAVSPRLLLMDEPL

>E7NW00_E7NW01_1_754027
---FSLLEAARDLGATKFGAIRKVMLPNVRAGIVTSVIFTFIPVFGAYTVPLLVGGK----NSYMIGNVI
VDQVTKIRNPLASAFSVLIALVSTAGVI-QNANISIKKGEFFSLLGPSGCGKTTLLRIIAGFEHPDEGIV
AFDGVNMVGIDANKRQSNTVFQTYALFPHLSVYENIAFPLRLRKYAKTEIDAKVEEYLHLVQLEEHSNKK
PNQLSGGQKQRVAIARALINEPSVLLLDEPL

>E7NRI6_E7NRI7_1_754027
QIPQSIEEAALSLGSSKLNTFFKITVPMMKSGIISGAILSWITMITELSTAIILYTA-----TQTLTVAV
YTEVIRGNY-GVAAALSAILTLVTIFSLLQNLSVEIPDGSLFTLLGPSGCGKTTLLRMIAGFNSIEGGSF
FFDDVLINDLDPSKRNIGMVFQNYAIFPHLSVEDNVKFGLKQRNLSKEEIQRRADYFLSLMQIEQYRTRM
PAQLSGGQQQRVALARALAIHPSVLLRDEPL

>F9E975_F9E976_1_888814
-LDPNLINASYDLGANRWETFRRVVFPLSLNGVRSGVQSVFIPSLSLFMLTRLIGGN-----VITLGTAI
EQHFLTTQNGMGSTIGVVLIVAMLFTMWAKDINFELEEGKFYTLLGSSGSGKSTILNIIAGLLDATDGDI
FLDGVRINDIPTNKRDVHTVFQSYALFPHMNVFENVAFPLRLRKVDKKEIQERVAEVLKMVQLEGFERRS
IRKLSGGQRQRVAIARAIINQPRVVLLDEPL

>F9EBP4_F9EBP6_2_888814
-IDNSLVEAARVDGATEMQVFWKIKWPSLLPTTLYIAIITTINSFQCFALIQLLTSGP-----NYSTSTL
MYYLYEKAFTMGVFLAVMIAIISF-----ENFDLDIKDKEFIVFVGPSGCGKSTTLRMIAGLEDITEGEL
YIDQNLVNDIAPKDRDIAMVFQNYALYPHMTVYDNMAFGLKLRKYDKADIDKRVQEAAEILGLKELLDRK
PADLSGGQRQRVAMGRAIVRDAKVFLMDEPL

>F9E9C2_F9E9C0_2_888814
SIPDSLDEAAEIDGAGKFTTYFKIIFPMMKPMHATTMIINALWFWNDFMLPLLVLNK----DSKMWTLPL
FQYNYTGQYPSFASYVVGIITITIVYLIFEDFNLDIKDKEFIVFVGPSGCGKSTTLRMIAGLEDITEGTA
SIDGTVVNDVAPKDRDIAMVFQNYALYPHMTVYDNMAFGLKLRKYSKEDIDKRVNEAAEILGLKEFLQRK
PADLSGGQRQRVAMGRAIVRDAKVFLMDEPL

>H0DH66_H0DH67_1_904314
-IPHQLIQAASDLGATSWTTFRKIIFPLSLKGVMTGVQVTFIPALSLFMITRLIAGNVI-NIGTAIEQFL
VIQNYGLGSAIALVLVIFMVLVLIVTQV-DEINLDIEAGHFYTLLGPSGCGKTTILKLIAGFEYADNGQI
NYQDKDLQAIPANERQVNTVFQDYALFPHLNVFDNIAFGLKLKKLSRSQIKDKVTEALQLVKLSGYETRR
IEEMSGGQRQRVAIARAIVNEPEILLLDES-

>H0DIG6_H0DIG7_1_904314
QIPPSLEEVGRSLGKRPITNFFKITLPLLTPGIGSGLALVFLEVMKELTSTLLLR--P---VGIDTLSTK
IWEFTNELEGASAPYALLLIVFS------RDITVDVKEGDMLAVLGESGCGKTTLLRSIAGFEDPDHGEI
KIDGEVVFDVAPDKRKIGYVPQEGMLFPHLTVKQNIAFG----LTRKERKSNRVQEMLALVNMQGYENRM
PNELSGGQQQRIALARALAPNPKLVLLDEPF

>F6BBJ6_F6BBJ7_1_880724
-VDEELEHVSRTLGASQMRTFFNISLPLIYNNIISGSILTFARGISEVGAILIVAYF------KTMPVLI
LERFNNFGLSASKPIAVIMILVSIMIFALKNINLEINK-EYCIILGPSGAGKSVLLKCIAGILKVDSGKI
YFNGEDITNLPPEKRNFGYVPQNYALFPNMNVYKNIAYGLRIRGYPKPKIDKKVEEIAEFLNIKHLLNRK
PTTLSGGEQQRVALARALVLEPNLLLLDEPT

>F6BAR8_F6BAR9_1_880724
-IPSSLVDAAKTLGASEYEIFKEIILPLSKTGIISGIILTYARAMGEFGATVMVC--G---LLETLPIAI
FNSAMGGNRILSLILIVISFGILTLF---NDVSFSVNDSEIMVLLGPSGCGKTTLLKIIAGLLKQDYGDV
VINGKVINDLPPQKRNVGFVFQDYALFPHKNVFENIAFGLKIRKIPENEIKKRVYEILEILEITHLKDKK
IPQLSGGQKQRVALARALVINPDVLLLDEPL

>E7BGM6_E7BGM5_1_942513
------EQAALILGASGWQMFWRVTLPNIKWALLYGIILTNARAMGEFGAVSVVSGHRGETNTVPLLVEI
FYNEYNFTGAFALSGVLALLAL--ATLAVKNINLNVPTGKLVSLLGPSGCGKTTLLRIIAGLENADGGKI
LFDGQDVTAKHVRERKVGFVFQHYALFRHMNVFDNVAFGLTSERPSKGQIRAKVEELLKLVQLSHLAKSY
PHQLSGGQRQRIALARALAVEPKLLLLDEPF

>E7BFA3_E7BFA2_1_942513
-LDNRLLEAASDLGAGPVKSFLTITLPLSKTGIIAGSMLVFVPAVGEFVIPELVGGS----ENLMIGKVL
WQAFFDQNNLASAVAVVMVALLVVPIALFDNIDLDIYQHEIFALLGSSGSGKSTLLRMLAGMESPNQGKI
ILDGQDITKLAPYDRPINMMFQSYALFPHMTVEQNIAFGLKQDKMPKGEIAARVEEMLRLVQMTKFAKRK
PHQLSGGQQQRIALARSLAKRPKILLLDEPL

>H7QIF6_H7QIF7_1_760848
SVDDEMEDAARSMGASPFYTMMKVIIPFILPVVLSVIALNFNSLLTDFDLSVFLYHPAQ-PLGITIRSAG
DETATSNAQALVFVYTIVLMIIS------DNLNLDIHEGEFFTFLGPSGCGKSTTLRALVGFLDPSSGSI
EVNGTDVTHLEPEKRGIGIVFQSYALFPTMTVFDNIAFGLKVKKVAPDVIKAKVSAVAAKIKISD---QQ
LSELSGGQQQRVALARALVLEPKILCLDEPL

>H7QK11_H7QK10_1_760848
SIDNDMEEAARSMGASSFYTMVRVIIPYILPVVLSVVVLNFNSLLSDYDLSVFLY--P---LFQPLGIVI
KQSTDETATAQAMMFVYSVILMIMSSAA-DNLNLTINEGEFFTFLGPSGCGKSTTLRALVGFLEPSQGQI
LVDNQDITNLDPEKREIGIVFQSYALFPTMTVFDNIAFGLKVKKVSPEIIKAKVHEIAKKINISD---EQ
LSELSGGQQQRVALARALVLEPKILCLDEPL

>H7QIX5_H7QIX6_1_760848
-MDNNLINASYDLGATKWETFRHVIFPLSMNGVRSGVQSVFIPSLSLFMLTRLIGGN-----VITLGTAI
EQNFLTNDNGMGSTIGVILILTMFITMWVKDINFELEEGKFYTLLGASGSGKSTILNIIAGLLDATTGDI
MLDGVRINDIPTNKRDVHTVFQSYALFPHMNVFENVAFPLRLRKIDKKEIEQRVAEVLKMVQLEGYEKRS
IRKLSGGQRQRVAIARAIINQPRVVLLDEPL

>E5CT54_E5CT53_1_435838
AIPNNLLQASSDLGASPLTTFRKVIIPLTKEGVMTGIQVTFIPALSLFMITRLIAGNVI-NIGTSIEQFL
TIQNYGMGSTIALFLIIFMAFILII----DEIDIDIESGYFYTLLGPSGCGKTTILKLIAGFEYPDSGEV
IYQNKPIGKLPPNKRKVNTVFQDYALFPHLNVYDNIAYGLKLKKYSKTEIDKKVSEALKLVKLQGYEQRQ
IEGMSGGQKQRVAIARAIVNEPEILLLDES-

>E5CRD4_E5CRD7_3_435838
QLPTSVIEAARVDGCNDFQIFWKIVLPMSKPVVASITLFNAVSQWNDWFTGAFFVRNN---LK-PLATVL
QDMLTKQAAMQMAMIVLLTIPVLFLFPFVKDFNLDIHDNEFVVFVGPSGCGKSTTLRMIAGLEDISKGTI
SIDDKVINDLQPKDRNIAMVFQNYALYPHMTVYKNLAFGLKMRGIKKRVYDKKIQDAAKILEIENLLQRK
PKALSGGQRQRVALGRAIVRDAQIFLMDEPL

>D1QEF5_D1QEF2_3_553601
TIPKELDESAKIDGAGHMRIFLQIMLPLAKPILAVVALFNFMGPFMDFILPKILLRSE--KFTLAVGLFN
FINDKYANNTVFAAGAIMIAVIAIVFLFLKDFNLHITDKEFIVFVGPSGCGKSTTLRMVAGLESITSGDF
YIDGERMNDVEPKNRDIAMVFQNYALYPHMTVFENMAFGLKLRKVNKKEIEQKVNEAAEILGLTEYLGRK
PKALSGGQRQRVALGRAIVRDAKVFLMDEPL

>D1QK33_D1QK32_1_553601
AIPNNLLQASSDLGASPFYTFRKVIMPLTKEGVMTGIQVTFIPSLSLFMITRLIAGNV---IN--IGTAI
EEQFLTIQNGMGSTIAIFLIVFMAFILIIDDIDIDIESGYFYTLLGPSGCGKTTILKLIAGFEYPDSGEV
IYQNKPIGNLPPNKRKVNTVFQDYALFPHLNVYDNIAFGLKLKKLSKTEIDQKVTEALKLVKLSGYEKRN
INEMSGGQKQRVAIARAIVNEPEILLLDES-

>I3RF94_I3RF96_2_1183377
-LPTDVEEAAKIDGASDFQVFRMIVLPMALPGIISASILQFTWVWSDFFLALVFLQNEKYVATQRLPLLR
GQYFVDWGL-LTAASILVMIVPLLVYAVF-----------------------------------------
-----------------AMVFQSYALYPHMTVYENIAFPLKLRKTPKQEIEKRVREVAEMLGLEELLNRK
PRELSGGQRQRVALGRAIIRRPKVFLMDEPL

>I3RFR9_I3RFS0_1_1183377
SLSNEIFEAARLDGCGPIKAFFYIALPLSKPALGAIAVYQFLGSWNAFIGPLIFLRSE---NFTLPVGLT
FAFHRSMWTPIIAGSLVASAPTIILFIVLDNLTLEVKDGEFMVLLGPSGCGKSTTLRLIAGLEKPTKGNI
WIGDRIVNEIDPTKRNVAMVFQSYALYPHMTVFGNIEFPLKMSGVPKNERIKKVKEIAEFLGISELLNRK
PHELSGGQQQRVALARALVREPEVFLLDEPL

>I3RCB3_I3RCB2_1_1183377
----EFEWSGIIDGASRITVWRKIMLPLVKPGILAVALFAFLAGWQDIIYVRTFLID----TLATFIEAN
IEAEYTHMPLIAAAGTLYLLPTIIFFLTADNVNLEIKDGEFMALLGPSGSGKSTLLYTIAGIYKPTSGRV
YFDEKDVTELPPKERNVGLVFQNWALYPHMTVYKNIAFPLELRKVPREEIERKVRDVAKMLHIEKLLDRY
PWQLSGGQQQRVAIARALVKEPDVLLLDEPL

>A9BF56_A9BF55_1_403833
-IDVKLEKVARSLGSSPARTFFRVSLPLNFNHLISGSLMMWARGLSEFGAVIILA-YP---MTASVLIYE
RFTSFGLKYSPVAAIMVITSLIVFIFL--EDINLNIEDNEYFVILGPTGVGKTVILEIIAGLIKPDFGDV
FIGEKRITHLPPEERNVGMVYQDYMLFPHLNVEENIVFG----LKSRRIKKDELNNIVELFRIEHLLTRK
TKNLSGGEKQRVALARALITSPQILLLDEPL

>A9BJ85_A9BJ92_7_403833
SISETIIESSVIDGANMWQRMWKIKFPMLSPITFYLVIMNITNGFKSFGIIDIMTRGP---LGSTTTLIY
KLYQDAFFFAESVVLFIIMSFITFLY---KNISFELPVGEVLAILGPSGSGKTVLLRTLAGLNKTESGAI
VFGDERIEKYSPRDRKVGFVFQNYAIFPHLDTKLNLGFP----LYIGGKKKKEYKIAIKEAEELDGLPNY
LDELPEGMKQLIAFGREKLHDCRLLLLDEPL

>E1X8H8_E1X8H7_1_862964
-IDIKLEQAAQTLGASAWRVFFTITLPLSLPGVLAGLVLGFARSLGEFGATITFVSN----AGETQTIPL
AMYSFIQTP-----------------------NIQVPDQGVTAIFGLSGSGKTSLINLVSGLIQPDEGFI
RLNDRTLVDLPAHLRKIGYVFQDARLFPHYTVKGNLCY------GMKNVSQDDFNYIVDLLGITHLLKRY
PLTLSGGEKQRVAIGRALLTDPDILLMDEPL

>E1X7H8_E1X7H9_1_862964
-LDHRLLEAARDLGANTFQRFFRVILPLTMPGIIAGCLLVLLPAMGMFYVADLLGGAVL-LVGNVISEFL
ISRNWPFGSAVSIGLTVLMALLIFVYYR-NDFNLTINNGEFVTILGPSGCGKTTVLRLLAGLEELDSGSI
ILDGEDITNVPAEKRHINTVFQSYALFPHMTIFENVAFGLRMQKVPNEEIKPRVLEALRMVQLEEMADRK
PTQLSGGQQQRIAIARAVVNKPKVLLLDES-

>C4IC57_C4IC56_1_632245
QVDSNILNAARTLGLNEFSIFYKIAVPLAYPGIIGGVVLTFARAMGEFGATLMLAGNP--GKTQTMPLAI
FFAVEGGNMAMLWVIIIIIFSLSMIL------SVDFTVGKMLGILGPSGSGKSMTLKSIAGLEKPHSGLI
KTNECTLYDLKPQNRNVGYVFQNYALMPHMNIIHNIKLG-----IKNNKRKNDCSEYIERFKLNNLEKKY
-WQLSGGQQQRVALARALITNPRILLLDEPF

>C4IIM6_C4IIM5_1_632245
---KDEEEAAALMGAGGFMIFRKITLPHIKWALLYGIILCSARAMGEFGAVSVIS--GHGKTNTLPLHIE
ILYNEFKLTVSSILVVLAVIVLI------DNVSFGIEKGKLIGLLGPSGSGKTTILRMIAGLETPDSGDI
LIDGKRINDVQASKRGIGFVFQSYALFQYMTVFDNIAFGL---KVQKKS-KKEHEKVMELVKLIGLEG-L
QSQLSGGQRQRVAFARALAPNPHLLLLDEPF

>C4IIH6_C4IIH7_1_632245
QISPSMEEASISLGYSQFQTFKNVTSRMMLPGVISGAIISWITVINELSASIILY--G---TTRTMSVAI
YSEVIRASY-GTAAALSSILTFTTIISLL-DLKADIKNGELFTLLGPSGCGKTTLLRMIAGFNSIEGGTI
SFDENVINDIPAHKRNIGMVFQNYAIFPHMTVKENIKYGLKLRKISKEEMEKRVEDILDVVKITQYKDRL
PENLSGGQQQRVALARAIVIHPDVLLMDEPL

>C4IH56_C4IH55_1_632245
-MDQDLINAAADLGANRFKIFLKVILPLSIPGIFSGITMVFMPAVSTFVISRLLG--G---GQFMLLGNL
IEQQYTTMGNFGSAISIFMMIIILIFMALNNLSLNIKKNEFLTLLGPSGCGKTTTLKIIAGFESADSGEL
MFKNEDISSLPPYKRQVNTVFQKYALFPHMNIFDNIAFGLKLKKLPKDQIEAEVKKMLHLVALDGFEKRK
VESLSGGQQQRVAIARALVNKPEILLLDEPL

>C4IM29_C4IM26_3_632245
SISPDILEAARVDGASRWQQLRHIIIPGISTILGLQLFLALTGALSAFETPYIMTGGN---GSMTFIIQT
VNYAFQNHRGLASAMAMILLILCILIISI-DLNLEIEDKEFVVLVGPSGCGKSTTLRMIAGLEDISGGEM
YIGERLVNEIAPKERDISMVFQNYALYPHMTVYKNLAFGLELAKEDKKVIDQKIRKVAKDLDIEYLLNRK
PKALSGGQRQRVAVGRSMVRNPSVFLFDEPL

>C4IB28_C4IB29_1_632245
QIDTNLIFAARTLGLSEFKIFYKIALPLAWPGIIGGLVLSFARAMGEFGATLMLAGNPGQTMPLAIFFAV
EGGDMQ---ALLWVLIITMLSLILIL----------SRNEVLGLLGESGSGKSITLKCISGLITPDKGKI
ILNDKVFFDLSPQMRNTGYLFQNYALFPTMKIKDNIKIGI--TDMPKEK---QMKEYIKKFGLSGLEDHY
PWQLSGGQMQRAALARALITSPDILLLDEPF

>C4IJ71_C4IJ72_1_632245
-LDKSLLEACCDLGAKPAKAFLKVTLPLTMPGIFAGTIMVFIPALGLFFVTDLLGGS----NTQVIGNII
RDQFITARNPLGAALSIFLIVITLILVWLRNLNMVVHEGEFLTMLGPSGCGKTTTLRMIAGFETPTNGDI
FVEGQKIQNTEPYDREVNTVFQNYALFPHMTIYENVAFGLSIKKINKDEIKERVTKMLELVQLSGYENRK
PSQLSGGQKQRVAIARALINRPKVLLLDEPL

>C4IB53_C4IB52_1_632245
TIPKSLMEVAEIEKVGHLKRMRDIVIPMVKPAIISTGIMFFINSWNEYVWPVLILKS----ENFTLPLAL
QLFISSEGGVAMAVSVITMIIPLILYIIFDNLNLTIKEGERLIILGPSGCGKSTILRMIAGLEDITSGKM
YMGGKCVNDVKSGDRNIGMVFQNYALFPHMTVAENITYGLRVHKLPKEEIEERLNSAVEMLQLNGLEDRK
PKDLSGGQRQRVALARAVVKRGDFFLLDEPL

>C4ICC6_C4ICC5_1_632245
NIDESIYERASIDGAGSIQQFLKITLPGLSPIMFYTLVVNIIQAFQAFGQVKILTQGPGESTNLLVYSIY
RDAFFNYRFAQSVVLFIIVMILTLIM---KNINLEVNDRDFVILVGPSGCGKSTTLRMVAGLEEISEGEM
WLDGKFANYLDHKERDLSMVFQNYALYPTMSVYDNIAFSLKVRKVDKKTINERVNEVAEIMGLKELLKRR
PKELSGGQRQRVAIASAIIRNPKILLMDEPL

>I0GL56_I0GL60_4_511051
-----LSEAAQSLGAGIIDRFRYVIIPNVIGGITVGALLVFAISIGEFEVTSMVAGFG---QTLPLQLFQ
QIRNDMRVASAISAFLIYISLLSFIG---NDFSLSVNEGELVSLLGPSGCGKTTLLRSIAGFERVDSGEI
LVDSKVINDIPPEKRDVAIVFQSYALFPHMTVFENVAFSLMIKGVSKTEQEKVVMPLLQMLRIENLKDRF
PRQLSGGQQQRVALARALAKKPKILLLDEPL

>I0GHI6_I0GHI5_1_511051
NVDKSLENASRVLGAKELHTFFLIDIPLVKGHIISGFLSAFARAISEFGAVIIVAYY----MTAPIRIYD
AYTQYNLE--TSISVAATLLAISLLIFAIKDINLYLNEGEIIAILGENGSGKTTLLNTIAGFLKVLKGRI
VLNGVDITNREPEERNIGYIFQTLALFPHLTVEQNIKFGL--RFKKIKDPSKRFYDLVKFFKLENLLGRY
PKELSGGERQKVAIARALILDPPLILFDEPT

>E8VSK1_E8VSK2_1_914127
-LDDTYIEAAKDLGANKFQTLTKVILPLTMPGIIGGCLLVLLPALGMFYISDLLGGA----KNLLIGNVI
KSQVLNARDATSIALTIA------------NLNLDVNHGEFLTILGPSGCGKTTVLRMIAGFETADNGQI
TIDNQDVTNVPAEQRHVNTVFQSYALFPHMTVFDNVAFGLRMQKVPAAEIEPRVMDALKMVRLESMAQRK
PHQLSGGQQQRIAIARAVVNKPKVLLLDES-

>E8VTZ1_E8VTZ2_1_914127
TIPDELLEAAQLDNAGPIRFFIDILFPLSKTMMAAIFIIMFVVGWNQYLWPIMMTTDQ---YNTIVMGIK
ILNNINETSYAFAMVILAMLPPVLVVVIFKGVDLAIHQGEFIVLVGPSGCGKSSILRSIAGLEAITSGEI
HLAGRRVDNEKPANRDIAMVFQNYALYPHMSVYDNLAYGLKNRGVSKATIAEKIAKVAKTLKIEEYLDRK
PAKLSGGQRQRVAMGRAIVRDPQLFLFDEPL

>E8VXX4_E8VXX3_1_914127
QLPSEIEATAASVKLPQYKLFFKVSLPVCFPAVLDIASYLFVNALTTTSAVVFLYST----DTIPASVSI
LNMDDAGQTGAAAAMAVMIMLSAAIAKIVKNISLAIQKGEFVCFLGPSGCGKTTLLRAIAGLDLPTSGAI
FQNGQETTFLPPEKRDFGIVFQSYALFPNLTVQENIAVGLKNQGMSTKEALETVEMWLETIGLPTSGEK-
-NQLSGGQQQRVALARALALSPGLLLLDEPL

>E8VWC1_E8VWC3_2_914127
SIPKELLEAAKLDGAGEFRTYWSVVLPLMKPALATLAIVQFVFFWNSFMNPLVVLTT----ENYVITQAL
RSVQIPNTPAVMLGTTISILPLVITY---KHFDFTVEDGEFVVFLGPSGCGKSTTLRMLAGLESITSGEI
YVGDKLMNKIDAKDRDLAMVFQSYALYPHMTVYENIAFALKLKGMAKAQIDVEVRKAAKMLELEALLDRK
PKELSGGQRQRVAMGRAMVRTPKVFLFDEPL

>E8VNA5_E8VNA4_1_914127
SVPDELIKAAKLDGAGFFTIFFKILLPISTPIIMVTVIWQFTAIWNDFLFGVVYS--G---SETQPITVA
LNNLVNTSTVDMAAAIIAALPTLLVYVLAKGIDISIDSGEFLILVGPSGCGKSTLMNTIAGLENISSGEI
VIDGVDVAQVEPKDRDIAMVFQSYALYPNMTVRGNIEFGLKIRKMPQSEIDAEVQRVAEMLQIDHLLDRK
PSQLSGGQRQRVAMGRALARRPKLYLFDEPL

>E8VUG4_E8VUG3_1_914127
SVDSKLEQAAATLGASPIKVFLTITLPLMLPGIISGSMLAFARSLGEFATISFVSNIG---ATQTLPLAM
FNFIETPGA---------------------DIELQLPSKGVSAIFGRSGAGKTSIINVISGLTQPEQGRI
ALNSDVLFDVPVHQRNIGYVFQDSRLFPHYHVEGNLKY------GVKQYDAEMFDKVVMLLALQPLLKRY
PASLSGGEKQRVAIGRALLSSPKILLMDEPL

>E8VXP5_E8VXP1_4_914127
TIDNSLEEAAALDGATPWQAFRLVLLPLSVPILAVVFILSFIGVVGEVPVASLLLSD----NSYTLAVGM
QQYLYPQNYDFAAAAVLSALPITIVFLLAKNVDLEINEGEFVVFVGPSGCGKSTLLRCIAGLEDITSGDL
YIGEERMNDVEPSKRGVGMVFQSYALYPHLNLYDNMSFGLKLAKADKKEIDKRVEQAAEILQLGHLLERL
PKALSGGQRQRVAIGRTLVSQPKVFLLDEPL

>F1T4L9_F1T4M3_4_525256
SIPVEIEEAALIDGASPLRAFFTIVLPIMKPTYISVGILETMWIWNDFLLPYLVLD------TNKYKTIS
IVIQFMKGSAIMAALVLAVIPVIVFYLACEDFNLDIADKEFIVLVGPSGCGKSTTLRMVAGLEEITRGDL
LIGGKRMNDIPPRERDIAMVFQNYALYPHMTVRANMEYPLKLRKMDKDQIKQRVDQAAEILGITEYLDRK
PKALSGGQRQRVAIGRAIVREPKVLLMDEPL

>F1T562_F1T561_1_525256
QIDKSIEESAYDMGANSFHVFMTVTLPLIKDSFLSGLVTAFVRSITAISAIILLV------TPQFLLITV
QINEFAEKGAYGIACAFATILILITY---HDANITIEPGEFVTLLGPSGCGKTTILRMIAGFESPDEGEI
FLADEPINELTPNKRDTAMVFQSYALLPHYNIFDNVAYGLKLRNMDKETIKAKVEHILSLVGLEGMEDRK
TNQLSGGQQQRVALARALVIEPGVLLFDEPL

>L1GLI7_L1GLJ8_11_1005421
TIPDEIEEAAMMDGLNRLQIIFRITVPLAMSGLISVFVYCFMVAWNDYLFASIFLSSS-----NFTLPVG
LNALFSTPDGRMMAASLVTALPVVIMYALDGVSIAIKDGEFFSMLGPSGSGKTTCLRLIAGFEQLSGGAI
SIFGKPASNLPPWERDVNTVFQDYALFPHMSILDNVAYGLMVKGVNKKQ---RAQEALEKVALGFVQQRK
PSQLSGGQRQRVAIARALVNEPRVLLLDEPL

>L1H3W2_L1H3X5_13_1005421
-LDKPLLEAARDLGASKLQTFIRIIIPLTMPGIIAGCLLVMLPAMGLFYVSDLMGGA-----NLLIGNVI
KVQFLNIRDATSITLTI-------------QLDLTINNGEFLTLLGPSGCGKTTVLRLIAGLETVDSGRI
MLDNEDITHVPAENRYVNTVFQSYALFPHMTVFENVAFGLRMQKTPAAEI---TPRVMEALRMVQ-LETF
AHQLSGGQQQRVAIARAVVNKPRLLLLDES-

>C7TB72_C7TB71_1_568703
ELPENLVNASRDLGAKGWQTFTKVVWPLTISGVKSGVQAVFIPSLSLFMLTRLIGGN-----VITLGTAI
EEHFLTTMNGMGSTIGVVLIVAMFVIMFLKDVNIEIEQGKFYTLLGPSGSGKTTILRAIAGFLDVSEGEV
LFDGKRINDVPANQRKVNTVFQDYALFPHLNVFDNVAFGLRLHRMSKETIKTKVTDALKMVRLQGYADRE
ISELSGGQQQRVAIARAIVLEPQVLLLDEPL

>C7T7X8_C7T7X9_1_568703
SVPPEYYEVADIAGWSQFKQTLKITVPMISPTLFFLFVVEIIDGFKMFAQIDLITGGP---NNATNFLAY
KIYQDAFAFGTASAESIVLTVIIALATWVSDISVEIEPGEFFVMVGPSGSGKSTLLRMIAGLTSVTDGRI
YFNERDVTDLPPKDRKLAMVFQNYALLPFMNVAQNVRFGLENQDLTDDEKNKRVDWALDLVHLTDLRDRK
PKELSGGQQQRVSLARALATKAPVVLMDEPL

>C7TB55_C7TB56_1_568703
NIDHGYYEAAEIDGANARQRFWNITIPMLSPITFLVSVNGIIGSFKVFDEIFALFQGPGTIVYYLYQKFY
TEYKYP----IAAASGVVLFFLILLVTLVKDLNFTIPDGTLVSLLGPSGGGKTTTLNLISGLLAPTAGQI
FFGDTDVTKKDALARKVGMVFQNYSLYPHLSVLDNIAFPLKMAKVGKAE---RHAKAKDLAKLVHV-EDQ
LGALSGGQQQRVAIARALAKSPSLLLLDEPL

>G9WDF5_G9WDF8_3_913069
TIDSSLEEAAALDGATPWQAFRLVLLPLSVPILAVVFILSFIAAITEVPVASLLLRD----DSYTLAVGM
QQYLNPQNYDFAAAAVLSAIPITLVFLLAKDINLDIHDGEFVVFVGPSGCGKSTLLRMIAGLETITSGDL
FIGETRMNDIPPAERGVGMVFQSYALYPHLSVAENMSFGLKLAGAKKEVMNQRVNQVAEVLQLAHLLERK
PKALSGGQRQRVAIGRTLVAEPRVFLLDEPL

>G9W051_G9W052_1_913069
-LDKPLLEAARDLGASKMQTFIRIIIPLTMPGIVAGCLLVMLPAMGLFYVSDLMGGA-----NLLIGNVI
KVQFLNIRDATSITLTI------------SQLDLTINNGEFLTLLGPSGCGKTTVLRLIAGLETVDAGHI
MLDNQDITHVPAENRYVNTVFQSYALFPHMTVFENVAFGLRMQKTPAAEIAPRVTDALRMVQLEEFAQRK
PHQLSGGQQQRVAIARAVVNKPRLLLLDES-

>G9W295_G9W296_1_913069
--DIKLEQAARTLGAGRWRVFLTITLPLTLPGIIVGTVLAFARSLGEFGATITFVSNP----GETRTIPS
AMYTLIQTPGESAAARLCVISIVLA-------NETLPASGITAIFGVSGAGKTSLINAISGLTRPQKGRI
ALNGRVLHDLTPEKRRIGYVFQDARLFPHYKVRGNLRY------GMAKNMTGQFDKLVSLLGIEALLDRL
PGSLSGGEKQRVAIGRALLTAPELLLLDEPL

>G9W154_G9W155_1_913069
QIDKSQLEAASILGAHPLRVIGQVIFPAALPALMAGGSLCLLLTTNEFGIVLFIGAKG---VNTLPMMVY
SKAILESDYTVACMIALINIVLSLGLFSLKPLSLTIEPGEVLALIGPSGSGKTTVLRAVAGFVQPAGGRI
LIGDTDVTHLPPYKRGLAMVVQNYALFPHLKVEDNVAFGLRAQKQPKALINERVTQALKTVGMSDYAARY
PHQLSGGQQQRVAIARAIAVRPRVLLLDEPL

>G9WB85_G9WB84_1_913069
TLPDELVEAARIDGASPMRFFRDIVLPLSKTNLAALFVITFIYGWNQYLWPLLIITDN---LGTAVAGIK
GMIATGEGTQVMAAMLLTLIPPVVIVLAMQPLTLDVADGEFIVMVGPSGCGKSTLLRMVAGLERVTSGDI
WIDRKRVTEMEPKDRGIAMVFQNYALYPHMSVEENMAWGLKIRGMSKAHIEERVREAARILELDGLLKRR
PRELSGGQRQRVAMGRAIVREPAVFLFDEPL

>A9E1C3_A9E1C0_3_391624
-VDPRIEAAAATLGAPRVSVFCRVTLPLIFPGILAGAVMGFAKAMGEFATITFVANIG---QTQTLPSAI
WT-----------------------------------EGGITALFGRSGAGKTTVINAVAGLLRPDMGRV
VLDGETLLDVPPHRRRLGYVFQDARLFPHLDVRRNLTFGA--RYAPRGSRGAGFDDVVELLGLKPLLTRA
PATLSGGEKQRVALGRALLCRPRLLLMDEPL

>A9DS75_A9DS71_4_391624
--DFRLVEAGYDLYATRFNVLRRVILPLVKPGVIAGSILVLVPSLGAYVTPRVMGGG----NQLMLGNLI
ELQFGQGRNPLGAALSITLLA--------ASIDVEIHDNEFFTLLGPSGCGKTTLLRLIAGFEHPTSGKL
DMFGESLLDAPPYKRPINTVFQNYALFPHMTVSENIAFGLQMLGTPKASVKATVGEMMELVQMSHLADRQ
TGQISGGQQQRVALARALAPRPKILLLDEPL

>A9DRU1_A9DRT7_4_391624
EIPGEILEAARMDGAGLREEVLYVLTPMAIPGIASTLLLNFILAWNEAFWTLNLTAA-----AAPLTAFI
ASYSSPEGL-KLSAASTMAIAPILIL-----LDLTIEDGEFTVFVGPSGCGKSTLLRLIAGLEDITSGHI
DIDGTDATHVPPAKRGLAMVFQSYALYPHMSVRKNIAFPMKMAGLPADEQNRRIEAAAKALNLTDYLDRR
PGQLSGGQRQRVAIGRAIVREPSAFLFDEPL

>A9DZY4_A9DZZ1_7_391624
--DRSLFIAGLSLGASPLKVFWDVVIPLIRPGVISGGLFAFVTSFDEVVLVLFLAGP----EQRTIPRQM
FSGLREQINPTILAVATLLVVLSATMLFVKGFDMDVQEGEFITLLGPSGSGKTTVLMMLAGFESVTSGDI
AINGRSINKTAPNKRNIGMVFQNYALFPHMTVAENLAYPLSVRKMSKADIKERVAEYLALVELSAFGDRR
PGQLSGGQRQRVALARAMIFQPTLILMDEPL

>A9EG71_A9EG73_2_391624
SIPDAYYQAAKIDQASRWAVFRYIELPKMAGVLMIAILLRFMDSFMIYTEPFVVTGGP--GNATTFLSID
LVKMAI-GQAFSLMYFLVILLISWVFYTVKELNHDWIDGEAYALLGASGCGKSTLLNIISGLLQPSQGRI
LFNDVDVTHAPTAERNIAQVFQFPVVYDTMTVRDNLAFPLRNRGADASYIASRVQQIAQMIGMEDELNRK
ARGLTADAKQKISLGRGMVREVNALLFDEPL

>A9DQ92_A9DQ96_4_391624
SLDDSVIEAGYDLGGSGLSVLREIIIPHAMPGIVSGCIVVFMLSLGNYLTPTMLGGK----DSLWFTEMI
YNQFIVRSNELGAAFGFMLLLL-------NNVSFTVPPGSFFSILGPSGCGKTTIMRMIAGFLDPTSGDI
RIKGGSVLDTPPNKRPVNMVFQHLALFPMMTIAENIGYGLRRRGMPKPEIARKVDEALDRIGLPGIGTRK
VDELSGGQKQRVAIARCMVLEPDVLLLDEPL

>A9E9G7_A9E9G5_2_391624
SIPSELTKAAKVDGAGFFRIFWSIFLPLSLPIIVVTVIWQFTQIWNDFLFGVSFSQ-----AGTQPVTVA
LNNIVNSTTVDMAAAIIAGLPTLLVYVIAKDINVSIEQGDFLVLVGPSGCGKSTLLNCIAGLEPISGGEV
HIGGRDMTNVSPKDRDIAMVFQSYALYPTMTVAKNITFGMKVRGVDQATQEKKLAYVAQQLQIEQLLNRK
PGHLSGGQRQRVAMGRALVRDPKLFLFDEPL

>A9DXG4_A9DXG6_2_391624
RLDESLNEAAEDLGCSRLQAFWLVTIPLSRNGIVAGSFLVFIPALGEFVIPSLLGGS----GTLMIGKVL
WEEFFNNRDWPVASAVAVILLLILIIPIIDDLSLDIYAQEFFALLGPSGCGKTTMMRMLAGFENPTAGRI
ELAGQDIAPVPPNKRAVNMMFQSYALFPHLSVWDNIAFGLRRDKMGKDAIEARVAEMLKLTRLEKFARRK
PHQISGGQRQRVALARSLAKAPKLLLLDEPL

>C9PDE5_C9PDE6_1_675811
----TYIEAARDLGANKLQTLTKVILPLTMPGIIGGCLLVLLPALGMFYIADLLGGA----KNLLIGNVI
KSQVLNARDATSIALTMAMAVMLYAY----RLDLDVNHGEFLTILGPSGCGKTTVLRMIAGFETADEGQI
LLDSQDVTSVPAEQRHVNTVFQSYALFPHMTVFENVAFGLRMQKVPTAEIEPRVLEALKMVRLEQMAQRK
PHQLSGGQQQRIAIARAVVNKPKVLLLDES-

>C9PDY5_C9PDY7_2_675811
AIPNDLYEAATMDGASKFQQLKTITLPLVLYSIAPILITQYTFNFNNFNIIYLFNNGPASNAGGTDILVS
WIYKLTMSSGIASAITLLLSIFVVGI---HDVNLSIDEGEFVVFVGPSGCGKSTLLRMIAGLEDISGGDI
SIAGNIVNDTPPSERGVAMVFQSYALYPHMTVAENMGYSLKVNKVPKEEREKKVQLVSKALQLESLLDRK
PAQLSGGQRQRVAIGRAIVRDPKVFLFDEPL

>C9PIA2_C9PIA3_1_675811
---RDLMDAAHLLGASTTQAFLQIVLPNVRKGLMASLFLSFSFLLGEFVFANILV--G---TRYETLQIY
LYNMRQTSGHFTSALVMTYFLFIFFCTWLESIQFDIQQGEFITLLGPSGCGKSTLLRSLAGLNPVDSGSI
FVGGEEITHAAPQKRGIGMVFQSYALFPNMTVAGNIGFGLKMQGRDKATMAREVAQVIELVALQG--KEE
CHQLSGGQRQRVALARALVVKPRILLLDEPL

>C9PFV6_C9PFV5_1_675811
-VDPKLEQAARTLGASPLKVFVTITLPLTLPGVITGVMLSFARSLGEFATISFVSNIG---ETQTIPLAM
YNFLETPGA---------------------DVQLALPSKGITAIFGRSGAGKTSLINVISGLIAPDSGEI
AIQDRVLFSLPIEHRRIGYVFQEARLFPHYTVRGNLNY------GVRRKDASYFASVVALLALEPLLDRY
PNALSGGEKQRVAIGRALLSQPDLLLMDEPL

>C9PD93_C9PD92_1_675811
TIPDELLEAAQLDNAGPIRFFIDILFPLSKTMMAAIFIIMFVVGWNQYLWPIMMTTDHYIVM-----GIK
QINNINETNYAFAMVILAMLPPVLVVVVFKGVDLSIQQGEFIVLVGPSGCGKSSILRSIAGLESISSGEI
HLGGRRVDNEKPAKRDIAMVFQNYALYPHMSVYDNLAYGLKNRGVDKNTIDEKIRKVAKTLKIDEYLDRK
PSKLSGGQRQRVAMGRAIVRDPQLFLFDEPL

>C9PF98_C9PF97_1_675811
-VPTDMEEAAMIDGCNSFQVLWYVVVPVIRPAIISVALFQFMWSVNDFLGPLIYVSS----EKYPIALAL
KSIDVTEGAEILAMASIAIIPSIIVFFMSHGIDLTINEGEFLVIVGPSGCAKSTTLRMLAGLENITGGEV
TIGNKVVNNLPPKDRGIAMVFQNYALYPHMTVRENLGFGLKLQKLPKEEIEQRVNEAAKILEIEELLERL
PRQLSGGQAQRVAVGRAIVKKPDVFLFDEPL

>C9PL85_C9PL91_6_675811
AIPTSLDEAAKIDGAGHMTIFIEIILPLAKPILVFVALVSFTGPWMDFILPTLILRSE--KMTLAIGIFS
WITSNSSENTLFAAGSLLVAIPITLLFI-HGIDLDIREGEFMVFVGPSGCAKSTTLRMIAGLESISDGEI
RIGQQVVNDLPPKDRGIAMVFQNYALYPHKTVFDNMAFGLKMQKRPKDEIKRRVEEAAEKLEITDLLYRK
PKEMSGGQRQRVAVGRAIVRKPDVFLFDEPL

>C9PFD8_C9PFD5_3_675811
TIDNSLEEAAALDGATPWQAFRLVLLPLSVPILAVVFILSFIMVVGEVPVASLLLSD----NSYTLAVGM
QQYLYPQNYDFAAAAVLSALPITIVFLLAKNVDLDIKEGEFVVFVGPSGCGKSTLLRCIAGLEDITSGDL
FIGDQRMNDTEPSKRGVGMVFQSYALYPHLNLHDNMSFGLKLAKADKKEISKRVEHAAEILQLSHLLDRQ
PKALSGGQRQRVAIGRTLVSQPNVFLLDEPL

>C9PH38_C9PH37_1_675811
-LPGEIEATAASIKLPQYRLLFKVTLPVCLPAVLDIASYLFINALTTTSAVVFLYST----DTIPASVSV
LNMDDAGQTGAAAAMAVMIM---------KGIDLHIQQGEFVCFLGPSGCGKTTLLRAIAGLDLPTSGAI
FQNQHEMTFLPPEKRDFGIVFQSYALFPNLTVQENIAIGLKNQGLSTREALEKVDEWLDTIGLPT---SG
QNQLSGGQQQRVALARALALSPGLLLLDEPL

>C9PKY1_C9PKY0_1_675811
-ISPSLDMAARTMGCQANGMLWRVHLPLVRRGALIAGLLVFIESMKELNAALLLR------PFNFETLAT
YVYNYASDE---LPAVLLVLVGLI-----ESLSLNVEQGEIVCLLGASGCGKTTLLKAIAGLLPLSSGIM
SLNGVTIDDLPPEQRNIGMIFQDYALFPHLTVADNIAFGL--RHMSTTARQLQVQQMLELVHLSGYGDRY
PHQLSGGQQQRVAIARSLAYKPDLLLLDEPF

>B5E9G9_B5E9H0_1_404380
NLPANLRLQILALGATRVQMVW-MLVKEARLPLMAGVMAGFGGVISEVGASIMVGGN----RGYTRVLTT
ATVMETGRGNFDIAIALSVILLLFCF-----PSFCLYENEFVSLIGPNGAGKSTLLLSLMGLMQRRSGTL
RYKGEEIRTFLQLRRKMAMVLQEPLLFDST-IYDNVASGLKFRGMGRDEIRSRVMTYLERFNLADMAQRS
ARKLSGGEARRVSLARAFAVEPELIFFDEPF

>B5EBW3_B5EBW4_1_404380
-IDSRLLQASRTLGATRLDSLFSVVLPLSKAGVVAGSSLMFARSLGEFGATVIVAGN----PGATQTIPL
AIYDYAGSP-----LSLCVVAIAI-------------SGDRVGVFGASGSGKSTLASLVAGLAAPDHGEI
YLDGDCLYSLPPQRRRVAVVFQDACLFPHLSVEANLRYGQ--KRSPKGGRKVDFSALVSVLKLEGLLERG
VNKLSGGEKQRVALGRAILANPRLLLMDEPL

>B5EH84_B5EH83_1_404380
SIDIQLIQASRTLGATWHDTLVTVILPLSLHGIIAGSSLMFARSLGEFGATIIVANIG---VTQTIPLAI
YDYASSPTS--LCAVSIAISVLVL-------------AGERIGIFGPSGSGKSTLVGFLAGLQQPDRGEI
SVDGDSLFSVPPEQRRIAIVFQQHCLFPHLDVKTNLLYGY--RRCKPEHRSIDFDALVEVLNLRDLLRRG
ISNLSGGEKQRVALGRALLSNPRLLLMDEPL

>B5EA47_B5EA49_2_404380
ELDHEIEEAASCLGAGRWQTFRRVLLPTMLPAILTGFALAFARAVGEYGSIIFIAGNPMEITPLLIITKL
EQYDYAGATAIATVMLVVSFLMLLCINLLSNVSLKVPSGELVALLGPSGSGKTSLLRIIAGLETPDSGRI
LFDGVEATNRQVKDRQVGFVFQHYALFRHMTVFDNIAFGLTKERPGTQEIRDKVYSLLKLIQLEQLADRY
PGQLSGGQRQRVALARALAVEPQVLLLDEPF

>H3LFA2_H3LFA3_1_883117
QIDKSQLEAASILGAHPLRVIGQVIFPAVLPALMAGGSLCLLLTTNEFGIVLFIGAKG---VNTLPMKAI
LESDYS----VACMIALINILLSLGLFMLKPLTLTIEPGEVLALIGPSGSGKTTVLRAIAGFVQPAGGRI
LLGDTDITHLPPYQRGLGMVVQNYALFPHMKVEDNVAFGLRAQKQPKAQIAERIQDALKIVGMADYAS--
-HQLSGGQQQRVAIARAIAVRPRVLLLDEPL

>H3L7D5_H3L7D4_1_883117
-LPPSLLQASADLGARPRQTFRYVVLPLAIPGIAAGSIFTFSLTLGDFIVPQLVG-P-----GFFIGNMV
YSQQGAIGNPMAAAFTLV-----------DGVSIAIRDGEFFSMLGPSGSGKTTCLRLIAGFEQLSGGAI
RIFGKAASELPPWQRDVNTVFQDYALFPHMSVLDNVAYGLMVKGVGKKARHARALEALEKVALAFVHARR
PSQLSGGQRQRVAIARALVNQPRVLLLDEPL

>H3L9I2_H3L9I1_1_883117
AIPKELEEAARIDGANEWQIFFHVILPLVKPALGTVVTFGFIMIWDQYLLPLIVVNQS--LNTIPVILGT
LRTDESITPIFIAITLLAMLPSIIVYLGLKDVSLTIPDGEFCVLVGPSGCGKSTLLRMIAGLEEISGGEV
HINERNVTEVEPKLRDIAMVFQSYALYPQMTVRENMGFALKMAKLPKAEISQKVNEAAALLGLEPLLERL
PKDLSGGQRQRVAMGRAIVRKPQVFLFDEPL

>H3LB42_H3LB41_1_883117
-----EDEAAVLLGASGWQMFRRVTLPNIRWALLYGVVLTNARAIGEFGAVSVVSGSRGETLSLPLQIEL
LQQDYNTIGFTAAALLTLMAILTLFL---NDISLDIPSGQMVALLGPSGSGKTTLLRIIAGLEHQTSGHI
RFHGTDVSRLHARDRKVGFVFQHYALFRHMTVFDNIAFGLTRERPNAAAIKAKVTKLLEMVQLAHLADRF
PAQLSGGQKQRVALARALAVEPQILLLDEPF

>H3LE78_H3LE77_1_883117
TLPDELIEAARIDGASPMRFFRDIVLPLSKTNLAALFVITFIYGWNQYLWPLLIITDN---LGTAVAGIK
GMIAIGQGTQVMAAMLLTLIPPVVIVLAMQPLTLDVADGEFIVMVGPSGCGKSTLLRMVAGLERVTSGDI
WIDRKRVTEMEPKDRGIAMVFQNYALYPHMSVEENMAWGLKIRGLGKGLIAERVQEAARILELDGLLKRR
PRELSGGQRQRVAMGRAIVRDPAVFLFDEPL

>H3L5K5_H3L5K4_1_883117
-IDYSLVEASLDLGARPLKTFFQVIVPLTKGGIIAGSMLVFIPAVGEFVIPELLGGP----DSIMIGRVL
WQEFFNNRDVASAVAIVMLLLLIVPIMWFDDVNLTIYKGEIFALLGASGCGKSTLLRMLAGFEQPTAGQI
VLDGVDLARVPPYQRPINMMFQSYALFPHMTVEQNIAFGLKQDKLPKAEITSRVQEMLALVHMQEFAKRK
PHQLSGGQRQRVALARSLAKRPKLLLLDEPM

>H3LG45_H3LG48_3_883117
TIDGSLEEAAALDGATPWQAFRLVLLPLSVPILAVVFILSFIAAITEVPVASLLLRD----NSYTLAVGM
QQYLNPQNYDFAAAAVLSAIPITVVFLLAKDINLEIQDGEFVVFVGPSGCGKSTLLRMIAGLETVTSGDL
LIGDTRMNDVPPAERGIGMVFQSYALYPHLSVAENMSFGLKLAGAKKELINQRVTQVAEVLQLAHLLERK
PKALSGGQRQRVAIGRTLVAEPRVFLLDEPL

>H3L6E9_H3L6F0_1_883117
-LDRPLLEAAKDLGAGKLQTFIRIIIPLTMPGIIAGCLLVMLPAMGLFYVSDLMGGA----KNLLIGNVI
KSQFLNIRDWPFGAATSITLT--------SDLNLTINNGEFLTLLGPSGCGKTTVLRLIAGLESVDSGQI
HLEDHDITHIPAENRHVNTVFQSYALFPHMTVFENVAFGLRMQKTPTADIAPRVHDALRMVQLEAFAQRK
PHQLSGGQQQRVAIARAVVNKPRLLLLDES-

>H3LGT5_H3LGT3_2_883117
AIPKELEEAALMEGCRWWQVLFRVLLPMSWPSVLAFATVSITYHWNEYLWPLMMLNDDKQVL----TVGL
VSFAMGAESGIIGAGTLMVCLPLMLAFILSALSLDIREGEFVVLVGPSGCGKSTLLRLLAGLEPVSEGEI
WLHDENITEMSPRERNFAMIFQNYALFPHLSVRDNITFG----MKVRKEEKTSWQPRVDKVAQMLQLDTL
LAKLSGGQRQRVAMARAIVRNPRLFLMDEPL

>H3L511_H3L512_1_883117
--DIKLEQAARTLGAGRWRVFFTITLPLTLPGIIVGTVLAFARSLGEFGATITFVSNP--GETRTIPSA-
-MYTL----------------------------ETLPASGITAVFGVSGAGKTSLINAISGLTRPQQGRI
VLKGRVLNDLAPEKRRIGYVFQDARLFPHYKVRGNLQY------GMAKSMAAQFDKLVALLGIAPLLDRL
PGGLSGGEKQRVAIGRALLTAPELLLLDEPL

>H3L8X6_H3L8X5_1_883117
-VAPELEEAARSTGASRGQITRHVTVPLSRYGLIGSWLLMFLIFEREYSTGVYLL-SGTETIGSMLVSLW
AAGAIDIVAALSFINILLVV---------KGVSMELKRGEVVSLLGPSGSGKTTLLRAVAGLEKPTSGII
TIGKTRVYDIPAEERNLGLVFQSYALWPHKTVFENVAYPLKLRKVAAAEIKQRVQTVLEQLGLGHLGSRH
PHQLSGGQQQRVAIGRALVYNPPVILLDEPL

>H3L3I3_H3L3I2_1_883117
QIDKSLDEASLSLRAGSLRTITHILLPLLRPAILSALIYSFVRAITTVSAIVFLVTPDTRVATAYILNRV
EDGEYGVAIAYGSILIVVMLAIIFIFDWLDNINLTIPQGQMVTLLGPSGCGKTTILRLVAGLEKPSEGQI
YIDGEDVTHRSIQQRDICMVFQSYALFPHMSLGDNVGYGLKMLGVPRGDVKARVKEALAMVDLEGFEDRY
VDQISGGQQQRVALARALILKPKVLLFDEPL

>H3LCJ5_H3LCJ6_1_883117
-VPRDMEEAAQIDGCNSIQVLWYVVVPILKPAIISVALFQFMWSMNDFIGPLIYV-YV---DKYPIALAL
KMSDVTEGAEILAMASISILPSIIVFFLAHGIDLKIADGEFMVIVGPSGCAKSTTLRMLAGLETISGGEV
RIGEKIVNNLAPKARGIAMVFQNYALYPHMTVRENLAFGLKLSKLPKDQIEAQVNEAAKILELEELLDRL
PRQLSGGQAQRVAVGRAIVKKPDVFLFDEPL

>H3L3W1_H3L3V8_3_883117
AIPKDLDESARMDGASSFRIFIEIIMPLSKPILAVVALFSFTGPLGDFILSSTILRTDKYTLPIGLYNLV
AQKM----GTYAAGAVLIAVPVAILYLALHQVNLDIEDGEFAVFVGPSGCGKSTLLRMIAGLEEVSEGEV
LIGDEVMNDVVPAHRGVAMVFQSYALYPHMTVAENMGYGLKVNKVPKDEIRRQVEMVAKTLQLSHLLDRK
PKQLSGGQRQRVAIGRAIVRNPRVFMFDEPL

>A7HPG7_A7HPG8_1_402881
----TLDAAARSLGASPRRVLGAIHVPLLRGALASAALIVFIDVMKELPATLLLRPF----NFETLATRT
YRLASDERLAEASTAALAIVALGLIP---SGVSLEARQGEILCLLGPSGSGKTTLLRLAAGLEALQEGSI
DLGGALLAAVPPEKRSFGMVFQDHALFPHLTVAENVAFGL--AGRPKEQARQVVAERLASVGLAGFEDRY
PHTLSGGQQQRVALARALAPSPAAMLLDEPF

>A7HTD5_A7HTD4_1_402881
SFNRELAECARDLGANEYRVFRDIVVPHMKPGLIAGALLAFTLSLDDFVITFFTA-GD---TVTFPVKIY
SMVRFSVTPAASTVLILLTLVVTAFALRMDEVNLEVGRGEFFALLGPSGCGKTTLLRMLAGFEVPTHGQV
IVDGQDMSKVQPNNRPINMVFQSYAVFPHMSVEQNVAYGLKMDRRPAKEIKERVAEALDLVKLGGYGKRM
PDEMSGGQRQRVALARALVKRPSVLLLDEPL

>A7HUV5_A7HUV4_1_402881
------EEAALSLGASGFQTFRKVTLPNVKWALLYGVLLCNARAMGEFGAVSVIS--GHKTNTMPLHVEI
LYNEYNFVAFAVASLLAFLALVTLVLK--DNISLTVRPGELLALLGPSGSGKTTLLRAIAGLTATEEGII
RFDGEDATSLSLRERRVGFVFQQYALFRHMTVFDNVAFGLRDERPRTGEIARRVRRLLELVQLQGLETRF
PSQISGGQRQRVALARALAIEPTVLLLDEPF

>C7ZTL1_C7ZTK8_3_585143
TIPKELDESAKIDGAGHMRIFLQIMLPLAKPILAVVALFNFMGPFMDFILPKILLRSE--KFTLAVGLFN
FINDKYANNTVFAAGAIMIAVIAIVFLFLKDFNLHITDKEFIVFVGPSGCGKSTTLRMVAGLESITSGDF
YIDGERMNDVEPKNRDIAMVFQNYALYPHMTVFENMAFGLKLRKVNKKEIEQKVNEAAEILGLTEYLGRK
PKALSGGQRQRVALGRAIVRDAKVFLMDEPL

>C7ZVW5_C7ZVW4_1_585143
AIPNNLLQASSDLGASPFYTFRKVIMPLTKEGVMTGIQVTFIPSLSLFMITRLIAGNV---IN--IGTAI
EEQFLTIQNGMGSTIAIFLIVFMAFILIIDDIDIDIESGYFYTLLGPSGCGKTTILKLIAGFEYPDSGEV
IYQNKPIGNLPPNKRKVNTVFQDYALFPHLNVYDNIAFGLKLKKLSKTEIDQKVTEALKLVKLSGYEKRN
INEMSGGQKQRVAIARAIVNEPEILLLDES-

>I3YEA2_I3YEA3_1_765911
---RELIEVSYTLGKGRWETLFLVVIPVIRRHIAAGLTLGVGRSFGEVGITLMLGGN----LGSTETL--
-------------------------------LDLCVPPTGVTALIGPSGCGKSTLLRLLAGLEIHAAGHI
RHGDRTWLDLAPRHRRVGLLFQEYALFPHLSVAGNIAYG----LPRGRDREAAVAFWLARLQLDGLAARR
PETLSGGQRQRVALARALASEPAVLLLDEPF

>I3YBU2_I3YBU1_1_765911
---ERPLEVAATLRASPLDTFFTVALPLAAPGFLTAGILTFAHTVGEFGVVLMIGGN----PGVTRVVSV
QIYDHVEAMLSAVMLVFSFLV---------DVDLTLPGRGVTALFGHSGSGKTTLLRCIAGLERSRQGFL
SFKGEVWQDLPTYRRPLGYVFQEASLFPHLTVLGNLRYGQ---KRIAADQRRSLDQAVELLGIGPLLERK
PDRLSGGERQRVGIARALAVSPRVLLMDEPL

>I3YDI3_I3YDI4_1_765911
-LDPTLLEAAADLGCRPIRAFLRVTLPLSMAGIVAGSMLVFIPVVGEFVIPDLLGSP----GSLMIGKLL
WTEFFSNKDPLAAALAILLLALLVVPFVLDDLSLDIFQGEFFSLLGSSGCGKSTLLRLLAGLEYPSAGRI
FIDGVDVTNVPPYSRPVNMMFQSYALFPHMSVEQNVEFGLKQDRLPRGERAERVGEMLDLLKIAELRKRR
PEQLSGGQRQRVALARSLAKHPKLLLLDEPL

>C2KMS2_C2KMS3_1_585199
NMDSNLEEAATILDTPRWKTMSRITLPMIKPAILSTILLVFGSAMGSYPVPHYLN------LTTLATKIS
LNSKYT---GQASILAIVMMLFGVAILLVDHLNLKIEDNAFITLLGPSGCGKTTILRMIAGLETPTSGQI
KIGDRVVFDVPANKRRVGFLFQNYALWPNMTVQQNITFGLSPVTSVRKYTKEETDMILRRVSRVVKIGMF
MAELSGGQQQRVAIARTLAPEPHVLFMDEPL

>C2KNA4_C2KNB3_9_585199
-IPRDVEEAAMIDGCSPLRNYFFVVMPMLKPVSITVAILMAMWVWNDYLLPYLVVGLT---EYKTIPVVV
QQLVGSHGSAMMAMLVLAIIPIVVFYLFS---SLDVNAGSMVTIVGDSGSGKTTLLRLIAGLENPDAGTI
IVDGRDYCGIPSAQRDTPYIPHENSLLPHLTVAQNVAFPLG-AKAVEHVEQQRVEVLLTTMNLVGISDRF
PAELSAGQSQRVAIARALVLHPRLLLLDEPT

>G5PJ36_G5PJ37_1_913080
QIDKSQLEAASILGAPPLRVIGQVIFPAALPALMAGGSLCLLLTTNEFGIVLFIGAKG---VNTLPMMVY
SKAILESDYTVACMIALINIVLSLGLFSLKPLSLTIEPGEVLALIGPSGSGKTTVLRAVAGFVQPAGGRI
LIGDTDVTHLPPYKRGLAMVVQNYALFPHLKVEDNVAFGLRAQKQPKALINERVTQALKTVGMSDYATRY
PHQLSGGQQQRVAIARAIAVRPRVLLLDEPL

>G5PP88_G5PP87_1_913080
-LDKPLLEAARDLGASKMQTFIRIIIPLTMPGIVAGCLLVMLPAMGLFYVSDLMGGA-----NLLIGNVI
KVQFLNIRDATSITLTI------------SQLDLTINNGEFLTLLGPSGCGKTTVLRLIAGLETVDAGHI
MLDNQDITHVPAENRYVNTVFQSYALFPHMTVFENVAFGLRMQKTPAAEIAPRVTDALRMVQLEEFAQRK
PHQLSGGQQQRVAIARAVVNKPRLLLLDES-

>G5PKK6_G5PKK5_1_913080
-IDYSLVEASLDLGARPLKTFFSIIVPLTKGGIIAGSMLVFIPAVGEFVIPELLGGP----DSIMIGRVL
WQEFFNNRDVASAVAIIMLLLLIVPIMWFDDVSLTIYKGEIFALLGASGCGKSTLLRMLAGFEPPSSGQI
MLDGVDLAHVPPYQRPINMMFQSYALFPHMTVEQNIAFGLKQDKLPKAEITSRVNEMLGLVHMQEFAKRK
-HQLSGGQRQRVALARSLAKRPKLLLLDEPM

>G5PU08_G5PU07_1_913080
TLPDELVEAARIDGASPMRFFRDIVLPLSKTNLAALFVITFIYGWNQYLWPLLIITDN---LGTAVAGIK
GMIATGEGTQVMAAMLLTLIPPVVIVLAMQPLTLDVADGEFIVMVGPSGCGKSTLLRMVAGLERVTSGDI
WIDRKRVTEMEPKDRGIAMVFQNYALYPHMSVEENMAWGLKIRGMSKAHIEERVREAARILELDGLLKRR
PRELSGGQRQRVAMGRAIVREPAVFLFDEPL

>G5PVU7_G5PVV0_3_913080
TIDSSLEEAAALDGATPWQAFRLVLLPLSVPILAVVFILSFIAAITEVPVASLLLRD----DSYTLAVGM
QQYLNPQNYDFAAAAVLSAIPITLVFLLAKDINLDIHDGEFVVFVGPSGCGKSTLLRMIAGLETITSGDL
FIGETRMNDIPPAERGVGMVFQSYALYPHLSVAENMSFGLKLAGAKKEVMNQRVNQVAEVLQLAHLLERK
PKALSGGQRQRVAIGRTLVAEPRVFLLDEPL

>G6MF93_G6MF94_1_760866
-MDNNLINASYDLGATKWETFRHVIFPLSMNGVRSGVQSVFIPSLSLFMLTRLIGGN-----VITLGTAI
EQNFLTNDNGMGSTIGVILILTMFITMWVKDINFELEEGKFYTLLGASGSGKSTILNIIAGLLDATTGDI
MLDGVRINDIPTNKRDVHTVFQSYALFPHMNVFENVAFPLRLRKIDKKEIEQRVAEVLKMVQLEGYEKRS
IRKLSGGQRQRVAIARAIINQPRVVLLDEPL

>G6MGD5_G6MGD6_1_760866
SVDDEMEDAARSMGASPFYTMMKVIIPFILPVVLSVIALNFNSLLTDFDLSVFLYHPAQ-PLGITIRSAG
DETATSNAQALVFVYTIVLMIIS------DNLNLDIHEGEFFTFLGPSGCGKSTTLRALVGFLDPSSGSI
EVNGTDVTHLEPEKRGIGIVFQSYALFPTMTVFDNIAFGLKVKKVAPDVIKAKVSAVAAKIKISD---QQ
LSELSGGQQQRVALARALVLEPKILCLDEPL

>B8ED56_B8ED55_1_407976
-VDIRLEQAARTLGSSRWRVFLTITLPLTSPGIVSGMIIAFARSLGEFGSTITFVSNG---ETRTIPLAM
YSF--IETP----------------------VDTQLPLQGVTAVFGRSGAGKTSLVNLLGGLSTPDSGEI
RLGDKLLYQIPPEKRHIGYVFQEARLFPHYSVKGNLNY------GVRKA---NFDKIVQLLGIEKLLSRY
PSTLSGGEKQRVAIGRALLTSPDMLLMDEPL

>B8E482_B8E483_1_407976
AVPNDVRDAAACCGMSRLKILLKIELPMVWPGVLTALVLCFSHVLGEFGVVLMMGGNAGKTISISIYDSV
QAFDFNAAGTMSLVLLLFAVTALAL-----NANFRCKAGEVLAVVGPSGGGKTTLLRMIAGLNHPDTGQI
HFGERPWFDLSPQQRHIGYMPQHFGLFPNLTALENVVAGL--DHIPKSERIVRAKDWLERVNLQGLPDRL
PAHLSGGQRQRVALARALAREPSVLLLDEPF

>B8EB61_B8EB60_1_407976
-ISPSLDMVSLTMGQGPRQLLQKVHLPLLGKGLFAGALLVFIESMKELPAALLLRPIGFENLATYVFQFV
SDEKLEH---GALAAIVIVLVG-------KGLSLTLNQGEILALLGPSGCGKTTLLRAVAGLQAISQGEI
QINGRVVSGVPSEQRGIGMIFQDYALFPHLTVAENILFGV--AKLSAAERQARLDDMLTLVKLEGLAQRY
PHELSGGQQQRVSIARALAYEPQLLLLDEPF

>B8EBY0_B8EBY1_1_407976
-LDMSLIEAASDLGSSRLNTFWKITFPLSKSGVIAGSMLVFIPAVGEFVIPELLGGP----DSLMIGRVL
WQEFFNNRDVASSLAIVMLGLLIIPITLFDDVSLTINKGEIFALLGGSGSGKSTLLRMLAGFEKPTSGRI
FLDGEDITDLPPYERPINMMFQSYALFPHMTVAQNIAFGLKQDKLPKAEIEQRVQDMLKLVHMEQYGKRK
PHQLSGGQRQRVALARSLAKRPKLLLLDEPM

>B8EFI6_B8EFI7_1_407976
-----EEEAAVILGASWWQLFRRVTLPNIKWALIYGVILTNARAVGEFGAVAVVSGNRG-ETNTLPLHVL
LYEDYQAEAFASASLLALIALFTLMLKA-SPLDLDIQEGEMIGLLGPSGSGKTTLLRIIAGLEGADSGNI
YFGDRDVTQVHVRERRVGFVFQNYALFRHMTVADNVAFGLEKQRPSAAEIHKRVTQLLEIVQLGHLAQRY
PEQLSGGQKQRIALARALATQPEVLLLDEPF

>C7LGU3_C7LGU4_1_568815
-LDRGLEEAARTLGASRFTAFFTVILPPLLPGILAGAVLGFAKALGEFGATITFVSNG--ETQTLSLAIY
TLLQTPSGD----------------------------EGGVTALFGHSGAGKTTLLKMIAGTLRPENGRI
AVGDFTLFDLPPEKRRIGYVFQDARLFAYMSVKRNLTYAR---WAGHRQATRSFDEVVALLGIGHLLDRR
PSTLSGGERQRVAIGRALLSDPALLLLDEPL

>C7LIT2_C7LIT3_1_568815
-IDPALEQAAAIHGAKSWQRFRYVLLPLLIPGLAITFCLSFVLAFAVFPSAILLGAPG---PTRVISIAA
YQAAFEQYDYSMAAAIAMIM---------KSITLSIRKGEFIALLGPSGCGKSTALNCIAGLLATTGGGI
YIDEKRIDTLKPEDRGFGMVFQNYALFPHMSVRENVGFGLKMRGTPKSEIRKRVDEAIGMVRLNGQEEKL
PGQLSGGQQQRVAIARAIVIEPPLVLMDEPL

>C7LJM7_C7LJM8_1_568815
NVPKDYGRAAAILGAGPMRTFFEVIFPLTLPGVIGGMILTFLTALGYFITPSLLGSP-----KEMMIATL
ISQQLRETLPFAAALVGVLTVLVTVVTLLDGLDMQIAPGEFLALLGPSGSGKSTILMLLAGFERPDNGRI
LFGNNDYTRVPPHRRNIGMVFQHYTLFPNMSVLDNVAFPLKTRGMERSQ---RAREALARVRLADFADRS
PKQLSGGQQQRVALARSIVYSPRVLLMDEPL

>C7LJV0_C7LJV1_1_568815
AIPRELYSAAEVDGVKSWERFRLVTWPLLGPTTLFVTTISIINAVKVFETVKTLTEG----GPNKASEVL
LWTIYQEGFYASAMTVIFLAVLVILMLLQDGISIEAAEGEFIALVGPSGCGKSTLLRILAGLDHADEGSV
ELAGCNITGAHPADRNIAMVFQSYALYPHLTAAQNIAVPLAGQRDKRAAIQKQVRATAASLKIDHLLDRK
PGQMSGGQRQRVALARALVRQPGAFLMDEPL

>C7LGW5_C7LGW3_2_568815
-LKKEWREASSILGATHMQYWRMVAFPILWPSLLGTTLLLFANAFGAIATAYALTGS----LNI--VPIL
LYAQIRGDVGYALALGMIV----------HDFNLAVEKGEFVSFLGPSGCGKTTVLRMIAGFETPDNGSI
EIDGKDVVNLRPNQRNIGMVFQAYALFPNMTVAQNVSFGLRVSGKSRSEIDATVKEMLSLIRLDHLADRY
PYQMSGGQQQRVALARALATKPQVLLLDEPL

>C7LID9_C7LIE0_1_568815
-IPGELVEAARIDNAGPFRFMRDILLPLSKTNIAALFVILFIYGWTQYLWPLLVTNDK---MNTIIIGLR
RMVDWADASYVMVTAILAIIPPILVVVLMKGVSLEIADGEFVVLVGPSGCGKSTLLRMIAGLESITSGTI
SIGERVVNNVEPAERDIAMVFQNYALYPHMTVRENLAYGLKNRKTPKEEIERRIAKAAKALEIEQFLERK
PRQLSGGQRQRVAMGRAIVREPAAFLFDEPL

>C7LHH0_C7LHG9_1_568815
-IDRRLELAAESLGAAPLTVFRKITLPLAMPGIASGGVLAFATSLDEVVLTLFVAGPQR-TLARQMFSTI
RENISPAIA-----AAAFLFISGT-----DGLNLDIERGEFVSLLGPSGSGKTTLLMMLAGFENPSSGTI
HVDGKSINSVPSYKRNMGVVFQNYALFPHMTVAENIAFPLQMRGVGKAQAAEKVARVLDMVQLSAMSERK
PSQLSGGQQQRVALARALVFEPHVVLMDEPL

>C7LFU0_C7LFU1_1_568815
QVPKDLAEAAQIDGCTRWQAFWQVEFPLAGPGIASAGIFAFLTCWNEYALASQLTRSNSLPVGLLDYTAE
FT------IGMCALAVVMIVPALALTFVIHGINLEIADKEFVALVGPSGCGKSTTLRMIAGLESISGGTL
EIGGKVVNDLPPRDRNISMVFQSYALYPHMSVRENMGFSLKIAKQPQAEIDRRVNEAAAVLGLEALMDRR
PAQLSGGQRQRVAMGRAIVRNPEVFLFDEPL

>C7LFG5_C7LFG7_2_568815
EISREVEEAAATLGASRFQTIWRVLLPGLQPAIITGFALAFARGIGEYGSVIFIAGNPYEIAPLLIVIKL
EEYDYAGATALATVMLALSFAMLLFINLIHNVSLTIQSGELIALLGPSGSGKTTLLRLIAGLETPTEGMI
FFGDEDASQKSVQERNVGFVFQHYALFRHMTVADNIGFGLKGTRPSTAEIRRRALELLDLVQLSGLEKRY
PAQLSGGQRQRVALARAMAIEPRVLLLDEPF

>C7LIG8_C7LIG7_1_568815
AFPTELVRAAQIDGASFFQIFWRILLPSSGPIIVVSVIWQFTNIWNDFLFGASFS--G---AHSTPMTVA
LNNLVSSSTVHFAGAILAALPTLIVYIVSKDINIEIDEGGFLVLVGPSGCGKSTLLNTIAGLEPITSGDI
AINGKSVSNLHPSQRDIAMVFQSYALYPNMTVAGNIAFGMEIRKVPKPERDKAIQQVADMLQIGHLLDRK
PSQLSGGQRQRVAMGRALVRNPQVFLFDEPL

>C7LDK0_C7LDK1_1_568815
-MDYSLIEAAQDLGCTPFAAFWKITFPLSLAGVLAGCFLVFIPAVGEFVIPDLLGGS-----TLMIGKTI
WSEFFSNRDVSSAVAVVLLVLLIVPIVIFDNLSLNVFNREFFALLGASGCGKTTLMRMLAGFEEPTSGRI
TLDGQDMRGIPPYKRPVNMMFQSYALFPHMTVEKNIAFGLKQDGMAKSEIDARVAEMLKLVKLEQYGKRK
PHQLSGGQRQRVALARSVAKRPKVLLLDEPL

>C7LIJ3_C7LIJ2_1_568815
QLDRSLDEASLTLRAGSFRTIRKVILPLLRPAITAALVYSFVRAITSISAVIFLVSA-----QYNMATAY
IVGLVENGEGVAIAYSSMLIVVMVVVITSPNLSLTVEPGTLVTLLGPSGCGKTTTLRLLAGLEHPTSGRI
LIGGKDVTNLPANERDVSMVFQSYALFPHMTSLENVAYGLESSGFKKNEARERAEEGLKLVGLGGMGHRL
PAELSGGQQQRVAVARALVLEPQVLLLDEPL

>C7LIM2_C7LIL8_4_568815
SIPDDLYEASSLEGASLWQQFREITFPLLKPFVNIAIVLNTIYVFNSFPIIWVMTQGP---ANSTDILVT
HLYKLAFRL----AVSLIMLAILLVFTVIDRIDLEIHSGEFLVLVGPSGCGKSTLLRMVAGLEPISGGDL
VIGGERANELPPQKRNIAMVFQSYALFPHMTARENIGFGPRIRGEKAAETAAKVDHAASILNL----HSY
LRQLSGGQRQRVAMGRAIVREPSVFLFDEPL

>C7LHE8_C7LHE9_1_568815
-LPVEIEEAAIVDGASPWVIITRVFMPLMWPALVTTGLLAFISAWNEFLFALTFTSSSQVPVAIALLSGS
SQFEIPWGN-IMAASVIVTVPLVILVLIFKGVDMDIRPGEFMVFVGPSGCGKSTLLRLIAGLEEITSGTL
SIDGTVVNSFNPSRRGIAMVFQSYALYPHMTVYENMAFGMQLAGKSRQECKARIHAAAEMLQLTPYLERL
PRQLSGGQRQRVAIGRAIVRDPKVFLFDEPL

>C7LI08_C7LI10_2_568815
TVSDDLKNAGRIDGMSEYAIFFKLVLPLIRPAMATVAVFTMIPIWNDLWFPLILAPSAT-KTVTLGAQLF
IGQFVTNWNAVLAALSLAMFPILILYVLFKDINLEVNDGEFIIFVGPSGCGKSTLLRSIAGLEDVSAGQV
LINGEDVTVTPPSRRGIAMVFQSYALYPHLTVKANMGLGLKQAGAPKDEIEGRVAKASAMLALEPYLARR
PAELSGGQRQRVAIGRALVRNPELFLFDEPL

>A4X6F8_A4X6F9_1_369723
--PAERLAVAASLGARPGQVLRRVVLPEIAPAVAAGGALTLLLTLNEFGIVLFIGAKV---ITLPMLVHS
KGFDYPSACVVAVVEVALSAL----LYLLRDFSLDVAAGETVALLGPSGSGKSTALKALAGFVRPTAGRV
LLNGQDVTGAPPHKRGLGVVVQQYALFPHLTVADNIAFGLRARRVRRADSARRVEEMLDLVGMDHYGRRY
PRELSGGQQQRVAIARALAIRPPVLLLDEPL

>A4XCK4_A4XCK5_1_369723
--DPALERQARTLGAGAWRAFREVSLPQLRGGLIVAAMFAFLISWSDYLLTLLIGGG------VVTTVPL
LLFSTAAGSATAAIALVAVAPPLLLT---RRVSLEVPAGTRTAVLGPSGSGKSTLLAIIAGLSAPTGGDV
RLADRSVLRQPPHRRDLGVVFQRPLLFPHLTVAENIAFGLRMRGTDRAVLRRRVTELLDAVALPGYDDRR
SGELSGGQQQRVALARALAARPGVLLLDEPF

>A4X7J8_A4X7J9_1_369723
ALPADVYEVAALEDATGWDVFRRVTLPLMAPVLALLVVRDLIASLHFSFVPAFVVTDGPPYATTYLSLFI
YRTGFEYLRGYAAAATLVMMLLTVAAVLVQQMRLTMARGELLVVLGPSGAGKSTLLRVVAGLEPVTTGRV
WIAGRDVTADRPGRRNVSMVFQSYALFPHLTVAENIAFGLVVRDVPKTAARERARSAAEQVGAAHLLDRR
PGQLSGGERQRVALARALVREPDVFLLDEPL

>A4X7Z0_A4X7Z1_1_369723
--DRRYEEAAATLGAGRWTTFTHVTVPLVGPGLAAGAVLCWARALGEFATITFAGNYG--RTQTMPLAVY
LALETDVE----AAIVLSLILLVVSVMIL--VPLRVTAGEVVALLGPNGAGKTTALRALAGLQPLTSGHI
TVAGSDLDRVPAEHRSVGVVFQDYLLFPHLSALDNVAFGPRRHGVNRRTARRSAGDWLARVGLTEHARRR
PGQLSGGQAQRVALARALAVRPAVLLLDEPL

>C9M117_C9M114_3_585520
TIPRSIDEAAEIDGATKWQVFLHIGLPLSKPMIVYTALTAFIAPWTDFIFSGIILSTG--NAKTYTVAYG
LYNMVHTAKQFVAGCVIIAIPITILFVFMNDFDLHIKDKEFIVFVGPSGCGKSTTLRMVAGLEDISKGTL
EIDHKVMNDVAPKDRHIGMVFQNYALYPHMTIYDNIAFGLKLRHTPKAEIDEKVKKAAKMLGLEEYLDKK
PGALSGGQRQRVALGRAIVRAAAIFLMDEPL

>C9M2J7_C9M2J6_1_585520
-ISPAVIQASKDLGASKLQTFRYVLWPLSRPGVESGVQAIFIPSLSLFMLTRLIGGN----VITLGTAIE
EYFMTTMNWNMGATIGVVLIILMIVVMLLKDINLTIESGKFYSLLGPSGSGKSTILRIIAGFSQPSSGQV
FFNGKDITDLDAAKRHINTVFQNYALFPHLNVFENVAFGLKIKKQPMDKIKPAVKEALHMVRLDGYANRE
ISELSGGQQQRVAIARAIVNKPKVLLLDES-

>C9M3W0_C9M3V9_1_585520
NIDPNYYTIADMYGASGTEKFWRITMPQLVPTIAFLLTMNIIAAFKIYTSVYALFNGA--GVGNSATTAV
FYIYNKFQI-VAMAATVVLFIIIMFVTF-KDVSFSVKKGDLVCLLGPSGCGKTTILNMLAGLLNPTSGDI
LFDGKSVVNVAPKDRQIGYVFQNYALYPHMTVLQNVMFPLTKQKMPKDKAKEIAEKYMKTTQIMELADQK
PGDLSGGQQQRVAIARALVQQPKILLMDEPL

>E1QWT0_E1QWS8_2_633147
SIPLEIEEAASIDGCGPIRTFFLVVLPMLKPTLISVGILEIMWVWNDYLLPYLVLDI----AYRTIPIHI
QYLKGSYGT-ATMALILLSIVPVIVFYL-KDFNLEVADREFIVLVGPSGCGKSTTLRMIAGLEDITDGEI
SIDGKVVNDIAPKDRDIAMVFQSYALYPHMSVYDNMAFPLKLRKLPKDEIDKKVREAAETLGITEYLDRK
PKALSGGQRQRVAIGRAIVREPKVLLMDEPL

>E1QVX4_E1QVX3_1_633147
QIDKSIEESAYDMGANSLQVFMTVTLPLIKDSFLSGLVTAFVRSITAISAIILLV------TPQFLLITV
QINEFAEKGAYGVACAFATVLIVITY---HDANISIEPGEFVTLLGPSGCGKTTILRMIAGFESPDEGEI
YLANEPINELTPNKRDTAMVFQSYALLPHYNIFDNVAYGLKLRKMDAATIREKVTNILGLVGLEGMEDRM
TNQLSGGQQQRVALARALVIEPGVLLFDEPL

>F7JBG4_F7JBG3_1_658081
QIDVNLVYAGRTLGMSETKIFWKIVIPTAGPGIASGTILTFARAMGEYGATSMLAGN----QGKTGTIAQ
KIAMVIQDGIWVSVVVLIAFVIIFLM----------SQSKRIGILGASGCGKSMTLKSIAGIETPDSGHI
KIDGNILFDLKTQKRKVGYLFQNYALFPTMTVEQNIAAGL---KGNKQDIHKRVKEMIQKFGLAGLEKHY
PKQLSGGQQQRTALARIMAYEPEVILLDEPF

>F7JCK1_F7JCK2_1_658081
-IDKDVIHAARDLGANTAQTFFKIIMPLSIPGIISGITMVFVPSLTTFVISDLLG--G---SKILLIGNV
IEQEFKQGS--GSGLSLVLMLFIIASMA-DQLNLYIRENEFLTLLGPSGCGKTTLLRILGGFETPDSGKI
IFDGKNINDIPPNRRQLNTVFQKYALFSHMTIADNIAFGLKIKGKSKAYIKDKIRYALKLVNLEGFEDRS
PDSLSGGQQQRIAIARAIVNEPKVLLLDEPL

>G0THR2_G0THR3_1_1048245
EIPWDLEKAAKMDGATPGQAFRKVIVPLAAPGLVTAAILVFIFAWNDLLLALSLTATAAITAPVAIANFT
GSSQFEEPTSIAAGAIVITIPIIVFVLIFRDLNLTIADGEFLILVGPSGCGKTTTLNMIAGLEDISSGEL
RIAGERVNEKAPKDRDIAMVFQSYALYPHMTVRQNIAFPL---TLAKMRKADIAQKVSETAKILD-LTNL
LSQLSGGQRQRVAMGRAIVRHPKAFLMDEPL

>G0TLC1_G0TLC2_1_1048245
---ADYEVVAATLGARPGTVWWRVTLPLLLPGVVSGSVLAFARSLGEFGATLTFAGS----QGVTRTLPL
EIYLQRVTD-PDAAVALSLLLVVVAAL---DVEFSVSAGEVLAVLGPNGAGKSTALHVIAGLLRPDAGLV
RLGDRVLTDVATHDRRVGLLLQDPLLFPHLSVAKNVAFGPQRRGMFGSGRARTRASALRWLREVN-AEQF
ARQLSGGQAQRVAIARALAAEPDVLLLDEPL

>G0TFD3_G0TFD1_2_1048245
SLPAEIIEAARMDGARWWQLLLRVVLPMSRPTMVAVGVITVVNEWNEYLWPFLMSDDSVLPIGLTFLQ--
---QAEG-VPVMAVTLLAMLPILLVFIALDNLDLDIADGEFLVLVGPSGCGKSTTLRVLAGLEPIESGRI
SIGDVDVTHLPPRARDVAMVFQNYALYPNMTVAANMGFALRNAGMSRADTRRRVLEVADMLELTELLDRK
PAKLSGGQRQRVAMGRAIVRRPRVFCMDEPL

>G0TM33_G0TM32_1_1048245
TLPTDLEEAAILDGCSPWQIYWRILLPHSRPAVLVLGVLTWVNVWNDFLWPLLMIQRS--LATLTLGLVR
LRGEYVARWVLMAASMLMLVPLVILYAVADRLDLIVGDGEFVVLVGPSGCGKTTSLRMVAGLETLDCGRI
RIGERDVTDVDPKDRDVAMVFQNYALYPHMTVAQNMGFALKVAKIGKAEIRQRVLAAAKLLDLQSYL---
-KDLSGGQRQRVAMGRAIVRRPQVFLMDEPL

>G0TP79_G0TP78_1_1048245
ELGTDQEQAAATLGSGWWQTFWRITLPSIRWGLTYGIVLTVARTLGEYGAVIIVSSNP---GTSQTLTLL
VSDRYHRGA-GAYALSTLLMAVSVVVLIVDHVDFVVPTGSLTALLGPSGSGKSTLLRTIAGLDQPDTGTI
TINGRDVTRVPPQRRGIGFVFQHYAAFKHLTVRDNVAFGLKIRKRPKAEIKAKVDNLLQVVGLSGFQSRY
PNQLSGGQRQRMALARALAVDPEVLLLDEPF

>Q5FIL8_Q5FIL7_1_272621
NIDPNYYTIADMYGASGTEKFWRITIPQLVPTIAFLLTMNIIAAFKIYTSVYALFNGA--GVGNSATTAV
F----------------------------KDVSFSVKKGDLVCLLGPSGCGKTTILNMLAGLLNPTSGDI
LFDSKSVVNVAPKDRQIGYVFQNYALYPHMTVLQNVMFPLTKHKMPKDKAKEIAEKYMETTQITELADQK
PGNLSGGQQQRVAIARALVQQPKILLMDEPL

>Q5FI10_Q5FI07_3_272621
TIPRSIDEAAEIDGATKWQVFLHIGLPLSKPMIVYTALTAFIAPWTDFIFSGIILSTG--NAKTYTIAYG
LYNMVHTAKQFVAGCVIIAIPITILFVFMNDFNLHIKDKEFIVFVGPSGCGKSTTLRMVAGLEDISEGTL
EIDHKVMNDVAPKDRHIAMVFQNYALYPHMTIYDNMAFGLKLRHTPKDVIDKKVKEAAKMLGLEDYLDKK
PGALSGGQRQRVALGRAIVRAAPIFLMDEPL

>G1UB48_G1UB51_3_272621
SIPDEIKEAAEVDGANNRQIFWKIELPYMLPSISMVFILALKSGLTAFDQIFAMTSGP---NNSTTSLGL
LVYNYAFNNGYANAIAIVLFLLIAIISFITDFNLHIKDEEFIVFVGPSGCGKSTTLRMIAGLEDISKGTL
KIGGKVMNDIAPKNRDIAMVFQNYALYPHMSVYDNMAFGLKLRHTTKEEIDKKVKRAAKILGLSDYLKRK
PAALSGGQRQRVALGRAIVRDAPIFLMDEPL

>Q5FL40_Q5FL41_1_272621
EINPAVIQASEDLGASRWQTFRYVLWPLSRPGVESGVQAIFIPSLSLFMLTRLIGGN----VITLGTAIE
EYFMTTMNWNMGATIGVVLIVLMIVVMLIKDINITIESGKFYSLLGPSGSGKSTILRIIAGFTQPSSGQV
FFDGKDITDLDASKRHINTVFQNYALFPHLNVFENVAFGLKIKKKPLNEIRPAVKDALHMVRLDGYANRE
ISELSGGQQQRVAIARAIVNEPKVLLLDES-

>C2SH21_C2SH19_2_526976
-MGRDLEEAANDLGATPWQTFRYVTFPAIAPGVISAALLTFTLSIDDFVI-SFFVSGGSTTLPLYIYSMV
KRGVSPEINLSTILIVVIVGLM---------LSLDIKEGEFLTILGPSGCGKTTLLRMIAGFETPTKGNL
LLDDEKINDLPPYKRHMNLVFQHYALFPHMNVEKNICFGMKMQKVSAAEQKERAEEAMRLTQLLEFRNRK
PSKLSGGQQQRVAIARAIVNNPRVLLLDEPL

>C2SPG1_C2SPG6_5_526976
TIPKELDESARMDGAGHFRIFWQIIMPLAKPIVAVVALFTFIGPFTDFILASIILRTE-----NYTLAVG
LYEMVAKKFTFAAGSVLIAIPISILFLSLTDFNLHIQDKEFIVFVGPSGCGKSTTLRMVAGLEDISKGEF
SIDGKLMNDVPPKDRDIAMVFQNYALYPHMSVYDNMAFGLKLRKIPKDEIDRRVKHAAQILGLEQYLDRK
PKALSGGQRQRVALGRAIVRDAKVFLMDEPL

>C2SF76_C2SF75_1_526976
NIDTSLYESASIDGASYLYKLRRVTLPMLSPTLFFIVTVTLISAFQSFGQIDILTHGPN-DATNLIVYSI
YKEAFVNHQGTASAQAMVLFIFIFIATLIKDVSVHIKRGEFFVLVGPSGCGKSTLLRMLAGLEEISSGDL
IINEHVANDLEPKDRNLSMVFQNYALYPHLTVEENILFGL---KVRKVQKEERQKRLMEAIEMVG-LKEY
VGQLSGGQRQRVALARAIVSQAPICLMDEPL

>E9WDH6_E9WDH7_1_656374
-LDKPLLEAARDLGASKLQTFIRIIIPLTMPGIIAGCLLVMLPAMGLFYVSDLMGGA-----NLLIGNVI
KVQFLNIRDATSITLTI-------------QLDLTINNGEFLTLLGPSGCGKTTVLRLIAGLETVDSGRI
MLDNEDITHVPAENRYVNTVFQSYALFPHMTVFENVAFGLRMQKTPAAEI---TPRVMEALRMVQ-LETF
AHQLSGGQQQRVAIARAVVNKPRLLLLDES-

>E9WM95_E9WM96_1_656374
TLPDELVEAARIDGASPMRFFCDIVFPLSKTNLAALFVITFIYGWNQYLWPLLIITDD---LGTTVAGIK
GMIATGEGTSVMAAMLLTLIPPVVIVLVMKPLTLDVADGEFIVMVGPSGCGKSTLLRMVAGLERVTEGDI
WINDQRVTEMEPKDRGIAMVFQNYALYPHMSVEENMAWGLKIRGMGKQQIAERVKEAARILELDGLLKRR
PRELSGGQRQRVAMGRAIVRDPAVFLFDEPL

>E9WJT7_E9WJU0_3_656374
TIDSSLEEAAALDGATPWQAFRLVLLPLSVPILAVVFILSFIAAITEVPVASLLLRD----NSYTLAVGM
QQYLNPQNYDFAAAAVMSALPITIVFLLAKDINLDIHEGEFVVFVGPSGCGKSTLLRMIAGLETITSGDL
FIGEKRMNDTPPAERGVGMVFQSYALYPHLSVAENMSFG----LKLAGAKKEVINQRVNQVAEVLQLAHL
LKALSGGQRQRVAIGRTLVAEPSVFLLDEPL

>E9WCC1_E9WCC2_1_656374
--DVKLEQAARTLGAGRWRVFFTITLPLTLPGIIVGTVLAFARSLGEFGATITFVSNP--GETRTIPSA-
-MY----------------------------INETLPANGITAIFGVSGAGKTSLINAISGLTRPQKGRI
VLNGRVLNDLTPEKRRVGYVFQDARLFPHYKVRGNLRY------GMSKSMVDQFDKLVALLGIEPLLDRL
PGSLSGGEKQRVAIGRALLTAPELLLLDEPL

>E9WEG0_E9WEF9_1_656374
-LPPSLLQASADLGARPRQTFRYVVLPLAIPGIAAGSIFTFSLTLGDFIVPQLVG--P---PGYFIGNMV
YSQQGAIGNPMAAAFTLVPIILIALYLAFDGVSIAIKDGEFFSMLGPSGSGKTTCLRLIAGFEQLSGGAI
SIFGKPASNLPPWERDVNTVFQDYALFPHMSILDNVAYGLMVKGVNKKQ---RAQEALEKVALGFVHQRK
PSQLSGGQRQRVAIARALVNEPRVLLLDEPL

>E9WHG1_E9WHG0_1_656374
------DEAAILLGASGWQMFRRVTLPNIRWALLYGVVLTNARAIGEFGAVSVVSGSRGETLSLPLQIEL
LEQDYNT--VGSFTAAALLTLMAIITLFLNDISLDIPSGQMVALLGPSGSGKTTLLRIIAGLEHQTSGHI
RFHGTDVSRLHARDRKVGFVFQHYALFRHMTVFDNIAFGLTRERPNAAAIKAKVTKLLEMVQLAHLADRY
PAQLSGGQKQRVALARALAVEPQILLLDEPF

>E9WAY0_E9WAX6_4_656374
AIPKDLDESARMDGASSFRIFIEIIMPLSRPILAVVALFSFTGPLGDFILSSTILRTDKYTLPIGLYNLV
AQKM----GTYAAGAVLIAVPVAILYLALHQVNLDIEDGEFAVFVGPSGCGKSTLLRMIAGLEEVSEGEV
LIGDEVMNDVVPARRGVAMVFQSYALYPHMTVAENMGYGLKVNKVPKEEIRRQVEMVAKTLQLSHLLDRK
PKQLSGGQRQRVAIGRAIVRNPRVFMFDEPL

>E9WCR5_E9WCR4_1_656374
-IDYSLVEAALDLGARPLKTFFNVIVPLTKGGIIAGSMLVFIPAVGEFVIPELLGGP----DSIMIGRVL
WQEFFNNRDVASAVAIIMLLLLIVPIMWFDDVSLTIYKGEIFALLGASGCGKSTLLRMLAGFEQPSAGQI
MLDGVDLSQVPPYLRPINMMFQSYALFPHMTVEQNIAFGL---KQDKLPKAEIASRVNEMLGLVH-MQEF
AHQLSGGQRQRVALARSLAKRPKLLLLDEPM

>I1DBV9_I1DBV8_1_866909
SIPDELVKAAKLDGAGFFTIFFKILLPISTPIIMVTVIWQFTAIWNDFLFGVVYS--G---SETQPITVA
LNNLVNTSTVDMAAAIIAALPTLLVYVLAKGIDINIDSGEFLILVGPSGCGKSTLMNTIAGLENISSGEI
VIDGNDVSEVEPKDRDIAMVFQSYALYPNMTVRGNIEFGLKIRKMPKQDIDAEVERVAAMLQIDHLLDRK
PSQLSGGQRQRVAMGRALARRPKLYLFDEPL

>I1DBP4_I1DBP6_2_866909
SVPKELLEAAKLDGAGEFRTYWSVVLPLMKPALATLAIVQFVFFWNMFMQPLVVLTT----ENYVITQAL
RSVQIPNTPAVMLGTTISILPLVVTY---KHFDFTVNDGEFVVFLGPSGCGKSTTLRMLAGLESITAGEI
LVGDKLMNKIDAKDRDLAMVFQSYALYPHMTVYENIAFALKLKGMAKSQIDVEVRKAAKMLELEPLLDRK
PKELSGGQRQRVAMGRAMVRTPKVFLFDEPL

>I1D9P8_I1D9P9_1_866909
AIPDAYYQAANIDRASTWSIIRYIQLPKLKSVLLIGILIRFMDSFMIYTEPFVLTGGP--GNSTTFLSQT
LTKMAI-GQGPAAAFSIIYFLIILLVSWV-EMNHVWKQGGAYALLGPSGCGKSTLLNIISGLMSPSQGDV
MFDDMRVNELRPQDRNIAQVFQFPVIYDTMSVYDNLAFPLRNMKVHKAKVHSKVTEIAEILELTN----V
LQHLTADEKQKVSMGRGLVRDDSAILFDEPL

>I1DAT9_I1DAU2_3_866909
TIDNSLEEAAALDGATPWQAFRLVLLPLSVPILAVVFILSFIGVVGEVPVASLLLSD----NSYTLAVGM
QQYLYPQNYDFAAAAVLSALPITIVFLLAKNVDLEIKEGEFVVFVGPSGCGKSTLLRCIAGLEDITSGDL
YIGDEHMNDVEPSKRGVGMVFQSYALYPHLNLYDNMSFGLKLAKADKGEISKRVEHAAEILQLSHLLERQ
PKALSGGQRQRVAIGRTLVSQPNVFLLDEPL

>I1D9W6_I1D9W7_1_866909
NLDPEQIEAARLDGAKKWRMLWYVVIPQLRPATFIAIVVTVIGALRSFDLVATMTAGP---WGSSTVLAY
QMYEESIFNGYGAAVSVVLFLI-------HGVDLEIDNGEFVVFVGPSGCGKSTLLRLVAGIEEISDGEI
HIDNQLVNDIDPAERGVAMVFQSYALYPHMTVEENMGFGLKMNGHPKEQIEKQVHSAAKTLQLDHLLKRK
PKELSGGQRQRVAIGRAIVRNPKVFLFDEPL

>I1DBX9_I1DBX8_1_866909
QIPSEIEATAASVKLPQYKLFFKVTLPVCVPATLDIATYLFINALTTTSAVVFIYST----ETIPASVSV
LNMDDAGQTGAAAAMAVMIMSSAAVAKL-KQISLAIEKGEFVCFLGPSGCGKTTLLRAIAGLDLPTSGGI
YQDGQETTFLPPEKRDFGIVFQSYALFPNLTVQENIAIGL---KNQGMTNQQALEKVDYWLDMIGLPTSG
-NQLSGGQQQRVALARALALSPGLLLLDEPL

>I1DDX6_I1DDX7_1_866909
-LDHTYLEAAKDLGANKFQTFTKVILPLTMPGIIGGCLLVLLPALGMFYISDLLGGA----KNLLIGNVI
KSQVLNARDATSIALTIAMAIMLYAY---ANLNLDVNHGEFLTILGPSGCGKTTVLRMIAGFETADKGEI
ILADQNVTQVPAEQRHVNTVFQSYALFPHMTVFENVAFGLRMQKVPSDDIEPRVMEALRMVRLEKMAQ--
-HQLSGGQQQRIAIARAVVNKPKVLLLDES-

>I1DIK2_I1DIK1_1_866909
-VDGRLEQAAATLGACPIKIFFTITLPLTIPGIITGTMLSFARSLGEFATISFVSNIG---ETQTIPLAM
YTFIETPG----------------------DIDLTLPEKGITAVFGRSGAGKTSLINVVAGLKQPDNGLI
TIGNKTLFNVPVHLRNVGYVFQDARLFPHFKVERNLKY------GVSVSDNSHFEQIVQLLALEPLLKRY
PHQLSGGEKQRVAIGRALLSKPDILLMDEPL

>C2MJ11_C2MJ09_2_526973
-IDDSLVQAGSIFSGNYMYIFRKIIFPLIIPGILAGWAMTFTISIRELVASLLVLPPV---ETSATFIFA
QFEQGEV--IGMAMAVVSVGLTTLCLLLLKPLQIVMKQGEFTTLLGPSGCGKTTLLRMIAGLEEPDKGEI
YFGDTCMYSTSPHERNIGMVFQDFALWPHMTVFENVAFGLR-ATKQTNQLREKVEEAIKRVRLQGMEKRY
PHELSGGQQQRVAFARAIVTKPHFILFDEPL

>C2MFW9_C2MFW8_1_526973
NIDTSLYESASIDGASYLYKLRRVTLPMLSPTLFFIVTVTLISAFQSFGQIDILTHGPN-DATNLIVYSI
YKEAFVNHQGTASAQAMVLFVFIFIATLLKGVSVHIKKGEFFVLVGPSGCGKSTLLRMIAGLEEISSGDL
IINERVANDLEPKDRNLSMVFQNYALYPHLSVEENILFGL---KVRKVQKEERQKRLMEAIEMVG-LKEY
VGQLSGGQRQRVALARAIVSQAPICLMDEPL

>C2MHV3_C2MHV1_2_526973
-MGRDLEEAANDLGATPWQTFRFVTFPAIAPGVISAALLTFTLSIDDFVI-SFFVSGGSTTLPLYIYSMV
KRGVSPEINALSTILIVAIVGLMV-------LSLDIKEGEFLTILGPSGCGKTTLLRMIAGFETPTKGNL
LLDDEKINDLPPYKRHMNLVFQHYALFPHMNVEKNICFGMKMQKVPAAEQKERAEEAMRLTQLLEFRNRK
PAKLSGGQQQRVAIARAIVNNPRVLLLDEPL

>E0G9Y5_E0G9Y6_1_749511
EMNPSLISASRDLGASSAETFRRVIFPLSLNGVKSGVQAVFIPSLSLFMLTRLIGGN----VITLGTAIE
EHFLVTQNWGMGSTIGVILIVAMFIVMLLKNVSFEIEEGKFYTLLGPSGCGKTTILRIIAGFNDVTSGDV
YFDGKRINDVPANKRQVNTVFQDYALFPHMNVFDNVAFGLKIKKLSKAEIEKKVKEALRLVQLPGYETRE
ISEMSGGQRQRVAIARAIVNEPKVLLLDEPL

>E0GCN2_E0GCN1_1_749511
NIDEEHFKIAKMFGASDGEIFRRITFPQLVPTIAFLLTVNLIGAFKVYTQVYALFGGAG-IANSATTAVY
YIYDKFHIAGIAMAATVILFVIILVVTFLKSVNFTIEQGDLVCLLGPSGCGKSTILNLIAGLLHPSDGDI
QFRQQSVVKTAPKDRNIGFVFQNYALYPHMTVLENVMFPLTSKKVPKAEAQAIAEEYMKLTNIEELSHKK
PGTLSGGQQQRVAITRALVQKPDVLLLDEPL

>E0GEY9_E0GEY8_1_749511
QLDYSMEEVAWTLGCTRLRAFIQIVLPNVSSGIFAAFMLAFVNSFNNVP-VSMFLSGG---VTMLPTSLL
SYMEYNYDPTVSAISVLLMLL--------KDLNISMEKGELVSLLGPSGCGKTTTLRVIAGLIKPNDGQF
FVDQEELTKVPVHKRNFGMVFQSYALFPHLTIAENVAFGLKLRKESKQTMDQKVAEMLKVCGLESLGDRY
PKQLSGGQRQRVALARALIIEPKLLLLDEPL

>E0GEG6_E0GEG5_1_749511
QMDSELLAVAQTLGFSESRYFRKIALPLSMNGLLAGGVLAFARGLGEFGATTMLAGNA---GKTRTLPLA
IYSAVASGDRLANQYVVIMLLLCLIILFF--------KTQTTGILGASGCGKSMLLKCIAGVETADKGQI
VLNDQVLFDLSPQQRKIGLLFQQYALFPHLSVVENLT--------CVTKDLQLVTQLLASFHLTKVQQQY
PSQLSGGQRQRVAFARMLAAQPAYLLLDEPF

>G6P3T1_G6P3T2_1_760764
SVDDEMEDAARSMGASPFYTMMKVIIPFILPVVLSVIALNFNSLLTDFDLSVFLYHPAQ-PLGITIRSAG
DETATSNAQALVFVYTIVLMIIS------DNLNLDIHEGEFFTFLGPSGCGKSTTLRALVGFLDPSSGSI
EVNGTDVTHLEPEKRGIGIVFQSYALFPTMTVFDNIAFGLKVKKVAPDVIKAKVSAVAAKIKISD---QQ
LSELSGGQQQRVALARALVLEPKILCLDEPL

>G6P3F2_G6P3F3_1_760764
-MDNNLINASYDLGATKWETFRHVIFPLSMNGVRSGVQSVFIPSLSLFMLTRLIGGN-----VITLGTAI
EQNFLTNDNGMGSTIGVILILTMFITMWVKDINFELEEGKFYTLLGASGSGKSTILNIIAGLLDATTGDI
MLDGVRINDIPTNKRDVHTVFQSYALFPHMNVFENVAFPLRLRKIDKKEIEQRVAEVLKMVQLEGYEKRS
IRKLSGGQRQRVAIARAIINQPRVVLLDEPL

>A5WXW1_A5WXW3_2_358
-------LAANTLGANPLRAWLGVVIPLSIRGIQSGVIITFLFTIASFIAPALLGNQ-----QQMLAQVI
QSEIETGADTLAVVATIVVVGLNMVARLFDNVSLDISQGEFFALLGSSGSGKTTLLTLLAGFDNPNEGQV
LMSGVSVSDVPPHKRQIGVVFQNYALFPHLTAAENVAYPLRMRGVARHEREERVKAALALVNLSD----R
LIQLSGGQQQRVALARALVFSPAILLMDEPL

>O32730_O32729_1_358
AIPPEYVQAAMNLGSTRLHAFRAIIVPLSLPGIFAGCVISFVLALGFYVTPALVG--G---AGSLMVATL
IGQQTTVLLPFAAALSTSLLVVTLAVVII-------------SVLGPSGSGKTSVLTMIAGFERPTAGRI
VIGDRDVTDLAPNKRNIGMVFQKYALFPHLTVRQNIAFPLKLRSRWRSGWRQRADDMLDLVHLAGFADRF
PSELSGGQQQRVAVARALAFEPPVMLMDEPL

>Q9R700_Q9R702_2_358
-------LAANTLGANPLRAWLGVVIPLSIRGIQSGVIITFLFTIASFIAPALLGNQ-----QQMLAQVI
QSEIETGADALAAALGITLAVVATIVVVGDNVSLDISQGEFFALLGSSGSGKTTLLTLLAGFDNPNEGQV
LMSGVSVSDVPPHKRQIGVVFQNYALFPHLTAAENVAYPLRMRGVARHEREERVKAALALVNLSD----R
LIQLSGGQQQRVALARALVFSPAILLMDEPL

>Q8L123_Q8L122_1_358
-LPIEIEEAAIVDGATPWVIITQVFMPLMWPALVTTGLLAFIAAWNEFLFALTFTSSEQVPVAIALLSGG
SQFEIPWGT-IMAASVIVTAPLVVLVLIF--------------------------------SRKSAGGTL
SFDGEAVNRLPPAKRGVAMVFQSYALYPHMTVFENMAFGMKLSGADKEQRRKRVEAAAEMLQLTPYLERL
PKQLSGGQRQRVAIGRAIVRDPKVFLFDEPL

>A5WXV6_A5WXV7_1_358
AVDPNLMCAASNLGARPSRAFWDVFFPLSLPGLLSGGLMVFVLCLGFYVTPAVLGGGV--IMVAMRIDAN
VRIYSSWGAALGVVLILVTAVLLLVAYWISDINLHIRSGEFMTLLGPSGSGKTTLLMTLAGFIRPDFGSL
KFGEEEVILRAPHLRGVGMMFQNYALFPHMSVEANIAYPLKIRGEDRETIKTRVRDVLETVQLGGYGSRR
ISELSGGQRQRIALARAIVFKPKILLMDEPL

>Q44382_Q44383_1_358
AVDPNLMCAASNLGARPSRAFWDVFFPLSLPGLLSGALMVFVLCLGFYVTPAVLGGGV--IMVAMRIDAN
VRIYSSWGAALGVVLIVVTAVLLLVAYWMSDINLHIRSGEFMTLLGPSGSGKTTLLMTLAGFIRPDFGSL
KFGEEEVILRAPHLRGVGMMFQNYALFPHMSVEANIAYPLKIRGEDRETIKARVRDVLETVQLGGYGSRR
ISELSGGQRQRIALARAIVFKPKILLMDEPL

>E1LHH6_E1LHH7_1_585202
SVDDEMEDAARSMGASPFYTMMKVIIPFILPVVLSVIALNFNSLLTDFDLSVFLYHPAQ-PLGITIRSAG
DETATSNAQALVFVYTIVLMIISG-----DNLNLDIHEGEFFTFLGPSGCGKSTTLRALVGFLDPSSGSI
EVNGTNVTHLEPEKRGIGIVFQSYALFPTMTVFDNIAFGLKVKKVAPDVIKAKVSAVAAKIKISD---QQ
LSELSGGQQQRVALARALVLEPKILCLDEPL

>E1LGQ3_E1LGQ4_1_585202
EMNGDMIHAAYDLGASQFQMFKEIMLPYLTPSIIAGYFMAFTYSLDDFAVTFFVTGNG---FSTLSVEIY
SRARKG-IS-ALSALVFLFSIIL------KDINFELEEGKFYTLLGASGSGKSTILNIIAGLLDATTGDI
LLDGVRINDIPTNKRDVHTVFQSYALFPHMNVFENVAFPLRLRKIDKKEIEQRVAEVLKMVQLEGYEKRS
IRKLSGGQRQRVAIARAIINQPRVVLLDEPL

>E1LIE1_E1LIE0_1_585202
QIAPSIEEAAESLGSSRLNTFAKITTPMMLSGIISGAILSWVTMISELSTSILLYNV-----TRTMTVAI
YTEVLRGNY-GVAAALSTILTVLTVGSL-ENLNITIPKGSLFTLLGPSGCGKTTLLRMIAGFNSIEGGEF
YFDDTKINNMEPSKRNIGMVFQNYAIFPHLTVRDNVAFGLKQKKVPKEELVQQTNKYLELMQIAQYA---
-DKLSGGQQQRVALARALAVNPSVLLMDEPL

>I5VN20_I5VN21_1_1005528
-LDKPLLEAARDLGASKLQTFIRIIIPLTMPGIIAGCLLVMLPAMGLFYVSDLMGGA-----NLLIGNVI
KVQFLNIRDATSITLTI-------------QLDLTINNGEFLTLLGPSGCGKTTVLRLIAGLETVDSGRI
MLDNEDITHVPAENRYVNTVFQSYALFPHMTVFENVAFGLRMQKTPAAEI---TPRVMEALRMVQ-LETF
AHQLSGGQQQRVAIARAVVNKPRLLLLDES-

>I5VZ99_I5VZ98_1_1005528
QIDKSLDEASLSLRAGSLRTITHILLPLLRPAILSALIYSFVRAITTVSAIVFLVTPTR-VATAYILNRV
EDGEYGVAIAYGSILIVVMLAIIFLFDWLDNINLTIPQGQMVTLLGPSGCGKTTILRLVAGLEKPSEGQI
FIDGEDVTHRSIQQRDICMVFQSYALFPHMSLGENVGYGLKMLGVSRSEVKQRVKEALAMVDLEGFEDRY
VDQISGGQQQRVALARALILKPKVLLFDEPL

>I5UWG2_I5UWG5_3_1005528
TIDSSLEEAAALDGATPWQAFRLVLLPLSVPILAVVFILSFIAAITEVPVASLLLRD----NSYTLAVGM
QQYLNPQNYDFAAAAVMSALPITIVFLLAKDINLDIHEGEFVVFVGPSGCGKSTLLRMIAGLETITSGDL
FIGEKRMNDTPPAERGVGMVFQSYALYPHLSVAENMSFG----LKLAGAKKEVINQRVNQVAEVLQLAHL
LKALSGGQRQRVAIGRTLVAEPSVFLLDEPL

>I5VXL5_I5VXL6_1_1005528
--DVKLEQAARTLGAGRWRVFFTITLPLTLPGIIVGTVLAFARSLGEFGATITFVSNP--GETRTIPSA-
-MY----------------------------INETLPANGITAIFGVSGAGKTSLINAISGLTRPQKGRI
VLNGRVLNDLTPEKRRVGYVFQDARLFPHYKVRGNLRY------GMAKSMVDQFDKLVALLGIEPLLDRL
PGSLSGGEKQRVAIGRALLTAPELLLLDEPL

>I5V5C9_I5V5C8_1_1005528
------DEAAILLGASGWQMFRRVTLPNIRWALLYGVVLTNARAIGEFGAVSVVSGSRGETLSLPLQIEL
LEQDYNT--VGSFTAAALLTLMAIITLFLNDISLDIPSGQMVALLGPSGSGKTTLLRIIAGLEHQTSGHI
RFHGTDVSRLHARDRKVGFVFQHYALFRHMTVFDNIAFGLTRERPNAAAIKAKVTKLLEMVQLAHLADRY
PAQLSGGQKQRVALARALAVEPQILLLDEPF

>I5V033_I5V032_1_1005528
TLPDELVEAARIDGASPMRFFCDIVFPLSKTNLAALFVITFIYGWNQYLWPLLIITDD---LGTTVAGIK
GMIATGEGTSVMAAMLLTLIPPVVIVLVMKPLTLDVADGEFIVMVGPSGCGKSTLLRMVAGLERVTEGDI
CINDQRVTEMEPKDRGIAMVFQNYALYPHMSVEENMAWGLKIRGMGKQQIAERVKEAARILELDGLLKRR
PRELSGGQRQRVAMGRAIVRDPAVFLFDEPL

>I5VJN1_I5VJN7_6_1005528
TIPDEIEEAAMMDGLNRLQIIFRITVPLAMSGLISVFVYCFMVAWNDYLFASIFLSSS-----NFTLPVG
LNALFSTPDGRMMAASLVTALPVVIMYALKDFNLEIADKEFIVFVGPSGCGKSTTLRMIAGLEEISGGDL
LIDGKRMNDVPAKARNIAMVFQNYALYPHMTVYDNMAFGLKMQKIAKEVIDERVNWAAQILGLREYLKRK
PGALSGGQRQRVALGRAIVREAGVFLMDEPL

>I5VJ57_I5VJ56_1_1005528
-LPPSLLQASADLGARPRQTFRYVVLPLAIPGIAAGSIFTFSLTLGDFIVPQLVG--P---PGYFIGNMV
YSQQGAIGNPMAAAFTLVPIVLIALYLAFDGVSIAIKDGEFFSMLGPSGSGKTTCLRLIAGFEQLSGGAI
SIFGKPASNLPPWERDVNTVFQDYALFPHMSILDNVAYGLMVKGVNKKQ---RAQEALEKVALGFVQQRK
PSQLSGGQRQRVAIARALVNEPRVLLLDEPL

>I5VVW5_I5VVW4_1_1005528
-IDYSLVEAALDLGARPLKTFFTVIVPLTKGGIIAGSMLVFIPAVGEFVIPELLGGP----DSIMIGRVL
WQEFFNNRDVASAVAIIMLLLLIVPIMWFDDVSLTIYKGEIFALLGASGCGKSTLLRMLAGFEQPSAGQI
MLDGVDLSQVPPYLRPINMMFQSYALFPHMTVEQNIAFGL---KQDKLPKAEIASRVNEMLGLVH-MQEF
AHQLSGGQRQRVALARSLAKSPKLLLLDEPM

>F5WIA9_F5WIB0_1_904763
AIPNNLLQASSDLGASPFYTFRKVIMPLTKEGVMTGIQVTFIPSLSLFMITRLIAGNV---IN--IGTAI
EEQFLTIQNGMGSTIAIFLIVFMAFILIIDDIDIDIESGYFYTLLGPSGCGKTTILKLIAGFEYPDSGEV
IYQNKPIGNLPPNKRKVNTVFQDYALFPHLNVYDNIAFGLKLKKLSKTEIDQKVTEALKLVKLSGYEKRN
INEMSGGQKQRVAIARAIVNEPEILLLDES-

>F5WPR2_F5WPR5_3_904763
TIPKELDESAKIDGAGHMRIFLQIMLPLAKPILAVVALFNFMGPFMDFILPKILLRSE--KFTLAVGLFN
FINDKYANNTVFAAGAIMIAVIAIVFLFLKDFNLHITDKEFIVFVGPSGCGKSTTLRMVAGLESITSGDF
YIDGERMNDVEPKNRDIAMVFQNYALYPHMTVFENMAFGLKLRKVNKKEIEQKVNEAAEILGLTEYLGRK
PKALSGGQRQRVALGRAIVRDAKVFLMDEPL

>G3ZAZ5_G3ZAZ4_1_754505
QLDKSLDEASLSLKGSSFKTICFIVFPLLKPALLSALVTSFVRAMTTVSAIVFLVTATR-VATSYILNRV
EDGEYGIAIAYGSLLIVVMMAIILFFDWIDNLDLTIKRGTMVTLLGPSGCGKTTVLRLVAGLENPTSGQI
FIDGEDVTKSSIQNRDICIVFQSYALFPHMSIGDNVGYGLRMQNVSKEERKQRVKEALELVDLAGFEERY
VDQISGGQQQRVALARALVLKPKVLLFDEPL

>G3ZCK5_G3ZCK6_1_754505
----RLLEAAKDLGANAFQRFFRVILPLTMPGIVAGCLLVLLPAMGMFYVADLLGGAVL-LVGNVISEFL
ISRNWPFGSAISIGLTILMALLIFVYYR-KDFNLTINNGEFLTILGPSGCGKTTVLRLLAGLEELDSGNI
VLDGEDITNVPAEKRHVNTVFQSYALFPHMTIFENVAFGLRMQKVPKAEIKPRVLEALRMVQLEEMADRK
PTQLSGGQQQRIAIARAVVNKPKVLLLDES-

>G3Z848_G3Z849_1_754505
SIDLKLEQAARTLGASPWRVFFTITLPLSLPGILAGIVLGFARSLGEFGATITFVSN----AGETQTIPL
AMYSFIQTPARLCVFAII--------------KLEIPSQGVTALFGLSGSGKSSLINLISGLINPDEGVI
ALNDRVLFEVPANRRNIGYVFQDARLFPHYTVKGNLRY------GMKNTSKDEFDYILELLGIGHLLKRY
PITLSGGEKQRVAIGRALLTDPEILLMDEPL

>G3ZDX9_G3ZDW8_11_754505
SFDQGYRFAAYSLGLSPFKTLWKIELPMCWKPLLGCVILAWSRAIGEFGATLMLAGAR---FKTETLPMA
VYLNISSGDEIAIGASLWLLFISACLLMLNNITFIAEEGEFVTLLGPSGCGKTSLLKLIAGFHIADEGEI
LIGGKNVNEVPPEKRNTAMCFQSYALFPHLNVSHNICYGLKQRKIDIEEQKQRLNLALKQMDLDFHKLKL
-SELSGGQQQRVALARAMVTRPDVILFDEPL

>G3ZEG3_G3ZEG2_1_754505
QVHDSLVEAARACGASMWQSLKDIVIPLVRPGMIAAFFLIFLPALRELTVSVMLYGP----STRTIGVAI
YTLNEDGETVYSAALAGIALIIIVV----KNLSLTVKDGECFTLLGPSGCGKTVLLRLLAGFDVPDSGRI
LIDDTVVSDIQPDQRGLGVVFQDYAVWPHMTVFDNIAYPLKFKNLDKETLKAQVMEVVGLVNLTGLEQRL
PSQLSGGQQQRVALARALVAKPSLMLLDEPL

>G3Z7R6_G3Z7R7_1_754505
QLDPTLDEAGYTLKASSFQVLRFIILPLSKPALLSALVTGFVRAMTTISAIIFLVTPTR-VATSYILNRV
EDGDYGLAVYGATLIVVMMLVIGLFGRWVQDFNLSFQKHKFTTLLGASGCGKTTILRLIAGLEEPDKGQI
LCDGRDLSRLAPQQRGVGFVFQSYALFPHLTVSENVAFGLKMQDENATNIAAKVRNALKMVELDGFETRR
IEQLSGGQQQRVALARALVIAPQILLFDEPL

>A5LER7_A5LER6_1_406556
-MDNNLINASYDLGATKWETFRHVIFPLSMNGVRSGVQSVFIPSLSLFMLTRLIGGN-----VITLGTAI
EQNFLTNDNGMGSTIGVILILTMFITMWVKDINFELEEGKFYTLLGASGSGKSTILNIIAGLLDATTGDI
MLDGVRINDIPTNKRDVHTVFQSYALFPHMNVFENVAFPLRLRKIDKKEIEQRVAEVLKMVQLEGYEKRS
IRKLSGGQRQRVAIARAIINQPRVVLLDEPL

>A5LB74_A5LB75_1_406556
SVDDEMEDAARSMGASPFYTMMKVIIPFILPVVLSVIALNFNSLLTDFDLSVFLYHPAQ-PLGITIRSAG
DETATSNAQALVFVYTIVLMIIS------DNLNLDIHEGEFFTFLGPSGCGKSTTLRALVGFLDPSSGSI
EVNGTDVTHLEPEKRGIGIVFQSYALFPTMTVFDNIAFGLKVKKVAPDVIKAKVSAVAAKIKISD---QQ
LSELSGGQQQRVALARALVLEPKILCLDEPL

>D2F5Z5_D2F5Z4_1_585149
AIPNNLLQASSDLGASPFYTFRKVIMPLTKEGVMTGIQVTFIPSLSLFMITRLIAGNV---IN--IGTAI
EEQFLTIQNGMGSTIAIFLIVFMAFILIIDDIDIDIESGYFYTLLGPSGCGKTTILKLIAGFEYPDSGEV
IYQNKPIGNLPPNKRKVNTVFQDYALFPHLNVYDNIAFGLKLKKLSKTEIDQKVTEALKLVKLSGYEKRN
INEMSGGQKQRVAIARAIVNEPEILLLDES-

>D2F3M6_D2F3M3_3_585149
TIPKELDESAKIDGAGHMRIFLQIMLPLAKPILAVVALFNFMGPFMDFILPKILLRSE--KFTLAVGLFN
FINDKYANNTVFAAGAIMIAVIAIVFLFLKDFNLHITDKEFIVFVGPSGCGKSTTLRMVAGLESITSGDF
YIDGERMNDVEPKNRDIAMVFQNYALYPHMTVFENMAFGLKLRKVNKKEIEQKVNEAAEILGLTEYLGRK
PKALSGGQRQRVALGRAIVRDAKVFLMDEPL

>D4KLY9_D4KLY8_1_657315
----NMEEAAQVMGAKPLYTMRKVILPIIMPIVLSVIVLNFNGLLSEYDLSVFLYSYP---LGIVIKLAT
DETATIDAQAMAFVYTVVLMIISTIALWLENLNLDIKEGEFFTFLGPSGCGKTTSLRALVGFLSPSKGKV
YVGDKDVTNLPVEKRNIGMVFQSYALFPTMSVYDNIAFGMKVKKASKTEIDQKVHEVAAKIKITE---SQ
LSDLSGGQQQRVALARAIVLEPKILCLDEPL

>D4KPB3_D4KPB4_1_657315
-LGTDEEEAAALMGANGFTIFRKITFPHIKWALLYGIVLCTARAMGEFGAVSVLS--GHNTMPLYIELLY
QGYDFTGAF-AVSAILVCMAVVILVLR--DDINFGIGKGKLIGLLGPSGSGKTTILRMLAGLEHADSGEI
IIDGRVVNDVPASERGIGFVFQNYALFRYMTVYDNIAFGLDVKKWKKADIRRRVDELVELVGLKGFEKRY
PNQLSGGQRQRVAFARALAPNPELLLLDEPF

>D4KRF7_D4KRF6_1_657315
-IKPDVIEAAKDLGANSRIVLIRIIFPLTLSGVISGIVMVFVPALTSFVISDLLGGGVL-LIGNVI----
EQEFMQ-GSGLSVVLMIFVIASMAVMNIFDDLNLYIRENEFITLLGPSGCGKTTTLRIIGGFEAPDAGSV
VFDGKDITSLPPNERNLNTVFQKYALFPHMSIAENIAFGLRIKKKSKEYINDKIRYALKLVNLEGFENRS
IDSLSGGQQQRIAIARAIVNEPKVLLLDEPL

>D4KL28_D4KL29_1_657315
QIDVNLIYAARTLGMPEIKIFWKVVVPAAGPGIASGTVLTFARALGEYGATSMLAGNPKSTISQKIAMVI
QDGDYA---AGFWVIVILVIAFVVIF--------------VFAILGASGCGKSMTLKCIAGIETPDEGRI
ELNGRVLYDLTPQKRRVGYMFQDYALFPNMTVEQNIKAG-----MGKHPEEEKVRSYINRFRLEGMEKHY
PAQLSGGQKQRVAMARMIASEPDILLLDEPF

>B7IVQ1_B7IVQ6_5_405531
TIPKELDESARMDGAGHFRIFWQIIMPLAKPIVAVVALFTFIGPFTDFILASIILRTE-----NYTLAVG
LYEMVAKKFTFAAGSVLIAIPISILFLSLTDFNLHIQDKEFIVFVGPSGCGKSTTLRMVAGLEDISKGEF
SIDGKLMNDVPPKDRDIAMVFQNYALYPHMSVYDNMAFGLKLRKIPKDEIDRRVKDAAKILGLEQYLDRK
PKALSGGQRQRVALGRAIVRDAKVFLMDEPL

>B7IMB7_B7IMB6_1_405531
QLDKRKLEAAYDLGATPIKAFWNITVPMTMSGIATGSILVFVSSIGMFVVSDVMGGS-----VALIGNVI
QNQFLGARDPFGSALSIIVVLFSVLLIYL--LSLDIKEGEFLTILGPSGCGKTTLLRMIAGFETPTKGNL
LLDDERINDLPPYKRHMNLVFQHYALFPHMTVEKNICFGMKMQKVSAAEQKERAEEAMRLTQLLEFRNRK
PAKLSGGQQQRVAIARAIVNNPRVLLLDEPL

>B7IWU3_B7IWU2_1_405531
NIDTSLYESASIDGASYLYKLRRVTLPMLSPTLFFIVTVTLISAFQSFGQIDILTHGPN-DATNLIVYSI
YKEAFVNHQGTASAQAMVLFVFIFVATLLKGVSVHIKKGEFFVLVGPSGCGKSTLLRMIAGLEEISSGDL
IINERVANDLEPKDRNLSMVFQNYALYPHLSVEENILFGL---KVRKVQKEERQKRLMEAIEMVG-LKEY
VGQLSGGQRQRVALARAIVSQAPICLMDEPL

>B7IR44_B7IR42_2_405531
-IDDSLMQAGSVFSGNYIYIFRKIILPLIIPGILAGWAMTFTISIRELVASLLVLPPV---ETSATFIFA
QFEQGEVS-IGMAMAVVSVGLTTMCLLLLKPLQIVMKQGEFTTLLGPSGCGKTTLLRMIAGLEEPDKGEI
YFGDQCMYSTSPHERNIGMVFQDFALWPHMTVFDNVAFGLR-ATKQTNHLREKVEDAIKRVRLQGMEKRY
PHELSGGQQQRVAFARAIVTKPHFILFDEPL

>D9T074_D9T075_1_644283
-IDPSLEDAARNLGASWLRAFYTITVRLMLPGVLAGALLAFVHGVGEFVASVLIYTS----STVPISVAI
NNRMYSFELGTAAAYGMLQVLLIFVVMWFDDVTVTIGAGEFFTLLGPSGCGKTTTLRMVAGFYFPTSGHI
HFGDDDVTHWTPNKRDTGMVFQNYALFPHMTVAQNVAYGLKVRRVSRAEQARRVTEALEQVHLAGYGDRR
IDALSGGQQQRVALARALVIRPRTMLLDEPL

>D9T3L1_D9T3L0_1_644283
QIPWDLEKAAKMDGATQGQAFRRVIAPLAAPGVFTTAILVFIFCWNDFLFAITLTST-----RSRTVPVA
LQFFTGESQAICAAAVVITVPIILFVLFFQDVDLEIADGEFVILVGPSGCGKSTTLNMIAGLEDISSGEL
RIGGERVNDKAPRDRDIAMVFQSYALYPNMTVRENMAFPLRLAKMDKETINQKVDEAAKVLELTALLDRR
PANLSGGQRQRVAMGRAIVRQPKAFLMDEPL

>D9SZ08_D9SZ07_1_644283
---PRYEEAAATLGAGRFTTFTRVTLPLVAPGVAAGAVLCWARALGEFATITFAGNYG--RTQTMPLAVY
LALETD-LQ---AAIVLSLILLTVSVVIL-DVRLRIAAGEVVALLGPNGAGKTTALRVLAGLHPLTAGHL
TLGGADLDRTPPERRPVGVVFQDYLLFPHLSALDNVAFGPRRRGADKRAARTRAQEWLDRVGLGDQARRR
PRQLSGGQAQRVALARALAVDPALLLLDEPL

>D9TBY2_D9TBY1_1_644283
-LDSRLLEAASDLYASPLRAFAKVTLPLSMPGLIAGTLLFFIPATGDYINAELLGTPEY-MIGNVIDSAL
VRLDYPQGAALSFLLMAAILAIVFVY---DDLTLTIPQGSFFALLGASGCGKTTTLRMIAGLEQPTSGQV
LLGEQDIAGLRPYKRPVNTVFQSYALFPHLDIHENVAFGL--RRRGIRKVSDQVERMLALVQLEGYGRRR
PAQLSGGQQQRVALARALINHPQVLLLDEPL

>H8G721_H8G722_1_882081
QMDPSLEEAARNLGAGPMRVLRTVTLPLVVRGVLAGALLAFVDGVGEYVASVVIY-PGLPPMSVEIYNRI
YSSEFGSAAYGTLQIVLILAVLVL-----HDVDVTIGAGEFFTLLGPSGCGKSTTLRMIAGFVAPSSGRI
LFDGRDMTAVPPNKRGTGMVFQNYALFPHYDVAQNVAYGLVSRKVAKDERRKRVAAALDAVGLDGYADRR
IDQLSGGQQQRVALARALVINPAVLLLDEPL

>H8G3S2_H8G3S1_1_882081
-----YERVAATLGARPWTVFRRVTVPLLLPSLGSGAVLSFARALGEFGATITFAGS----EGVTRTLPV
EVYHQAEADALSLLLVVVAVLVIV-------LELEVPDGGVLAVLGPNGAGKSTVLSCLAGLVRAERARV
RLGERVLDGVPPHRRGVGLLAQTALLFPHLSVLDNVAFAPRSQGAPRARARDVARRWLAEVEAEDLADRT
PTELSGGQAQRVALARALAGDPELLLLDEPL

>H8GCF3_H8GCF2_1_882081
SVDERLRQAAATLGASPARVWREVDFPLVARSLIAAAAFGYVVALGEFGATSFLARPA---PTLPVAVAD
LINRPGELNGCALLMAVTVLVAAL-----RDADLEIADGEVLALLGPSGSGKSTLLRAIAGLEPAVSGRV
CWDGEDLAGVPVHRRNFGLVFQDGQLFPHRDVAGNIAFGLRMRGMDRAAQSERVRTLLDLVGLSGYERRK
ITALSGGEAQRVALARALAPRPRLLLLDEPL

>H8G7I3_H8G7I4_1_882081
EIPWELEKAAKMDGATPGQAFRKVIAPLAAPGVFTSAILVFIFCWNDFLFAISLTST-----ASRTVPAA
LSFFTGASQTISAAAVVITVPIILFVLFFSEMSIHIQDGEFVILVGPSGCGKSTALNMIAGLEDITSGEL
RIDGERANEKSPKDRDIAMVFQSYALYPHMSVRENMAFPLRLAKVDDATVKRKVEEAAAVLDLTQHLD--
-SNLSGGQRQRVAMGRAIVRKPKAFLMDEPL

>C5ZT53_C5ZT49_4_357347
-FNQNLVRASLSLGANPVTTFFRVTLPVIAPGVMSGALFAFATSFDEVVVTLFLAGA----DQTTLPRQM
FTGIRENISPTIAALATILIVFSTCLLLAKALDLDIRRGEFLTLLGPSGSGKTTCLMMLAGFEFPTGGEI
RLDGELLNNVPPHKRNIGMVFQNYALFPHLSVEQNVDYPLNVRRMPAAERAARVAAALAMVQMERFAKRY
PAQLSGGQQQRIALARALVFEPKLVLMDEPL

>C5ZR49_C5ZR47_2_357347
RLPREIEEAAALDGYGPYAVFWRVALPVCASTLLGGIVFSFVLVWNELMIALALTSSA---ATLPVVASA
FTSLGQEVPASTVL---------------HPLDLEIGDGEFIVLLGPSGCGKSTMLRMIAGLETITGGTL
AIGGAVVNDLAARERNVAMVFQNYALYPHMSVYENIAFGLRRLKVPAAEIDRRVREVARVLGLDALLDRK
PRAMSGGQQQRAAIARAMIKTPDVFLFDEPL

>C5ZMB5_C5ZMB6_1_357347
-LDARLVEAAASLGANGWTLARRVVLPLAWPGIAAGVILCFLLTLNEFGILLVLGSA----LVTLPVAIY
SSATVDIDLPAAAAGAVVML---------DDLSLEIGAGELLAVLGKSGCGKTTLLRFIAGFVKALTGTL
AVAGRDLTHAPPHKRNLGLLFQNYALFPHLTVFENVAFGLRARRMSSADIARRVADALKLVQLGDAGHHL
-AQLSGGMQQRIALARALVIEPDVLLLDEPL

>C5ZH97_C5ZH98_1_357347
---LRLLEAAYDLGAKPWKAFVQITLPLSKNGIIAGCLLVFIPAVGEYVIPELLG--G--ANTLMIGRVM
WNEFFNNADPMASAVTCAMVLLLLVPMAMRNVELSVRKGELFALLGSSGCGKSTLLRMLAGLETITSGKI
LIDGEDLAQMPPYKRPVNMMFQSYALFPHMTVEANVAFGLKQEGVPKAELKERVRDALELVQMARYASRK
PHQLSGGQQQRVALARSLVKRPKLLLLDEPM

>C5ZFL7_C5ZFL9_2_357347
--EREQEEAAACLGASRWLTFRRVVLPAVTPALLTGFALAFARALGEYGSVIFIAGNPMEITSLLIITKL
EQYDYAGATALAVVMLVVSFVMLLLINT-DDVSLDFPAGELVALLGPSGCGKTTLLRVIAGLEHADSGQV
VLQGLDVASVGARERQVGFVFQHYALFRHMTVFENVAFGLRRERPSEAAIRAKVHELLSLVQLDWLAQRY
PSELSGGQRQRIALARALAVEPKVLLLDEPF

>C5ZA45_C5ZA44_1_357347
SVPAELVKAARIDGAGFFTIFTKILLPVSLPIFMVCLIWQFTQIWNDFLFGIVFS--G---VDSMPITVA
LNNLVNTSTAGAIIAALPTLLVYVIA---KGVDIDIEDGQFLILVGGSGCGKSTLLNMIAGLETVTKGEI
RIGDKVVNDLSPKDRDIAMVFQSYALYPSMTVRENISFGLNIRKVPKNEQKQIVDRVAAMLQIEHLLERK
PGQLSGGQRQRVAMGRALARDPALFLFDEPL

>C5ZA66_C5ZA68_2_357347
EIPKDILEAGRIDGASTWQEIVYLLMPMALPGLASTALLLVILSWNEAFWSINLSSS-----AAPLTVFI
ASYSSPEGLAKLSAASLLAVAPILVVGWLRNVNLDIADGEFVVFVGPSGCGKSTLMRMIAGLEEISGGEL
LIDGAKVNDVPSAKRGIAMVFQSYALYPHMTLYDNMAFG----LKLAGAKKQEIDDAVKQAARILHIDHL
LRQLSGGQRQRVAIGRAITRKPKVFLFDEPL

>C5ZM09_C5ZM10_1_357347
----TLLEAAYDLGAKPWVAFTRITLPLSKNGVIAGSLLVFIPAVGEYVIPELLGG-A---DTLMIGRVM
WDEFFNNMDMASAVTVAMVLLLLVPMAVFDNVSLSIAKNELFALLGSSGCGKSTLLRMLAGLETATSGRI
FVDGEDLATLPPYRRPVNMMFQSYALFPHMSVESNVAFGLKQEGTPKHEIRERVADALNLVQMSRYARRK
-HQLSGGQQQRVALARSLVKRPKLLLLDEPM

>C5ZEF1_C5ZEF0_1_357347
TLPDELVDAARIDGAGPLRFFWDVVLPLSKTSIAALFVITFIYGWNQYLWPILITTD-----SLTTAVVG
IKSMIASGDLVMAATLVAMLPPLVVVLAMHGIDVDIADGEFVVLVGPSGCGKSTLLRMIAGLETVTEGEI
AIGGRVVNALEPKDRDIAMVFQNYALYPHMTVAQNMGYGLKIRGVERALIDARVQAAAQILELGPLLARR
PRELSGGQRQRVAMGRAIVREPSVFLFDEPL

>C5ZMQ2_C5ZMQ1_1_357347
--------CAATLGAPPLRQFFTIVLPNLRQSLFSGLVMVAALSIGEFQVSNLIA--G---FRYRNFPVV
LLQAFYGASGIACAASVVLLLLAVLATL-DAVTLHAQPGELLAVIGRSGSGKSTLLRLSAGLLDGYAGRI
AIGGADMAGVPVWRREVGMVFQQYALFPHLSVADNVAYGLRMRGVATAERRRRALEMLERVGLAAHAARS
-TQLSGGQQQRVALARALVIEPALLLLDEPL

>B5W1J6_B5W1J8_2_513049
-LDRRLLEASADLGAKPPETFWKITVPQARTGIIAGSLLVFISSLGDFVDPELLG--G---ASSMTVSRL
IYNQFLGATGSALSMVLIFGVSIAIALL-RAVDLDIKRGEFFSILGPSGCGKTTTLRLIAGFETPSAGEI
LIRGQSMNQTPAYQRPVNTVFQSYALFNHMNVWDNIAFGLKLKRLGKSEIEAKVLEALQLVKMESFANRY
PNQMSGGQQQRVALARALVNRPAVLLLDEPL

>B5W877_B5W881_4_513049
EIGTEQEEAAKTMGANDWQTFWRVTLPSIRWSLLYGILLTNARSMGEFGAVAVVSGNG---KTQTLPLFV
EEMHVQYQTTASYSAAVVLGSLSFVTLVFEDISITLNQGDILSLLGPSGCGKTTLLRIIAGFEQPDRGVV
EIAGQVVSGVPPERRGVGMVFQNYALFPHLTVAKNIAFGLELRQKSPKQLQLRVAEVLELVGLSGYADRY
PHEISGGQQQRVALARALAPNPALVLLDEPL

>B5VU18_B5VU17_1_513049
QLPKDLEDSAKIDGYGTVGMLLQIVLPMTIPALVTTGILTFIFAWNEFIFALTFISRE---MYTIPVAVA
QIGGAS-IFPIAAATVTGTIPLVILVLMFKDVSVNVNDGEFLTLLGPSGCGKSTLLRMIAGLDEPTQGQV
ILGGEDLTNIPPGKRNMAMVFQSYALYPHMTVYENISTSLKLRKVDSIEIEKRVNDVSNRLGIQHLLERK
PGQLSGGQRQRVALARSLVRNPDVFLLDEPL

>I5SAZ7_I5SAZ8_1_1005519
--DVKLEQAARTLGAGRWRVFFTITLPLTLPGIIVGTVLAFARSLGEFGATITFVSNP--GETRTIPSA-
-MY----------------------------INETLPANGITAIFGVSGAGKTSLINAISGLTRPQKGRI
VLNGRVLNDLTPEKRRVGYVFQDARLFPHYKVRGNLRY------GMAKSMVDQFDKLVALLGIEPLLDRL
PGSLSGGEKQRVAIGRALLTAPELLLLDEPL

>I5SDG7_I5SDI7_20_1005519
QIDKSLDEASLSLRAGSLRTITHILLPLLRPAILSALIYSFVRAITTVSAIVFLVTPTR-VATAYILNRV
EDGEYGVAIAYGSILIVVMLAIIFLFDWLDNINLTIPQGQMVTLLGPSGCGKTTILRLVAGLEKPSEGQI
FIDGEDVTHRSIQQRDICMVFQSYALFPHMSLGENVGYGLKMLGVSRSEVKQRVKEALAMVDLEGFEDRY
VDQISGGQQQRVALARALILKPKVLLFDEPL

>I5QPL9_I5QPL1_8_1005519
TLPDELVEAARIDGASPMRFFCDIVFPLSKTNLAALFVITFIYGWNQYLWPLLIITDD---LGTTVAGIK
GMIATGEGTSVMAAMLLTLIPPVVIVLVMKPLTLDVADGEFIVMVGPSGCGKSTLLRMVAGLERVTEGDI
CINDQRVTEMEPKDRGIAMVFQNYALYPHMSVEENMAWGLKIRGMGKQQIAERVKEAARILELDGLLKRR
PRELSGGQRQRVAMGRAIVRDPAVFLFDEPL

>I5R069_I5R067_2_1005519
ELGPEYEEAAETLGATRWQSFCKVVLPELSPALVAGVALSFTRSLGEFGAVIFIAGNAWEVTSLMIFVRL
QEFDYPAASAIASVILAASLLLLFSINTLNDISLDIPSGQMVALLGPSGSGKTTLLRIIAGLEHQTSGHI
RFHGTDVSRLHARDRKVGFVFQHYALFRHMTVFDNIAFGLTRERPNAAAIKAKVTKLLEMVQLAHLADRY
PAQLSGGQKQRVALARALAVEPQILLLDEPF

>I5RL69_I5RL75_6_1005519
----SLVEASMDLGANGWQTFRYVVLPNLSSALLAGGMLAFALSFDEIIVTTFTAGHR--TLPLWLLQLG
RPRDVPVTNVALLVMLVTTL---------DGVSIAIKDGEFFSMLGPSGSGKTTCLRLIAGFEQLSGGAI
SIFGKPASNLPPWERDVNTVFQDYALFPHMSILDNVAYGLMVKGVNKKQ---RAQEALEKVALGFVQQRK
PSQLSGGQRQRVAIARALVNEPRVLLLDEPL

>I5QJ79_I5QJ71_8_1005519
TIDSSLEEAAALDGATPWQAFRLVLLPLSVPILAVVFILSFIAAITEVPVASLLLRD----NSYTLAVGM
QQYLNPQNYDFAAAAVMSALPITIVFLLAKDINLDIHEGEFVVFVGPSGCGKSTLLRMIAGLETITSGDL
FIGEKRMNDTPPAERGVGMVFQSYALYPHLSVAENMSFG----LKLAGAKKEVINQRVNQVAEVLQLAHL
LKALSGGQRQRVAIGRTLVAEPSVFLLDEPL

>H1XEE2_H1XEE1_1_1085630
-IPKDILEAARMDGATIGKEILYILAPMAVPGIASSLLLNVILAWNEAFWSLNLSSS-----ASPLTAFI
ASYSSPEGLAKLSAASTMAIAPILVL----GADLEIDDGKFVVFVGPSGCGKTTLLRLIAGLEDVSGGRI
LIDGQDVTGLAPAKRGLSMVFQSYALYPHMSVRKNIAFGLKMARVPNAEIERRVAQAATVLNLTDYLDRK
PGQLSGGQRQRVAIGRAIVREPKGFLFDEPL

>H1XKQ1_H1XKQ2_1_1085630
---SDEELAALSLGANGWQMFWRVTLPNIRWGLLYGVLLCAARAMGEFGAVSVVS--GHGRTNTLPLHVE
ILYNEYAYS-AAFACASLLALTALLTLALDNIDLEVRQGELLALLGPSGSGKTTLLRIMAGLEHADGGQV
LFGDEDATRMSVQSRRVGFVFQHYALFKHMDVFENIAFGLRNARWAEARIRARVEELLALVQLQGLEQRY
PTQLSGGQRQRVALARALAIEPRVLLLDEPF

>H1XJ51_H1XJ52_1_1085630
--DQRLLEAAYDLGARPWQAFVRITLPLSRNGIVAGCMLVMIPAVGEFVIPEMLGGP----NTLMIGRVL
WGEFFNNRDWPVAAAVATVMLLLLLLPIVDDVSLQIRKGEIFALLGGSGSGKSTLLRCLAGFERPTKGRI
VLDGQPIDALPPYERPINMMFQSYALFPHMSVEQNIAFGLKQEGLSKAAIATRVGEMLALVQLGALARRK
-HQLSGGQQQRVALARSLAKRPKLLLLDEPM

>D4CEI6_D4CEI7_1_411486
--GRSLEEQARTLGASPWQAFRRISLPVMAPVILSAAGMAYIVSFSQYFLTLLIGGGVR-TFSVVMVPYL
QSGDRNMAA-IYSALFLAVTLLV------RGLSLRAERGAFVSLLGESGCGKSTLLKSIAGLIEAASGEI
RLDGRSLLTVSPEKRGTVIVFQDLRLFPHMTVEKNIAFPMELRGLSREQRKKEAERLLDEVQLTGYGRRK
IRELSGGQMQRVALARALAAEPSVLLLDEPF

>D4C6V0_D4C6V1_1_411486
-----LIEAAQMLGASKFYAFFRVVIPNIMSGVTISVMLAMAIVFGDFVIINTLA------GGQFMTAQM
YLYDVMKKSCAVIVILFLVTLI-------KGINLEIHKGDFVTLLGPSGCGKSTLLRCLAGLEQISGGQI
LLDGEDITNKDPKDRNIGMVFQQYSLFPNMTVEENLSFGLKLQKLPSDEIGRRVRDAIDMVELKGKEKEY
PGNLSGGQQQRVALARGIVMQPKVLLLDEPL

>D4CGI8_D4CGI9_1_411486
SFDETLAQAGQTLGLSNFYIFWRIRMPACRQGILAGIVLAFARALGEYGATSMLIGYP---GRTATISTT
VYQLWRTGK------AISAAVLLA-------------EDRVTGLLGPSGCGKSMTLKCIAGVEKPDSGRI
ILDGETLFDLSPQKRRVGYLFQNYALFPNMTAAQNILCGMRRLLNSHIQRKKEEQERLHKLSQLFHLEPC
LRSLSGGQAQRTALARILAGRPRLLLLDEPF

>D4C796_D4C797_1_411486
QLNSRVEDAARDLGAGRFHVTKDIVLPNLRRTFVTGFIYNFSSSMTTVGAVVFLISAHK-LAVYTLFDAI
NSGEYGVASLISSLIILTTIA---------GLKLSMNRGEILCLLGASGCGKTTTLRMLGGFLKPDGGKI
FLDGEDITGLEPERRPVSTVFQSYALFPHMTVLQNVMYGL---KFQGMKKKEAAYRYLDIVGLSDRGNGA
VQELSGGQQQRVALARALAVNPKVLLLDEPL

>P31135_P31134_1_83333
-IDYSLVEAALDLGARPLKTFFTVIVPLTKGGIIAGSMLVFIPAVGEFVIPELLGGP----DSIMIGRVL
WQEFFNNRDVASAVAIIMLLLLIVPIMWFDDVSLTIYKGEIFALLGASGCGKSTLLRMLAGFEQPSAGQI
MLDGVDLSQVPPYLRPINMMFQSYALFPHMTVEQNIAFGL---KQDKLPKAEIASRVNEMLGLVH-MQEF
AHQLSGGQRQRVALARSLAKRPKLLLLDEPM

>P68183_P68187_4_83333
TIDSSLEEAAALDGATPWQAFRLVLLPLSVPILAVVFILSFIAAITEVPVASLLLRD----NSYTLAVGM
QQYLNPQNYDFAAAAVMSALPITIVFLLAKDINLDIHEGEFVVFVGPSGCGKSTLLRMIAGLETITSGDL
FIGEKRMNDTPPAERGVGMVFQSYALYPHLSVAENMSFG----LKLAGAKKEVINQRVNQVAEVLQLAHL
LKALSGGQRQRVAIGRTLVAEPSVFLLDEPL

>P10906_P10907_1_83333
TLPDELVEAARIDGASPMRFFCDIVFPLSKTNLAALFVITFIYGWNQYLWPLLIITDD---LGTTVAGIK
GMIATGEGTSVMVAMLLTLIPPVVIVLVMKPLTLDVADGEFIVMVGPSGCGKSTLLRMVAGLERVTEGDI
WINDQRVTEMEPKDRGIAMVFQNYALYPHMSVEENMAWGLKIRGMGKQQIAERVKEAARILELDGLLKRR
PRELSGGQRQRVAMGRAIVRDPAVFLFDEPL

>C2DDL0_C2DDK9_1_525278
QLDYSMEEVAWTLGCTRLRAFIQIVLPNVSSGIFAAFMLAFVNSFNNVP-VSMFLSGG---VTMLPTSLL
SYMEYNYDPTVSAISVLLMLL--------KDLNISMEKGELVSLLGPSGCGKTTTLRVIAGLIKPNDGQF
FVDQEELTKVPVHKRNFGMVFQSYALFPHLTIAENVAFGLKLRKESKQTMDQKVTEMLKVCGLESLGDRY
PKQLSGGQRQRVALARALIIEPKLLLLDEPL

>C2DHT6_C2DHT7_1_525278
NIDEEHFKIAKMFGASDGEIFRRITFPQLIPTIAFLLTVNLIGAFKVYTQVYALFGGAG-IANSATTAVY
YIYDKFHIAGIAMAATVILFVIILVVTFLKSVNFTIEQGDLVCLLGPSGCGKSTILNLIAGLLHPSDGDI
QFRQQSVVKTAPKDRNIGFVFQNYALYPHMTVLENVMFPLTSKKVPKAEAQAIAEEYMKLTNIEELSHKK
PGTLSGGQQQRVAITRALVQKPDVLLLDEPL

>C2DD24_C2DD23_1_525278
QMDSELLAVAQTLGFSESRYFRKIALPLSMNGLLAGGVLAFARGLGEFGATTMLAGNA---GKTRTLPLA
IYSAVASGDRLANQYVVIMLLLCLIILFF--------KTQTTGILGASGCGKSMLLKCIAGVETADKGQI
VLNDQVLFDLSPQQRKIGLLFQQYALFPHLSVVENLT--------CVTKDLQLVTQLLASFHLTKVQEQY
PSQLSGGQRQRVAFARMLAAQPAYLLLDEPF

>C2DAB8_C2DAB7_1_525278
EMNPSLISASRDLGASSAETFRRVIFPLSLNGVKSGVQAVFIPSLSLFMLTRLIGGN----VITLGTAIE
EHFLVTQNWGMGSTIGVILIVAMFIVMLLKNVSFEIEEGKFYTLLGPSGCGKTTILRIIAGFNDVTSGDV
YFDGKRINDVPANKRQVNTVFQDYALFPHMNVFDNVAFGLKIKKLSKAEIEKKVKEALRLVQLPGYETRE
ISEMSGGQRQRVAIARAIVNEPKVLLLDEPL

>A6W714_A6W715_1_266940
-IPWDMEQAAQVDGATSWQAFRKVIVPLAAPGVFTTAIIAFFIAWNDFVFGISLTST----RAQPVPAAL
SSFTGSS-YAISAAAVIVTIPVVLLALVFNDVSLDIADGEFVILVGPSGCGKSTLLRMIVGLEDISEGDL
LIDGKRVNDLAPRDRDLAMVFQNYALYPHLTVGENIAFPLRHSKVPESEIAGRVQRAADMLELND----H
LANLSGGQRQRVAMGRAIVRDAKAFLFDEPL

>A6W9T8_A6W9T9_1_266940
--APELEQAALLDGYTRTRAFLTVALPLVRPGIAAAALLAFIFAWNNYLFPLILTDS----AATTVTVAV
TKYLGGGGQLTAAAALLGALPPLVLALTI-GVDLSIGDGEFFVVLGPSGAGKTTVLKSVAGLVDVEAGDV
EIAGVSMEGVEPYHRNVAMAFESYALYPQKTVFDNLASPLRTGRYTAQQQQQRIEAVTTTLGIDHLLKRF
PRELSNGQRQRVALGRVLVRPADVYLLDEPL

>A6WFQ0_A6WFP9_1_266940
-----HELVAATLGARPGRVLLRVTLPLVAPGLVSGAVLAFARALGEFGATLTFAGS----QGVTRTLPL
EVYLLRETD-----AAVSLLLVVVAVVV---LDLSLAPGEVLAVLGPNGAGKSTLLGLLAGSLRPSGGRV
VLDGEVLADVPPHRRGVGLLAQDALLFPHLDVEANVAFGPRSAGVPRARARERARRVLAEVGADPFARRR
PHELSGGQAQRVALARALAADPRLLLLDEPL

>I0C3E1_I0C3E0_1_1155084
AIPNNLLQASSDLGASPFYTFRKVIMPLTKEGVMTGIQVTFIPSLSLFMITRLIAGNV---IN--IGTAI
EEQFLTIQNGMGSTIAIFLIVFMAFILIIDDIDIDIESGYFYTLLGPSGCGKTTILKLIAGFEYPDSGEV
IYQNKPIGNLPPNKRKVNTVFQDYALFPHLNVYDNIAFGLKLKKLSKTEIDQKVTEALKLVKLSGYEKRN
INEMSGGQKQRVAIARAIVNEPEILLLDES-

>I0C149_I0C146_3_1155084
TIPKELDESAKIDGAGHMRIFLQIMLPLAKPILAVVALFNFMGPFMDFILPKILLRSE--KFTLAVGLFN
FINDKYANNTVFAAGAIMIAVIAIVFLFLKDFNLHITDKEFIVFVGPSGCGKSTTLRMVAGLESITSGDF
YIDGERMNDVEPKNRDIAMVFQNYALYPHMTVFENMAFGLKLRKVNKKEIEQKVNEAAEILGLTEYLGRK
PKALSGGQRQRVALGRAIVRDAKVFLMDEPL

>Q8KVW7_Q8KVW8_1_185588
-LDQSYIEAASDLGARPAVTFFTVTLPLSFSGILAGSMLVFIPAVGEFVIPALLGGP----DTLMIGKVL
WNEFFSNRDWPVASAVAIVMLLVLVIPIMENVSLDIYRGELFCLLGGSGCGKSTLLRMMSGFETTTSGKI
IIDGQDQTGVPPHKRQTNMMFQSYALFPHMSVEKNIAYGLKRDGIARDEVHARVADMLKMVQMSKFAARK
PHQLSGGQRQRVALARALVKKPKLLLLDEPL

>Q8KVX5_Q8KVX6_1_185588
-IPRNLIEASADLGVRPFATFTRVIWPLAIPGVVAGATFTFCLSLGDFIAPILVGGA----DGMMIANLI
TSQFGTALNGSALSMLLLFI---------DSVSLSIEAGEFVTLLGPSGCGKTTLLRLLAGFDTPTKGKI
LLNDADVTDVPPYDRDVNMVFQDYALFPHLSVGRNVAFGL---ERLKWPKAKVATAVRDALDMVEL-ADK
IHELSGGQRQRVALARALARGPKVLLLDEPL

>I4MRV7_I4MRV6_1_795665
TVPDELVEAARMDGAGPMRFFWDILLPLSRTSIAALFVIQFIYGWNQYLWPLLVTTS----DMYPVVLGI
KRAIFGEVYVVMATAILAMLPPAIVVILMHGVSADIADGEFIVIVGPSGCGKSTLLRMVAGLEEVTGGEI
LIGPRVVNELEPAERDIAMVFQNYALYPHMSVFDNMAYGLKIAKVPKDEIKTRVDKAAGILELGHLLERK
PRQLSGGQRQRVAMGRAIVRQPQVFLFDEPL

>I4MK13_I4MK15_2_795665
-IDRSLLEAASDAGASAWQTLWNVIVPLCKTGIIIGSIFVITIVMGDFVTIGVMGGQIA-SVGKIIQVQT
SYLQFPLAA--AVILLAVVLMII------DSIDLRIAPNSYCCLLGPSGCGKSTTLRMIAGHESTTSGDI
LLENRNITTLPAASRGTAMMFQSFALFPHLTALDNVAFSLKMKGEDKAGRQAKAQALLERVAMGHLAQRK
PGELSGGQQQRVALARALITQPRVLLLDEPL

>I4MN52_I4MN51_1_795665
-IPGSLIEASSDLGARGATTFWRVVFPLAMPGIAAGSIFTFSLTLGDYIIPQVIG--D---STLFIGQVV
VRQQG------------------------DGVDLVIEGGEFFTLLGPSGSGKTTCLRMIGGFTLPTAGRI
RIGGQDVTLEPPYARPVNTVFQDYALFPHMSIRDNVAYGLMVQGVDKAERHRRAEEMLALVRLPGVGERR
PGQLSGGQRQRVALARALINRPQVLLLDEPL

>I4MJK6_I4MJK7_1_795665
----EEEQAAQVLGATGWQTFWHVTLPNIKWGLIYGVILCNARAMGEFGAVSVVSGHR---GQTNTMPLH
VEVLYNEYQSVAAFAVASLLALLALVTLVDNIQLDIESGELLALLGPSGCGKTTLLRIIAGLETADAGQI
VISGEDSTHVHVRERNVGFVFQHYALFRHMTVADNVAFGLRGERPSEKQIQAKVHELLKLVQLDWLAERY
PAQLSGGQRQRIALARALAVEPKVLLLDEPF

>I4MGD6_I4MGD5_1_795665
-IPNEILEAARMDGANLWAEFRHVVLPLSVGGLASTGLLCLVLAWNESFWALNLTSA----AGTLATLIA
SYSSPEGLFAKLSAASLMAIAPIVVFGWFRGVDLDIRQGEFIVFVGPSGCGKSTLLRLIAGLEHITSGGL
VLDGRDITHMPSGQRDLAMVFQSYALYPHMSVYDNMSFALRLAKVPKDEIRRKVEHAADQLRLTPYLRRT
PRELSGGQRQRVAIGRAIVRAPKVFLFDEPL

>I4MUT2_I4MUT3_1_795665
----RLLEAAYDLGTTPFKAFWLVTVPLSKAGIIAGFMLVFIPCVGEFVIPSLLGGP----ENYMIGRVV
WDEMFTANDPKATALAVVMIAIIVIPLAFDEVSLSIRKGEIFALLGSSGCGKSTLLRMLAGFETPTSGRI
LLGGQDVAAVPPYERPVNMMFQSYALFPHLTVWENVAFGLKREGLPKAEVQQRTDEMLGLVQLTPFAKRK
PHQLSGGQQQRVALARSLAKRPKLLLLDEPL

>I4MV27_I4MV28_1_795665
SIPDAYYQAARIDGASQWAVFRYIQLPKMRGVLMIAVLLRFMDSFMIYTEPFVLTGGPGFLSQYLTTKAV
GQFDLGPAAAFSLIYFFIILLFCFVLYNW--LKMAFRDGGAYALLGPSGCGKTTMLNIISGLLVPSQGTV
RFDGRDVTRDSPQRRNIAQVFQFPVIYDTMTVAQNLAFPLRNRKVPEAEIRQRVGRIAEMLELSGELDHR
AAGLSADQKQKISLGRGLVRSVSAVLFDEPL

>D5RVZ3_D5RVZ4_1_525258
-MDNDLINAAHDLGANNMTVFRKIIFPLSLPGVMSGITMVFMPAVTTFAISRLLG--G---GKIMLVGDL
IEQQFTVVGFGSAISIFMMIVILISMSIMDNFNLDIKKNEFLTLLGPSGCGKTTTLKIIAGFEYADDGKV
LFEGKEINNLPPYERQVNTVFQKYALFPHMDVYENVAFGLKIKKTPKDVIDAKVKEVLKLVALEGFERRQ
VESLSGGQQQRIAIARALVNEPKVLLLDEPL

>D5RW74_D5RW73_1_525258
QIDNNMLSAARTLGLNEWKVFFKVAVPLAWPGIIGGLVLSFARALGEFGATLMIAGNPGQTMPIAIFFAV
EGGDMNKAMWVMIIVVISIAMILLL-------------KGTLGFLGESGSGKSMTLKCIAGLEKPTRGKI
VLNDRVLFDLSTQDRKVGFLFQNYALFPHMTVSQNIELGL--LKLSKSEKKEIVARYLDILKLNGFEGRY
PWQLSGGQQQRVALARALATSPDILLLDEPF

>D5S0E4_D5S0E5_1_525258
SINLGLEESSRSLGAGRIKTFYNVIVPNMMPGIISGAILVFIRTIGEYTMSALLY--G---VYNRPISIS
IVTNMQEFKYGVLVIGICYIALGII----YDINISIKEGEFFTLLGPSGCGKTTILRIIGGFIKPSSGSI
YVGDKNITNLEPENRNMGTVFQNYALFPNMTVEENVSYGLKIKKLSKKIIKEKCDNYLELAGMKDFRKKK
IDELSGGQQQRVAVARSLATEPTMLLLDEPM

>D5S153_D5S154_1_525258
SIPNYIYEASKLDNANKITNFFKVTLPLLSPTIFFLMITTTTASFQVFDEISIMTQGP---VGSTNMLSY
YIYESGFIYASMFLLAIVMIAT-------ENLNLTIEDGSFTVLVGPSGCGKSTTLRMIAGLEDITSGKL
KIEENDVTKTDASKRDIAMVFQNYALYPHMTVRENIEFGLKNKKVEKEK---RITEVIDVVGLREYLNV-
-GNLSGGQRQRVALARAMVKNPKVFLMDEPL

>A3RXF1_A3RXF0_1_342110
TIPDELAEAARIDGAGPLKFFWDVVLPLSRTSIAALFVIQFIYGWNQYLWPLLITTENMIVLGVTQMISR
SGD-----SLLMATVMLAMVPPALVVIGMHGIDMEIGDGEFIVIVGPSGCGKSTLLRMVAGLEAITGGEV
WIGDRVVNELEPAERDIAMVFQNYALYPHMTVFDNMAYGLKIRGLPKSEIQARVQQAAGILELGKLLERK
PRQLSGGQRQRVAMGRAIVREPAVFLFDEPL

>A3RU68_A3RU69_1_342110
-VGPELEEAARSVGASRARTTRDVTVPLTRYGLLGAWLLIFLIFEREYSTGVYLL-SGTETIGSMLVSLW
AGGAIDIVAALSFVNIVLVAV--------KGVSMQLQKGEVVSLLGPSGSGKTTLLRAVAGLEQASRGTV
KIGERVMFNVPAEARNLGLVFQSYALWPHKTVAENVAYPLKLRKTPPAQIKERVQAVLQQLGLGHLGERF
PSQLSGGQQQRVAIARALVYNPPVILLDEPL

>A3S0Q0_A3S0P9_1_342110
SIPDAFYQAAEIDGASRLAVFRYIQLPKMRGVLMIGVLLRFMDSFMIYTEPFVLTGGP---GNATTFLSQ
YLTQKAVGQAFSIVYFLIILLFCFVLYNWQPMNMTWRDGGAYALLGPSGCGKSTLLNIISGLLTPSEGQV
LFDGQDVTHASPRERNIAQVFQFPVIYDTMTVFDNLAFPLRNRKVPQAEVRRRVEEVAEILELQHALKRR
ASGLAADAKQKISLGRGLVRKDAAILFDEPL

>D1E1N2_D1E1N1_1_528358
------EQAALILGASGWQMFWRVTLPNIKWTLLYGIILTNARAMGEFGAVSVVS--GHETNTIPLLVEI
FYNEYNFTGAFSLSGVLALLALATLA---KNINLNVPAGKLVSLLGPSGCGKTTLLRIIAGLENADGGQI
LFDGQDVTAKHVRERKVGFVFQHYALFRHMNVFDNVAFGLTPERPSKGQIRAKVEELLKLVQLSHLAKSY
PHQLSGGQRQRIALARALAVEPKLLLLDEPF

>D1E0V8_D1E0V7_1_528358
-LDSRLLEAASDLGAGPVKSFLTITLPLSKTGIIAGSMLVFVPAVGEFVIPELVGGS----ENLMIGKVL
WQAFFDQNNLASAVAVVMVALLVVPIALFDNIDLNIYQNEIFALLGSSGSGKSTLLRMLAGMESPNQGKI
ILDGQDITKLAPYDRPINMMFQSYALFPHMTVEQNIAFGLKQDKMPKGEIDARVEEMLRLVQMTKFAKRK
PHQLSGGQQQRIALARSLAKRPKILLLDEPL

>A9Z6R7_A9Z6S0_3_373665
AIPKDLDESARMDGASNFRIFIEIIMPLSKPIVAVVALFSFTGPLGDFILSSTILRTDKYTLPIGLYNLV
AQKM----GTYAAGAVLIAVPVAILYLALHNINLDIEDGEFAVFVGPSGCGKSTLLRMIAGLEEISDGEV
LIDDEVINDVAPSHRGVAMVFQSYALYPHMTVAENMGYGLKVNKVPKEQIRHQIEMVAKTLQLSHLLDRK
PKQLSGGQRQRVAIGRAIVRNPKVFMFDEPL

>A9Z2U8_A9Z2U7_1_373665
------DEAAVLLGASGWQMFRRVTLPNIRWALLYGVVLTNARAIGEFGAVSVVSGSRGETYTLPLQVEL
LHQDYN---TAGAFTAAALLTLMAIVTL-NDITLDIPSGQMVALLGPSGSGKTTLLRIIAGLENQNAGRL
SFHGTDVSRLHARDRRVGFVFQHYALFRHMTVFDNIAFGLTRERPNAAAIKQKVGQLLEMVQLGHLAERF
PSQLSGGQKQRVALARALAVEPQILLLDEPF

>A9Z7V3_A9Z7V7_4_373665
SIPKEIYSAAELDNTRTIKRLFHITLPMINPQLIMVLVLAITVSFAIFTEPYLITGGP---LNSTTTPMI
VMYETAFMKQPSWAATMSIFIALISFGIIDNVNLEIASREFIVLVGPSGCGKSTLLRMIAGLEDVNSGEI
KIEDKDVTQTNAGARGVSMVFQSYALYPHMTVRENLAFG----LKNIKIPKQEIADRIANASNILQLDNY
LQHLSGGQRQRVAIGRSIVSRSKVFLFDEPL

>A9Z503_A9Z504_1_373665
AIPKELEEAARIDGASEWQIFFHVILPLVKPALGTVVTFGFIMIWDQYLLPLIVVNQS--LNTIPVILGT
LRTDESITPIFIAITLLAMLPSIIVYLGLRDVSLEIPDGEFCVLVGPSGCGKSTLLRMIAGLEEISGGTV
GINDKDVTDVEPKMRDIAMVFQSYALYPQMTVRENMGFALKMAKMSKADINQKVESTAELLGLQALLERL
PKDLSGGQRQRVAMGRAIVRNPQVFLFDEPL

>A9Z875_A9Z879_4_373665
-ISKSLYEAADIDGASWRRKTWSITLPLLKPQIIFVMTMNIINGMQMFIEVLMNFDLGGYNAALTPVLYL
YKTGFS--DGTASTIGLLLAAVIYI----HDINLDIKDGEFMVIVGPSGCAKSTMLRMIAGLEEISSGEL
TIADRKCNDVQPKDRGIAMVFQNYALYPHMTVYENMAFGLKVAKKTKAEIAQRVNEAAELLEITDLLQRK
PKEMSGGQCQRVALGRAMVRKPAVFLFDEPL

>A9Z9T4_A9Z9T5_1_373665
AVDTRLELAARTLGATPWRVFFTITLPLSLPGVIAGTVLSFARSLGEFGATITFVSN----PGETRTIPL
AMYTLIETPAEAAAARLCVIAIIL-------VATDLPAQGITAIFGLSGAGKTSLINVIGGLTRPQQGRV
ILNGRVLVDLPPEKRRVGYVFQDARLFPHYRVRGNLQY------GMAASMRGQFDAIVGLLGIEPLLNRF
PFTLSGGEKQRVAIGRALLTAPELLLMDEPL

>A9Z2Y3_A9Z2Y2_1_373665
-VGPELEEAARSTGARRGQVTRHVTIPLSRYGLIGSWLLMFLIFEREYSTGVYLL-SGTETIGSMLVSLW
AAGAIDIVA--------ALSFINILLVV-KGVSMELKRGEVVSLLGPSGSGKTTLLRAVAGLEKPSQGHI
IIGEKTVYDIPAEERNLGLVFQSYALWPHKTVSENVAYPLKLRKISTSEISQRVQAVLEQLGLGALGNRH
PHQLSGGQQQRVAIGRALVYNPPVILLDEPL

>A9Z6A1_A9Z6A6_5_373665
SYDQNLSRAAASLGASQWRVFRKVTLPLIAPGVFSGALFAFAVSFDEVVVTLFLASPQR-TLPIKMFAGI
RENLDPTIAAAASLMVGASLLLLIVMELLKNLNLDIHEGDFLTLLGPSGSGKTTSLMMLAGFETPTQGEI
TLRDKPLHNLPPHQRGIGMVFQNYALFPHMTVTENLAFPLTIRRLNKADIKEKIDRILDMVKLKNLADRY
PAQMSGGQQQRVALARALVFEPKLVLMDEPL

>A9ZDY3_A9ZDY7_4_373665
TIDNSLEEAAALDGATPWQAFRLVLLPLSVPILAVVFILSFIAAITEVPVASLLLRD----NSYTLAVGM
QQYLNPQNYDFAAAAVLSAIPITTVFLLA-DINLEIDDGEFVVFVGPSGCGKSTLLRMIAGLEDITSGEL
LIGGKRMNEVPPSERGIGMVFQSYALYPHLSVAENMSFG----LKLAGVKKAEIYQRVNQVAEVLQLAHL
LKALSGGQRQRVAIGRTLVSEPDVFLLDEPL

>A9Z3U0_A9Z3U1_1_373665
-LDYSLVEAALDLGARPFKTFISVIIPLTKGGIVAGSMLVFIPAVGEFVIPELLGGP----DSIMIGRIL
WQEFFNNRDVASAVATVMLVLLIAPILWFDDVNLTIYKGEIFALLGASGCGKSTLLRMLAGFEQPTQGQI
VLDGQDLSHVPPYRRPINMMFQSYALFPHMTVEQNIAFGLKQDKLPSNEIKSRVAEMLTLVHMQEFAKRK
PHQLSGGQRQRVALARSLAKRPKLLLLDEPM

>A9ZC77_A9ZC78_1_373665
TLPDELLEAARIDGAGAMRFFWDIVLPLSKTNLAALFVITFIYGWNQYLWPILITSDS---MGTAVAGIR
SMISTSGAPQVMAAMILTLIPPVVVVLLMKQIDLDVADGEFIVMVGPSGCGKSTLLRMVAGLERTTTGDI
YIGDQRVTDLEPKDRGIAMVFQNYVLYPHMNVFDNMAYGLKIRGFGKEQIRQRVDEAARILELQPLLKRK
PRELSGGQRQRVAMGRAIVREPAVFLFDEPL

>A9ZA61_A9ZA62_1_373665
-VPRDMEEAAQIDGCNSFQVLWYVVVPILKPAIISVALFQFMWSMNDFIGPLIYV-YV---DKYPIALAL
KMSDVTEGAEILAMASISILPSIIVFFLAHGIDLKINDGEFMVIVGPSGCAKSTTLRMLAGLETISDGEV
RIGDRVVNNLAPKSRGIAMVFQNYALYPHMTVKENLAFGLKLSKLPKDQIEAQVAEAAKILELEDLLDRL
PRQLSGGQAQRVAVGRAIVKKPDVFLFDEPL

>A4LHQ2_A4LHQ4_2_425067
ALPKDPIEASKVDGCTPWQTFCYVTLPYLMPFVYIAMTIRSLDVGRAYDIVRIMTNGPGTELLWTMIGRI
AYDDSRMGYAIAYVSVIVSIVFT------RQVDLIVRDGEFLVLVGPSGCGKSTLLRALAGLESVTRGRI
LIDGRIVNDLPPKDRDIAMVFQNYALYPHMNVLENLTFALKLRELKPAEIDKRAREAAAILGLNSLLDRY
PRHLSGGQRQRVAMGRAIVRHPKVFLFDEPL

>A4LGC6_A4LGC5_1_425067
SIGPEFEEAACVMGANPSRALLDVVLPLMRPGILAGMLFAFIISFNEFTVTFFLYGI-----TMTLPIWL
YSRTVSSLDPTVFSFAVFIVLIDFALIWLDNVDLIVPDGKLVCFLGPSGCGKTTLLRIIAGLETASSGTV
SFAGRDLTHVPANRRDFGMVFQSLALFPHMTVAENVAYPLRLRKTDKAAQAKRVAELLELIQLPHMADRP
VTQLSGGQRQRVAIARAIASSPRLLLLDEPL

>A4LQ40_A4LQ38_2_425067
--EREQEEAAACLGASRWLTFRRVVLPAVTPALLTGFALAFARALGEYGSVIFIAGNPMEITSLLIITKL
EQYDYAGATALAVVMLVVSFVMLLLINT-DDVSLDFPAGELVALLGPSGCGKTTLLRVIAGLEHADSGQV
VLQGLDVASVGARERQVGFVFQHYALFRHMTVFENVAFGLRRERPSEAAIREKVHELLSLVQLDWLAQRY
-SELSGGQRQRIALARALAVEPKVLLLDEPF

>A4LSZ1_A4LSZ0_1_425067
TLPDELVDAARIDGAGPLRFFWDVVLPLSKTSIAALFVITFIYGWNQYLWPILITTD-----SLTTAVVG
IKSMIASGDLVMAATLVAMLPPLVVVLAMHGIDVDIADGEFVVLVGPSGCGKSTLLRMIAGLETVTEGEI
AIGGRVVNALEPKDRDIAMVFQNYALYPHMTVAQNMGYGLKIRGVERALIDARVQAAAQILELGPLLARR
PRELSGGQRQRVAMGRAIVREPSVFLFDEPL

>A4MDZ5_A4MDZ4_1_425067
SVPAELVKAARIDGAGFFTIFTKILLPVSLPIFMVCLIWQFTQIWNDFLFGIVFS--G---VDSMPITVA
LNNLVNTSTVDMAGAIIAALPTLLVYVIAKGVDIDIEDGQFLILVGGSGCGKSTLLNMIAGLETVTKGEI
RIGDKVVNDLSPKDRDIAMVFQSYALYPSMTVRENISFGLNIRKVPKNEQKQIVDRVAAMLQIEHLLERK
PGQLSGGQRQRVAMGRALARDPALFLFDEPL

>A4LTZ0_A4LTZ2_2_425067
RLPREIEEAAALDGYGPYAVFWRVALPVCASTLLGGIVFSFVLVWNELMIALALTSSA---ATLPVVASA
FTSLGQEVPASTVL---------------HPLDLEIGDGEFIVLLGPSGCGKSTMLRMIAGLETITGGTL
AIGGAVVNDLAARERNVAMVFQNYALYPHMSVYENIAFGLRRLKVPAAEIDRRVREVARVLGLDALLDRK
PRAMSGGQQQRAAIARAMIKTPDVFLFDEPL

>A4LC07_A4LC08_1_425067
---LRLLEAAYDLGAKPWKAFVQITLPLSKNGIIAGCLLVFIPAVGEYVIPELLG--G--ANTLMIGRVM
WNEFFNNADPMASAVTCAMVLLLLVPMAMRNVELSVRKGELFALLGSSGCGKSTLLRMLAGLETITSGKI
LIDGEDLAQMPPYKRPVNMMFQSYALFPHMTVEANVAFGLKQEGVPKAELKERVRDALELVQMARYAGRK
PHQLSGGQQQRVALARSLVKRPKLLLLDEPM

>A4LLB4_A4LLB3_1_425067
--------CAATLGAPPLRQFFTIVLPNLRQSLFSGLVMVAALSIGEFQVSNLIA--G---FRYRNFPVV
LLQAFYGASGIACAASVVLLLLAVLATL-DAVTLHAQPGELLAVIGRSGSGKSTLLRLSAGLLDGYAGRI
AIGGADMAGVPVWRREVGMVFQQYALFPHLSVADNVAYGL---RMRGVAAAERRRRALEMLERVDLAAHA
ATQLSGGQQQRVALARALVIEPALLLLDEPL

>A4LBP9_A4LBP8_1_425067
-FDTALEDAALVCGASPLEVKLRVTLPAIKLGLFAAAIFSFLASWDEVVVSIFMASP----LQTL-PVRI
WTTLRQDLT-PIVAAASSLLVGLTTVLMLDHVSLDVRKGEFMTFLGPSGSGKSTTLYIVAGFQEPTEGCV
LLDGRPLLSVAPNKRNTGMVFQRYTLFPHLTVGENVAFPLRVRRRPDAQVKAKVEQMLKLVHLADCRDRM
PAQLSGGQQQRVAIARALAYDPPVLLMDEPL

>A4LS49_A4LS48_1_425067
----TLLEAAYDLGAKPWVAFTRITLPLSKNGVIAGSLLVFIPAVGEYVIPELLGG-A---DTLMIGRVM
WDEFFNNMDMASAVTVAMVLLLLVPMAVFDNVSLSIAKNELFALLGSSGCGKSTLLRMLAGLETATSGRI
FVDGEDLATLPPYRRPVNMMFQSYALFPHMSVESNVAFGLKQEGTPKHEIRERVADALNLVQMSRYARRK
-HQLSGGQQQRVALARSLVKRPKLLLLDEPM

>A4LVB3_A4LVB4_1_425067
-LDARLVEAAASLGANGWTLARRVVLPLAWPGIAAGVILCFLLTLNEFGILLVLGSA----LVTLPVAIY
SSATVDIDLPAAAAGAVVML---------DDLSLEIGAGELLAVLGKSGCGKTTLLRFIAGFVKALTGTL
AVAGRDLTHAPPHKRNLGLLFQNYALFPHLTVFENVAFGLRARRMSSADIARRVADALKLVQLGDAGHHL
-AQLSGGMQQRVALARALVIEPDVLLLDEPL

>A4LEX4_A4LEX8_4_425067
-FNQNLVRASLSLGANPVTTFFRVTLPVIAPGVMSGALFAFATSFDEVVVTLFLAGA----DQTTLPRQM
FTGIRENISPTIAALATILIVFSTCLLLAKALDLDIRRGEFLTLLGPSGSGKTTCLMMLAGFEFPTGGEI
RLDGELLNNVPPHKRNIGMVFQNYALFPHLSVEQNVDYPLNVRRMPAAERAARVAAALAMVQMERFAKRY
PAQLSGGQQQRIALARALVFEPKLVLMDEPL

>A4LIK8_A4LIK6_2_425067
EIPKDILEAGRIDGASTWQEIVYLLMPMALPGLASTALLLVILSWNEAFWSINLSSS-----AAPLTVFI
ASYSSPEGLAKLSAASLLAVAPILVVGWLRNVNLDIADGEFVVFVGPSGCGKSTLMRMIAGLEEISGGEL
LIDGAKVNDVPSAKRGIAMVFQSYALYPHMTLYDNMAFG----LKLAGAKKQEIDDAVKQAARILHIDHL
LRQLSGGQRQRVAIGRAITRKPKVFLFDEPL

>C3HGN9_C3HGN7_2_527028
-IDDSLVQAGSIFSGNYIYIFRKIILPLIIPGILAGWAMTFTISIRELVASLLVLPPV---ETSATFIFA
QFEQGEV--IGMAMAVVSVGLTTLCLLLLKPLQIVMKQGEFTTLLGPSGCGKTTLLRMIAGLEEPDKGEI
YFGDTCMYSTSPHERNIGMVFQDFALWPHMTVFENVAFGLR-ATKQTNQLREKVEEAIKRVRLQGMEKRY
PHELSGGQQQRVAFARAIVTKPHFILFDEPL

>C3HGW4_C3HGW1_3_527028
NIPKTYYEAAIMDGARPITIFFKITLPLLSPVIFFVTIMSLIGAFQVFDLIFMMIGRSN-VIENTQSIVY
LFY-----QGYSAAIAVVLLIIILIITAISDFNLHIQDKEFIVFVGPSGCGKSTTLRMIAGLEDISNGSF
YIDGKLMNDVAPKDRDIAMVFQNYALYPHMSVYDNMAFGLKLRKLSKDEINRRVTEAAKILGLEDYLKRK
PKALSGGQRQRVALGRAIVRDAKVFLMDEPL

>C3HNE9_C3HNF4_5_527028
TIPKELDESARMDGAGHFRIFWQIIMPLAKPIVAVVALFTFIGPFTDFILASIILRTE-----NYTLAVG
LYEMVAKKFTFAAGSVLIAIPISILFLSLTDFNLHIQDKEFIVFVGPSGCGKSTTLRMVAGLEDISKGEF
SIDGKLMNDVPPKDRDIAMVFQNYALYPHMSVYDNMAFGLKLRKIPKEEIDRRVKDAAKILGLEQYLDRK
PKALSGGQRQRVALGRAIVRDAKVFLMDEPL

>C3HFI8_C3HFI6_2_527028
-MGRDLEEAANDLGATPWQTFRYVTFPAIAPGVISAALLTFTLSIDDFVI-SFFVSGGSTTLPLYIYSMV
KRGVSPEINALSTILIVAIVGLMV-------LSLDIKEGEFLTILGPSGCGKTTLLRMIAGFETPTKGNL
LLDDEKINDLPPYKRHMNLVFQHYALFPHMNVEKNICFGMKMQKVPAAEQKERAEEAMRLTQLLEFRNRK
PAKLSGGQQQRVAIARAIVNNPRVLLLDEPL

>C3HDJ7_C3HDJ6_1_527028
NIDTSLYESASIDGASYLYKLRRVTLPMLSPTLFFIVTVTLISAFQSFGQIDILTHGPN-DATNLIVYSI
YKEAFVNHQGTASAQAMVLFVFIFIATLLKGVSVHIKKGEFFVLVGPSGCGKSTLLRMIAGLEEISSGDL
IINERVANDLEPKDRNLSMVFQNYALYPHLSVEENILFGL---KVRKVQKEERQKRLMEAVEMVG-LKEY
VGQLSGGQRQRVALARAIVSQAPICLMDEPL

>G6KDT8_G6KDT9_1_760818
-MDNNLINASYDLGATKWETFRHVIFPLSMNGVRSGVQSVFIPSLSLFMLTRLIGGN-----VITLGTAI
EQNFLTNDNGMGSTIGVILILTMFITMWVKDINFELEEGKFYTLLGASGSGKSTILNIIAGLLDATTGDI
MLDGVRINDIPTNKRDVHTVFQSYALFPHMNVFENVAFPLRLRKIDKKEIEQRVAEVLKMVQLEGYEKRS
IRKLSGGQRQRVAIARAIINQPRVVLLDEPL

>G6KF38_G6KF39_1_760818
SVDDEMEDAARSMGASPFYTMMKVIIPFILPVVLSVIALNFNSLLTDFDLSVFLYHPAQ-PLGITIRSAG
DETATSNAQALVFVYTIVLMIIS------DNLNLDIHEGEFFTFLGPSGCGKSTTLRALVGFLDPSSGSI
EVNGTDVTHLEPEKRGIGIVFQSYALFPTMTVFDNIAFGLKVKKVAPDVIKAKVSAVAAKIKISD---QQ
LSELSGGQQQRVALARALVLEPKILCLDEPL

>G0EM39_G0EM40_1_1045858
QISTSMEEASISLGASQVKTFFKITAMMMLPGVISGAILSWITVINELSSSVILYT-G---KSRTMAVSI
YQEVIRASY-GTAAALSTILTLSTIISLL-DLSLEIKNGEFFTLLGPSGCGKTTLLRMIAGFNTIEGGEI
KFDKDVINNIPAHKRNIGMVFQNYAIFPHMTVRENVEYGLKLRKENKESMKKKVDEMLHVVKIEEYQDRL
PERLSGGQQQRVALARAIVITPSVLLMDEPL

>G0EMD3_G0EMD4_1_1045858
-IHQSLIEASQDLGADSFNVFSKVIFPLSLPGMAAGVTMVFVAAVSTFVISRMLGGGNI-LIGDLIEMQF
LGMSYNPNLGSAISLVLIVISLCAIM---ENLNLDIKDKEFLTLLGPSGCGKTTILRTIAGFIKPNSGEV
LFDGKVINDTPAYKREVNTVFQRYALFPHLNVFENIAFGLNLKKVPKSEIKDRVHQMLKMVNLENYGNRN
IARLSGGQQQRVAIARALINKPRVLLLDEPL

>G0EPT7_G0EPT6_1_1045858
QIDKNIINAARTLGKSENWIFWRVILPNTWHSILGGTILSFTRALGEFGATIMIAGNPNQTMSLAVYTAV
QAGDRELAF--KWVMVIVLISFVSI-------QFEVKSG-VFSILGASGSGKSMALKCIAGIEKPDSGYI
ECNGNVFYDIKPQKRNVGFLFQNYALFPNMTVEENIKCG-----IRDKKNNIDIEYIMKKFFIHHIKNKR
PREISGGEQQRTALARIFVSSPNILMLDEPL

>B3X2V7_B3X2V6_1_358708
-LDKPLLEAARDLGASKLQTFIRIIIPLTMPGIIAGCLLVMLPAMGLFYVSDLMGGA-----NLLIGNVI
KVQFLNIRDATSITLTI-------------QLDLTINNGEFLTLLGPSGCGKTTVLRLIAGLETVDSGRI
MLDNEDITHVPAENRFVNTVFQSYALFPHMTVFENVAFGLRMQKTPAAEI---TPRVMEALRMVQ-LETF
AHQLSGGQQQRVAIARAVVNKPRLLLLDES-

>B3WVS5_B3WVS6_1_358708
TLPDELVEAARIDGASPMRFFCDIVFPLSKTNLAALFVITFIYGWNQYLWPLLIITDD---LGTTVAGIK
GMIATGEGTSVMAAMLLTLIPPVVIVLVMKPLTLDVADGEFIVMVGPSGCGKSTLLRMVAGLEQVTEGDI
WINDQRVTEMEPKDRGIAMVFQNYALYPHMSVEENMAWGLKIRGMGKQQIAERVKEAARILELDGLLKRR
PRELSGGQRQRVAMGRAIVCDPAVFLFDEPL

>B3WXY2_B3WXY1_1_358708
----SLVEASMDLGANGWQTFRYVVLPNLSSALLAGGMLAFALSFDEIIVTTFTAGHR--TLPLWLLQLG
RPRDVPVTNVALLVMLVTTL---------DGVSIAIKDGEFFSMLGPSGSGKTTCLRLIAGFEQLSGGAI
SIFGKPASNLPPWERDVNTVFQDYALFPHMSILDNVAYGLMVKGVNKKQ---RAQEALEKVALGFVQQRK
PSQLSGGQRQRVAIARALVNEPRVLLLDEPL

>B3X381_B3X375_6_358708
TIPDEIEEAAMMDGLNRLQIIFRITVPLAMSGLISVFVYCFMVAWNDYLFASIFLSSS-----NFTLPVG
LNALFSTPDGRMMAASLVTALPVVIMYALKDFNLEIADKEFIVFVGPSGCGKSTTLRMIAGLEEISGGDL
LIDGKRMNDVPAKARNIAMVFQNYALYPHMTVYDNMAFGLKMQKIAKEVIDERVNWAAQILGLREYLKRK
PGALSGGQRQRVALGRAIVREAGVFLMDEPL

>B3WY59_B3WY58_1_358708
------DEAAILLGASGWQMFRRVTLPNIRWALLYGVVLTNARAIGEFGAVSVISGSRGETLSLPLQIEL
LEQDYNT--VGSFTAAALLTLMAIITLFLNDISLDIPSGQMVALLGPSGSGKTTLLRIIAGLEHQTSGHI
RFHGTDVSRLHAWDRKVGFVFQHYALFRHMTVFDNIAFGLTRERPNAAAIKAKVTKLLEMVQLAHLADRY
PAQLSGGQKQRVALARALAVEPQILLLDEPF

>B3X6K7_B3X6K8_1_358708
--DVKLEQAARTLGAGRWRVFFTITLPLTLPGIIVGTVLAFARSLGEFGATITFVSNP--GETRTIPSA-
-MY----------------------------INETLPANGITAIFGVSGAGKTSLINAISGLTRPQKGRI
VLNGRVLNDLTPEKRRVGYVFQDARLFPHYKVRGNLRY------GMSKSMVDQFDKLVALLGIEPLLERL
PGSLSGGEKQRVAIGRALLTAPELLLLDEPL

>F4QLJ4_F4QLJ3_1_715226
----DEEVAARTLGARGWDIFFRITLPNIKWALLYGVLLCTARAMGEFGAVSVVSGHRGQTNTLPLQIEI
LYNQYEAV--AAFACASILAGLALITLLLSDVTFEAEPGEFLALLGPSGSGKTTLLRLLAGLDVPDSGAI
AFDGDNFLALNARDRRIGMVFQSYALFRHMTVAENIAFGLTKDRPSKADIKAKVESLLKLIQLEDYGKRF
PAQLSGGQRQRVALARALAISPRILLLDEPF

>F4QJE5_F4QJE4_1_715226
QVPRSVYEAAALDRATPWTVFRQITLPAITPALVLVTAYECALQFQVFGQPQLLTQGP---NGASRPLVL
YIYETGFNQGYAAAASQMLFALILVAA-FDGLSVDIAPGEFFIILGPSGCGKTTLLRLIAGLETVDGGEI
RLNGRRIHDLPAGDRGVAMVFQDFALYPHMTVERNLAFGLRNMQVPPAEIDSRIKATAGALAIDGLLDRK
PATLSGGQKQRVALARALVKKPDLLLLDEPL

>F4QU35_F4QU34_1_715226
SFNRELEEAAKDLGASDFRALMDVVIPHIQPSLIAGALLAFTLSLDDFVITFFTA-GD---TVTFPVKVY
SMVRFSVTPAASTILIVVTVLLTFLAL--DNVSLTINEGEFFSLLGPSGCGKTTLLRMLAGFEMPTEGRV
MIDGKDMSTTAPNLRPVNMVFQSYAVFPHMTVLDNVAYGLKMDGVPGDERRRRAEEALELVKLGGFGPRK
PDQMSGGQRQRVALARALVKKPRVLLLDEPL

>F4QI16_F4QI15_1_715226
QVPKDIYEAAELDNASWWRTLWSITLPSVSRTIILVAIFECVLQFQLFGQPQLITQGPN-GASRPIVLFI
FEIGFRRWDGYAAAASQILFAIILIATLVDGVTLSIADNEFVAFLGPSGCGKTTLLRLIAGLEEVDAGEI
HINGRRVDQLAPGARGVAMVFQNYALYPHMTVADNLAFGLKNVGVGKAEIETRIAEAARILEIGDYLHRK
PGELSGGQKQRVAIGRAIVKKPDLFLFDEPL

>G7C3P3_G7C3P4_1_991942
------EEAAVILGASWWQLFRRVTLPNIKWALIYGVILTNARAVGEFGAVAVVSGNRG-ETNTLPLHVQ
LYEDYQSQAFASASLLAFIALLTLLLKALAPLSLKIEDGEMIGLLGPSGSGKTTLLRIIAGLEGADSGTI
HFRNRDVTNVHVRDRRVGFVFQNYALFRHMTVADNVAFGLQAQRPNPAEIQKRVKQLLEIVQLGHLAHRY
PEQLSGGQKQRIALARALATQPEVLLLDEPF

>G7C3V7_G7C3V8_1_991942
-VSPSLDMAARTMGCHANQMLKRVHLPLIRRGALIAGLLVFIESMKELNAAILLRPF----NFETLATYV
YNYASDERLELAALPAILLVLVGLI----KSLSLQVNPGEIVCLLGASGCGKTTLLKAIAGLLPLASGQL
SLNCVTLDDLPPEQRNIGMIFQDYALFPHLTVAQNVGFGL--DAMPAKQKEAKIAEMLALVHLDAFAERY
PHQLSGGQQQRVAIARALAYKPDLLLLDEPF

>G7C190_G7C191_1_991942
QLDKSLDEASLSLRASSLQTIRYIILPLLRPAILSTLVYSFVRAMTTVSAIIFLVTPTR-VATSYILNRV
EDGEYGIAIAYGSVLIVVMLAIILLFDLL-NLDLEIKKGSLVTLLGPSGCGKTTVLRLVAGLEKPTSGQI
FIDGEDVTERSIQQRDICMVFQSYALFPHMSLYENVAYGLKMLKLPSEEVRQRVDEALKIVDLEGMGERY
VDQISGGQQQRVALARALVLKPKVLLFDEPL

>G7C6N7_G7C6N8_1_991942
TIPDELLEAAQLDNAGPIRFFIDILFPLSKTMMAAIFIIMFVVGWNQYLWPIMMTTDQ---YNTIVMGIK
ILNNINETSYAFAMVILAMLPPVLVVVIFKGVDLSIHQGEFIVLVGPSGCGKSSILRSIAGLESITSGEI
HLAGRRVDNEKPANRDIAMVFQNYALYPHMSVYDNLAYGLKNRGVDKQTIAAKIAKVAKTLKIEEYLDRK
PAKLSGGQRQRVAMGRAIVRDPQLFLFDEPL

>G7C1Y7_G7C1Z0_3_991942
TIDRSLEEAAALDGATPWQAFRLVLLPLSVPILAVVFILSFIGVVGEVPVASLLLSD----NSYTLAVGM
QQYLYPQNYDFAAAAVLSALPITIVFLLAKNVDLEIQEGEFVVFVGPSGCGKSTLLRCIAGLEDITSGDL
YIGEQRMNDVEPSKRGVGMVFQSYALYPHLNLYDNMSFGLKLSKADKSEIKKRVDHAAEILQLSHLLDRQ
-KALSGGQRQRVAIGRTLVSQPNVFLLDEPL

>G7C107_G7C108_1_991942
QLPPELEATAASIKLPQYRLLWKVTLPVSLPAVLDIASYLFINALTTTSAVVFLYST----DTVPASVAV
LNMDDAGQTGAAAAMAVMIMLSAALAKLLKEISLSIEKGEFVCFLGPSGCGKTTLLRAIAGLDLPTSGTI
HQNQQAITFLPPEQRDFGIVFQSYALFPNLTVEENIAIGL---RNQGMSVRDALEKVEQWLEMIGLA-TS
ASQLSGGQQQRVALARALALSPGLLLLDEPL

>G7C4G5_G7C4G6_1_991942
----TYIEAARDLGANKFQTLVRVILPLTMPGIIGGCLLVLLPALGMFYIADLLGGA----KNLLIGNVI
KSQVLNARDATSIALTL-------------NLNLDVNHGEFLTILGPSGCGKTTVLRMIAGFETADQGQI
LLDDQDVTQVPAEQRHVNTVFQSYALFPHMTVFENVAFGLRMQKVPQSEIEPRVMEALRMVRLAEMAQRK
PHQLSGGQQQRIAIARAVVNKPKVLLLDES-

>A5LTJ8_A5LTJ7_1_406558
-MDNNLINASYDLGATKWETFRHVIFPLSMNGVRSGVQSVFIPSLSLFMLTRLIGGN-----VITLGTAI
EQNFLTNDNGMGSTIGVILILTMFITMWVKDINFELEEGKFYTLLGASGSGKSTILNIIAGLLDATTGDI
MLDGVRINDIPTNKRDVHTVFQSYALFPHMNVFENVAFPLRLRKIDKKEIEQRVAEVLKMVQLEGYEKRS
IRKLSGGQRQRVAIARAIINQPRVVLLDEPL

>A5LU26_A5LU27_1_406558
SVDDEMEDAARSMGASPFYTMMKVIIPFILPVVLSVIALNFNSLLTDFDLSVFLYHPAQ-PLGITIRSAG
DETATSNAQALVFVYTIVLMIIS------DNLNLDIHEGEFFTFLGPSGCGKSTTLRALVGFLDPSSGSI
EVNGTDVTHLEPEKRGIGIVFQSYALFPTMTVFDNIAFGLKVKKVAPDVIKAKVSAVAAKIKISD---QQ
LSELSGGQQQRVALARALVLEPKILCLDEPL

>A5LXJ1_A5LXJ0_1_406558
SIDNDMEEAARSMGASSFYTMVRVIIPYILPVVLSVVVLNFNSLLSDYDLSVFLY--P---LFQPLGIVI
KQSTDETATAQAMMFVYSVILMIMSSAA-DNLNLTINEGEFFTFLGPSGCGKSTTLRALVGFLEPSQGQI
LVDNQDITNLDPEKREIGIVFQSYALFPTMTVFDNIAFGLKVKKVSPEIIKAKVHEIAKKINISD---EQ
LSELSGGQQQRVALARALVLEPKILCLDEPL

>F2N5X2_F2N5W6_6_996285
SIDASLEEAAIVDGATTWQAFFHILLPMSVPILAVVFILAFITSVTEYPIASVLLMD----DKLTLSVGA
QQYLYPQNYDFAAAAVLSGLPITAVFL---HIDLDIEDGEFVVFVGPSGCGKSTLLRLIAGLEDITSGDL
FIDNQRVNDLPPKDRSVGMVFQSYALYPHMTVAENMAFGLKLANVEKREIARRVEAAAAILQLDK----L
LKDLSGGQRQRVAIGRTMVREPKVFLFDEPL

>F2MV59_F2MV58_1_996285
---PSLLEAASDLGARNLTSFWKITVPLSKNGIIAGCMLVFIPVVGEFVIPELLGGP----ETLMIGKVL
WQEFFNNRDWPVASALAVVMLAILLVPIIDDVSLSIHQGEIFALLGGSGSGKSTLLRMLAGFERPTEGRI
FLDGQDITDMPPYERPINMMFQSYALFPHMTVEQNIAFGLKQDGLPKAEIEERVKEMLGLVQMTQYAKRK
PHQLSGGQRQRVALARSLAKRPKLLLLDEPM

>F2N2C1_F2N2C0_1_996285
SVPEALVRAARLDGAGFFTIFGRILLPMSVPIIMVCLIWQFTQIWNDFLFGVVFA--G---DTQPVTVAL
NNLVNTSTGVDMAAAMIAGLPTLVVYVIAKDIALKIDAGEFLILVGPSGCGKSTLMNCIAGLENITGGEI
LVDGEDISQASPKDRDIAMVFQSYALYPTMSVRDNIAFGLKMRKVPAAKIEEEVARVAKLLQIEPLLERK
PSQLSGGQQQRVAMGRALARRPKIYLFDEPL

>F2N001_F2N000_1_996285
-----PLEVAATLRASPWDTFFSVVLPLARPGFVTASILGFAHTVGEFGVVLMIGGNP----GVTRTVSV
QIFDHVEAMGGMLAFSFCV------------VDLALPGRGVTALFGHSGSGKTTCLRCVAGLERAGEAYL
EVNGERWQDVPTHERALGYVFQEASLFPHLTARRNLEYGL--RRVKTDQRRVDWDHVVKLLGIEHLLERL
PGTLSGGERQRVGIARALLTSPRLLLMDEPL

>F2N3P1_F2N3P2_1_996285
-IPRDILEAARMDGATLLQEMLRVLLPISKGGLASTMLLSLILCWNEAFWSLNLTSSA---APLTALIAS
YSSP--EGLKLSAVSTLACAPILI-----KGIDLDIRDREFVVFVGPSGCGKSTLLRLIAGLEEVSSGRI
ELDGRDITDVSPAKRDLAMVFQTYALYPHMTVRKNMSFALDLAGADKQEVARKIEAAARTLELEPLLERK
PRQLSGGQRQRVAIGRAIVRNPKVFLFDEPL

>F2MXR5_F2MXR3_2_996285
-IPREVEEAAACLGARPLQIVRHVLLPALLPAWLTGFALAFARGVGEYGSVIFIAGNPMEILPLLIMVKL
DQYDYA----GATAIGVLMLVVSFILLLAQAIDLHIQSGELVALLGPSGCGKTSLLRIIAGLETPDSGSI
VFHGEDVSSRDVRDRNVGFVFQHYALFRHMTVFDNVAFGLRKPKKLRPSEAVIAAKVHELLNLVQ-LDWL
AEQLSGGQRQRIALARALAVEPKVLLLDEPF

>F2MZK7_F2MZK4_3_996285
--NYNLVRAAASLGASPLTAFFRVTLPLIAPGVISGALFAFATSFDEVVVTLFLAGPQI-TLPRQMFSGI
RENLSPTIAAATLLIGFSIALLLT-----RDLNLDIRRGEFLTLLGPSGSGKTTSLMMLAGFETPTAGEI
LLNGRAINNVPPHKRDMGMVFQNYALFPHMTVSENLAFPLSVRGMAKPDIKERVKRALAMVQLEGFRNRY
PAQLSGGQQQRVALARALVFEPQLVLMDEPL

>A0RCC1_A0RCB9_2_412694
-IDDSLVQAGSIFSGNYIYIFRKIILPLIIPGILAGWAMTFTISIRELVASLLVLPPV---ETSATFIFA
QFEQGEV--IGMAMAVVSVGLTTLCLLLLKPLQIVMKQGEFTTLLGPSGCGKTTLLRMIAGLEEPDKGEI
YFGDTCMYSTSPHERNIGMVFQDFALWPHMTVFENVAFGLR-ATKQTNQLREKVEDAIKRVRLQGMEKRY
PHELSGGQQQRVAFARAIVTKPHFILFDEPL

>A0RBB1_A0RBB0_1_412694
QLDKRKLEAAYDLGATPVKAFWNVTVPMTMSGIATGSILVFVSSIGMFVVSDVMGGS-----VALIGNVI
QNQFLGARDPFGSALSMIVVLFSVLLIYL--LSLDIKEGEFLTILGPSGCGKTTLLRMIAGFETPTKGNL
LLDDEKINDLPPYKRHMNLVFQHYALFPHMNVEKNICFGMKMQKVPAAEQKERAEEAMRLTQLLEFRNRK
PAKLSGGQQQRVAIARAIVNNPRVLLLDEPL

>A0RI20_A0RI25_5_412694
TIPKELDESARMDGAGHFRIFWQIIMPLAKPIVAVVALFTFIGPFTDFILASIILRTE-----NYTLAVG
LYEMVAKKFTFAAGSVLIAIPISILFLSLTDFNLHIQDKEFIVFVGPSGCGKSTTLRMVAGLEDISKGEF
SIDGKLMNDVPPKDRDIAMVFQNYALYPHMSVYDNMAFGLKLRKIPKEEIDRRVKDAAKILGLEQYLDRK
PKALSGGQRQRVALGRAIVRDAKVFLMDEPL

>A0R9K6_A0R9K5_1_412694
NIDTSLYESASIDGASYLYKLRRVTLPMLSPTLFFIVTVTLISAFQSFGQIDILTHGPN-DATNLIVYSI
YKEAFVNHQGTASAQAMVLFVFIFIATLLKGVSVHMKKGEFFVLVGPSGCGKSTLLRMIAGLEEISSGDL
IINERVANDLEPKDRNLSMVFQNYALYPHLSVEENILFGL---KVRKVQKEERQKRLMEAVEMVG-LKEY
VGQLSGGQRQRVALARAIVSQAPICLMDEPL

>F3ZKX5_F3ZKX4_1_355249
AVDQRLRDAASVLGASPWRVWWEVDLPLVRRAVLVAAGFAFAVSLGEFGATVFLARPS---PTLPVAVAR
LLGDLNYGQ-AMALSTVLMLVCVVSLL--DAVDLSVRTHEVVCVLGPSGSGKSTLLRAVAGLQPLDAGSV
WLGGEDQRDVPVHRRGVGLMFQDHQLFPQRDVAGNVAFGLRMRRMPSGEREARVAELLSLVGLADAGHRG
VGSLSGGEQQRVALARALAPRPSLLMLDEPF

>F3ZKW0_F3ZKW1_1_355249
-IDPRLHEAAGDLYAAPFTTFRKVTFPLSLPGVVSGTLLTFIPAAGDYVNADLLGST----DTRMIGNVI
QTLFLRVLDPAAAALSFILMAAIL--AAVHPLDLTVPQGSFFALLGASGCGKTTTLRMIAGLEVPTSGSV
HLGDEDVTALPPHRRPVNTVFQSYALFPHLDIYENVAFGL--RRRGIKSVKKQVADMLDLVQLGDYARRK
PHQLSGGQQQRVAVARALINRPKVLLLDEPL

>C0EX80_C0EX82_2_411469
AIPGSLNEAAMIDGANKWQRLIHVTIPNMMPSITICTFLTITNSFKLFDQNLSLTGGP---MHQTEMMAL
NIYDTFYGRKAVIFFIIVVAI--------QDFNLDIKDREFIVLVGPSGCGKSTTLRMVAGLEEISGGEL
LIDGKRMNDVAPKGRDIAMVFQSYALYPHMTVRENMEFPLKLRKMPKDEMNKRVDEVAEILDITQYLDRK
PKALSGGQRQRVAIGRAIVREPKVLLMDEPL

>C0ETH3_C0ETH4_1_411469
QVNPDVLSAGRTLGMSEWNIFWKVQMPIAWPGVISGAVLAFARGLGEFGATAMIAGNR--GKTRTLPLAV
YSAVASGKMYVVILVGISFIVV-----------FDMDEG-IVGFLGSSGCGKSMTLKCIAGIETPDEGRI
VLDDEVLFDLSPQKRKVGYLFQNYALFPHMTVKQNIEAGLAASGKSKQEKKEIVERLLEQFHIKELENSY
PVRISGGQQQRAALARMMAAEPKFLLLDEPF

>C0EY93_C0EY92_1_411469
-IDKDVIEAAHDLGASARVTFQKIIIPLSLPGVISGIIMVFIPSISEFVVADILGGS----VLLFGNVID
QEFNVANNWNLGSGLSIVLMIFIFISMAIDELCLEVKENEFLTLLGPSGCGKTTTLRIIGGFEKPDSGKV
FFDGADITNVPANKRNLNTVFQKYALFGHMTIEENIAFGLKIKNKSDSYIKDKIKYALKLVNLEGFEKRK
PTSLSGGQQQRIAIARAIVNEPKVLLLDEPL

>Q7MKU2_Q7MKU3_1_196600
-LDDTYIEAAKDLGANKFQTLTKVILPLTMPGIIGGCLLVLLPALGMFYISDLLGGA----KNLLIGNVI
KSQVLNARDATSIALTIA------------NLNLDVNHGEFLTILGPSGCGKTTVLRMIAGFETADNGQI
TIDNQDVTNVPAEQRHVNTVFQSYALFPHMTVFDNVAFGLRMQKVPAAEIEPRVMDALKMVRLESMAQRK
PHQLSGGQQQRIAIARAVVNKPKVLLLDES-

>Q7ME62_Q7ME63_1_196600
SVDSKLEQAAATLGASPIKVFLTITLPLMLPGIISGSMLAFARSLGEFATISFVSNIG---ATQTLPLAM
FNFIETPGA---------------------DIELQLPSKGVSAIFGRSGAGKTSIINVISGLTQPEQGRI
ALNSDVLFDVPVHQRNIGYVFQDSRLFPHYHVEGNLKY------GVKQYDAEMFDKVVALLALQPLLKRY
PASLSGGEKQRVAIGRALLSSPKILLMDEPL

>Q7MG42_Q7MG40_2_196600
SIPKELLEAAKLDGAGEFRTYWSVVLPLMKPALATLAIVQFVFFWNSFMNPLVVLTT----ENYVITQAL
RSVQIPNTPAVMLGTTISILPLVITY---KHFDFTVEDGEFVVFLGPSGCGKSTTLRMLAGLESITSGEI
YVGDKLMNKIDAKDRDLAMVFQSYALYPHMTVYENIAFALKLKGMAKAQIDVEVRKAAKMLELEALLDRK
PKELSGGQRQRVAMGRAMVRTPKVFLFDEPL

>Q7MMH7_Q7MMH6_1_196600
SVPDELIKAAKLDGAGFFTIFFKILLPISTPIIMVTVIWQFTAIWNDFLFGVVYS--G---SETQPITVA
LNNLVNTSTVDMAAAIIAALPTLLVYVLAKGIDISIDSGEFLILVGPSGCGKSTLMNTIAGLENISSGEI
VIDGVDVAQVEPKDRDIAMVFQSYALYPNMTVRGNIEFGLKIRKMAQSEIDAEVQRVAEMLQIDHLLDRK
PSQLSGGQRQRVAMGRALARRPKLYLFDEPL

>Q7MFC1_Q7MFC4_3_196600
TIDNSLEEAAALDGATPWQAFRLVLLPLSVPILAVVFILSFIGVVGEVPVASLLLSD----NSYTLAVGM
QQYLYPQNYDFAAAAVLSALPITIVFLLAKNVDLEINEGEFVVFVGPSGCGKSTLLRCIAGLEDITSGDL
YIGEERMNDVEPSKRGVGMVFQSYALYPHLNLYDNMSFGLKLAKADKKEIDKRVEQAAEILQLGHLLERL
PKALSGGQRQRVAIGRTLVSQPKVFLLDEPL

>Q7MLB7_Q7MLB8_1_196600
TIPDELLEAAQLDNAGPIRFFIDILFPLSKTMMAAIFIIMFIVGWNQYLWPIMMTTDQ---YNTIVMGIK
ILNNINETSYAFAMVILAMLPPVLVVVIFKGVDLAIHQGEFIVLVGPSGCGKSSILRSIAGLEAITSGEI
HLAGRRVDNEKPANRDIAMVFQNYALYPHMSVYDNLAYGLKNRGVSKATIAEKIAKVAKTLKIEEYLDRK
PAKLSGGQRQRVAMGRAIVRDPQLFLFDEPL

>Q7MF41_Q7MF42_1_196600
QLPSEIEATAASVKLPQYKLFFKVSLPVCFPAVLDIASYLFVNALTTTSAVVFLYST----DTIPASVSI
LNMDDAGQTGAAAAMAVMIMLSAAIAKIVKNISLAIQKGEFVCFLGPSGCGKTTLLRAIAGLDLPTSGAI
FQNGQETTFLPPEKRDFGIVFQSYALFPNLTVQENIAVGLKNQGMSTKEALETVEMWLETIGLPTSGEK-
-NQLSGGQQQRVALARALALSPGLLLLDEPL

>G0C2H9_G0C2I0_1_768493
QLDRSLDEASLTLRAGSFRTLRKVILPLLKPAISAALVYAFVRAITSISAVIFLVSAYN-MATSYIVGLV
ENGEYGVAIAYSSVLIVVMLAVILTFQV--GLSLTVEPGTLVTLLGPSGCGKTTTLRLLAGLEHPTTGRI
LIGGKEVTHLPANERDVAMVFQSYALFPHMNALDNVMYGL---LASKLSRKEALDRAHEGLKLVGLENMG
-AELSGGQQQRIAVARALVLEPQVLLLDEPL

>G0C4D2_G0C4C8_4_768493
TIDNSLEEAAALDGASPWQAFRLVLLPLSVPILAVVFILSFIAAITEVPVASLLLRD----NSYTLAVGM
QQYLNPQNYDFAAAAVLSAIPITAVFLLAKDVNLTIDDGEFVVFVGPSGCGKSTLLRMIAGLEDITSGDL
LIGDKRMNEVPPSERGIGMVFQSYALYPHLSVADNMSFG----LKLAGAKKAEISQRVNQVSEVLQLAHL
LKALSGGQRQRVAIGRTLVAEPDVFLLDEPL

>G0C7R4_G0C7R3_1_768493
------DEAAILLGASGWQMFRRVTLPNIRWALLYGVVLTNARAIGEFGAVSVVSGSRGETFSLPLQVEL
LQQDYNTVGSFTAAGLLTLMAIITL----NDISLDISSGEMVALLGPSGSGKTTLLRIIAGLESQSGGKL
GFHGTDVSHVHARDRRVGFVFQHYALFRHMTVFDNIAFGLSRERPSAAAIKQKVTQLLEMVQLGHLANRY
PSQLSGGQKQRVALARALAVEPQILLLDEPF

>G0BXJ4_G0BXJ5_1_768493
TLPDELLEAARIDGAGPMRFFWDIVLPLSKTNLAALFVITFIYGWNQYLWPILITSDS---MGTAVAGIK
SMISTSGAPQVMAAMILTLIPPLTVVLLMKQIDLDVADGEFIVMVGPSGCGKSTLLRMVAGLERTTSGDI
YIDSQRVTDMEPKDRGIAMVFQNYALYPHMSVYDNMAYGLKIRGFGKQHIQQRVEEAARILELEPLLQRK
PRELSGGQRQRVAMGRAIVREPAVFLFDEPL

>G0BV33_G0BV34_1_768493
AVDTRLEQAARTLGANPWRVFFTITLPLSLPGVIVGVVLGFARSLGEFGATITFVSN----PGETRTIPL
AMYTLIETPAEAAAARLCVIAIAL------NVRADLPAQGITAIFGLSGAGKTSLINAIGGLTRIQQGRI
ALNGRTLVDLPPEKRRIGYVFQDARLFPHYRVRGNLQY------GMAAGMRSQFDSIVELLGIGPLLNRL
PLTLSGGEKQRVAIGRALLTAPELLLMDEPL

>G0C5U8_G0C5U6_2_768493
ALPIDIEQAARLDGLRQWQVLLRITLPLAKPALGASALFGWLLAWDEFFYALLFTSN-----QAQTLPVT
IAGFTAGRALIAAVGILAAIPPLFIAIWLNPLDLIIPDGSFTVLVGPSGCGKSTLLRLLAGLDTLSDGAI
LLDKQKINDLDPADRDIAMVFQSYALYPHLTVAENMAFHMQVMKVSKSEQQSKVQQAARILAIDHLLQRY
PKELSGGQRQRVAMGRAMVRNPKVFLFDEPL

>G0BZ69_G0BZ68_1_768493
-VGPELEEAARSAGATRGQITRHVTIPLSRYGLIGSWLLMFLIFEREYSTGVYLL-SGTETIGSMLVSLW
AAGAIDIVA--------ALSFINILLVV-KGVSMQLKRGEVVSLLGPSGSGKTTLLRAVAGLEKPTQGCI
IIGSNRVYDIPAEERNLGLVFQSYALWPHKTVFENVAYPLKLRKVASAEISQRVQGVLDQLGLGALGKRH
PHQLSGGQQQRVAIGRALVYNPPVILLDEPL

>G0BYQ5_G0BYQ4_1_768493
-LDYSLVEASLDLGAKPLKTFFSVIVPLTRGGIIAGSMLVFIPAVGEFVIPELLGGP----DSIMIGRVL
WQEFFNNRDVASAVATVMLLLLIVPILWFEDVSLTIYKGEIFALLGPSGCGKSTLLRMLAGFEQPTEGQI
MLDGQDMSHVPPYQRPINMMFQSYALFPHMTVEQNIAFGLKQDKMPRAEIAERVAEMLSLVHMQEFAKRK
PHQLSGGQRQRVALARSLAKRPKLLLLDEPM

>G0C7G0_G0C7F7_3_768493
AIPKDLDESARMDGAGNFRIFIEIIMPLSKPIIAVVALFSFTGPLGDFILSSTILRT----DQYTLPIGL
YNLVSQKMGTYAAGAVLIALPVAILYLALHNINLEIKGGEFAVFVGPSGCGKSTLLRMIAGLEEISDGDI
LIGEERVNDVAPAHRGVAMVFQSYALYPHMTVAENMGYGLKVNGTPKEEIRHQIEMVAKTLQLTHLLDRK
PKQLSGGQRQRTAIGRAIVRNPKVFMFDEPL

>G0C4E3_G0C4E2_1_768493
---RDLMDAAHLLGASTWQAALLVVLPNLRKGGMIAVLLSFSFLIGEFVFANLLV--G---SRYETLQVY
LYNMRNGSGHFTSALVISYFAVVLIVTLLQDIDFTAEEGEFVTLLGPSGCGKSTLLRCLAGLTSVDSGQI
LLQGQDLVPVPPQKRGIGMVFQSYALFPNMTVEGNVAFGLKMQKLAAGQIQHRVEEVLALVELTELAKRY
PHQLSGGQCQRVALARSLVTRPRLLLLDEPL

>G0BVA2_G0BVA0_2_768493
AIPVELEEAAIVDGANTWTIITRIFAPIMGPSLVTTGLLAFIGAWNEFMFALTFVISGKVPVAIGMLQGA
SQFELPWGT-IMAASVIVTLPIIVLVLIFKSLDLQINSGEFVVIVGPSGCGKSTLLRMIAGLEEISSGGM
YIDGNYVNDDTPAERGIGMVFQSYALYPHMSVYKNMAFALELAGHSAEEIDRRVRESARILQLEPLLERR
PKDLSGGQRQRVAIGRAIVREPKLFLFDEPL

>J8JS27_J8JS33_6_1053229
TIPKELDESARMDGAGHFRIFWQIIMPLAKPIVAVVALFTFIGPFTDFILASVILRTE-----NYTLAVG
LYEMVAKKFTFAAGSVLIAIPISILFLSLTDFNLHIQDKEFIVFVGPSGCGKSTTLRMVAGLEDISKGEF
SIDGKLMNDVPPKDRDIAMVFQNYALYPHMSVYDNMAFGLKLRKIPKDEIDRRVKDAAQILGLEEYLNRK
PKALSGGQRQRVALGRAIVRDAKVFLMDEPL

>J8JVX7_J8JVX2_5_1053229
-VPDSLYEAASIDGANSWQKFRYVTLPMVSSTTFFLVVVNTISAVQAYDQIKILTQGP---SGSTRTLLY
LFFQQGFEQGSATAIAFIILIITILLSVIKDFNLEVNDGEFIVLVGPSGCGKSTTLRMIAGLEEISEGDF
YIDGKRVNDITPKDRDIAMVFQNYALYPHMSVYENMAFGLKLRKYSKEEIDQRVQHAAKILGLEEYLNRK
PKALSGGQRQRVALGRAIVRNAKVFLMDEPL

>F6CBW6_F6CBW7_1_1033837
NIDPNYYTIADMYGASGTEKFWRITMPQLVPTIAFLLTMNIIAAFKIYTSVYALFNGA--GVGNSATTAV
FYIYNKFQI-VAMAATVVLFIIIMFVTFLKDVSFSVKKGDLVCLLGPSGCGKTTILNMLAGLLNPTSGDI
LFDGKSVVNVAPKDRQIGYVFQNYALYPHMTVLQNVMFPLTKNKIAKDKAKAIAEKYMETTQIMELADQK
PGNLSGGQQQRVAIARALVQQPKILLMDEPL

>F6CEH9_F6CEI0_1_1033837
EINPAVIQASEDLGASRWQTFRYVLWPLSRPGVESGVQAIFIPSLSLFMLTRLIGGN----VITLGTAIE
EYFMTT-MNNMGATIGVILIVLMVLVMLLRDINLTIESGKFYSLLGPSGSGKSTILRIIAGFSQPSSGQV
FFAGKDITNLDAAKRHINTVFQNYALFPHLDVFENVAFGLKIKKKAMNEIKPAVKEALHMVRLDGYANRE
ISELSGGQQQRVAIARAIINEPKVLLLDES-

>F6CC60_F6CC63_3_1033837
TIPRSIDEAAEIDGATKWQVFLHIGLPLSKPMIVYTALTAFIAPWTDFIFSGIILSTG--NAKTYTVAYG
LYNMVHTAKQFVAGCVIIAIPITILFVFMNDFDLHIKDKEFIVFVGPSGCGKSTTLRMVAGLEDISKGTL
EIDHKVMNDVAPKDRHIAMVFQNYALYPHMTIYDNVAFGLKLRHTPKDVIDGKVKKAAKMLGLEEYLDKK
PGALSGGQRQRVALGRAIVREAPIFLMDEPL

>D8GMP9_D8GMP7_2_748727
AINDDIIEAASTLGASKFTIWTKIEIPTLIPSLAGSLCILLANSLGAYATAYALVGSK--NLVAITIANL
VSNDIASD--PSLASALSMVLGGILMIFVSNINISIKKGEFVSLLGPSGCGKSTLLRIIAGLEDPSSGEI
SVNNNDLVNIPVNKRNMGMVFQSYSLFPNMTARENIAFGLKLKKVPQEEIKIKVQEIINLVGLNGRENHY
PSQLSGGQQQRVALARALVVNPDVLLLDEPL

>D8GKD6_D8GKD5_1_748727
QIDRNIVSAARTLGVSEWKVFWKVVLPLAWPGIGAATVLSFARALGEFGATLMIAGNP---NKTETIPIA
IYFAAENGEDKAFMWVLLIVAISTIVILL-------NEKNIIGLLGASGSGKSMTLKFIAGLDTPDRGKI
VLNEKVLYDIPSRKRKVGFLFQNYALFPNMNVEQNIGFGL--QDMDKDKKNKIISEKINMMNLKGLERRF
PSQLSGGQQQRVAIARALAIEPEILLLDEPF

>D8GMN5_D8GMN4_1_748727
-LDYSIEEAAISLGASRIKTFFLVVMPNITSGIIAAFMLAFINSFNNVPVSIFLT-GG---VSTLPISMM
SYVEYNYDPVSALSVILMFMTII------KKLNLDIEKGKLVSLLGPSGCGKTTTLRVISGFLEPTGGQF
IFDGKDYTKIPVNKRNFGMVFQSYALFPHLNVFDNIAFGLKMRNVDKKTITESVNKFLEIVDLEE----Y
GAELSGGQRQRVAIARALVIKPDLLLLDEPL

>D8GJS4_D8GJS5_1_748727
-VNKNYIEAAKDLGATSLRAFLTVTLPLTKPGIVAGSILVFIPSLGLFYICDLMGGSVM-LIGNLINQFL
ISRDWPFGAALSVFMIIITLILLHVS---KNISLDIRRGEFLTILGPSGCGKTTTLRMIAGFEKLTAGSI
LLDGEPIENREPYELDINTVFQNYALFPHMNVFDNVAYGLKIKKVKKLEIKKRVNDMLELVQLGNYEKRM
PFQLSGGQKQRVAIARALINKPKILLLDEPL

>J8W670_J8W665_5_1053187
TIPKELDESARMDGAGHFRIFWQIIMPLAKPIVAVVALFTFIGPFTDFILASIILRTE-----NYTLAVG
LYEMVAKKFTFAAGSVLIAIPISILFLSLTDFNLHIQDKEFIVFVGPSGCGKSTTLRMVAGLEDISKGEF
SIDGKLMNDVPPKDRDIAMVFQNYALYPHMSVYDNMAFGLKLRKIPKDEIDRRVKDAARILGLEQYLDRK
PKALSGGQRQRVALGRAIVRDAKVFLMDEPL

>J8YXR3_J8YXT0_17_1053187
TLPNELKEAAFIEGIGNVRFLFSVVIPYCKTSFITLGVYSFLTTWNMYLWPLLVTTDK---VRTVQIGVK
QLQSQEVATAGVTVIVIPTLILLFL----KDVSVHIKKGEFFVLVGPSGCGKSTLLRMIAGLEEISSGDL
MINERVANNLEPKDRNLSMVFQNYALYPHLTVEENILFGL---KVRKVQKEERQKRLIEAIEMVG-LKEY
VGQLSGGQRQRVALARAIVSQAPICLMDEPL

>J8Z0D8_J8Z0E0_2_1053187
-VPDSLYEAASIDGANAWQKFRYVTLPMVSSTTFFLVVVNTISSVQAYDQIKILTQGP---SGSTRTLLY
LFFQQGFEQGSATAIAFIILIITILLSVIKDLNLEVNDGEFIVLVGPSGCGKSTTLRMIAGLEEISDGDF
YIDGKRVNDITPKDRDIAMVFQNYALYPHMSVYENMAFGLKLRKYSKEEIDQRVQRAAKILGLEQYLSRK
-KALSGGQRQRVALGRAIVRNAKVFLMDEPL

>J9AXY3_J9AXX8_5_1053197
-VPDSLYEAASIDGADSWQKFRYVTLPMVSSTTFFLVVVNTISSVQAYDQIKILTQGP---SGSTRTLLY
LFFQQGFEQGSATAIAFIILIITILLSVIKDFNLEVNDGEFIVLVGPSGCGKSTTLRMIAGLEEISEGDF
YIDGKRVNDVTPKDRDIAMVFQNYALYPHMSVYENMAFGLKLRKYSKEEIDQRVQHAAKILGLEQ----Y
LKALSGGQRQRVALGRAIVRNAKVFLMDEPL

>J9ACE4_J9ACE9_5_1053197
TIPKELDESARMDGAGHFRIFWQIIMPLAKPIVAVVALFTFIGPFTDFILASIILRTE-----NYTLAVG
LYEMVAKKFTFAAGSVLIAIPISILFLSLTDFNLHIQDKEFIVFVGPSGCGKSTTLRMVAGLEDISKGEF
SIDGKLMNDVPPKDRDIAMVFQNYALYPHMSVYDNMAFGLKLRKIPKDEIDRRVKHAAQILGLEQYLDRK
PKALSGGQRQRVALGRAIVRDAKVFLMDEPL

>C7D4A3_C7D4A2_1_565637
QLDYSMEEVAWTLGCTRLRAFIQIVLPNVSSGIFAAFMLAFVNSFNNVP-VSMFLSGG---VTMLPTSLL
SYMEYNYDPTVSAISVLLMLL--------KDLNISMEKGELVSLLGPSGCGKTTTLRVIAGLIKPNDGQF
FVDQEELTKVPVHKRNFGMVFQSYALFPHLTIAENVAFGLKLRKENKQTMDQKVTEMLKVCGLESLGDRY
PKQLSGGQRQRVALARALIIEPKLLLLDEPL

>C7D3U2_C7D3U1_1_565637
QMDSELLAVAQTLGFSESRYFRKIALPLSMNGLLAGGVLAFARGLGEFGATTMLAGNA---GKTRTLPLA
IYSAVASGDRLANQYVVIMLLLCLIILFF--------KTQTTGILGASGCGKSMLLKCIAGVETADKGQI
VLNDQVLFDLSPQQRKIGLLFQQYALFPHLSVVENLT--------CVTKDLQLVTQLLASFHLTKVQEQY
PSQLSGGQRQRVAFARMLAAQPAYLLLDEPF

>C7CZI8_C7CZI7_1_565637
NIDEEHFKIAKMFGASDGEIFRRITFPQLVPTIAFLLTVNLIGAFKVYTQVYALFGGAG-IANSATTAVY
YIYDKFHIAGIAMAATVILFVIILVVTFLKSVNFTIEQGDLVCLLGPSGCGKSTILNLIAGLLHPSDGDI
QFRQQSVVKTAPKDRNIGFVFQNYALYPHMTVLENVMFPLTSKKVPKAEAQAIAEEYMKLTNIEELSHKK
PGTLSGGQQQRVAITRALVQKPDVLLLDEPL

>C7D146_C7D145_1_565637
EMNPSLISASRDLGASSAETFRRVIFPLSLNGVKSGVQAVFIPSLSLFMLTRLIGGN----VITLGTAIE
EHFLVTQNWGMGSTIGVILIVAMFIVMLLKNVSFEIEEGKFYTLLGPSGCGKTTILRIIAGFNDVTSGDV
YFDGKRINDVPANKRQVNTVFQDYALFPHMNVFDNVAFGLKIKKLSKAEIEKKVKEALRLVQLPGYETRE
ISEMSGGQRQRVAIARAIVNEPKVLLLDEPL

>I3CN76_I3CN75_1_1175306
-LDAGVANAALSLGASPMTVLRRIVLPQIMPGILSGSLIVFGLSASSFAIPGLLGGR----LKMMATIIY
DEYLHELNWPLGAAIALLLLVAN-------GFNLTVEKGEFISLLGPSGCGKTTTLQMIAGFEAVSGGRI
ELDGRDITHARPNSRGLGIVFQTYALFPHMTVEQNVAFGL---EMRKCGRAEKRDRVAQALALVHLEKHG
ARELSGGQRQRVALARALVIAPPVLLLDEPL

>I3CLB3_I3CLB2_1_1175306
--DPATEQAAESLGAGLGTIMLRIVFPQVIPGVLSGGLIVFSLAASAFATPAIIG------GRRLKVVPT
TIYDEFLGNALSVVLLVIVLAVSL------QCDLSVDKGEFISLLGPSGCGKTTTLQMIAGFVQPSSGRI
LLDGRDITEVKPSRRGLGIVFQNYALFPHMTVAQNVSFGMEMQGLPGGERNRRVSETLELVHLGAMAQRY
PKELSGGQRQRVALARALAVQPPVLLLDEPM

>I3CQ93_I3CQ95_2_1175306
RMPREIEEAATLDGYGPYAVFWKIALPNCAGTLLGGIIFSFVLVWNELMIALALTSSS---ATLPVVASA
FTSMGQEVPASTVLL--------------HPLDLRIGDGQFVVLLGPSGCGKSTMLRMIAGLEEISGGTL
SIGGQVVNDLPARERNVAMVFQNYALYPHMNVYDNIAFGLRRLKRPADEIDRRVREVAAMLNLETLLDRK
PRAMSGGQQQRAAIARAIIKTPSVFLFDEPL

>I3CQ28_I3CQ26_2_1175306
TISPSLYEAAAIDGATPWQQFRHVTLPLLTPIIAVVMTFSVLFTFTDFQLIYVLTRGP---LNATHLMAT
LSFQRA-IPLATYMIPFLLAAIMFSYF--RGVDIDIADGEFTVLVGPSGCGKSTLLRMLAGLEEITGGEI
LIGGTVVNNVQPKDRDIAMVFQNYALYPHMTVRDNMAFS----LTLAKKDKSFVEERVKKAADILGLNQL
LRQLSGGQRQRVAMGRAIVRDPQVFLFDEPL

>I3CTB1_I3CTB2_1_1175306
-QGSEEEEAALVLGASGWRTFWHVTLPNIKWGLLYGVILCNARAMGEFGAVSVVS--GHGETNTIPLQVE
ILYNEFNIT----SLLAFLALATLV----NDVSLDFPTGELTALLGPSGCGKTTLLRIIAGLESPDSGQV
LLDGEDASARHVRERQVGFVFQHYALFKHMTVFENIAFGLRAQRPSEAIIGEKVKRLLELVQLDWLAERY
PPQLSGGQRQRIALARALAVEPRVLLLDEPF

>I3CXR7_I3CXS0_3_1175306
--NHNLVRASLSLGASPLRTFFRITLPVIAPGLISGALFAFATSFDEVVLTLFVAGPQ-----ATLPRQM
FAGIKDNISPTIAALATILIVFSTCL---KNLDLEIRRGEFLTLLGPSGSGKTTCLMMLAGFEFPTGGEI
RLDGQLLNRVPPHKRNIGMVFQNYALFPHMTIAQNVAYPLSVRKMDRATREAKVKQALDMVQMGKFGDRY
PTQLSGGQQQRVALARTLVFDPQLVLMDEPL

>I3CXF0_I3CXE9_1_1175306
SIPDAYYQAAQIDGASRWAVFRYIQLPKMRGVLVIAVLLRFMDSFMIYTEPFVLTGGP---GNSTTFLSQ
YLTQKAVGQGPAAAFSLIYFLIILLLFVLQPMNMVWEDGGAYALLGPSGCGKSTLLNIISGLLQPSEGQV
LFDGRDMTRMATRDRNIAQVFQFPVLYDTMSVFDNLAFPLRNRKVAEREVQARVHEIAEMLDLTRDLKQR
AAGLSADAKQKISLGRGLVRKDAAILFDEPL

>I3CMY5_I3CMY8_3_1175306
ALNHDQVEAARMEGAKGWTMLRYVILPQLRPTTFMAFVVSIIGALRSFDLISVMTSGP---YESSTVLAY
YAYDQAIKYGYSAAVAVTLFAIMLVYIVFRNVDLDIGEHEFCVFLGPSGCGKSTLLRSIAGLEDLTSGDL
FIGGKRVNDVPSAQRSVAMVFQSYALFPHMTVYENMSFGLTLAKLPKAEIEQKVREAARILQLEELLQRK
PKELSGGQRQRVAIGRAIVRRPGVFLFDEPL

>I3CLG4_I3CLG2_2_1175306
-VGPELEEAARAVGASRSRVTRDVTLPLVRYGLVGAWLMVFLIFEREYSTGVYLL-SGTEVIGSMIVSMW
AAGAVELVA--------ALSFIN------KGVSMQLQRGEVVALLGPSGSGKTTLLRAVAGLESPKAGTI
DIGTRRVFEMPAEERNLGLVFQSYALWPHKTVADNVAYGLKLRKTPSAEIATRVKEVLSQLGLGHLGERY
PHQLSGGQQQRVAIARALVYNPQVILLDEPL

>I3CPY3_I3CPY4_1_1175306
-IPASLDEAARTLGSSRAVIAWRLHMPLLWRSLAVAALMVFVDVVKELPATLLLRPF----DTDTLAVIA
HNLARDERLLPALSIVLV-----------EAVSLRLQPGELGALIGPSGSGKTSLLRAVAGLEPAQSGRI
RLDGQLLEGVPAEARRIGMVFQDFALFPHLDVAANIGFGL--RGMARAQRDEIVAQMLALVGLPE-AGRK
FHQLSGGQQQRIALARALAPQPRLLLLDEPF

>I3CR97_I3CR96_1_1175306
TVPDELAEAARIDGAGPLRFLKDVLWPLSRTNVIALFVIMFIYGWNQYLWPLIIATDSMYPIGIGIKTLI
SGGDSAVEWLVMATMILAMLPPGLVVVLMHGIDAEIADGEFIVMVGPSGCGKSTLLRMVAGLEEISSGQI
VIGDRVVNDLEPKERDIAMVFQNYALYPHMTVYQNMAYGLKIQGLSKAEIDERVQRAAAILELGALLERT
PRQLSGGQRQRVAMGRAIVRKPAVFLFDEPL

>I3CUV8_I3CUV9_1_1175306
QLDPEFEAASLSLKVPLLQTFLRVTVPLCLPQMLEIFRYLFVSSMTTVSAVIFLYRP----DTVLASVAV
LNMDDAGDVGPAAAMSTLILLSSALASLLDGVSLEVHRGEMVCLLGPSGCGKTTLLRTIAGLERQDAGQL
VAAGRDISGLPPQSRDYGILFQSYALFPNLTVADNVAYGL--RNMKRQARQARVTEMLAMVGLDGSQS--
-GQLSGGQQQRVALARALAPSPSLLLLDEPL

>I3CX45_I3CX43_2_1175306
QISPVLAEAAALEGASRWQYFWRVQFPLLMPTTLFVLINALINAFRLVDHIVVMTKGP---DNASTLLLY
YIYEVGFAFYAAALTVVLLALLGLIALVKRNIDFEVQSGQFTVLLGPSGCGKSTTLRLIAGLDKPSSGSI
HIGGRDVTQLPPAQRKISMVFQSYALFPHLSVRDNILFGVRVRKEPRAGYESRLKRVADILGLAHLLERR
PAQLSGGQQQRVALGRAIIADAPVCLMDEPL

>I3CNH0_I3CNH2_2_1175306
-VPKEILEAARIDGANAWQEMIYLLLPTAMPGLASTALLLVILSWNEAFWSLNLTSI----DAAPLTVFI
ASYSNPEGLAKLSAASLLAIAPIMAL---RDINLDIEDGEFVVFVGPSGCGKSTLLRMIAGLEEISDGDL
DIGTRRMNDVPASKRGVAMVFQSYALYPHMSLYDNMAFG----LKIAGKSKAEIDAAVQHAAKILHIDHL
LRALSGGQRQRVAIGRAITRQPSVFLFDEPL

>G4FT03_G4FT11_8_666685
AIPPELYEAARIDGASSWRQFRHITLPMLKPTLLMVAILTVSGYFQLFAEPYVMTEGP---LQSTVSVLY
LMYDDGFKWGSASAVAFLLFLLMFAATVL-DASFEIADGELLVLVGPSGCGKTTLLRMIAGLESISGGTL
SIDGRVVNAVAPKDRDIAMVFQNYALYPHMTVAENLGFGLKLRGHKPAEIDRRVAVAAKTLELESRLAA-
-AALSGGQRQRVALGRALVRDPKVFLLDEPL

>G4FV83_G4FV82_1_666685
-IEASVLEAAATLRASPFDRFISVVLPLSKPALVTATLFGFAHTVGEFGVVLMVGGND---GQTRVLSVL
LYDQVEAMA---------------------DVALSLPAQGVAVVFGPSGSGKSTLLRAIAGLEPAARGEL
RIGGETWQDLPPHRRRAGVVFQHAALLPHLSVHDNLRYG----WRRAGAPTSVMQEWIDKLALGPLLARP
PATLSGGERQRVALGRALVCQPRWLLLDEPL

>C0CLB7_C0CLB6_1_476272
QLDENLLEAARDLGAGPAAVFCRVTIPLSMPGIVSGVTMIFLPAMTNYVILDMVYNSY--IMGSLIGSYF
NIYDWNNGS--MISLILFAGICIVS----EDFNLEVQKGEFVTFLGPSGCGKTTTLRMIAGFEFPTEGEI
LLNGEDISYLPPNRRPINTVFQRYALFPHLNVYDNVAFGLNLKRLPKSQINEKVRQVLEVVDLEGFEKRR
ISTLSGGQQQRIAIARAIVNEPDILLLDEPL

>C0CIQ7_C0CIQ8_1_476272
--DWSLIEASRDLGATAFQTFRNITLKLTLPGLLSGVILTFIPSMGLFFIADILGGN-----KIVLVGSL
IQDQMTRGSWPFAAALAVVLTIL---TSLEGISLSIQRGEFITFLGPSGCGKTTTLRIIAGLENPDSGQV
LLEGKDVTNLEPNCRDVNTVFQNYALFPHMSVADNVGYGLKIRKVPKSEIQRKVKEMLELVQLEGFEKRK
PSELSGGQKQRVAIARALVNNPKVLLLDEPL

>Q1V066_Q1V069_3_314261
---HSVTRAASSLGSNPVNTFMKITLPLILPGVISGALFAFVTSFDEVVVVLFLA--G---LENTTIPIQ
MWVGLREQLAVATCLIIMSTLILVSAELLKGLNLDIEEGEFVTMLGPSGSGKTTCLMMLAGFETPTHGEI
YLDGKVISNIPPHKRGIGMVFQNYALFPHMTVYENLAFPLRVRKIPKDEADKKIDKALSMVSLHGFEARM
PMQLSGGQQQRVAVARSLVFDPQVVLMDEPL

>Q1V2H1_Q1V2H2_1_314261
SISDEMVRAARIDGAGFFKIFFKIILPISIPILVVTVIWQFTQVWNDFLFGATFS--G---EAAPIQVAL
NNLVLTSTAAAAIITGVPTLIVYIL---AKGINLDIKHGEFLVLLGPSGCGKSTLLNTIAGLETSNSGDI
LIDDHNVNNMEPSDRDIALVFQSYALYPAMTVRKNVTFG----LEQRKTPKEKIEKALNDVSNLLQITQL
LSQLSGGQRQRVAMGRALVRDPKIFLFDEPL

>I6FPD3_I6FPD1_2_766143
ELGPEYEEAAETLGATRWQSFCKVVLPELSPALVAGVALSFTRSLGEFGAVIFIAGNAWEVTSLMIFVRL
QEFDYPAASAIASVILAVSLLLLFSINTLNDISLDIPSGQMVALLGPSGSGKTTLLRIIAGLEHQTSGHI
RFHGTDVSRLHARDRKVGFVFQHYALFRHMTVFDNIAFGLTRERPNAAAIKAKVTKLLEMVQLAHLADRY
PAQLSGGQKQRVALARALAVEPQILLLDEPF

>I6FK10_I6FK12_2_766143
TLPDELVEAAWIDGASPMRFFCDIVFPLSKTNLAALFVITFIYGWNQYLWPLLIITDD---LGTTVAGIK
GMIATGEGTSVMAAMLLTLIPPVVIVLVMKPLTLDVADGEFIVMVGPSGCGKSTLLRMVAGLERVTEGDI
WINDQRVTEMEPKDRGIAMVFQNYALYPHMSVEENMAWGLKIRGMGKQQIAERVKEAARILELDGLLKRR
PRELSGGQRQRVAMGRAIVRDPAVFLFDEPL

>I6FUW4_I6FUW7_3_766143
-LDKPLLEAARDLGASKLQTFIRIIIPLTMPGIIAGCLLVMLPAMGLFYVSDLMGGA-----NLLIGNVI
KVQFLNIRDATSITLTI-------------QLDLTINNGEFLTLLGPSGCGKTTVLRLIAGLETVDSGRI
MLDNEDITHVPAENRYVNTVFQSYALFPHMTVFENVAFGLRMQKTPAAEI---TPRVMEALRMVQ-LETF
AHQLSGGQQQRVAIARAVVNKPRLLLLDES-

>I6G556_I6G551_5_766143
--DVKLEQAARTLGAGRWRVFFTITLPLTLPGIIVGTVLAFARSLGEFGATITFVSNP--GETRTIPSA-
-MY----------------------------INETLPANGITAIFGVSGAGKTSLINAISGLTRPQKGRI
VLNGRVLNDLTPEKRRVGYVFQDARLFPHYKVRGNLRY------GMAKSMVDQFDKLVALLGIEPLLDRL
PGSLSGGEKQRVAIGRALLTAPELLLLDEPL

>H0K9S8_H0K9S9_1_1114959
EIPWELEKAAKMDGATPGQAFRKVIAPLAAPGVFTSAILVFIFCWNDFLFAISLTST-----ASRTVPAA
LSFFTGASQTISAAAVVITVPIILFVLFFSEMNIHIQDGEFVILVGPSGCGKSTALNMIAGLEDITSGEL
RIDGERANEKSPKDRDIAMVFQSYALYPHMSVRENMAFPLRLAKVDDATVKRKVEEAAAVLDLTQHLD--
-SNLSGGQRQRVAMGRAIVRKPKAFLMDEPL

>H0K458_H0K459_1_1114959
-----YERVAATLGARPWTVFRRVTVPLLLPSLGSGAVLSFARALGEFGATITFAGS----EGVTRTLPV
EVYHQAEADALSLLLVVVAVLVIV-------LELEVPDGGVLAVLGPNGAGKSTVLSCLAGLVRAERARV
RLGERVLDGVPPHRRGVGLLAQTALLFPHLSVLDNVAFAPRSQGAPRARARDVARRWLAEVEAEDLADRT
PTELSGGQAQRVALARALAGDPELLLLDEPL

>H0K3V8_H0K3V9_1_1114959
SVDERLRQAAATLGASPARVWREVDFPLVARSLIAAAAFGYVVALGEFGATSFLARPA---PTLPVAVAD
LINRPGELNGCALLMAVTVLVAAL-----RDADLEIADGEVLALLGPSGSGKSTLLRAIAGLEPAVSGRV
CWDGEDLAGVPVHRRNFGLVFQDGQLFPHRDVAGNIAFGLRMRGMDRAAQSERVRTLLDLVGLSGYERRK
ITALSGGEAQRVALARALAPRPRLLLLDEPL

>H0KB70_H0KB69_1_1114959
-IDPTLERAAATLGAGWWDRFRHITLPLLAPGLATTFCLTFVLAFSVFPSAILVGNPG---ETRVISIAA
YQAAYEQYDIAMVMGAVELIVV-------TGLDLEIRKGEFIALLGPSGCGKSTALNCLAGLLPLTSGSI
WQDDVRIDTLPAERRGFGMVFQNYALFPHLSVRRNVAFGLTMRRLPKAEVTRRTEDAIRLVKLEEHAHKL
PGQLSGGQQQRVAIARAIVLEPSLVLMDEPL

>H0KAD9_H0KAD8_1_1114959
QMDPSLEEAARNLGAGPMRVLRTVTLPLVVRGVLAGALLAFVDGVGEYVASVVIY-PGLPPMSVEIYNRI
YSSEFGSAAYGTLQIVLILAVLVL-----HDVDVTIGAGEFFTLLGPSGCGKSTTLRMIAGFVAPSSGRI
LFDGRDMTAVPPNKRGTGMVFQNYALFPHYDVAQNVAYGLVSRKVAKDERRKRVAAALDAVGLDGYADRR
IDQLSGGQQQRVALARALVINPAVLLLDEPL

>D2G6B3_D2G6B0_3_585161
TIPKELDESAKIDGAGHMRIFLQIMLPLAKPILAVVALFNFMGPFMDFILPKILLRSE--KFTLAVGLFN
FINDKYANNTVFAAGAIMIAVIAIVFLFLKDFNLHITDKEFIVFVGPSGCGKSTTLRMVAGLESITSGDF
YIDGERMNDVEPKNRDIAMVFQNYALYPHMTVFENMAFGLKLRKVNKKEIEQKVNEAAEILGLTEYLGRK
PKALSGGQRQRVALGRAIVRDAKVFLMDEPL

>D2G8Q0_D2G8P9_1_585161
AIPNNLLQASSDLGASPFYTFRKVIMPLTKEGVMTGIQVTFIPSLSLFMITRLIAGNV---IN--IGTAI
EEQFLTIQNGMGSTIAIFLIVFMAFILIIDDIDIDIESGYFYTLLGPSGCGKTTILKLIAGFEYPDSGEV
IYQNKPIGNLPPNKRKVNTVFQDYALFPHLNVYDNIAFGLKLKKLSKTEIDQKVTEALKLVKLSGYEKRN
INEMSGGQKQRVAIARAIVNEPEILLLDES-

>K6QLF7_K6QLH4_17_1051652
STPNQIYYAAKIDGASDWKYLWQVLVPMSKSTITAVTVLQVIGSWNAFMWPLIVTNSKMLPVGLQAFTTD
AGTQYQ---LLMAASTFVIIPMVVLYIFLKDINIEIEQGKFYTLLGPSGSGKTTILRAIAGFLDVSEGEV
LFDGKRINDVPANQRKVNTVFQDYALFPHLNVFDNVAFGLRLHRMSKQDIQTKVEDALKMVRLQGYADRE
ISELSGGQQQRVAIARAIVLEPQVLLLDEPL

>K6QW67_K6QW53_14_1051652
EMSHSLLDAARDLGASNYQVLTRVIVPYITPGIFSGFFMAFTYSLDDFAVTFFVTGNG---FETLAVEIY
AR--ARQGIGVMFIFALLL----------KDLNFTIPDGTLVSLLGPSGGGKTTTLNLISGLLSPTAGQI
FFGDTDVTKKDALARKVGMVFQNYSLYPHLSVLDNIAFPL---KMAKVSKAERHAKAKDLAKLVH-VEDQ
LGALSGGQQQRVAIARALAKSPSLLLLDEPL

>B5J2V7_B5J2V6_1_391626
SIPDAYYQAAKIDQASRWKVFRFIELPKIMGVLMIAILLRFMDSFMIYTEPFVVTGGP---GNSTTFLSI
DLVKMALGQAFSIMYYLVILLVSYVFYTVKELNHDWADGEAYALLGSSGCGKSTLLNLISGLLHPSQGRI
LFDDKDVTAAPTTQRNIAQVFQFPVVYDTMTVHDNLAFPLRNRSADAAYVRDRVQQIAEMIGMEDMLNRK
ARGLTADAKQKISLGRGMVREVNALLFDEPL

>B5J391_B5J389_2_391626
EIPIEYEEAALIDGYTRFQAFYKVVLPQAATGIASTAIFCLIFAWNEYAFAVLLTSGAQAPPFIPTIIGT
SGKDWP---AVAAGATIFLIPVMVFTILLKSSTFTIEDGEFFMLLGPSGCGKTTTLRMMAGLELPTSGEI
YIDGEEVGQKPASKRDIAFVFQMFALYPHMNVGKNISYPLRSQGMPKAQVKKKVHEIAEILGITDILNKS
VGGLSGGDRQRVALGRAIVRDPKAFFMDEPL

>B5J9P5_B5J9P2_3_391626
--DQSLTRAAANMGANPVTTFFKVQMPLILPGVVSGGLFAFITSFDEVVVVLFVGSA----AQKTLPWQM
FTGLREQISPTILAVATILIAVSIVLLIVKDLNLSMPKGEFLTMLGPSGSGKTTCLMMLAGFETATHGDI
LLDGVSINNIPPHKRGIGMVFQNYALFPHMTVAENLSFPL---EVRKIGKSEREEKVMRALGMVQ-MQDF
AAQLSGGQQQRIALSRALVFEPELVLMDEPL

>B5J682_B5J680_2_391626
SFDKSLEEAALDLGCTPFDAFRSVTLPIIMPAVVSGWLLAFTLSLDDLVIATFTSGPST-TLPIKIFSAV
RLGVTPEINALSTIMISIVTVGVITASL-DNLTLDIYAQEFFALLGPSGCGKTTLMRMLGGFETPTEGQI
FLDGVDIGPVPPNQRPVNMMFQSYALFPHLTVWENIAFGLKRSDMPKNQIGDRVEKMLKLTQLGKFAKRK
PHQISGGQRQRVALARSLAKAPKLLLLDEPL

>B5J2U5_B5J2U6_1_391626
SMPEELFKAARVDGAGFWQIYFQIMLPMALPIFVVAIILQVTGIWNDFLFGVIYTKP-----STYPMTVQ
LNNIVNSVQVNMAATLLTGLVPLLIYFASKQLNLDIAEGEFLVLLGSSGCGKSTLLNCIAGLLDVSDGQI
FIKGENVTWAEPSDRGIGMVFQSYALYPQMTVRGNLSFGLKNAKVPKPEIAKRIARAADVLQIEPLLDRK
PGALSGGQRQRVAIGRALVRDVDVFLFDEPL

>B5J9Q9_B5J9Q7_2_391626
TIPEDLKEAADIEGTSRWTYTRRIVLPLLMPTTLFIAVNALINSVKLIDHLFILTKGPS-NASKLLLYYI
WEMAFAFFDAAMTILVIGVLAIVAAVQFLEGITLKIPEGSFTALLGPSGCGKSTTLRLLAGLELPDEGKI
FIDGKDVTTSAASDRNLSMVFQSYALFPHLSVAENVVFGLKVRRVPKKERQEKLRRALEITGLLGYEDRK
PGELSGGQRQRVALARAIVAGQRLCLMDEPL

>B5J125_B5J123_2_391626
RLDKRLLEASADLGAHPITTFLTVTLPMSISGIATGCMLVFILLMGEFLIPAMLGGG-----VFFVGNAL
VDLFLQSRNAYGSAVAVMLIVIMLVTVTLSHIDLSIAPGEFLSFLGPSGCGKTTALRMLAGFEAPSVGTV
LIDGEDVSGLAPYNRPVNMVFQNYALFPHLTAGQNIAYGLKRPKLSAGIIADKVLRALETVRLADFKDRR
IWEMSGGQQQRVALARAIVNEPKLLLLDEPL

>B5J312_B5J311_1_391626
--NRSIEEASADLGENPWWTFWRVTFPNVRPGILACLLMTFTISFDEFFMAFFLS-GE---ITLPMYQLR
FPSDFPSLLLATLILAFSFLLIFA-----RDVSLEIGQGEFFSLLGASGSGKSTLLRMIAGFEGLTKGEI
VIDGQKMRDVAPHHRPINMVFQNYAIFPHLNVRDNIAYGLRRLKKSRAEMDRMVDEMLDQIALPGYGTRR
SNELSGGQLQRVALARALILKPKVLLLDEPL

>B5J5Y7_B5J5Y9_2_391626
-LPRDIIENARVDGATEFQIFTKIILPLSFPALASFAIFQFLWTWNDLLVALVFLDSGNTVMTKQIVELL
GT------RILATSAFVSIAVPLLVFFMMKNINLDIKTGELIVFVGPSGCGKSTLLRMIAGLEKITSGEL
QIDGQIVNDVPPAQRGIAMVFQSYALYPHMTVRDNMSFA----MKLAKKPKHEIEASIANVAKILQLEDY
LKALSGGQRQRVAIGRSIVRDPKVYLFDEPL

>B5J355_B5J353_2_391626
-IPRELEEAAFVDGASRMYTLRRVVLPLATPGLIVVGVTVFISAYSQQFIFAITFNQR----ELQPLPAG
LYEFIGYQSEMMAAALVGVLPVMVVFLFLHDINLAIEDKEFVVFVGPSGCGKSTLLRIIAGLEEATTGSI
IINGEDVSTAHPVDRGISMVFQSYALYPHLTVYENIAFP----LRVQKLPKPELEEAVARAADILQLTDK
LGQLSGGQRQRVAIGRSIVRNPKIFLFDEPL

>B5IXX9_B5IXX8_1_391626
AIDQGLEEAAGTLGASRFRILRTITLPLAWPGILAGAVLGFAKGMGEFGATVTFVSNPG-QTQTLALSID
TLLEVP----------------------------------VTAIFGPSGSGKTSVIRAIAGLLPCKRAEI
LLDGRDLSKLSPHRRGIGYVFQDARLFPHMTVLKNLRY-------GGLH--DEV-AIVAVLGLGALLDRY
PASLSGGEKQRVALGRALMSAPEVLLLDEPL

>B5IXD0_B5IXD3_3_391626
NIPKDLDESAMVDGCNRFQAFRHVIIPVMWPGVITTGLFSFLLAYNDFAVTAMLLEKD---NQTMIPKIA
SFLGTTQTKFAVAAVISATAPLFVLILFFKDLNLTIADQEFLVLLGPSGCGKTTTMRMIAGLEDVTIGDI
LVDGKRINNLDPKDRDCAMVFQSYALYPNLDVYENIRFPLRMRKIPNAEHEERVMRAAQMVELEDFLHRK
PAELSGGQRQRVALARAIVRQPNIFLMDEPL

>B5JC55_B5JC54_1_391626
TLPKSYAEAARDLGADPLVTFLRVTLPYLMPAILGASIFCLLLSFDDFVRSFFLGGYP--TLPVLIFTKL
RSGMSPEVNAIATVALVMTAIIGVW----EHLDLSLAPGEFVTFLGPSGCGKSTTLRILGGFETPSTGKI
IIENQDVTALPPNKRNVNMVFQDYALFPHMTVRQNISFGLELKGMGKADIKLRLDEITAFLELES----Y
VAQLSGGQRQRVALARALAPDPALLLLDEPL

>B5J1P1_B5J1P0_1_391626
-IPRDIIEAGQMDGLNTWGEIKEILIPLAWGGIVSTALLTFIFCWNEAYWTVRLTTI----DAATLSKLI
EGNRAPEGL---AVSTAAVGPIIV-------LDLTIEDGEFVVFVGPSGCGKSTLLRLIAGLEEASGGNV
SIDGVDVTEISPAKRGLAMVFQSYALYPHMTVRKNIAFPLRMAKMPQAQQDAKVQAAATALNLTDYLDRK
PGQLSGGQRQRVAIGRAIVREPAAFLFDEPL

>B5J2T8_B5J2U0_2_391626
AIPTSYYEAAKIDGVGWFTVLTQITIPLLRPTIVFIVVFSSIGFLRIFDHVNMTTNNGG-PLNATKPIVL
MIYDTAFNGGYAAAQTVVLFTVLLVVSLVHDITLDVADGEFVVFVGPSGCGKSTTLRIIAGLEETTTGII
EIGGREVNNLEPKERDIAMVFQNYAIYPHMSVKKNIAFGLRSSKMPKANKEKRIQEVAGILDMVDLLDRK
PNQLSGGQRQRVAIGRAMVRNPAVFLFDEPL

>B5J4S8_B5J4S9_1_391626
AIPIEIEEAALIDGYSRLQIFHKVALPLVKPGLITTSILSAIMAWNEFLIATVMTQNA---ATLPVYLAG
FSGSMGLEWPYLAVGTLAVAPIMIFTLVL-SLNMEIASGEFLCIVGPSGCGKSSTLRMLAGLERVSSGHI
LIDGEDVSNTPARDRDIAMVFENYALYPHLTVRENIAMPLVARNTPKAETQSRVADIAGRLSIESQLNKK
PAKLSGGQRQRVALARAMIRSPRMFIMDEPL

>B5J8T6_B5J8T4_2_391626
SVPTNLKDAAKLEGAGRVRVFIDVVLPLLRPTTIFVAVNALINAFRLVDHVVVMTEGP---NNSSALLLY
YIYEVTFRQYGATLTVLMVVLLGILAII-MGVNFNIEPGGFLTLLGPSGCGKSTALRLISGLDEVSDGKI
LIEGNDVTQRPADQRNIGMVFQNYALFPHMTVGENIAYGL---KVRRVAKAARIASVARVAELMA-LGPL
LAQLSGGQQQRVALARVLVSERPLVLMDEPL

>B5J1U1_B5J1U3_2_391626
AVDPEQVEAARLDGAKGARMLWYVILPQLKPATFIAFVVTIIGALRSFDFIAVMTNGP---FGSTRVLSF
YMFEESLSEGAAIAVVLFFIMLGFIGYFLHGINLEIEHGEFCVFVGPSGCGKSTLLRMVAGLEETTGGTM
SIGERDVTRMDPSERGVAMVFQTYALYPHMTVKENMGFG----LKMNRHPKKEIEEKVAEATRILKLEDY
LAALSGGQRQRVSIGRAIVRGPEVFLFDEPL

>B5J9J2_B5J9J3_1_391626
QIKPSMEEAAINLGAPPLKAFLKITVPLILPGLIVGSLMGFITAINELSGTLILYDAG--TITMPVSIYL
AVLDGEFGLAHSTVLLLCTGVCVY-----SDINISVPSGSFFTLLGPSGCGKTTLLRTIAGFHDQNAGQI
AIDGVSIERLPAHRRDVGMVFQDYAIFPHISVRDNVAFGLKQRKVSASEITKRVADVLDVVQLGAFADRM
PHELSGGQQQRVGLARAIVIRPKVLLMDEPL

>B7CBD4_B7CBD5_1_518637
-MDRSLLDAAQDLGANKFQTFWKVIFPLSLPGVVSGITLVFLPAVSSFFIPKLLGG-G---QFFLIGNVI
ENQFITVGEISMIMAMIMMLLMMLV----KGIDLDIYENEFVTLLGPSGCGKTTLLRILGGFLEPSEGQV
ILNGEDICEVPAYKRELNTVFQKYALFPHMNVYDNIAFGLKIKKMSKDVIDQKVMKMLKLIGLEGFENKD
VTLLSGGQQQRVAIARALVNEPSVLLLDEPL

>B7CB23_B7CB21_2_518637
TLPKAYEEAARIDGCGYFKTMTKIMIPMARPSIITVILFQFLAFWNEYIIAFTFMDKDNVGVKYLMADAK
SQANFGV---MYAGLVIVMIPTLILYIC--DFNLDVKDKEFIVFVGPSGCGKSTTLRMIAGLEEISAGDF
YIDGKRMNDVEPKDRDIAMVFQSYALYPHMSVYENMAFGLKLRKFSKEEIDKRVHEAARILEIEPYLDRK
PKALSGGQRQRVALGRAIVRNAKVFLMDEPL

>G0H2Z3_G0H2Z2_1_39152
-VEEELENVSRTLGASKIKTFFNISLPLIKNNLVSGSILTFARGISEVGAILIVAYFK--TTPVLILDRF
NEYGLSSSKISVIMIVLSIILFSVF----KSVNLEIENN-YCILLGPSGAGKSVIIQCITGILKPDSGKI
YFNGEDITEMPPEKRNFGYVPQNYALFPNMNVYNNIAYG----MKLRKYSKAEIEKKVMEISEFLHISHI
LTTLSGGEQQRVAIARALVLDPKILLLDEPT

>G0H1B6_G0H1B7_1_39152
QVEESVEEASLNLGASRLKTFYNVVLPLLKPAIIFSMIYTFIATIKSLGSIIFLMTATK-VLSAMVFEST
INRQLGVGACYSMFMVILSIIGI---------------EELVSLVGSSGCGKTTCLRIIAGFEKPDAGKI
FLNGEDITNVPPNKRNIGLVFQNYALFPHLNVFENIAYGLRLKKFSKLDISEKVKNSIDLVNLGGYEKYP
ISELSGGMQQRVAIARAIVIEPKAMLLDEPL

>G0H1U0_G0H1U1_1_39152
AVDRELEYVSYTLGKTELQTIYKITLPLSKKGIVAGAILSFARAVGEFGATLMVAGNPGNTMSLSIYQAF
QTGNYDLANVLVVLLIIMSFLTIFLT------KFSIDSGSIIVLFGRSGSGKTSTLGCIAGLLDPDNGRI
IVNNEIYYDMSPQERNLGYVFQNYALFPHLTVKENIEYGI--KHLSEEETERRVSDLLTLTQIEGLENRY
PDQISGGQKQRVALARALAPNPKILLLDEPF

>G0H4P0_G0H4P2_2_39152
-IDEKYELIAQSLGSKKYESFLDIVIPMAKNGIIAGAILAWARSIGEFGATMMLAGAK---MKTETLPIA
VFLNISLGDEKALAVSLIFLLVATLVLVI----LEVKNSDYFVFLGLSGSGKTTILEMIAGFIKPDSGKI
MLNGVDITDKPINERKIVLCNGK-YLFPHLTIQKNIEYGI--KHLKKPEKKEKVDNISKLLNITHLLNRK
PERLSNGEQQRVALAMALVMEPEIILLDEPL

>B1KZB0_B1KZB1_1_498214
-IDSQIEEAAKDLGAPNIFIIKDIILPMLKPAFLVGFINNFTSTMTTIGAIIFLI-YGQKVATVEMFDVI
QSGEYGVGSAMASLIIIITLIINILF---DNINLELEKGKLLCLLGPSGCGKTTTLKIIGGFLKQDKGNI
LIENEDISKIPPENRPVSTVFQSYALFPHMNVIENIIYGLKFKGYSKKEALKKGEEYLEIIGLSEFKDKK
ISKLSGGQQQRVALARALIVNPKILLLDEPL

>B1KVN9_B1KVN8_1_498214
-LDMSYIEAANDLGASPYKTFKEITLPLTLPGIIAGCMLVFIPTLGYFFISDLMGGS-----TMLISNLI
KNQFLTSRDPFGSAIAVILIILMLIAISFDKVSLDINKGEFLTILGPSGCGKTTTLRMIAGFEDQSDGQI
FINGEEVSKVPAYKRCVNTVFQSYALFPHMNIFENVAFGLKVKNVPESKIKEKVTEMLKMVQLEGYGNRM
PSELSGGQKQRVAIARAVINNPKVLLLDEPL

>B1KYW5_B1KYW6_1_498214
--GDKMEKQAKVLGANRYQCFFYVTLPLISSGIMSAAFMTFIISFSQYFLTFLIGGGV---ITYPIVMFP
FIQSGDRTIASSFSLIFIITSL-------DNISFSVEKGELMCLLGPSGCGKSTILNIIAGLLQEDGGEI
LISGKNIKNIPVEKREIVIVFQEYMLFPHLNVYNNIAFGLNMRKENKNRIKEKVNKILEMLSLQGLEYKY
PKELSGGQKQRVAIGRALAIEPKVLLLDEPF

>B1L1N0_B1L1M9_1_498214
NIDEQYNLAAKLDGANRWQRIKNITVPLLSPTIFFVCIMTLISSFKVFGEIFALFDKPG-PLNSCLTMVY
YIYNKFYNQGIASAAVFVLFIIISLFNFIKDLNLDIEEGTIVTLLGPSGCGKSTTLYTIAGLYKPTKGNI
YFNDRIIDSLEPEKRNIGMVFQNYALYPHMTVYKNIEFPLKMKKIKSKEAKEKVESIAKLVKIEDLLERK
PSQLSGGQQQRVAIARALVKEPEILLLDEPL

>B1KTR3_B1KTR5_2_498214
TIPTELLDSARIDGCSELRIFSRIVMPMSKPAIMVVIMYTFMGTWNDFFGPLIYAVN----EQRTVAVAL
NYLKNTYEGITMAASVLLIIPSLLIYYFGNNFNLEIKDKEFIVLVGPSGCGKSTTLRMVAGLEVISKGEI
YIGNTLVNDMEPKDRDIAMVFQNYALYPHMSVFENLAFG----LKLRKISKKEIEEKVNKVAQILDIEEI
LKELSGGQRQRVAIGRAMVREPKVFLMDEPL

>B7KP88_B7KP89_1_440085
-LDPALTEAAADLGASRARAFFTVTLPLSLPGLAAGALLCFIPMVGEFIIPDLLGGS----DTLMLGRVL
WSEFFSNRDWPLASAVAVLLLILVVGP--DAVSLDLAEAEFFCLLGPSGCGKSTLLRMVAGFETPDSGTI
RLGETDLTALPPHRRPVNMMFQSYALFPHMSVAANLAYGLKGLGLSRAQSAGRVKDLLRLVRLEGFEARR
PDKLSGGQRQRVALARALAREPRLLLLDEPL

>B7L1X2_B7L1X3_1_440085
------EEAALTLGASGWHAFRTVTLPNIRWGLLYSVLLCNARAMGEFGAVSVVSGIG---LTNTLPLHV
EINEYNF---VAAFAVASLLAGLALVTL-HDFTLDVRAGELLALLGPSGSGKTTLLRIIAGLDFPDRGRI
IFGGDDATQVPVQRRAVGFVFQHYALFKHMTVAQNIAYGLNSERPDKAEIKRRVGNLLDLIKLSGFADRY
PSQLSGGQRQRIALARALAVEPRVLLLDEPF

>B7KYI7_B7KYI9_2_440085
AVDRKLEQAAATLGAAPPLVFLSVTLPLSLPGILAGAVLAFAKAMGEFGATITFVSNG---ETQTLPSAI
Y---------------------------------------LTALFGRSGSGKTTVIDLIAGLAQPQRGCI
AIDGTVLLDVPVHRRRIGCVFQEARLMPHLSVRQNLRFGR---LFSRGAGGPSLAAVADLLGIGLLLDRR
PAGLSGGERQRVAIGRALLARPRLLLMDEPL

>B7L1V8_B7L1V6_2_440085
-IPSTLPDAARMLGRGRFGTLLAVQLPLAWPAVLSGALLAFVDMAKELPVTLLLR--P---LNVETLSTH
LYGEAARGTAASALLIVM-----------DDVSLSLSAGEILAVLGDSGCGKSTLLRLVAGLDEPDAGEI
HIDGRRIAGEPPETRGVGLMFQDYALFPHLTVLANVRFGL--SHLPGARARTVARERLAEVGLAG---RE
TATLSGGEAQRVALARALAPRPQVLLLDEPF

>G5UVR9_G5UVR8_1_1048334
------DEAAILLGASGWQMFRRVTLPNIRWALLYGVVLTNARAIGEFGAVSVVSGSRGETLSLPLQIEL
LEQDYNT--VGSFTAAALLTLMAIITLFLNDISLDIPSGQMVALLGPSGSGKTTLLRIIAGLEHQTSGHI
RFHGTDVSRLHARDRKVGFVFQHYALFRHMTVFDNIAFGLTRERPNAAAIKAKVTKLLEMVQLAHLADRY
PAQLSGGQKQRVALARALAVEPQILLLDEPF

>G5UQW6_G5UQX2_6_1048334
TIPDEIEEAAMMDGLNRLQIIFRITVPLAMSGLISVFVYCFMVAWNDYLFASIFLSSS-----NFTLPVG
LNALFSTPDGRMMAASLVTALPVVIMYALKDFNLEIADKEFIVFVGPSGCGKSTTLRMIAGLEEISGGDL
LIDGKRMNDVPAKARNIAMVFQNYALYPHMTVYDNMAFGLKMQKIAKEVIDERVNWAAQILGLREYLKRK
PGALSGGQRQRVALGRAIVREAGVFLMDEPL

>G5UR60_G5UR59_1_1048334
-LPPSLLQASADLGARPRQTFRYVVLPLAIPGIAAGSIFTFSLTLGDFIVPQLVG--P---PGYFIGNMV
YSQQGAIGNPMAAAFTLVPIVLIALYLAFDGVSIAIKDGEFFSMLGPSGSGKTTCLRLIAGFEQLSGGAI
SIFGKPASNLPPWERDVNTVFQDYALFPHMSILDNVAYGLMVKGVNKKQ---RAQEALEKVALGFVQQRK
PSQLSGGQRQRVAIARALVNEPRVLLLDEPL

>G5UNN4_G5UNN3_1_1048334
-IDYSLVEAALDLGARPLKTFFTVIVPLTKGGIIAGSMLVFIPAVGEFVIPELLGGP----DSIMIGRVL
WQEFFNNRDVASAVAIIMLLLLIVPIMWFDDVSLTIYKGEIFALLGASGCGKSTLLRMLAGFEQPSAGQI
MLDGVDLSQVPPYLRPINMMFQSYALFPHMTVEQNIAFGL---KQDKLPKAEIASRVHEMLGLVH-MQEF
AHQLSGGQRQRVALARSLAKRPKLLLLDEPM

>G5UPH1_G5UPH2_1_1048334
--DVKLEQAARTLGAGRWRVFFTITIPLTLPGIIVGTVLAFARSLGEFGATITFVSNP--GETRTIPSA-
-MY----------------------------INETLPANGITAIFGVSGAGKTSLINAISGLTRPQKGRI
VLNGRVLNDLTPEKRRVGYVFQDARLFPHYKVRGNLRY------GMAKSMVDQFDKLVALLGIEPLLDRL
PGSLSGGEKQRVAIGRALLTAPELLLLDEPL

>G5UXQ8_G5UXQ7_1_1048334
TLPDELVEAARIDGASPMRFFCDIVFPLSKTNLAALFVITFIYGWNQYLWPLLIITDD---LGTTVAGIK
GMIATGEGTSVMAAMLLTLIPPVVIVLVMKPLTLDVADGEFIVMVGPSGCGKSTLLRMVAGLERVTEGDI
WINDQRVTEMEPKDRGIAMVFQNYALYPHMSVEENMAWGLKIRGMGKQQIAERVKEAARILELDGLLKRR
PRELSGGQRQRVAMGRAIVRDPAVFLFDEPL

>G5UZJ0_G5UZJ3_3_1048334
TIDSSLEEAAALDGATPWQAFRLVLLPLSVPILAVVFILSFIAAITEVPVASLLLRD----NSYTLAVGM
QQYLNPQNYDFAAAAVMSALPITIVFLLAKDINLDIHEGEFVVFVGPSGCGKSTLLRMIAGLETITSGDL
FIGEKRMNDTPPAERGVGMVFQSYALYPHLSVAENMSFG----LKLAGAKKEVINQRVNQVAEVLQLAHL
LKALSGGQRQRVAIGRTLVAEPSVFLLDEPL

>G5UQ67_G5UQ68_1_1048334
-LDKPLLEAARDLGASKLQTFIRIIIPLTMPGIIAGCLLVMLPAMGLFYVSDLMGGA-----NLLIGNVI
KVQFLNIRDATSITLTI-------------QLDLTINNGEFLTLLGPSGCGKTTVLRLIAGLETVDSGRI
MLDNEDITHVPAENRYVNTVFQSYALFPHMTVFENVAFGLRMQKTPAAEI---TPRVMEALRMVQ-LETF
AHQLSGGQQQRVAIARAVVNKPRLLLLDES-

>A7NMY1_A7NMY2_1_383372
-----LMEAAADLGADQVRAFLRVMLPLTMPGVAAGSVLVFIPTVGQFVVSDLLGGAVD-YLGNLLQRLF
TRSNPPNWPLGSAMAIVFMIVLTVAIIIYDHVSMQIRDGEFFSMLGPSGCGKTTTLRMIAGFEFPTSGEI
FLHGKSVGTTPPFRRNVNTVFQSYALFPHMTVAENVAFGLRMKKTPPADMSRRVTEALELVRLGDYAARR
PRQLSGGQQQRVALARALVNHPEVLLLDEPL

>A7NL88_A7NL87_1_383372
-VDPLLENAARTLGASEWRIFWRITLPLARRGILAGMILSSARALGEFGATLMITGNPGQTLPVAIYNAV
QSQRYADAHLMVLVMTALAFTGLILAR-----------TEILVLFGPSGAGKTQTLQAIAGLSTPDSGLI
ALNDTTFFQLPARKRRIGYVFQQYALFPHMSAIENVAFP----LAGRRDARDRAMELLERMRLAHLAQRM
PHELSGGQQQRVAIARALATEPRVLLFDESF

>J0VI81_J0VI75_6_796945
------YEAALDLGATPLYAFFKVVLPDIMPGVLSGFLLAFTMSLDDFIITHFTR--G---AGIDTISTL
VYSEARKGISTLIFVTVFVVLL-------DDLNLSIRENSFVTLLGPSGCGKTTTLRIIGGFVHPDKGQV
FFEGKDITNLPANKRQLNTVFQKYALFPHMNIAENIAFGLRIRNKSEAYIRDKIQYALKLVNLQGYEKRS
VTSLSGGQQQRIAIARAIVNEPRVLLLDEPL

>J0LRR9_J0LRQ7_12_796945
-VPKDLVYAGRTLGMSEFSIFWKIVVPLSAPGIFSGTVLSFARALGEYGATSMLAGNPGATISQRIALVM
QDQDYT---AGFWVMVVLLLSFGILT-----------EAKRLGILGESGAGKSMCLKAIAGILKPDEGEI
YIGENCVFSLPPQKRKVGYLFQSYALFPHMSVWENLSVAL---KGSKEEKEEKISSILEKMELKGMEKRL
PGKLSGGQQQRAALARILVGEPEIILLDEPF

>E2TMV0_E2TMU9_1_675514
TLPTDLEEAAILDGCSPWQIYWRILLPHSRPAVLVLGVLTWVNVWNDFLWPLLMIQRS--LATLTLGLVR
LRGEYVARWVLMAASMLMLVPLVILYAVADRLDLIVGDGEFVVLVGPSGCGKTTSLRMVAGLETLDCGRI
RIGERDVTEVDPKDRDVAMVFQNYALYPHMTVAQNMGFALKVAKIGKAEI---RERVLAAAKLLD-LQSY
LKDLSGGQRQRVAMGRAIVRRPQVFLMDEPL

>E2TNU8_E2TNU7_1_675514
ELGTDQEQAAATLGSGWWQTFWRITLPSIRWGLTYGIVLTVARTLGEYGAVIIVSSNP---GTSQTLTLL
VSDRYHRGA-GAYALSTLLMAVSVVVLIVDHVDFVVPTGSLTALLGPSGSGKSTLLRTIAGLDQPDTGTI
TINGRDVTRVPPQRRGIGFVFQHYAAFKHLTVRDNVAFGLKIRKRPKAEIKAKVDNLLQVVGLSGFQSRY
PNQLSGGQRQRMALARALAVDPEVLLLDEPF

>E2TKJ8_E2TKJ9_1_675514
EIPWDLEKAAKMDGATPGQAFRKVIVPLAAPGLVTAAILVFIFAWNDLLLALSLTATAAITAPVAIANFT
GSSQFEEPTSIAAGAIVITIPIIVFVLIFRDLNLTIADGEFLILVGPSGCGKTTTLNMIAGLEDISSGEL
RIAGERVNEKAPKDRDIAMVFQSYALYPHMTVRQNIAFPL---TLAKMRKADIAQKVSETAKILD-LTNL
LSQLSGGQRQRVAMGRAIVRHPKAFLMDEPL

>E2TMA9_E2TMB0_1_675514
---ADYEVVAATLGARPGTVWWRVTLPLLLPGVVSGSVLAFARSLGEFGATLTFAGS----QGVTRTLPL
EIYLQRVTD-PDAAVALSLLLVVVAAL---DVEFSVSAGEVLAVLGPNGAGKSTALHVIAGLLRPDAGLV
RLGDRVLTDVATHDRRVGLLLQDPLLFPHLSVAKNVAFGPQRRGMFGSGRARTRASALRWLREVN-AEQF
ARQLSGGQAQRVAIARALAAEPDVLLLDEPL

>E2TQ37_E2TQ35_2_675514
SLPAEIIEAARMDGARWWQLLLRVVLPMSRPTMVAVGVITVVNEWNEYLWPFLMSDDSVLPIGLTFLQQA
-----EG-VPVMAVTLLAMLPILLVFIALDNLDLDIADGEFLVLVGPSGCGKSTTLRVLAGLEPIESGRI
SIGDVDVTHLPPRARDVAMVFQNYALYPNMTVAANMGFALRNAGMSRADTRRRVLEVADMLELTDLLDRK
PAKLSGGQRQRVAMGRAIVRRPRVFCMDEPL

>D0MK51_D0MK50_1_518766
SVERRLVEAAWCLGVSRWRAFTGVVLPLAWPGILTGLVLSFAHSLGEFGVVLMVGGNP--GVTRTLSIAI
YDEVQALNY--LALVGFALGVLTLV-------------AGITVLFGPSGSGKTTLLRCLAGLERPDDGRI
RLGDTVWFDVPPQRRRIGFLFQDYALFPHRTVAGNIAFGL--AHLSRTERRRRVAELLALFELEELADRY
PHELSGGQQQRVALARALAPRPRLLLLDEPL

>D0ME40_D0ME45_5_518766
TIPRDLIDAARIDGCGELRILFTIIWPLSVPALVTVGLLTFIGSWNEVLWPIIVVRE-----VQWMTLPQ
LVALFAVGGPQLAAAFLLALPIVLAYLFFADVTFEAAEGEFLVLLGPSGCGKTTLLRLVAGLETVSRGTI
RIGDQVVNDVPPRDRDIAMVFQNYALYPHMTVYENMAFGLKLRRVPKAEIDRRVRAAARVLELEHLLDRR
PHQLSGGQRQRVAVGRAIVREPRVFLFDEPL

>H4DWI8_H4DWI5_3_931447
TIPKELDESAKIDGAGHMRIFLQIMLPLAKPILAVVALFNFMGPFMDFILPKILLRSE--KFTLAVGLFN
FINDKYANNTVFAAGAIMIAVIAIVFLFLKDFNLHITDKEFIVFVGPSGCGKSTTLRMVAGLESITSGDF
YIDGERMNDVEPKNRDIAMVFQNYALYPHMTVFENMAFGLKLRKVNKKEIEQKVNEAAEILGLTEYLGRK
PKALSGGQRQRVALGRAIVRDAKVFLMDEPL

>H4DYV5_H4DYV4_1_931447
AIPNNLLQASSDLGASPFYTFRKVIMPLTKEGVMTGIQVTFIPSLSLFMITRLIAGNV---IN--IGTAI
EEQFLTIQNGMGSTIAIFLIVFMAFILIIDDIDIDIESGYFYTLLGPSGCGKTTILKLIAGFEYPDSGEV
IYQNKPIGNLPPNKRKVNTVFQDYALFPHLNVYDNIAFGLKLKKLSKTEIDQKVTEALKLVKLSGYEKRN
INEMSGGQKQRVAIARAIVNEPEILLLDES-

>C3WYA8_C3WYA9_1_457405
----SLLDAARDLGATNFQAFRKVFIPNIKAGIITSTIFTLIPALGSYAVPKLVG--G---TNSLMLGNV
IAQHLTVTRASTISGALIVLTSI--VV--KDINLKIEQGEFFSIIGPSGCGKTTLLRMIAGFISPDSGAI
YLGDENIVDLPPNLRNVNTIFQKYALFPHLNVFENVAFPLRIKKIDEKTINEEVTKYLKLVGLEEHSTKK
VSQLSGGQQQRVSIARALINKPGVLLLDEPL

>C3WWW1_C3WWW0_1_457405
QIPISIEEAAISLGASRMKSFFKITTPMMMNGIISGALLSWITIITELSSSIILYNYT-------ITLTL
QIYVYVSRGAMSAILTLMTVVSLLI----ENLSLDIKQGEFFTLLGPSGCGKTTLLRMIAGFNSIEKGDF
YFNEKRINDLDPAKRNIGMVFQNYAIFPHLTVEQNVEFGLKNRKVSKEEMKAETEKFLKLMQIDEYRDRM
PERLSGGQQQRVALARALVIKPDVLLMDEPL

>C3WW85_C3WW84_1_457405
QVHPSLEEAAQISGANWLRMLKDVTLPLIAASIVAGIFLIFMPSFYELTMSTLLYSS----TKTIGYELY
IYQTYHSQQVASALATAILLFVILVNYILQEFNQKFEDGEFITLLGPSGCGKTTMLRLIAGFEKPSSGEI
YIGDKLVSSLPPEKRGIGMVFQSYAVWPHMNVFDNIAYPLKIQKISKNEIEERVNQVLKIVHLEQYKDRF
PSELSGGQQQRVALGRALVAQPEILLLDEPL

>D5YQL6_D5YQL7_1_515616
EIPWDLEKAAKMDGATPGQAFRKVIVPLAAPGLVTAAILVFIFAWNDLLLALSLTATAAITAPVAIANFT
GSSQFEEPTSIAAGAIVITIPIIVFVLIFRDLNLTIADGEFLILVGPSGCGKTTTLNMIAGLEDISSGEL
RIAGERVNEKAPKDRDIAMVFQSYALYPHMTVRQNIAFPL---TLAKMRKADIAQKVSETAKILD-LTNL
LSQLSGGQRQRVAMGRAIVRHPKAFLMDEPL

>D5YU11_D5YU10_1_515616
ELGTDQEQAAATLGSGWWQTFWRITLPSIRWGLTYGIVLTVARTLGEYGAVIIVSSNP---GTSQTLTLL
VSDRYHRGA-GAYALSTLLMAVSVVVLIVDHVDFVVPTGSLTALLGPSGSGKSTLLRTIAGLDQPDTGTI
TINGRDVTRVPPQRRGIGFVFQHYAAFKHLTVRDNVAFGLKIRKRPKAEIKAKVDNLLQVVGLSGFQSRY
PNQLSGGQRQRMALARALAVDPEVLLLDEPF

>D5YSP4_D5YSP3_1_515616
---ADYEVVAATLGARPGTVWWRVTLPLLLPGVVSGSVLAFARSLGEFGATLTFAGS----QGVTRTLPL
EIYLQRVTD-PDAAVALSLLLVVVAAL---DVEFSVSAGEVLAVLGPNGAGKSTALHVIAGLLRPDAGLV
RLGDRVLTDVATHDRRVGLLLQDPLLFPHLSVAKNVAFGPQRRGMFGSGRARTRASALRWLREVN-AEQF
ARQLSGGQAQRVAIARALAAEPDVLLLDEPL

>D5YTJ2_D5YTJ3_1_515616
TLPTDLEEAAILDGCSPWQIYWRILLPHSRPAVLVLGVLTWVNVWNDFLWPLLMIQRS--LATLTLGLVR
LRGEYVARWVLMAASMLMLVPLVILYAVADRLDLIVGDGEFVVLVGPSGCGKTTSLRMVAGLETLDCGRI
RIGERDVTEVDPKDRDVAMVFQNYALYPHMTVAQNMGFALKVAKIGKAEI---RERVLAAAKLLD-LQSY
LKDLSGGQRQRVAMGRAIVRRPQVFLMDEPL

>G6JVD0_G6JVD1_1_760822
-MDNNLINASYDLGATKWETFRHVIFPLSMNGVRSGVQSVFIPSLSLFMLTRLIGGN-----VITLGTAI
EQNFLTNDNGMGSTIGVILILTMFITMWVKDINFELEEGKFYTLLGASGSGKSTILNIIAGLLDATTGDI
MLDGVRINDIPTNKRDVHTVFQSYALFPHMNVFENVAFPLRLRKIDKKEIEQRVAEVLKMVQLEGYEKRS
IRKLSGGQRQRVAIARAIINQPRVVLLDEPL

>G6JWR2_G6JWR1_1_760822
SIDNDMEEAARSMGASSFYTMVRVIIPYILPVVLSVVVLNFNSLLSDYDLSVFLY--P---LFQPLGIVI
KQSTDETATAQAMMFVYSVILMIMSSAA-DNLNLTINEGEFFTFLGPSGCGKSTTLRALVGFLEPSQGQI
LVDNQDITNLDPEKREIGIVFQSYALFPTMTVFDNIAFGLKVKKVSPEIIKAKVHEIAKKINISD---EQ
LSELSGGQQQRVALARALVLEPKILCLDEPL

>G6JWF7_G6JWF8_1_760822
SVDDEMEDAARSMGASPFYTMMKVIIPFILPVVLSVIALNFNSLLTDFDLSVFLYHPAQ-PLGITIRSAG
DETATSNAQALVFVYTIVLMIIS------DNLNLDIHEGEFFTFLGPSGCGKSTTLRALVGFLDPSSGSI
EVNGTDVTHLEPEKRGIGIVFQSYALFPTMTVFDNIAFGLKVKKVAPDVIKAKVSAVAAKIKISD---QQ
LSELSGGQQQRVALARALVLEPKILCLDEPL

>C9XL94_C9XMA0_6_645462
-----MIFVARTLGCNSWEAFRFIILPNLKTGIISATVMTWSRALGEFGAVAMIAGSR---MKTEIIPTS
IYLNMSTGD-IDIAIGIAVILIFISLTCL---------KGTLGFLGESGSGKSMTLKCIAGLEKPTRGKI
VLNDRVLFDLSTQDRKVGFLFQNYALFPHMTVSQNIELGL--LKLSKSEKKEIVARYLDILKLNGFEGRY
PWQLSGGQQQRVALARALATSPDILLLDEPF

>C9XQU4_C9XQU5_1_645462
SINLGLEESSRSLGAGRIKTFYNVIVPNMMPGIISGAILVFIRTIGEYTMSALLY--G---VYNRPISIS
IVTNMQEFKYGVLVIGICYIALGII----HDINISIKEGEFFTLLGPSGCGKTTILRIIGGFIKPSSGSI
YVGDKNITNLEPENRNMGTVFQNYALFPNMTVEENVSYGLKIKKLSKKIIKEKCDNYLELSGMKDFRKKK
IDELSGGQQQRVAVARSLATEPTMLLLDEPM

>C9XS05_C9XS06_1_645462
SIPNYIYEASKLDNANKITNFFKVTLPLLSPTIFFLMITTTTASFQVFDEISIMTQGP---VGSTNMLSY
YIYESGFIYASMFLLAIVMIAT-------ENLNLTIEDGSFTVLVGPSGCGKSTTLRMIAGLEDITSGKL
KIEENDVTKTDASKRDIAMVFQNYALYPHMTVRENIEFGLKNKKVEKEK---RITEVIDVVGLREYLNV-
-GNLSGGQRQRVALARAMVKNPKVFLMDEPL

>C9XMI1_C9XMI0_1_645462
-MDNDLINAAHDLGANNMTVFRKIIFPLSLPGVMSGITMVFMPAVTTFAISRLLG--G---GKIMLVGDL
IEQQFTVVGFGSAISIFMMIVILISMSIMDNFNLDIKKNEFLTLLGPSGCGKTTTLKIIAGFEYADDGKV
LFEGKEINNLPPYERQVNTVFQKYALFPHMDVYENVAFGLKIKKTPKDVIDAKVKEVLKLVALEGFERRQ
VESLSGGQQQRIAIARALVNEPKVLLLDEPL

>B1S3J5_B1S3J6_1_453362
-MDNNLINASYDLGATKWETFRHVIFPLSMNGVRSGVQSVFIPSLSLFMLTRLIGGN-----VITLGTAI
EQNFLTNDNGMGSTIGVILILTMFITMWVKDINFELEEGKFYTLLGASGSGKSTILNIIAGLLDATTGDI
MLDGVRINDIPTNKRDVHTVFQSYALFPHMNVFENVAFPLRLRKIDKKEIEQRVAEVLKMVQLEGYEKRS
IRKLSGGQRQRVAIARAIINQPRVVLLDEPL

>B1S0T0_B1S0T1_1_453362
SVDDEMEDAARSMGASPFYTMMKVIIPFILPVVLSVIALNFNSLLTDFDLSVFLYHPAQ-PLGITIRSAG
DETATSNAQALVFVYTIVLMIIS------DNLNLDIHEGEFFTFLGPSGCGKSTTLRALVGFLDPSSGSI
EVNGTDVTHLEPEKRGIGIVFQSYALFPTMTVFDNIAFGLKVKKVAPDVIKAKVSAVAAKIKISD---QQ
LSELSGGQQQRVALARALILEPKILCLDEPL

>A1TNS3_A1TNS2_1_397945
-----PLEAAALLGAGPLDRFFTVALPLARSGFLTAGVLSFAHTVGEFGVVLMLGGN----PGVTRVVSV
QIYDHVEALLAGAMVAFSFT-----------------GRGITAVSGPSGCGKTSLLRAMAGLER-GAGRV
AVPGDIWQDLPPHRRALGYVFQEPGLFAHLDVRGNLDYGL--RRTPSARRQVPLEQAVELLGIGHLLGRR
THALSGGERQRVAIARALAASPRVLFMDEPL

>A1TJS2_A1TJS1_1_397945
SIPDAYYQAARIDGASKWAVFRYIQLPKMRGVLMIAVLLRFMDSFMIYTEPFVLTGGP---GNATTFLSQ
YLTQKAVGQFSLIYFLIILLLCFILYNWM--LSMEFRDGGAYALLGPSGCGKTTMLNIMSGLLAPSQGRV
LFDGRDVTRASPQERNIAQVFQFPVIYDTMTVAENLAFPLKNRKVPEAQIRQRVGQIAEMLEMSHQLDMR
AAGLSADQKQKISLGRGLVRDVSAVLFDEPL

>A1TQ81_A1TQ83_2_397945
--EKELEEAATSLGATRWQIFTKVILPSITPALLTGFAMAFARAVGEYGSVIFIAGNP---MVSEITPLI
IIGKLEQYDAGATAVAVVMLVISFALLFIRDVSLDIQSGELIALLGPSGCGKTTLLRIIAGLETPDTGSI
HFSGEDTTDVHVRDRGVGFVFQHYALFRHMTVFENVAFGLRSERPSEAQIRQKVTDLLKLVQLDWLADRH
PSQLSGGQRQRIALARALAVEPKVLLLDEPF

>A1TTB3_A1TTB4_1_397945
TVPDELVEAARIDGAGPMRFFKDVLVPLSRTSIAALFVIQFIYGWNQYLWPLLATTSDMVVI-------G
IKRMIAGGDIVMATAILAMLPPAVVVILMHGVNAEIADGEFIVIVGPSGCGKSTLLRMVAGLEEISGGEI
AIGNRVVNDLEPAQRDIAMVFQNYALYPHMTNFENMAYGLKIAKVPKDEIKARVDKAAKILELGHLLERK
PRELSGGQRQRVAMGRAIVRQPQVFLFDEPL

>A1TTZ5_A1TTZ6_1_397945
-LKDSIEEASMSLGVSALKSFFRVVLPVIGPSVVAAAVLMWVTTLSELSATVVLY-FG---MNTMPIEIF
QQIDSGRMA-LACAYSLVLLLTIFVPLGLEQLDLTIPSGSFFTLLGPSGCGKTTLLRMLGGFVRPDAGTI
LFGDEDVTHVPVHRRNVGMVFQDYALFPDRSVLANVCYGLTARGVAKAEAQERALAMLRRVGLADFADRA
PAALSGGQRQRVAMARALVIGPRLLLLDEPL

>Q2SVP9_Q2SVQ1_2_271848
--EREQEEAAACLGASRWLTFRRVVLPAVTPALLTGFALAFARALGEYGSVIFIAGNPMEITSLLIITKL
EQYDYA----GATALAVVMLVVSFAMLLLDDVTLDFPAGELVALLGPSGCGKTTLLRVIAGLEHADSGQV
VLQGLDVASVGARERQVGFVFQHYALFRHMTVFENVAFGLRRERPGEAAIRAKVHELLSLVQLDWLAQRY
PSELSGGQRQRIALARALAVEPKVLLLDEPF

>Q2T0P6_Q2T0P4_2_271848
EIPRDILEAGRIDGASTWQEIVYLLMPMALPGLASTALLLVILSWNEAFWSINLSSS-----AAPLTVFI
ASYSSPEGLAKLSAASLLAVAPILVVGWLHNVNLDIADGEFVVFVGPSGCGKSTLMRMIAGLEDISGGEL
LIDGAKVNDVPSAKRGIAMVFQSYALYPHMTLYDNMAFG----LKLAGANKQEIDDAVKQAAQILHIDHL
LKQLSGGQRQRVAIGRAITRKPKVFLFDEPL

>Q2SWA0_Q2SWA1_1_271848
---LRLLEAAYDLGAKPWKAFVQITLPLSRNGIIAGCLLVFIPAVGEYVIPELLG--G--ANTLMIGRVM
WNEFFNNADPMASAVTCAMVLLLLVPMAMRNVDLTVRKGELFALLGSSGCGKSTLLRMLAGLETITSGKI
LIDGEDLAQMPPYKRPVNMMFQSYALFPHMTVEANVAFGLKQEGVPKAELKERVRDALELVQMARYAGRK
PHQLSGGQQQRVALARSLVKRPKLLLLDEPM

>Q2T3K9_Q2T3K8_1_271848
TLDPRLVEAASSLGANGWMLARRVVLPLAWPGIAAGVILCFLLTLNEFGILLVLG------SARLITLPV
AIYSSATVDPAAAAGAVVML---------DDLSLEIGAGELLAVLGKSGCGKTTLLRFIAGFVKALAGTL
AVAGRDLTHAPPHKRNLGLLFQNYALFPHLTVFENVAFGLRARRMSSADIARRVADALKLVQLGDAGHHL
-AQLSGGMQQRVALARALVIEPDVLLLDEPL

>Q2T3V5_Q2T3V6_1_271848
----TLLEAAYDLGAKPWVAFTRITLPLSKNGIIAGSLLVFIPAVGEYVIPELLGG-A---DTLMIGRVM
WDEFFNNMDMASAVTVAMVLLLLVPMAVFDNVNLSIAKNELFALLGSSGCGKSTLLRMLAGLETATSGRI
FVDGEDLATLPPYRRPVNMMFQSYALFPHMSVESNVAFGLKQEGTPKHEIRERVADALNLVQMGRYAQRK
-HQLSGGQQQRVALARSLVKRPKLLLLDEPM

>Q2T7K5_Q2T7K8_3_271848
-FDQNLVRASQSLGANPVTTFFRVTLPVIAPGVMSGGLFAFATSFDEVVVTLFLAGA----DQTTLPRQM
FTGIRENISPTIAALATILIVFSTCLLLAKSLDLDIRRGEFLTLLGPSGSGKTTCLMMLAGFEFPTGGEI
RLDGELLNNVPPHKRNIGMVFQNYALFPHLSVERNVDYPLNVRRMPAAERKERVAAALAMVQMERFAKRY
PAQLSGGQQQRIALARALVFEPKLVLMDEPL

>Q2T625_Q2T627_2_271848
RLPREIEEAAALDGYGPYAVFWRVALPICASTLLGGIVFSFVLVWNELMIALALTSSA---ATLPVVASA
FTSLGQEVPASTVL---------------HPLDLEIGDGEFIVLLGPSGCGKSTMLRMIAGLETITGGEL
AIGGAVVNDLAARERNVAMVFQNYALYPHMSVYENIAFGLRRLKVPAAEIDRRVREVARVLSLDALLERK
PRAMSGGQQQRAAIARAMIKTPDVFLFDEPL

>Q2SU76_Q2SU77_1_271848
TLPDELVDAARIDGAGPLRFFWDVVLPLSKTSIAALFVITFIYGWNQYLWPILITTDS---LSTAVVGIK
SMIASGDAALVMAATLVAMLPPLVVVLAMHGIDVDIADGEFVVLVGPSGCGKSTLLRMIAGLETVTEGEI
AIGGRVVNTLEPKDRDIAMVFQNYALYPHMTVAQNMGYGLKIRGVERALIDARVQAAAQILELGPLLARR
PRELSGGQRQRVAMGRAIVREPSVFLFDEPL

>D8FF16_D8FF17_1_88274
AIPEAYYQAARIDGASAWSTFLYIQLPKMRGVLTIAFLLRFMDSFLIYAEPFVLTGGP---GNSTTFLSL
YLVKIALLQPGGAFSLIYFVIVLLFSFIF------WEDGAACALLGPSGCGKTTLLNIVSGLLIPSKGRV
LYDGKEVTALPPEKRNIAQVFQFPVLYDTMSVYNNLAFPLRNRGIHEKAVRERVLEIADILDLTDFLKKR
AAGLAADAKQKISLGRGLVRSDAAILFDEPL

>D8FB71_D8FB72_1_88274
-VPREIEEAAMLDGRSRLMAHFRVTIPLIRGGLFSTTMFIFILNWSEFMFALVLS-YN---VNTIPVQLA
KYVTATAGTVQAALAVLAMVPLILAGYGIDGIDLSIDAGETIALLGPSGCGKSTTLNMIVGLDEPTSGDI
QIDGQSILQVPAGKRDVGLVFQDYAVFTSMTVRQNLAFG----LQVRGISKTKIATAVEEIAELLDMTER
LKDLGGSELQRVAIGRTLVTKPAILLLDEPL

>A3XTQ3_A3XTQ4_1_314290
QLPEEIEATAASVNLPQYKLFFKVTVPVCLPAILDIATYLFINALTTTSAVVFLYST----DTIPASVSV
LNMDDAGQTGAAAAMAVMIMISAASAKLIKDISLSIEKGEFVCFLGPSGCGKTTLLRAIAGLDLPTSGSI
EQNGADTTFLPPEKRDFGIVFQSYALFPNLTVEENIAIGL---KNQGMSTKEALETVESWLETIGLPTSG
QNQLSGGQQQRVALARALALSPGLLLLDEPL

>A3XT67_A3XT70_3_314290
TIDNSLEEAAALDGATPWQAFRLVLLPLSVPILAVVFILSFIGVVGEVPVASILLSD----NSYTLAVGM
QQYLYPQNYDFAAAAVLSALPITIVFLLAKDVTLDINEGEFVVFVGPSGCGKSTLLRCIAGLEDITSGDL
YIGDQRMNDVEPSKRGVGMVFQSYALYPHLNLYDNMSFGLKLANADKAEIDKRVEHAAEILQLGH----L
LKALSGGQRQRVAIGRTLVSQPNVFLLDEPL

>A3XS64_A3XS66_2_314290
SIPKELLEAAKLDGAGEFRTYWSVVLPLMKPALATLAIVQFVFFWNMFMQPLVVLNN----DNYVITQAL
RSVQIPNTPAVMLGTTISILPLVITY---KEFDFTVEDGEFVVFLGPSGCGKSTTLRMLAGLESISSGDI
VVGGKLMNKVDAKDRDLAMVFQSYALYPHMTVYENIAFALKLKGMPKAEIDVEVLKAAKMLELDPLLNRK
PKELSGGQRQRVAMGRAMVRTPKVFLFDEPL

>A3Y2B9_A3Y2B8_1_314290
TVDSKLEEAAATLGASPLRVFLTITLPLMIPGIITGTMLSFARSLGEFATISFVSNIG---ETQTIPLAM
YTFIETPGA---------------------DIDLELPSTGITAIFGRSGAGKTSLINAISGLKQPDSGLI
SVSGTILFDLPTHKRNVGYVFQESRLFPHMKVAANLKY------GMKCVDNAHFEQIVSLLSLGSLLDRY
PARLSGGEKQRVAIGRALLSKPSILLMDEPL

>A3XWS1_A3XWS0_1_314290
-LDDTYLEAAKDLGANKLQTLLKVVLPLTMPGIIGGCLLVLLPALGMFYISDLLGGA----KNLLIGNVI
KSQVLNARD--GAATSIAL-----------NLDLNVNHGEFLTILGPSGCGKTTVLRMIAGFETADSGEI
LLAGQNVTQVPAEQRHVNTVFQSYALFPHMTVFDNVAFGLRMQKVPSSEIEPRVMDALKMVRLEQMAQRK
PHQLSGGQQQRIAIARAVVNKPKVLLLDES-

>A3XX89_A3XX88_1_314290
SIPDELIKAAKLDGAGFFTIFFKILLPISTPIIMVTVIWQFTAIWNDFLFGVVYS--G---SETQPITVA
LNNLVNTSTVDMAAAIIAALPTLLVYVFAKGIDISIDSGEFLILVGPSGCGKSTLMNTIAGLENISSGEI
VIDGIDVAQVEPKDRDIAMVFQSYALYPNMTVRGNIAFGLKIRKMPQQEIDAEVNRVAEMLQIEQLLDRK
PSQLSGGQRQRVAMGRALARRPKLYLFDEPL

>A3XRQ7_A3XRQ6_1_314290
TIPDELLEAAQLDNAGPFRFFVDILLPLSKTMIAAIFIIMFVVGWNQYLWPIMMTTDGYMGI------KQ
VLNNINETSYAFAMVILAMLPPVLVVVVFKGVSLDIDEGEFLVLVGPSGCGKSSILRSIAGLESISGGEI
HLSGRRVDNEKPAQRDIAMVFQNYALYPHMSVYKNLAYGLKNRGVSQHLIEEKIEKVAKTLKIEEYLDRK
PAKLSGGQRQRVAMGRAIVRDPQLFLFDEPL

>A3XXM9_A3XXN5_6_314290
AIPTSLDEAAKIDGAGHMTIFLEIILPLAKPILVFVGLVSFTAPWMDFILPTLILRSE--KMTLAIGIFS
WISSNSAENTLFAAGSLLVAVPITLLFV-HGIDLDIHEGEFMVFVGPSGCAKSTTLRMIAGLEDISAGEV
RIGDRVVNDLAPKERGIAMVFQNYALYPHKTVFDNMAFGLKMQKRPKEEIKQRVEDAAEKLEITDLLYRK
PKEMSGGQRQRVAVGRAIVRKPDVFLFDEPL

>I5CHX6_I5CHX5_1_1171375
----TLLEAAYDLGAKPWTAFTRITLPLSKNGIIAGSLLVFIPAVGEYVIPELLGG-A---DTLMIGRVM
WDEFFNDMDMASAVTVAMVLLLLVPMAVFDNVNLSIAKNELFALLGSSGCGKSTLLRMLAGLETATSGKI
FVDGEDLATLPPYRRPVNMMFQSYALFPHMTVESNVAFGLKQEGTPKNEIRERVADALNLVQMTKYAKRK
PHQLSGGQQQRVALARSLVKRPKLLLLDEPM

>I5D2V7_I5D2V5_2_1171375
-LKREWREACDCLGGTAYQYWRHVALPVLWPSVLGATLLLFANSFGAVATAYALTGSL--NIVTILLYAQ
IRGDVLHNQNLGYALALGMIL--------HHFDMKIERGEFITFLGPSGCGKTTVLRMIAGFESPTRGTI
RLDGRDVTHLRTRQRKVGMVFQSYALFPNMTVADNIGFGLKIAHRPQSEIKKRVDEMLQLIKLPHLGERY
PWQLSGGQQQRVALARALAGKPQVLLLDEPL

>I5CKU9_I5CKV2_3_1171375
SLNSEQIEAARMEGAKGWSMLWHVVLPQLRPVTFMAIVVTIIGALRSFDLISVMTGGP---FESSTVLAY
YMYDQAIKYGYSASIAVVLFAIMLVYIV-RNVDLEIGENEFCVFLGPSGCGKSTLLRMIAGLEDVTDGDL
SIGGRIVNEVPAAERGVAMVFQSYALFPHMSVYENMAFGLKLAKKPKAEIDSKVKEAARILQLEALLDRK
PRALSGGQRQRVAIGRAIVREPGVFLFDEPL

>I5D4E2_I5D4E3_1_1171375
SFDTALEDAALICGASPLEVKLRVTLPAIRLGIFAAAIFSFLASWDEVVVSIFMASP----LQTL-PVRI
WATLRQDLT-PVVAAASSLLVGLTAVLMLDQVSLDVRKGEFMTFLGPSGSGKSTTLYIVAGFQEPSEGRV
LLDGKPLLSVAPNKRNIGMVFQRYTLFPHLTVGENIAFPLRVRRLPDAEVKAKVEQMLKLVHLSECRDRM
PAQLSGGQQQRVAIARALAYDPPVLLMDEPL

>I5CRX6_I5CRX5_1_1171375
-----VEWAGLSLGGSPLRVFRRVVLPQIMPGVLSGSIIVFALSASAFATPALIG------GRRLKVVAT
AAYDEFLGTPLGASIAVLLLIANVA----EHIDLSVERGEFLSLLGPSGCGKTTTLQMIAGFVTPSAGRI
TLGGRDITHERPEKRGMGVVFQSYALFPHMTVAGNVGFGLEMRNMKRDERAVRVAEALDLVRLKGLDARY
PKELSGGQRQRVAIARALAMRPELLLLDEPM

>I5CM04_I5CM03_1_1171375
----TLLEAAYDLGAKPWRAFWQITLPLSKNGIIAGCLLVFIPAVGEYVIPELLG--G---ANTLMIGRV
MWNEFFDNAPMASAVTCAMVLLLLVPMAFKGVNLSVRKGELFALLGSSGCGKSTLLRMLAGLETVTSGKI
LIDGEDLAQMPPYRRPVNMMFQSYALFPHMTVEANVAFGLKQEGVPKAELKERVQSALELVQMARFAKRK
PHQLSGGQQQRVALARSLVKRPKLLLLDEPM

>I5CY50_I5CY48_2_1171375
-VPKEAEEAARLETPRWSKILWHLQRPYLLPGLTAILILRSADMLKMFDAVFTMTRGP--GTATEFISVY
IQRVGFR-LMASAQAILLLILTIVLSRLYKGVDIDVKEHEFLVFVGPSGCGKSTLLRSIAGLERIDSGRV
VIEGEDVTELEPSERGVAMVFQSYALYPHMSVYENIAFGLRMIKLPEAQIKERVHRAADILQIGQLLERR
PRALSGGQRQRVAIGRSIVREPKVFLFDEPL

>I5CI24_I5CI22_2_1171375
EIPREYEEAALVDGYTRMQAFIKVVLPQAITGIAATAIFCLIFAWNEYAFALLLTSGA--QTMPPFIPFI
IGEGGQDWPAVAAATTLFVLPILVFTVVLHDTNLTVGNGRFVVLLGPSGCGKTTTLRMIAGLELPTSGQI
LIDGEDVTALRARQRDIAFVFQMFALYPHMTVRNNIAFPLKNEGISRREIATRVDTAARMLRIEHLMDRK
TGGLSGGDRQRVALGRAIVRHPKAFLMDEPL

>I5CI16_I5CI15_1_1171375
SIGPEFEEAAYVMGASPRRALVDVVLPLMRPGILAGMLFAFIISFNEFTVTFFLYGI----DTMTLPVWL
YSRTVSSLDPTVFSFAVFVVAIDFALIWLDNVDLAIPEGKLVCFLGPSGCGKTTLLRMIAGLEQPTSGAV
MFAGRDITHLSANRRDFGMVFQSLALFPHMTVAENIAYPLKLRKTGKSEQARRVAELLELIQLPHMAGRA
VTQLSGGQRQRVAIARAIATSPKLLLLDEPL

>I5CNM0_I5CNL9_1_1171375
-LDMRLIEAARSLGANGWMVAFRVILPLAWPGIAAGTILCFLLTLNEFGILLVLGSA----LITLPVAIY
SSATVDLDLPTAAAGAVVML---------DDLSLTIERGELLTVLGRSGCGKTTLLRFIAGFIEALAGTL
TVAGRDLTHVPPHKRNLGLLFQSYALFPHLSVFENVAFGLRARRISTKEIARRVADALKLVQLGD-SGHV
MAQLSGGMQQRVALARALVIEPDVLLLDEPL

>I5CN46_I5CN45_1_1171375
AIPDAFYQAAEIDGASRFAVFRYIQLPKMRGVLMIAVLLRFMDSFMIYTEPFVLTGGP---GDSTTFLSQ
YLTQKAVGQAFSLIYFLIILLLCFILYNWQPMSMVWEDGGAYALLGPSGCGKSTLLNIVSGLLTPSEGKV
LFNGRDVTVQGARERNIAQVFQFPVIYDTMTVFDNLAFPLRNRGLPAAEVRTRVHEVADILDMARELPRK
-SNLSADAKQKISLGRGLVRKDAAILFDEPL

>I5CGL2_I5CGL5_3_1171375
SFDQSLLRAASGLGARPWVAFRRVTLPLIAPAVATGSVFAFATSFDEVIVILFIGGP----DQTTVPRQM
WSGIRDSIDPSILAVATMLIVFAVLL---DDLNLDVRKGEFLSLLGPSGSGKTTTLMMLAGFETPTQGEI
RLDGRRLDDKPPHQRDIGMVFQNYALFPHLTIAENVAFPLSVRRVSRAEQKTRVKRALEMIELPHLANRR
PSQLSGGQQQRVALARALVFEPSVVLMDEPL

>I5D2J8_I5D2K1_3_1171375
SVPGDIYEAARIDGANAWQQFRQLTLPLLRPFVNMAILLNVIYVFNSFPIIWVMTQGP---DNGTHILVT
YLYELGFRLAVSLVMLIMLFVFSVLY---HGIDLHIDDGEFVVLVGPSGCGKSTLMRMVAGLEEISGGDL
MIGGTRANGLPPQQRNISMVFQSYALYPHLSVYDNIAFGPRIRKEASTSFKPRIEAAAKMLNLSGYLDRL
PRALSGGQRQRVAMGRAVVREPSLFLFDEPL

>I5CSC2_I5CSC1_1_1171375
QIDNEFEAVSASLKVPFYKTFWRVTVPVCLPSILQIARYLFVNGMTTVSAVAFLYSP----DTQPASVAI
LNLDDAGQIGPAAAMATLVLVTAAFACLLNDIHLGVKKGEMLCFLGPSGCGKTTLLRIIAGLETQSAGRI
MQDGRDISRLPPQLRDYGIVFQSYALFPNLTIFDNVAYGLVNRKMKRAAI---AERVHELLALVGLPDSH
-NQLSGGQQQRIALARALATSPGLLLLDEPL

>I5CTZ4_I5CTZ6_2_1171375
SINPEVVEAARMEGAKGWRLLWHVILPQLRPATFMAVVLTVIGALRSFDLIAVMSGGP---FDSSTVLAY
YMYDQAIKYGYSAAIAVVLFAIMLVY---RDLNLDIGAHEFCVFLGPSGCGKSTLLRIVAGLEDQTDGDV
TIGGRSMNGVPAAERGVAMVFQSYALFPHMSVYENMAFGLKLAKTPKAEVDRKVREAARVLQ----LDTL
LRELSGGQRQRVAIGRAIVREPGVFLFDEPL

>I5CYI6_I5CYI7_1_1171375
SVPAELVKAARIDGAGFFMIFTKIMMPISLPIFMVCLIWQFTQIWNDFLFGIVFS--G---VDSMPITVA
LNNLVNTSTVDMAGAIIAALPTLLVYVIAKGVNIDIEDGQFLILVGGSGCGKSTLLNMIAGLETVTKGDI
QIGGKTVNNLSPKDRDIAMVFQSYALYPSMTVRENISFGLNIRKVAKSEQDQIVARVSKLLQIEHLLDRK
PGQLSGGQRQRVAMGRALARDPAMFLFDEPL

>I5CMD4_I5CMD2_2_1171375
EFEREQEEAAACLGASRWLTFRRVVFPSVFPALLTGFALAFARALGEYGSVIFIAGNPMEITSLLIITKL
EQYDYAGATALAVVMLVVSFLMLLLINT-DNVSLDFPPGELVALLGPSGCGKTTLLRVIAGLEYADAGQV
VLQGQDVAEVGARERNVGFVFQHYALFRHMTVFENVAFGLRKERPSEAVI---REKVHELLKLVQ-LDWL
ASELSGGQRQRIALARALAVEPKVLLLDEPF

>I5CT76_I5CT78_2_1171375
-IDRSLLEAARDGGASGRQVIRDVVLPLSKTGIVIGSIFVVTIVMGDFLTVGVMG-------GQQIASVG
KIIQVQTGYPAAAANAIILLA--------DAIDLRIPGGAYCCLLGPSGCGKTSTLRMIAGHESVSEGDV
LIGGRNVTHEQPAARGTAMVFQSYALFPHLSALDNVAFSLKMRGVAKEARRKRAGELLELVAMSAYANRR
PAQLSGGQQQRVALARALLNEPRCLLLDEPL

>I5CPG2_I5CPG3_1_1171375
--DPTLASAAATLGANPWQQFRQIYLPLLVPGLTMAACLSFVQAFSVFPSAVLLGAPG---PTRVMSIAA
ESYDYSLASAIAIVM--------------QGLDLSIRRGEFIALLGPSGCGKSTALNCIAGLQPLSGGGI
WLDDKRIDVLPPEKRGFGMVFQNYALFPHMSVLDNVGFGLKMRGIAKAETVKRAREALQLVQLVGHEK--
-GQLSGGQQQRVAIARAIVIEPPLILMDEPL

>I5D1L6_I5D1L2_4_1171375
SLDQEQKEAAKIDGAGPFAMFFFITLPHLRRAIAVVVMMETIFLLSIFAEIYTTTGGP---GNATTNLSY
LIYALGLQQLASAGGILAVVLANIVSFFLRNINLDIQDGEFVVFVGPSGCGKSTLMRMIAGLEDISGGDL
NIDGTRMNDVPPAKRGIAMVFQSYALYPHMTLYDNMAFG----LKLAGTKKPEIDAAVRNAAKILHIDHL
LKQLSGGQRQRVAIGRAITRKPKVFLFDEPL

>I5CCN9_I5CCP1_12_1171375
SINPEVIEAGRLEGARGWNLLWHVVLPQLRPATFMAITLTVIGALRSFDLISVMTAGP---FDSSTVLAY
YMYDQAIKYGYSASIAVVLFLIMLVF---RDVNLEIGHDEFCVFLGPSGCGKSTLLRIIAGLEDPSEGEI
SIGGRAVNSVPPAKRGVAMVFQSYALFPHMTVAENMSFGLKLAKVSASEVDRKVEEAARILQLQSLLDRK
PAALSGGQRQRVAIGRAIVREPGVFLFDEPL

>I5CDN8_I5CDN7_1_1171375
-LDPQTENAALSLMASPATTMRRIVLPQLVPGILSGSLMVFGLSASAFAIPGLLGGR----LKVAATAVY
DQFLSSMNWPLGATIAVLLLVA--------GINLAVEKGEFVSLLGPSGCGKTTTLQMIAGFIETTRGRI
TLDGRDITHMKPNRRGLGIVFQSYALFPHMSVAQNVSFGLEMRGIDKGERADRVREALALVRLDALAHRF
-RELSGGQRQRVAIARAIVIAPPVLLLDEPM

>I5CYG0_I5CYG1_1_1171375
TLPDELIEAARIDGAGPLRFFWDVVLPLSKTNLAALFVITFIYGWNQYLWPILITSQS---LTTAVVGIK
SMIASGDTALVMAATLLAMLPPLVVVLAMHGINADVEDGEFVVMVGPSGCGKSTLLRMVAGLEAITEGEI
AIDGKVVNNLEPKDRNIAMVFQNYALYPHMTVAENMGYALKIAGLTKSKIESRVLTAAKILELEPLLSRK
PRELSGGQRQRVAMGRAIVREPAVFLFDEPL

>I5CTA1_I5CTA0_1_1171375
-FPDELVKAAMIDGARFFRIFFRILLPNSVPIITVTVIWQFTNIWNDFLFGASFT--G---SSAPITVAL
NNIVNTSTGVNMATAMIAALPTLLVYVIGKEINIDVEDGDFLVLVGPSGCGKSTLLSLIAGLDTLSGGEI
RIGNDKVNDLHPSERDIAMVFQSYALYPNMSVGQNISFGLEMRKVSKPEREKAVKDAARLLQIEHLLDRR
PGQLSGGQRQRVAMGRALVRHPKIFLFDEPL

>I5CAT3_I5CAT4_1_1171375
-IPLELFKAARIDGGGFWRIFFQLMLPMSLPIIVVAMILQVTNIWNDYLLGLVFA--G---TRNLPMTVQ
LNNIINTTTVNMAATILTSVVPLAVYFISDALDLDVRAGEFVVLLGPSGCGKSTLLHSIAGLIDVTQGSI
EIGGEDMTWADPKDRRIALVFQSYALYPTMSVERNLSFALRINGTPKAEIERRVARASDMLQLGPLLKRK
PSQLSGGQRQRVAIGRAIVREADVFLFDEPL

>I5D088_I5D085_3_1171375
--NYNLVRASLSLGANPVKTFFSITLPVIAPGVISGALFAFATSFDEVVVTLFLAGA----DQTTLPRQM
FTGIRENISPTIAALATILIVFSTCLLLAKQLDLDIYQGEFLTLLGPSGSGKTTCLMMLAGFEFPTGGEI
WLDGQLLNNVPPHKRNIGMVFQNYALFPHLTVEQNVAYPLTVRKLSADERAHKVNNALKMVRMEGFAKRY
PAQLSGGQQQRIALARALVFEPKLVLMDEPL

>C6LLM0_C6LLK6_14_478749
-IPLEIEEAAMIDGCTPFQTFWKVTFPLLGPCTGSMVILNGLNIWNDYLMPYLVLPSK--AKTITVEIAA
FVGQYTARWIVFAGTVISIVPALCIFCAFKDFNLEIEDKEFIIFVGPSGCGKSTTLRMIAGLEEISEGTL
KIGDRVVNDVEPKDRDIAMVFQNYALYPHMTVYDNMAFG----LKLRKVPKDQIDKMVREAAKILDLDKL
LKALSGGQRQRVAMGRAIVRDPKVFLMDEPL

>C6LAI0_C6LAI1_1_478749
----NMEEAAQVMGAKPFYTMRKVILPVIMPVVLSVIVLNFNSLLSEYDLSVFLY--PLKPLGIVIKSAT
DETATTDAQAMAFVYTVILMIISTIALWLKNLDLEIKEGEFFTFLGPSGCGKTTSLRALVGFLAPSRGRV
IVNGRDVTNLPVEKRNIGMVFQSYALFPTMTVYENIAFGMKVKKMTKTEIDRKVHEIAAKIKITD---EQ
LADLSGGQQQRVALARAIVLEPKILCLDEPL

>C6LIA2_C6LIA1_1_478749
-LDESLLEAARDLGANEREAFLKVTLPLSVPGIVSGIAMVFLPAMTNYVVLDMLY------NSTYIMGSL
IGSYFAAYNGGSMIALILLAIICLFT-L-EDFNLEVKRGEFVTFLGPSGCGKTTTLRMIAGFDIPSEGEI
LLNGKPITDLPPHKRPINTVFQRYALFPHMNIFDNIAFGLKQKKMPKGVIEKKVKKVLELVDLEGFENRS
VSTLSGGQQQRVAIARAVVNEPEILLLDEPL

>C6LJ88_C6LJ89_1_478749
SVNEQYYNAAKVDGTPRWRIFIKITVPMISPTLFYLVITGFIGAFKAYSDAVALFGTD---LNAAGMNTI
VGYVYDMLYASAAAIILFVIVLTI-----SDMSVEIPDGKLIGLLGPSGCGKSTALNLLCGLLKPTDGRI
FFGEEDVTNLPAEKRGVGMVFQNYALYPHLTVRQNIVFPLEKEKLSKEEMQRRAMEVAKLVQIDELMERK
PGELSGGQQQRVAIARALVKMPRILLMDEPL

>G8Q919_G8Q918_1_1114970
--GSEVEEAARMLGATPRRAIVDVVVPLMKSGILAGMLLAFIVSFNEFTVTYFLY------TIDVMTVPI
WMYSRTVSSPTVFSFAVLIVLIDFVLIWATDVNLHLPEGKLVCFLGPSGCGKTTLLRMIAGLESLSGGEI
RLDGQDIGHTPAHLRNFGMVFQSLALFPHMTVGENIAYPLKLRGVGKAEQQARVVELLELIQLQAMIDRP
VAKLSGGQRQRVAIARAIAARPKILLLDEPL

>G8PZP2_G8PZP1_1_1114970
-IPRDILEAARLDGATLWQEMVRVLLPIAKGGLASTVLLSLILCWNEAFWSLNLTSSA---APLTALIAS
YSSPEGLFWKLSAVSTLACAPILIFG---KGIDLEVNDREFVVFVGPSGCGKSTLLRLIAGLEEVSDGTI
ELDGRDITEVSPAKRDLAMVFQTYALYPHMSVRKNMSFALDLAGVPKAEVEKKVNEAARILELGPMLERK
PKQLSGGQRQRVAIGRAIVRNPKIFLFDEPL

>G8QAH1_G8QAH0_1_1114970
----RPLEVAATLRAGPWDTFFSVILPLARPGFITAAILGFAHTVGEFGVVLMIGGNP---EKTRVVSVQ
IYDHVEALELAAAMLVFSFLV----------LDVQLPGRGVTALYGPSGSGKTTCLRCIAGLERPARGFI
EVNGQVWQDVPPHKRSVGYVFQEASLFAHLSVRANLAFGL--KRIAPAQRRVDMDQATELLGIGHLLDRQ
PHNLSGGERQRVGIARALLTSPQLLLMDEPL

>G8PWC8_G8PWC9_1_1114970
SIPDALVKAARLDGAGFFTIFRRIILPMSTPIIMVCLIWQFTQIWNDFLFGVVFS--G---DSQPITVAL
NNLVNTSTGVDMAAAMIAGLPTLLVYVVAKNIELSIKDGEFLILVGPSGCGKSTLMNCIAGLETITGGAI
MIGDQDVSGMSPKDRDIAMVFQSYALYPTMSVRENIEFGLKIRKMKQSDIDEEVTRVAKLLQIEHLLNRK
PGQLSGGQQQRVAMGRALARRPKIYLFDEPL

>G8QB52_G8QB53_1_1114970
-LPPSLLQASADLGARPHQTFMQVILPLSIPGIAAGSIFTFSLTLGDFIVPQLVG-P-----GYFVGSMV
YAQQGAIGNPMAAAFTL------------DRVCIDIQDGEFFSMLGPSGSGKTTCLRLIAGFEQPSAGSI
RIHGEEATGLAPYQRDVNTVFQDYALFPHMNVRDNVAYGLKVKGVAKAERIKRADEALEMVALGGYGERK
PVQLSGGQRQRVALARALVNRPRVLLLDEPL

>G8PZ87_G8PZ88_1_1114970
-----EEEAARLLGANGWQMFWHVTVPNIKWGLIYGVVLCTARAMGEFGAVSVVSGHRG-VTNTLPLHVE
ILYNEYNHV-AAFAVASLLLILALFILL-DEISLDIQSGELVALLGPSGCGKTTLLRIIAGLETPDQGSI
VFHGEDVSGHDVRDRNVGFVFQHYALFRHMTVFDNVAFGLRKPKNQRPNESQIATKVHELLNMVQ-LDWL
AEQLSGGQRQRIALARALAVEPKVLLLDEPF

>G8Q4Q9_G8Q4R0_1_1114970
--DSSLLEAASDLGSSTFNSFWKITVPLSKNGIVAGCMLVFIPVVGEFVIPELLGGP----ETLMIGKVL
WQEFFNNRDWPVASALAVVMLAILIVPIIDDVSLEIKKGEIFALLGGSGSGKSTLLRMLAGFERPTEGRI
FLDGVDITDMPPYERPINMMFQSYALFPHMTVAQNIAFGLQQDKIPKAEVDARVAEMLKLVQMSQYAKRK
PHQLSGGQRQRVALARSLAKRPKLLLLDEPM

>G8PXJ8_G8PXJ7_1_1114970
--DQSIEDAAVICGASRLQAVFKVTFPAIRPGMVAGALFAFLVSWDEVVLSVMMASP----LQTLPVKTT
LRQDLT---PVIAVASTLLIGLSILVMVIDDISLEIQDGEFLTFLGSSGSGKSTTLSMLAGFETPSSGEI
LVGGKSLVNVPPHKRDIGMVFQRYSLFPHLSVRDNIAFPLAIRKLASAERERRVDAMLKLVQLGEFAHRR
PSQLSGGQQQRVAIARALVYEPRILLMDEPL

>G8Q688_G8Q687_1_1114970
AIPDVYYQAARIDRASNWAVFRHIQLPKMKSVLLIAVMLRFMDSFMIYTEPFVLTGGP---GNATTFLSQ
TLTQMAIGQGPAAAFSLVYFLIILLVSWL------WEQGGAYALLGPSGCGKSTLLNIISGLLSPSEGQV
MFDSKVVNDLTPERRNIAQVFQFPVVYDTMTVFDNLAFPLRNQGMAEARVHTKVQEIAEVLDLQNLLDKK
ARNLTADEKQKVSMGRGLVRDDSAILFDEPL

>G8PWE0_G8PWD9_1_1114970
QLPHELEEAAIMDGASPWVTLTRVLLPLLWPALVTTGLLAFIAAWNEFLFALTFTLT-----DSQRTVPV
AIALISGGSLLMAASVLVTVPLVILVLVFRDVSLEISAGEFVVFVGPSGCGKSTLLRLIAGLDSICDGDL
LIDGRRVNDLEPRERGVGMVFQSYALYPHMSVYDNISFGL---KLAKTEKTSLRERVLKTAQILQ-LDKL
LRELSGGQRQRVAMGRAMAREPDILLFDEPL

>G8Q4J4_G8Q4J5_1_1114970
---RDLMDAAQLLGASTFQAAFLVVLPNLRKGLMVALLLSFSFLFGEFVFANILV--G---TRYETLQVY
LNNMRNSSGHFTSALVISYFLFVLVLTWASDINCEIRKGEFVTLLGPSGCGKSTLLRCIAGLTAVDAGQI
ILDGQDIVPLSPQKRGIGMVFQSYALFPNMTVEQNVAFGLRMQKVDAADSRQRVLEILRLVELHDFAARY
PHQLSGGQCQRVALARSLVTRPRLLLLDEPL

>G8PXT8_G8PXT7_1_1114970
-LDPAAEQAALSLGASQFTVIRKVVLPQIMPGVLSGTLIVFGLAASSFAIPGLLGGR----LKMVATLIY
DQYLSELNWPMGAAIAVALLLLNLLIML---TNLSVEKGEFVSLLGPSGCGKTTTLQMIAGFVEVSSGRI
LLDGRDITHAKPASRGLGVVFQSYALFPHMTVQDNVAFGLRMRKVDNTELQRRVGRVLKLVRLDRHADRY
-RELSGGQRQRVALARALVIEPPVLLLDEPL

>G8Q0A7_G8Q0B0_3_1114970
--NHNLVRAAASLGASPLTAFRRVTLPLIAPGVISGALFAFATSFDEVVVTLFLAGPQA-TLPRQMFSGI
RENLSPTIAAATLLIAFSVILLLT-----KDLNLDIRKGEFLTLLGPSGSGKTTSLMMLAGFETPTAGEI
LLAGRSINNVPPHKRDIGMVFQNYALFPHMTVAENLAFPLTVRGLNKSDVSDRVKRVLSMVQLDSFAQRY
PAQLSGGQQQRVALARALVFEPQLVLMDEPL

>B1ZAI7_B1ZAI9_2_441620
AVDRRLEQAAATLGAPPPLVFLSVTLPLSLPGILAGAVLAFAKAMGEFGATITFVSNG---ETQTLPSAI
Y---------------------------------------LTALFGRSGSGKTTVIDLIAGLSHPQRGRI
VIDGTVLLDLPVHRRRIGCVFQEARLMPHLSVRQNLRFGR---FFSRGTDGPSLDAVADLLGIRPLLERR
PAGLSGGERQRVAIGRALLARPRLLLMDEPL

>B1ZK70_B1ZK68_2_441620
-IPSTLPDAARMLGRGRFATLLAVQLPLAWPAVLSGALLAFVDIAKELPVTLLLR--P---LNVETLSTH
LYGEAARGTAAAALLIV------------EDVSLSLPPGEILAVLGRSGCGKSTLLRLIAGLDAPDAGEI
RIDDRRVAGEPPETRGVGLMFQDYALFPHLTVLANVRFG-----LRHLSSGAARAVALERLAEVGLA-DR
AGTLSGGEAQRVALARALAPRPRVLLLDEPF

>B1ZIW6_B1ZIW7_1_441620
-LDPSLTEAAADLGASRARAFFTITLPLSLPGLAAGALLCFIPMVGEFIIPDLLGGS----DTLMLGRVL
WSEFFSNRDWPLASAVAVLLLILVVGP--DAVSLDLAGGEFFCLLGPSGCGKSTLLRMVAGFETPDSGTI
RLGDTDLTALPPHRRPVNMMFQSYALFPHMSVAANLVYGLKGLGLSRAQSAERVKALLRLVRLEGFEARR
PDKLSGGQRQRVALARALAREPRLLLLDEPL

>Q39P50_Q39P51_1_269483
SIGPDFEEAACLMGASPRRALVDVVLPLMRPGILAGMLFAFIVSFNEFTVTFFLYSI----DTMTLPVWL
YSRTVSSLDPTVFCFAVFTVAIDFALIWMDHVDLSVPDGKLVCFLGPSGCGKTTLMRIIAGLETPTSGTL
TFAGRDLTRVPANQRDFGMVFQSLALFPHMTVAQNIAYPLRLRKTDKAAQARRVAELLELIQLPHMADRL
VTQLSGGQRQRVAIARAIASSPRLLLLDEPL

>Q39BS6_Q39BS7_1_269483
QIDSEFEAVSASLKVPFYKTFLRVTVPVCLPAILLIARYLFVNGMTTVSAVAFLYSP----DTQPASVAI
LNLDDAGQMGPAAAMATLVLATSSFA---TDINLSVMKGEMICFLGPSGCGKTTLLRIIAGLETQNAGHI
MQDGRDISRLPPQLRDYGIVFQSYALFPNLTVYDNVAYGLVNRKMKRDAIHERVHTLLALVGLPD---SH
-GQLSGGQQQRIALARALATSPGLLLLDEPL

>Q39GT1_Q39GS9_2_269483
--EREQEEAAACLGASRWLTFRRVVLPAVLPALLTGFALAFARALGEYGSVIFIAGNPMEITSLLIITKL
EQYDYAGATALAVVMLVVSFLMLLLINT-DNVSLDFPPGELVALLGPSGCGKTTLLRVIAGLEHADAGQV
VLQGLDVASVGARDRQVGFVFQHYALFRHMTVFENVAFGLRRERPSESAIRDKVHELLKLVQLDWLAQRY
-SELSGGQRQRIALARALAVEPKVLLLDEPF

>Q39AP5_Q39AP6_1_269483
-LDLRLIEAARSLGASGWMLARRVVLPIAWPGIAAGTVLCFLLTLNEFGILLVLGSA----LVTLPVAIY
SSATVDLDLPTASAGAVVML---------EDLSLSIGAGEFLTVLGKSGCGKTTLLRFIAGFVKALTGTL
TVAGRDLTYAPPHKRNLGLLFQNYALFPHLTVFENVAFGLRARGMASSEVTRRVADALKLVQLGDAGHHL
-AQLSGGMQQRVALARALVIEPDVLLLDEPL

>Q39FX4_Q39FX3_1_269483
---LRLLEAAYDLGAKPWKAFVQITLPLSKNGIIAGCLLVFIPAVGEYVIPELLG--G--ANTLMIGRVM
WNEFFNNADPMASAVTCAMVLLLLVPMAMRSVNLTVRQGELFALLGSSGCGKSTLLRMLAGLETVTSGKI
LIDGEDLAQMPPYKRPVNMMFQSYALFPHMSVESNVAFGLKQEGTPKAELKERVASALELVQMSKYAKRK
PHQLSGGQQQRVALARSLVKRPKLLLLDEPM

>Q390D9_Q390D7_2_269483
RLPREIEEAAALDGYGPYAVFWHIALPVCASTLLGGIVFSFVLVWNELMIALALTSSS---ATLPVVASA
FTSLGQEVPA-------------------HPLDLEIADGEFIVLLGPSGCGKSTMLRMIAGLEAITGGEL
VIGDAVVNDLPSRERNVAMVFQNYALYPHMTVYDNIAFGLRRLKVPADEIDRRVRDVARILSLDALLDRR
PRAMSGGQQQRAAIARAMIKTPAVFLFDEPL

>Q39IP6_Q39IP5_1_269483
SVPAELVKAARIDGAGFFTIFTKILLPVSLPIFMVCLIWQFTQIWNDFLFGIVFS--G---VDSMPITVA
LNNLVNTSTAGAIIAALPTLLVYIVA---KGVDIEIEDGQFLILVGGSGCGKSTLLNMIAGLETVTSGEI
CIDGKVVNDLSPKDRDIAMVFQSYALYPSMTVRENISFGLNIRKVPKSEQQQIVDRVSQMLQIQHLLDRK
PGQLSGGQRQRVAMGRALARDPSLFLFDEPL

>Q39C75_Q39C76_1_269483
----TLLEAAYDLGAKPWVAFTRITLPLSKNGIIAGSLLVFIPAVGEYVIPELLGG-A---DTLMIGRVM
WDEFFNNMDMASAVTVAMVMLLLVPMALFDNVNLTIAKNELFALLGSSGCGKSTLLRMLAGLETATSGKI
FVDGEDLASLPPYRRPVNMMFQSYALFPHMTVESNVAFGLKQEGTPKNEIKERVADALALVQMSKYAQRK
PHQLSGGQQQRVALARSLVKRPKLLLLDEPM

>Q39KC0_Q39KB9_1_269483
TLPDELMDAARIDGAGPLRFFWDVVLPLSKTSIAALFVITFIYGWNQYLWPILITTES---LSTAVVGIK
TMIASGDAAYVMAATLLGMIPPLVVVLAMHGIDVEIADGEFIVLVGPSGCGKSTLLRMIAGLETVTDGEI
AIGERVVNTLEPKDRDIAMVFQNYALYPHMTVAQNMGYGLKIRGIERTTIDSRVAAAAKILELEPLLARR
PRELSGGQRQRVAMGRAIVREPSVFLFDEPL

>Q39NI5_Q39NI2_3_269483
-IPLELEEAAVMDGCSPLQVYWYIVLPLLRPITGTLAMFVTLSVWNDLVYPLLFLTDSKFTITVAVFRFI
GTNDIDPTK-LFPAAVMGTLPLLVLFFILKDVSLDIEDGEFMVFVGPSGCGKSTMLRMLAGLEEITSGDL
LIDGRRVNDVPAAKRGLAMVFQNYALYPHMTVFENMAFGLKLAGVDAAETRTRVGQAAEALRLSALLDRK
PKALSGGQRQRVAIGRAIVRKPGVFLFDEPL

>Q39GH4_Q39GH5_1_269483
-IDPTLARAAATLGANPWQQFRQIYLPLLVPGLTMAACLSFVQAFSVFPSAVLLGAPG---PTRVISIAA
AEAAFESYDAIAIVM--------------NGLDLEIRRGEFIALLGPSGCGKSTALNCIAGLQPLTRGGI
WLDDTRIDVLPPERRGFGMVFQNYALFPHMSVLDNVGFGLKMRGVPKQETRRRAQQALELVQLVGHEGKL
PGQLSGGQQQRVAIARAIVIEPPLVLMDEPL

>Q39LE1_Q39LE0_1_269483
----TLLEAANDLGATPWSAFWRITLPLSRNGIVAGSLLVFIPAVGEYVIPELLGGA----NTLMLGRVM
WDEFFNNMDPMASAVTVTMVLLLLVPMALDNVNLTIAKNELFALLGSSGCGKSTLLRMLAGLETATSGKI
FVDGEDLASLPPYRRPVNMMFQSYALFPHMSVESNVAFGLKQEGTPKHEIRERVADALALVQMSKYAQRK
PHQLSGGQQQRVALARSLVKRPKLLLLDEPM

>Q39DE8_Q39DF0_2_269483
EIPKDILEAGRIDGASTWQEIVYLLMPMALPGLASTALLLVILSWNEAFWSINLSSSA-----APLTVFI
ASYSSPEGLKLSAASLLAVAPILIVGWLSRNVNLDIADGEFVVFVGPSGCGKSTLMRMIAGLEDISSGDL
LIDGAKVNDVPSAKRGIAMVFQSYALYPHMTLYDNMAFG----LKLAGAKKPEIDQAVKQAAKILHIDHL
LKQLSGGQRQRVAIGRAITRKPKVFLFDEPL

>Q391E3_Q391E2_1_269483
----TLLEAAYDLGAKPWVAFTRITLPLSKNGIIAGSLLVFIPAVGEYVIPELLGG-A---DTLMIGRVM
WDEFFNNMDMASAVTVAMVMLLLVPMALFDNVNLTIAKNELFALLGSSGCGKSTLLRMLAGLETATSGKI
FVDGEDLASLPPYRRPVNMMFQSYALFPHMTVESNVAFGLKQEGTPKNEIKERVADALALVQMSKYAQRK
PHQLSGGQQQRVALARSLVKRPKLLLLDEPM

>Q393T8_Q393T5_3_269483
-FNQNLVRASLSLGANPVSTFFRVTLPVIAPGVMSGALFAFATSFDEVVVTLFLAGAQT-TLPRQMFTGI
RENISPTIAALATILIIFSTSLLLALEWLKSLDLDIHRGEFLTLLGPSGSGKTTCLMMLAGFEFPTGGEI
RLDGELLNNVPPHKRNIGMVFQNYALFPHLTVEQNVAYPLTVRKLPAGERAERVAHALKMVQMERFA---
-AQLSGGQQQRIALARALVFEPKLVLMDEPL

>Q5LPZ6_Q5LPZ4_2_246200
SLDSRVMDASRNLGASGSQTFWRIYLPLTLPGIVASTLLVFILSLGFYVTPAVLGG------GKVLMVAE
YISVQLLVTGTAAMLAALMLA--------NAVDLEIRKGEFLTLLGPSGSGKTTLLMMIAGFLDITSGDI
ALDGSSIANVPAEKRNFGMVFQGYALFPHMTVRDNIGYALSVRKRPEAEIRTRVDEMLELVQLQDFANRK
PGQLSGGQQQRVALARALCFAPPVLLLDEPL

>Q5LKJ8_Q5LKJ9_1_246200
AIDRDLMKAASNLGASPRRAFWTVFFPLTLPGLFAGSLMVFILCLGFFVTPAVLGGGV--IMVSMKIVSN
IELFVN---GAASALGVVLLVSTMVILWINDVSLEVRSGEFLTLLGPSGSGKTTLLMVLAGFTRPDCGSL
KFGDREVIRTPPHLRDVGMTFQSYALFPHMTVAGNVGYPLKLRKVPKAEIAQRVEAALETVQLGGFGERR
IDQLSGGQRQRVAVARAIVFEPRILLMDEPL

>Q5LVK3_Q5LVK4_1_246200
AVDPKLEQAAATLGASRLWVFATVTLPLILPGLIAGAILGFAKAMGEFGATITFVSNP---GQTQTVPSA
IY--------------------------------------LTVLFGRSGSGKTTVINAVAGLLRPERGRV
ALGGETLQDLPPHRRRMGYVFQDARLFPHLSVRQNLGYGR---WFAKTS---GFAQVIEMLGIGPLLDRR
PGALSGGERQRVAIGRALLANPRAILADEPL

>Q5LX32_Q5LX21_11_246200
SIPRSLIEAAAIDGAGPVRRFVDHIFPLISPTTFFLLVINAVYAFFDTFGIIHAVTQG--PANSTTILVY
KVYNDGFVGGSAAQSVILMILVIAMTVVQHHVAGQIEDGEFIVIVGPSGCGKSTLLRMVAGLETVTAGQI
SIGDRVVNQLEPADRDIAMVFQNYALYPHMSVRENMAYGLKIRKISKDEIARRVEEAADILELRPYLDRK
PRQLSGGQRQRVAMGRAIVRNPQVFLFDEPL

>Q5LLY0_Q5LLY1_1_246200
-VPSDQLLAARLLGGSNWQNFVKIILPRMKTVIIIALVLRAVECFKIFDLVYIMTKGG---VQTETISVF
LYKQTFGELVAAIGLTILIVLSVI-----RDLSIDIEEGEFVALLGPSGCGKTTTMNMIAGLEEPSEGEI
LFDGKDLSSLRIQDRNIGFVFQNYAIFTHLSVFKNLSYGLEVKKVPKPEIERRVQAMADRMSISHRLDQP
ASSLSVNEMQKLAIGRSAIVEPRIFLLDEPL

>Q5LSE6_Q5LSE5_1_246200
-VHRELYHAAEMDGASAWERFRLVTWPALGPTTVFVVTISCIRAFQVFDTIEAFWPQGGGKSAYVMMFAI
FEKGVQQNLGIGSAITVLFLVFVMFLTLIRGISLDIADGEFVSLVGPSGCGKSTLLRIIAGLEHQSAGHI
RIGGRDVSGIRAAERNLSMVFQSYALYPHLSVGDNIAVPLRRYWPGARAANVDINQAVSRAARTLEIDAL
LGQLSGGQRQRVALGRALVREPAAFLLDEPL

>Q5LMT7_Q5LMU0_3_246200
--DHSLTRAAANMGADPVTTFFKVQMPLILPGVISGALFAFVTSFDEVVVVLFVG--G---LDEQTIPRQ
MWNGIREQISVATILVVISIALLTVVELLKDLNLTMPKGEFLTMLGPSGSGKTTCLMMLAGFETATHGEI
KLDGRPINNIPPHKRGIGMVFQNYALFPHMTIAENLSFPLEVRKIGKSDREAKIKRALDMVEMGAFGGRR
PAQLSGGQQQRVALARALVFEPELVLMDEPL

>Q5LRW3_Q5LRW5_2_246200
SIKRDIEEAAMSLGATPIQTFFQITLPLMMPAVLAGGLFAFTISFDDITGTLFWK--GGETVPTQIFAML
RNSISPEINALGTVMIVMTVGLPLLGAAI-PTNLDIPEGAFVTLLGPSGCGKTTNLRMIAGLLDPTEGEI
LIGGRRVNDVPIHRRNLGIVFQNYALFPHKTVAENVAFGLKYRDGPRAAIAGKVQAALDLVQLPDVGNRY
PKELSGGQQQRIALARAIVIEPDVLLLDEPL

>Q5LVT4_Q5LVT5_1_246200
SIPDAYYQAAKIDGASNWAVFRYIQLPKMKTVLTIAILLRFMDSFNIYTEPFVMTGGP---GNSTTLLSI
DLVKIALGQGPAAAMSLIYFAITLLVSWLKEIDLDWTDGGAYALLGPSGCGKSTLLNIISGLLVPSEGRI
LFDGQDVTELPPDKRNIAQVFQFPVIYDTMTVYDNLAFPLRNRGRDEATVRERVTAIAEMLELSDLLNRK
AAHLSPDNKQKISMGRGLVRQVNVVMFDEPL

>Q5LMU5_Q5LMU4_1_246200
-MDGSLIEAAEDLGCSRAQAFWLVTIPLSRPGIIAGCFLVFIPVLGEFVIPSLLGGS----GTLMIGKVL
WEEFFSNRDWPVASAVAVVLLLILVVPIVDNLTLDIFEREFFALLGPSGCGKTTMMRMLAGFETATEGVI
ELAGQDIAPVPPNKRAVNMMFQSYALFPHLSVWDNIAFGLRRDRKSKAEIEARVEEMLRLVRLEKFAQRK
PHQISGGQRQRVALARSLAKAPKLLLLDEPL

>Q5LSD1_Q5LSD3_2_246200
QVSDDLKNAGRIDGLSEYTIFFRLVLPLVRPAMATVAVFNMIPIWNDLWFPLILA--AELTLGSQVFIGQ
FVTDWN---AVLSALSMAILPVMVLYVIFKNIDLTVDDSEFVVFVGPSGCGKSTLLRVIAGLEEATSGSI
DIGGQVVNAVPPAKRGIAMVFQSYALYPHLTVYGNMALGLKQAGHPKDEIERRIAEAARMLSLEAYLARR
PSELSGGQRQRVAIGRAIVRKPKLFLFDEPL

>Q5LT06_Q5LT05_1_246200
-----LVEAGYDLYATRFRVLRKVILPLVKPGVIAGSILVFVPSLGAYVTPRVMGGG----NQLMIGNLI
ELQFGQGRNPLGAALSITLLAIVMVALLA-GVDIDIADNEFFTLLGPSGCGKTTILRLIAGFEHPTSGSL
DMFGQSLLDLPPYKRQINTVFQSYALFPHMSVAENIGFGLEMLGKPKSEIKSTVAEMMDLVQMSHLADRQ
TSQISGGQQQRVALARALAPKPRVLLLDEPL

>E1E6X6_E1E6X7_1_548475
AIPNNLLQASSDLGASPFYTFRKVIMPLTKEGVMTGIQVTFIPSLSLFMITRLIAGNV---IN--IGTAI
EEQFLTIQNGMGSTIAIFLIVFMAFILIIDDIDIDIESGYFYTLLGPSGCGKTTILKLIAGFEYPDSGEV
IYQNKPIGNLPPNKRKVNTVFQDYALFPHLNVYDNIAFGLKLKKLSKTEIDQKVTEALKLVKLSGYEKRN
INEMSGGQKQRVAIARAIVNEPEILLLDES-

>E1E4C8_E1E4D1_3_548475
TIPKELDESAKIDGAGHMRIFLQIMLPLAKPILAVVALFNFMGPFMDFILPKILLRSE--KFTLAVGLFN
FINDKYANNTVFAAGAIMIAVIAIVFLFLKDFNLHITDKEFIVFVGPSGCGKSTTLRMVAGLESITSGDF
YIDGERMNDVEPKNRDIAMVFQNYALYPHMTVFENMAFGLKLRKVNKKEIEQKVNEAAEILGLTEYLGRK
PKALSGGQRQRVALGRAIVRDAKVFLMDEPL

>E1TDJ9_E1TDK0_1_640512
-LDPQTENAALSLMASPATTLRRIVLPQLTPGILSGSLMVFGLSASAFAIPGLLG------GRRLKVAAT
AVYDEFLGSPLGATIALLLLVANLIVMLTADVNLSVEKGEFVSLLGPSGCGKTTTLQMIAGFLETTRGRI
TLDGRDITHMKPNRRGLGVVFQSYALFPHMSVADNVGFGLEMRNVDKAERKERVREALSLVRLDQLAHRF
PRELSGGQRQRVAIARAIVIAPPVLLLDEPM

>E1TGT0_E1TGT3_3_640512
--NYNLVRASLSLGANPVKTFFRITLPVIAPGVISGALFAFATSFDEVVVTLFLAGA----DQTTLPRQM
FTGIRENISPTIAALATILIVFSTCLLLAKQLDLDIYQGEFLTLLGPSGSGKTTCLMMLAGFEFPTGGEI
WLDGTLLNTVPPHKRNIGMVFQNYALFPHLTVEQNVAYPLTVRKVSAEERAHRTNNALKMVRMESFAKRY
PAQLSGGQQQRIALARALVFEPKLVLMDEPL

>E1TFT7_E1TFT6_1_640512
TLDMRLIEAARSLGASMWMVAFKVILPLAWPGIAAGTILCFLFTLNEFGILLVLGSA----LITLPVAIY
SSATVDLDL-PTAAAGAVVMLF-------DDLSLSIRRGELLTVLGRSGCGKTTLLRFIAGFIKALSGTL
SVAGHDLTHVPPHKRNLGLLFQSYALFPHLSVFENVAFGLRARRISSKEIARRVADALKLVQLGD-AGHV
MAQLSGGMQQRVALARALVIEPDVLLLDEPL

>E1T5E7_E1T5E6_1_640512
-----LDDAARVMGASPLRRITSIVLPLLMASVSAAFLFAFLVSFDDLTIAIFVS--G---INSTLPK-Q
MWDDIQLAIAVSTTLVILIALVVAVSSWL-PTDLAVQAGEFLTLLGPSGSGKTTLLQMISGLVAPSAGRI
EIDGRDVTHVEPGKRGIGMVFQSYALFPHMSVWDNVAYGLRMRRKSRDEVRAAVDSALAMVRMTDYAKRF
PKELSGGQQQRIALARCFAYRPSVILLDEPL

>E1TIH2_E1TIH3_1_640512
AIPDAFYQAAEIDGASRFAVFRYIELPKMRGVLMIAVLLRFMDSFMIYTEPFVLTGGP---GDSTTFLSQ
YLTQKAVGQAFSLIYFLIILLLCFILYNWQPMSMVWEDGGAYALLGPSGCGKTTLLNIVSGLVKPSEGKV
LFDGRDVTALSARERNIAQVFQFPVIYDTMSVFDNLAFPLRNRKMPATEVKKRVHEVAEILDMTRELPHK
-SNLAADAKQKISLGRGLVRQDAAILFDEPL

>E1TBG7_E1TBG8_1_640512
SVPAELVKAARIDGAGFFTIFTKILLPVSLPIFMVCLIWQFTQIWNDFLFGIVFS--G---VDSMPITVA
LNNLVNTSTAGAIIAALPTLLVYIVA---KGVNIDIEDGQFLILVGGSGCGKSTLLNMIAGLETVTKGEI
QIDGKTVNNLSPKDRDIAMVFQSYALYPSMTVRENISFGLNIRKVPKSEQAQIVERVSNTLQITHLLDRK
PGQLSGGQRQRVAMGRALARDPVMFLFDEPL

>E1T865_E1T862_3_640512
EIPRDILEAGRIDGAATWQEIVYLLMPMALPGLASTALLLVILSWNEAFWSINLSSS-----AAPLTVFI
ASYSSPEGLAKLSAASLLAVAPILIVGW-RDINLDIADGEFVVFVGPSGCGKSTLMRMIAGLEDISGGDL
SIDGARMNEVPPAKRGIAMVFQSYALYPHMTLYDNMAFG----LKLAGTKKPEIDAAVRNAAKILHIDHL
LKQLSGGQRQRVAIGRAITRKPKVFLFDEPL

>E1TJE6_E1TJE8_2_640512
RLPREVEEAATLDGYGPYGVFWRIALPISATTLMGGIVFSFVLVWNELMIALALTSSS---ATLPVVASA
FTSLGQEVPA-------------------HPLDMEIRDSEFVVLLGPSGCGKSTMLRMIAGLEAITGGEL
AIGDTVVNDLPARERNVAMVFQNYALYPHMTVYDNVAFGLRRLKVPAAEIDRRVREVAAMLNLDALLDRK
PRAMSGGQQQRAAIARAMIKTPEVFLFDEPL

>E1TA67_E1TA68_1_640512
TLPDELMEAARIDGAGPMRFFWDVVLPLSKTNMAALFVITFIYGWNQYLWPILITSQS---LTTAVVGIK
SMIASGDTALVMAATLLAMLPPLAVVLTMHGIDVDVNDGEFVVMVGPSGCGKSTLLRMVAGLERISEGSI
SIAGKVVNELEPKDRNIAMVFQNYALYPHMSVAENMGYALKIAGVDRAQIAQRVNAAAQILELQALL---
-RELSGGQRQRVAMGRAIVREPAVFLFDEPL

>E1TII9_E1TIJ2_3_640512
SVPGDIYEAARIDGASAWQQFRKLTLPLLRPFINMAILLNVIYVFNSFPIIWVMTQGP---DNSTHILVT
YLYELGFRLGEAAAVSLIMLVMLFAFSMAHGIDLHIDDGEFVVLVGPSGCGKSTLMRMVAGLEEISGGDL
LIGNTRANHLPPQQRNISMVFQSYALYPHLSVYENIAFGPRIRKEAPASFKPRIEAAAKMLNLGGYLDRL
PRALSGGQRQRVAMGRAVVREPSLFLFDEPL

>E1TJI2_E1TJI5_3_640512
SFDQSLLRAASGLGAKPWTAFRRVTLPLITPAVATGSVFAFATSFDEVIVILFIGGP----DQKTVPRQM
WSGIRDSIDPSILAVATMLIVFAVLL---DDLNLDVRKGEFLSLLGPSGSGKTTTLMMLAGFESPTQGEI
RLDGKRLDDKPPHQRDIGMVFQNYALFPHLTIAENVAFPLSVRRVSRAEQKVRVKRALDMIELPHLANRR
PAQLSGGQQQRVALARALVFEPSVVLMDEPL

>E1TIM7_E1TIM8_1_640512
---PALEFATTIMGAKRMTVFLKVVLPQLRPSIFAGALFAFLVSFDEVVIAWFLTSP-----TTTTLPVK
MYSSIQWDIAVSALLT----VLSLVFCSVHTTDFTVREGEFLSLLGPSGSGKSTILNIIAGAIAPTHGRI
LLNGKDVSTVPPRERGLGMVFQNYALLPHLNVFDNVAFPLRIRGLGKDEIAQRVRNALERVGLIGYEQRK
PREMSGGQQQRVGIARCIVYSPSVILMDEPL

>E1T9X8_E1T9X9_1_640512
-MDMTLLEAAYDLGAKPWKAFWQITLPLSKNGIIAGCLLVFIPAVGEYVIPELLG--G---ANTLMIGRV
MWNEFFDNAPMASAVTCAMVLLLLVPMAFKGVNLSVQKGELFALLGSSGCGKSTLLRMLAGLETVTSGKI
LIDGEDLAQLPPYRRPVNMMFQSYALFPHMTVESNVAFGLKQEGVPKAELKERVQTALELVQMGRFAKRK
PHQLSGGQQQRVALARSLVKRPKLLLLDEPM

>E1TF84_E1TF85_1_640512
---PQVEWAGRSLGGSPFAVFRRVVLPQIMPGVLSGAIIVFALSASAFATPALIG------GRRLKVVAT
AAYDEFLGTPLGASIAVLLLIANVA----EQLDLDVERGELLALLGPSGCGKTTTLQMVAGFVSPTTGRI
LLDGRDITNERPEKRGIGVVFQSYALFPHMTVAGNVGFGLEMRKVRRQEREERVTQALALVRLSGLGHRY
PKELSGGQRQRVAIARAIAMEPELLLLDEPM

>E1T6N4_E1T6N6_2_640512
EFEREQEEAAACLGASRWLTFRRVVLPAVFPALLTGFALAFARALGEYGSVIFIAGNPMEITSLLIITKL
EQYDYAGATALAVVMLVVSFLMLLFINT-DNVSLDFPPGELVALLGPSGCGKTTLLRVIAGLEYADGGQV
VLQGQDVATVGAREREVGFVFQHYALFRHMTVFENVAFGLRKERPSEAVI---REKVHELLKLVQ-LDWL
ASELSGGQRQRIALARALAVEPKVLLLDEPF

>E1TE39_E1TE36_3_640512
SLNAEQIEAARMEGARGWSMLWHVILPQLRPTTFMAIVVTIIGALRSFDLISVMTGGP---FESSTVLAY
YMYDQAIKY--GYSAAIAVVLFGIMLVYIRDVDLEIGENEFCVFLGPSGCGKSTLLRMIAGLEDVTDGDL
FIGGNIMNDVPAAQRGVAMVFQSYALFPHMTVFENMAFGLKLAKTPKEEIDRKVREAARILQLEALLDRK
PRALSGGQRQRVAIGRAIVREPGVFLFDEPL

>E1TE79_E1TE82_3_640512
KIPPNLSQAGASLGGSPWHVFWRVFLPLSLSGVVAGVTLVFVLCLGFYITPELMGGGS---IMVSMVVSR
NVEIYNSWG--AASAVSVVLLVCVFAIF-DEVSLDIEPGEFVSLLGPSGSGKTTLLGILGGFVQPSSGSV
WVGERDITFAPPHKRNIGIVFQNYALFPHMTVGENVAFPLRARREPKAGWAKKVADALAMVELSGFEARN
INQLSGGQRQRVALARAMVFEPQLILMDEPL

>E1T5X6_E1T5X8_2_640512
-LKREWREACDCLGGSAFQYWRYVALPVLWPSVLGATLLLFANAFGAVATAYALTGS----LNIVPILAQ
IRGDVMHNQ--------------------HHFDMKIERGEFITFLGPSGCGKTTVLRMIAGFETPTRGAI
RLDNKDVTHLRTRQRKVGMVFQSYALFPNMTVAENIGFGLKITHRPQAEINQRVEEMLHLIKLPQMGGRY
PWQLSGGQQQRVALARALAGKPQVLLLDEPL

>E1TJY4_E1TJY3_1_640512
--DPTLASAAATLGASPWQQFLRIYLPLLVPGLTMAACLSFVQAFSVFPSAVLLGAPG---PTRVMSIAA
AEAAFESYDYSLASAIAMV----------QGLDLNIRRGEFIALLGPSGCGKSTALNCIAGLQPLSGGGI
WLDDKRIDVLPPEKRGFGMVFQNYALFPHMSVLDNVGFGLKMRGVGKSDIARRAREALQLVQLVG-HERK
LGQLSGGQQQRVAIARAIVIEPPLILMDEPL

>I2ZWK2_I2ZWL7_15_869694
ELDRSIEEAAMDLGATPLKVFFVITLPMIMPAIISGWLLAFTLSLDDLVIASFVSG-GATTLPMLVFSSV
RMGVNPEINLATLILGAVGIVGF------KDFNLEIADKEFIVFVGPSGCGKSTTLRMIAGLEEISGGDL
LIDGKRMNDVPAKARNIAMVFQNYALYPHMTVYDNMAFGLKMQKIAKEVIDERVNWAAQILGLREYLKRK
PGALSGGQRQRVALGRAIVREAGVFLMDEPL

>I2ZWE8_I2ZWD5_13_869694
----SLVEASMDLGANGWQTFRYVVLPNLSSALLAGGMLAFALSFDEIIVTTFTAGHR--TLPLWLLQLG
RPRDVPVTNVALLVMLVTTL----------QLDLTINNGEFLTLLGPSGCGKTTVLRLIAGLETVDSGRI
MLDNEDITHVPAENRYVNTVFQSYALFPHMTVFENVAFGLRMQKTPAAEI---TPRVMEALRMVQ-LETF
AHQLSGGQQQRVAIARAVVNKPRLLLLDES-

>I4PHL1_I4PHL0_1_1165945
-LDKPLLEAARDLGASKLQTFIRIIIPLTMPGIIAGCLLVMLPAMGLFYVSDLMGGA-----NLLIGNVI
KVQFLNIRDATSITLTI-------------QLDLTINNGEFLTLLGPSGCGKTTVLRLIAGLETVDSGRI
MLDNEDITHVPAENRYVNTVFQSYALFPHMTVFENVAFGLRMQKTPAAEI---TPRVMEALRMVQ-LETF
AHQLSGGQQQRVAIARAVVNKPRLLLLDES-

>I4QGS0_I4QGS1_1_1165945
TLPDELVEAARIDGASPMRFFCDIVFPLSKTNLAALFVITFIYGWNQYLWPLLIITDD---LGTTVAGIK
GMIATGEGTSVMAAMLLTLIPPVVIVLVMKPLTLDVADGEFIVMVGPSGCGKSTLLRMVAGLERVTEGDI
WINDQRVTEMEPKDRGIAMVFQNYALYPHMSVEENMAWGLKIRGMGKQQIAERVKEAARILELDGLLKRR
PRELSGGQRQRVAMGRAIVRDPAVFLFDEPL

>I4PKD8_I4PKD7_1_1165945
-LPPSLLQASADLGARPRQTFRYVVLPLAIPGIAAGSIFTFSLTLGDFIVPQLVG--P---PGYFIGNMV
YSQQGAIGNPMAAAFTLVPIVLIALYLAFDGVSIAIKDGEFFSMLGPSGSGKTTCLRLIAGFEQLSGGAI
SIFGKPASNLPPWERDVNTVFQDYALFPHMSILDNVAYGLMVKGVNKKQ---RAQEALEKVALGFVHQRK
PSQLSGGQRQRVAIARALVNEPRVLLLDEPL

>I4PLJ1_I4PLJ0_1_1165945
-IDYSLVEAALDLGARPLKTFFTVIVPLTKGGIIAGSMLVFIPAVGEFVIPELLGGP----DSIMIGRVL
WQEFFNNRDVASAVAIIMLLLLIVPIMWFDDVSLTIYKGEIFALLGASGCGKSTLLRMLAGFEQPSAGQI
MLDGVDLSQVPPYLRPINMMFQSYALFPHMTVEQNIAFGL---KQDKLPKAEIATRVNEMLGLVH-MQEF
AHQLSGGQRQRVALARSLAKRPKLLLLDEPM

>I4QIR2_I4QIR8_6_1165945
AIPTSLDEAAKIDGAGHLTIFIQIILPLAKPILVFVGLVSFTGPWMDFILPTLVLRSD--KMTLAIGIFS
WIASNSAENTLFAAGALLVAVPITLLFVFHGIDLDINDGEFMVFVGPSGCAKSTTLRMIAGLEDVSGGEI
YISDRLVNTLPPKDRSIAMVFQNYALYPHKTVFDNMAFG----LKMQKRPKEEIKKIVEEVAEKLEISDL
LKEMSGGQRQRVAVGRAIVRKPDVFLFDEPL

>I4PW53_I4PW52_1_1165945
------DEAAILLGASGWQMFRRVTLPNIRWALLYGVVLTNARAIGEFGAVSVVSGSRGETLSLPLQIEL
LEQDYNT--VGSFTAAALLTLMAIITLFLNDISLDIPSGQMVALLGPSGSGKTTLLRIIAGLEHQTSGHI
RFHGTDVSRLHARDRKVGFVFQHYALFRHMTVFDNIAFGLTRERPNAAAIKAKVTKLLEMVQLAHLADRY
PAQLSGGQKQRVALARALAVEPQILLLDEPF

>I4PM20_I4PM19_1_1165945
--DVKLEQAARTLGAGRWRVFFTITLPLTLPGIIVGTVLAFARSLGEFGATITFVSNP--GETRTIPSA-
-MY----------------------------INETLPANGITAIFGVSGAGKTSLINAISGLTRPQKGRI
VLNGRVLNDLTPEKRRVGYVFQDARLFPHYKVRGNLRY------GMAKSMVDQFDKLVALLGIEPLLDRL
PGSLSGGEKQRVAIGRALLTAPELLLLDEPL

>I4QFT4_I4QFT0_4_1165945
TIDSSLEEAAALDGATPWQAFRLVLLPLSVPILAVVFILSFIAAITEVPVASLLLRD----NSYTLAVGM
QQYLNPQNYDFAAAAVMSALPITIVFLLAKDINLDIHEGEFVVFVGPSGCGKSTLLRMIAGLETITSGDL
FIGEKRMNDTPPAERGVGMVFQSYALYPHLSVAENMSFG----LKLAGAKKEVINQRVNQVAEVLQLAHL
LKALSGGQRQRVAIGRTLVAEPSVFLLDEPL

>A5MLW3_A5MLW2_1_406562
SVDDEMEDAARSMGASPFYTMMKVIIPFILPVVLSVIALNFNSLLTDFDLSVFLYHPAQ-PLGITIRSAG
DETATSNAQALVFVYTIVLMIIS------DNLNLDIHEGEFFTFLGPSGCGKSTTLRALVGFLDPSSGSI
EVNGTDVTHLEPEKRGIGIVFQSYALFPTMTVFDNIAFGLKVKKVAPDVIKAKVSAVAAKIKISD---QQ
LSELSGGQQQRVALARALVLEPKILCLDEPL

>A5MMM1_A5MMM4_3_406562
EMNGDMIHAAYDLGASQFQMFKEIMLPYLTPSIIAGYFMAFTYSLDDFAVTFFVTGNG---FSTLSVEIY
SRARKG-IS-ALSALVFLFSIIL------KDINFELEEGKFYTLLGASGSGKSTILNIIAGLLDATTGDI
MLDGVRINDIPTNKRDVHTVFQSYALFPHMNVFENVAFPLRLRKIDKKEIEQRVAEVLKMVQLEGYEKRS
IRKLSGGQRQRVAIARAIINQPRVVLLDEPL

>F0NLP5_F0NLP4_1_930943
VIPRSLIEAAKMDGTGDLKIFMKIVFPLSMPGFISTLIFIIIQTWNNFFIPLVLVTTGMTSIAVLSYSGA
YGTLYNDTFAGMLASIIPLAIFVFLGRYFDNVNITIENGERFGILGPSGAGKTTFMRIIAGLDVPSTGEL
YFDDKLVASVPPEDRKIGMVFQTWALYPNLTAFENIAFPLTNMKMSKEEIRKRVEEVAKILDIH----HV
LRELSGGQQQRVALARALVKDPSLLLLDEPF

>F0NPA8_F0NPA9_1_930943
SIPTSYEEIAMIDGLSRFGAFLRIVMRLALPVVALTALLGFSGTYLDFALAYSFLL-N---VKAWTATIG
LYYMAGLLNIFAAGAVIMGIPLMALFIVSRGLNLEIEKGEFVVILGPSGEGKTTILKIIAGLLRQDKGHV
YLRGELADDLPPKDRRVAMVPQNYAIYPFMSVYDNIAFPLRVMHLSKEEIRKRVLEVAKMLRIDNLLERK
PSQLSGGQMQRVAIARALVKGADIILMDEPL

>F0NL85_F0NL83_2_930943
VVPKYLIESARMDGAGDWTILWRVVFPLIFPGFLSTLIFVFLQIWNEFFIPLILTNT------NMLMLPV
AARFYTAAYRSFAAGVISSLIPLIIFIFLDNVSITIDSGMAFGVLGPSGHGKTTFLRLIAGLEEPTSGYI
YFDNEAVSSMSPEKRGIAMVFQNWALYPNMTVFDNIAFPLKLAKVPKDKIENKVKEVSEELGLSGVLNRY
PKELSGGQMQRTAIARALVKDPKVLLLDEPF

>H4DI18_H4DI17_1_931452
AIPNNLLQASSDLGASPFYTFRKVIMPLTKEGVMTGIQVTFIPSLSLFMITRLIAGNV---IN--IGTAI
EEQFLTIQNGMGSTIAIFLIVFMAFILIIDDIDIDIESGYFYTLLGPSGCGKTTILKLIAGFEYPDSGEV
IYQNKPIGNLPPNKRKVNTVFQDYALFPHLNVYDNIAFGLKLKKLSKTEIDQKVTEALKLVKLSGYEKRN
INEMSGGQKQRVAIARAIVNEPEILLLDES-

>H4DFK8_H4DFK5_3_931452
TIPKELDESAKIDGAGHMRIFLQIMLPLAKPILAVVALFNFMGPFMDFILPKILLRSE--KFTLAVGLFN
FINDKYANNTVFAAGAIMIAVIAIVFLFLKDFNLHITDKEFIVFVGPSGCGKSTTLRMVAGLESITSGDF
YIDGERMNDVEPKNRDIAMVFQNYALYPHMTVFENMAFGLKLRKVNKKEIEQKVNEAAEILGLTEYLGRK
PKALSGGQRQRVALGRAIVRDAKVFLMDEPL

>D0C8F8_D0C8F9_1_575584
QIPLQLDQAAETLGTSKWKTFWKVYLPMCFPALCDVSVYVFVNAMTTVSAAIFLYSP----DTSLAAVAV
LNMDDAGDTVAAVAMSILILTTSCVVKLITHINLDLKAGEFVSFLGPSGCGKTTLLRIIAGLEKPDYGKV
IKKGTDITLLSAEKRHCGIVFQNYALFPNLNVEENIAFGLDKKKWDKAQRSQRVQQLLELIELPDIA---
-NQLSGGQQQRVALARAIAPNPDILLLDEPL

>D0CBN9_D0CBN8_1_575584
----EEEEAAIVLGASGWQTFWKVTLPNIKWGLIYGVILCNARAMGEFGAVSVVSGHRGETNTLPLHVEI
LYNEYTF--SAAFAVSSLLAFLALLTLILKNISLDFPEGELVALLGPSGCGKTTLLRIIAGLESADGGQV
LLEGEDATNVHVRERQVGFVFQHYALFRHMTVFDNIAFGLRATRPSEAEIKKRVTRLLDLVQLGFLADRY
PAQLSGGQRQRIALARALAVEPRVLLLDEPF

>A4EPP9_A4EPQ0_1_388739
QIPRELHEAAEIDGCTRWQAFWKVEFPVARSGVASAAIFAFLTSWNEFALASQLTRSGSKTM--PVGLLD
FTAEFTINWGMCALAVLMIVPALILTFIVHGIDLDIHDGEFVVLVGPSGCGKSTTLRMIAGLEDISGGEV
AIGGRVVNDLPPRERNISMVFQNYALYPHMTVRENLGFS----LRIAKQPEAEIAKAVDEAASILGLNEL
MAALSGGQRQRVAMGRAIVRHPDVFLFDEPL

>A4EXT6_A4EXT5_1_388739
TIPADLVKAAKVDGAGFFRIFWSIFLPLSLPIIVVTVIWQFTQIWNDFLFGVSFS--Q---AGTQPVTVA
LNNIVNSTTVDMAAAIIAALPTLLVYVVAKDINVAIEPGDFLVLVGPSGCGKSTLLNCIAGLEPITGGTI
DIGGRDMTHVSPKDRDIAMVFQSYALYPTMSVAKNITFGMKVRGVDQATQERKLAEVAAQLQIEPLLNRR
PGQLSGGQRQRVAMGRALVRDPKLFLFDEPL

>A4F1L8_A4F1L7_1_388739
TVPDEMLESARIDGAGPMRFFFDILLPLSRTNIAALFVILFIFGWNQYLWPLLITTDS---MTTIVMSIK
QMLEAAEQSIIMTTALLAMIPPVFVVISMHHIEGHIQDGEFIVIVGPSGCGKSTLLRMVAGLETVSSGEI
RIGERRVNELEPSERDIAMVFQNYALYPHMSVRANMAYGLKIRKLSQAEINRRVEEAADILEIRQYLDRK
PRQLSGGQRQRVAMGRAIVRDPQVFLFDEPL

>A4ETR2_A4ETR3_1_388739
-LDGSLIEAAEDLGCSRLTAFWLVTIPLSRPGIIAGSFLVFIPVLGEFVIPSLLGGS----STLMIGKVL
WEEFFSNRDWPVASAVAVVLLLILVIPIVDDLTIDIYEKEFFALLGPSGCGKTTMMRMLAGFETPTEGKI
FLAGQDIAPVPPNKRATNMMFQSYALFPHLSIWENIAFGLKREKMPKHDISDRVDEMLRLTRLEKFASRK
PHQISGGQRQRVALARSLAKHPKLLLLDEPL

>A4EUQ9_A4EUQ6_3_388739
QVSNDLKDAARIDGLSEYTIFGRIVLPLVRPALATVAVFNMIPIWNDLWFPLILA--AELTLGSQVFIGQ
FVTDWNAVLSALSMAILPVLLLYVIF---KDINIEVEEGEFTVFVGPSGCGKSTLLRLIAGLEDASSGEI
TIGGDLVNHVPPSKRGIAMVFQSYALYPHLNVRGNMSLA----LKQEGQSKAVIEERVAEASRMLDLDAY
LSELSGGQRQRVAIGRAIVRQPKLFLFDEPL

>A4EWN5_A4EWN4_1_388739
SIPDAYYQAAKIDGASNWSVFRFIQLPKMKTVLTIAILLRFMDSFNIYTEPFVLTGGP---GNSTTMLSI
DLVKIALGQGPAAAMSLIYFAITLLVSWLKEIDLDWSDGGAYALLGPSGCGKSTLLNIISGLLVPSEGQI
LFDGQDVTKLPPDQRNIAQVFQFPVIYDTMSVYDNLAFPLRNRGRDENTVRERVMAIAEMLEVTDMLDQK
AAGLSPDNKQKISMGRGLVREVNVVMFDEPL

>A4EYF8_A4EYF7_1_388739
----SLSEAAADLYASKWVTLRRILLPAVKPGVIAGCILVFVPSMGSFLAPDLLG--G---AKNFMIGSL
IEEQFKGNAGAAASMILMTMVLILLLI--KQISLSIMDNEFFTLLGPSGCGKTTLLRMIAGFEDVTQGGI
YLYGDEIENLPPNQRPVNTVFQNYALFPHMTILDNVAFGLEMRGSSKADARKRAGEMLELVQLSQFAARK
PSQLSGGQQQRVALARALAPQPKVLLLDEPL

>A4ESC5_A4ESC6_1_388739
SLDRNQIEAARDMGASWPMIHRRVVIPYAKPGISSGCTMVFMLSAGALAAPQILG--G---PSSLWFTQL
IYQQFNDNSGAAYAVVLLVTCILLVL-AIRDANVNINGGDFFSFLGPSGCGKTTILRAVSGFLEPSDGRV
LIGGNNMKGIGPNKRPTALIFQNLALFPLMKIWENITFSMEIRGASAKERRKRADELLDMIALPGQGDKL
PSELSGGQRQRVAIARALCAEPDVLLLDEPL

>A4ETS0_A4ETR7_3_388739
--DRSLTRAAANMGAGPVTTFFRVQMPLILPGVISGGLFAFITSFDEVVVVLFVGSAQK-TLPWQMFTGL
REQISPTIL----AVATILVAISIALLATKDLNLSLPKGEFLTMLGPSGSGKTTCLMMLAGFETATHGDI
RLDGVSINNIPPHKRGIGMVFQNYALFPHMTIAENLSFPLEVRKMGKSQREEKVKRALDMVEMGAFGGRR
PSQLSGGQQQRIALARALVFEPELVLMDEPL

>A4ES36_A4ES37_1_388739
-LPQEIEEAAMLDGLSRVQAHIRFTIPLIRGGLISTSLFIFILNWSEFLFGLVLTAK----VVTIPVQLS
KYFAATAGQVQAALAVVAVLPLVVIGYFIEGLDLSIEQGETVALLGPSGCGKSTTLNMIVGLTDPSSGDI
RIDGRSMLGVPPGKRGIGLVFQDYAVFGNMTVRENLSFGL---KVRRMTKRDIAKEVEKTADLMG-LSNS
LSVMGGSQLQRVALGRTLVTNPSILLLDEPL

>A4EW83_A4EW84_1_388739
--DQSLEEAAFDLGESVIGTFRRVTLPIVAPGIVASLLVTFTVSFDEFVLAFFLS------GNQPTLPVY
IWSQIRFPAPNTLALGSLLLLASVVLLLTRDLNLELKEGEFFSLLGPSGCGKTTALRMIAGFQDHDAGSI
RIAGQDMANIPANKRPANMVFQSYAIFPHLNVGDNVAFGLRKLGLGKVEMQNRVAEALEMVELGGLQSRK
ADELSGGQRQRVALARALVMRPKVLLLDEPL

>A4F068_A4F069_1_388739
AVDPRLEEAAATLGAGPIWGFVTVTLPLALPGIIAGAVLAFAKAMGEFGATITFVSNPG-QTQTLPSAIY
AFLQVPGGEASALRLVVVSVCIAMSALLV---------SGTTVLFGGSGSGKTTVINAVAGLFKPAIGRV
VLDGRVLFDLPPHRRRIGYIFQEGRLFPHLTVEQNLLFGR--FWSPKGARREDMPKIVEMLGIGPLLNRR
PIALSGGEKQRVSIGRALLSSPELLLADEPL

>C3PEB1_C3PEB3_2_548476
-IPRDVYDAARVDGASRIQTFFTITLPLVRPALMVAILFRTLDALRMYDLPVIMISA----SNSPTATIS
QLVVEDMRQSASALSTLIFLLIFTVAFILKDLNLEIADGEFLVLVGPSGCGKSTTLRALAGLEPVSSGRI
LIDGKDVTGLEPGDRDIAMVFQNYALYPHLTVAQNMGFALKLAKMPKAEIKAKVEEAAKTLGLTEYLQRK
PKDLSGGQRQRVAMGRAIVREPKAFLMDEPL

>C3PGB9_C3PGB6_3_548476
NVPPELIEAAELDGVNKWEMLRHVTIPMVMPSITICLFLTLSNSFKLFDQNLALTNGP---GGQTEMVAL
NIVNTLFNR---AKAVIFVVVVVVIAY--KKFNLEIADGEFLVLVGPSGCGKSTTLRMLAGLENVTDGAI
FIGDKDVTHVAPRDRDIAMVFQNYALYPHMTVRENMGFALKIAGKSQDEINKRVDEAAATLGLTEFLERK
PKALSGGQRQRVAMGRAIVRNPQVFLMDEPL

>D1CI09_D1CI10_1_525904
-VSPELEFAARLDGYGWWRSFWHVSLPLVKPGVVAAALLAFIYAWNNFIFALVLGSS----DVQPVTVAM
LSFMTASGIVIAAALVISVVPILLLAVYADDLCLEVEDREFFVLYGPSGAGKTTTLKLIAGAEHPDSGEV
HIGGRRVDLLEPDARNVAMTFESYALYPHYSVYDNIAFPLRDRRMSRAEIDERVRWAARLLGIEHVLGHK
PAEISQGQRQRTALARAIVRPADVYLFDEPL

>D1CHK6_D1CHK7_1_525904
EIGQEQEQAAYTLGASPLQTFVRVTLPAIRSAVAYGVVLTTARVLGEYGAVNVVSGNEGQTLTMYVADRF
QQYDETGTYAASVLLACLGVAMLLVINRFQDVSLTVPEGSLTAILGPSGCGKSTLLRLIAGLERPDAGAI
SIGGRDVTALPPQRRHVGLVFQHYAAFKHMTVWENVAFGLRIRKRPKEEIARKVGELLDLVQLSGWAHRY
PSQLSGGQLQRMALARALAVEPKVLLLDEPF

>G5RGT9_G5RGT8_1_913083
-LDKPLLEAARDLGASKMQTFIRIIIPLTMPGIVAGCLLVMLPAMGLFYVSDLMGGA-----NLLIGNVI
KVQFLNIRDATSITLTI------------SQLDLTINNGEFLTLLGPSGCGKTTVLRLIAGLETVDAGHI
MLDNQDITHVPAENRYVNTVFQSYALFPHMTVFENVAFGLRMQKTPAAEIAPRVTDALRMVQLEEFAQRK
PHQLSGGQQQRVAIARAVVNKPRLLLLDES-

>G5RCU0_G5RCU1_1_913083
--DIKLEQAARTLGAGRWRVFLTITLPLTLPGIIVGTVLAFARSLGEFGATITFVSNP----GETRTIPS
AMYTLIQTPGESAAARLCVISIVLA-------NETLPASGITAIFGVSGAGKTSLINAISGLTRPQKGRI
ALNGRVLHDLTPEKRRIGYVFQDARLFPHYKVRGNLRY------GMAKSMTGQFDKLVSLLGIEALLDRL
PGSLSGGEKQRVAIGRALLTAPELLLLDEPL

>G5RBJ8_G5RBJ9_1_913083
QIDKSQLEAASILGAHPLRVIGQVIFPAALPALMAGGSLCLLLTTNEFGIVLFIGAKG---VNTLPMMVY
SKAILESDYTVACMIALINIVLSLGLFSLKPLSLTIEPGEVLALIGPSGSGKTTVLRAVAGFVQPAGGRI
LIGDTDVTHLPPYKRGLAMVVQNYALFPHLKVEDNVAFGLRAQKQPKALINERVTQALKTVGMSDYAARY
PHQLSGGQQQRVAIARAIAVRPRVLLLDEPL

>G5RNP5_G5RNP9_4_913083
TIDSSLEEAAALDGATPWQAFRLVLLPLSVPILAVVFILSFIAAITEVPVASLLLRD----DSYTLAVGM
QQYLNPQNYDFAAAAVLSAIPITLVFLLAKDINLDIHDGEFVVFVGPSGCGKSTLLRMIAGLETITSGDL
FIGETRMNDIPPAERGVGMVFQP-----------------------------------------------
-------------------------------

>G5RLZ4_G5RLZ3_1_913083
TLPDELVEAARIDGASPMRFFRDIVLPLSKTNLAALFVITFIYGWNQYLWPLLIITDN---LGTAVAGIK
GMIATGEGTQVMAAMLLTLIPPVVIVLAMQPLTLDVADGEFIVMVGPSGCGKSTLLRMVAGLERVTSGDI
WIDRKRVTEMEPKDRGIAMVFQNYALYPHMSVEENMAWGLKIRGMSKAHIEERVREAARILELDGLLKRR
PRELSGGQRQRVAMGRAIVREPAVFLFDEPL

>I4THW5_I4THW6_1_752787
-IDYSLVEAALDLGARPLKTFFTVIVPLTKGGIIAGSMLVFIPAVGEFVIPELLGGP----DSIMIGRVL
WQEFFNNRDVASAVAIIMLLLLIVPIMWFDDVSLTIYKGEIFALLGASGCGKSTLLRMLAGFEQPSAGQI
MLDGVDLSQVPPYLRPINMMFQSYALFPHMTVEQNIAFGL---KQDKLPKAEIASRVNEMLGLVH-MQEF
AHQLSGGQRQRVALARSLAKRPKLLLLDEPM

>I4TH76_I4TH75_1_752787
--DVKLEQAARTLGAGRWRVFFTITLPLTLPGIIVGTVLAFARSLGEFGATITFVSNP--GETRTIPSA-
-MY----------------------------INETLPANGITAIFGVSGAGKTSLINAISGLTRPQKGRI
VLNGRVLNDLTPEKRRVGYVFQDARLFPHYKVRGNLRY------GMSKSMVDQFDKLVALLGIEPLLDRL
PGSLSGGEKQRVAIGRALLTAPELLLLDEPL

>I4UHR7_I4UHR6_1_752787
------DEAAILLGASGWQMFRRVTLPNIRWALLYGVVLTNARAIGEFGAVSVVSGSRGETLSLPLQIEL
LEQDYNT--VGSFTAAALLTLMAIITLFLNDISLDIPSGQMVALLGPSGSGKTTLLRIIAGLEHQTSGHI
RFHGTDVSRLHARDRKVGFVFQHYALFRHMTVFDNIAFGLTRERPNAAAIKAKVTKLLEMVQLAHLADRY
PAQLSGGQKQRVALARALAVEPQILLLDEPF

>I4TN78_I4TN74_4_752787
TIDSSLEEAAALDGATPWQAFRLVLLPLSVPILAVVFILSFIAAITEVPVASLLLRD----NSYTLAVGM
QQYLNPQNYDFAAAAVMSALPITIVFLLAKDINLDIHEGEFVVFVGPSGCGKSTLLRMIAGLETITSGDL
FIGEKRMNDTPPAERGVGMVFQSYALYPHLSVAENMSFG----LKLAGAKKEVINQRVNQVAEVLQLAHL
LKALSGGQRQRVAIGRTLVAEPSVFLLDEPL

>I4U538_I4U537_1_752787
TLPDELVEAARIDGASPMRFFCDIVFPLSKTNLAALFVITFIYGWNQYLWPLLIITDD---LGTTVAGIK
GMIATGEGTSVMAAMLLTLIPPVVIVLVMKPLTLDVADGEFIVMVGPSGCGKSTLLRMVAGLERVTEGDI
WINDQRVTEMEPKDRGIAMVFQNYALYPHMSVEENMAWGLKIRGMGKQQIAERVKEAARILELDGLLKRR
PRELSGGQRQRVAMGRAIVRDPSVFLFDEPL

>I4TDP2_I4TDP1_1_752787
-LPPSLLQASADLGARPRQTFRYVVLPLAIPGIAAGSIFTFSLTLGDFIVPQLVG--P---PGYFIGNMV
YSQQGAIGNPMAAAFTLVPIVLIALYLAFDGVSIAIKDGEFFSMLGPSGSGKTTCLRLIAGFEQLSGGAI
SIFGKPASNLPPWERDVNTVFQDYALFPHMSILDNVAYGLMVKGVNKKQ---RAQEALEKVALGFVQQRK
PSQLSGGQRQRVAIARALVNEPRVLLLDEPL

>I2F3M9_I2F3N8_9_660470
-IPNELYDAAMIDGLSKWRFLWTILVPLSKPAVITAALLKFVGSWNSFLWVLIVTKSEILPVGLQNFSSA
TGSDYH---LLMAAATFSIIPVVILFLIT-DANLEVKDKEFLVLLGPSGCGKTTTLRMIAGLEEITEGTI
KIGGKVVNDVEPKDRDIAMVFQNYALYPHMSVYENMAFGLKLRKTPKPEIEERVREAARILGIEQLLDRK
PKQLSGGQRQRVAVGRAIVRKPKVFLFDEPL

>I2F8B5_I2F8B6_1_660470
---FSLVEAAMDLGAKRTEAIMKVLIPSIRGGIIAGIILVFIPALGSYAIPDLVGGT----DGAMLGNLI
AKQLTAARNPSSSAISMIFLLISTLGLLVDNVSLTIEQGEFFSLLGPSGCGKTTILRMIAGFEDPTFGNI
TLNGKNIIGTPPNEREVNTVFQNYALFPHLNVFENIAFS----LRLRREPEDQVRKVKEMIELTR-LNGH
VSQLSGGQKQRVAIARALVGRPTVLLLDEPL

>I2F6E5_I2F6E6_1_660470
QVDPAIEEAAYTLGADNRQVFTKVTLPLIMPAFFSALVFAFVRAMTAISAAIFLVSAWN-LITVQILSQS
DSGRLSEACAFSVLLIGMIMGFILILKIFDDFDQEIRRGQLVTLLGPSGCGKTTTLRIIAGFEVPTNGRV
LLDGKDVTNLPPNRRNISMVFQSYALFPHLTVEENISFGLKLKRLDRSTMKKKIREMTDLVGLKGLEKRR
PDQLSGGQQQRVALARSLVMEPSVLLFDEPL

>E8SW23_E8SW24_1_550542
NIDPSLYESARIAGMSYWRRLWMVTVPLLSPTLFFVTTVSLIQALQTFGQIDFLTKGPV-EATNVFVYAI
YREAFVNYQGSASAQAILLFLMIALVTFLENVNVAIESGEFFVLVGPSGCGKSTILRLIAGLEPLTSGYV
LIDGQVANDWPPHARGLSMVFQNYALYPHLTVEQNMRIVL---QAQKVPKEEQVKRCMEAAEMLG-LTDV
LRELSGGQRQRVALGRAIVARTPLCLMDEPL

>E8SVR6_E8SVR5_1_550542
ELPPSLVDAARDLGASAWITFRRVVFPLTLGGVKAGCQAVFIPSLSLFMITRLVAGN----VITLGTAIE
QHFLVTQNWGATIAVVLMIAMAVIVV---DDVSFAMERGKFYTLLGPSGCGKTTILRLIAGFIEPTQGTI
YFHGKPIQNVPPNKRQVNTVFQDYALFPHLDVFENVAFGLRIKKMKEADIRQKVSEALRFVNLEGYERRR
IQEMSGGQRQRVAIARAIVNEPEVLLLDEPL

>F3A0L9_F3A0M0_1_562981
-MNKNLIEASYDLGADFKTTFMKIILPLSINGVKTGIQVTFIPALSLFMITRLVAGN----IINLGTAIE
EHFLVTQNWVGSTIAVFLIVVMGIIMI--KNIDLEIEKGKFYTLLGPSGCGKSTILKLIGGFLSPTSGDV
LLDDKVVNDLPANKRHVNTVFQDYALFPHMNVFENVAFGLKIKNEKKEIIKKKVKKALKQVNLAGFENRE
LSEMSGGQKQRVAIARAIINEPEIILLDES-

>F3A4R5_F3A4R7_2_562981
NVPKELLEASEIDGATKWQVFTKITWPLIKPTTLYIVVVTTINSFQIFALIQLLTAGPN-YG----TSTI
MYLVYEAAIGVASAMGIILAVIIGIISILTDFNLEVADKEFVVFVGPSGCGKSTTLRMIAGLEDITEGEF
YIGDRLVNDVEPKDRDIAMVFQSYALYPHMTVFDNMAFALKLRKVPKEEIKAKVEEAAKILGLEELLDRK
PKALSGGQRQRVALGRAIVRSPKVFLMDEPL

>L1FJJ8_L1FJK1_3_1005415
QIDKSLDEASLSLRAGSLRTITHILLPLLRPAILSALIYSFVRAITTVSAIVFLVTPTR-VATAYILNRV
EDGEYGVAIAYGSILIVVMLAIIFLFDWLDNINLTIPQGQMVTLLGPSGCGKTTILRLVAGLEKPSEGQI
FIDGEDVTHRSIQQRDICMVFQSYALFPHMSLGENVGYGLKMLGVSRSEVKQRVKEALAMVDLEGFEDRY
VDQISGGQQQRVALARALILKPKVLLFDEPL

>L1EZS9_L1EZU4_15_1005415
-LPPSLLQASADLGARPRQTFRYVVLPLAIPGIAAGSIFTFSLTLGDFIVPQLVG--P---PGYFIGNMV
YSQQGAIGNPMAAAFTLVPIVLIALYLAFDGVSIAIKDGEFFSMLGPSGSGKTTCLRLIAGFEQLSGGAI
SIFGKPASNLPPWERDVNTVFQDYALFPHMSILDNVAYGLMVKGVNKKQ---RAQEALEKVALGFVQQRK
PSQLSGGQRQRVAIARALVNEPRVLLLDEPL

>C8MG13_C8MG10_3_553583
TIPKELDESAKIDGAGHMRIFLQIMLPLAKPILAVVALFNFMGPFMDFILPKILLRSE--KFTLAVGLFN
FINDKYANNTVFAAGAIMIAVIAIVFLFLKDFNLHITDKEFIVFVGPSGCGKSTTLRMVAGLESITSGDF
YIDGERMNDVEPKNRDIAMVFQNYALYPHMTVFENMAFGLKLRKVNKKEIEQKVNEAAEILGLTEYLGRK
PKALSGGQRQRVALGRAIVRDAKVFLMDEPL

>C8ME03_C8ME02_1_553583
AIPNNLLQASSDLGASPFYTFRKVIMPLTKEGVMTGIQVTFIPSLSLFMITRLIAGNV---IN--IGTAI
EEQFLTIQNGMGSTIALFLIVFMAFILIIDDIDIDIESGYFYTLLGPSGCGKTTILKLIAGFEYPDSGEV
IYQNKPIGNLPPNKRKVNTVFQDYALFPHLNVYDNIAFGLKLKKLSKTEIDQKVTEALKLVKLSGYEKRN
INEMSGGQKQRVAIARAIVNEPEILLLDES-

>H4C354_H4C351_3_931435
TIPKELDESAKIDGAGHMRIFLQIMLPLAKPILAVVALFNFMGPFMDFILPKILLRSE--KFTLAVGLFN
FINDKYANNTVFAAGAIMIAVIAIVFLFLKDFNLHITDKEFIVFVGPSGCGKSTTLRMVAGLESITSGDF
YIDGERMNDVEPKNRDIAMVFQNYALYPHMTVFENMAFGLKLRKVNKKEIEQKVNEAAEILGLTEYLGRK
PKALSGGQRQRVALGRAIVRDAKVFLMDEPL

>H4C5S8_H4C5S7_1_931435
AIPNNLLQASSDLGASPFYTFRKVIMPLTKEGVMTGIQVTFIPSLSLFMITRLIAGNV---IN--IGTAI
EEQFLTIQNGMGSTIAIFLIVFMAFILIIDDIDIDIESGYFYTLLGPSGCGKTTILKLIAGFEYPDSGEV
IYQNKPIGNLPPNKRKVNTVFQDYALFPHLNVYDNIAFGLKLKKLSKTEIDQKVTEALKLVKLSGYEKRN
INEMSGGQKQRVAIARAIVNEPEILLLDES-

>H4MZQ7_H4MZR0_3_868145
TIDSSLEEAAALDGATPWQAFRLVLLPLSVPILAVVFILSFIAAITEVPVASLLLRD----NSYTLAVGM
QQYLNPQNYDFAAAAVMSALPITIVFLLAKDINLDIHEGEFVVFVGPSGCGKSTLLRMIAGLETITSGDL
FIGEKRMNDTPPAERGVGMVFQSYALYPHLSVAENMSFG----LKLAGAKKEVINQRVNQVAEVLQLAHL
LKALSGGQRQRVAIGRTLVAEPSVFLLDEPL

>H4MXF7_H4MXF6_1_868145
TLPDELVEAARIDGASPMRFFCDIVFPLSKTNLAALFVITFIYGWNQYLWPLLIITDD---LGTTVAGIK
GMIATGEGTSVMAAMLLTLIPPVVIVLVMKPLTLDVADGEFIVMVGPSGCGKSTLLRMVAGLERVTEGDI
CINDQRVTEMEPKDRGIAMVFQNYALYPHMSVEENMAWGLKIRGMGKQQIAERVKEAARILELDGLLKRR
PRELSGGQRQRVAMGRAIVRDPAVFLFDEPL

>H4MKJ2_H4MKJ1_1_868145
QIDKSLDEASLSLRAGSLRTITHILLPLLRPAILSALIYSFVRAITTVSAIVFLVTPTR-VATAYILNRV
EDGEYGVAIAYGSILIVVMLAIIFLFDWLDNINLTIPQGQMVTLLGPSGCGKTTILRLVAGLEKPSEGQI
FIDGEDVTHRSIQQRDICMVFQSYALFPHMSLGENVGYGLKMLGVSRSEVKQRVKEALAMVDLEGFEDRY
VDQISGGQQQRVALARALILKPKVLLFDEPL

>H4MQT2_H4MQT3_1_868145
-LPPSLLQASADLGARPRQTFRYVVLPLAIPGIAAGSIFTFSLTLGDFIVPQLVG--P---PGYFIGNMV
YSQQGAIGNPMAAAFTLVPIVLIALYLAFDGVSIAIKDGEFFSMLGPSGSGKTTCLRLIAGFEQLSGGAI
SIFGKPASNLPPWERDVNTVFQDYALFPHMSILDNVAYGLMVKGVNKKQ---RAQEALEKVALGFVQQRK
PSQLSGGQRQRVAIARALVNEPRVLLLDEPL

>H4MUM6_H4MUM5_1_868145
------DEAAILLGASGWQMFRRVTLPNIRWALLYGVVLTNARAIGEFGAVSVVSGSRGETLSLPLQIEL
LEQDYNT--VGSFTAAALLTLMAIITLFLNDISLDIPSGQMVALLGPSGSGKTTLLRIIAGLEHQTSGHI
RFHGTDVSRLHARDRKVGFVFQHYALFRHMTVFDNIAFGLTRERPNAAAIKAKVTKLLEMVQLAHLADRY
PAQLSGGQKQRVALARALAVEPQILLLDEPF

>H4MM55_H4MM53_2_868145
-IDYSLVEAALDLGARPLKTFFTVIVPLTKGGIIAGSMLVFIPAVGEFVIPELLGGP----DSIMIGRVL
WQEFFNNRDVASAVAIIMLLLLIVPIMWFDDVSLTIYKGEIFALLGASGCGKSTLLRMLAGFEQPSAGQI
MLDGVDLSQVPPYLRPINMMFQSYALFPHMTVEQNIAFGL---KQDKLPKAEIASRVNEMLGLVH-MQEF
AHQLSGGQRQRVALARSLAKRPKLLLLDEPM

>H4MPP6_H4MPP7_1_868145
-LDKPLLEAARDLGASKLQTFIRIIIPLTMPGIIAGCLLVMLPAMGLFYVSDLMGGA-----NLLIGNVI
KVQFLNIRDATSITLTI-------------QLDLTINNGEFLTLLGPSGCGKTTVLRLIAGLETVDSGRI
MLDNEDITHVPAENRYVNTVFQSYALFPHMTVFENVAFGLRMQKTPAAEI---TPRVMEALRMVQ-LETF
AHQLSGGQQQRVAIARAVVNKPRLLLLDES-

>H4MLY3_H4MLY4_1_868145
--DVKLEQAARTLGAGRWRVFFTITLPLTLPGIIVGTVLAFARSLGEFGATITFVSNP--GETRTIPSA-
-MY----------------------------INETLPANGITAIFGVSGAGKTSLINAISGLTRPQKGRI
VLNGRVLNDLTPEKRRVGYVFQDARLFPHYKVRGNLRY------GMAKSMVDQFDKLVALLGIEPLLDRL
PGSLSGGEKQRVAIGRALLTAPELLLLDEPL

>H4MR85_H4MR79_6_868145
TIPDEIEEAAMMDGLNRLQIIFRITVPLAMSGLISVFVYCFMVAWNDYLFASIFLSSS-----NFTLPVG
LNALFSTPDGRMMAASLVTALPVVIMYALKDFNLEIADKEFIVFVGPSGCGKSTTLRMIAGLEEISGGDL
LIDGKRMNDVPAKARNIAMVFQNYALYPHMTVYDNMAFGLKMQKIAKEVIDERVNWAAQILGLREYLKRK
PGALSGGQRQRVALGRAIVREAGVFLMDEPL

>I9NEY2_I9NEX1_11_754765
TIPRDLDEAALIDGAKPRQIFFRVILPLLKPVTVTNIVVQSIAIFNDFTNPLYYL--GRENVTVQLTLYN
FQSMYTSQYLLFMNILLVTIPPLIVFIFFRGISLDIEDNEFVVFVGPSGCGKSTTLRMIAGLEHITGGEI
VIGDQVVNRLGPGKRDIAMVFQNYALYPHMTVRENISFCLEQQKLAKSEIDARIIRAAETLHISELLGRR
PGQLSGGQRQRVAMGRAIVRNPKVFLFDEPL

>I8T2P7_I8T2N8_19_754765
TVPDQLLRAAKVDGANAWQRFWHVTFPHLRNVSTVTILLLAVANFNSFIIPWVMTGGP---SNASHIWIT
HIYELAFGRGVASAYSVLLFLILMSFG--HGVSADIEDGEFVTLVGPSGCGKSTLLRMLAGLEDISGGEI
RIDGRVMNDVAPKERDIAMVFQSYALYPHMTVRENMGFA----LKLQGRDKATINKLVSEAAGILALEPL
LKQLSGGQRQRVAMGRAIVRHPKVFLFDEPL

>I9NFS2_I9NFR6_6_754765
-IPQELNEAAYMDGASHFYTLRRVILPIAMPGIIVVAITTFIGAYAQQFIFALTFNST---EYMPLPVGL
FAYFGK--QELMAASFVGIAPAMVVIFFL-NLNLSVDDGSFTVFVGPSGCGKSTLLRMIAGLEKITAGDL
KIDGRRMNEADPIERGVAMVFQNYALYPHMTVEQNIGFSLRMAGLGKAEIQRSVAVAASTLQIEPLMKRK
PAQLSGGQRQRVAIGRAIVRNPAVFLFDEPL

>I9N1Y2_I9N1X9_3_754765
-TPMELEEAASIDGATPWQVFRLVALPIARPGIVVAFILSVIFSWNNFVFGIVLASR----TRTLPVAVY
NMLSFEQVSGPLAAAALIVTLPVLILTVFKEVSLTINDGEFVSLLGPSGCGKTTLLRIIAGLETATSGDI
RIGDKSVIGLPPKDRGLAMVFQNYAVFPHMTVYENVAFG----LRMQKADDARVKAQVEKAAGLLHIEQY
LNKLSGGQRQRVAVARALAVEPKVLLMDEPL

>I9N1D0_I9N1B0_20_754765
-IPRSLDEAAMIDGCNRFSVFWRIVLPLSAPGIASVFIITVIAGWSQFLVPFLLLTKDLMPIGVGIFNFR
GMQTDSSIQLLAAACLIAVVPAIVAFLSLHGVDVEIADGEFTILVGPSGCGKSTLLRMIAGLEDITAGQI
SIDGRVVNNLQPKDRDIAMVFQNYALYPQMTVSQNMGFALELAGVKRPEIEQKVGVAAAILGLQPLLDRK
PAQLSGGQRQRVAMGRAIVRDPKVFLFDEPL

>I8TE28_I8TE22_6_754765
NIPDSLLEAARIDGTPEWRILLRIIVPLALPAIGTLLAFNLVWRWNDYLWPFLIITDDKWTVQLALANSV
GKYGINWPR-LLSMSVLSVLPVLVMFTALHGIDLDVNEGEFVVLVGPSGCGKSTLLRLIAGLEDTTAGQI
FIDDQDVTTAPPGDRGIAMVFQSYALYPHMTVAKNLSFGLENLKMSRADIDARVIEAARMLAIEPLLQRR
PKQLSGGQRQRVAIGRAIVRNPSLFLFDEPL

>I9CT07_I9CT11_4_754765
-ISKELYEAAGIDGANGLQKFWYITIPQLMPIIVSIALLDFIWTMQVFPLVWMTTGGP---IYSTEVLST
FTYKLAFSQEFSLASASAMIILIISMSVTKGINLSVADGELIVLVGPSGCGKSTLLRMIAGLESISEGHV
EIAGRNVNKAEPADRDIAMVFQNYALYPHMTVRGNLEYGLKNRGTERAEINRRVAEAAEILEIGPMLDRK
PRELSGGQRQRVAMGRAIVREPAAFLFDEPL

>I8TE46_I8TE41_5_754765
-IPDELLDAARMDKASEWQIYWRIILPLSAPALAVLAIFSVVWRWNDFLWPLIVLSRELYTLQVGLNVYA
GELNVQW--YILAMTVVSMIPVVLIFVFLKGIDLEVKDGEFVIFVGPSGCGKSTLLRSIAGLEDVTSGAV
IINGRDETLTPPAKRGIAMVFQSYALYPHLTVKDNMGLGLKQAGTAKDEIERRVGKASGMLSLEPYLARR
PAELSGGQRQRVAIGRAIVREPELFLFDEPL

>I9D5Z7_I9D515_18_754765
-IDDAIIEAASSLGARWWTILFKILVPLAAPGLISGAVLIFIPVIGSFMEPRILGGRG-----VTMGTVI
EDQFTQAFNGASLSFTLL-----------KGIDLEVASGEFVVFVGPSGCGKSTLLRIIAGLEETTSGTL
TIGGKDVTYAEPSERGIAMVFQSYALYPHMTVAENIGFGLSLARRPKAEIAAKVAATAETLQLTQLLERK
PKALSGGQRQRVAIGRAIIRDPKVFLFDEPL

>I9NBM2_I9NBN7_15_754765
-MKKEWREASQILGATNRQYWTMVALPILWPSLLGTTLLLFANAFGAIATAFALTGS----LN--IVPIL
LYAQIRGDVGYAIALGMIV----------HAISLKIPAGSYCCFLGPSGCGKTSTLRMIAGHESISSGDI
RLGNVVVTDFPPARRGTAMMFQSYALFPHLDLIDNVAFSL---KMKGVDKQERQAKALEMLKLMQ-MEAY
AAQLSGGQQQRVALARALITDPEALLLDEPL

>I9N0V6_I9N0V1_5_754765
--------VSRSLGMNRLRTFFVVTLPQIRPSVISGMLFAFISAIDETVVSLFISG-GEQTLTKRMFTAL
RDEIDPTIAISSLLTAISFILVMLVA---DDVSLEVAAGEFVSILGPSGSGKTTFLGILGGFVQPTSGSI
WLGERDITFEPPHRRDIGIVFQNYALFPHMSVAENITFPL---RARRLPKSSWLREALDMVELAGYEQRR
IHELSGGQRQRVALARAMIFEPRLILMDEPL

>I9N2A0_I9N197_3_754765
-IPKDLDEAAMMDGASRLRILVMIIVPLAMPAIGLLSLFTFIAQWKSFLWPLIATSGEMLPLGLTLFQTQ
QGTAWN---YIMAGATISMVPGVILAIVLNNVSLTVNDGEFVALVGPSGCGKTTTLNLVAGLIPITSGDI
VIGDRVVNDLDPKDRDIAMVFQNYALYPQKSVYKNLAFPLQMRKLPRDEIDRKVKEAARVLDMTQLLERK
PRELSGGQQQRVALGRALVRDPAVFLMDEPL

>I9NH90_I9NH87_3_754765
-IPRDLEEAAKIDGATQFTAFRQIILPLTLPGIAATLGFVFTAAWSELLFALMLINGDAFPVGLLTFVSK
FSVDFG---QMMAAGVMALIPAGLFFLLIHDVSLDIRSGELIALLGPSGSGKTTLLRLIAGLESPTEGLI
FFGDEDASKKSVQQRNIGFVFQHYALFRYMTVLENVSFGLKARRPPKADIRRRALELLDLVQLSGLEKRY
PAQLSGGQRQRVALARAMAVEPNVLLLDEPF

>I9NIP1_I9NIP3_2_754765
-MPGELFDAARVEGVKEWQIFLRIALPLARPTMAALAIILFLHSWNNYLWPLLINSRG--MMTAPVALGT
LIGLTKVSWGIMAGAVLLTAPILVIFVALKGVDITVEDGEFAVFVGPSGCGKSTLLRMIAGLEGIDDGDL
ILDGKRINDVPPDKRGIAMVFQSYALYPHMSVAENIGFSLSLKKVPEAEIRRQVEGVAEILQLTDYLDRR
PAALSGGQRQRVAIGRAIIKKPALILFDEPL

>I9NBY0_I9NBX6_4_754765
SIPEEVIEAAECDGITGWAQFWKIKLPLILPAIGIISILTFVGNFNAFDLIYTVQGAAGDILGTLLYRTF
FGFQLQLGDGATIATVMFLIIL-------KNFNMTIEKGEFVSFLGPSGCGKTTVLRMIAGFETPTGGTL
TINGKDQSALKPNQRNIGMVFQAYALFPNMTVHDNVAFGLKVAGAPKPEIDARVKEMLGLIKLDHLADRF
PYQMSGGQQQRVALARALAVKPQVLLLDEPL

>I9NFD9_I9NFD4_5_754765
AIPRSLDEAAMTDGCTRLTALRRVVLPLMMPGIISTGIYIFITAWNEYLYALTLGGKVR-PVTVAIQTLI
GEYQIEWGL-LAAGAVVGALPATLLFLLVHDIDIDIASGEFLVLVGPSGCGKSTLLRMIAGLEDITGGEL
AIGGATVNTLSPAERNIAMVFQDYALYPHMTVEDNMSFGLKMRGATSDEIGRRVENAANVLKIKDFLKRR
PAQLSGGQRQRVAMGRAIVREPAAFLFDEPL

>I8T3R9_I8T3R0_9_754765
TLPKELDEAVLVDGGSSWTALWRVIVPVSIPGIVATAVYTFLLAWNEFLFALTLTKSDLVPIGIQLLMGQ
HAFEWNEMMAMSVLGSLPLLVLYLVA---KDLSLTIHDGEFLILVGPSGCGKSTALRMIAGLEEISSGTL
SIGGQDVVDLAPKDRDIAMVFQSYALYPHMTVFDNIAFSMKLAGKNKAERTKRVHEIAKILQLEPLLGSK
-AQLSGGQRQRVAMGRAMVREPAAFLMDEPL

>I8TI81_I8TI85_4_754765
-FPRELVEAAKIDGCGPIATFRHVVLPNSLSPIFAVGILQFLWTWNALLLPLFLRNDP---LPVLLARIS
GSYEINWDL-RSVAAIITTIVPLLVFLVFHGIDVDLEDGGFLVLLGPSGCGKSTLLNIIAGLDEPSSGDI
AIGDRSVTTLPPKDRNIAMVFQSYALYPTMSVARNIGFGLEMRGVPEQQRRAEIQKAAEMLQIGHLLDRL
PANLSGGQRQRVAMGRAIVRSPDLFLFDEPL

>I4BU94_I4BU93_1_891968
SVDRQLEQAARTLGDSELKIFWRITFPLSRLSIMAGLALASMRALGDFGVTLMIAGNP--GRTQTLPLFI
YSNVEAMNFIAALLLTILGIASLLI-------------EEIAALFGPSGAGKSLTLKILAGLDRPKEGRI
VLNGRVLYDVKACQRRIGLVFQELALFPHMTALENVAYG-----LKGPNKWKIARQWLDRVKLEGLYDRM
PNQLSGGQRQRVALARALAPKPDLLLLDEPF

>I4BWQ2_I4BWQ1_1_891968
----QLVSAAELLGATKPKAFFKVVLPNILPGVMVSALLSFSVLFGEFVLTNLLV--G---GYYETVQIY
LMRRMRESGHLSSAVVISYYLFVFCLSWINEISLAVERGELVTLLGPSGCGKSTLLRCIAGLNEVDGGRI
LLNDRDITYLAPRKRGVGMVFQSYALFPNMTVYENIAFGL---KMQGLKGDRIAARVREMIDLVGLAGKE
-RELSGGQQQRVALARSMIVEPDVLLLDEPF

>I4BWG8_I4BWG9_1_891968
QIDTSLEEASLNLGASKLTTFRKVTVPLIAPAIITGTQYLFVVSMTAISATIFLVSWL---LTVRILECI
TELLFAQAA----AFSVVLILIVAMAMWVDDVNLQINAGELVTLLGPSGCGKTTILRMIAGFETPTEGQV
FIGKHDVTSIAANKRNIGFVFQNYALFPHMTVFDNIAYGLKIRKLPTEEIVRRVAEVLETVSLGGIEDRF
PNQLSGGEQQRVALARVLVINPQVLLMDEPL

>G7R3V7_G7R3W3_6_885276
TIPDEIEEAAMMDGLNRLQIIFRITVPLAMSGLISVFVYCFMVAWNDYLFASIFLSSS-----NFTLPVG
LNALFSTPDGRMMAASLVTALPVVIMYALKDFNLEIADKEFIVFVGPSGCGKSTTLRMIAGLEEISGGDL
LIDGKRMNDVPAKARNIAMVFQNYALYPHMTVYDNMAFGLKMQKIAREVIDERVNWAAQILGLREYLKRK
PGALSGGQRQRVALGRAIVREAGVFLMDEPL

>G7R2A7_G7R2A6_1_885276
------DEAAILLGASGWQMFRRVTLPNIRWALLYGVVLTNARAIGEFGAVSVVSGSRGETLSLPLQIEL
LEQDYN---VGSFTAAVLLTLMAIITLFLNDISLDIPSGQMVALLGPSGSGKTTLLRIIAGLEHQTSGHI
RFHGTDVSRLHARDRKVGFVFQHYALFRHMTVFDNIAFGLTRERPNAAAIKAKVTKLLEMVQLAHLADRY
PAQLSGGQKQRVALARALAVEPQILLLDEPF

>G7RAP0_G7RAN9_11_885276
-IDYSLVEAALDLGARPLKTFFTVIVPLTKGGIIAGSMLVFIPAVGEFVIPELLGGP----DSIMIGRVL
WQEFFNNRDVASAVAIIMLLLLIMPIMWFDDVSLTIYKGEIFALLGASGCGKSTLLRVLAGFEQPSAGQI
MLDGVDLSQVPPYLRPINMMFQSYALFPHMTVEQNIAFGL---KQDKLPKAEIASRVNEMLGLVH-MQEF
AHQLSGGQRQRVALARSLAKRPKLLLLDEPM

>G7RFI5_G7RFI4_1_885276
TLPDELVEAARIDGASPMRFFCDIVFPLSKTNLAALFVITFIYGWNQYLWPLLIITDD---LGTTVAGIK
GMIATGEGTSVMAAMLLTLIPPVVIVLVMKPLTLDVADGEFIVMVGPSGCGKSTLLRMVAGLERVTTGDI
WIDRKRVTEMEPKDRGIAMVFQNYALYPHMSVEENMAWGLKIRGMGKQQIAERVKEAARILELDGLLKRR
PRELSGGQRQRVAMGRAIVREPAVFLFDEPL

>G7R9Q8_G7R9Q9_1_885276
--DIKLEQAARTLGAGRWRVFFTITLPLTLPGIIVGTVLAFARSLGEFGATITFVSNP--GETRTIPSA-
-MY----------------------------INETLPANGITAIFGVSGAGKTSLINAISGLTRPQKGRI
VLNGRVLNDLTPEKRRVGYVFQDARLFPHYKVRGNLRY------GMAKSMVNQFDKLVALLGIEPLLDRL
PGSLSGGEKQRVAIGRALLTAPELLLLDEPL

>G7RF54_G7RF55_1_885276
-LDKPLLEAARDLGASKLQTFIRIIIPLTMPGIIAGCLLVMLPAMGLFYVSDLMGGA-----NLLIGNVI
KVQFLNIRDATSITLTI-------------QLDLTINNGEFLTLLGPSGCGKTTVLRLIAGLETVDSGRI
MLDNEDITHVPAENRYVNTVFQSYALFPHMTVFENVAFGLRMQKTPAAEI---TPRVMEALRMVQ-LETF
AHQLSGGQQQRVAIARAVVNKPRLLLLDES-

>G7R8S9_G7R8T2_3_885276
TIDSSLEEAAALDGATPWQAFRLVLLPLSVPILAVVFILSFIAAITEVPVASLLLRD----NSYTLAVGM
QQYLNPQNYDFAAAAVMSALPITIVFLLAKDINLDIHEGEFVVFVGPSGCGKSTLLRMIAGLETITSGDL
FIGEKRMNDTPPAERGVGMVFQSYALYPHLSVAENMSFG----LKLAGAKKEVINQRVNQVAEVLQLAHL
LKALSGGQRQRVAIGRTLVAEPSVFLLDEPL

>G7R4S2_G7R4S1_1_885276
-LPPSLLQASADLGARPRQTFRYVVLPLAIPGIAAGSIFTFSLTLGDFIVPQLVG--P---PGYFIGNMV
YSQQGAIGNPMAAAFTLVPIVLIALYLAFDGVSIAIKDGEFFSMLGPSGSGKTTCLRLIAGFEQLSGGAI
SIFGTPASNLPPWERDVNTVFQDYALFPHMSILDNVAYGL---MVKGVNKKQRAQEALEKVALGVVQQRK
PSQLSGGQRQRVAIARALVNEPRVLLLDEPL

>D6IGX2_D6IGX5_3_550676
TIDSSLEEAAALDGATPWQAFRLVLLPLSVPILAVVFILSFIAAITEVPVASLLLRD----NSYTLAVGM
QQYLNPQNYDFAAAAVMSALPITIVFLLAKDINLDIHEGEFVVFVGPSGCGKSTLLRMIAGLETITSGDL
FIGEKRMNDTPPAERGVGMVFQSYALYPHLSVAENMSFG----LKLAGAKKEVINQRVNQVAEVLQLAHL
LKALSGGQRQRVAIGRTLVAEPSVFLLDEPL

>D6I922_D6I921_1_550676
-LPPSLLQASADLGARPRQTFRYVVLPLAIPGIAAGSIFTFSLTLGDFIVPQLVG--P---PGYFIGNMV
YSQQGAIGNPMAAAFTLVPIVLIALYLAFDGVSIAIKDGEFFSMLGPSGSGKTTCLRLIAGFEQLSGGAI
SIFGKPASNLPPWERDVNTVFQDYALFPHMSILDNVAYGLMVKGVNKKQ---RAQEALEKVALGFVQQRK
PSQLSGGQRQRVAIARALVNEPRVLLLDEPL

>D6IA58_D6IA57_1_550676
------DEAAILLGASGWQMFRRVTLPNIRWALLYGVVLTNARAIGEFGAVSVVSGSRGETLSLPLQIEL
LEQDYNT--VGSFTAAALLTLMAIITLFLNDISLDIPSGQMVALLGPSGSGKTTLLRIIAGLEHQTSGHI
RFHGTDVSRLHARDRKVGFVFQHYALFRHMTVFDNIAFGLTRERPNAAAIKAKVTKLLEMVQLAHLADRY
PAQLSGGQKQRVALARALAVEPQILLLDEPF

>D6I7Q0_D6I7Q1_1_550676
--DVKLEQAARTLGAGRWRVFFTITLPLTLPGIIVGTVLAFARSLGEFGATITFVSNP--GETRTIPSA-
-MY----------------------------INETLPANGITAIFGVSGAGKTSLINAISGLTRPQKGRI
VLNGRVLNDLTPEKRCVGYVFQDARLFPHYKVRGNLRY------GMSKSMVDQFDKLVALLGIEPLLDRL
PGSLSGGEKQRVAIGRALLTAPELLLLDEPL

>D6I653_D6I654_1_550676
-LDKPLLEAARDLGASKLQTFIRIIIPLTMPGIIAGCLLVMLPAMGLFYVSDLMGGA-----NLLIGNVI
KVQFLNIRDATSITLTI-------------QLDLTINNGEFLTLLGPSGCGKTTVLRLIAGLETVDSGRI
MLDNEDITHVPAENRYVNTVFQSYALFPHMTVFENVAFGLRMQKTPAAEI---TPRVMEALRMVQ-LETF
AHQLSGGQQQRVAIARAVVNKPRLLLLDES-

>D6I6H2_D6I6H1_1_550676
QIDKSLDEASLSLRAGSLRTITHILLPLLRPAILSALIYSFVRAITTVSAIVFLVTPTR-VATAYILNRV
EDGEYGVAIAYGSILIVVMLAIIFLFDWLDNINLTIPQGQMVTLLGPSGCGKTTILRLVAGLEKPSEGQI
FIDGEDVTHRSIQQRDICMVFQSYALFPHMSLGENVGYGLKMLGVSRSEVKQRVKEALAMVDLEGFEDRY
VDQISGGQQQRVALARALILKPKVLLFDEPL

>D6IEY4_D6IEY3_1_550676
TLPDELVEAARIDGASPMRFFCDIVFPLSKTNLAALFVITFIYGWNQYLWPLLIITDD---LGTTVAGIK
GMIATGEGTSVMAAMLLTLIPPVVIVLVMKPLTLDVADGEFIVMVGPSGCGKSTLLRMVAGLERVTEGDI
WINDQRVTEMEPKDRGIAMVFQNYALYPHMSVEENMAWGLKIRGMGKQQIAERVKEAARILELDGLLKRR
PRELSGGQRQRVAMGRAIVRDPAVFLFDEPL

>D6I7Z0_D6I7Y9_1_550676
-IDYSLVEAALDLGARPLKTFFTVIVPLTKGGIIAGSMLVFIPAVGEFVIPELLGGP----DSIMIGRVL
WQEFFNNRDVASAVAIIMLLLLIVPIMWFDDVSLTIYKGEIFALLGASGCGKSTLLRMLAGFEQPSAGQI
MLDGVDLSQVPPYLRPINMMFQSYALFPHMTVEQNIAFGL---KQDKLPKAEIASRVNEMLGLVH-MQEF
AHQLSGGQRQRVALARSLAKRPKLLLLDEPM

>D3EVJ5_D3EVJ4_1_703339
AIPNNLLQASSDLGASPFYTFRKVIMPLTKEGVMTGIQVTFIPSLSLFMITRLIAGNV---IN--IGTAI
EEQFLTIQNGMGSTIAIFLIVFMAFILIIDDIDIDIESGYFYTLLGPSGCGKTTILKLIAGFEYPDSGEV
IYQNKPIGNLPPNKRKVNTVFQDYALFPHLNVYDNIAFGLKLKKLSKTEIDQKVTEALKLVKLSGYEKRN
INEMSGGQKQRVAIARAIVNEPEILLLDES-

>D3ES44_D3ES41_3_703339
TIPKELDESAKIDGAGHMRIFLQIMLPLAKPILAVVALFNFMGPFMDFILPKILLRSE--KFTLAVGLFN
FINDKYANNTVFAAGAIMIAVIAIVFLFLKDFNLHITDKEFIVFVGPSGCGKSTTLRMVAGLESITSGDF
YIDGERMNDVEPKNRDIAMVFQNYALYPHMTVFENMAFGLKLRKVNKKEIEQKVNEAAEILGLTEYLGRK
PKALSGGQRQRVALGRAIVRDAKVFLMDEPL

>B3R2K2_B3R2K0_2_164546
-VEQELEEAAASLGANRLQTFRRVILPAILPALLTGFALSFARATGEYGSVVFISGNPMEIAPLMIYSKL
EQYDYAGATAVAVVMLVISFALLLLINLLDNVSLDFDEGELTALLGPSGCGKTTLLRIIAGLERADAGQI
VLSGRDASDQHVRQRQVGFVFQHYALFKHMSVFENVAFGLRAERPSEAQIREKVHALLDLVQLDWL----
AAQLSGGQRQRIALARALAVEPRVLLLDEPF

>B3R1U8_B3R1U9_1_164546
AIPDAYYQAAQIDGASRLAVFRYIQLPKLRGVLMIAVLLRFMDSFMIYTEPFVLTGGP---GNATTFLSQ
YLTQKAVGQAFSIVYFLIILLMCFILY----LRFTFEDGGAYALLGPSGCGKTTLLNCISGLLRPSHGTI
AFDGRDVTGATPQARNIAQVFQFPVIYDTMTVGENLAFPLRNRGVPEAQVRERVGRVAEMLDLSSTLGRR
ASGLAADAKQKISLGRGLVRQDSAILFDEPL

>B3RBH3_B3RBH2_1_164546
QLDSEFEAVSASLKVPFYKTFFKVTVPACLPAILEISRYLFINAMTTVSAVVFLY--G--ADTKLASVEI
VNLDESGD-GPAAAMATLVVLTSAFACLLHNIDLDVRQGELLCFLGPSGCGKTTLLRIIAGLESQNAGTI
HQGGRDISALPPMERDYGIVFQSYALFPNLTVADNVAYGLVNRRMPRDQRRARVAELLTLVGLPD---RG
-AQLSGGQQQRVAIARALATSPGLLLLDEPL

>B2AHQ5_B2AHQ4_1_164546
QLDQEFEAAALSLGVAPLLTCWRVTVPVCLPALLDIFRYLFVSSMTTVSAVIFLY-SD---TVLAAISVL
NMDDAGDTAPAAAMSTLILLTAVLAALLLDGVSLSVGQGELLCLLGPSGCGKTTLLRIIAGLEREDTGRI
HAGARELTGLPPQARDYGILFQSYALFPNLTVAQNVAYGLHGRGMGRTHRDARVAEMLDLVGLAGSERRF
PGQLSGGQQQRVAMARALAPAPSLLLLDEPM

>B3R1L0_B3R1K9_1_164546
TIPDELAEAARIDGAGPLRFFWDVVLPLSRTSIAALFVIQFIYGWNQYLWPLLITTQSMVVVGVTQMISR
SGD-----ALVMATVMLAMIPPAVVVVLMHGIDMEIADGEFIVIVGPSGCGKSTLLRMVAGLETITGGEI
HIGDKVVNQLEPAERDIAMVFQNYALYPHMSVYDNMAYGLKIRGMGKAEIAQRVNHAAGILELAPLL---
-RQLSGGQRQRVAMGRAIVREPAVFLFDEPL

>B3RAG7_B3RAG6_1_164546
-LDPQVEQAGQAFGASPFTVFRRVILPQILPGILSGSIIVFALSASAFATPAILG------GRRLKVVAT
AAYDEFLNTPLGAAIAVLLLI--------ENLSLEVERGEFLSLLGPSGCGKTTTLQMIAGFVEPTRGRI
VLHGRDITALRPEKRGMGVVFQSYALFPHMTVAGNIGFGLEMRGVTAAERGRRIDEALELVRLGGLGQRY
PKELSGGQRQRVAIARALAIRPEVLLLDEPM

>E5TQD5_E5TQD4_1_543539
AIPNNLLQASSDLGASPFYTFRKVIMPLTKEGVMTGIQVTFIPSLSLFMITRLIAGNV---IN--IGTAI
EEQFLTIQNGMGSTIAIFLIVFMAFILIIDDIDIDIESGYFYTLLGPSGCGKTTILKLIAGFEYPDSGEV
IYQNKPIGNLPPNKRKVNTVFQDYALFPHLNVYDNIAFGLKLKKLSKTEIDQKVTEALKLVKLSGYEKRN
INEMSGGQKQRVAIARAIVNEPEILLLDES-

>E5TJ43_E5TJ46_3_543539
TIPKELDESAKIDGAGHMRIFLQIMLPLAKPILAVVALFNFMGPFMDFILPKILLRSE--KFTLAVGLFN
FINDKYANNTVFAAGAIMIAVIAIVFLFLKDFNLHITDKEFIVFVGPSGCGKSTTLRMVAGLESITSGDF
YIDGERMNDVEPKNRDIAMVFQNYALYPHMTVFENMAFGLKLRKVNKKEIEQKVNEAAEILGLTEYLGRK
PKALSGGQRQRVALGRAIVRDAKVFLMDEPL

>G2SH72_G2SH78_6_762570
TIPRDLIDAARIDGCGELRILFTIIWPLSVPALVTVGLLTFIGSWNEVLWPIIVVRE-----VQWMTLPQ
LVALFAVGGPQLAAAFLLALPIVLAYLFFADVTFDVAEGEFLVLLGPSGCGKTTLLRLVAGLETVSRGTI
RIGDQVVNDVPPRDRDIAMVFQNYALYPHMTVYENMAFGLKLRRVPKAEIDRRVRAAARVLELEHLLDRR
PHQLSGGQRQRVAVGRAIVREPRVFLFDEPL

>G2SE17_G2SE16_1_762570
SVERRLVEAAWCLGVSRWRTLTGVVLPLAWPGILTGLVLSFAHSLGEFGVVLMVGGNP--GVTRTLSIAI
YDEVQALNY--LALVGFALGVLTLV-------------AGITVLFGPSGSGKTTLLRCLAGLERPDDGRI
QLGDTIWFDVPPQQRRIGFLFQDYALFPHRTVAGNIAFGL--AHLSRAERRRRVAELLALFELEGLADRY
PHELSGGQQQRVALARALAPHPRLLLLDEPL

>B0N2Z8_B0N2Z7_1_445974
-MDKSLVEASNDLGANPITTFWKITFRLSLGGVLTGITMVFLPAISSFVIPKLLGG-G---QYSLIGNFI
EQQFINVGDGSAVSLILAVLVIVLM----KGIHLEINEKEFVTLLGPSGCGKTTTLRIMGGFEEANGGTV
LFDGQDISGLPPYKRELNTVFQKYALFPHMDVFDNIAFGLKIKKMDKETIKHKVNRMLDLVGLAGFGQRN
INQLSGGQQQRVAIARALVNEPKVLLLDEPL

>B0N3R2_B0N3R4_2_445974
TLPKAYEEAALIDGCGYYKTMVRVMIPMAKPSIITVILFNFLAFWNEYIIALTLLPS----TSKTLPVGL
LNLMQATRGGMMYAGLVVVMLPTLILYII-DFNLEIADKEFIVFVGPSGCGKSTTLRMIAGLEEISAGEL
YIDGKLMNDVAPKNRDIAMVFQSYALYPHMSVYDNMAFGLKIAKKPKDEIDQKVRKAAKALDIEQYLDRK
PKALSGGQRQRVALGRAIVREPKVFLMDEPL

>C5CY66_C5CY67_1_543728
-LDAGVENAALSLRASPFTTLRRIVLPQVMPGILSGSLIVFGLAASSFAIPGLLGGR----LKMVATVVY
DEYLSELNWPLGAAVALTLLVA--------AMNLTVEKGEFVSLLGPSGCGKTTTLQMIAGFEPVSSGRI
ELAGKDITHAKANTRGLGIVFQTYALFPHMTVADNVSFGL---EMRKMPKAERAERVKQALALVHLEAHA
ARELSGGQRQRVALARALVIEPPVLLLDEPL

>C5CZP2_C5CZP5_3_543728
TLPAEYVEAARMDGADAWRVFGHIVLPYIAPVLLVCTLFRLIDSIKAFPLIFLLTGGP---G--SVTEVT
NYYAYLVAFGYSSAITVVLLAATVLISW---IDLTMPDGQVTVLLGPSGCGKSTLLRMIAGLETPSGGQV
LVGGRVVNDVPPAERGCALVFQNYALYPHKTVRQNLAFPLRMAKATAAEQERSVDEIAHKLELTPLLERY
PRQLSGGQRQRVAMGRAMIRKPEVFLYDEPL

>C5CTG4_C5CTG2_2_543728
-IDRSLLEAASDAGASGWQTLWNVVVPLSRTGILIGSIFVITIVMGDFVTIGVMGGQIA-SIGKIIQVQT
SYLQFPLAA----ANAVILLAVVLMI---DQIDLRIASGSYCCLLGPSGCGKSTTLRMIAGHESVTSGDI
LLDNRNITNLPAAARGTAMMFQSFALFPHLSALDNVAFSLKMKGVGKAERQKRARELLERVAMGHLAERK
PGELSGGQQQRVALARALITEPRVLLLDEPL

>C5CPM8_C5CPM9_1_543728
QLDRSLDEASLMLRASTAQTLFKVVLPLLKPALVAALVYSFVRAMTTVSAVIFLVTANE-LATTYIIGRV
GNGDYG---IALAYCTVLMVLMSLAIALVKGISFEVPAGTLTTILGPSGCGKTTTLRMIAGLESASSGSI
FMGGRDVTTLGPAERNVSMMFQSYALFPHMNVIENVGYGLRMSGVKKDEAALRARGALKGVGLVGFDERL
PSELSGGQQQRVALARALVLEPAVLLFDEPL

>C5D1R0_C5D1R1_1_543728
-IPQDLFDAAKMDGYSDFEIFWRIVLPVGMPAIATTIILNFIQLWNEFLFAVVLLSDGSLPIGIRAYMGD
YFQDIGMIATGMMIAVIPVVVLYAF----DDVSLSVQDGEFMVLLGPSGCGKSTTLRMIAGLEAISEGSL
AIDTRKVNEVPAKDRDIAMVFQSYALYPHMTVADNLSFGL---RRRRVDSQQIAARVKSAAGILG-LNEL
LAALSGGQRQRVALGRAIVREPKVFLFDEPL

>C5CM45_C5CM42_3_543728
--NHNLVRASLSLGETPFRTFMRVTLPVIAPGVISGALFAFATSFDEVVVTLFLAGPDQVTLPRQMFTGI
RENISPTIAAVATLLIVFTTTLLLALEWLRQLDLDIHRGEFLSLLGPSGSGKTTTLMMLAGFESPTSGEI
LLDGKPITGTPPHKRNFGMVFQNYALFPHLSVGQNVAYPLTVRKVPRAEQQRRVQRALDMVQLRGMTDRL
PGQLSGGQQQRVALARALVFEPQLVLMDEPL

>C5CS16_C5CS14_2_543728
----AVIEASRIDGARWWQMTFKVKLPMVMNVIAITLVMRLIDAFRLEVIYVLTFGGG---DSTEILSLH
IYKTAFVGQQLGVAAAVSVLLLVVVAA--QQLDLAVHEGEFVVLLGESGCGKSTTLRMVAGLESVSEGQI
RIGGRDVTALPPMSRDIAMVFQNYALYPHMDVAQNMSFALSLAGRPAAEIRAKVAVAAKVLNIEHLLNRR
PKELSGGQRQRVAIGRAIVREPKVFLFDEPL

>C5D0S3_C5D0S4_1_543728
--DPNLPRAASTLGATPWNQFRHIYLPLLVPGLAMAFALSFVQAFSVFPSAVLLGSPG---ATRVISIAA
YEAAFERYDYSMASAVAML----------NALTMTVKRGEFIALLGPSGCGKSTALNCLAGLLPLTDGGI
WLDDTRIDVLPPEKRGFGMVFQNYALFPHMSVARNVAFGLAMRGVPSAESAQRVKRALDLVQLNSQAHKL
PGQLSGGQQQRVAIARAIVIEPPLVLMDEPL

>C5CNV2_C5CNV1_1_543728
---TDEEQAAIVLGATGWQTFWRVTLPNIKWGLLYGVILCNARAMGEFGAVSVVSGHRG-QT--NTMPLH
VEVLYNEYQSVAAFAVASLLAILALVTL-NNVNLDVESGELVALLGPSGCGKTTLLRIIAGLETADTGSI
LFSGEDTTDVHVRERQVGFVFQHYALFRHMTVFENVAFGLRKERPSDAQIRQKVTDLLKLVQLDWLADRY
PSQLSGGQRQRIALARALAVEPKVLLLDEPF

>C5CXP3_C5CXP4_1_543728
TVPDELTEASRMDGASPMRFFFDVLLPLSKTSIAALFVIQFIYGWNQYLWPLLATTGDMVVV-------G
IKRMIAGGDVVMATAILAMLPPALVVVLMHGVSAEIADHEFIVIVGPSGCGKSTLLRMVAGLEEISAGEI
SIGGRVVNQLEPSERDIAMVFQNYALYPHMSVFKNMAYGLKIAKVPEPEIKTRVDKAAKILELGHLLERK
PRELSGGQRQRVAMGRAIVRQPQVFLFDEPL

>C5CU88_C5CU87_1_543728
KLPYELDEAARMDGASPLQLFRLVYLPLMVPSLVAVGTYSLLLAWNEYLYAFLLLSNRSVTLAVALGNFL
SADDSPWEL-LMATGLIYALPPAAIYYAFQGLSFDITDGEFVVLVGPSGCGKSTLLRMLAGLEDISGGEI
MIDSRVVNDLESKDRDIAMVFQSYALYPHMTVGENMGFSL---RLRNAEKSVTDERVARAAKILN-LDAL
LRELSGGQRQRVAMGRAIVRDPKVFLFDEPL

>C5CPP0_C5CPP1_1_543728
-IPNEILEAARMDGASLWTEFRHVVLPLSVGGLASTGLLCLVLSWNEAFWALNLSSA----AGTLATLIA
SYSSPEGLFAKLSAASLMAIAPIVVFGWFKGVDLEIQKGEFIVFVGPSGCGKSTLLRLIAGLEPITSGKL
LLDGKDITWAPSGKRDLAMVFQSYALYPHMSVYDNMSFALKLAGVPKDEIKTKVEYAAKTLNLTQYLDRT
PKDLSGGQRQRVAIGRAIVRAPKVFLFDEPL

>C5CS60_C5CS61_1_543728
SIPDAYYQAARIDGASKFAVFRYIQLPKMRGVLMIAVLLRFMDSFMIYTEPFVLTGGP---GNATTFLSQ
YLTQKAVGQAFSLIYFLIILLFCFVLYNW--LKMSFRDGGAYALLGPSGCGKTTMLNIISGLLVPSQGTV
TFDGRDMTRATPQERNIAQVFQFPVIYDTMTVAENLAFPLRNRKVPEDQIRKRVGEIAEMLDMSGQLNQR
ASGLAADAKQKISLGRGLVRSVSAVLFDEPL

>E9ZMR7_E9ZMR5_2_911237
SLPAEIIEAARMDGARWWQLLLRVVLPMSRPTMVAVGVITVVNEWNEYLWPFLMSDDSVLPIGLTFLQQA
E-----G-VPVMAVTLLAMLPILLVFIALDNLDLDIADGEFLVLVGPSGCGKSTTLRVLAGLEPIESGRI
SIGDVDVTHLPPRARDVAMVFQNYALYPNMTVAANMGFALRNAGMSRADTRRRVLEVADMLELTDLLDRK
PAKLSGGQRQRVAMGRAIVRRPRVFCMDEPL

>E9ZKE0_E9ZKD9_1_911237
TLPTDLEEAAILDGCSPWQIYWRILLPHSRPAVLVLGVLTWVNVWNDFLWPLLMIQRS--LATLTLGLVR
LRGEYVARWVLMAASMLMLVPLVILYAVADRLDLIVGDGEFVVLVGPSGCGKTTSLRMVAGLETLDCGRI
RIGERDVTEVDPKDRDVAMVFQNYALYPHMTVAQNMGFALKVAKIGKAEI---RERVLAAAKLLD-LQSY
LKDLSGGQRQRVAMGRAIVRRPQVFLMDEPL

>E9ZI20_E9ZI21_1_911237
[truncated: 951,783 more chars]
