# Supplementary material for: Inferring interaction partners from protein sequences using mutual information
Source: PLoS Comput Biol. 2018 Nov 13;14(11):e1006401. doi: 10.1371/journal.pcbi.1006401 (PMC6258550; doi:10.1371/journal.pcbi.1006401)
Supplement: S1 Data — This file contains the various multiple sequence alignments discussed here. (TAR) [file pcbi.1006401.s007.tar › Data/XDHA_XDHC.fasta]

>null0_null1
MRVDAIAKVTGRARYTDDYVMAGMCYAKYVRSPIAHGYAVSINDEQARSLPGVLAIFTWEDVPDIPFATA
GHAWTLDENKRDTADRALLTRHVRHHGDAVAIVVARDELTAEKAAQLVSIEWQELPVITTPEAALAEDAA
PIHNGGNLLKQSTMSTGNVQQTIDAADYQVQGHYQTPVIQHCHMESVTSLAWMEDDSRITIVSSTQIPHI
VRRVVGQALDIPWSCVRVIKPFVGGGFGNKQDVLEEPMAAFLTSKLGGIPVKVSLSREECFLATRTRHAF
TIDGQMGVNRDGTLKGYSLDVLSNTGAYASHGHSIASAGGNKVAYLYPRCAYAYSSKTCYTNLPSAGAMR
GYGAPQVVFAVESMLDDAATALGIDPVEIRLRNAAREGDANPLTGKRIYSAGLPECLEKGRKIFEWEKRR
AECQNQQGNLRRGVGVACFSYTSNTWPVGVEIAGARLLMNQDGTINVQSGATEIGQGADTVFSQMVAETV
GVPVSDVRVISTQDTDVTPFDPGAFASRQSYVAAPALRSAALLLKEKIIAHAAVMLHQSAMNLTLIKGHI
VLVERPEEPLMSLKDLAMDAFYHPERGGQLSAESSIKTTTNPPAFGCTFVDLTVDIALCKVTINRILNVH
DSGHILNPLLAEGQVHGGMGMGIGWALFEEMIIDAKSGVVRNPNLLDYKMPTMPDLPQLESAFVEINEPQ
SAYGHKSLGEPPIIPVAAAIRNAVKMATGVAINTLPLTPKRLYEEFHLAGLIMNHSETITIECTINGMPF
QLHAAPGTPLSELLREQGLLSVKQGCCVGECGACTVLVDGTAIDSCLYLAAWAEGKEIRTLEGEAKGGKL
SHVQQAYAKSGAVQCGFCTPGLIMATTAMLAKPREKPLTITEIRRGLAGNLCRCTGYQMIVNTVLDCEKT
K

>I5HF51_I5HF53_2_1005493
-RIDGPLKTTGTARYAYEWHSPNAAYGYIVGSAIAKGRLTALDTDAAQKAPGVLPVITASNAGALSKGDK
------------NTARLLGGPTIEHYHQAIALVVAETFEQARAAASLVQAHYRKAYSLADEKQAVSQ--P
P-E-------DPDKNVGDFDGAFSSAAVKIDATYTTPDQSHMAMEPHASMAVWDGN-KLTLWTSNQMIDW
CRTDLAKTLKVPVENVRIISPYIGGGFGGKLFLRSDALLAALAARAVKRPVKVMLPRPSIPNNTTHRPAT
LQHLRIGADQSGKITAISHE--SWSGNLPG---GTPETAVQQSELLYAGANRHTGLRLATLDLPEGNAMR
APGEAPGLMALEIAIDELAEKAGIDPVEFRILNDTQIDPADPTR--RFSRRQLIECLRTGADKFGWKQRN
A----TPGQVRDGHGVAAGF-----RNNLLEKSGARVHLEPNGTVTVETDMTDIGTGSYTILAQTAAEML
GVPLEQVAVHLG-DSSF-PVSAGSGGQWGANTSTSGVYAACVKLREMIAS----AVGFDPEQSQFADGKI
TNGTRS----AILHEAT--------AGGRLTAEESIGKEYQQSTFAGHFVEVGVHSATGEVRVRRMLAVC
AAGRILNPKTARSQVIGAMTMGMGAALMEELAVDDRLGYFVNHDMAGYEVPVHADIPKQEVIFLDDTDPS
SPMKAKGVGELGLCGVSAAIANAVYNATGIRVRDYPITLDKLLDKL-----------IMPLTLKVNGKTE
QLEVDTRTTLLDALRENHLIGTKKGCDHGQCGACTVLVNGRRLNACLTLAVMHQGAEITTIEGLGSPDNL
HPMQAAFIKHDGFQCGYCTSGQICSSVAVLKEPSPPERTADEIRERMSGNICRCGAYANILAAIEDAAG-
-

>I5GQ05_I5GQ07_2_1005493
MRVDAIAKVTGRARYTDDYVMAGMCYAKYVRSPIAHGYAVSINDEQARSLPGVLAIFTWEDVPDIPFATA
GHAWTLDENKRDTADRALLTRHVRHHGDAVAIVVARDELTAEKAAQLVSIEWEELPVITTPEAALAEDAA
PIHNGGNLLKQSTMSTGNVQQTIDAADYQVQGHYQTPVIQHCHMESVTSLAWMEDDSRITIVSSTQIPHI
VRRVVGQALDIPWSCVRVIKPFVGGGFGNKQDVLEEPMAAFLTSKLGGIPVKVSLSREECFLATRTRHAF
TIDGQMGVNRDGTLKGYSLDVLSNTGAYVSHGHSIASAGGNKVAYLYPRCAYAYSSKTCYTNLPSAGAMR
GYGAPQVVFAVESMLDDAATALGIDPVEIRLRNASREGDANP-TGKRIYSAGLPECLEKGRKIFEWEKRR
AECQNQQGNLRRGVGVACFSYTSNTWPV--EIAGARLLMNQDGTINVQSGATEIGQGADTVFSQMVAETV
GVPVSDVRVISTQDTDVTPFDPGAFASRQSYVAAPALRSAALLLKEKIIAHAAVMLHQSAMNLTLIKGHI
VLVERPEEPLMSLKDLAMDAFYPER-GGQLSAESSIKTTTNPPAFGCTFVDLTVDIALCKVTINRILNVH
DSGHILNPLLAEGQVHGGMGMGIGWALFEEMIIDAKSGVVRNPNLLDYKMPTMPDLPQLESAFVEINEPQ
SAYGHKSLGEPPIIPVAAAIRNAVKMATGVAINTLPLTPKRLYEEF------MNHSETITIECTINGMPF
QLHAVPGTPLSELLREQGLLSVKQGCCVGECGACTVLVDGTAIDSCLYLAAWAEGKEIRTLEGEAKGGKL
SHVQQAYAKSGAVQCGFCTPGLIMATTAMLAKPREKPLTITEIRRGLAGNLCRCTGYQMIVNTVLDCEK-
-

>E3H7H6_E3H7H7_1_572544
-KVDGIGVITGRPVYTDDLINNNPLIIKILRSPHASAKIINIDKSIAEKVPGVECILTHEDVPMTKYPE-
-------PS---PYDRRILDEYVRYVGDEVAIIAAVDEKTAVKAMNLIKVQYDVLDAVLDYEKAVDNPVL
-VHKEDNIASSYVIENGDLEKAFTESDVIIEETYYTQPQIHAMMETYRSSTYLDANGRLCVISSTQIPFH
VRRHLARALEIPRSKIRVIKPRIGGGFGGKQTAATEIFPAIVTLKTG-KPAKLIYNRSETHTCTTSRHGM
RLKVKMGSDLEGNIKGFSIDILSNTGAYGEHAPTVTKLVAFKTSPLYDKAAVKYDAKIVYTNTMPGGAFR
GYGATQGTFAVESAINELAKKLGIDPTVIREKNLVEPAPEKVSGD-------IKKCVEKGKEIFGWDERY
P--SVTENGKIRSAGMAVTMQGSGIAG--IDTASATIKLGDDGTYTLFLGVTDMGQGSDTVLTQMAAEVL
ECGIDKIILNS-ADTDVSPYDPGAYASSGTYVTGNAVIIAANKMRTEIINGASEILKVSDDQIIFDGENV
ETENGEISLE-DLANRLISE--------QITVTGTWGGESSPPPFIAGFTEVEVDPETGEVEVLDFLSVV
DCGLPINPNLARVQVEGGTAQGIGLALYEDIQYDS-KGRVKNDTLMQYKIPCRRDIKNMAVEFVYSHEPT
GPFGAKSIGEVVVNTPAPAIADAVYNATGVRIRKLPITAEKVLLGM--------------IDVTVNGRKM
NFNIECDEYLVDTLR-RGFLSVKKGCDTGSCGLCTVWVEEKPVLSCSTLSVRVSGKNITTIEALQKD-A-
LEFAEFMAGEGAEQCGFCAPGFTMTVLAMKKEL-E-NPTEEDIVHYLNGNLCRCTGYVSQLRAIKKYVE-
-

>E3H726_E3H725_1_572544
-RVDAEDKLLGKSKYIGDIEFENMLFAKTVRSDRVRAKIKSIKYPK---LPKGYFIVDKNDVPGLNKVK-
-------AI---ENDQPFFAGVVNYIGEPIALVIGESKYKILDLISQIEIEYEDLEAIYTIEDGLK-TSN
PIFGVDNCFADYHYSKNSLEEVKSKAKYVISGEYKTGYQEQMYLEPQGVVGI-YKNGKVEVHGSMQCPYY
IKGAVEQCMGFDPENVRIVQTTTGGAFGGKEDYLIAGHVAVAAYKAK-QPVQLIFSREEDVEVTPKRHPS
IIHLTSYIDQNHKIMGMEADIKLEGGAYLTLSAIVLQRSMFAAIGVYNVENVFVRGQAIATNTVPSGAFR
GFGAPQSIFALETHMEKCAKEMGVDALDFKLKNLMKQNDRSSTNGIMRDPIILPEMVERTDELSKFRKKK
AKY--NKTPKLKGIGMSIFFHGGGFTGSGQDHIKAKIKLHKSSEINLLLANVEMGQGVHTTMKKIAAKTL
DLPIESIAYNN-PDTDYTMDSGPTAASRTIMVVGKLVQEACEELKANWIDD-------------------
-----------KEQTIITN-YRQPKG-FNWDDKNFIGDVYNSYSWGVNVVEVSVDPITFQVDVDHIWAIY
DIGKAIDEMVVRGQIEGGIIQGLGYGGLEVMEVK--KGKIQQKSITDYIISTSKDVPKITSELMNVPYIH
GPYGAKGLGELTLIGTAPAYSLAVSNALDMEINKIPIKPEELIKL---------------INFTLNYKEI
EIEINPLMRTLDLLRKEGLFATKEGCGDGECGACAIILDDKIVNSCMVPVANIHGKEIVTIEGLEKTERY
SILKKSFEDAGAVQCGFCIPGMMMAAEALFRR--HKTPTLEQIKEGISGNLCRCTGYNMIIEAI------
-

>Q0FLX4_Q0FLX3_1_314265
-HDAAPLHVTGKARYIDDPVPSNCLHMAFGLSEIASGRIREIDLSEVRRAPGVVKVWEAKDLPSDCDCSP
SLH----------DEPLLSGASVHYVGQPIFMVAATSHLAARKAVRKAKISYQPRDAVLTVDEAMAADSR
FE------DGPRIWEKGDADAAMAEAEHTVSGTLEMGGQEHFYLEGQAAMVLPQENGDLLVHSSTQHPSE
IQHKVAHALHLPMHGVRVETRRMGGGFGGKESGNALAIACAVAAAETGRPAKMRYDRDDDMVITGKRHDF
RIEYSAGFDGNGRLKAVDFVQYARCGWAQDLSLPVADRAMLHSDNAYDIPSLRVESHRLKTNTQSATAYR
GFGGPQGMLGIERVLDHVAHALGRDPLEIRRLNYYDPPQVTHYGQPVFILGGLTERLAESCDYAARRAGV
A-EWNVGPLLKRGIALTPVKFGIS-FTLTHNQAGALVHVYQDGSVALNHGGTEMGQGLFQKVAQVAAARF
GLPLDMVRITA-TDTAKVPNTSATAASSGSDLNGMAVKAACDTIRDRMAEHLAGLFQAKTSEVAFAGGEV
T-V--GS-ETMSFAQACYEGRVSLSSTGFYKTPKVAWDRIKYFAYGAACTEVVLDTLTGEYRILRTDILH
DCGASLNPALDIGQIEGGYVQGAGWLTTEELVWDED-GRLRTHAPSTYKIPACSDRPEIFNVALGRNEEE
TIYRSKAVGEPPFMSAFLALSDAVASCGTR--LDAPATPERVLRAI-------------DICFLLNGERV
ELGVSPTRTALDWLREEGLSGTKEGCNEGDCGACTVMVAGRALNACILFLPQLHGKALRTVEGLAGDGSL
HPVQEAMVTHHGSQCGFCTPGFVVSMAK---A--HKV-GDTQYDDALAGNLCRCTGYAPIVRAAEAAA--
-

>Q0FX37_Q0FX35_2_314265
-RIDGPLKVTGTAPYAYERNAPDALYGYPLGAAIGHGRITRMDAEAARSAPGVRAVVTTLEVDPLEKGMN
------------NVARLFGGDEVQHYHQAIAVIVADTFEQARAASAMIEVDYETALDL---DAAFERV-Q
G-T-------GPDTLVGDVGAAFRDAAQVIDQMYHTPGESHTMMEPHSSTVDWDGE-NMTVWTSNQMINW
NHQSIATTFGIDQDRIRVESPYVGGGFGAKLWLRADAVLAALGSRAAGVPVKLALPRPMVMNNTTHRSAT
VQRIRLAANADGHLTGIWHE--AAAYCLPG---GRGENATAQTPIFYAGDSRRVKNHVVDMPLPETADMR
APGEASGLMALEIAMDEMAEALDMDPVQFRIVNDTQVDPANPDI--PFSDRHFVECLERGAEAFGWSERN
T----TPGGQRDGHGVAGAY-----RGALVLPSGARAIL-DGGKLIIETDMTDIGTGSYTILAQTAAETM
GMDVADVEMRMA-NSAY-PVSSGSGGQFGAPSSTSGVYAACMALREKIAG----NLG--IDEASFNGGRV
TGGDTD----MALSEI----------NEEVSAEDAIGQGYAMGTFGAHFVEVGVHAYTGETRVRRMLAVC
DAGRIINPITARSQVIGGMVMGVGAALSEDMALDRGRGFFANHDMANYEVAVHADIPEQDVIFLDTLDGA
TPLKAKGVGELGLCGVAAAIANGVYNATGVRVRDYPLTMDKFIDRL-----------TTTVTLSVNGEER
ELTVDNRTTLLDALREHQLTGTKKGCDHGQCGACTCTVNGERINSCLSLAVMHDGDEVETIEGIGQPESM
DPMQAAFVEHDGFQCGYCTPGQIQSARKVIEEPSEIAITDAEIRERMSGNICRCGAYANILAAITQVAE-
-

>Q0FUR3_Q0FUR2_1_314265
-RPNAPKLVQGRGRYVDDITLPRMVHVAFVRSPFAHARIKEIDSGEAQAVKGVLRIFTGADIAK--VCT-
--VGVLAHGLKSPPQHALAVDRATWVGEPVVAVVASTRAAAENAVALIDVDYEPLPAVTDTMTALDADTP
LIHPDDNLAFQRLHEEGDVEAAMASAHKVVSAQFRTARHTGVTLEPRSILVDWNAEGQMTAYHATQAPHM
IQTVLATHLDLPESRVRVICGDVGGSYGIKVHVYPDEVATAAIARIMGRPVKFIADRLESFSTDIHARDH
EIEAKIALDAEGKILAIDVDDWTGIGPYSVYPRTSAIQVVNLCGGPYEFANYRAKTTVVFQNKAPTCQYR
AVGHPIAVAITEGLVDMAAAAIGMDPVEIRRRNMYAD-DCYPVAKMRFEGLSHHASMTKLMEMMDYDADQ
AE-ARKQGK-SRGIGIASFIELTNPSPFYGIQDGCTVRMDPDGSIVALSGVTEQGQGTEAMLSQVVAEGV
GVSPSTVRVI-TGDTQVTPYGGGTWASRGAGIGGEAALQAARALRQSILEVAASMLQADPGALDIRDGQ-
-VD--SDSGRLPLEELGRIVYFRGDTLRELVQTRHFITMDYPFANGVQASYLEVDTETGVVTLLKHWCVE
DCGRVINPQLVDEQIRGGIVQGLGGALYEEIHYDS-DGQLLNGSMADYLVPMAAEMPDMIIGHVETPTAE
SELGAKGAGEAGTAGAPAAVMNAINDALGGQITEMPFTPERILRALG------------DVSLTVNGEPV
EARVPAGQHLIDFLRTEGLTGAHASCEHGVCGACTVRVDGQSVRGCLTLAAQVDGAEVWTVEGLTDSGSI
NDLQDAFVARNALQCGFCTPGMLVAAEELLAQ--VARPTRAEIREHLSGNYCRCTGYEAIVDVVESVARA
-

>B5WBJ0_B5WBI9_1_516466
-RREDPRFIQGKGTYVDDVKMPGMLFGVMVRSPYAHARVKRIDKSRALAHPGVHAVLTADDLKP--LKL-
-----MPT---GDVQAVLADTKVCFQNQEVAFVVADDRYVAADAAELVDVEYEELPAVIDPLAALAADAP
VIREDNHIFTWQMGDRDKTDRVFDNAEVTVEQAMLYPRVHPCPLETCGCVASFDARGDLTVYITSQAPHV
VRTVVGLLSTIPESKIRIISPDIGGGFGNKVGVYPGYVTSIVASIVLGRPVKWIESRAENLSSTTFARDY
HMTGELAADRDGHIKALRVHVTADHGAFDACADPTRWMF-HVCTGSYAIPNAFVSVDGVYTNKFPGGAYR
CSFRTEAVYLIERMVDVLAQKLGIDKAEIRLRNFIRK-EQFPYLGLEYDSGDYEPALKKVLAAVDYPAEQ
AARRAD-EW-LMGIGVVNFTEIVGAGPSMCDFDSCEIRVHPDGSAVARMGTITQGQGHQTTYAQIIASEA
GIPASVITVE-EGDTSTAPYGLGTYGSRSTPVAGAAVARASRKIREKARHIAAHLLEASPGDVEFDLDRF
VLKG-SPGQFKTVKEVAWAAYN---NVMGLEAVDYYDPPNFTFP-GAYLCVLEVNRYTGETKVRRFYALD
DCGTRINPMIIEGQIHGGLTEGFAVALGQELPYDE-SGNLLGGTLLDYFVPTAVETPHWETDFTVTPSPH
HPIGAKGVAESPHVGSIPCFTAAMVDAFGVTHMNMPHNAYRVWQQCR-----------KTVSFNLNGTQT
DVIVEPRELLIHTLREKLHTGPHIGCETSHCGACTVDFNGMSVKSCTLLTVQAEGAEVLTVEGLAQGGEL
HALQEGFMQEHGLQCGFCTPGMLMRAYRLLRE--NPSPSDEEIRYWMAGNLCRCTGYQNIVKAVQYAAR-
-

>B5WTC0_B5WTC1_1_516466
ERKEDYRFLTGKGQYTDDIVLPRQTYAVFLRSPYAHAKIKSIDTSAAKQSPGVVAIFTGADLENVGPC-G
WLIHSIDKPMNEPPHPVIAHTKARHVGDQVALVIAESIKAAKDAAELIDVDYDVLPAVVDTAHAADRG-Q
AVHEPDNVFNW-GHDKAATDAAFAKAAHVTTLDIVNNRLVPNAIEPRAVNANYSAD-SYTVYVANQNPHV
ERLLMAAVLSLPESKLRVIAPDVGGGFGSKIFLYAEDVALTWASKKIGRPVKWTAERSEAFLSDAHGRDH
VTKAELAMDADGKFLAMRVHTIANMGAYSTFASSIPILYATLLAGQYATPAIYAEVKAVFTNTVPVDAYR
GAGRPEATFVVERLVETAAREMKLDPAEIRRRNFIT--QF-PPVGLTYDTGDYNAILSRALEIADVAGRQ
QE-SERNGKRR-GLGYSCYIEACGLAP---SIEVGQIRVHPTGSVTVFTGSHSHGQGHETTFAQVVADRL
GIPLESVDVVHG-DTGRIAFGMGTYGSRSIAVGGSAISKALDKIEAKAKKIAAHLLEASAEDIEFKNGVF
RVAGT-DRT-KAFAEI----SLAAYVPHNLEESAFYDPP-N-FTYGAYICEVEVDPDTGVSRIQKFTAVD
DFGNVINPMIVEGQVHGGLGQGIGQAMLERCVYDNS-GQLLSGSYMDYALPHASDLPDFTVETKGTPCTH
NPLGVKGCGEAGAIGSPPAVINAIIDPLGVTDLQMPATPHRVWSA-------------MSISLTVNGAPV
SASVDPGTLLVQFLRDQRLTGTHVGCDTAQCGACTVHLNGRAIKSCNILAVQADGAEVTTIEGLAHNGAL
HPMQAAFKHCHGLQCGFCTPGMVMSAVSLVQR--QPDLTGDDVREQLDGNLCRCTGYHNIVKAVLEGAA-
-

>B5WV56_B5WV54_2_516466
DRVDGLLKVTGDARYAAEFPAARLAHAVLVTSTIAAGTIASIDASRAEAVPGVLLVMTYQNAPRL--PNG
GKA--A-FAPPARRLSVLQDDEVHYNNEPVAVVVADTLEHAADAARQLRIVYEPGAAALDFAQAKAHAHP
DRPQG-R-TD--T-LRGSFEDGMQSGDVHIEATYTTPIEHHNPMEPHATMAQW--DGQLTVYDSTQGVSD
TAQVLAKTFDIAVSDVRVISPLIGGGFGCKGSSWSHVSLCAMAARQTGRPVRLALERPQMFGPVGARPRT
EQHFVIAARHDGTLTAMRHDSISNTSVIEDWTETCCMVT----RMLYAVPNQVTTHRLVQLNVGTPTFMR
APGETTGSFALESAMDELAVALKMDPLALRLKNYADS---DPQEHKPWSGKSLRECYRIGAEKFGWSRRP
LAPRSMKGNTLIGYGMG-----TATYPA-NRSASALAQILPDGTAVVASGTQDIGTGTYTVMTQVAADAL
GFTPEQIHFA--LGDSSLPHAPVSGGSQSAASVSPAVRDAASQARGQLIALASPVHGLALDDVTVESGWV
VSSQ-PGK-RDPAAAII------ARAGKPIEASATVKPGTQKHSFGAVFAEVHVDAELGTIRVPRVVAVY
DVGRVLNEKTARSQMLGGIVWGIGAALQEESTLDTRYGRFTNANLAEYHVPVNADIGTLDITFLDRPDPY
INLGVRGIGEIGITGVVAAIANAVYHATGVRVRDLPITLDKVM---------------RPVTLTVNGRAY
TLQLEPRVTLLDALREYGLMGTKKGCDRGQCGACTVLADGRRINSCLTLAVMHEGETITTVEGLASNGAL
SPVQRAFIEHDAFQCGYCTPGQLCSATALLSEFRPAALSDDEIRERMSGNICRCGAYVNIVAAVRAAH--
-

>H4FI68_H4FI70_2_1137135
MRVDAIAKVTGRARYTDDYVMAGMCYAKYVRSPIAHGYAVSINDEQARSLPGVLAIFTWEDVPDIPFATA
GHAWTLDENKRDTADRALLTRHVRHHGDAVAIVVARDELTAEKAAQLVSIEWQELPVITTPEAALAEDAA
PIHNGGNLLKQSTMSTGNVQQTIDAADYQVQGHYQTPVIQHCHMESVTSLAWMEDDSRITIVSSTQIPHI
VRRVVGQALDIPWSCVRVIKPFVGGGFGNKQDVLEEPMAAFLTSKLGGIPVKVSLSREECFLATRTRHAF
TIDGQMGVNRDGTLKGYSLDVLSNTGAYASHGHSIASAGGNKVAYLYPRCAYAYSSKTCYTNLPSAGAMR
GYGAPQVVFAVESMLDDAATALGIDPVEIRLRNAAREGDANP-TGKRIYSAGLPECLEKGRKIFEWEKRR
AECQNQQGNLRRGVGVACFSYTSNTWPV--EIAGARLLMNQDGTINVQSGATEIGQGADTVFSQMVAETV
GVPVSDVRVISTQDTDVTPFDPGAFASRQSYVAAPALRSAALLLKEKIIAHAAVMLHQSAMNLTLIKGHI
VLVERPEEPLMSLKDLAMDAFYPER-GGQLSAESSIKTTTNPPAFGCTFVDLTVDIALCKVTINRILNVH
DSGHILNPLLAEGQVHGGMGMGIGWALFEEMIIDAKSGVVRNPNLLDYKMPTMPDLPQLESAFVEINEPQ
SAYGHKSLGEPPIIPVAAAIRNAVKMATGVAINTLPLTPKRLYEEF------MNHSETITIECTINGMPF
QLHAAPGTPLSELLREQGLLSVKQGCCVGECGACTVLVDGTAIDSCLYLAAWAEGKGIRTLEGEAKGGKL
SHVQQAYAKSGAVQCGFCTPGLIMATTAMLAKPREKPLTITEIRRGLAGNLCRCTGYQMIVNTVLDCEK-
-

>H4FH88_H4FH90_2_1137135
-RIDGPLKTTGTARYAYEWHAPNAAYGYIVGSAIAKGRLTALDTDAAQKAPGVLAVITASNAGALGKGDK
------------NTARLLGGPTIEHYHQAIALVVAETFEQARAAASLVQAHYRKAYSLADEKQAVNQ--P
P-E-------DPDKNVGDFDGAFTSAAVKIDATYTTPDQSHMAMEPHASMAVWDGN-KLTLWTSNQMIDW
CRTDLAKTLKVPVENVRIISPYIGGGFGGKLFLRSDALLAALAARAVKRPVKVMLPRPSIPNNTTHRPAT
LQHLRIGADQSGKITAISHE--SWSGNLPG---GTPETAVQQSELLYAGANRHTGLRLATLDLPEGNAMR
APGEAPGLMALEIAIDELAEKAGIDPVEFRILNDTQVDPADPTR--CFSRRQLIECLRTGADKFGWKQRN
A----TPGQVRDGHGVAAGF-----RNNLLEKSGARVHLEQNGTVTVETDMTDIGTGSYTILAQTAAEML
GVPLEQVAVHLG-DSSF-PVSAGSGGQWGANTSTSGVYAACMKLREMIAS----AVGFDPEQSQFADGKI
TNGTRS----ATLHEAT--------AGGRLTAEESIGKEYQQSTFAGHFVEVGVHSATGEVRVRRMLAVC
AAGRILNPKTARSQVIGAMTMGMGAALMEELAVDDRLGYFVNHDMAGYEVPVHADIPKQEVIFLDDTDPS
SPMKAKGVGELGLCGVSAAIANAVYNATGIRVRDYPITLDKLLDKL-----------IMPLTLKVNGKTE
QLEVDTRTTLLDALRENHLIGTKKGCDHGQCGACTVLVNGRRLNACLTLAVMHQGAEITTIEGLGSPDNL
HPMQAAFIKHDGFQCGYCTSGQICSSVAVLKEPSAPETTADEIRERMSGNICRCGAYANILAAIEDAAG-
-

>F4TKE5_F4TKE7_2_656419
MRVDAIAKVTGRARYTDDYVMAGMCYAKYVRSPIAHGYAVSINDEQARSLPGVLAIFTWEDVPDIPFPTA
GHAWTLDENKRDTADRALLTRHVRHHGDAVAIVVARDEITAEKAAQLVSIEWQELPVITTPEAALAEDAA
PIHNGGNLLKQSTMSTGNVQQTIDAADYQVQGHYQTPVIQHCHMESVTSLAWMEDDSRITIVSSTQIPHI
VRRVVGQALDIPWSCVRVIKPFVGGGFGNKQDVLEEPMAAFLTSKLGGIPVKVSLSREECFLATRTRHAF
TIDGQMGVNRDGTLKGYSLDVLSNTGAYASHGHSIASAGGNKVAYLYPRCAYAYSSKTCYTNLPSAGAMR
GYGAPQVVFAVESMLDDAATALGIDPVEIRLRNAAREGDANP-TGKRIYSAGLPECLEKGRKIFEWEKRR
AECQNQQGNLRRGVGVACFSYTSNTWPV--EIAGARLLMNQDGTINVQSGATEIGQGADTVFSQMVAETV
GVPVSDVRVISTQDTDVTPFDPGAFASRQSYVAAPALRSAALLLKEKIIAHAAVMLHQSAMNLTLIKGHI
VLVERPEEPLMSLKDLAMDAFYPER-GGQLSAESSIKTTTNPPAFGCTFVDLTIDIALCKVTINRILNVH
DSGHILNPLLAEGQVHGGMGMGIGWALFEEMIIDAKSGVVRNPNLLDYKMPTMPDLPQLESAFVEINEPQ
SAYGHKSLGEPPIIPVAAAIRNAVKMATGVAINTLPLTPKRLYEEF------MNHSETITIECTINGMPF
QLHAAPGTPLSELLREQGLLSVKQGCCVGECGACTVLVDGTAIDSCLYLAAWAEGKEIRTLEGEAKGGKL
SHVQQAYAKSGAVQCGFCTPGLIMATTAMLAKPREKPLTITEIRRGLAGNLCRCTGYQMIVNTVLDCEK-
-

>F4TAB1_F4TAB3_2_656419
-RIDGPLKTTGTARYAYEWFAPNAAYGYIVGSAIAKGRLTALDTDAAQKAPGVLAVITASNAGALGKGDK
------------NTARLLGGPTIEHYHQAIALVVAETFEQARAAASLVQAHYRKAYSLADEKQAVSQ--P
P-E-------DPDKNVGDFDGAFSSAAVKIDATYTTPDQSHMAMEPHASMAVWDGN-KLTLWTSNQMIDW
CRTDLAKTLKVPVENVRIISPYIGGGFGGKLFLRSDALLAALAARAVKRPVKVMLPRPTIPNNTTHRPAT
LQHLRIGADQSGKITAISHE--SWSGNLPG---GTPETAVQQSELLYAGANRHTGLRLATLDLPEGNAMR
APGEAPGLMALEIAIDELAEKVGIDPVEFRILNDTQVDPVDPTR--RFSRRQLIECLRTGADKFGWKQRN
A----TPGQVRDGHGVAAGF-----RNNLLEKSGARVHLEPNGTVTVETDMTDIGTGSYTILAQTAAEML
GVPLEQIAVHLG-DSSF-PVSAGSGGQWGANTSTSGVYAACVKLREMIAS----AVGFDPEQSQFADGKI
TNGTRS----AMLNEAT--------AGGRLTAEESIGKEYQQSTFAGHFVEVGVHSATGEVRVRRMLAVC
AAGRILNPKTARSQVIGAMTMGMGAALMEELAVDDRLGYFVNHDMAGYEVPVHADIPKQEVIFLDDTDPS
SPMKAKGVGELGLCGVSAAIANAVYNATGIRVRDYPITLDKLLDKL-----------IMPLTLKVNGKTE
QLEVDTRTTLLDALRENHLIGTKKGCDHGQCGACTVLVNGRRLNACLTLAVMHQGAEITTIEGLGSPDNL
HPMQAAFIKHDGFQCGYCTSGQICSSVAVLKEPSPPETTADEIRERMSGNICRCGAYANILAAIEDAAG-
-

>Q88HP3_Q88HP5_2_160488
DRVDGVAKVTGQARYAGEYPEVGLLHGSVVSSTIARGRVLNIDSTQAMRVPGVIAVLDHGHRPHI--SSY
DDDYSD-ADAAQAPFRPLFDDRVLYNGQPLALVVAQTLELARYAGSLIRIEYAEEAHQTDLGAC-QQSHA
P-----A-TP--P-PRGDFAAQFARAPVQVDATYLTANEYHNPMEPHASTVLYKGDGTLEIHDKTQGTQN
CQDYLHKVFGLPKANIRVRAAFVGGAFGSGLRPQYQLPLAVMAALHLQRSVRVTLTRQQMF-TFGYRPRT
EQRLRLGADANGQLLAIAHDALGQTSRFEDFTEHVVEWS----GMLYQCDNVALSYRLASLDVYTPLDMR
APGAASGMIALECAMDELACAAQIDPLDLRRRNFAAS---NANEGKPYSSKELLTCYRQGAERFGWQNRN
PQPRSMHGNQLVGWGMA-----GGVWEA-MQMASAKARFDAQGHLTVSSATTDIGTGTYTVMTQIAADAA
GARVQDVTFV--LGDSSLPTAPLQGGSFTVSSVGSAVRQACQVLRTKVLEHYPQVASTAREQIIFADGYL
HAGSR-----LALADII------ASAPGEFEVQIDAEPGRQPATHSAVFAEVHVDEDLGTIKVVRVVSAV
AAGRVINPKTARSQILGGVVWGVGMALHEAALTDHRLGRIVNHNLAEYHIPVNADSGDIEVIFVEEHDDI
VNLGSKGVGEIGVVGVAAAVANAVYHATGKRVREFPITLDKLL---------------HPIGLTLNGQRL
TLQVNPWTTLLDLLREQDLVGTKKGCDHGQCGACTVLRDGKRVNACLTLAIMCDGAELVTIEGLASGDVL
HPMQRAFITHDAFQCGYCTPGQICSAVGLARE--GRAYTREAIREQMSGNLCRCGAYSNIVAAVEEALP-
-

>Q88F20_Q88F21_1_160488
-HDSADKHVSGEALYIDDLEFPNQLHVYARTADRAHARILRIDTTPCYAFEGVRIAITHEDIPGLKDIGP
VVA----------GDPLLAIDKVEFFGQPVLAVAARDLETARKAAMAAIVEYEDLEPVLDVVEAL-RKKH
FV------LDSHTHQRGDSAAALASAPHRIQGTLHIGGQEHFYLETQISSVMPTEDGGMIVYCSTQNPTE
VQKLVAEVLDVPMNKVVLDMRRMGGGFGGKETAASPACLCAVIARLTGQPTKMRLPRVEDMTMTGKRHPF
YVEYDVGFDDNGRLHGINFDLAGNCGYSPDLSGSIVDRAMFHSDNAYYLGDATVHGHRCKTNTASNTAYR
GFGGPQGMVAIEQVMDHIARHLGRDPLAVRKANYYKTENVTHYYQTVNMLEEMTAELEASSDYAERRESI
R-RFNANPILKKGLALTPVKFGIS-FTATFNQAGALIHIYTDGSIHLNHGGTEMGQGLNTKVAQVVAQIF
QVDFSRIQITA-TNTDKVPNTSPTAASSGADLNGKAAQNAAEILKKRLTEFAARHYQVTEEDVEFRNGHV
R-V--RD-QIVSFEQLAYFAQVSLSSTGFYRTPKIFYDRSQYFAFGAACVEVIVDTLTGEYKMLRADILH
DVGDSLNPAIDIGQVEGGFIQGMGWLTTEELVWNAK-GKLMTNGPASYKIPAVADMPLDLRVKLRKNPED
TVFHSKAVGEPPFMAAWCAIKDAVASLADYRVVDAPATPERVLWGC-------------MIQFLVNQELR
SEALDPNMTVLQYLREHGKTGTKEGCASGDCGACTVVVNDSSLNSCLTFVSSLHGKQLISVEGLKQQGQL
HSVQQAMADCHGSQCGFCTPGFVMSLFALQKN--SSGPDLHQAQEALAGNLCRCTGYRPILDAAEQSCR-
-

>F3Z3I9_F3Z3I8_1_690850
-RIDGLSKAVGAERYSVDHYPEGMLWAGVKRAGIPHGRILAVHTGEAERAEGVVRVLTRKDVTGANRQGI
VHK----------DQPVLAGSKVRHCGDPVALVLAESREALARALGLVRAEIEPLPGVFDPEEALRPDAP
RVHEEGNVLVRANIETGLGKTALRECPVVVRGEYEVPAQRHAFLETENGVAWLDNDGVLHMNVSTQAPFR
DRFEIAHALGLNPMRIRVVAPYLGGGFGGKDGSTVQCLLGLAALHAGGRPVKMRWDREESFLAGYTRHAV
RMRFSLGADHDGTLRALHCRLLYDTGAYAHLGGEVLALGMEHAGGPYRIPNVLIEGLAIYTNNPVAGAMR
GFGVAQATFGIERIMDALALKLSMDPLELRRKNALRRGDRNACGVTLTASTGIESCIDELSRHPRWRERQ
--EWKRACFKLRGVGVATVHNAIG-YGRGLDTAIAKVELTPEGRFRIYSGVADMGQGNATAYAQIAGEIL
CQDASGVEVLQ-PDTALSHPSGSATAGRTTYTFGKALVKACEDLRLKLLARAALVLFVEQEGFALLPGLI
RHL--PTGRDLPLARLLLPESDRFSIREAFMPVAQDSLDSGLFSHAAHAAFVEVDQLTGKVEVVDYIAVT
EAGRVLNPQTFEQQVQGAMAQGLGYALCEDMHI--KEGRVLANNLATYIIPTTLDVPDMHCASAEIDEPS
GPFGMKGVGEIGFNP---AVTGAVQDACGAD-RRAPLTAENVLTAM--------------IRFVLNGKPV
EVEAPAERRAIDLLREDGLIGTKEGCGGGECGACSILVDGVTRLSCLMLAAQLQGRDITTVEGLGTAEAP
HPIQTALAECGAVQCGFCTPGMAVTAAGFLAG--NPSPDRQAIREGLSGNLCRCTGYQKIIDAVESAEL-
-

>F3YZT4_F3YZT2_2_690850
NRVDGLAKVTGSARYAAEHNIPNLVYGYVVPSTIAKGRINSLDASEALGLPGVLQVFSHENSPRS--AQS
DDAYRD-DIAPPSPFRPLASAEILFSTQPVALVVADSFELARHAASLVRVEYAREVHATDLYAGRGRAHP
KRE---I-TP--H-VRGDADSRFAEAAVRIDAEYRGPAEHHQPMEPFATTVVRHESGRLTVYDKTQGAQN
VRNYLCNVFGCSRQELRVVTPYMGGGFGSGLRPQFQVFLAVLAARELKRSVRVSLTRLQML-GLPRRPAT
WQRVALGASTDGKLKALIHEALAETSRFEDYSEPVTIWS----DLLYRCDDVRLAHRVVPLDLSSPGDMR
APGAAWGLYALECAMDELAYETGIDPIELRLRNYTQR---DHVEDKPFSSKELRACYQLGAERFGWARRT
ARPRSMEGEKLVGWGMA-----GGIWDA-FQVAQANAVLTADGRLTVNSAAMDIGTGTCTIMTQIAADTL
GLPIEKVTFT--LGDSSLPDAPVEGGSWTASTVGSAVRAVCMKVGDTLLRSGSPLAGCGPQDVVFAEGNI
CSQD-PSR-AVSIAQAM------RHAGGAIEETASAGP-QEKFTHSAVYAEVKVDEALGSVRVTRVVSAV
AGGRILNPKTARSQILGSIVMGMGMALEEESVLDHRLGRFMTRNLADYHVPVHADVQGIEVIFVPEHDEI
VNLGAKGLGEIGIVGVAAAIANAIFHATGKRIRELPITLDKLL---------------CKITLKVNGVLQ
RIEVAPWTTLLDVLRDRNLTGTKKGCDHGQCGACTVLVNGERIVSCLTLAVMQDGAEVTTIEGLAAGEDL
HPLQAAFIEHDAFQCGYCTPGQICSAAGLINE--GRAKSPGDIRELMSGNLCRCGAYQNIVAAVQQVMR-
-

>H4MKW3_H4MKW5_2_868145
-RIDGPLKTTGTARYAYEWHSPNAAYGYIVGSAIAKGRLTALDTDAAQKAPGVLPVITASNAGALSKGDK
------------NTARLLGGPTIEHYHQAIALVVAETFEQARAAASLVQAHYRKAYSLADEKQAVSQ--P
P-E-------DPDKNVGDFDGAFSSAAVKIDATYTTPDQSHMAMEPHASMAVWDGN-KLTLWTSNQMIDW
CRTDLAKTLKVPVENVRIISPYIGGGFGGKLFLRSDALLAALAARAVKRPVKVMLPRPSIPNNTTHRPAT
LQHLRIGADQSGKITAISHE--SWSGNLPG---GTPETAVQQSELLYAGANRHTGLRLATLDLPEGNAMR
APGEAPGLMALEIAIDELAEKAGIDPVEFRILNDTQIDPADPTR--RFSRRQLIECLRTGADKFGWKQRN
A----TPGQVRDGHGVAAGF-----RNNLLEKSGARVHLEPNGTVTVETDMTDIGTGSYTILAQTAAEML
GVPLEQVAVHLG-DSSF-PVSAGSGGQWGANTSTSGVYAACVKLREMIAS----AVGFDPEQSQFADGKI
TNGTRS----AILHEAT--------AGGRLTAEESIGKEYQQSTFAGHFVEVGVHSATGEVRVRRMLAVC
AAGRILNPKTARSQVIGAMTMGMGAALMEELAVDDRLGYFVNHDMAGYEVPVHADIPKQEVIFLDDTDPS
SPMKAKGVGELGLCGVSAAIANAVYNATGIRVRDYPITLDKLLDKL-----------IMPLTLKVNGKTE
QLEVDTRTTLLDALRENHLIGTKKGCDHGQCGACTVLVNGRRLNACLTLAVMHQGAEITTIEGLGSPDNL
HPMQAAFIKHDGFQCGYCTSGQICSSVAVLKEPSPPERTADEIRERMSGNICRCGAYANILAAIEDAAG-
-

>H4MVW4_H4MVW6_2_868145
MRVDAIAKVTGRARYTDDYVMAGMCYAKYVRSPIAHGYAVSINDEQARSLPGVLAIFTWEDVPDIPFATA
GHAWTLDENKRDTADRALLTRHVRHHGDAVAIVVARDELTAEKAAQLVSIEWEELPVITTPEAALAEDAA
PIHNGGNLLKQSTMSTGNVQQTIDAADYQVQGHYQTPVIQHCHMESVTSLAWMEDDSRITIVSSTQIPHI
VRRVVGQALDIPWSCVRVIKTFVGGGFGNKQDVLEEPMAAFLTSKLGGIPVKVSLSREECFLATRTRHAF
TIDGQMGVNRDGTLKGYSLDVLSNTGAYVSHGHSIASAGGNKVAYLYPRCAYAYSSKTCYTNLPSAGAMR
GYGAPQVVFAVESMLDDAATALGIDPVEIRLRNASREGDANP-TGKRIYSAGLPECLEKGRKIFEWEKRR
AECQNQQGNLRRGVGVACFSYTSNTWPV--EIAGARLLMNQDGTINVQSGATEIGQGADTVFSQMVAETV
GVPVSDVRVISTQDTDVTPFDPGAFASRQSYVAAPALRSAALLLKEKIIAHTAVMLHQSAMNLTLIKGHI
VLVERPEEPLMSLKDLAMDAFYPER-GGQLSAESSIKTTTNPPAFGCTFVDLTVDIALCKVTINRILNVH
DSGHILNPLLAEGQVHGGMGMGIGWALFEEMIIDAKSGVVRNPNLLDYKMPTMPDLPQLESAFVEINEPQ
SAYGHKSLGEPPIIPVAAAIRNAVKMATGVAINTLPLTPKRLYEEF------MNHSETITIECTINGMPF
QLHAVPGTPLSELLREQGLLSVKQGCCVGECGACTVLVDGTAIDSCLYLAAWAEGKEIRTLEGEAKGGKL
SHVQQAYAKSGAVQCGFCTPGLIMATTAMLAKPREKPLTITEIRRGLAGNLCRCTGYQMIVNTVLDCEK-
-

>A0P1F0_A0P1F1_1_384765
-HDSAEKHVTGRAEYCDDAEPQGTLHAYLGTSTVAHGLIRSMDLDAVLAAPGVIGVLTADDVPGHNDISP
TQK----------DEPVFPVDRTEFHGQPLFAVIATSRDAARRAAELAKIDYEVLPHALDPVSAIEADYP
HV------TEPLKLERGDIAPAFDSAKNRIKGRMTIGGQDHMYLEGQIAFAIPGEDDDVVVHCSTQHPSE
AQHMVAHVLGVPSNAVTVNVRRMGGGFGGKESMNLFCAVAAIAAKKWNRPVKIRPDRDQDMTATGKRHDF
VVDYDVAFDDTGRIEAVDGTFAARCGYSSDLSGPVTDRALFHADNAYFYANVRLTSRPMKTNTVSNTAFR
GFGGPQGVVAAERMIEEIAYALGKDPLEIRKTNFYDDGILTPYHQEVNILPRLIGDLESSSDYQARREAV
L-QHNARSMIKRGIALTPVKFGIS-FTATWNQAGALIHIYNDGSIHLNHGGTEMGQGLNTKVAQVVADAF
QVDFERIKITK-TTTEKVPNTSATAASSGSDLNGMAALNAAEQLKERLVAFAAERWNSEPETIRFHNNMV
E-I--GS-ELVSFNDLAYMARVHLSAAGFYKTPKIHWDRAAYFAYGASCSEVSVDTLTGEYRVERTDILH
DVGKSLNPILDKGQVEGAFIQGMGWLTTEELWWDQA-GRLRTHAPSTYKIPLASDRPRQFTVKLSENKER
TIKRSKAVGEPPFMSVFEALSMAVASVADYRELDAPATPERVLMAI-------------EIRFLLNGADV
TVDVPADKTLLDYLRLERLTGSKEGCAEGDCGACTVLVGGETVNACIRFLASLDGCHVVTIEHLR-NGGL
HPIQQAMVDFHGSQCGFCTPGFVMSLYALWMG--NPEPTETEVESAIQGNLCRCTGYQPIIAAAMAAN--
-

>A0NSQ6_A0NSQ7_1_384765
-RVEDIRFTQGKGQYVDDLKLPGMVFGDFVRSPYAHAKITRIDASEALKLPGVIAVLTAEDLKG--VNL-
-----MPT---GDVQMVLADGKVLYQNQEVAFVVAENRYIADDAIQLVEVEYEELPVLTDPFKSMDADAP
VLRPDNHIFTWEVGDREETDKAFSEADVTIKELISYHRTHPSPLETCQCVASMDIKGELTVWGTFQAPHV
IRTVASLLSTIPEQKIHVIAPDIGGGFGNKVGAYPGYICAIVASIVTGVPVKWVEDRMENLSTTSFARDY
HMTAEIAAKNDGTVTGLKVHVLADHGGFDACADPSKWFF-NIVTGSYDFPAAHLEVDGVYTNKAPGGAYR
CSFRTEAAYCIERAMDILAQKLDMDPADLRMKNFVKA-EQFPYLGWEYDSGDYHTAMQKAMDTIGYRAEQ
KAKQEARRE-IMGIGVSFFTEIVGAGPSNCDFDSAEIRVHPTGSVISRMGTKSQGQGHETTWAQIIATEI
GIPAADIMVE-EGNTDTAPYGLGTYGSRSTPVAGAAIALASRKIRNKAQMIAAHMLEVSEYDLEWDVDGF
QVKG-NPQARKSMKEIAWAAYH---APPGLEAVSYYDPPNMTYP-GAYLCVMDIDVDTGVAKTRRFYALD
DCGTRINPMIIEGQVHGGLTEAFAIAMGQEIRYDE-MGNVLGASFMDFFLPTAVETPHWETDFTVTPSPH
HPIGAKGVGESPNVGGVPAFSNAVNDAFGSTHIQMPHDAWRIWQAAK-----------QPVTMTVNGKKV
QRFVEARTLLIHFLREDNLTGPHIGCETSHCGACTVELNGMSVKSCTMFAVQADGAELTTIEGMANDGTL
SALQEGFRQMHGLQCGFCTPGMILRAHTLLKE--NPNPTEEEIRMGISGNLCRCTGYQNIVKAIQYAAA-
-

>A0NSY7_A0NSY8_1_384765
-RKEDKRFITGKGKYTDDMTMPGMGYAAFVRSPHAHAKVKGIDASAALEMPGVDAVLTGDQLVG--IGNL
ICGWMIHSPMKMGGWRALEPEIVRHVGQAVAVVVADTQAQARDAADAVVVDYEELPAVIDPLAALEAGAP
QIHPENLIYDWEIGDEAATNAAFEKAAHVTRMEIHNNRLVPNAMEPRAALAGYDAEEHYTLYTTSQNPHV
ARLVLSAYNVAPENKLRVIAPDVGGGFGSKIYIYPEEMVCLWASKRVGRPIKWVSDRTEAFLTDAHGRDH
RSEAELALDADNKILGLRVKTVANLGAYMSL-FSSSVLYATLLSGQYDIPAIHANVKTVYTNTTPVDAYR
GAGRPEATYLLERIMETAAREVGLSPAEFRRKNFI---RSFPHVIMCYDAGDYDATLDAALKAADYDARK
AE-AASRGK-LRGIGLSCYIEACGIAPSAVGWESAEVRVNPVGSIEVLTGSHSHGQGHETTFAQLISERF
GLDTNAVSIV-HGDTDKVQFGMGTYGSRSGAVGMSAIVKALDKVEAKAKKIAAHLMEASEGDIQIEGGEL
KVA--GTDKKLTFTEVALAAY-TAHNLPGLKEGAFYDPTNFTFPAGTYVCEVEVDPDTGKTEVVNFVAAD
DFGNIINPMIVEGQVHGGITQGIGQALLENASYDE-NGQLLTASYMDYCMPRADDVPSYNLSTHVTACPG
NPLGMKGCGEAGAIGSPPAVINAITDAIGDNNLSMPASPEKVWAGLK---------------MVLNGKTV
SADVEDRTLLVSFIRDVGLTGTHVGCDTSQCGACVVHVNGKAVKSCTMLAAQADGADVVTLEGITAD-NL
HPVQAAFREHHGLQCGFCTPGMIMTAVDMINR--HGNLDEATIRHELEGNICRCTGYHNIVKAIKAASD-
-

>A0NSN7_A0NSN6_1_384765
-HDSAAKHVSGTATYIDDVEPVGTLHLAPGWSRQARGRILALDLEEVRSAPGVVAVLTADDIPGRNDCSS
-FG----------DDPVLAEDEILFYGQVVFAVVAETRDQARKAALKAKIDVAPITPILTAEDAVDADTT
VL-------PDYQFRRGSPETGMNAAEEILSGSMKIGGQEHFYLEGQVAMALPQEDGGMLVYSSTQHPTE
IQHTVAKVLGVPDAAVTAEVRRMGGGFGGKESANQWAALASIAAAHTGRACKIRLDRDDDMIMTGKRHDF
KVNWQVGHDSEGRIRAVDMEFLARCGYSVDLSLGVNDRTLFHADSSYFYPDALIRSRRLRTDTCSNTAFR
GFGGPQGMLAAERMIDAIAITLDKDPLEIRKLNFYG-ENLTPFGMPVQVMHDLIDQLEESSDYWARRDDV
R-FFNENAVLKKGLALTPVKFGIS-FTLKHNQAGALVHLYTDGSVHLNHGGTEMGQGLYQKVAQVVAEEF
GVSLNKVRITA-TNTSKVPNTGPTAASSGTDLNAMAAKLAAKEIKNRLITFLCEQHQCGPEAIFFGDNKV
V-V--GD-QSFALADIAHMARIQLSHAGYYATPGITWDRESYFAFGGACAEVTIDTMTGEMTVDRVDILH
DVGHSLNPAIDLGQIEGGFVQGMGWLTTEELVWDET-GRLRTHAPSTYKIPTASDIPEEFNVRLSGNPQA
TVYRSKAVGEPPVMAVFCAINDAVASLSP-GLLNAPATPEAIMKAV-------------TIRFLKGGEVV
ELNVGPTETLLDYLRLRRETGTKEGCGEGDCGACTVALDGQPVNSCIQLLGMIDGAELVTVEDLT-DTRL
HPVQAAMVEMHGSQCGFCTPGFIMTLFTLYHD--AGEKSRKTVTEWLAGNLCRCTGYRPIIDAALESC--
-

>Q0AVY9_Q0AVY8_1_335541
-RVDGPGKISGLEKYAADYYPDNCLWAGAKRSDHPHALIKKIDISPVRNLPGIFAVLTHEDIKGARV---
GVPEMDQP--------VLADCKVRYKGDPVVLVLAENKTLLQEAIDKIIIKYEPLPAVFDPEAALAENAP
LLHENRNNKNLLKVIRGNSIAAMSECDAVVEADFQLPWQEHAYLETEAGVARVDEEGILEIIASTQTPWR
DRNELAYALGWPVDKIRVIAPYLGGGFGGKDGITVQGLLGLAALHSGGRPVKMWNSREESFLSSTKRHPG
QVHYELGCKNDGTLHALNCRIVLDTGAYASLGGPVLALAMEHAAGVYRIPHALIEGFSVYTNNPVGGAFR
GFGAPQVLAGLEQVMDILADKIAWDPLAFRLKNAVMRGDETGA-GVMSNSTAIIPCLEKVQEHPLWTSR-
-QAWVSPPFKQRGVGLAAGLQGTGYGPMVADIANAKIELLSDGRFRIYSGVADMGQGNNPTNVQIAAEVL
GQAAECFELIQ-PDTLQTLPSGSSAASRTTYSYGNALKAAALQLKERILTRACNMMGLYAEDFLLSSGRL
N-PS--GREIP-LGLMRYSYTAP---VNR--------YPDKIFAFACHLARVQIDELTGEVEVCDYLAVT
DAGKVLNPQLYEQQVQGGAVQGMGYALWEDFKLDR--GELMTRNLATYILPTSMDVPDILSIAVETVEES
GPFGMKGIGEIVINLALPAIANGIARAVGQHIFKSPLTAEQLLLILE-----------MKIVFELNGIKQ
EIDCLPDSRVVDLLREEGHTGTKEACGSGECGACTILVDGVSKLSCLMLAAQLQGRSITTIEGMSSGKKL
HPIQQAFVDKGAVQCGFCSPGMLMATVDFLQR--NPAPDRQQIRTALSGNLCRCTGYQKIIDAVESAAAE
-

>Q0AXV9_Q0AXV8_1_335541
-RFDFDEKVDGRAQYCADIKLEQMLYAKTLRSEKARAKIASIEIPH---LPPGYFIVDQNDIPGKNVPIV
-----Y----EDQ--PFLAPNRVNYIGEPILLVVGPDKPTILDILKKIKVNYEELKPVLSIAEA------
-----QELFVEYAYSKGNIAEAIKNSKFFIEDEFRTGYQEQAYLETQSMIGVY-EDNRVTVYGSMQCPYY
VKEALIQALGWPEDGIRVIQLPTGGGFGGKEDYP-SIIGGLAAIK-AQKPVQLVLDRQEDISCSTKRHPA
IIKIRSYID-DDQITAQEIDIKTDAGAYAGLSSVVLSASGV---YNIKN--LKVQARAYATNQVVSGAFR
GFGGPQAFFAIEMHMENIAQQLNQDSLELKRKYFFQQGDTSSTSGLFQYPIKLDEIATEIAKMSSYRRKR
QLYSSQKERLR-GIGCSVFSHGCGFTGDNEEKPKVRLKKYSYNCVQIFVSSTEIGQGALTTLRKIVAQAL
EIPIEWVKHE-YPDTDFCPNSGPTVASRTIMIIGKLLYDCALEMKDRWNEEEFDIT--------------
------HEYV---------------YPKN--LKWDNEKFQGNYSWGANVVEVEIDPITYTLNILGIWAVY
DIGTPIDEKIVKGQIEGGIVQGLGFGCMEVLN-SK-NGQLLQSSLTDYLIPTAVDFPEIESKLIHNPYEN
GPFGARGLGELSLVGAAPALALAIQNAIGQKVTQIPVTPEYIMELMQ-----------NMINFKLNGKNI
NLKIHPLKRLVDILRDDQLTGTKEGCGEGECGACAVLLDDKLVNSCLVPAALLEDKSVLTIEGYRNTEKF
KVLSACFEKAGSVQCGFCTPGMILAAEALLRQ--NPKPLEGEIRAALAGNLCRCTGYNLIVEAILLAAKE
-

>Q2CHD6_Q2CHD4_2_314256
ARPDGLAKATGRATYAAEAH--GMLHGVLRRAPG-IGAVRCPNLEAVRAMPGVRAVLRDARMVRA--A--
-------QGMA-DEAPVQGVDEAAYVGQPIALVVAETFEQARHAAQRLEVAIERTD-L-PIDPDAVEPEP
E-AKQ-------S-SQGDLDAAMRNAALTIDADYTTSSMNSAAMEPHAAVAEWDGT-TLTLRGALQMLRF
NRNELADSVGLSAEHVRILAPYVGGGFGSKLGISADCVAAALAAMELGQPVRVVQHRRNVFEVNTRRSET
RQRIRLAADADGRLIGLGHEALVSNLPEETFAEPVVQAS----HFAYPGAARTLGIRIARIHRPAAGSVR
APGEAVGVTASEVAMDELAYAAGVDPVELRLRNIPEE---DPERGVPFSSHRLKAALLDGAERFGW-SGR
PAPRQREGEWWIGTGMA-----AAFRVN-MVVAQARIRL--GAGAVVETDMTDIGTGSYAIFQQVAAELL
GLPLAQTEVR--LGDTALPPGSGSGGSVGAASTGTAVWLAAMELRRQIAAR-----GCDEAELTLKDGTA
TAGNR-----QDLAD-I------LS-G--LTGTGHVKPGAEKATYGAHFAEVAVNDVTGEVRMRRMQGTF
SAGRILNRRTARSQCHGGMIWGIGMALTETMTHDRRDGHVVNRDLAEYHVPVNADVPPLDVHLLEERDPW
AGMQAKGIGELGICGAAGAILNAIHHACGARLRDFPATPDRVLAA-------------MAVTITVNGQDH
TLDLDPRVTLLDALRDHHLTGSKKGCDHGQCGACTVLLNGRRVNSCLCLAVMHDGDEVTTIEGLAEGGP-
SPLQEAFVAHDGMQCGYCTPGQICSATAMLDEPSPVELTHDELAERMSGNLCRCSCYPGINAAITEVARR
-

>Q2CCS0_Q2CCS1_1_314256
-HDSAPLHVTGAARYVDDPVPATCLHLAFGVSPVARGTITATDLAEVRTAPGVVAVLEAADLPFANDVSP
SIH----------DEPLLATGEVHYAGQPIFLVVADSHLAARKAARLGRVEIDEAEPILTVEQALAADSR
FE------GGPVTWSKGDVDAALAAAPDRLEGRLEIGGQEHFYLEGQAALAWPQDNGDMLVQSSTQHPTE
IQHKVAEAIGLPMSGVRVETRRMGGGFGGKESGNALAVACAVAARHTGRACKMRYDRDDDMTITGKRHDF
RIDYRVGHDAEGRVLAVDFTHYVRCGWSQDLSLPVADRAMLHADNAYLLPAVRILSHRLKTNTQSATAFR
GFGGPQGMVGIERVMDALARKLGRDPAEVRRLNYYPPPNTTPYGMEVFILHEMTDRLLETSDYTARRAAI
A-EWNADPLLKRGIAFSPVKFGIS-FTLTHNQAGALVHVYQDGSIHLNHGGTEMGQGLFRKVAQVAADRF
GVPVEQVRITA-TDTAKVPNTSATAASSGSDLNGMATKAACDEIRGRMAACLAELHQADAGEVVFADGEV
I-V--GG-ERIPFARAAYEHRVSLSAAGFYKTPDLAWDRAAYFAYGAAVTEVAIDTLTGENRILRTDILH
DAGRSLNPAIDIGQIEGGYVQGAGWLTTEELVWDAK-GRLRTHAPSTYKIPACSDRPDMFNVALGENYSE
TIYRSKAVGEPPLMSAWLALMDACAACGPH--LDTPATPERVLAAV-------------TISFWLNGALV
AVAP-PTRTLLDHLRETGLTGTKEGCNEGDCGACTVMVAGRAINACILFLPQLHGKAVRTVEGLAGDGSL
HPVQQAMIDKHGSQCGFCTPGFVVTMAV---G--HLQ-GRVDHDDLLAGNLCRCTGYAPIIRAAEAAE--
-

>Q2CGN7_Q2CGN9_2_314256
-RREDRRLVTGKGRFTDDFSVAGQLYAAMVRSPYPHARIRAIDTAAAQEAPGVLAVLTGQDALG--LGPI
PHDVKLRAMPFIGPHLLLPVDKARHVGEAVAMVVAESRAAAEDAAELVEVDWEELPHVADSLDAMAPGAP
QVWDENAFVDSAFGDEAAVDAAFAEAAHVASAKFHVNRVTAVTMEPRAALADYDETGRSTLYAGSGGAVR
QKRELAETLGLDPADLRVLSHDVGGNFGARNRVYVEFGLVLWASRRLQRPVKFTATRSESFLTDYQGRDL
NTHVQLALDADGRFLAMKADNVSNVGARCVS-LSPLS---GLITGSYHIPHAHLRARAVFTNTMCTQAYR
SSGRPEVTYAIERLVDIAAEEMGLDKIELRRRNLVAP-TDMPYMGSIYDSGEYEANMDRAMALFEWDARH
AD-AEARGK-RLGVGLANYVESSG-TPK----ERAEITVAPGGQVEVVIGTQPSGQGHETSFAQVVADML
QTPVERVRIV-LGDTDKVSLGGGTHSGRSMRHAGTVMAMASADLLRKARTLAADRLGFPPEELDFTDGAF
SHR--DSNQTVTLAELA-------TA-APLFAARTNEMHAPVFPNGTAICEVEIDPDTCRIEITRYASID
DVGRCINPMIVHGQSHGGIAQGVGQAMWENCPIDE-SGQPLAGSLMDYGMPRADNVPFYDVGISEVLSPT
NPFGVKAGGEGGTTPALATVTLAVLDALGVRDISMPVTPERLWQALH-----------MSVTINVNGTDR
SATVEDRTLLVDFLREAGLTGTHVGCDTSQCGACTVILDGKAVKSCTVLAVMAEGSEVRTIEGLEGD-EL
HPVQAAFCKHHALQCGFCTPGMIMAAVNILER--HPDIDEALVRHQLEGNLCRCTGYHNIVKAVLDAAQ-
-

>B7M2T2_B7M2T4_2_585034
-RIDGPLKTTGTARYAYEWHAPNAAYGYIVGSAIAKGRLTALDTDAAQKAPGVLAVITASNAGALGKGDK
------------NTARLLGGPTIEHYHQAIALVVAETFEQARAAASLVQAHYRKAYSLADEKQAVNQ--P
P-E-------DPDKNVGDFDGAFTSAAVKIDATYTTPDQSHMAMEPHASMAVWDGN-KLTLWTSNQMIDW
CRTDLAKTLKVPVENVRIISPYIGGGFGGKLFLRSDALLAALAARAVKRPVKVMLPRPSIPNNTTHRPAT
LQHLRIGADQSGKITAISHE--SWSGNLPG---GTPETAVQQSELLYAGANRHTGLRLATLDLPEGNAMR
APGEAPGLMALEIAIDELAEKAGIDPVEFRILNDTQVDPADPTR--CFSRRQLIECLRTGADKFGWKQRN
A----TPGQVRDGHGVAAGF-----RNNLLEKSGARVHLEQNGTVTVETDMTDIGTGSYTILAQTAAEML
GVPLEQVAVHLG-DSSF-PVSAGSGGQWGANTSTSGVYAACMKLREMIAS----AVGFDPEQSQFADGKI
TNGTRS----ATLHEAT--------AGGRLTAEESIGKEYQQSTFAGHFVEVGVHSATGEVRVRRMLAVC
AAGRILNPKTARSQVIGAMTMGMGAALMEELAVDDRLGYFVNHDMAGYEVPVHADIPKQEVIFLDDTDPS
SPMKAKGVGELGLCGVSAAIANAVYNATGIRVRDYPITLDKLLDKL-----------IMPLTLKVNGKTE
QLEVDTRTTLLDALRENHLIGTKKGCDHGQCGACTVLVNGRRLNACLTLAVMHQGAEITTIEGLGSPDNL
HPMQAAFIKHDGFQCGYCTSGQICSSVAVLKEPSAPETTADEIRERMSGNICRCGAYANILAAIEDAAG-
-

>B7LYD1_B7LYD3_2_585034
MRVDAIAKVTGRARYTDDYVMAGMCYAKYVRSPIAHGYAVSINDEQARGLPGVLAIFTWEDVPDIPFATA
GHAWTLDENKRDTADRALLTRHVRHHGDAVAIVVARDELTAEKAAQLVSIEWQELPVITTPEAALAEDAA
PIHNGGNLLKQSTMSTGNVQQTIDAADYQVQGHYQTPVIQHCHMESVTSLAWMEDDSRITIVSSTQIPHI
VRRVVGQALDIPWSCVRVIKPFVGGGFGNKQDVLEEPMAAFLTSKLGGIPVKVSLSREECFLATRTRHAF
TIDGQMGVNRDGTLKGYSLDVLSNTGAYASHGHSIASAGGNKVAYLYPRCAYAYSSKTCYTNLPSAGAMR
GYGAPQVVFAVESMLDDAATALGIDPVEIRLRNAAREGDANP-TGKRIYSAGLPECLEKGRKIFEWEKRR
AECQNQQGNLRRGVGVACFSYTSNTWPV--EIAGARLLMNQDGTINVQSGATEIGQGADTVFSQMVAETV
GVPVSDVRVISTQDTDVTPFDPGAFASRQSYVAAPALRSAALLLKEKIIAHAAVMLHQSAMNLTLIKGHI
VLVERPEEPLMSLKDLAMDAFYPER-GGQLSAESSIKTTTNPPAFGCTFVDLTVDIALCKVTINRILNVH
DSGHILNPLLAEGQVHGGMGMGIGWALFEEMIIDAKSGVVRNPNLLDYKMPTMPDLPQLESAFVEINEPQ
SAYGHKSLGEPPIIPVAAAIRNAVKMATGVAINTLPLTPKRLYEEF------MNHSETITIECTINGMPF
QLHAAPGTPLSELLREQGLLSVKQGCCVGECGACTVLVDGTAIDSCLYLAAWAEGKEIRTLEGEAKGGKL
SHVQQAYAKSGAVQCGFCTPGLIMATTAMLAKPREKPLTITEIRRGLAGNLCRCTGYQMIVNTVQDCEK-
-

>G4LE16_G4LE14_2_1089456
DRVDGPAKVTGQARYAAEYPAADLLHGSVVSSDVAHGRVRGIDCAAALAVPGVVAVLHHLNRPPM--AGD
DEPYKD-ADAAEEPFRPLFDDRVLYSGQPLALVLARSLELARYAGSLLRIDIEPEPHQTDLLAALDQAHA
P-----A-LP--P-ERGDFYTAYRAAPIRVEASYSTPIEHHNPMEPHASTVIVQPDGSLLVHDKTQGTQN
SQAYLQKVFGLPADKVRVCAAYVGGAFGSGLRPQYQLALAVMAALQLRRSVRVVLTRQQMF-TFGYRPRT
LQRLQLGADAEGCLLALGHQATAQTSRFEDFTEHVVEWS----GMLYRCENLSLAYRLVPLDVYTPLDMR
APGAALGLIGLECAMDELAVRLGMDPIALRRFNFAER---NGNEDKPYSSKALLACYEEGARRFGWQARD
PRPRSMEGRQLLGWGMA-----GGVWEA-MQSASARARLEADGLLRVASATTDIGTGTYTVMTQIAADAA
GMAPEEVRFQ--LGDSALPKAPLQGGSFTVSSVGSAVRLACLRLRQALVAHHPELAGAAEERFRICRGHL
EAGDR-----YALADLL------QGLPDALQVEVEAEPSRKGATHSAVFVEVRIDEALGTLRVSRVVSAV
AAGRVINPKTARSQILGGVVWGLGMALQEETQVDHALGRCMNHNLAEYHIPVNADIGDIEVIFVDEPDDI
VNLGSKGVGEIGIVGVAAAVANAVYHATGRRLRDFPLTVDKLL----------------PISLLINGQRR
ELRVPPWLTLLDLLRERDLVGSKKGCDHGQCGACTVLRNGRRINACLTLAVMCDGDALTTIEGLAEGDRL
HPLQQAFIRHDAFQCGYCTPGQICSALGLASE--GRARSRAEIREGMSGNLCRCGAYGNILDAVEDALPL
-

>G4LJ76_G4LJ77_1_1089456
----------------------------------------------------------------------
----------------------------------------------------------------------
----HGDLTEQGLFHAKRMAEQLENPPWLFDERYKTPSIEPAALEPDNGNGWYDAASTLHFVVATQCPFE
VAYESVHMIRFALEKLNIHPGYTV-GYGSKDNNI-FVFYAALAALGEGVPVRLANDRYEQFQSGIKRHPF
DIRYQLAVDRDLGFRIFRADMSADGGGRANYSASVAAVGATQSIYYMPQNDTAYH-----SRGVEAGSMR
GYGTLQTMAATEMMVDEIAGRLGVDAIDLRRRNALRSGMKNTQGAVPAGALRLHEILDKAAAHEVWKDRK
KRFDAEDPDNWYGVGFAICQK---DFGTGAEAPMASIEFSADGRISLRHIGTEIGTGMSTSQAFVVGDFL
GRPADEVKTAETEEQDWVGKASPSSATNSAFYFSHATREAARVLFNHGLWPAALALWRSGENAVWVDGQL
TGNGL--AP-IPFAELAKKAFNRAVKYGDLLDRNNAMVTYYSP--VATLVELKVNKGSGEVQVLDHHSWI
ECGRVLVPELVKGQLEGGIAMGIGHALLEEMPLYEGGPAEGDWNFNRYRLPRAKDVAVW-SQTAEILPPL
SPDPAKGIAEVVMIPVVGAIANAVAHATGKRVRDLPITPARIKEAL------------RKLQMTLNGQAV
GVEVAEDLPMIDYLHEYNLTGSRLGCGQGICHACVVIVDNEEVRTCITGAHYFDGKKVRTIEGHAQRDEL
NPIQQKFVDQFAFQCSYCAPGFVNAATVLVEKAQKRSELEQAIEDSLGHHICRCTGYVRYYSATRDVL--
-

>G4LTC6_G4LTC7_1_1089456
-HESAPKHVSGEAIYIDDLEFPNQLHVYARLSERAHARITRLDVTPCYQFPGVAIALTAADVPGQLDIGP
VVA----------GDPLLADGKVEYVGQMVLAVAADSLETARKAAMAAIVEYEDLEPVLDVVEAL-RKRH
FV------LDSHQHRIGDSAAALAGAPHRLQGTLHIGGQEHFYLETQISSVMPSEDGGMIVYCSTQNPTE
VQKLVAEVLGVSFNRIVIDMRRMGGGFGGKETAAAPACLCAVVAYHTGRPAKMRLPRMEDMQITGKRHPF
YVEYDVGFDDDGRLHGIQIDLAGNCGYSPDLSGSIVDRAMFHSDNAYFLGNATINGHRCKTNTASNTAYR
GFGGPQGMVAIEEIMDAVARSLGKDPLEVRKLNYYKDENVTHYHQTVNLLAEMTAELEASSEYARRREEI
R-AFNAAPVLKKGLALTPVKFGIS-FTATFNQAGALIHIYTDGSIHLNHGGTEMGQGLNTKVAQVVAEVF
QVDVERIQITA-TNTDKVPNTSPTAASSGTDLNGKAAQNAAETIKRRLVEFAARHWKVSEEDVEFRNNQV
R-I--RE-LILPFEELAYFGQVSLSSTGFYRTPKIFYDREQYFAYGAACSEVIVDTLTGEYRMLRTDILH
DVGDSLNPAIDIGQVEGGFVQGMGWLTMEELVWNAK-GKLMTSGPASYKIPAVADMPLDLRVKLRKNPEQ
TVFHSKAVGEPPFMSVWCAIKDAVASLADYRAIDAPATPERVLWGV-------------MIRFLLNREIR
VERLDPNLTVLDYLRRHGKTGTKEGCASGDCGACTVVVAERSLNSCLTFVSALHGKQLITVEDLKHQDRL
HDVQQAMVDCHGSQCGFCTPGFVMSLFALQKN--SAGADPAKAHEALAGNLCRCTGYRPILDAAEQACC-
-

>F3D9M5_F3D9M6_1_629258
-HDSADKHVSGEAVYIDDLEFPNQLHVYARLSDRAHARIVSIDTSPCYAFEGVRIAITHQDIPGLKDIGP
LLP----------GDPLLAIDTVEFVGQPVLAVAARDLDIARQAAMAAIIEYEDLEPVLDVVQAL-RQKH
FV------LDSHTHKRGDSAAALAGATHRLQGNLHIGGQEHFYLETQISSVMPTEDGGMIVYCSTQNPTE
IQKLVAEVLGVPMNRIVVDMRRMGGGFGGKETAASPACLCAVIARLTGQPTKMRLQRFEDMQMTGKRHPF
YIEYDVGFDDEGRLQGIELDLAGNCGYSPDLSASIVDRAMFHADNAYYLGEATVNGHRCKTHTASNTAYR
GFGGPQGMVAIEEVMDCIARFLGKDPLAVRKANYYKTENVTHYYQTVNLLEEMTADLEQSSQYAERREAI
R-TFNAGPILKKGLALTPVKFGIS-FTASFNQAGALIHIYTDGSIHLNHGGTEMGQGLNTKVAQVVAEVF
QVDIDRIQITA-TNTDKVPNTSPTAASSGTDLNGKAAQNAAETLKQRLVEFAARHYQVAETEVEFRNGHV
R-I--GD-IFLPFAELAWMGQVSLSSTGYYKTPKIFYDRSQYYAFGAACVEVIVDTLTGEYKMLRTDILH
DVGASLNPAIDIGQVEGGYIQGAGWLTTEELVWNDK-GKLMTSGPASYKIPAVADMPLDLRIKLRKNPED
TVFHSKAVGEPPFMAAWCAIKDAVASLGDYRHIDAPATPEKVLWGC-------------MIQFLLNQELK
TESLNPNMTVLTYLREQHKPGTKEGCASGDCGACTVVVKQTSLNSCLTFMASLHGKQLISVEDLKHQGQL
HSVQQAMVECHGSQCGFCTPGFVMSLFALQKN--STDANAHQAHEALAGNLCRCTGYRPILAAAEQSCS-
-

>F3DH83_F3DH81_2_629258
DRVDGRLNVTGGARYAGEYPEEGLLYASVVSSTIANGRVVSIDTSEALKVAGVVAVIDHTNRPSV--ASY
DENYED-ADSADSPFRPFYNDNVMYSGQPLALVVADTLELARHAGSLVRIEYEQQAHETDLQVMLDTAHA
P-----A-LP--P-PRGNFEGELASSALSVDVTYSTPSEYHNPMEPHASTVLYQADGSLQIHDKTQGTQN
CQDYLHKVFGLEKDKIRVLAAFVGGAFGSGLRPQYQLPLAVMAALHLKRSVRLTLTRQQMF-TFGYRPRT
VQRLRLGAAANGRLLAIGHEAIGQTSRFEDFSEHVVEWS----GMLYHCDNVQLTYKLVPLDVFTPLDMR
APGAALGMIGLECAMDELACALAIDPVRLRLTNYAER---NGNEDKPYSSKELRECYRQGAERFGWESRN
PEPRSMQGRQLVGWGMA-----GGVWEA-MQMASAKARLEADGSLVVSSATTDIGTGTYTVMTQIAAEAS
GIDVQNVTFL--LGDSSLPTAPLQGGSFTVSSVGTAVQQACQALQRQVLEVHPQFASATPDEVRFEAGKL
YVGEA-----LSMAELT------ASQAGAIEVQVDAEPDREAATHSAVFVEVLVDEDLGTIKVNRVVSAV
AAGRVVNPKMARSQILGGVVWGMGMALQEEAMLDHTLGRPMNHSLAEYHIPVNADIGDIDVLFVEEHDEI
VNLGSKGVGEIGIVGVPAAIANAIYHATGKRIREFPITLDKLL---------------HAISLTLNGQQR
QLDVLPWTTLLDLLRDQDLVGTKKGCDHGQCGACTVLRDGTRINACLTLAIMCDGTELTTIEGLADGDQL
HPMQQAFIKNDAFQCGYCTPGQICSAVGLANE--GRASTRAEIQELMSGNLCRCGAYSNILAAVEEALPQ
-

>F3DGB8_F3DGB6_2_629258
-RIDGGKKVSGQARYAADHPMGKMLYAYGVYSTIANGRVVAVKDQQAKAMPGVVDIFHHGNFPALHRTPN
TKLSFASASKADEHRLPFEDDRVYYPGQFVALVVAESFEQARAAAHHVTVEYDPVKDLDEGMRVNGA--R
DG--------GAGHNRGKPDSAFDSAKVKVDQTYTTPVEVHNPMEMHASTAWWQDG-KLFVYESTQGVVN
HRNLLANVFDLSPDRVEVRAPFIGSGFGGKLWPWPHSVAACAAARVTGRPVQLVLPRAQMFTTVGHRPET
RQRLRLATDASGKLVSIRHES-FNNTSMLD---DYTENCGGVTKSLYACDNVLVSHKISSINRGTPTSMR
APGAAPGLFALESAIDEMALASGMDPLVFRKLNLADKDQSVG---LPWSSNHLPEAIDKAAERFGWHARK
A----DIGSMREGYGMGACN-----WEAYQVPTDARVILRSDGTALAQCGLQDIGTGTYTIVAQTVSQLT
GIPVERVEVELG-SSSF-PAGPVSGGSWVTASVMPAIAGATREALQKLR-AVAVFAGQDAESIKVENGQL
V-GEQR----ASFVDVL--------KGQRLSAEGNFPGKYSFRSFGVHFVEVRWDPGISSLRVSRVVSAI
DVGKVVNPLAARNQVEGAIVMGIGMALFEAGEYDPRSGMPVNNNYAEYVVPVHADQPDIDVLLLDYPDYL
GEFGARGIGEIGVTGLAAAVANAVYHATGKRVRSLPISKEKLMAGL------------QRIQLKVNGQVH
TLNVPANAVLLDVLRDRQLTGTKKGCDHGQCGACTLLVNGVAINSCLSIAVQHQGDSITTIEGLAENGKL
HPVQEAFWEHDAYQCGYCTSGQIMSAVAILQD--PNISDDASVREAMSGNICRCGAYKNILSAVQSARS-
-

>H1E5X1_H1E5W9_2_550685
MRVDAIAKVTGRARYTDDYVMAGMCYAKYVRSPIAHGYAVSINDEQARSLPGVLAIFTWEDVPDIPFATA
GHAWTLDENKRDTADRALLTRHVRHHGDAVAIVVARDELTAEKAAQLVSIEWQELPVITTPEAALAEDAA
PIHNGGNLLKQSTMSTGNVQQTIDAADYQVQGHYQTPVIQHCHMESVTSLAWMEDDSRITIVSSTQIPHI
VRRVVGQALDIPWSCVRVIKPFVGGGFGNKQDVLEEPMAAFLTSKLGGIPVKVSLSREECFLATRTRHAF
TIDGQMGVSRDGTLKGYSLDVLSNTGAYASHGHSIASAGGNKVAYLYPRCAYAYSSKTCYTNLPSAGAMR
GYGAPQVVFAVESMLDDAATALGIDPVEIRLRNAAREGDANP-TGKRIYSAGLPECLEKGRKIFEWEKRR
AECQNQQGNLRRGVGVACFSYTSNTWPV--EIAGARLLMNQDGTINVQSGATEIGQGADTVFSQMVAETV
GVPVSDVRVISTQDTDVTPFDPGAFASRQSYVAAPALRSAALLLKEKIIAHAAVMLHQSAMNLTLIKGHI
VLVERPEEPLMSLKDLAMDAFYPER-GGQLSAESSIKTTTNPPAFGCTFVDLTVDIALCKVTINRILNVH
DSGHILNPLLAEGQVHGGMGMGIGWALFEEMIIDAKSGVVRNPNLLDYKMPTMPDLPQLESAFVEINEPQ
SAYGHKSLGEPPIIPVAAAIRNAVKMATGVAINTLPLTPKRLYEEF------MNHSETITIECTINGMPF
QLHAAPGTPLSELLREQGLLSVKQGCCVGECGACTVLVDGTAIDSCLYLAAWAEGKEIRTLEGEAKGGKL
SHVQQVYAKSGAVQCGFCTPGLIMATTAMLAKPREKPLTITEIRRGLAGNLCRCTGYQMIVNTVLDCEK-
-

>H1E857_H1E855_2_550685
-RIDGPLKTTGTARYAYEWHSPNAAYGYIVGSAIAKGRLTALDTDAAQKAPGVLAVITASNAGALSKGDK
------------NTARLLGGPTIEHYHQAIALVVAETFEQARAAASLVQAHYRKAYSLADEKQAVNQ--P
P-E-------GPDKNVGDFDGAFSSAAVKIDATYTTPDQSHMAMEPHASMAVWDGN-KLTLWTSNQMIDW
CRTDLAKTLKVSVENVRIISPYIGGGFGGKLFLRSDALLAALAARAVKRPVKVMLPRPSIPNNTTHRPAT
LQHLRIGADQSGKITAISHE--SWSGNLPG---GTPETAVQQSELLYAGANRHTGLRLATLDLPEGNAMR
APGEAPGLMALEIAIDELAEKAGIDPVEFRILNDTQVDPADPTR--RFSRRQLIECLRTGADKFGWKQRN
A----TPGQVRDGHGVAAGF-----RNNLLEKSGARVHLEPNGTVTVETDMTDIGTGSYTILAQTAAEML
GVPLEQVAVHLG-DSSF-PVSAGSGGQWGANTSTSGVYAACVKLREMIAS----AVGFDPEQSQFADGKI
TNGTRS----ATLNEAT--------AGGRLTAEESIGKEYQQSTFAGHFVEVGVHSATGEVRVRRMLAVC
AAGRILNPKTARSQVIGAMTMGMGAALMEELAVDDRLGYFVNHDMAGYEVPVHADIPKQEVIFLDDTDPS
SPMKAKGVGELGLCGVSAAIANAVYNATGIRVRDYPITLDKLLDKL-----------IMPLTLKVNGKTE
QLEVDTRTTLLDALRENHLIGTKKGCDHGQCGACTVLVNGRRLNACLTLAVMHQGAEITTIEGLGSPDNL
HPMQAAFIKHDGFQCGYCTSGQICSSVAVLKEPSPPERTADEIRERMSGNICRCGAYANILAAIEDAAG-
-

>B5K3T2_B5K3T3_1_391616
-HDAAKLHVTGTARYVDDPMPSGTLHLAFGTSTIARGTIRSMNLDAVKNAPGVVAVLTADDLPFANDVSP
SIH----------DEPMLSDGTIHYLGQPIFLVVARTHLQARFAARQADIDYTKETPILSIEDALAADAR
FE------DGPRIYTKGDVDAALTSAPNRLTGRLEMGGQEHFYLEGQAALALPQEGGDMVVQSSTQHPTE
IQHKVAESLGVAMHAVRVEIRRMGGGFGGKESGNALAVSCAVAAQLTGKPCKMRYDRDDDMTITGKRHDF
RIDYDVGFGADGRLTGVDFTHYTRCGWAQDLSLPVADRAMLHADNAYLLPAARITSHRLKTNMQSATAFR
GFGGPQGMFGIERVMDHVAHVLGQDPCEVRRINYYAKPNTTPYDMDVFILHEMTDKLLNDADYDARQQAV
S-AWNNSATLKKGIAFSPVKFGIS-FTLTHNQAGALVHVYQDGSVQLNHGGTEMGQGLFQKVAQVAASRF
GIDITSVKITA-TDTGKVPNTSATAASSGTDLNGMAVQKACDIIRDRIAACLAELHEVKPNAVTFRDGQV
F-V--DD-QGMSFAAAAYENRVSLSATGFYKTPDVAWDRIAYFAYGAAISEVVIDTLTGENRLLRVDVLH
DAGASLNPALDIGQIEGGYVQGAGWLTTEELVWDGA-GRLRTHAPSTYKIPACSDRPEVFNVSLGENPAE
TIYRSKAVGEPPFMSAHLALANACTACGAT--LQAPATAQEVLQAV------------MNITFLLNGEAV
EVTH-PTQTLLDWLRETSLTGTKEGCNEGDCGACSVMIGARTLNACILFIPQLHGKSVRTVEGLAADGTL
HPVQQSMIDNHGSQCGFCTPGFVVSMATGHL---NGR-TDHD--DVLAGNLCRCTGYAPIVRAAQASE--
-

>B5K2U6_B5K2U7_1_391616
-RVEDARFTQGKGNYVDDIKLPGMLHGDFVRSPYAHARIKSINIDAAMALPGVTAVLTAKDLEP--LGL-
-----MPT---GDKQMVLADGKVLFQGQEVAFVVASDRYVAADAVELVEVDYEELEVIVDPFKSLQSDV-
VLREDNHIFTWEAGEEEATNQVIDNAAVVAEAEMYYHRTHPCPLETCGSVASMDVNGKLTLWGTFQAPHV
VRTVASLLSGIEEHNIRVVSPDIGGGFGNKVGVYPGYICSIVASIVTGVPVKWVEDRMENLMSTAFARDY
WMKGKISATKEGKITGLHCHVTADHGAFDACADPTKFFM-NICTGSYDIPVAYLGVDGVYTNKAPGGSYR
CSFRTEAVYFIERMIEVLAIELNMDPAELRSINFIKK-EQFPYLGWEYDSGDYQTAWDKALKAVDYKAEQ
AERVEARRK-VMGIGLSFFTEIVGAGPVNCDFDSCEIRIHPTGSAVARLGTISQGQGHATTFAQILATEI
GLSAESITIE-EGDTDTAPYGLGTYGSRSTPVAGAAAAMAGRKIRAKAQMIAAYLLEVHDNDVEFDVDRF
VVKG-VPERFKTMKEIAYAAYN---QAPGLEAVSYYDPPNMTYP-GAYVCVMDIDVDTGVPEIRRFYALD
DCGTRINPMVIEGQIHGGLTEALAVALGQEIAYDD-MGNVKTATLMDFFLPTAWEVPNYETDFTVTPSPH
HPIGAKGVGESPHVGGVPCFSNAVQDAFGNRHTNMPHDHWRIWQTAN------------HVKLNVNGEDH
EFLAEPRELLIYALREKNITGPHVGCETSHCGACTVTMNGKSVKSCTVFVAQANGAEVTTIEGLGPD-AL
HVLQENFKEHHGLQCGFCTPGMITRAAKLLEE--NPNPTEADVRFGIAGNICRCTGYQNIVKSILSAASE
-

>B5K7A1_B5K7A2_1_391616
-RREDIRFLTGEGMYTDDIQLQGQTHAVFARSDVANGVIKSIDTSVAAAMPGVLAVFTGADFAE--VGGN
PAGWLINSPMKEPKRPVLAHGKVRHVGDAYAAVIAETRAQAMDAVAAIEADIEELPAVINMAEAVKGG-S
LVHDENVCFDWGWDNRAATDAAIKAAPHVTTLELVNNRLVPNAMEPRASTADYNGTGEYTLYTTSQNPHL
TRLLISAVLGIPENKLRVIAPDVGGGFGSKIYHYGEEALVLAASKKLKRPVRWTASRSESFLTDAHGRDH
VTKIELACEKEGTFIAFRTETMANVGAYLSN-FSTVTLHGTLMADNYTVPNVYVNVKAVFTNTAPVDAYR
GAGRPEATYSIERVIDMTARELGMDPVELRRMNFV---KQYPFAGLEYDSGNYDRQMDKLEAMIDRDARR
IE-SAKNGK-LRGLGLNAYIEACGIAPSLVGYDAATVRVNATGSLAVMVGAHSHGQGHETAFPQIVADML
GIDLESIEIV-HGDTAKIPFGMGTYGSRSLAVCGSAMVRATEKIIVKAKKIAAHMLEASDADIELVDGQF
TVA--GTDKSVSFGEVALKAY-IPHQYPGLEETAFYDPANFTYPSGAYACEVEVDPETGKVTIEKFAAAD
DFGNIINPMIVTGQVHGGIGQGIGQALIEQTSYDR-DGQLLSASYMDYAMPRADDMPFYQVNHDGTPCTH
NPLGVKVCGEAGGDRIAANCRKRCHRTAQKPHRHAPDAVARLGRHER-----------MAVSMTVNGKAV
SGDVEGRTLLSDFLRIDNLTGTHIGCDTSQCGACVVHVNGEAVKACTMFAAEADGADVGTIEGQNEDGSL
NVIQQAFQDHHGLQCGFCTPGMVMSTASLLKE--NPKPSVQEIRTYLDGNICRCTGYHNIVKAIMAAS--
-

>I2GFP4_I2GFP6_2_1185876
VRVDGRAKVMGAAVYSAEHNLPDLAHAVIKTSDVAKGRITGFDDSAAKRIPGVLGIFTHLNLPPLA----
---QTPQMS-----FTPLTSDQIFYAGQPVAIVVADTLEHAQHAAALLKVSVVAETPVVSYRDTQAK---
-LFTPTA-QVPAK-R-GDAQAAFSNAPVQLTLTCQHATNHHNPMEPGATIAHWEAADRVTVYDTTQAIAS
THKALYVMLGLPPDNVRVVTKFLGGGFGSKLTMWPHTVLTAQVAKAVGRPVKLVLTRPQMFTSMGHREDQ
QQTLRLGATKEGKLLALLHEKISTTSPW---DNYAEMNSK-IVHMLYACPNFDASVKLARANVMTSTYMR
GPGEAPGSFAIECAMDDLAYQVGLDPIAIRLLNHADKDPGT---GKPWSSKSLKQCYERGAELFGWGKRN
PKGATRQGNKLVGWGMASGSYPVHDAQ-----GNARVRLYADGHALVQAAATDLGTGTYTIITQVAADSL
GIAPENVYFEL-GDSALPT-TAMSGGSRAAGTVSSSVFLAAQDVWQKLIKLAQHVYKAKPADVEAVKGRL
QLKADSTKG-EAFITLMQR------IGLDLEGVATGQKDAASHSFSAHFCEVEVDTELGTVHVTRWVSVV
AAGRILNSMTARSQVIGGSIFGIGAALMEGTVRDPHLARYTNASLADYHVCVHADIPEMTVAFIDEEDRY
NAMGVKGLGEVSIVGTSAAVSNAIFHAIGHRLTSLPITPDKVL---------------TELSLRINGRVY
SLRAEPRTTLLDALREYHLTGTKKGCDHGQCGACTVHVDGERITSCLTLAIMQQGKQITTIEGLAKGDQL
HPMQEAFLKHDGFQCGYCTPGQIMSAVACIRE--GHATSDDQCREWMSGNICRCGAYPNILAAIREVASS
-

>I2GGZ0_I2GGY8_2_1185876
SRIDGILKVTGKADYSTDHPVKNVAYGILFKSTIAAGTIKDIDTADAEKAPGVLAVITHKNAPKL-----
---NVR--------GAMLQSPAVDFFGQHIGIIVAESFEQARHASRLIKVTYDEAPAKVDFDKLAND---
-AVRPK-E--DEK-R-GDAKAALSTAEYKIEEVYATPIEHHHPLEPHATIAEWNGDK-LTLYNSSQIVNG
AQQATAATLNIKPENVRIVSPYIGGGFGSKGGQWANLVLTAVAARMVNRPVKLALTRQQMVNSVGLRQRN
LQKVSLAATKDGKLTALAHEITTHSAIK---DEFVEPCGD-CSKLMYDTPNSLITYRVVPMNLILPTYTR
GPGKSTGSFALESAMDELAYKLKMDPIEFRIKNEPERDPSN---GKPWSSRATVQCLREGAKAFGWEKRK
PERQQREGDYLIGYGVACGTYPVHQRP-----SSALVKLKREGSATIELAAADLGTGTYTILAQTAADAL
DLPIGNVTVRI-GDSTLPP-AAGSVGSVGAISYANVVNDACIKITDELIA--SG----------------
-----YFAR-PTASQVMIA------ERIDFQARADSKPGADEYSFNANFAEVRVNASTGMVRVSRFLAVT
GAGNILNPKTARSQIIGGNVWGIGMALTEESVVDPRWGNFVTRSLGDYHVPANLDIGNMEVIFVRENDTI
NKMGVKGIGEVGIVGVAAAVANAVFNATGKRVRELPITPDKLL---------------VNVSFKVNGAAR
KLTVDSRMTLLDTLREKELTGSKKGCDQGQCGACTVLVDGRRVLSCLTLAATCEGRSVQTIEGLAQSQNL
HPMQAAFLKHDGFQCGFCTPGQICSAVALLEEARPVQLSNEEIRERMSGNLCRCGAYPNIVAAIQEVH--
-

>I2GJG0_I2GJF8_2_1185876
TRVDGHEKVTGQAKYAAEFNVPDLTYGVVVSSTITKGRITLLDTSKALAVNGVIEVFTHENRPRTA----
---WFDGSP-----FRPLYDNKIKYNGQPVALVVAETFELARFAAMLVHVEYEAEPCDTDLMKHLDT---
-VRNPEP-LPPKP-R-GDADKAFAEAPVQQSAQYIHGMQHHNPMEMFASTVEYGKNG-LTIYDKTQGVTN
SLLYVTQAFNIPFNQVRVVSPYVGGAFGSGLRPQYQLFLAVMAARELKRSVRVSLTRQQMWS-FGHRPAT
VQNVCLGTQADGTITAIIHEAKAATSQF---EDYTEEVVN-WTGKLYPTPNGALRYKLKSLDIYTPLDMR
APGGVTGLSAVECAVDELAYKLGMDPLEFRLKNYTERDWTE---KRPFSSKELRACFRQGAERFGWSGRN
PERSMRKDHNLIGWGMATGIWDAAQVP-----ARAEATLTVNGKLRVRSATADIGTGTYTIMTQIAADTL
GMPIDDVVFRL-GDTTMPA-APIEGGSWTASTVGSAVKSACDTLAKTLFRMAPKFVGVGFDDVLFINGEI
RLKRNPSAR-VSLLEVVNL------NGGRITETGTSINAHMKYAHAAAFVEVQVDEDFGTVKVTRAISAV
AAGRIINPRTARSQIIGGMVWGISHALQEESVMDHRYGRFMNHDLAEYHIPVCADIHEMDVVFVEENDTV
NPLGVKGVGEIGLVAMPAAIANAIFHATGKRIYELPIQLDKVM-----------------ITLTVNGTPY
QLNLAPWTTLLDALREYNLTGTKKGCDHGQCGACTVLVNGKRINACLTLAVMHDDHEITTIEGLATDGAL
HPVQKAFIDHDAFQCGYCTPGQICSAVGMINE--GQVRTVADVRELMSGNLCRCGAYPHIVDAICEVMQ-
-

>I2GDB6_I2GDB8_2_1185876
NRVDGRLKVTGGARYAAEYNLPGITFGVLTTSTITKGRIRAIDTKAAEKAPGVLAVVTHKNSPKVP----
---GYNGQE-----FRVFYDDRIYYNNQPVALVIADTLERATYAASLVSVTYNEDKHQTNIKTQTEK---
-AIKPEE---DYA-R-GEAN-AYKKAPVRIEQDYHTPIHVHNPMEPHAATAVWETNDKVIVYNKAQGVKL
AQKDIMKSFDLKAENVRIHSPFVGGAFGSSSRIWPQEMAAILGAKHVGRPVKVVLKRDQVFNMVGYRPRS
IQKVGLGATADGKLIGVTHEAMGLTSTY---EQFTERIVH-PTKSLYSSPNLNAVYKLVPLDLSTPCWTR
GPGESSGSFALESAMDELAYALNMDPLTLRLKNFADKDPEN---DKPWSSNFLKTCYEQGAERFGWSKRN
PKRSMRAGDMLVGMGMSAGIYKAERAP-----ASARAKLLADGSLVVQSAAADVGPGTYTIMTQIAADTM
GLPVGKVRFEL-GDSSFPQ-APPQYGSHTTASVGSAVHDVCVALKQRLQELAQGLYQASADDLVFADNAI
RLKGRSNG--VTYTEILKL------NNLPLEVTKESKGEKETFSFCATFIEVHVHPATGMVQVKRVVSAV
DAGKIMNLKTARSQVLGSTIWGIGMALMEEGVIDHRFGRYMNKDLAEYHVPVCADTPDIDVILIDKPDPI
SPTGAKGIGEIGMVGFAAAVANAVYHATGKRIRELPITPDKLV---------------IPVVIEINGTSR
SLSVEPRVSLLDLLREQDMTGTKKGCDYGQCGACTVHVDGQRVLACLSLAVMMQGKQVTTIEGLAEGERL
HPMQEAFIKHDGFQCGYCTPGQIMSAVGCLRE--GHADTEAEIREYMSGNICRCGAYSNIIAAIEEVKKG
-

>H2J868_H2J867_1_443254
KKIDGYGLVSGKPVYTDDLAPKDALIVKILRSPHAFAKIKNIDTSEAEKMDGVECVLTYKNVPRAGG---
---YPEPSP-----YDFVLDEYVRYVGDEVAVVAARDEITAEKALKLIKVEYEVLEPVLDFEKS-KGSKS
IIHPSKNIAASYEMSVGDVEEEIEKSEIVVKERFYTQAQAHVMMEPHAAYTYLDMQGRLVVVSSTQVPFH
VRRILARALGMEISKIRVIKPRVGGGFGGKQGIHGEPYAALVTLKT-GKPAKVYYTRKEVFESTYTRHPM
RFDVTIGADKDGKIRVIDVRGLSDTGAYGEHALTTFMVAGSKVLPMYNKVAVRFGGDVVYTNHPPAGAYR
GYGAIQANFAIESAMDMLAEKLGMDPVKLREINMIREGETSP-IFKIMNSCKLDECIEKGVKKINWEEKF
KAEK-KGTK-VKGVGMAIAMQGSGIA-KI-DMAAATLKLNDDGSFNLLIGATDIGTGSDTILSQIAAEAL
NVPTEMIIPYS-SDTDTTPFDTGAYASSTTYVSGNAVRLAAEKMKNEIIKAGA-YFEVPEEEVEFDGKEI
K-TKD--K-KISLKKLAE-ILYNE-NQKQLSVTASYVGEESP-PFMAGFAEVEVDTETGKVDLLNYVAVV
DCGTPINPNLAKVQVEGGLAQGIGMAMYEEVIYD-KNGRLLTNNLMNYKIPSRPDIKNLDVELVDSYEPT
GPYGAKSVGEIGIDTPPAAIANAVYNAVGVRIKDLPITPEKVLKALK-------------ITLTVNNTKH
EVEINPSEFLLDVLRR-NYMSVKKGCDTGTCGVCTVLMDGKPVLSCSVLAASADGHEITTVEGLKDDPEY
KKFTEALLAQGADQCGFCSPGLILSVYAMKKE--LKNPTEEEMKEYLVGNLCRCTGYASQMRAIKQFFE-
-

>H2J551_H2J550_1_443254
NRVDGFEKVTGNAKYVTDMFFPNMLYGAVKRSPIPHGIIKKIDTSKAEALQGVRAIVTGKDVPRQGI---
---YLVDRP-------VITPDRVRYVGEPVAAVAADSLEIARRAVELIEVEYEELPVVQDPRESLKGEV-
LIHPIENVFHHHKTRKGDVEKGFKEADVIVEGDYYLPQMYHAPLEPHAAIAFWDYNEKLTVWSSAQSPFT
LRNLIAHAFKIPRHKVRVIAPYVGGGFGGKAGINMEIVIALAEKVK-GRHIKLVYTREEDV-ATVVRQAM
YAHIKTGVENDGTIVAMEAELIFDGGAYAEYGTNVVRAAGYTLPGPYYVPNLKTDSFGVYTNHFIGGAFR
GFGHGELHWATERNLDEVAQKLGIDPLELRLKNVLKPGLTNS-MGQTIDTGDVEACLKKAAELIEYDK--
--PQPADPKKKRGKGIAGLVKAPAMPTNA--ASAVVIKFHEDATVTLQASIQEIGQGFNTAVTQMAADAL
HISPDKIHFVM-PDTDVNPYEWQTVASRALWTVGNALYRAAEDALNQIKNIAS-VLGVAPHNLEVEDDRV
YVKYRPEK-YLLLKDVVMGHAGGG-RGSFVPEMLTNLLETGQATFGAQAAEVEIDTETGEIKVLSMVGVF
DAGTIINPITAGGQVVGGMIQGMGPALFEGVKYN-DKGYPLTVSFTDYKIPTIADIPDIKYDFVETFEES
SPFGAKGVGEHPMISIPPAIAAAIYDALGVNINELPLSPDKILKA---------------ITFTVNNENV
EVDVKPNETLLDVLREKYLTGAKEGCGNGECGACTVIYNGRPVNSCLVLAPEAEGAVIETVEGLTKDNKL
HPIQEAFIEANAFQCGYCTPGFIMSTKAMLEK--VPNPTKEVIVERLAGNLCRCTGYTVIIDAVKLAA--
-

>F1XPQ1_F1XPP9_2_997824
-RIDGPLKTTGTARYAYEWHSPNAAYGYIVGSAIAKGRLTALDTDAAQKAPGVLPVITASNAGALSKGDK
------------NTARLLGGPTIEHYHQAIALVVAETFEQARAAASLVQAHYRKAYSLADEKQAVSQ--P
P-E-------DPDKNVGDFDGAFSSAAVKIDATYTTPDQSHMAMEPHASMAVWDGN-KLTLWTSNQMIDW
CRTDLAKTLKVPVENVRIISPYIGGGFGGKLFLRSDALLAALAARAVKRPVKVMLPRPSIPNNTTHRPAT
LQHLRIGADQSGKITAISHE--SWSGNLPG---GTPETAVQQSELLYAGANRHTGLRLATLDLPEGNAMR
APGEAPGLMALEIAIDELAEKAGIDPVEFRILNDTQIDPADPTR--RFSRRQLIECLRTGADKFGWKQRN
A----TPGQVRDGHGVAAGF-----RNNLLEKSGARVHLEPNGTVTVETDMTDIGTGSYTILAQTAAEML
GVPLEQVAVHLG-DSSF-PVSAGSGGQWGANTSTSGVYAACVKLREMIAS----AVGFDPEQSQFADGKI
TNGTRS----AILHEAT--------AGGRLTAEESIGKEYQQSTFAGHFVEVGVHSATGEVRVRRMLAVC
AAGRILNPKTARSQVIGAMTMGMGAALMEELAVDDRLGYFVNHDMAGYEVPVHADIPKQEVIFLDDTDPS
SPMKAKGVGELGLCGVSAAIANAVYNATGIRVRDYPITLDKLLDKL-----------IMPLTLKVNGKTE
QLEVDTRTTLLDALRENHLIGTKKGCDHGQCGACTVLVNGRRLNACLTLAVMHQGAEITTIEGLGSPDNL
HPMQAAFIKHDGFQCGYCTSGQICSSVAVLKEPSPPERTADEIRERMSGNICRCGAYANILAAIEDAAG-
-

>F1XV03_F1XV01_2_997824
MRVDAIAKVTGRARYTDDYVMAGMCYAKYVRSPIAHGYAVSINDEQARSLPGVLAIFTWEDVPDIPFATA
GHAWTLDENKRDTADRALLTRHVRHHGDAVAIVVARDELTAEKAAQLVSIEWEELPVITTPEAALAEDAA
PIHNGGNLLKQSTMSTGNVQQTIDAADYQVQGHYQTPVIQHCHMESVTSLAWMEDDSRITIVSSTQIPHI
VRRVVGQALDIPWSCVRVIKTFVGGGFGNKQDVLEEPMAAFLTSKLGGIPVKVSLSREECFLATRTRHAF
TIDGQMGVNRDGTLKGYSLDVLSNTGAYVSHGHSIASAGGNKVAYLYPRCAYAYSSKTCYTNLPSAGAMR
GYGAPQVVFAVESMLDDAATALGIDPVEIRLRNASREGDANP-TGKRIYSAGLPECLEKGRKIFEWEKRR
AECQNQQGNLRRGVGVACFSYTSNTWPV--EIAGARLLMNQDGTINVQSGATEIGQGADTVFSQMVAETV
GVPVSDVRVISTQDTDVTPFDPGAFASRQSYVAAPALRSAALLLKEKIIAHAAVMLHQSAMNLTLIKGHI
VLVERPEEPLMSLKDLAMDAFYPER-GGQLSAESSIKTTTNPPAFGCTFVDLTVDIALCKVTINRILNVH
DSGHILNPLLAEGQVHGGMGMGIGWALFEEMIIDAKSGVVRNPNLLDYKMPTMPDLPQLESAFVEINEPQ
SAYGHKSLGEPPIIPVAAAIRNAVKMATGVAINTLPLTPKRLYEEF------MNHSETITIECTINGMPF
QLHAVPGTPLSELLREQGLLSVKQGCCVGECGACTVLVDGTAIDSCLYLAAWAEGKEIRTLEGEAKGGKL
SHVQQAYAKSGAVQCGFCTPGLIMATTAMLAKPREKPLTITEIRRGLAGNLCRCTGYQMIVNTVLDCEK-
-

>C6ATP8_C6ATP6_2_395491
-HDSAHKHVTGTADYIDDPEPAGLLHGALGLSDRAHAEILSIDLSAVAAYPGVVWVFIGKDVPGVNDVSS
NSH----------DEPLLAETLVQFHGQPIFAVIAETRDAARRAARLAKIDYRDLPHWSDIDGALANGSP
LV------ITPMTLRRGEPDTEMAKAAMRLKGQMRIGGQEHFYLEGHIAVAIPGEDDEVTVWSSTQHPSE
IQHIVGHVLDIPSNAVTVNVRRMGGGFGGKETGNQFAALAAIAAKKLGRAIKFRPDRDEDMSATGKRHDF
LVDYELGFDTEGRIHAVHATYAARCGFSSDLSGPVTDRALFHADSSYFYPHVHLNSKPLKTHTVSNTAFR
GFGGPQGMLGAERFIEEIAYAVGKDPLDVRKLNFYQSETLTPYHQEVNIIARIVEELEETTEYRARRNAI
I-AFNRDRYIRKGIALTPVKFGIS-FTMTANQAGALVHIYQDGSIHLNHGGTEMGQGLYTKVAQVLADSF
QVDIDRVKITA-TTTAKVPNTSATAASSGSDLNGMAAYDAARQIKERLVAFAAEKWDVEAVDVVFLPNRV
R-V--GE-IEIPFPDFAYFARVQLSAAGFYKTPKIHWDRKAYFAYGASCTEVSIDTLTGEYLIDRTDILH
DVGRSLNPAIDMGQVEGAFVQGLGWLTTEELWWDDK-GRLRTHAPSTYKIPLASDRPKIFNVRLSENTEA
TIGRSKAVGEPPLMSVLEALSMAVASVANYKVLDTPATPERVLMAV-------------SIRFILNGEDI
ALDVGPTETLLDFLRLKRLTGTKEGCAEGDCGACTVLVDGESVNACIRFMGSLHATHVVTVEHLA-DGAL
HPVQQALVDCHGSQCGFCTPGFVMSLYGLWLA--KEKPSRQEIEKALQGNLCRCTGYEPIVKAAEQVS--
-

>C6B485_C6B487_2_395491
HRIDGQLKTTGRAMYAYEWHNMSYAYGYPIGAAIAKGRITSMDVSAAKRAPGVLAVVTTLDIGER--K--
-------KGKF-NTAKLFGGDEVQHYHQAIAVIVAETFEQARAAASLIKVDYAEEKGVFDLGMAKDSAVP
D-ESQ---PD--T-AVGDFEAAFRSAPVTVDASYTTPDQSHAMMEPHASIAAWNGE-EVTVWTSSQMIDW
WRSDLATTLDIDKEKIHLMSPFIGGGFGGKLFLRADAVLAVVGARAAKRPVKVALPRPFLMNNTTHRPAT
IQRIRIGTERDGKITAIAHESWSGDQPGGQ-LETAVNQT----RLLYAGANRMTAMRLATLDLPEGNAMR
APGEAPGLMALEIAIDEIAEKVGIDPVQFRIVNDTQV---DPEKQRPFSQRNLVGCLTLGAERFGWGERG
R-PGSRDGNWLVGMGVA-----AAFRNN-LVLSGARVKLDREGVVTVETDMTDIGTGSYTIIAQTAAEMM
GVAIDKVAVQ--LGDSRFPVSAGSGGQFGANSSTSGVYAACVKLREAIAKK-----GFNSEDVTFENGEV
RSGNS-----VPLAE-A------AGPD--LVGEDTIKWGTETSTFGAHFVEVGVDIATGESRIRRMLAVC
AAGRILNPITARSQVIGAMTMGAGGALSEELAVDTRRGFFVNHDLASYEVAVHADIPHQEVIFMDETDPM
SSMKAKGVGELGLCGVAAAIANAVYNATGVRVRHYPLTLDKLIGG------------TSKVSFTVNGQNR
DLEVDNRTSLLDALREHHLTGTKKGCDHGQCGACTVMVDGHRINSCLTLAVMHEGDQITTIEGLGQPGNL
HPMQTAFVKHDGFQCGYCTPGQICSSVAVLEEPSEAAVTAAEIRERMSGNICRCGAYSNIIDAISEVAG-
-

>I0HW74_I0HW73_1_983917
-RREDARFLTGRGRYTDDIVLPNQAYGVFVRSPHAHARILRLDTAAAAAAPGALGIFTGEDFK---VGGL
PCGWLIHNPMKEPKHPVLADGKVRYVGDRVALVVAETLEEAKAAAALVEVEYEELPPVIDTAAVEDA-GA
AVHDENRCFVWQIGDAAGTDAAFAQAAHVTTLTFRNNRLVPNAIEPRAANASYDAGDDYTLYVANQNPHV
ERLLMCAVLGIPEHKMRVVAPDVGGGFGSKIFLYGEETALVHATKVLRRPVKWTAERSEAFLSDAHGRDH
LTTAELATDADGKFLALRVDTTANVGAYLST-FASCVLYATLLAGQYATPKICATVKAVFTNTAPVDAYR
GAGRPEATYTVERIVETAARELGLDPAELRRRNFI---RTFPYVGLTYDIGDYDTTLNRAIELADVAARR
AA-SEANGL-KRGLGYACYIEACGIAPSVAGFEAGEVRVHPTGKVTVFTGSHSHGQGHETTFAQVVADRL
GIPLEDVTIE-HGDTGKVLFGMGTYGSRSLAVGGTAIVKALDKVVAKGRKIAAHLLEAADGDVVFEDGQF
KVA--GTDRAIPFAQIALTAY-VPHNFPGLNENAFYDPSNFTYPAGTYICEVEVDPATGTVRVERFTAVD
DFGNVVNPMIVEGQVHGGLAQGIGQALMEGCRYDA-SGQLLTGSYMDYTMPRADDLPRFVVETVGTPCTH
NPLGVKGCGEAGAIGSPPAVINAICDA-GVKDVAMPATPHTVWQAAR-----------MTISLTVNGRAV
TRDVEPQTTLVQFLRETQLTGTHVGCDTAQCGACTVHLDGEAVKSCNLLAHQAAGRAVTTIEGIAADGTL
HPMQQAFNDCHGLQCGFCTPGMVMSAIDLVQH--HDCSSDEKIREGLEGNLCRCTGYQNIVKAVAQAAK-
-

>I0HWE5_I0HWE6_1_983917
-HESAAAHVAGSAPYTDDPELAGTLHAALGLSPVAHGVLRGVDLERVRAVPGVVDAFCADAIPGENQCGS
LVK----------DEPILAGAVLRHLGQPVYAVVATTREAARRAAALAKITFDALPPVLDAMQAH-AAGQ
YV------VPPMRLARGDAAAALAAAPHRVELDFGVGGQEHFYLEGQIAYAQPQEQGGMTVLCSTQHPSE
MQHLVAHALHRPSHAVQVECRRMGGGFGGKESSALPACVAAVAAVRTGRPVKLRLDRDDDFLVTGRRHGF
RYQLALGHDDDGRALGAEVTMVSNAGHSADLSGPVMTRALCHFDNCYWLPDVAMQGYAARTNTQSNTAFR
GFGGPQGAFAIEYALDSVARRLGRDALDVRRANFYVGEDFTPYGQRVNIVAPLVDELAASSDYAARRQAV
A-AFNAAPVLKKGLALTPLKFGIS-FNVVHNQAGALVHVYLDGSVLVNHGGTEMGQGLNTKVAQVVAHEL
GLPFEAVRVTA-TDTQKVANTSATAASTGSDLNGKAAQDAARRIRERLVAFAARRW-VAADDVQFADGRV
Q-A--GG-QAMSFAELAYLERVQLWSEGFYATPGLSWDRQTYFAWGAACSEVLVDTLTGEWRLLRADVLH
DVGASLNPALDIGQVEGAFVQGMGWMTMEELVWHPT-GLLATHAPSTYKIPTANDVPPEFHVRLRPNAQD
SIHRSKAVGEPPLLSVFFAIRDAVSAAGGHRVLSAPATSEAILAAV-------------PIRVFHRQRVV
EIDAPATRTVLEWLREQRLVGTKEGCAEGDCGACTVVV--ETVNACIRFLPTLDGRALFTVEDV---GVL
HPVQQALVAHHGSQCGFCTPGFVMSLWAAYER--HQAPTRQELADELSGNLCRCTGYRPILDAGLAMF--
-

>I4T0P0_I4T0N8_12_752784
-RIDGPLKTTGTARYAYEWHAPNAAYGYIVGSAIAKGCLTALDTDAAQKAPGVLAVITASNAGALGKGDK
------------NTARLLGGPTIEHYHQAIALVVAETFEQARAAASLVQAHYRKAYSLADEKQAVSQ--P
P-E-------DPDKNVGDFDGAFTSAAVKIDATYTTPDQSHMAMEPHASMAVWDGN-KLTLWTSNQMIDW
CRTDLAKTLKVPVENVRIISPYIGGGFGGKLFLRSDALLAALAARAVKRPVKVMLPRPTIPNNTTHRPAT
LQHLRIGADQSGKITAISHE--SWSGNLPG---GTPETAVQQSEFLYAGANRHTGLRLATLDLPEGNAMR
APGEAPGLMALEIAIDELAEKAGIDPVEFRILNDTQVDPADPTR--RFSRRQLIECLRTGADKFGWKQRN
A----TPGQVRDGHGVAAGF-----RNNLLEKSGARVHLEQNGTVTVETDMTDIGTGSYTILAQTAAEML
GVPLEQVAVHLG-DSSF-PVSAGSGGQWGANTSTSGVYAACVKLREMIAS----AVGFDPEQSQFADGKI
TNDTRS----ATLHEAT--------AGGRLTAEESIGKEYQQSTFAGHFVEVGVHSATGEVRVRRMLAVC
AAGRILNPKTARSQVIGAMTMGMGAALMEELAVDDRLGYFVNHDMAGYEVPVHADIPKQEVIFLDDTDPS
SPMKAKGVGELGLCGVSAAIANAVYNATGIRVRDYPITLDKLLDKL-----------IMPLTLKVNGKTE
QLDVDTRTTLLDALRENHLIGTKKGCDHGQCGACTVLVNGRRLNACLTLAVMHQGAEITTIEGLGSPENL
HPMQAAFIKHDGFQCGYCTSGQICSSVAVLKEPSPPERTADEIRERMSGNICRCGAYANILAAIEDAAG-
-

>I4SB48_I4SB46_2_752784
MRVDAIAKVTGRARYTDDYVMAGMCYAKYVRSPIAHGYAVSINDEQARSLPGVLAIFTWEDVPDIPFATA
GHAWTLDENKRDTADRALLTRHVRHHGDAVAIVVARDEITAEKAAQLVSIEWQELPVITTPEAALADDAA
PIHNGGNLLKQSSMSTGNVQQTIDAADYQVQGHYQTPVIQHCHMESVTSLAWMEDDSRITIVSSTQIPHI
VRRVVGQALNIPWSCVRVIKPFVGGGFGNKQDVLEEPMAAFLTSKLGGIPVKVSLSREECFLATRTRHAF
TIDGQMGVNRDGTLKGYSLDVLSNTGAYASHGHSIASAGGNKVAYLYPRCAYAYSSKTCYTNLPSAGAMR
GYGAPQVVFAVESMLDDAATALGIDPVEIRLRNAAREGDANP-SGKRIYSAGLPECLEKGRKIFEWEKRR
SECQNQQSNLRRGVGVACFSYTSNTWPV--EIAGARLLMNQDGTINVQSGATEIGQGADTVFSQMVAETV
GVPVSDVRVISTQDTDVTPFDPGAFASRQSYVAAPALRSAALLLKEKIIAHAAVMLHQSAMNLTLIKGHI
VLVERPEEPLMSLKDLAMDAFYPER-GGQLSAESSIKTTTNPPAFGCTFVDLTVDIALCKVTINRILNVH
DSGHILNPLLAEGQVHGGMGMGIGWALFEEMIIDAKSGVVRNPNLLDYKMPTMPDLPQLESAFVEINEPQ
SAYGHKSLGEPPIIPVAAAIRNAVKMATGVAINTLPLTPKRLYEEF------MNHSETITIECTINGMPF
QLHAAPGTPLSELLREQGLLSVKQGCCVGECGACTVLVDSTAIDSCLYLAAWAEGKEIRTLEGEAKGGKL
SHVQQAYAKSGAVQCGFCTPGLIMATTAMLAKPREKPLTITEIRRGLAGNLCRCTGYQMIVNTVLDCEK-
-

>B9KSP6_B9KSP7_1_557760
-RREDIRFLTGKGRYTADISLRGQAHACFLRSEVAHGRIRSIDTSAAEEMPGVLAVLTGEDFTE--VGGN
PTGWLVQSTMKEPKRPVLAHGKVRHVGDAYAMVVAETYEQARDACEAIEADIEELPAIVDMAQAVADSSN
RVHDENVVFDWGWENRAAVDAAFETAPHVTTLELVNNRLSPNAMEPRASIGDFDGTGDYKLYTTSQNPHL
TRLLISAVMGIPENKLTVIAPDVGGGFGSKIYHYGEEAAVLAASKRLNRPVKWVCDRSEAFLSDAHGRDH
VTKIQLATDMEGNFLALRTETLANMGAYLSN-FATCTLHGTLMAGPYKTPLVYVNVKAVLTNTVPVDAYR
GAGRPEATYSLERVVDKAADELGLDKWEIRRRNFI---DAFPYVGLVYDTGNYHATMDKLHELSDAAARA
EE-SRQRGK-WRGFGLSTWIEACGIAPSLVGYDAATIRVNATGNISVLVGAHSHGQGHETVFAQLIAEKL
GVDANSVEIV-HGDTSKIPFGMGTYGSRSLAVCGSAMMKAADKIIDKGKKIAAHMLEAAEGDIEFTDGSF
SVA--GTDRQKSFAEIAFSAY-VPHNYPGLEETAFYDPANFTYPAGAYGCEVEVDPETGGVDIVRFTCAD
DFGNVINPMIVQGQVHGGVAQGIGQALLEGVVYNE-DGQLLTGSYMDYAMPRADDVPSFTVDHSVTPCTH
NPLGAKGCGEAGAIGTPPAVVNAVVDALGHTHIDMPLTPSRVWTAMQ-------------VTMTVNGRPM
SAETEGRTLLSSFLRDGGLTGTHVGCDTTQCGACTVHVDGEPVKSCTVLAQDVAGKSVTTIEGMANDGSL
SVIQQAFQDHHGLQCGFCTPGMVMISAALLNE--KPNPTEEEVRHYLKGNICRCTGYHNIVKAVMAAAD-
-

>B9KT65_B9KT63_2_557760
DRSEGALKVSGRAVYAAEQARADCAYGVFVRATVPLGRVASLASDAARAVRGVLKVLQDPRLVRP--A--
-------QGMA-RKSPPQDPSEVTYFGQPLALVVAESFEAAREAARLVRVEYETSATA-QLDPAQAPSEP
E-KKQ-------S-EQGDLEAALREAAVSLDATYSTPSMAAAAMEPHAALAWWEGD-RVTLCGAYQMVSQ
NAEELADALGIAPEKVRVLAPFIGGGFGSKLGIAPEAVAAAVASETLGRPVMVTLARQQEFEIAHRRSET
EQRVRLALDADGRLTGIGHEARVSNLDGESFSEPVQQAT----HFTYRGEHRQIRHEVARVNLTCAGSVR
APGEAVGVSIFEMALDELAEKAGLDPLELRLRNIPEE---DPETGKPFTSHMLAEALRDGADRFGW-SDR
RAPGERQGEWLIGMGMA-----SAVRVN-MLHARVRVTL--GEGALVESSMTDIGTGTYTILTQIVAEML
GLAPDRVRTV--LGDTDLPEGSGSGGSIGAASNGSAAFLACEEIRRQIAAG-----GRPEEELTLKDGRA
TCGNT-----RDLAE-I------VT-E--LSAEGHFEPGLKGSTWGAHFAEVAVNEITGEVRVRRMLGVF
AAGRILNEKTARSQCLGGMTFGIGMALMEEMVHDRRFGQVVSRDLANYHIPAHADVPALEVHFLEERDSY
GGLQAKGIGELGICGSGAAVLNAIHNACGVRVRDLPATPDKVLDG-------------MKTTLTINGEHR
EIEAEARVTLLDALRHDGLTGTKKGCDHGQCGACTVIVDGRRINSCLTLLCTQEGAEVTTIEGLGEPGRL
SALQEAFLAQDGFQCGYCTPGQICSATAMIEEPSEAVLSREEISERMSGNLCRCACYPNIVEAIAKVAEA
-

>B9KU56_B9KU55_1_557760
-HDAAPLHVTGAARYVDDPTPRGTLHLAFGLSPVAHGEILTLDLDPVRRMPGVVRVIGPGDLDPMPDCSP
SAH----------DEPLLAAGRVQYVGQPLFLVVAESHRAARRAARAARPEIRPLPAILTVEEALAANAR
FE------AGPVVWEKGRAAEAIATAPHRIEGTMEVGGQEHFYLEGQVALALPQEGGDMHVHSSTQHPTE
IQHKVAHALGLPMSAVRVEVRRMGGGFGGKESGNALAIACALAARATGRPCKMRYDRDDDMAITGKRHDL
RIDYRAGFDDEGRLAGVEFRHLFRCGWSQDLSLPVADRAMLHADNAYHLPAVRIESHRLRTHTQSATAFR
GFGGPQGMIGIERVMDHVAHAVGRDPLAVRQANFYPPRQTTPYHMPVFIGDALVAELAERADYARRRTEI
A-EWNRQPILKRGIALTPVKFGIS-FTLTWNQAGALVHIYQDGSVHLNHGGTEMGQGLFQKVAQVAAAEL
GLPVEAVKITA-TDTGKVPNTSATAASSGSDLNGMAVRAACVTLRDRLAELVAERHQARAEEVRFEEGRV
R-V--GG-ADLSFAEVAYQARVPLSATGSYRTPKIVWDRLKYFAYGAAVSEVVIDSLTGENRILRADILH
DTGASLNPALDLGQIEGGYVQGAGWLTTEELVWDAE-GRLRTHAPSTYKIPACSDRPRIFNVALRPNPEE
TVGRSKAVGEPPFMSVLMALSEAVAACGDGTVLDAPATPERILAAV-------------EIAFILNGTPL
SVAE-PTRTLLDFLREDGLTGTKEGCNEGDCGACTVMVEGRALNACLLFLPQLQGKEVRTVEGLAADGRL
HPVQQALIDHHGSQCGFCTPGFVMSMAA---A--HAT-GCRDHDDTLAGNLCRCTGYAPIVRAARAAE--
-

>C0D162_C0D163_1_518636
VRIDAEDKVTGHGQYVGDIMFPDMLTGKMVRSPYASARIISIDTSAAEKLPGVKCILTAKDFGN------
GEFAAADKEV-------LCSEKVRQVGDDIAAVAAVDEETAQRAVDLIKVEYEVLPGVFDPFEAMEDDAP
NWEGIHNIGMQSVMKAGDIDQEFDSASYVQHRDYKTHRMVHAAMEPHGAVATY-RNGTYTIWMSTQMSFV
DQFWYARCLGVGENQVRVIKPLVGGGFGGKLSYSFGLCAKMSEIT--GRPVRMILSREEVFQTTRNRHPI
YMHIDTAFGADGRLLAKKCYHVLDGGPYGGSGVAACAQSTLWANFPYKMNSVDFLARRVYTNNPSAGAMR
GYTACQVHFAHDLNMQFAADQLGMDPVEFRKISAADPGYVAPA-GLAITSC-YKETLDTAAREIGWEKKD
-KM----KKGE-GIGFAGTGFVSGAVLEAQSSACVTLRMNKRGMATLYIGSHDIGQGSDTVMTAIVAEEL
GLPMNMVKT-FMSDTFLTPWDSGSYGSRVTFLAGNAARRAAVDAKRQLFEVIAPMWGVMPETLECLDGKV
ISRENAQ--LMPIGDAMFKYM-----TVELIGVGSYYHRTDNSPFSTGAAHLTVDEETGVLDIDEFVFAH
DCGRALNKRAVEGQLEGSIGMGLGYAVYEH-NVTKE-GKILNPNFRDYRLPTALDMPKMRTFYDFTPDEE
GPLGAKEAGEGSAAPVAPAIANAVNMATGVYFTELPLDPEHIWRALHGM---------HSISLIINGDPV
DAIVKDNLTLLDFLRDQFLTGTKKGCEEGECGACTVMLDGKPVNSCCTLAVECDGHEILTVEGVAKEGML
HPIQKQFIEKWAMQCGYCTPGMIMSAKALLDV--NRHPTELEIREAIEGNLCRCTGYAKIVEAIQAAADE
-

>C0D020_C0D019_1_518636
KRLLGPQIVTGKAMYTGDFKKPGMQYGKILRSPHPYARLAEIDTEKAKAYPGVSAVVTWKDVD-R-----
--GF--TPPK----HHHLMDEYVRFVGDAVALVVAETEDIALEAMKLIEVKYQVLKPVFTIEEALAEDAP
QLYLPGNIA-----EVGDLEKGFAESDVIVEVDSSIENGQNLPVEPPVTICWYEN-DTYNFIASAAAPAY
CHQNVASALNVPYEQVRLTAPAVGGSFGSKLYSVQPLVFAAVMAKAARCPVMFCYTKEEHFAIHQNRMVT
NAHIRFGMKKNGLASAVEMRQYADAGVCASTQEFMLAVGTNTLPILCKTDNKKFDAEVVVTNHMPSGSFR
GYGYMESTALVSQAIMEACTKLDVDPVDYLVKNAMKKGDRAEP-HPQNNTADWSDLVVKTAEAFGWSGRF
KGWVSPDGKK--ARGVGVGAAGHS-----GKPSNANVTLTGLGAVYLSTCMAEFGAGTRDVMLKIVAEEL
DMPLECIRVSDA-DTGMTPPDFGSTGSRSTYCGGIVAKRACEDVKRKLYQLTHEKFGVPEDDLGFKGGKV
YRLSNPGEY-LLFPHLM-----------SVTGCGRFEGVH-NSTFHLQFVEVEVDLEMGTFRIVDHFGGS
DAGVVVNPLPLRNQLQSFF-AGIDIACMEETVWDPNDYRVLNPSNIDYKTRTFNDVVKHDHIVLESSEND
YPFGAVGVGEPLLAPGGPAIRMAIYNACGIKLNSYPFSPAKVIQALKEK---------KIIALTVNGRAY
EIDMPESETLAHTLRDRELTGLKIGCDQGACGCCTVIMDGRAVTSCMTLTMDCDGADITTIEGL-ADGEL
DGLQQAFLDNCGYQCGFCIPGVIMTAKALLNE--NPEPTEEEVREALAGNYCRCGTHYTAVESIMAYVDQ
-

>C0D4P2_C0D4N9_13_518636
KRVDAYGKVTGEAKYTADLEPRDILHGKVVHATIANGRVKSFDLTEAMKVPGVVKIVTCFDAPDCQFPTA
GHPW--SVESKHICDRRVLNERVRLYGDDIAAVVAENEVAAAQAARLIKVEYEEYEPIVTVEAAMAEGAT
PLHRKDNVIVHSHMTMGTFDKGILAAREAVEEEYDTPRISHCHIELPVSWAYVDTNGKVTVVCSTQIPHI
VRRCTAQALGIPVGQVRIIKPYIGGGFGNKQDVLYEPLNAFLSMSVGGRPVRLEISREETISGTRTRHAI
KGKCKGLMTKDGRILARKIDAFANNGAYASHGHAICANCGNVFKDLYRDEGCEVDCWTVYTSSPTAGAMR
GYGIPQAVWFAECLTDDLADRIGMDPCEFRLKNCMEEG-FVDPAGITFHSYGLKRCIEEGKAYIRWDEKW
KQYRNQTGPVRKGVGMAIFCYKTGVHPISLETSSARMVLNQDGSMQLCMGATEIGQGADTVFSQMASETT
GISFDKVYIVSTQDTDTTPFDTGAYASRQTYVSGMACKKCGEELRGKILEYAAYMLNHDAEMLDIVDSKV
VVSGDPV--LFDVAVVADTAFYSLDRSVHITAEVTNHCKDNTFSSGCCFVEVEVDMPLGLVTVKDIVNVH
DSGVLINPKTAAAQVHGGMSMGLGYGLSEELLVDEKTGKTLN----------------------------
-----------------------------------------------------------IVHMKVNGKEV
ELAVDERESLLDTLRSRGLTSVKKGCEVGECGACTVLVNGEAIDSCIYLTMWADGKSVMTVEGLGPNGEL
SPIQKAFIEEAAVQCGFCTPGLIMSAVEIVGT--GKKYNREELKKLISGHLCRCTGYENILNAMERIVEE
-

>C0D7M5_C0D7M6_1_518636
IKKDAMALVTGKPVYTADIAPRDCLVVKVLRSPYAHAMITEIDCAVAKKLPGIECVLTYKDVPQKRFTLA
GQTF--PEPSP--YDRLILDRHLRFVGDAVAIVAGQTEAQVDHAMRLIKVKYQELPPVLDMHEAKDNPVL
KVGNKRNLCATGSEQKGDVDAVMAQCSHVIDRVYHAKANQQAMMETFRTFTYMDVYGRLNVVSSTQIVFH
VRRILANALDIPKSKIRVVKPRIGGGFGAKQTAVVEIYPAVVTWIT-GKPAKIIYTRYESQIASSPRHEM
EVHVKIGCDDDGIFQAMDVYTLSNTGAYGEHGPTTVGLSGHKAIPLYTPKAFRFAYDVVYTNRMSAGAYR
GYGATQGIFAMESAVSELAAELHMDPVKLREMNMVKEGDIMPAYNEPASSCALDRCMARAKEMIGWDEKY
PRRDMGNGKVR-GVGIAMAMQGSSI--AGVDVASVSIKVNDDGFYSMTIGAAEMGTGCDTTLAQVAAECL
DCEIDDIVVYGA-DTDISPYDSGSYASSTAYLTGMAVVKTCESLKQKIIAKGADYLNCPAEGLEFDGKRV
FRPDGVE---ISLKDIANKSMG-F-NSDALSASESHHSPTSPPPFMVGAAEVEVDKETGAIRLVDYVAVV
DCGTALNPNLVKVQTEGGLAQGIGMAMYEDIHYSEK-GQVYENSLMQYKIPSRLDVGTIRVEFENSYEPN
GPFGAKSIGEVVINTPSPAIANAVYNAVGVRVRELPVTAEKVFMGMQGL---------MKIQFRLNGKTV
QADIQADMLLIDLLRDMGCTSVKRGCETDNCGLCTVWMDKKPILSCSTLAVRANGRHLRTLEGLQK--DA
EEFGLFLAKEGGEQCGFCSPGFIMNVLSMVRE--LDDPTEEEIKEYLAGNLCRCSGYMSQLRAVKKFL--
-

>I1D079_I1D078_1_928724
-RKEDARLITGRTRWTDNITLPGMVHFAVLRSPVAHARITRIDTSEAERMPGVVAVYTADDLPGAGMPC-
--AWPIDMKW--PRRPMLAQGTVNYAGEGIAVVVARSPGEAYDALSEIDVEYDELPVVLGLEAAIAEDAP
LVHAGTNRSAVWTFDSADVEQAIANSEVVLRKRFRQQRLIPSFMEPRSVV----VDAQLTMWSATQIPHI
TKTLAALTLGIPEHQLRVIAPDVGGGFGGKLAVPEEFLALLIAKKL-GRPVKWTESRSESMVAAHHGRDQ
LQDITICATRDGKLTGLKVELLADMGAYLSLVGPVPILGAFMFNAIYKIPAYHFTCTNVFTNTTVTDAYR
GAGRPEATYAIERMMDELAAELGMDPVELRRKNWITH-DEFPYTGDSGYEAATEKALQLFD-YEGLRREQ
RERR-ERGDVQLGIGVSTFTEMCGLAPSSAGWEHASIRMLPTGKVEVITGVSPHGQGHETAWSQIVADRL
GVPFEDVEILHG-DTQSSHKGLDTYGSRSLAVGGIAVVKAAEKVVAKARRIAAHMMECSEDDLEFSGGTF
-KVKGT-DRSTGIQDIALAVFALPDDVEPLDAEATFDPE---FPHGTHLCAVEVDTETGRVAIRKYVCVD
DVGTVVNPLIVEGQVHGGLAQGIAQALFEEAAFDE-SGTLMSGTFADYLLPSAADLPSFTAERTETPATT
NPLGVKGVGEAGTIASTPAVVNAVVDAFGVNDIEMPCTPMRVWRAIH-----------MRITVTVDGTRY
TDEVEPRTLLVHYLRNQGKVGTVVGCDTSNCGACTVHLNGQSVKSCSVLAVQADGAEVTTIEGLARDGEL
HPVQQAFRDNHALQCGFCTPGMIMQALDLLSE--NPDPDEKAVREGLEGNLCRCTGYQNIVRAVRDAAER
-

>I1D295_I1D296_1_928724
VRVEDDKLITTGGTYIDDLRLTGAVHAMFVRSPIAHATVTSIDVEEAAAAPGVVAVYTAADL--LAG---
----RA-GP-----VAWLADGVVRYVGEPVALILAEHPYQLEDAAELVDVDYEPLDVVSDIDSALSGEV-
VLHPGGNVVQTHG----DFEDTFADCEVVVSRTIVNQRVAPAPLEVRGAACAWGDDGRLTMWLSTQNAHS
ARSTLAKGLGIDSTEIRVIAPDVGGGFGAKIGADPEAVVLAWASRRAGRPVRWSESRSENLTAMTHGRAQ
RNTITIGGRRDGTVLAFRLEVVQDAGAYPR--TLYLPT-M-ASG-VYRFPRVETASRAVVTNTTPIAAYR
GAGRPEATAAVERAIDLFAAEIGLDPAEVRRKNFDAFPYTTP-TGAEYDTGDYAAALDKALEAAGYAERE
EQRRSAVGDPALGIGVSAYVEITGA--DR-RGDSGRVEINPDGTVTAYTGVSPHGQGIHTTFAMLLSDRL
GVPMEKITVKH-GDTDEIPKGVGTMGSRSLQYGGSAIRKAADAVIEKARELAADELEAAPGDLELDSGTW
RVRGAAS-AGVSWARL-------E-RAGDLSADVWADE--VSPPFGVHVAVVEVDTLTGKVTLRRIVAVD
DAGPVINPVTFTGQRHGGLAQGAAQALLEVMHYDAE-GNPTTATFADYSFPTAVELPDFELVTMVTPTDR
NPLGVKGIGESATIGSTPAVQNAVVDALGVTHVDMPATPLRVWEAIA-------------VTIEINGQTV
TEEVEDRTLLVHFVRDVGLTATNVGCDTTSCGACTVLLDGESVKSCTVLAAQADGHRVTTLEGLGEDGQR
HPLQRAFSEHHGLQCGFCTPGMIMAAASLLQE--NPRPTREQVREGLEGNLCRCTGYHNIVNAVIAASG-
-

>I1CXV3_I1CXV2_1_928724
PRKEDERFLRGHGRYVDDITLPGMLYGAVLRSPHAHARIVSLDTSAAQAHPKVRAVITGRTLGNLAM---
----PTSHD-----VQVLATDKVRFQGQEVAFVVAEDRYAARDALELIDVEYEPLTPVVDATRALDDDAP
VIRDTDNRVFDWET--GATDAVFASADVVATQDMLYPRVHPAPMETCGAVADMDPTGKLTVWTTTQAPHA
HRTLYALVAGLPEHKIRVISPDIGGGFGNKVGIYPGYVCAVVSSIVTGKPVKWVEDRSENLMSTSFARDY
HMHGEIAATRDGTILGLRVKVLADHGAFN---GTAQPSPV-FTG-SYDLRAAHCRVTGVYTNKAPGGAYA
CSFRTEAVYLVERMVDVLARELDMDPAELRMRNLEQFPYRSS-TGWEYDSGDYPRALRTALEMAHYDERE
EQQRRERGE-LMGIGVSFFTEAVGAGPRKHMADGAELRVHPTGKAVLRLSVQTQGQGHETTFAQIVAEEL
GIPPEDIDVVH-GDTDQTPYGLGTYGSRSTPVSGAAAAVVARKVRERARLVASAMLEVDPDDLEWEKGRF
FVTGDPTSG-KTIAEIMAHSDELP-EGVELDAETVYNP--PNLPFGAYVCVVDVDPDTAQVKVRDFVAVD
DCGVRINPMIVEGQIHGGLADGIGMALMQVMAFDSD-GNHLGGSFMDYLLPTTMECPSWRLGQTVTPSPH
HPIGAKGVGESATVGSPAAVINAVVDALGVRHVDMPATPAVVWRAMQ-------------ITVTVNGQPY
TRTVEPRLLLVHFLRDEGLTGTHWGCDTSNCGACVVLMDGVPVKSCTVLAVMADRHEIRTVEGLETSDGL
DPVQQGFRAEHGLQCGFCTPGMMMTARWLLDR--NPTPSDEEIREALSGQLCRCTGYENIVRSVRWAAE-
-

>I1D4S7_I1D4S5_2_928724
-RVDGWAKVTGTAPYAYEHRVPDPAYLHPVQSTVARGRVTEVDARAATALDGVLTVLTPFNAPRLR----
---------RDDDPELALQSDEVWFRGQLVAAVVAETPEIARQAADLVRVAYEVRPHDVTLSADRADLYK
DVVNPK---HPTDTLTGDPDTAFASASRAVDATYTTAMYHNNPMEPHTTVAWHNASPALTLYDSTQGVHP
LRDAVAALFELSPDRIRVVSPYVGGGFGSKGMPHAHVALTALAATRVGRAVKFAVTRQQMFSFVGYRTPT
IQRMRLAADADGRLTGISNDVVELTSRYKEFAEQT--GLPTRTMYAAPH--RRTTHRLAALDLSVPSWMR
APGECPGMFAPEVAMDELAEACGLDPIELRIRNE---PERDPESGMPYSTRNFVACLTEGARWFGWDSRP
RLRSTLDGDWWVGTGVAGSTYPVLRRPG----SAASVRYRADGRYEVSIGAADLGTGAWTVLTQIAADAL
DVSPDDIEVR-IGDSDL-PRAPVAGGSSGTTNWGSTVVAAARRFRDKY-------------------G--
---------------------FTPTDGDEFAATMPDAERFAMAAYGAQFAEVRVNVYTGEIRVPRLLGVF
AVGRVINPRTARSQLVGGMTMGLSMALHETSVLDERLGFVVNHDLAEYHIATCADVPSVEARWIAEEDPY
NPMGSKGIGEIGIVGTAAAIANAVYHATGIRVRDLPITNDKVFE--------------SEITLIVDGERH
RLSVDTRVTLLDALRDRGITAPKKGCDHGQCGSCTVLRDGRRVTTCLTLAVAADGSTITTSDGLRDDGAP
HPLHRAFLDHDALQCGYCTPGQICSAAGMLAEVRTPTLDADEIRERMSGNLCRCGAYQGIVAAVEAVAE-
-

>E8U1N1_E8U1N2_1_596153
-HESAVLHVSGSATYTDDPELAGTLHCALGLAPVAAGRLLGMDLDTVRAMPGVVRVFTAADIPGANDWGS
IVH----------DDPILCDGEIRYLGQPVFAVVARTREQARRAAALARLRVEAAPPVLTPREAH-ARGQ
YV------VPPMHLVRSSIRARIAAAPHRLQGSLDVGGQEQFYLEGQISYAIPKEGNAMHVHCSTQHPSE
MQHLVAHALGVHAHAVQVECRRMGGGFGGKESSALFACMASVAARLLARPVKLRVDRDDDFLITGRRHCF
WYEYDVGYDDAGRILGAAVTMVSRAGHSADLSAPVMTRALCHFDNAYWLPEVAMHGFCGKTNTQSNTAFR
GFGGPQGAIAIEYILDGIARALGHDPLAVRRANFYRGENVTPYLQTVNVIHELVDQLEERSGYQARRTAV
A-AFNATPVLKRGLALTPVKFGIS-FNVKHNQAGALVHVYTDGSILVNHGGTEMGQGLNTKVAQVVAHEL
GVAFERVRVTA-TDTSKVANTSAPAASTGSDLNGKAAQDAARQIRARLAACAAARH-GSSEDVRFANDQV
W-A--GG-RQLSFDALAYLDRVQLWSDGFYATPGLSWDKDRYFAYGAACSEVVVDTLTGEWKLLRADVLH
DVGRSLNPAVDIGQVEGAFIQGMGWLTMEELVWHPS-GLLLTHAPSTYKIPTANDCPPEFNVQLGENAED
SIHRSKAVGEPPLLSVFFAIRDAVAAAGGHRVLQAPATSEAILRAI-------------PIRFYHRGAVV
SIGMHTTRTVLDWLREDRCTGTKEGCNEGDCGACTVVL--ASVNACIQFLPTLDGKALFTVEDLQ-SQPL
HPVQQALVECHGSQCGFCTPGFAMSLWNTYEQ--HRQPTRQQLADDLSGNLCRCTGYRPILDAGQRMF--
-

>E8TYD0_E8TYC9_1_596153
-RKEDLRFLTGAGNYTDDIVQPGQKYAVFVRSPYAHANIKSVDTAAAAAMPGVAAVFTGKDIEK--VNGL
PCGWLISNPMKEPPHPVLASTKVRYVGDHVAMVVADTLEQAKNAAEAVAVDYEELAPVIDMRTASQ--GP
ALHAENHCYKWTLGDKAAVDAAFAGAAHVTAIDLTNNRLIPNAMEPRAANASYNATDEYQLYVANQNPHV
ERLLMTAVLGLPEHKVRVIAPDVGGGFGSKIFLYAEDVALTWAARQLNCPIKWTAERSESFVSDAHGRDH
ISHAEMAMDKDGKFLAMRVHTHANLGAYLST-FASAILYGTLLAGQYATPQIYVEVDGWFTSTAPVDAYR
GAGRPEAAYLVERLVTRCAWELGLPQDEIRKRNFI---ASFPYVALQYDTGDFHACMNESQKLADVAARR
KA-SEARGL-RRGMGYSCYIEACGLAPSIAGFEAGEVRVHPTGSVTVFTGSHSHGQGHETTFAQLVAARL
GLDPGQVDIV-HGDTGRVPFGMGTYGSRSLSVGGTAIMKALDKIEAKAKKIAAHLMEASDADIEFAGGEF
TVK--GTDKKVPFAQVALTAY-VPHNYPGLNETAFYDPTNFTYPAGTYICEVEVDPQTGVVRVDRFTAVD
DFGVIVNPMIVEGQVHGGVVQGMGQALMEHGVYDD-SGQLLTGSYMDYTMPRAADFPEFKLGHVCTPCTH
NPIGSKGCGEAGAIGSPPAVINAVLDALGVTDIDMPATPHRVWQAIQ------------QIQLKVNGRAI
TADVPPNTLLVQFLREHRLTGTHQGCDTAQCGACTVIADGRSIKACNALAVQMQGADITTIEGLAADGTL
HPMQAAFKECHGLQCGFCTPGMVMSAVDLLAH--NPRASEAEIREQLEGNICRCTGYQNIVHAVQTAQKA
-

>F4MC38_F4MC40_2_696406
MRVDAIAKVTGRARYTDDYVMAGMCYAKYVRSPIAHGYAVSINDEQARSLPGVLAIFTWEDVPDIPFATA
GHAWTLDENKRDTADRALLTRHVRHHGDAVAIVVARDELTAEKAAQLVSIEWQELPVITTPEAALAEDAA
PIHNGGNLLKQSTMSTGNVQQTIDAADYQVQGHYQTPVIQHCHMESVTSLAWMEDDSQITIVSSTQIPHI
VRRVVGQALDIPWSCVRVIKPFVGGGFGNKQDVLEEPMAAFLTSKLGGIPVKVSLSREECFLATRTRHAF
TIDGQMGVNRDGTLKGYSLDVLSNTGAYASHGHSIASAGGNKVAYLYPRCAYAYSSKTCYTNLPSAGAMR
GYGAPQVVFAVESMLDDAATALGIDPVEIRLRNAAREGDANP-TGKRIYSAGLPECLEKGRKIFEWEKRR
AECQNQQGNLRRGVGVACFSYTSNTWPV--EIAGARLLMNQDGTINVQSGATEIGQGADTVFSQMVAETV
GVPVSDVRVISTQDTDVTPFDPGAFASRQSYVAAPALRSAALLLKEKIIAHAAVMLHQSAMNLTLIKGHI
VLVERPEEPLMSLKDLAMDAFYPER-GGQLSAESSIKTTTNPPAFGCTFVDLTVDIALCKVTINRILNVH
DSGHILNPLLAEGQVHGGMGMGIGWALFEEMIIDAKSGVVRNPNLLDYKMPTMPDLPQLESAFVEINEPQ
SAYGHKSLGEPPIIPVAAAIRNAVKMATGVAINTLPLTPKRLYEEF------MNHSETITIECTINGMPF
QLHAAPGTPLSELLREQGLLSVKQGCCVGECGACTVLVDGTAIDSCLYLAAWAEGKEIRTLEGEAKGGKL
SHVQQAYAKSGAVQCGFCTPGLIMATTAMLAKPREKPLTITEIRRGLAGNLCRCTGYQMIVNTVLDCEK-
-

>F4M4J8_F4M4K0_2_696406
-RIDGPLKTTGTARYAYEWHAPNAAYGYIVGSAMAKGRLTALDTDAAQKAPGVLAVITASNAGALGKGDK
------------NTARLLGGPTIEHYHQAIALVVAETFEQARAAASLVQAHYRKAYSLADEKQAVSQ--P
P-E-------DPDKNVGDFDGAFTSAAVKIDATYTTPDQSHMAMEPHASMAVWDGN-KLTLWTSNQMIDW
CRTDLAKTLKVPVENVRIISPYIGGGFGGKLFLRSDALLAALAARAVKRPVKVMLPRPTIPNNTTHRPAT
LQHLRIGADQSGKITAISHE--SWSGNLPG---GTPETAVQQSELLYAGANRHTGLRLATLDLPEGNAMR
APGEAPGLMALEIAIDELAEKAGIDPVEFRILNDTQVDPADPTR--RFSRRQLIECLRTGADKFGWKQRN
A----TPGQVRDGHGVAAGF-----RNNLLEKSGARVHLEQNGTVTVETDMTDIGTGSYTILAQTAAEML
GVPLEQVAVHLG-DSSF-PVSAGSGGQWGANTSTSGVYAACVKLREMIAS----AVGFDPEQSQFADGKI
TNGTRS----ATLHEAT--------AGGRLTAEESIGKEYQQSTFAGHFVEVGVHSATGEVRVRHMLAVC
AAGRILNPKTARSQVIGAMTMGMGAALMEELAVDDRLGYFVNHDMAGYEVPVHADIPKQEVIFLDDTDPS
SPMKAKGVGELGLCGVSAAIANAVYNATGIRVRDYPITLDKLLDKL-----------IMPLTLKVNGKTE
QLEVDTRTTLLDTLRENHLIGTKKGCDHGQCGACTVLVNGRRLNACLTLAVMHQGAEITTIEGLGSPDNL
HPMQAAFIKHDGFQCGYCTSGQICSSVAALKEPSAPETTADEIRERMSGNICRCGAYANILAAIEDAAG-
-

>Q0FYF8_Q0FYG0_2_314231
-RYEGKLKVSGTAPYAYEHGGEDVAYGFIVPASIARGKIRSVDTSAAEAVPGVLKVISGEKIVRAASQPM
--------------AQTI-DGEVFHYNQPVAVVIADTFEVARHASKLVKVEYSETEGRFDITNRHTVDSM
PM----------TPSRGDFEHAFAEAEVQFDQTYTTPSYQAAAMEPHATTAKWDGN-HLTVWTSHQLLET
APGQIAKHTGIDEDKITVHSPYIGGGFGSKLGLGPDAVMAANATIAIGKPVKIALTRQNVFQATSRRGET
IQRVRIGATKAGKITCFAHETDTTNSPGNGFFEPSGISS----LFLYPGKDRIIAHNIVETDVLMTSAVR
APGEATGMLATESALDELAETLGIDPVEFRRMNEPE---VNPQDDRPFSSRRLMECIDEGAKRFGWSDRP
EKASRREGEWLIGYGMS-----SASRKNDLMPSAAEIEMSSDGRATVRTGMTDIGTGTYTILQQIAAEML
GLPLDMVDVELG-DSR-FAASSGSGGSWGANSAGSSVYVASLALIRELASRL----DADAETLTLKDGHA
IFGN----KQIPLPDILKG--------ETISVTGKIEPGTHQASYGAHFCEVGVNVVTGETRIRRLLTVG
AAGRILNEKTATSQCYGGQIWGIGYALEEDLVIDKRNGLIVNHDLAEYHVPVHADVPALEVVLLEDRDPH
SPLAGKGIGELAIAGVGAAITNAIYNACGVRIRDYPATLDKVL---------------VNVTLSINGRYH
TLDIDPRTSLLDACRDHALTGSKKGCDHGQCGACTMLVNGRRINSCLTLAVMHENDTITTVEGLGTAENL
HPMQAAFVEHDGYQCGYCTPGQIVSAVGMLGEPSGTELSGDEIRERMSGNLCRCSAYPNIVDAIETAAGK
-

>Q0FXY8_Q0FXY9_1_314231
-HDSGVKHVSGAARYVDDPELPGTLQIYIAMSEKAHARIVSLDVSKVRDVPGVACVLTANDIPGQNDYSP
VFG----------DDPIFPEALVQYVGQPIFAVAAETIDLARRAAKLAIVEYEELPAAITIEQALAEAGH
DL------LDPHEMRIGDVDAALEGAPHRVLGRVAVGGQDHFYLEGQIAYSIPLEDGDVLVRSSTQHPSE
VQHNVAKMLGVPDHAVTVEVRRMGGGFGGKESPALFAAVTALAAVKTGRPVKCRLDRDDDMEMTGKRHEV
TINYAVGFSGNGRIAAGDFSHLVRCGYSRDLSAAIADRAMFHADNAYSLPAARILSRRLKTHTVSNTAFR
GFGGPQGMVGIERVMDRIAFETGIDPLDVRKVNLY-RAGVTPYHMPVSIIAELVEELEVTSGYRARREAI
R-QFNAQPVLKKGLALTPVKFGIS-FTTSHNQAGALVHVYKDGSVHLNHGGTEMGQGLFVKVAQVVAEEF
QIDIEKVKITA-TTTAKVPNTSATAASSGSDLNGMAAQAAARTIKNRLIDYACGRYHVPEEQVVFAANRV
L-I--GN-EEKRFADLAYLARISLSSTGFYATPDIHYDRESYFAYGAACSEVVIDMLTGEYKLLRADILH
DCGTSLNPAIDRGQIEGGFIQGMGWLTMEELWWDDK-GRLKTHAPSTYKIPTANDRPDDLRIAIGENRSD
TIYRSKAVGEPPFMSVFSALTDAVIAAGDGKALDAPATPERVLKAV-------------PIRFLLNGEAR
SVGQPATTTLLRYLRETRLTGTKEGCAEGDCGACTVLIGNRPVNACIQFLPAMNGRAIETVEKLG-DGA-
DALREAMVEGHASQCGFCTPGFVVQLFSAWDG--GKLTDRQAVKDQISGNLCRCTGYGPIIDAGELA---
-

>Q0G3A0_Q0G3A1_1_314231
-RKEDRRFITGQGRYTDDMSVPGMKYAAFVRSPHAHAKITSIDASAAREMPGFIEFLDGQQLKG--IGNI
ICGWAVTSPMKMGAYPALADGIVRYVGQPIGIVIAETQAQARDAAEGVMIEYEELPVVVNGPDAMKAGAP
QLHPENICFDWELGDADATAKAFENPAKVIKLDIVNNRLSPNPIEPRAALGHYNAEDHYTCYTTSQNPHV
ARLVMSAYNVAPEHKLRVIAPDVGGGFGAKIYIYPEEIVCLWASKRTHVPVKWTSDRTEAFLTDAHGRDH
VSDVEMALDANNKILGLRVNTVANLGAYMSL-FSSATLYATLLSGQYNIPAIYANVKGVYTNTAPVDAYR
GAGRPEATYVIERTMETAARELGMSPAEFRRINFI---REFPHVIMNYDTGDFEATMEAAMKTADVAGRR
QE-AKSRGK-LRGLGMSCYIEACGIAPSAVGWESAEVRVNPVGTIEILTGSHSHGQGHETTFAQVVSQRF
GVPVDNVQIV-HGDTDKVQFGMGTYGSRSGAVGCSAISKALDKVEAKAKKIGAHLLEADEGDIVIENGEV
KVA--GTDKKLAWHEVCLGAY-TGHNLPGLKEGAFYDPQNFTFPAGCYICEVEVDPDTGVTEIVQFVAAD
DFGNIINPMIVEGQVHGGLAQGIGQALLEGVNYDE-TGQLVTASYMDYAMPRAWDLPMFKVETLVTPCTT
NPLGLKGCGEAGAIGSPPAVMNAITDAIGNNDLTMPATPEKVWNAIN---------------MTVNGRKV
SGECEDRTLLVHFLRDNHLTGTHVGCDTSQCGACVVHLDGKAIKSCTMLAVQASGSDVTTIEGIANGQDL
NPVQTAFKEHHGLQCGFCTPGMIMTITDMINR--HGSDDEETVREELDGNICRCTGYHNIVKAALDAASK
-

>B2NDD4_B2NDD2_2_344610
MRVDAIAKVTGRARYTDDYVMAGMCYAKYVRSPIAHGYAVSINDEQARSLPGVLAIFTWEDVPDIPFATA
GHAWTLDENKRDTADRALLTRHVRHHGDAVAIVVARDELTAEKAAQLVSIEWQELPVITTPEAALAEDAA
PIHNGGNLLKQSTMSTGNVQQTIDAADYQVQGHYQTPVIQHCHMESVTSLAWMEDDSQITIVSSTQIPHI
VRRVVGQALDIPWSCVRVIKPFVGGGFGNKQDVLEEPMAAFLTSKLGGIPVKVSLSREECFLATRTRHAF
TIDGQMGVNRDGTLKGYSLDVLSNTGAYASHGHSIASAGGNKVAYLYPRCAYAYSSKTCYTNLPSAGAMR
GYGAPQVVFAVESMLDDAATALGIDPVEIRLRNAAREGDANP-TGKRIYSAGLPECLEKGRKIFEWEKRR
AECQNQQGNLRRGVGVACFSYTSNTWPV--EIAGARLLMNQDGTINVQSGATEIGQGADTVFSQMVAETV
GVPVSDVRVISTQDTDVTPFDPGAFASRQSYVAAPALRSAALLLKEKIIAHAAVMLHQSAMNLTLIKGHI
VLVERPEEPLMSLKDLAMDAFYPER-GGQLSAESSIKTTTNPPAFGCTFVDLTVDIALCKVTINRILNVH
DSGHILNPLLAEGQVHGGMGMGIGWALFEEMIIDAKSGVVRNPNLLDYKMPTMPDLPQLESAFVEINEPQ
SAYGHKSLGEPPIIPVAAAIRNAVKMATGVAINTLPLTPKRLYEEF------MNHSETITIECTINGMPF
QLHAAPGTPLSELLREQGLLSVKQGCCVGECGACTVLVDGTAIDSCLYLAAWAEGKEIRTLEGEAKGGKL
SHVQQAYAKSGAVQCGFCTPGLIMATTAMLAKPREKPLTITEIRRGLAGNLCRCTGYQMIVNTVLDCEK-
-

>B2NAG1_B2NAF9_2_344610
-RIDGPLKTTGTARYAYEWHAPNAAYGYIVGSAIAKGRLTALDTDAAQKAPGVLAVITASNAGALGKGDK
------------NTARLLGGPTIEHYHQAIALVVAETFEQARAAASLVQAHYRKAYSLADEKQAVNQ--P
P-E-------GPDKNVGDFDGAFSSAAVKIDATYTTPDQSHMAMEPHASMAVWDGN-KLTLWTSNQMIDW
CRTDLAKTLKVPVENVRIISPYIGGGFGGKLFLRSDALLAALAARAVKRPVKVMLPRPTIPNNTTHRPAT
LQHLRIGADQSGKITAISHE--SWSGNLPG---GTPETAVQQSELLYAGANRHTGLRLATLDLPEGNAMR
APGEAPGLMALEIAIDELAEKAGIDPVEFRILNDTQVDPADPTR--RFSRRQLIECLRTGADKFGWKQRN
A----TPGQVRDGHGVAAGF-----RNNLLEKSGARVHLEPNGTVTVETDMTDIGTGSYTILAQTAAEML
GVPLEQVAVHLG-DSSF-PVSAGSGGQWGANTSTSGVYAACVKLREMIAS----AVGFDPEQSQFADGKI
TNGTRS----AMLHEAT--------AGGRLIAEESIGKEYQQSTFAGHFVEVGVHSATGEVRVRRMLAVC
AAGRILNPKTARSQVIGAMTMGMGAALMEELAVDDRLGYFVNHDMAGYEVPVHADIPKQEVIFLDDTDPS
SPMKAKGVGELGLCGVSAAIANAVYNATGIRVRDYPITLDKLLDKL-----------IMPLTLKVNGKTE
QLEVDTRTTLLDTLRENHLIGTKKGCDHGQCGACTVLVNGRRLNACLTLAVMHQGAEITTIEGLGSPDNL
HPMQAAFIKHDGFQCGYCTSGQICSSVAALKEPSAPETTADEIRERMSGNICRCGAYANILAAIEDAAG-
-

>G5I3R7_G5I3R9_2_742735
KRVDAYGKVTGEAKYTADLEPRDILHGKVVHSTIANGLVKSIDLTEAYQVPGVVKIVTCFDVPDCQFPTA
GHPW--SVEKKHICDRKILNQRVRLYGDDIAAVIAEDEVAAARAARLIKVEYEEYTPIVTVEAAMAEDAT
PLHRKDNVIVHSHMTMGTYEDGLKKAGSSLEKEYDTPRISHCHIELPVSWAYVDTNGKITVVSSTQIPHI
VRRCTAQALGVPIGRVRIIKPYIGGGFGNKQDVLYEPLNAFLTMSVGGRPVRLEISREETISGTRTRHAI
KGKCKGLVTKDGRILARKLDAYANNGAYASHGHAICANCGNVFKDLYRDEGTEVDCFTVYTSSPTAGAMR
AYGIPQAAWFAECLTDDLADAIGMDPCEFRLKNCMEDG-FVDPAGITFHSYGLKKCIEEGRRHIRWDEKW
SSYRNQTGPVRKGVGMAIFCYKTGVHPISLETASARMILNQDGSMQLCMGATEIGQGADTVFTQMASQTT
GIVFDKVYIVSTQDTDVTPFDTGAYASRQTYVSGMACKKCGEEFRLKILEYAAYMLSHDADMLDIENNKI
VVNGDPV--LFDLSVVADTAFYSLDRSVHITAEVTNQCKDNTFSSGCCFVEIEVDIPLGLVTVKDIINVH
DSGVLINPMTARAQVHGGMSMGLGYALSEELLVDEKTGRPLNNNLLDYKIPTAMDTPDLNVAFIELEDPT
GPYGNKSLGEPPAIPVAPAIRNAILNATGVHMDVTPMTAQRLIEKFKEK----------IVHMKVNGREV
ELAVDERESLLDTLRQRGLTSVKKGCEVGECGACTVLVNGEAIDSCIYMTLWAEGKSIMTVEGLGPNGEL
SPIQKAFIEEAAVQCGFCTPGLIMSAVEIVGT--GKKYNREELKKLISGHLCRCTGYENILNAMERIVEE
-

>G5HUT2_G5HUT4_2_742735
PRIDGVDKVTGRARYAADIYMEGMLYAGVLRSPYSSARVVSVDAAKAKGIPGVEAVVTCFDMSW------
AGYM-------------YLTDMIRYPGDCVAMVAARSKELADEALEAIHVEYEELPGVYTIEEALSEG--
AVHYPDNIFRESMFRKGDPDAAFEKADIVLEREYRTQYIEHSYIEPEACVCYLNNDGAMTVHSASQNPFF
TRRYVADVLGVPMNQVRMVQETLGGTFGGKEGLVAGRCAYLCSLT--KKPVKFVFSREDSFLESAKRHPF
RLRYKAGLTKDGRIVAWQGEQVDNCGAYNNQTQFMNWRANVHSAGPYEIDNIKTDTYGVFTNNVHSGAMR
GYSSPQLIWAQEQFIEELAMACGMDELEFRRKNLLHDGALTAT-GVPVEHC-IQEIMDATAEQTGYEKHA
-AYKQPERKRR-GIGLAVCHRGSGESPDA---SGCMMICNEDGSVMINSGLAENGQGLKTAYAQIAAEAL
GVSYEAVRF-FGTDTHSIPDCGMTVASRGTVMGAQSVRKTGEKLKGVMIQNALELHSLPLEEIELKKGTF
YLKKYPD--VVPFSGVCNACL-----WTQMAAFEWFKPQDLIQ-YGCIVAEVEVDMKTGYVDVLEVTASH
DVGTAINPALVKGQIYGGIVMGQGFAVTED-VVTGK-RGQKTKNFDSYILPTSMDAPKMNINIYENQDPA
GTYGAKSIGEPATEGVGAAIANAIFNATGRRVYENPADLETVL--LGHK---------MKISFTLNGKPC
QVEVKPHQRLLDMLRDDRLTGTKEGCGIGECGACTVILDGRAVTSCLVPAPSVDGRNVVTIEGVGCDGKL
DPVQEAVLENHALQCGFCTPGFIMSAKALLDE--NPDATREEIRRAISGNLCRCTGYEQLTDAICQAAGE
-

>G5I4U1_G5I4U3_2_742735
-RVDAFDKVTGSAKYTADLEPQGLLAAKVIRSTIANGVVKSFDLEEALKVPGVVKIVTCFDVPDIQFPTP
GHPWSVETAHQDIADRKLLNTRVRVYGDDIAAVIAENDIAAARAARLVKVEYEEYAPLLTVEDAMAEDAP
RLHDEGNVIAHSSFVVGEYGDAVKEEGLVIKKDYRTQSVQHCHIETPISFAYME-KGRITVTTSTQIPHI
VRRVISQALGLPMGRIRVIKPYIGGGFGNKQDVLYEPLNAFLTTQVGGRGVRMEISREETLGCTRVRHAI
EFKVKAAARKDGTLVARKLEAYSNQGGYASHAHAIVANSSNEFKQIYKDEKLESDAWTVYTNLATGGAMR
GYGIPQAAFAAECMADDLALALRMDPLEFRKKNCMRPGYVDPH-THKCNTYGLAECMEKGREFIRWDEKR
-REYENTGPVRKGIGMAIFCYKTGVYI-SLETASCRMILNQDGSMQLQMGATEIGQGADTVFTQMAAEVT
GITEDKVNVLSTQDTDVSPFDTGAYASRQTYVSGMAVKKTGAIFKEKILDYAAYMLEKPQDILDVRDNHI
VDKET-GKQLLPMEELAATAFYSLDRSVHITAEATSHCKTNTFATGVCFAEVEVDMPLGKVKVTNIVNVH
DSGKLINPKLAAAQVHGGMSMGLGYGLSEELLFDAK-GRPLNDNLLDYKLPTAMDTPDLNALFVELDDPT
GPFGNKALGEPPAIPVAPAVRNAVLNATGVAVDSLPMDPQKMVKHFK------------IVHMTVNGKEE
ELAVDPRESLLETLRNRGLTSVKKGCEVGECGACTVLVDGEAIDSCIYLTMWAEGRSIMTVEGLKGPGEL
SPIQKAFIEEAAVQCGFCTPGLIMTAVEIVGT--GKRYNRDELRKLISGHLCRCTGYENILNAMERIVEE
-

>G5HZV0_G5HZU9_1_742735
IKKDAKALVTGKPVFTDDLALKECLVVKVLRSPYAHAMVREIDCGVAAKIPGIECILTWKDVPQSRFTMA
GQTY--PEPSP--YDRLILDRRLRFAGDAVAIVAGKDEAAVDHAMRLIRVKYEVLEPVLDMHDAKDGNVL
DVGNRRNLCASGIEGHGDLEQAFAGCTHVIERVYHTKANQQAMMETFRAFTHMDVYGRLNVVASTQIPFH
TRRILAHALDIPKSRIRVIKPRIGGGFGAKQTVVAEIYPAIVTWKT-GKPAKIIYSRYESQIASSPRHEM
EVRVKLGCDDSGILKAMDVYTLSNTGAYGEHGPTTVGLSGHKSIPLYTPEAFRFSYDVVYTNRMSAGAYR
GYGATQGIFAVESAVSELAAELGMDPVKLRELNMVKEGDVMPAYGETADSCALDRCVARVKDMIGWDGKY
PRRQVSGSKVR-GVGLAMAMQGSSI--SGVDVAGATIKINDDGFYNLIIGAADMGTGCDTTLAQVAAECL
GCELDDIVVFGA-DTDISPYDSGSYASSTAYLTGTAVVKTCEALKEKILHKAAKYLETGVEELEFDGKRV
YKLDGTK---ISIKDLANRVQC-A-NEDALQVTQSHSSPISPPPFMAGAAEVEVDLETGQVELIKFAAAV
DCGTPLNENLARVQTEGGLVQGIGMALYEDVSYSKD-GKVHENSFMQYKVPSRLDVGRVQVEFESSFEPT
GPFGAKSIGEVVINTPSPAIANAVYNAVGVRIRELPITAEKVFKGMNGL-----------IEFRLNGKNV
QAEAQPDDLLLDLVRS-GCCSVKRGCETANCGLCTVWLDGKPVLSCSTLAVRADGRHVTTLEGLQK----
EEFGMFLAAEGGEQCGFCSPGFIMNVLAMERE--LKNPDEESIKEYLAGNLCRCSGYMSQLRAVKKYLE-
-

>A6TKI1_A6TKI0_1_293826
-KIDGMDIATGKPVYTDDLVNVKALVVKILRSPHAFAKIKSIDVEKAKKRSGVACVLTHQDVPNQRFTMA
GQSYPEPSPY----DRLVLDEYVRYVGDEVAIIAAVDERTAIEAMKMIKVEYEILEPVLNFEEAIGHPSF
DIGMKKNIAATVLIENGDMEEALKNSPVIVEETYYTQAQAHGMMETQRAFTYLDVSGRLTIVTSTQIPFH
VRRIVANALEIPKSKVRVIKPKIGGGFGGKQNASVEVFPAIVTLKT-GKPAKIIYDRKENLGCTSSRHAM
KIKVKLGADHEGNIKAVDMEALSDTGAYGEHASTVLGVAGYKTLPLYTAKAVRYSGEAVYTNKMPAGALR
GYGVTQGIFALESAINQLADQLNMDPAEVREKNLIKQGETNPILGSKLDSCTLDRCIEKGKELIGWKEKY
-PSQRVSDTKVRAVGMAITMQGSGI--AGIDTAAVTIKLNDDGLYSLLIGATEMGMGSDTILTQMAAETL
EIGMDKFIVHG-IDTDLSPYDTGSYASSTTYVTGNAVIKAAEDLKGKMMRQASGMLGVPLKGLRFKGIGV
INHP--DKQ-VSLNEIAADVGAG---EGQLMGSGTFGGDKSPPPFIAGFAEVEVDLETGKIVLIDYVAVI
DCGTVINPNLARIQAEGGLVQGIGMAMYEDVLYDKA-GRMMTNSFMQYKIPCRKDINKITVAFEPSYEPT
GPFGAKSIGEVVINTPPPAIAHAVFNATGVYVRNLPITPEKVMMESS-----------MKINVTVNDEQL
EMEVGYDEFLVEALRRYGFNSVKRGCDTGCCGLCTIWINDQPTLSCSSLAVRANNQKITTIEGLQE--EA
TDFAKVLVKEGAEQCGFCSPGFIMTILAMKRE--LKNPTEEEIIHYLTGNLCRCTGYLGQLRAVKKYM--
-

>A6TKW6_A6TKW5_1_293826
-KIDGMSLVTGKPAYTDDLAPKDALVVKVLRSPHAFAKITDINTAIAEKVPGVACIFTYKNVIRKAFTRA
GQCYPELAPY----DKFLLDEYVRHVGDDVAIIAAKDEKTATKAMKLIKVKYDVLQPILNLEKA-EESAL
EVGFDKNTVAKVAFELGDLENALEESDVIIERTYRTQAQAQGMMESQASYSYLDNYNRLVVVSSTQIPFH
VRRILAQALDIPASKIRVVKPRIGGGFGSKQTAQSEFYPALVTLKT-GKPAKIVYSRREVFRGTNSRHAM
TFTIKIGASQSGKIKAIDMNGLWDTGAYGEHALTTLGSAGKKVLTLYKVDACRFSGKAFYTNHVPGGAFR
GFGVTQGIFVLESAVNELAHELKMDPVKLREINMIKKGETTRLYGDYMDSCLLEECVTRGKQLIDWDHKY
-PRTERSATKVRGVGMAISQQGSGL--PNIDMAAATLKLNDDGFFTLFLGASDIGTGSDTILTQIAAEAL
GVDMDKIVTYT-SDTDLTPFDSGAYASSTTYTTGNAIIDAAEKMIQLIIATGAKYFETQEENILFDGTKI
TCQD--SGEEITLASFSQKITYS---MIQLSVTGSYVPKKAAPPYMAGFAEVEVDLETGKVEVIDFVGVV
DCGTPINPNLARIQVEGGIVQGIGFALYEEVNYTKE-GRLMNDTFMEYKMPTRRDIQNIQVELVAGYDET
GPYGAKSIGEVVINTVAPAITDAIYNACGVRIKELPATPEKVLMQL------------MKINVKINDENT
SFEISPDEYLVETLRKNGYIGVRQGCDTGTCGVCTIHVDGKAVLSCVLLSAKVDGSEITTIEGVQE--KA
KVIGKHLVDEGVDQCGYCSSGTIMSILYLEKC--IENPTDEEILHYLNGNLCRCTGYVGQLRAIKKYF--
-

>A6TTF4_A6TTF6_2_293826
FRKESLEKVTGAAKYTDDYSTNDMLHIKLVISPHAHAKIVTIDSSKALEVSGVRTIIVGQPFPT------
GEEIK-DRPP-------IAYDKVRYHGEPVAAVVADTALQAKKAAELMKITYEPLPVVNSPQDALLPDAT
HVYANTNIADRTKIRKGCIEEGWKNSDVTIETDFSFSQSDHIAMETRCVIAEIRPDGYVVFTSATQSPYM
IKKLMQDYFQIEEGKVIVTTPFVGGAYGGKVPIQLELIAYMASAAVGGRPVKLLNSREEDMITSPVHIGL
DAHIKLGATKDGQLTAAEILYAFDTGAYSDKGATISRAAAVTCTGPYHIDHLKCDSLCVYTNHPYATAYR
GFGHSELLFVFERAMDMLAKELKMDPIELRMKNTILPGHTTPT-QIRLNESTLPNCISTLKQLMQWNEGQ
-VIEIDERKVR-TKGVSCIWKTST-----DASSGIILTFNGDGSINIESGVVEMGMGTKTVLAQLLAEKL
SMDINKIHVKMEVDTQIIPEHWKTVASRSTLMAGRALLKAADDAIVQLKDTASRVLMCSPDDLEVGNEMV
YVKDEPD--IIKVEDICLGYKYPHGYSIQVIGRGQYTLRHLTHPVGAQGVEIEFDTRDYTYKILKAYAVI
DVGKVLNMKLAEGQVMGAMEMGLNLGSSETFVFSEN-GNVLNPRLRTYTPFRYGDHPEYIVHFIETPHID
SAYGARGLGEHGLIGMPAALANALSIASGVELNRLPLTPESIWLEKRGV----------SITLNVNGEER
SVYVRHADTLLHVLRGQGLTGAKPGCLNGDCGACTIDVDGEAMKSCLMLAIEAVGKKVITVEGVQN----
TSIKTAFIEKFAFQCGYCTPGFIMNSNSLITK--YPQADDTQIKDCLESNICRCTGYKEIEDAVKSVLSN
-

>A6TL40_A6TL39_1_293826
-RVDGVKKATGDLKYVDDIKMSNMLYAAVKRSRYPHAKIINIDVSKAEALPGVKVVTTGKDFPKR-----
GLYLADKTF--------LAVDRVRYRGEAVAAVAAETEKIAKEAIELIEVEYEVLPTVSYVLDAMKKDAP
IFRTITNISEHFKLRKGNAAEAFEAADFVFKNEFYVPHIQHCPIENHVAIAQIDRSGHLTVWASCQSPYA
VRMALADAFEIPLHKLRVISPAVGGGFGSKAGTTLEGIIIPLAMKTKGRPVKLSYSREDEFNSTYVRQAM
HAKFKTGVKKDGQIVAIENQFAWDGGAYTEYGVNIAKSAGFAATGPYEVPNISCDSYAVYTNNPVGGPYR
GFGMAEIHFGIEQNMDYIAHSLGMDPIELRKRNAHRPGGKTAT-NAEAC--GLVECIDRVVKDMEYYTPS
-EQ-PKESYKVRAKGLACGMKSPSMPND--AASSAIVRINEDGTVYLSVSAQDIGQGSDTALTQIAAEVL
SIPPEKIAITTG-DTANNPYEWQTVASRITYSAGNAIIKACEDIEAQLIQLASIKLGIYPRDLKLEDECV
VSRIY-PERKILISHLALGLKMPDGVHGPLIGRGSFVPMNPVVFWTYGCYEIEVDIETGEIKVLQVAACF
DVGKAINPDLVKAQIEGAIVQGLGSALLEEMQLQ-E-GEFLNSSFMDYKIPTSGDMPQMKVSFIENPQSD
GPFGARGMAEPAMIPAAPAIVNAFYHATGVRVNEIPLTPERVVKA-L-----------YEIQFILNDEKI
RHEVRSNQTLLHMLREDDLTGSKEGCGQGECGACTILIDDKPVNACLLLALEADGRVITTIEGLSQGDSL
DELQSTFITNGALQCGYCTPGVIMMAKGLLKE--NPSPTIEEVTEGISGNLCRCTGYKRIIEAIMEVVEG
-

>E2CCR0_E2CCQ9_1_744980
-RKEDKRFITGKGRYTDDMTAKGMGYAAFVRSPHAHARVKSIDSSAALDMPGVDAVLTGEQLVG--VGNL
ICGWMIHSPMNMGAWRALEPEIVRHVGQAVAVVIADTQAQARDAADAVMVDYEELDAIVDPIAAMEAGAP
QLHPENLIYDWEIGDEAATNAAFENAAHVTRMDIENNRLVPNPMEPRAALAIYDAEEHHTLYTTSQNPHV
ARLVLSAYSIAPEHKLRVIAPDVGGGFGSKIYIYPEEMVCLWASKKVDRPVKWVSDRTEAFLTDAHGRDH
RSVAEMAMDADNNIIGLRVKTVANLGAYMSL-FSSSVLYATLLSGQYNIPAIHANVKAVYTNTVPVDAYR
GAGRPEATYLLERMMETAAREVGMAPADFRRKNFV---TQFPHVIMCYDAGDYSATLDAAMNAIDYSARK
AE-AASRGK-LRGIGMSCYIEACGIAPSAVGWESAEVRVNPVGTIEVLTGSHSHGQGHETTFAQLITERF
GIGNDQVSIV-HGDTDKVQFGMGTYGSRSGAVGMSAIVKALDKVEAKAKKIAAHLMEASEGDITIEGGEL
KVA--GTDKKLTFTEVALAAY-TAHNLPGLKEGAFYDPTNFTFPAGTYICEVEIDPETGKTEIINFVAAD
DFGKVINPMIVEGQVHGGLTQGIGQALLENAAYDE-TGQLLTASYMDYCMPRADDLPSFKLSTHETLCPG
NPLGMKGCGEAGAIGSPPAVINAITDAINSNDLSMPATPEKVWSSMK-----------SQVSMVVNGKRV
SGAVEDRTLLVSFIREQGLTGTHVGCDTSQCGACVVHVDGKAVKSCTVLAVQADGSEVTTLEGVA-NGGL
HPVQAAFREHHGLQCGFCTPGMIMSALDMINR--HGNLDEATIRHELEGNICRCTGYQNIVKAIKAASD-
-

>E2CRD4_E2CRD3_1_744980
-HDSADKHVAGVAAYIDDPEPEDTLHVVPVWSKKARANILSVDVDRAVELPGVLAVLTKDDIPGINDCSA
-MG----------DDPVLADGEIQFFGQAVCAVVAVTRDIARRAGLLVDIQFETTTPILTAEDAVDADTT
VL-------PDYQFRRGSPETGLTATEMSLAGTMHIGGQEHFYLEGQIAMATPQEDGGMFVHSSTQHPTE
VQHTVAKVLGVPDAAVTTEIRRMGGGFGGKESANQWAALAALAAAKTGRTCKLRLDRDDDMVMTGKRHDF
RVDWQVGHDQDGRIRAVDLNFLARCGYSADLSLGVNDRTLFHADSSYFYPDAAIRSRRLKTDTCSNTAFR
GFGGPQGMLAAERLIDAIAIRLGKDALQVRKLNFYG-ENLTPYGMPVEVMHDLISKLEESSGYWERREAV
R-AFNQTPVLKKGLALTPVKFGIS-FTLKHNQAGALVHLYTDGSVHLNHGGTEMGQGLYQKVAQVVADEF
GVTLDKVRITA-TNTSKVPNTGPTAASSGTDLNAMAAKIAARTIKERLIHFLCADHDVTPDKIRFVDNLV
H-V--GE-TTLKLAEVAHMARIQMSHAGFYATPGITWDRDTYFAYGGACAEVTIDTMTGEMTVDRVDILH
DVGHSLNPAIDIGQIEGGFVQGMGWLTTEELWWDDE-GRLRTHAPSTYKIPTASDIPEDFRVSLRGNPQD
TIYRSKAVGEPPVMSVFCAINDAVASLKP-GVLNAPATPEAIMKAV-------------TIRFLQNGKVV
ELDVKPTETVLDYLRLRRKTGTKEGCGEGDCGACTVALGEQPVNSCILLLGMIDGAELVTVEDLA-DERL
HPVQQAMVDLHGSQCGFCTPGFVMSLFTLYHA--NGTRSRKTVTDWLAGNLCRCTGYRPIVEAALASC--
-

>H5KIK4_H5KIK6_2_868195
MRVDAIAKVTGRARYTDDYVMAGMCYAKYVRSPIAHGYAVSINDEQARSLPGVLAIFTWEDVPDIPFATA
GHAWTLDENKRDTADRALLTRHVRHHGDAVAIVVARDELTAEKAAQLVSIEWQELPVITTPEAALAEDAA
PIHNGGNLLKQSTMSTGNVQQTIDAADYQVQGHYQTPVIQHCHMESVTSLAWMEDDSRITIVSSTQIPHI
VRRVVGQALDIPWSCVRVIKPFVGGGFGNKQDVLEEPMAAFLTSKLGGIPVKVSLSREECFLATRTRHAF
TIDGQMGVNRDGTLKGYSLDVLSNTGAYASHGHSIASAGGNKVAYLYPRCAYAYSSKTCYTNLPSAGAMR
GYGAPQVVFAVESMLDDAATALGIDPVEIRLRNAAREGDANP-TGKRIYSAGLPECLEKGRKIFEWEKRR
AECQNQQGNLRRGVGVACFSYTSNTWPV--EIAGARLLMNQDGTINVQSGATEIGQGADTVFSQMVAETV
GVPVSDVRVISTQDTDVTPFDPGAFASRQSYVAAPALRSAALLLKEKIIAHAAVMLHQSAMNLTLIKGHI
VLVERPEEPLMSLKDLAMDAFYPER-GGQLSAESSIKTTTNPPAFGCTFVDLTVDIALCKVTINRILNVH
DSGHILNPLLAEGQVHGGMGMGIGWALFEEMIIDAKSGVVRNPNLLDYKMPTMPDLPQLESAFVEINEPQ
SAYGHKSLGEPPIIPVAAAIRNAVKMATGVAINTLPLTPKRLYEEF------MNHSETITIECTINGMPF
QLHAAPGTPLSELLREQGLLSVKQGCCVGECGACTVLVDGTAIDSCLYLAARAEGKEIRTLEGEAKGGKL
SHVQQAYAKSGAVQCGFCTPGLIMATTAMLAKPREKPLTITEIRRGLAGNLCRCTGYQMIVNTVLDCEK-
-

>H5KED1_H5KED3_2_868195
-RIDGPLKTTGTARYAYEWHAPNAAYGYIVGSAIAKGRLTALDTDAAQKAPGVLAVITASNAGALGKGDK
------------NTARLLGGPTIEHYHQAIALVVAETFEQARAAASLVQAHYRKAYSLADEKQAVNQ--P
P-E-------DPDKNVGDFDGAFTSAAVKIDATYTTPDQSHMAMEPHASMAVWDGN-KLTLWTSNQMIDW
CRTDLAKTLKVPVENVRIISPYIGGGFGGKLFLRSDALLAALAARAVKRPVKVMLPRPSIPNNTTHRPAT
LQHLRIGADQSGKITAISHE--SWSGNLPG---GTPETAVQQSELLYAGANRHTGLRLATLDLPEGNAMR
APGEAPGLMALEIAIDELAEKAGIDPVEFRILNDTQVDPADPTR--CFSRRQLIECLRTGADKFGWKQRN
A----TPGQVRDGHGVAAGF-----RNNLLEKSGARVHLEQNGTVTVETDMTDIGTGSYTILAQTAAEML
GVPLEQVAVHLG-DSSF-PVSAGSGGQWGANTSTSGVYAACMKLREMIAS----AVGFDPEQSQFADGKI
TNGTRS----ATLHEAT--------AGGRLTAEESIGKEYQQSTFAGHFVEVGVHSATGEVRVRRMLAVC
AAGRILNPKTARSQVIGAMTMGMGAALMEELAVDDRLGYFVNHDMAGYEVPVHADIPKQEVIFLDDTDPS
SPMKAKGVGELGLCGVSAAIANAVYNATGIRVRDYPITLDKLLDKL-----------IMPLTLKVNGKTE
QLEVDTRTTLLDALRENHLIGTKKGCDHGQCGACTVLVNGRRLNACLTLAVMHQGAEITTIEGLGSPDNL
HPMQAAFIKHDGFQCGYCTSGQICSSVAALKEPSAPETTADEIRERMSGNICRCGAYANILAAIEDAAG-
-

>F0YXY5_F0YXY4_1_556261
-KVDSQALVTGKGVYTDDLAPADCLIVKVLRSPHAHALIKDINLTRAEAVPGIECILTYKDCPDRRFTMA
GQTYPEPSPY----DRLILEQRVRFVGDAVAIIAGESKEAVSKAMKLIKVKYEVLEPVLDFRKAKDNPVC
PVGADRNLCAHEEDSQGDIEAVLADCEYVIDRTYHTKANQQAMMETFRTCTYLDTYGRLNILSSTQIPFH
VRRILATALDVPKSKIRVIKPRIGGGFGAKQTVVTEVYPALVTWKT-GKPAKIIYTREESFIASSPRHEM
EVHVRVGADKAGIIKGIDVYTLSNTGAFGEHGPTTVGLSGHKSIPLYKAEAFRFVYDVVYTNVMSAGAYR
GYGATQGIFAVESAVNELAAKLGMDPVTLRELNMVKEGQKMPAYGETANSCALDRCLKRAKEMIDWDNKY
-PCRDMGNGKVRGVGVAMAMQGSGI--SAVDTASVGIRVNDDGFYSLMIGATDMGTGCDTILAQMAAECL
ECELEDIIVHG-VDTDSSPYDCGSYASSTTYVTGMAVVKTCETLREKICARGAAYLGCSLEDVEFDGEKV
LDLK--NGRSISRADIGNRVMCN---NEALYASEAFTSPVSPPPFMVGMAEVEIDKETGQLELIDYAAVV
DCGTVVNPNLARIQTEGGIAQGIGMALYEDIVYNEK-GKNYSNSFMQYKIPSRLDVGDIRVEFESSYEPT
GPFGAKSIGEIVINTPPPAIANAVQNATGVIVRELPIDAEKIYRGMR-----------MEVKFILNGKQA
CVEAAGDTILLDVLRELGCHSVKCGCETTNCGLCTVWIDGKSRLSCSILAASVEGQEVTTLEGVKE--EA
EEFGTFLANEGAEQCGFCSPGFIMNVLSMVRE--LEDPDTEEIKEYLAGNLCRCTGYMGQLRAIRKYLQW
-

>F0YVB3_F0YVB5_2_556261
-RVDAFEKVTGRAKYTDDLCDKSAYVAKILHSTVAHGIVKAVDTKEAEKIPGVVKVVTCFDIPKNYFPTA
GHPWSTDPAHQDVQDRLILTDHVRFYGDDVAAVVAENEVAASQAVRAIRVEYEELPFVLDVQKAMEADAP
LIHEEGNILKHTSIRNGNYEEAIKEPGLVVEGWYDTPTVQHCHIENFICYAYME-QGRIVVVSSTQIPHI
CRRVVGQALGIPWGQVRVIKPYIGGGFGNKQDILYEPLCAYLSTAVGGRLVKLDVSREETFVSNRVRHAI
RTHIISYVRPDGSFAARKIECFSDQGAYASHGHSIAAKGMGAFPQLYPCPNVEGDAYTVFTNKPVSGAMR
GYGIPQAMFAVESHTDDVAKTLGIPPYEFRWKYLMPKGYTDGF-SKINYFDTFHECMEKGKEYINYDRKL
-KEYSGTGEVRKGIGIAAFWYNTGVWI-SLETSACRMVLNQDGSVQVQVGETEIGQGADTAFGQMAAETL
GIPFEQVHVMTVQDTDITPFGTGAYASRQTYMAGFSINQTAALLKSHILDTAQELTRHTKESLDLIDGNI
VRMGD-GEILMSLAELATEKLYSLTNNGHLTAESTYQAKTNAYSFGCTFAEVEVDIPACRAVLTNIVNVH
DCGRLINPALAEAQVHGGMSMGIGYGLSERLIFDERTGKPLNNNLLDYKLSTFMDHPHLEGQFVENYEPT
SAYGTKALGEPPVCSIAPAIRNAVLQATGVAVDEIPLTPHILFARFR------------LVKCTINGEKR
EAMVDVRASLTDMLRNDRLTSVKKGCEVGECGACNVIIDGECYNSCIYLAVWADGKEIRTLESLMGPGEL
SDIQQAFIDETAVQCGFCTPGIIMSAVEILES--GKQYTREELRKLLSGHLCRCTGYENILNAVEKTMRE
-

>B3XF75_B3XF77_2_358709
-RIDGPLKTTGTARYAYEWHSPNAAYGYIVGSAMAKGRLTALDTDAAQKAPGVLAVITASNAGALGKGDK
------------NTARLLGGPTIEHYHQAIALVVAETFEQARAAASLVQAHYRKAYSLADEKQAVSQ--P
P-E-------DPDKNVGDFDGAFTSAAVKIDATYTTPDQSHMAMEPHASMAVWDGN-KLTLWTSNQMIDW
CRTDLAKTLKVPVENVRIISPYIGGGFGGKLFLRSDALLAALAARAVKRPVKVMLPRPTIPNNTTHRPAT
LQHLRIGADQSGKITAISHE--SRSGNLPG---GTPETAVQQSELLYAGANRHTGLRLATLDLPEGNAMR
APGEAPGLMALEIAIDELAEKAGIDPVEFRILNDTQVDPADPTR--RFSRRQLIECLRTGADKFGWKQRN
A----TPGQVRDGHGVAAGF-----RNNLLEKSGARVHLEPNGTVTVETDMTDIGTGSYTILAQTAAEML
GVPLEQVAVHLG-DSSF-PVSAGSGGQWGANTSTSGVYAACVKLREMIAS----AVGFDPEQSQFADGKI
TNGTRS----AMLHEAT--------AGGRLIAEESIGKEYQQSTFAGHFVEVGVHSATGEVRVRRMLAVC
AAGRILNPKTARSQVIGAMTMGMGAALMEELAVDDRLGYFVNHDMAGYEVPVHADIPKQEVIFLDDTDPS
SPMKAKGVGELGLCGVSAAIANAVYNATGIRVRDYPITLDKLLDKL-----------IMPLTLKVNGKTE
QLEVDTRTTLLDALRENHLIGTKKGCDHGQCGACTVLVNGRRLNACLTLAVMHQGAEITTIEGLGSPDNL
HPMQAAFIKHDGFQCGYCTSGQICSSVAVLKEPSAPETTADEIRERMSGNICRCGAYANILAAIEDAAG-
-

>B3XB21_B3XB19_2_358709
MRVDAIAKVTGRARYTDDYVMAGMCYAKYVRSPIAHGYAVSINDEQARSLPGVLAIFTWEDVPDIPFATA
GHAWTLGENKRDTADRALLTRHVRHHGDAVAIVVARDELTAEKAAQLVSIEWQELPVITTPEAALAEDAA
PIHNGGNLLKQSTMSTGNVQQTIDAADYQVQGHYQTPVIQHCHMESVTSLAWMEDDSRITIVSSTQIPHI
VRRVVGQALDIPWSCVRVIKPFVGGGFGNKQDVLEEPMAAFLTSKLGGIPVKVSLSREECFLATRTRHAF
TIDGQMGVNRDGTLKGYSLDVLSNTGAYASHGHSIASAGGNKVAYLYPRCAYAYSSKTCYTNLPSAGAMR
GYGAPQVVFAVESMLDDAATALGIDPVEIRLRNAAREGDANP-TGKRIYSAGLPECLEKGRKIFEWEKRR
AECQNQQGNLRRGVGVACFSYTSNTWPV--EIAGARLLMNQDGTINVQSGATEIGQGADTVFSQMVAETV
GVPVSDVRVISTQDTDVTPFDPGAFASRQSYVAAPALRSAALLLKEKIIAHAAVMLHQSAMNLTLIKGHI
VLVERPEEPLMSLKDLAMDAFYPER-GGQLSAESSIKTTTNPPAFGCTFVDLTVDIALCKVTINRILNVH
DSGHILNPLLAEGQVHGGMGMGIGWALFEEMIIDAKSGVVRNPNLLDYKMPTMPDLPQLESAFVEINEPQ
SAYGHKSLGEPPIIPVAAAIRNAVKMATGVAINTLPLTPKRLYEEF------MNHSETITIECTINGMPF
QLHAAPGTPLSELLREQGLLSVKQGCCVGECGACTVLVDGTAIDSCLYLAAWAEGKEIRTLEGEAKGGKL
SHVQQAYAKSGAVQCGFCTPGLIMATTAMLAKPREKPLTITEIRRGLAGNLCRCTGYQMIVNTVLDCEK-
-

>E6UXF4_E6UXF2_2_595537
-RIDGPVKTTGTARYAYERNVPRAAYGYVVGAGIAKGRIASMDLGAAQAAPGVLAVVTARNAGKLAKGDF
------------NTAKLLGGPEIDHYHQAVAVVVANTFEQARAAAQLVRITYESRFDLAAEKDAAQM--P
K-PN---PFSGPQTKTGDFPGAFAAAPVQLDATYTTPDESHAMMEPHASIAQWQGD-RLTIWTSNQMIAW
GVGDVAKTLGIPKDKVRLVSPFVGGGFGGKLFVRADAVLAALGARAAKRPVKVALQRPLMMNNTTHRPAT
IQRIRIGATPDGKITAIAHE--GWSGDLPG---GQAETAVNQTRLLYAGPNRLTTTRLAVLDLPEGNAMR
APGEAPGLMALEIAMDEMAEKLKLDPVEFRVLNDTQVDPEKPER--PFSQRRLNECLRMGAERFGWNKRS
A----TPAQQRDGLGVAAAF-----RNNLLTKSAARVRLDNRGMVTVETDMTDIGTGSYTIIAQTAAETM
GVSLDKVSVRLG-DSAY-PVSAGSGGQWGANNSTSGVFAACMKLREAVAA----KLGMAAAEAQFSDGMV
RAGGRS----VPLAEAA--------GAEGLAAEDGIGKKYQQSTFGAHFVEVGVDAATGEIRVRRMLAVC
AAGRILNPKSARSQVIGAMTMGVGGALMEELALDKRHGFFVNHDLAGYEVPVHADIPHQDVIFLDETDPS
SPMKAKGVGELGMCGVAAAVANAVYNATGVRVREYPITLDKLLAGL-----------QAKLSLNVNGTAH
ALELDTRTTLLDALREHHLSGTKKGCDHGQCGACTVIVDGRRINSCLTLAVMHDGARVTTIEGLGTPQNM
HPLQAAFVKHDGYQCGYCTPGQICSAVGVIDEPSKPILSAEELRERMSGNICRCGAYSNIVEAITEVAG-
-

>E6V5R9_E6V5R8_1_595537
-RKEDYRFLTGAGNYTDDITLANQSHAVFVRSPHAHAVIKSIDIAEASKMPGVVGIFSGKDIEK--MGGL
PCGWLINNPMKEPMHPILAIKKVRYVGDHVAMVVAETVEQAKNAAEAVVVDYEVLPALVSVADAAK--ST
TLHDENQCYKWVLGDKAAVDNVFTTAAHITKLDLVNNRLIPNPIEPRVAIGSYSGTDDYTLYVSNQNPHV
ERLLMTAVLGLPEHKVRVIAPDVGGGFGSKIFLYAEDVCLTWAAKQLNRNIKWTAERSECFLSDAHGRDH
VSHAEMAMDKDGKFLAMRVHTDANLGAYLST-FSTAVLYATLLAGQYTTPQIYVEVDAWFTNTAPVDAYR
GAGRPEATYLLERLVSRCAWEMNLGQDEIRKRNFI---TTFPYVALQYDTGDFHACMDKARVLADVEQRK
SA-TEAKGK-LRGIGYSSYIEACGIAPSIAGFECGEIRVHPTGSVTVFTGSHSHGQGHETTFAQVVAARL
GIPVENVDVV-HGDTGRVPFGMGTYGSRSISVGGAAIMKALDKIETKAKKIAAHLMEASDADIEFANGEF
TVK--GTDKKIPFGQVALTAY-VPHNYPGLNETAFYDPTNFTFPGGTYICEVEIDKQTGEVKVDRFTAVD
DFGTIINPMIVEGQVHGGLVQGIGQALLENCVYDE-TGQLLTGSFMDYAMPRAGDFPQFKLDTVCTPCTH
NPLGTKGCGEAGAIGSPPAVINAVLDALGVKDFDMPASSSRVWEAMQ------------QVAFKVNGRAV
TVDAPPNTFLVHAIREHHLTGTHVGCDTAQCGACTVHVNGRAIKSCNVLVAQAAGADITTIEGIAADGTM
HPMQAAFKECHGLQCGFCTPGMVMSAIDLCTH--HPKSSESEIRELLDGNLCRCTGYQNIVKAVKMGGEA
-

>E6UV86_E6UV87_1_595537
-HESAHLHVAGEATYIDDPEITGTLHCALGLSPAANGRVTALSLDAIRAMPGVVAVLTADDIPGTNDCGS
IVH----------DDPILLPGEIRYLGQPVFAVIAETREAARRAAAKAKLTIEAQPPVITPQDAH-ARGQ
YV------VPPMHIVRSGVRAAIAKAPHRHKATLDVGGQEQFYLEGQISYAIPKEGGALHIHCSTQHPSE
MQHLVAHALHLQSNEVHVECRRMGGGFGGKESSAIFACVAAIAARQLQRPVKLRLDRDDDFMITGRRHCF
WYEYDVGYDDEGRILGAEITMVSRAGHSADLSGPVMTRALCHFDNAYWLPNVAMHGFSGKTNTQSNTAFR
GFGGPQGAIAIENIMDSVARELKRDPLDVRRVNFYKAENVTPYRQTVNIVHELVAELEASSDYRARREEI
A-AFNKKTVLKRGLALAPLKFGIS-FNVKHNQAGALVHVYTDGSILVNHGGTEMGQGLNTKVAQVVAHEL
GVSFERVRVTA-TDTTKVANTSATAASTGADLNGKAAQDAARQIRERLADSAAERH-GKASDVRFANDKV
E-V--NG-KSLTFSTVAYLDRKQLWSDGFYATPGLSWDKDKYYAYGAAVSEVVVDTLTGEWKLLRADILH
DAGKSLNPAVDIGQVEGAFIQGMGWLTTEELVWHPS-GKLTTHAPSTYKIPTANDCPPVFNVRLGQNFED
SIHRSKAVGEPPLLSVFFAIRDAVSAAGDHRVLKAPATSESILRAV-------------PVRFFHRGKIV
DVGVHPTRSVLDWLREDHCTGTKEGCNEGDCGACTVVIDNQTVNACIQFLPTLHGKALFTVEDLK-AHTL
HPVQQAMVDCHGSQCGFCTPGFVMSLWSTYEH--HQAPTRQQLADDLSGNLCRCTGYRPILDAGQRMF--
-

>H4R3N5_H4R3N7_2_868152
MRVDAIAKVTGRARYTDDYVMAGMCYAKYVRSPIAHGYAVSINDEQARSLPGVLAIFTWEDVPDIPFATA
GHAWTLDENKRDTADRALLTRHVRHHGDAVAIVVARDELTAEKAAQLVSIEWEELPVITTPEAALAEDAA
PIHNGGNLLKQSTMSTGNVQQTIDAADYQVQGHYQTPVIQHCHMESVTSLAWMEDDSRITIVSSTQIPHI
VRRVVGQALDIPWSCVRVIKPFVGGGFGNKQDVLEEPMAAFLTSKLGGIPVKVSLSREECFLATRTRHAF
TIDGQMGVNRDGTLKGYSLDVLSNTGAYVSHGHSIASAGGNKVAYLYPRCAYAYSSKTCYTNLPSAGAMR
GYGAPQVVFAVESMLDDAATALGIDPVEIRLRNASREGDANP-TGKRIYSAGLPECLEKGRKIFEWEKRR
AECQNQQGNLRRGVGVACFSYTSNTWPV--EIAGARLLMNQDGTINVQSGATEIGQGADTVFSQMVAETV
GVPVSDVRVISTQDTDVTPFDPGAFASRQSYVAAPALRSAALLLKEKIIAHAAVMLHQSAMNLTLIKGHI
VLVERPEEPLMSLKDLAMDAFYPER-GGQLSAESSIKTTTNPPAFGCTFVDLTVDIALCKVTINRILNVH
DSGHILNPLLAEGQVHGGMGMGIGWALFEEMIIDAKSGVVRNPNLLDYKMPTMPDLPQLESAFVEINEPQ
SAYGHKSLGEPPIIPVAAAIRNAVKMATGVAINTLPLTPKRLYEEF------MNHSETITIECTINGMPF
QLHAVPGTPLSELLREQGLLSVKQGCCVGECGACTVLVDGTAIDSCLYLAAWAEGKEIRTLEGEAKGGKL
SHVQQAYAKSGAVQCGFCTPGLIMATTAMLAKPREKPLTITEIRRGLAGNLCRCTGYQMIVNTVLDCEK-
-

>H4QTQ2_H4QTQ4_2_868152
-RIDGPLKTTGTARYAYEWHSPNAAYGYIVGSAIAKGRLTALDTDAAQKAPGVLPVITASNAGALSKGDK
------------NTARLLGGPTIEHYHQAIALVVAETFEQARAAASLVQAHYRKAYSLADEKQAVSQ--P
P-E-------DPDKNVGDFDGAFSSAAVKIDATYTTPDQSHMAMEPHASMAVWDGN-KLTLWTSNQMIDW
CRTDLAKTLKVPVENVRIISPYIGGGFGGKLFLRSDALLAALAARAVKRPVKVMLPRPSIPNNTTHRPAT
LQHLRIGADQSGKITAISHE--SWSGNLPG---GTPETAVQQSELLYAGANRHTGLRLATLDLPEGNAMR
APGEAPGLMALEIAIDELAEKAGIDPVEFRILNDTQIDPADPTR--RFSRRQLIECLRTGADKFGWKQRN
A----TPGQVRDGHGVAAGF-----RNNLLEKSGARVHLEPNGTVTVETDMTDIGTGSYTILAQTAAEML
GVPLEQVAVHLG-DSSF-PVSAGSGGQWGANTSTSGVYAACVKLREMIAS----AVGFDPEQSQFADGKI
TNGTRS----AILHEAT--------AGGRLTAEESIGKEYQQSTFAGHFVEVGVHSATGEVRVRRMLAVC
AAGRILNPKTARSQVIGAMTMGMGAALMEELAVDDRLGYFVNHDMAGYEVPVHADIPKQEVIFLDDTDPS
SPMKAKGVGELGLCGVSAAIANAVYNATGIRVRDYPITLDKLLDKL-----------IMPLTLKVNGKTE
QLEVDTRTTLLDALRENHLIGTKKGCDHGQCGACTVLVNGRRLNACLTLAVMHQGAEITTIEGLGSPDNL
HPMQAAFIKHDGFQCGYCTSGQICSSVAVLKEPSPPERTADEIRERMSGNICRCGAYANILAAIEDAAG-
-

>E9W640_E9W642_2_656372
-RIDGPLKTTGTARYAYEWHAPNAANGYIVGSAIAKGRLTALDTDAAQKAPGVLAVITASNAGALGKGDK
------------NTARLLGGPTIEHYHQAIALVVAETFEQARAAASLVQAHYRKAYSLADEKQAVNQ--P
P-E-------DPDKNVGDFDGAFTSAAVKIDATYTTPDQSHMAMEPHASMAVWDGN-KLTLWTSNQMIDW
CRTDLAKTLKVPVENVRIISPYIGGGFGGKLFLRSDALLAALAARAVKRPVKVMLPRPSIPNNTTHRPAT
LQHLRIGADQSGKITAISHE--SWSGNLPG---GTPETAVQQSELLYAGANRHTGLRLATLDLPEGNAMR
APGEAPGLMALEIAIDELAEKAGIDPVEFRILNDTQVDPADPTR--CFSRRQLIECLRTGADKFGWKQRN
A----TPGQVRDGHGVAAGF-----RNNLLEKSGARVHLEQNGTVTVETDMTDIGTGSYTILAQTAAEML
GVPLEQVAVHLG-DSSF-PVSAGSGGQWGANTSTSGVYAACMKLREMIAS----AVGFDPEQSQFADGKI
TNGTRS----ATLHEAT--------AGGRLTAEESIGKEYQQSTFAGHFVEVGVHSATGEVRVRRMLAVC
AAGRILNPKTARSQVIGAMTMGMGAALMEELAVDDRLGYFVNHDMAGYEVPVHADIPKQEVIFLDDTDPS
SPMKAKGVGELGLCGVSAAIANAVYNATGIRVRDYPITLDKLLDKL-----------IMPLTLKVNGKTE
QLEVDTRTTLLDALRENHLIGTKKGCDHGQCGACTVLVNGRRLNACLTLAVMHQGAEITTIEGLGSPDNL
HPMQAAFIKHDGFQCGYCTSGQICSSVAVLKEPSAPETTADEIRERMSGNICRCGAYANILTAIEDAAG-
-

>E9VY90_E9VY92_2_656372
MRVDAIAKVTGRARYTDDYVMAGMCYAKYVRSPIAHGYAVSINDEQARSLPGVLAIFTWEDVPDIPFATA
GHAWTLDENKRDTADRALLTRHVRHHGDAVAIVVARDELTAEKAAQLVSIEWQELPVITTPEAALAEDAA
PIHNGGNLLKQSTMSTGNVQQTIDAADYQVQGHYQTPVIQHCHMESVTSLAWMEDDSRITIVSSTQIPHI
VRRVVGQALDIPWSCVRVIKPFVGGGFGNKQDVLEEPMAAFLTSKLGGIPVKVSLSREECFLATRTRHAF
TIDGQMGVNRDGTLKGYSLDVLSNTGAYASHGHSIASAGGNKVAYLYPRCAYAYSSKTCYTNLPSAGAMR
GYGAPQVVFAVESMLDDAATALGIDPVEIRLRNAAREGDANP-TGKRIYSAGLPECLEKGRKIFEWEKRR
AECQNQQGNLRRGVGVACFSYTSNTWPV--EIAGARLLMNQDGTINVQSGATEIGQGADTVFSQMVAETV
GVPVSDVRVISTQDTDVTPFDPGAFASRQSYVAAPALRSAALLLKEKIIAHAAVMLHQSAMNLTLIKGHI
VLVERPEEPLMSLKDLAMDAFYPER-GGQLSAESSIKTTTNPPAFGCTFVDLTVDIALCKVTINRILNVH
DSGHILNPLLAEGQVHGGMGMGIGWALFEEMIIDAKSGVVRNPNLLDYKMPTMPDLPQLESAFVEINEPQ
SAYGHKSLGEPPIIPVAAAIRNAVKMATGVAINTLPLTPKRLYEEF------MNHSETITIECTINGMPF
QLHAAPGTPLSELLREQGLLSVKQGCCVGECGACTVLVDGTAIDSCLYLAAWAEGKEIRTLEGEAKGGKL
SHVQQAYAKSGAVQCGFCTPGLIMATTAMLAKPREKPLTITEIRRGLAGNLCRCTGYQMIVNTVQDCEK-
-

>Q2L1T1_Q2L1T3_2_360910
-RKEDERHLNGRGNFIADMSMPELREVAFVRSAMAHARIADIRRPPADHPEQVFTREDMDDALD--VLA-
--DSTLPS---RSAQPPLAKHKVRFVGEPVVMVTGSSRAEAEDLAELVQVDYADLPVFTDAAKAGAQQGH
LVHDESNHFLTLKADINFDELA-AKSARVVHRKVNLARQCMVPMEGKAVLAYWDRADQLVVYTASQVPHM
IRTILAECLHLSQDQVRVIAPDVGGAFGYKCVLQQEELCVAWLAKRFRKPFRFIEDRREHLIAGANSREH
HYDLNAYVDDQGRLLALDAKITIDGGAYSVWPFTIGLQALGNLPGPYAFRGYRCVTEAVATNKPGFVPYR
GVARTGVCFAIELLMDAIAREVGREAWQVRHENLVRP-EQMPYTNKHFDGGDYPASLIKVKDMIRFDERQ
RK-AKADGK-LIGIGFASYVEQSAHGTSFAAFDAATVRLTPDGGAEIRVGVHSHGQGMETTLAQIAHEIL
GVDIYRTKVV-HGDTAFTPFSTGTYASRSIVYAGGAVSRACKVLMPRILGIAAHLLKTTTDDVSLSGGK-
-IT--SAGQSVTLADVTNAWYLRPQLLGGLEATAGYKPKVDTGSYASHAAVVEVDTMTGAVRILDYAIVE
DCGIMVNPMVVEGQTFGGVAQGIGTAMYEEMRYDA-NGQPLASTLADYMLPGATEVPQMQIHHFVTPSPN
TEFGIKGMGEGGAIAPPAVIFNAVNDALGVEMSSTPLTPHKLLHAMK------------VVSINLNGIKL
RRDVQDRTHLGDFIREERQTGTHLGCEHGVCGACTVLVDGVPVRSCISFAPACEGKSVTSVEGYQDDPIM
ALLRPAFSKHHGLQCGYCTPGMLTTARDIVLR--FPYADEAKVRLELSGNLCRCTGYKGIVAAILDVLE-
-

>Q2KTJ6_Q2KTJ7_1_360910
----------------------------------------------------------------------
----------------------------------------------------------------------
----TYEPMRRGMAAAAVIQQDIDAARKLLRREAFSQSIDPCAMEPDNGNAWYDAKTTLHVLIAAQSPYE
VARVAATMVKFPVERIELLSGTTV-GYGSKDHSI-FPFYTIAACFGDGHPVRIANDRYEQFQLGMKRHSI
EMDVTIVADRSGRFEVMKGFYNCNGGGRANFSFSVAQVAATQSIYYFPKSDAAIA-----SAAVEAGSMR
GYGTIQGMSITELMVDEVAAELGMDAIELRMRNALRAGDPNTQGAVQLGDPRNVEMLKRASEHPLWRNAK
KAYDTANPGRRYGVGFAQVQK---DYGTGADTSALLLEFDAQGKVTMRHCVQEIGTGSTTAQQVMVQRIL
GKAPDVAMFGETDQQDWVPFLPAMSASNSAYFIGFATRQAAQFLLENAVWPAARAIWSSGADLRVVPGGI
GGGGM--AV-IPFDQIARKAFSRAVRYGDYIKRNNAGVTTYTP--AACIVELNVNTFTGEVEIMRHHSLL
DPGTVVVPELVSGQQQGGVAMGIGHALMEELPLYGDGPGNGTWNFNRYTLPRAKNVAVW-TQTADYLPPL
SESPPKGLAEVVMIPVVAATGNAITHAIGKRFYRLPVTPDKIKRAL------------RPLALIINGKKV
GVNVPVGMPMIDFLHEYNLTGTHFGCGQGICHACTVMEVGADVRTCIYDAHFFNGKSIVTIEGHAKVEKL
TPVQQAFIDNFSFQCGYCTAGFVSASTVFIDRLKEPADLEIAIEGALNDHICRCTGYVRYYEAVKEVA--
-

>Q2KW69_Q2KW67_2_360910
KRLEDEALLTGQARFLDDVRVEGVLHACFVRSPHAHARIKSIDLSAARALPGVCGVFAAQDLMDELLP-G
FAFAVLPNTLPF----VLARDEVAFVGEAIAVVVAETRHLAEDAMALVNIDFEVLPAVADARLALAPD-A
PVREQSNCQNY-TL-YGDVDQAFSGAEIVIEESFSVHRGCAHPIEGRGVLARLDVN-ELTVWSSTQMAHE
LHYTLALMLGQREDQLRVITPDVGGGFGVKFMIYPEEIAIPAVARKIGRPVKWVEDRRENFLTSIQERDQ
FWTVALAADAQGRIRGLRGNFIHDHGAY-PQGTNVPYNAASSMTGPYVVPAFSLTVDVAYTNKVPVATVR
GAGYPQAAFVMDRLMERLASRTGLDAIRCRELNLIPTSKI-PPVPLVIDSGDFPRMQAMAEAAMDRPGRR
EA-SLASGKYR-GLGLANAVKPTGRGP-----ESATVKIFPSGRIAIATGALAMGQGIKTSLAQICAAYF
GVDPAGVDVHAG-DTRHIGFGMGGFASRQAIMAGSAVTQASAQLRSKVLLAAAAILKVPEDSLDIAYGIV
SSSAS-QET-ISLARL-AMVLKGYSLPLKLECTAHFHCD-D-QAYSTHACEVEVDASTGAIEILRYVAVQ
DCGNLINPLIVEGQVVGGVVHGIGNTLFEQMSYDAE-GQPLSTTCAEYLLPTAPEVPHIEVLYCPSPTPL
NPLGVKGVGECSTIAVAAAIIAAVEQSLQVRINEFPLSPMRLLEL---------------ITLHINGSNL
TACAEPRVNLADFMRQECLTGTHVGCEHGVCGACTVQVDGHSMRSCLMLAVQAQGKRIRTIEGLADEGNL
HPVQEAFRELHALQCGFCTPGILMSVVELLES--NTDPSEAEIRDVLSGHLCRCTGYQNIVRAVQKAAA-
-

>I0UYG6_I0UYG7_1_882086
-RKEDARLITGRTRWTDNITLPGMVHVAVLRSTVAHARITNIDTSEARRMPGVIAVYTADDLPGAGMPC-
--AWPIDMKW--PRRPVLAQGTVNYAGEGIAVVVARSQAEAYDALAEIDVDYDELPVVLGLEHALADDAP
LVHAGTNRSAVWTFDSADVERAIAESEVVLRKRFRQQRLIPAFMEPRSVV----VDAQLTMWSATQIPHI
TKTLSALTLGIPEHQLRVIAPDVGGGFGGKLAVPEEFIALLVARRL-GKPVKWTESRSESMVAAHHGRDQ
IQDITICAKRDGTLTGLKVELLADMGAYLSLVGPVPILGAFMFNSIYKFPAYHFTCTNVFTNTTVTDAYR
GAGRPEATFAIERIMDELAAELGMDPLELREKNWIAH-DEFPYTTDSGYEAATEKAKQLFD-YDGLRREQ
RERR-ERGDVQLGIGVSTFTEMCGLAPSGAGWEYASIRMLPTGKVEVVTGVSPHGQGHETAWSQIVADQL
GVPFEDVEILHG-DTQSSPRGLDTYGSRSLAVGGIAVVKAAEKVVAKARTIAAHMMECSEDDLEFSGGTF
-TVRGT-DRSTGIQDIALAVFALPDGVEPLDSDATFDPE---FPHGTHLCAVEVDTETGRVAIRDYVCVD
DVGSVVNPLIVEGQIHGGLAQGIAQALFEEAAFDE-GGTLMSGTFADYLLPSAADLPSFTTDRTETPATT
NPLGVKGVGEAGTIASTPAVVNAVVDAFGVTDIEMPCTPMRVWRAVH-----------MRITVTVDGTRY
TDEVEPRTLLVHYLRNQGKVGTVVGCDTSNCGACTVHLNGQSVKSCSVLAVQADGSEITTIEGLARDGEL
HPVQKAFQDNHALQCGFCTPGMIMQSLDLLSE--NPDPDEKAVREGLEGNLCRCTGYQNIVRAVRDAAES
-

>I0V0T9_I0V0U0_1_882086
PRKEDERFLRGHGRYVDDVVLPGMLHGAVLRSPHAHARIVSLDTSAAQAHPKVRAVITGQTLGNLAM---
----PTSHD-----VQVLATDKVRFQGQEVAFVVAEDRYAARDALELIDVEYEPLAPVVDARRALDSDAP
VIRDTDNRIFDWET--GATDGVFADADVVATQDMIYPRVHPAPMETCGAVADMDPTGKLTIWTTTQAPHA
HRTLYALVAGLPEHKIRVISPDIGGGFGNKVGIYPGYVCAIVASIVTGKPVKWVEDRSENLMSTSFARDY
HMHGEIAATSDGTILGVRVKVLADHGAFN---GTAQPSPV-FSG-SYDLRAAHCEVTGVYTNKAPGGAYA
CSFRTEAVYLVERMVDVLAHELGMDPAELRMRNLEQFPYRSS-TGWEYDSGDYPRALRAALDLAHYDERD
EQRRRERGE-LMGIGVSFFTEAVGAGPRSHMADGAELRVHPTGKAVLRLSVQTQGQGHETTFAQIVAEEL
GIPPEDIDVVH-GDTDQTPYGLGTYGSRSTPVSGAATAVVARKVRERARLVASAMLEVDPGDLEWEKGRF
FVKGDPTSG-TTIAEIMAHSDELP-EGVELDAETVYNP--PNLPFGAYVCVVDVDPDTAQVTVRDFVAVD
DCGVRINPMIVEGQIHGGLADGIGMALMQVMAFDSD-GNHLGGSFMDYLLPTTMECPSWRLGQTVTPSPH
HPIGAKGVGESATVGSPAAVVNAVVDALGVRHVDMPMTPAVVWRAMQ-----------MEITVTVNGQPY
TRSVEPRLLLVHFLRDEGLTGTHWGCDTSNCGACVVLMDGVPVKSCTVLAVMADRHEIRTVEGLATEG-L
DAVQEGFRAEHGLQCGFCTPGMMMTSRWLLDR--NPTPSEEEIREALSGQLCRCTGYENIVRSVRWAAEH
-

>I0V795_I0V794_1_882086
RRVEDDRLVTGKGQYVDDL-LPGALEAAVLRSPHAHARILDIDVEPVLDLDGVVAVYTYDDLMEPLV---
----LIHPA-----LTALAKDEVNHVGEAIAFVVARDRYIAEDAVSRIRVTYEPLPPVVGIEAA-RAAER
LVHPPGNVAARMEQS--DADAAIASAPHRLTLELDIERSASMPLEGRGTVARWDTSGRLQVWSSTQTSTG
VRAAIAAKLQLDLVRVEVITPDVGGGFGVKLHPWPEELLVPMAAMALGQPVKFTEDRREHFISSAHERGQ
HHEVEVGFDDEGRLRGLSVRFWHDHGAYT---PYGLIVIQ-LLG-PYKPHNYRVIFESLYTNTVVVTPYR
GAGRPQGVYVMERTMDAIAAHLGKDRTEVRAVNFDEFPYDHGLRPLIYDSGDYPASLEKLKKLIGWDEET
MRELRAMGR-KVGIGLACYVEGTGVGPY----EGAHIQVETSGKVKVAIGLTSQGQGHQTAFAQIVADEL
GVAFEDVEVVT-GDTRRMPYAVGTFASRAAVMSGSAVALTARKVKAKALRIAADALEASVDDLEIVDGQV
RVKGAPNSR-MDLGTVVLADQPVA-EDDQLEGTDFYSP--PRSANGMHAAVVETDPDTAEIRILRYAVVH
DCGTLINPMIVEGQIHGGVAQGVGGALYERMEYDAS-GQLLNASFMDFLMPFVTEVPEIDIDHLETPSPL
NPLGIKGAGEAGVIPCAAVFASAIEDAEGVPITSMPISPSQLYHLRL------------TYSLHVNGVTR
RLSVPARRLLSDALRHDRLTGTHVGCEHGVCGACTVLVDGKPMRSCLLLAVSAQDYEITTVEGLAEDGSL
GPVQRAFKECHGLQCGFCTPGFLTTITAGLAS--NPRPTRDEAREMIAGNLCRCTGYQNIVAAVVRAAEL
-

>I0V8S4_I0V8S3_1_882086
VRVEDDALITTGGTYIDDLRLTGALHAMFVRSPIAHATITSIDTSEAESAPGVVAVYTAADL--LAG---
----KA-GP-----VPWLADGVVRYVGEPVALVLAERAYQLADAAELVDVDYEPLDVVADVEAALTGEV-
VLHPDGNVAQTHG----EFDDTFADCDVVVTRTIVNQRVAPAPLEGRGAACVWGADGRVTMWLSTQNAHF
ARSALAKSLGLDTAQVRVVTPDVGGGFGAKIGADPEAVLLAWAARRAGRPVRWVESRSENLTAMTHGRAQ
RNTITIGGRRDGTVLAFRLDVVQDAGAYPR--TLYLPT-M-AAG-VYAFPRVETRSRAVVTNTTPIAAYR
GAGRPEATAAVERAIDLFAAEIGADPADVRRKNADAFPHTTQ-TGATYDTGDYAAALDKVLDAAGYARRE
EQRRRAEGDPALGIGMSAYVEITGA--DA-RGDSGRVVINPDGTVTAYTGVSPHGQGIHTTFAMLLSDRL
GVPMEKITVRH-GDTDEIPKGVGTMGSRSLQFGGSAMRKAADEVIEKARTLVAEELEAAPGDLELDSGTW
RVRGAAS-AGVSWAQL-------E-RA-DLTADVWTDD--VAPPFGAHLAVVEVDTLTGKVTLRRIVAVD
DAGPVVNPVTFTGQRHGGLAQGAAQALLEVMHYDAD-GNPTTATFADYSFPTAAELPDFELVDMVTPTDR
NPLGVKGIGESATIGSTPAVQNAVVDALGVTHVDMPATPLRVWEAIQ-------------VTIEINGRTV
TEEVEDRMLLVHFVRDVGLTATNVGCDTTSCGACTVLLDGESVKSCTVLAAQADGHRVTTLEGLGENGRR
HPLQRAFSEQHGLQCGFCTPGMIMAAASLLNE--NPEPTREQVRQGLEGNLCRCTGYHNIVNAVMAASG-
-

>H5QII9_H5QIJ1_2_868208
MRVDAIAKVTGRARYTDDYVMAGMCYAKYVRSPIAHGYAVSINDEQARSLPGVLAIFTWEDVPDIPFATA
GHAWTLDENKRDTADRALLTRHVRHHGDAVAIVVARDELTAEKAAQLVSIEWQELPVITTPEAALAEDAA
PIHNGGNLLKQSTMSTGNVQQTIDAADYQVQGHYQTPVIQHCHMESVTSLAWMEDDSRITIVSSTQIPHI
VRRVVGQALDIPWSCVRVIKPFVGGGFGNKQDVLEEPMAAFLTSKLGGIPVKVSLSREECFLATRTRHAF
TIDGQMGVNRDGTLKGYSLDVLSNTGAYASHGHSIASAGGNKVAYLYPRCAYAYSSKTCYTNLPSAGAMR
GYGAPQVVFAVESMLDDAATALGIDPVEIRLRNAAREGDANP-TGKRIYSAGLPECLEKGRKIFEWEKRR
AECQNQQGNLRRGVGVACFSYTSNTWPV--EIAGARLLMNQDGTINVQSGATEIGQGADTVFSQMVAETV
GVPVSDVRVISTQDTDVTPFDPGAFASRQSYVAAPALRSAALLLKEKIIAHAAVMLHQSAMNLTLIKGHI
VLVERPEEPLMSLKDLAMDAFYPER-GGQLSAESSIKTTTNPPAFGCTFVDLTVDIALCKVIINRILNVH
DSGHILNPLLAEGQVHGGMGMGIGWALFEEMIIDAKSGVVRNPNLLDYKMPTMPDLPQLESAFVEINEPQ
SAYGHKSLGEPPIIPVAAAIRNAVKMATGVAINTLPLTPKRLYEEF------MNHSETITIECTINGMPF
QLHAAPGTPLSELLREQGLLSVKQGCCVGECGACTVLVDGTAIDSCLYLAAWAEGKEIRTLEGEAKGGKL
SHVQQAYAKSGAVQCGFCTPGLIMATTAMLAKPREKPLTITEIRRGLAGNLCRCTGYQMIVNTVLDCEK-
-

>H5Q9J4_H5Q9J6_2_868208
-RIDGPLKTTGTARYAYEWHAPNAANGYIVGSAIAKGRLTALDTDAAQKAPGVLAVITASNAGALGKGDK
------------NTARLLGGPTIEHYHQAIALVVAETFEQARAAASLVQAHYRKAYSLADEKQAVNQ--P
P-E-------DPDKNVGDFDGAFTSAAVKIDATYTTPDQSHMAMEPHASMAVWDGN-KLTLWTSNQMIDW
CRTDLAKTLKVPVENVRIISPYIGGGFGGKLFLRSDALLAALAARAVKRPVKVMLPRPSIPNNTTHRPAT
LQHLRIGADQSGKITAISHE--SWSGNLPG---GTPETAVQQSELLYAGANRHTGLRLATLDLPEGNAMR
APGEAPGLMALEIAIDELAEKAGIDPVEFRILNDTQVDPADPTR--CFSRRQLIECLRTGADKFGWKQRN
A----TPGQVRDGHGVAAGF-----RNNLLEKSGARVHLEQNGTVTVETDMTDIGTGSYTILAQTAAEML
GVPLEQVAVHLG-DSSF-PVSAGSGGQWGANTSTSGVYAACMKLREMIAS----AVGFDPEQSQFADGKI
TNGTRS----ATLHEAT--------AGGRLTAEESIGKEYQQSTFAGHFVEVGVHSATGEVRVRRMLAVC
AAGRILNPKTARSQVIGAMTMGMGAALMEELAVDDRLGYFVNHDMAGYEVPVHADIPKQEVIFLDDTDPS
SPMKAKGVGELGLCGVSAAIANAVYNATGIRVRDYPITLDKLLDKL-----------IMPLTLKVNGKTE
QLEVDTRTTLLDALRENHLIGTKKGCDHGQCGACTVLVNGRRLNACLTLAVMHQGAEITTIEGLGSPDNL
HPMQAAFIKHDGFQCGYCTSGQICSSVAVLKEPSAPETTADEIRERMSGNICRCGAYANILTAIEDAAG-
-

>D0KNW3_D0KNW2_1_555311
-RIYDDKFVTGRSTYVDDIRIPA-LYAGFVRSTYPHAIIKRIDVSDALKVNGIVAVFTAKEI--NPLL-K
GGIRPWPTIDIRSFRYSFPENKVKYVGEPVAIVLGQDKYSVRDAIDKVVVEYEPLKPVIRMEEAEKDQV-
IIHEKTNISYKIPFKAGEVDKAFSESDKVVRVEAINERLIPNPMEPRGIVSRFEA-GTLSIWYSTQVPHY
MRSEFARILGIPESKIKVSMPDVGGAFGAKVHLMEELAVVASSIIL-GRPVRWTATRSEEM-LASEARHN
VFTGEVAVKRDGTILGIKGKLLLDLGAYI-TVTA-GI-QPLIIPMMIPGPNLDIESVAVYTNTPPITMYR
GASRPEATYIIERIMSTVADELGLDDVSIREKNLVTELPYTNPFGLRYDSGDYVGLLREGVKRYY--ELK
AEEERKKGHR-VGVGLAYYLEC----SFG-PWEYAEVRVDERGDVLVVTGTTPHGQGTETAIAQIVADAL
QIDISRVRVIWG-DTDTVAASMGTYGSRSVTIGGSAAIKVAEKILDKMKRIAASTWNVDVQEVQYEKGEF
KLKNDP-SKKMSWDDVASIAYRS--HDPGLVEKIIYENDV-TFPYGVHIATVEVD-DTGVARVLEYRAYD
DIGKVVNPALAEAQIHGGGVQAVGQALYEQALLN-ENGQLIVT-YADYYVPTAVEAPKFTSVFADQYHSN
YPTGSKGVGEAALIVGPAVIIRALEDAIGTRFTKTP----------------------IKIKVKVNGVLY
ERYVSPRILLVDFLREEGLTGTKIGCDTTTCGACTVLLNGKSVKSCTLFAVQADGAEITTIEGLSVDSKL
HPIQEAFKENFALQCGFCTPGMIMQAYFLLKE--NPNPSEEEVRDGLHGNICRCTGYQNIVKAVLDASRR
-

>D0KUI0_D0KUI1_1_555311
-RKEDVRFLMGKGTYVDDIKLPNMAYLVFVRSPYAHAKIKKINVEKAKSIPGVIDIITGEEA--GLAWLM
GDKM--------MV---LPTDKVVFQGQEVVAIIAEDKYAAMDAANQVEIEYEPLEPVIDPKKALEPNSP
IVRPKSNLVFRWEAGNKETEKIFKEADIVVSQDFYYQRLHVAYMEPVGSIAHYDPSGKLTLWMTTQAPHV
VRTVFSMVTKIPENKIRIVSPDIGGGFGGKVYVYGYVVSAYASVKL-GRPVKWINTRSEDMRSTAFARDF
HIHGELAAKKDGTILGLRIKVISDHGAFY-GDANPSKFPAGLFS-ICTGAAAYVEVTGAYTNKPAGGAYR
CSFRTEASYTIERLVDILAHELHMDPAELRLKNFIEKFPYRSALGWTYDSGNYASALKKAMEKYY--ELR
QEEKRKKGEL-MGIGISTFVEV----GIK-MFDSAEIRIHPTGKVIARFGTRAQGQGHETTYAQIISEIL
GIPVEDIIVEEG-DTDTCPYGLGTYASRSTPTAGAAAAVASRKILDKAKKIAAHLLEAREEDIVFEKGKF
YVKGYP-DKYKTIQDVALAAYTNPNVEAGLEAVTYYNPPNMTFPFGAYICVVDIDKGTGQVKVRRFVAVD
DCGNIINPVIVDGQIMGALTMGFGTAFMEEIRYD-ENGNIYGGSFAEYLIPTAVETPKWELDKTVTPSPH
HPLGAKGVGESATVGSPAAFVNAVVDALGVKHIDMP----------------------VHVRITINGKPY
EADIEPRLLLVHFIREVGLTGTHVGCDTTNCGACTVILNGKAAKSCTIFAVQANGKEVLTIEGLARDGKL
HPIQEGFWVKHGLQCGYCTPGMIMAAYQLLKR--NPNPTEEEIRWGISGNLCRCTGYQNIVEAIKYASEK
-

>F7S5G5_F7S5G6_1_1043206
-RVEDRRFLSGRGHYTDDINRPGQAYAVFRRSDVAHGNIRSIDAGAARAMPGVVAIFTGEDIAG--IGGV
PCGWQIHSPMVEPPHPVLAQGKVRYVGDAVAMVIAETVDQAKDAAEALVVNIDPLPAVSNMVAATAAGAP
LVHDDNVCFDWHIGDKDAVDAAFAKAFKVAKIDVVNNRLVPNPIEPRAAIGDFDATGEHTLYTTSQNPHV
IRLLMGAVLQIPEHKLRVVAPDVGGGFGAKIFHYIEEAAVTWAAAQVNRPVKWTCERSESFITDAHGRDH
ITHAELALAEDGAFLGLRVKTMANLGAYLST-FAPSVLSATLLAGVYTTPAIYSEVKAIFTNTVPVDAYR
GAGRPETTFLLERLVDVAAKTMGMDRVAIRRRNFIPP-DAYPYVALQYDSGNHEATLVRCMELADWNARR
AE-SAKRGK-LRGIGMSTYLEACGIAPSVAGYEVANVKVHPTGSVTLYTGTHSHGQGHETTFAQLVADQL
GVPFEQVEIV-HGDTSKIPFGMGTYGSRSLAVGGSAIVKAVDKIIAKGKKIAAHLMEASVDDIEFKDGKF
TVA--GTDKSKAFGEIALTAY-VPHNYPGLDETAFYDPKNFTFPGGCHICEVEVDPDTGVVTLLNFTAVD
DIGRVINPMIVHGQVHGGVAQGIGQALLEHAIYDA--GQLLSGSLMDYTMPRADNLVSIHVGTESTMCTH
NPLGAKGVGEVGAIGSPPAVINAVVDALGVTHVDMPATAQKIWSIIN------------QVKLTVNGKPA
TADVEARTLLVEMLRENHLTGTHVGCDTSQCGACVVKVDGKSVKSCTMLAVQADGAEVTTIEGLAADGTL
HPMQEMFREHHGLQCGFCTPGMVMSAIDLVES--HPEGTEQQIRDGLEGNICRCTGYHNIVKAIAAAWPL
-

>F7S6S4_F7S6S3_1_1043206
-RPDARRLTQGRGLFASDIALPRMVHAAFLRSPYAHAEIGAIDLAPAREMPGVVGVFDAAALEG--RCA-
--VGVLTHGLKSAPQYPLARGRVRFQGEPVAMVVAASRAEAEDAAERIVVEYAPLAPVVDPLAALAPGAA
AIHPEDNLAFARTIEAGGGAAAVDAAAERVALEFDFARHTGVTLEPRALVADWNGEQRLTVHLGTQVPHM
FQTVLATLFGLAERQIRVIGPDVGGSFGIKIHVYPDEMAAVAASRILRRPVRFVADRLESFTGDIHARGH
RVSARIGVAEDGRIEGFAVDDLTGVGPYSAYPRTSAVQVINLVGGPYDFAHYAARARVVFQTKAMMSQYR
AVGHPIATAVTEALVDEAARRRGIDPVEMRRRNLIAD-DAYPCAGMKFEALSHHACLDELVRLMDYDAEQ
EG-KRARGV-WRGIGIASFIEITNPGAAYGVQDGATARLDAAGDVVLHAGATEQGQGTTTILAQVTAAAM
GVDPARVLVK-LGDTDATPYGGGTWASRGAGVGGEAAFRAASALRENVLALAASILQAAPEALDIRDGA-
-ID--AAGGRMSLAELARIAHFRPDTLPALVASRHYVPREYPFANGVQAAVVEVDAETGFVRLLKHFVVE
DCGTIINPLLVDEQIRGGVVQGLGAALFEECRYDS-EGQMLNATMADYLVPMAAEMPDIVIGHVCTPTRE
SHIGAKGVGEAGTAAAAAAVLNAVNDALGARITALPITPARVLEALG-------------ISLIVNGERV
EAEVPARLHLADFLRERGLTGTHLGCEHGVCGACTVRLDGAIVRGCLVLAVQAAGCVVETIEGVSDSGEL
ADLQEAFWRRNALQCGYCTPGMMLAAADFLAH--APDPTDRAIRAHLSGNYCRCTGYEAIVDAVEATAR-
-

>F7S3S2_F7S3S4_2_1043206
-RRDGIAKVTGAATFAADNHPDGLLHAVYVPATIARGRVIRLDTGAARAHPGVVEVFTPENRPALAGDP-
-------DAKPFLFTEVLQSAEIRYANQPIALVVAETVEAATEAARLVVPHYEALPPRLGLDGDAPYKPR
PA------------ETGDVAAGHAAARHAVDLTYETPAQYHNAMETHAIVATWDGD-QLALDVPSQAIVM
SRGAYGYYFGIPAENVTIRSPYLGGGFGSKAVINGPALLAILAARALRRPVKLMLRREQMFGPVGHRGAT
RQRLRIGTDDDGRMTALDHESLAVTSTFDDFIEGAADAS----LGLYATEALRSTQYAVRADIGTPGPMR
APGIASGSAALECALDEMAEAVGLDPLEFRLRNYAD---AEPGTGRPYSSKALRECYRQGAERFGWAGRP
LARQMTDDRLLVGWGMG-----TALFHAPMFAAEARATLRPDGTGLVETAAADMGQGAWTALAQIAADGL
GLPLEKIEFRAG-ASD-LPDGGIAGGSGHTATAGGALHAAGSDAVRRLGEIASPLFGANAGVV-ARDGRL
FARDDD-SRSESYVEIIARAG-----GAAVQGAGSAARPHAMYSHGAVFAEVKIDPALFQIRVTRLVGAF
AAGRIINPRLATSQLMGGMIWGLSFALHEEARHDRRTGRIVNADFAGYHIPVNADVAGLDVITVHEDDPH
NPLGIKGVGEIGITGTVGAIGNAIWHATGTRVRRFPIRIADLL---------------HPIHLTLNGICR
DLTLDPRITLLDLLRERALPGTKKGCDRGQCGACTVLVDGRRINSCLVLAVTLDGAEITTIEGLTEGGRL
HPVQAAFIEHDGFQCGYCTPGQIMSALGLITE--GHADDPERIREGMSGNLCRCGAYHGITEAVQDAAR-
-

>F7S460_F7S461_1_1043206
-HESAHLHVSGAAAYVDDPERAGTLHAALGLSPVAAGTLLGIDTALLRAQPGVVDVIIASDIPGANECGP
VVH----------DDPILAEGAVRYLGQPVFIVVATARDLARRAAAKAAVRVEPAEPVLDSRAAH-EAGR
HL------RAPMELVRESACRRAAAAPHRLAGRFSLGGQEQFYLEGQITYAIPTENDGMHVLCSTQHPSE
MQHLVAHALGWRSHQVLVECRRMGGGFGGKESSGLFACAASIAASRLGRPVKLRLDRDDDFLITGRRHGF
EYDYEVGFDDNGRIAGLVITMIANAGHSTDLSMAVLTRALCHADNAYFLPEVALTGHLARTDTQSNTAFR
GFGGPQGALVTEIILDSIARRLGRDALEIRCANFYRGADVTPYGQTVNVIAEIVEQLVRSSAYHERRAAV
A-AFNATPVLKKGLALTPVKFGIS-FNVPHNQAGALVHVYADGSVLVNHGGTEMGQGLNTKVAQVVADAL
GIGFDQVRCTA-TDTSKVANTSATAASTGADLNGMAALDAALAIRGRLAAFGAERF-TGIENIRFSNGLV
R-I--GG-TSISFADLAYEARVQLWSDGFYATPKINWSPQTYFAYGAAVSEVVIDTLSGEFTALRTDILH
DAGRSLNPAIDIGQIEGGFVQSMGWLTSEELVWHPT-GMLLTHAPSTYKIPTANDVPAVLNTTLSPNREP
SIHRSKAVGEPPMLSVLLAIRDAISAAGGHRVLRAPATPEAILDAL-------------KIRFHFRGGIV
AVDLPITTTVLGWLRESGQCGTKEGCAEGDCGACTVIVE-RPVNACIRFLPTLHGKALLTVEDLR--GAL
HPVQQALVDCHASQCGFCTPGFAMSLLALYLD--HQGPNRQAIADRLAGNLCRCTGYRPILDAAERMF--
-

>G0LKQ1_G0LKQ0_1_768065
-RVEDHRILTGRAEYIHDIAPDNSVSMGFLRSAHARADIVNIDVSAAEAHPDCRLILTGED-EYHPMPGL
NGI----------SEWALPKETVNFVGEPVALVIAHNRYIVEDLIDLIDVEYEIKEPVIDSRDACQDNI-
VIHDGTNVPDSECLHFGEVKDAFESADNVIENQYSWGRISGVPLETAGVVAEYDTTDSFHIDCNIQLHTL
VDDTIYEPLGYDPDDVVLNVPDVGGSYGTKIALHYCTLAAIASQQLDGTPVKYVEDRIENMKGGMHSSDR
EYSFRIAFDDDGIIQGIDVNFTDDFGAYPRYPVNQ----TLKPLTNVTNTHVRYEYELVLTNKTSQTAYR
GFGVPQHLYALEMAVDEAAREIEMDPYEFRQRNLVEQMPHKLPTKNMYDSGDFPAALTRIKELDE--ELP
IEQRQAEGKY-RGVSYTVHVESGAWTNRQ-RSDREQLEIEDDGRLLVYLAADSSGQGHQTIIKQLLSDKL
GLIPSDIEVDYL-DSVEAPTEYGAAASRMAVMLSGAAAGLADTLSSNLENLAAEYWNVSKEEVSYHDGGV
-EIISE-EKHLTMADLADIASE---RDDDTNASYDYDNEEYKYPFAANAPIVEVDTQTGNVEVLKFYSLR
DCGTQINPTIVEGQAHGGIAQGIGATLLEEFVYD-DAGQPQSTTLSDYLLPSTQNVPEIEMEHTETPSPF
TETGAKGTGEGGMIDGPPAIATAINRAFDIVVDRVP----------------------REVSITVNGEEI
TSEIEPRIKLSDFLRHANLNGVRVGCEHGACGACTVSVNGDLVKSCLMYAVQTDGDEILTVEGLSENGSL
HPVQQAFHESHALQCGFCTSGFVMSTYDLLTD--NPSPSREQTKKHLSSNICRCTGYQNIYEAVDRAAEN
-

>G0LH74_G0LH73_1_768065
-RREDRRVLLGESKGTDDINVSDALHIQFIRSQKAHARF-SIDAETAREMNDVVEVFTPED-TSTPLPPM
PGL----------DYWCFADKKAHYHGEILGLVVAETQRIARDALEAIDITYDVLEPALTPTEAASDAP-
AIHE---VPDNIVFSAGQGDEAFEQASYTAELEKDPQRLSPSPLEPRSAIAAYDTSGHLDFTATTQIPHA
YRRLMAQMLAYPEHHIDVTVPDMGGGFGARQHPYADVLLGWCAIELEET-VRWRATRTENQL--VENDGR
GYEWEIAMADDGDLLGVRADIRYDLGAWVAWGAAS----LAEAGNLLTGLTAYSHVTGVVTNTARVDAYR
GVSSVPMILMLERLVSKVAKQAHMDPAMVRKQNFVDQFPYQAPGGALYDSGDYERNFDLGLETYE---LR
QERLREEDRY-IGIGFACATEGPAHIDAP-SWGYGSVQVHPTGDVTVYSGGSNHGQGHETSLAQVAADEL
NIPFDDVRVIEN-STKEVNEGVGTFASRTAALSGGAVTKSCRKIISKGIEVAADELAVPAEMITYDDGEF
-TATTE-NGDIQSFSFDEMASK---VHLGQNIPDDMAAETYTWPFGTHIAVIEVNPTTGEFDFLDYVATE
DCGVQINPTIVEGQLIGAIAQGVGQALYEDVEYG-EDGTLLSDSFRTYTLPKAEHMPEITIRSTETPSPH
TPHGAKGMGEMGSIAAPGAILNAIEDAFDPEPMTPP----------------------VDVNLTVNGESH
SVSVEPRELLAQTLRERDYTSINIGCESTLCGACTIHVDGKAIKSCTRLTVQEDGSEIRTVQTLSNDGVL
GDLQTAFSEEHALQCGYCTPGILMTVDEYLDN--NPDPSRDEIREALQGNLCRCTGYENIVDAIDVASDA
-

>E7UDJ7_E7UDJ9_2_945434
MRVDAIAKVTGRARYTDDYVMAGMCYAKYVRSPIAHGYAVSINDEQARSLPGVLAIFTWEDVPDIPFATA
GHAWTLDENKRDTADRALLTRHVRHHGDAVAIVVARDELTAEKAAQLVSIEWQELPVITTPEAALAEDAA
PIHNGGNLLKQSTMSTGNVQQTIDAADYQVQGHYQTPVIQHCHMESVTSLAWMEDDSRITIVSSTQIPHI
VRRVVGQALDIPWSCVRVIKPFVGGGFGNKQDVLEEPMAAFLTSKLGGIPVKVSLSREECFLATRTRHAF
TIDGQMGVNRDGTLKGYSLDVLSNTGAYASHGHSIASAGGNKVAYLYPRCAYAYSSKTCYTNLPSAGAMR
GYGAPQVVFAVESMLDDAATALGIDPVEIRLRNAAREGDANP-TGKRIYSAGLPECLEKGRKIFEWEKRR
AECQNQQGNLRRGVGVACFSYTSNTWPV--EIAGARLLMNQDGTINVQSGATEIGQGADTVFSQMVAETV
GVPVSDVRVISTQDTDVTPFDPGAFASRQSYVAAPALRSAALLLKEKIIAHAAVMLHQSAMNLTLIKGHI
VLVERPEEPLMSLKDLAMDAFYPER-GGQLSAESSIKTTTNPPAFGCTFVDLTVDIALCKVIINRILNVH
DSGHILNPLLAEGQVHGGMGMGIGWALFEEMIIDAKSGVVRNPNLLDYKMPTMPDLPQLESAFVEINEPQ
SAYGHKSLGEPPIIPVAAAIRNAVKMATGVAINTLPLTPKRLYEEF------MNHSETITIECTINGMPF
QLHAAPGTPLSELLREQGLLSVKQGCCVGECGACTVLVDGTAIDSCLYLAAWAEGKEIRTLEGEAKGGKL
SHVQQAYAKSGAVQCGFCTPGLIMATTAMLAKPREKPLTITEIRRGLAGNLCRCTGYQMIVNTVLDCEK-
-

>E7UHE5_E7UHE3_2_945434
-RIDGPLKTTGTARYAYEWHAPNAAYGYIVGSAIAKGRLTALDTDAAQKAPGVLAVITASNAGALGKGDK
------------NTARLLGGPTIEHYHQAIALVVAETFEQARAAASLVQAHYRKAYSLADEKQAVNQ--P
P-E-------DPDKNVGDFDGAFTSAAVKIDATYTTPDQSHMAMEPHASMAVWDGN-KLTLWTSNQMIDW
CRTDLAKTLKVPVENVRIISPYIGGGFGGKLFLRSDALLAALAARAVKRPVKVMLPRPSIPNNTTHRPAT
LQHLRIGADQSGKITAISHE--SWSGNLPG---GTPETAVQQSELLYAGANRHTGLRLATLDLPEGNAMR
APGEAPGLMALEIAIDELAEKAGIDPVEFRILNDTQVDPADPTR--CFSRRQLIECLRTGADKFGWKQRN
A----TPGQVRDGHGVAAGF-----RNNLLEKSGARVHLEQNGTVTVETDMTDIGTGSYTILAQTAAEML
GVPLEQVAVHLG-DSSF-PVSAGSGGQWGANTSTSGVYAACMKLREMIAS----AVGFDPEQSQFADGKI
TNGTRS----ATLHEAT--------AGGRLTAEESIGKEYQQSTFAGHFVEVGVHSATGEVRVRRMLAVC
AAGRILNPKTARSQVIGAMTMGMGAALMEELAVDDRLGYFVNHDMAGYEVPVHADIPKQEVIFLDDTDPS
SPMKAKGVGELGLCGVSAAIANAVYNATGIRVRDYPITLDKLLDKL-----------IMPLTLKVNGKTE
QLEVDTRTTLLDALRENHLIGTKKGCDHGQCGACTVLVNGRRLNACLTLAVMHQGAEITTIEGLGSPDNL
HPMQAAFIKHDGFQCGYCTSGQICSSVAVLKEPSAPETTADEIRERMSGNICRCGAYANILAAIEDAAG-
-

>G5Y0U7_G5Y0U9_2_1068620
MRVDAIAKVTGRARYTDDYVMAGMCYAKYVRSPIAHGYAVSINDEQARSLPGVLAIFTWEDVPDIPFATA
GHAWTLDENKRDTADRALLTRHVRHHGDAVAIVVARDELTAEKAAQLVSIEWQELPVITTPEAALAEDAA
PIHNGGNLLKQSTMSTGNVQQTIDAADYQVQGHYQTPVIQHCHMESVTSLAWMEDDSRITIVSSTQIPHI
VRRVVGQALDIPWSCVRVIKPFVGGGFGNKQDVLEEPMAAFLTSKLGGIPVKVSLSREECFLATRTRHAF
TIDGQMGVNRDGTLKGYSLDVLSNTGAYASHGHSIASAGGNKVAYLYPRCAYAYSSKTCYTNLPSAGAMR
GYGAPQVVFAVESMLDDAATALGIDPVEIRLRNAAREGDANP-TGKRIYSAGLPECLEKGRKIFEWEKRR
AECQNQQGNLRRGVGVACFSYTSNTWPV--EIAGARLLMNQDGTINVQSGATEIGQGADTVFSQMVAETV
GVPVSDVRVISTQDTDVTPFDPGAFASRQSYVAAPALRSAALLLKEKIIAHAAVMLHQSAMNLTLIKGHI
VLVERPEEPLMSLKDLAMDAFYPER-GGQLSAESSIKTTTNPPAFGCTFVDLTVDIALCKVTINRILNVH
DSGHILNPLLAEGQVHGGMGMGIGWALFEEMIIDAKSGVVRNPNLLDYKMPTMPDLPQLESAFVEINEPQ
SAYGHKSLGEPPIIPVAAAIRNAVKMATGVAINTLPLTPKRLYEEF------MNHSETITIECTINGMPF
QLHAAPGTPLSELLREQGLLSVKQGCCVGECGACTVLVDGTAIDSCLYLAAWAEGKEIRTLEGEAKGGKL
SHVQQAYAKSGAVQCGFCTPGLIMATTAMLAKPREKPLTITEIRRGLAGNLCRCTGYQMIVNTVQDCEK-
-

>G5XSH7_G5XSH9_2_1068620
-RIDGPLKTTGTARYAYEWHAPNAAYGYIVGSAIAKGRLTALDTDAAQKAPGVLAVITASNAGALGKGDK
------------NTARLLGGPTIEHYHQAIALVVAETFEQARAAASLVQAHYRKAYSLADEKQAVNQ--P
P-E-------DPDKNVGDFDGAFTSAAVKIDATYTTPDQSHMAMEPHASMAVWDGN-KLTLWTSNQMIDW
CRTDLAKTLKVPVENVRIISPYIGGGFGGKLFLRSDALLAALAARAVKRPVKVMLPRPSIPNNTTHRTAT
LQHLRIGADQSGKITAISHE--SWSGNLPG---GTPETAVQQSELLYAGANRHTGLRLATLDLPEGNAMR
APGEAPGLMALEIAIDELAEKAGIDPVEFRILNDTQVDPADPTR--CFSRRQLIECLRTGADKFGWKQRN
A----TPGQVRDGHGVAAGF-----RNNLLEKSGARVHLEQNGTVTVETDMTDIGTGSYTILAQTAAEML
GVPLEQVAVHLG-DSSF-PVSAGSGGQWGANTSTSGVYAACMKLREMIAS----AVGFDPEQSQFADGKI
TNGTRS----ATLHEAT--------AGGRLTAEESIGKEYQQSTFAGHFVEVGVHSATGEVRVRRMLAVC
AAGRILNPKTARSQVIGAMTMGMGAALMEELAVDDRLGYFVNHDMAGYEVPVHADIPKQEVIFLDDTDPS
SPMKAKGVGELGLCGVSAAIANAVYNATGIRVRDYPITLDKLLDKL-----------IMPLTLKVNGKTE
QLEVDTRTTLLDALRENHLIGTKKGCDHGQCGACTVLVNGRRLNACLTLAVMHQGAEITTIEGLGSPDNL
HPMQAAFIKHDGFQCGYCTSGQICSSVAVLKEPSAPETTADEIRERMSGNICRCGAYANILAAIEDAAG-
-

>I0GHW7_I0GHW3_4_511051
-RIDALEKATGKIKYMSDLF-PNMAFGKILRAKYPHAKILKIDTSKAEALPGVVAVITHKDVPGVNG---
---F--GIVV--PDMPVLCKDKVRYIGDAVAAVAAETEEIAEKAIKLIDVEYEPLPVVEDPEEAMEEDAP
KIHE-GNIHLHTEITRGDVESAFKEADLIIEETFFTGRQDHTPLETEGGVAFVDEEGVLHVYVGSQYPQR
DQLQLARCLNWNPKKIHVVSYPVGGAFGRKDELSIQPILALLAIKA-KRPVKITLSREESIIAYWKRHPF
KMRYKVAFKKDGTLLGVDAYLVEDKGAYSSLGGPVLNLAVEHACGPYRVDNVHVDGYAVFTNNGIAGAFR
GFGAPQTAFAIETIMDIASRKLGIDPIELRKKNALRKGDRTSI-GNVLTSVGTELVLDAIK-E-SYIKDA
LR---QSKPLRRGVGMALTYQGTGLGV-GIDYGGAILNMNEDGGFTVRIGTVDYGQGIGTSYAQIVAEAM
HVPIEKVKVILG-DSFLTASG-PTSASRGVYTGGKAAVIAADKMKEILKEKAAELLKVSTDRLDFDFGYV
KDSGNK----VSYEELAQA---K-EVGSLPET-EGYFLVHHIFAFSAHAAYVEVNTLTGEVSVIEGAEAV
DGGVIINRQGYEAQVEGGFVMGMGYGLMEHTII-E-KGIVKNPNFSTYIIPTIKDAPRIEAIPVINPEDT
GPFRSKGIAETVMVATPPAVTNAIYDATGARIFRIPATPEVVYFAI--------------INFKLNGKEY
NLTVPSNLTLLQIIREKGLTGTKRGCGKGECGACTVIFNGKTVTSCLVLAPKVDGADITTVEGITFE-NP
HPIQKAFVEEGAVQCGFCTPGFVVSAYDLLSK--NPHPTEDDIREGLSGNLCRCTGYIKIINAVKKASE-
-

>I0GJA9_I0GJA8_1_511051
TRLDGLEKITGTAKYVDDIDLPATLYVSILRSPYAHATIKKIDTSKAEALDGVYAVVTGKDFPRYGL---
---YLKDNY-------VFPLDRVRYVGQHVAAVIAATQEIADEAVKLIEIEYEPLPVIQDPLVAIKEDAP
LIHPPGNIAHVRKIRKGNVEEAFKEADYILEDWYIVPHVVHAPIETHVSAALYTPDGRLTMWNSSQSPHT
QRNIIARSFKLKHKDIRVIAPYVGGGFGGKAGVNMEVAAACALKVP-GHPVKIRYTRKEEFYDTSMRQEL
HAYIKMGVKKDGTIVALKHQLYWDVGASAEYGSNVVNATGFSAIGPYRIPNVWIDSFAIYTNRPPCGAYR
GFGYSEFHFGLESHMDRVAKALGIDPVEFRKKNAIQEGDTVA-YGVEMGPTGILQCIDEVAKAIEWGK--
--SQPKESHKVRAKGFAAVWKAPAMPANE--SSAAFIKFSEDGSINVLVSGMELGQGFLTAMAKIAAEEL
SLPLEKIRVEL-PDTDRNPYEWQTVASHVTWSCGNAVRRAAIDAKEQILDVIS-AYYIEKANLYLENGKV
KCYTKPDF-EVPFESFVIGTYGGG-RGSFMPEFTAKVPETGQNTTGAGAVEIEIDTETGRIRVIRMAEAF
DAGKAINPDIVKQQIEGGFVQGLGTALWEEVKFA-EDGRILNPNFTDYKIPTALDVPRMHPIIVEVPQPD
GPFGARGIAEHTMIPVMPAVANAVENALGIRIKNPPITAEKIIKA---------------ITFILNGKKV
WVEVKPYEKLLDVLRDKGVKSPKYGCGRGECGACSVLLDGKAIRSCIVYAIEVDGHEVTTVEGLQAN-GL
TPLQKSFLAHNSFQCGFCAPGMIIQATELLNE--NPHPDEEEIREYIAGNLCRCTGYNPIVEAILDVA--
-

>I0GJ65_I0GJ66_1_511051
EKIDALALATGQPVFTDDINLPNTLHIKFLYSPHANAIIEDIDTSEAEKLRGVHMVLTYKNTPTAGG---
---WPEPSP-----YDCMFNQHVRFVGDRVAAVAADSEEIATEALKLIKVKYNVLPAVFTPEEAMKEGAP
ILHEVKNLVAHIEVKAGDIEKGFKEADVVVEHTFETQFAQHSPIETHATISYLDENGRIVIRSSTQVPFH
VRRIVAQVLGIPVSQIRVIKPRIGGGFGSKQEIILEEVCAFVTMKT-GRPARAVYSREEEFISSRTRHPM
KITVKIGAKKDGKFTAIRMYALSNTGAYGTHGLTVASNTGSKTLPLYNKANVEFVADVVYTNLPVPGAYR
GYGATQGYACLEQTVDMVAEKLGLDPIAIRKINHIRKGETSP-IFEALESEAIDKLLELGAKEIGFYEKW
GKKIRNGSK-VRGVGMSLHMQGSGIP-KI-DMGSATMKLNEDGSVNVLYGGTDIGTGLDTVVAQIVGEVL
SIDPKKVIVYP-SDTDITPFDKGAYASSGTFISGSAVYNTALKLRDQILEVAK-MFEQDSKDYILKDGFV
I-SERSGK-RVSLSEMAY-DTYVK-KQKQIMAVGSFVSESSP-PFAAHFVEVEVDEETGIVTPIKYVAAV
DCGIVINPELTKGQIIGAIVNGIGYALTEEYKFG-ENGKVLNPNFMEYRIPSSRDIPEIVPILVETYEPT
GPLGAKSVSEININGAIPAIGNAIYDAIGVRIGSSPYTPEKVLKALK-------------VHYKINGKDY
EFDIHPGKVLLDVLRENGFTEVKGNCYMGTCGACTVLINGTPKTSCTILAAKINGAEITTIKGIGDILNP
HPLQKAFVEKGAVQCGYCTPGTILSAYALLKQ--NPNPTDEDIKKAIDGNLCRCTGYVQQIEAIKYAIA-
-

>F4USE8_F4USF0_2_656443
MRVDAIAKVTGRARYTDDYVMAGMCYAKYVRSPIAHGYAVSINDEQARSLPGVLAIFTWEDVPDIPFATA
GHAWTLDENKRDTADRALLTRHVRHHGDAVAIVVARDELTAEKAAQLVSIEWQELPVITTPEAALAEDAA
PIHNGGNLLKQSTMSTGNVQQTIDAADYQVQGHYQTPVIQHCHMESVTSLAWMEDDSRITIVSSTQIPHI
VRRVVGQALDIPWSCVRVIKPFVGGGFGNKQDVLEEPMAAFLTSKLGGIPVKVSLSREECFLATRTRHAF
TIDGQMGVNRDGTLKGYSLDVLSNTGAYASHGHSIASAGGNKVAYLYPRCAYAYSSKTCYTNLPSAGAMR
GYGAPQVVFAVESMLDDAATALGIDPVEIRLRNAAREGDANP-TGKRIYSAGLPECLEKGRKIFEWEKRR
AECQNQQGNLRRGVGVACFSYTSNTWPV--EIAGARLLMNQDGTINVQSGATEIGQGADTVFSQMVAETV
GVPVSDVRVISTQDTDVTPFDPGAFASRQSYVAAPALRSAALLLKEKIIAHAAVMLHQSAMNLTLIKGHI
VLVERPEEPLMSLKDLAMDAFYPER-GGQLSAESSIKTTTNPPAFGCTFVDLTVDIALCKVIINRILNVH
DSGHILNPLLAEGQVHGGMGMGIGWALFEEMIIDAKSGVVRNPNLLDYKMPTMPDLPQLESAFVEINEPQ
SAYGHKSLGEPPIIPVAAAIRNAVKMATGVAINTLPLTPKRLYEEF------MNHSETITIECTINGMPF
QLHAAPGTPLSELLREQGLLSVKQGCCVGECGACTVLVDGTAIDSCLYLAAWAEGKEIRTLEGEAKGGKL
SHVQQAYAKSGAVQCGFCTPGLIMATTAMLAKPREKPLTITEIRRGLAGNLCRCTGYQMIVNTVLDCEK-
-

>F4UIV5_F4UIV7_2_656443
-RIDGPLKTTGTARYAYEWHAPNAAYGYIVGSAIAKGRLTALDTDAAQKAPGVLAVITASNAGALGKGDK
------------NTARLLGGPTIEHYHQAIALVVAETFEQARAAASLVQAHYRKAYSLADEKQAVNQ--P
P-E-------DPDKNVGDFDGAFTSAAVKIDATYTTPDQSHMAMEPHASMAVWDGN-KLTLWTSNQMIDW
CRTDLAKTLKVPVENVRIISPYIGGGFGGKLFLRSDALLAALAARAVKRPVKVMLPRPSIPNNTTHRPAT
LQHLRIGADQSGKITAISHE--SWSGNLPG---GTPETAVQQSELLYAGANRHTGLRLATLDLPEGNAMR
APGEAPGLMALEIAIDELAEKAGIDPVEFRILNDTQVDPADPTR--CFSRRQLIECLRTGADKFGWKQRN
A----TPGQVRDGHGVAAGF-----RNNLLEKSGARVHLEQNGTVTVETDMTDIGTGSYTILAQTAAEML
GVPLEQVAVHLG-DSSF-PVSAGSGGQWGANTSTSGVYAACMKLREMIAS----AVGFDPEQSQFADGKI
TNGTRS----ATLHEAT--------AGGRLTAEESIGKEYQQSTFAGHFVEVGVHSATGEVRVRRMLAVC
AAGRILNPKTARSQVIGAMTMGMGAALMEELAVDDRLGYFVNHDMAGYEVPVHADIPKQEVIFLDDTDPS
SPMKAKGVGELGLCGVSAAIANAVYNATGIRVRDYPITLDKLLDKL-----------IMPLTLKVNGKTE
QLEVDTRTTLLDALRENHLIGTKKGCDHGQCGACTVLVNGRRLNACLTLAVMHQGAEITTIEGLGSPDNL
HPMQAAFIKHDGFQCGYCTSGQICSSVAVLKEPSAPETTADEIRERMSGNICRCGAYANILAAIEDAAG-
-

>Q92X30_Q92X31_1_266834
KRSDTLEKVTGTARYAGDVALPGMLHAKMKRSNIAHARIRSIDTSKALALKGVKAVLTHEDVPRVLHAGS
PHP----RSASVTKDQYILDDRVRYWGEGVAAVAAVSEEIAERAVALIEVEYEPLPGLFTIEAASVPGAP
PIHENGQVLPPVFVTRGDVDRGFAEADLILEREYDLGRPTPAYMEPNVCVSQWDGNGKLTMWTSTQSAFM
VRGTLAEVLGVPLNKVRVIVDHMGGGFGAKQDLFQNEFLCALLARQTGRPVKMEFSRKETFLGGRSRHPG
KIWLKQGFTKDGRIVAREARVTFNSGAYGSHGPGVTNVGTAALTSLY-RCENVRLEGRCYTNSPIAGAFR
GYGVVQTYYALDLMMDEAAEKLGFDPAEFKLMNAVREGDIAP-SGHPIVGHGLGDCIRRVMEETNWHELR
RR-EKPETVKRRGIGIGCEMHGSSAYPIK-EQGNAIVKMNEDGTVTLITGTAGLGTGAHTALSQIVAEEL
GVPFEAVSVVQG-DTDIVPWDIGAFASHTTYLGGRAAQLAAADVRRQVLEHAAPMLKAEPENLAIRDGFV
VVTNGSN------RSIRLSEAVPQR-GMQLVGVGTY-MPTKSYSFAAHFAEVEVDTETGEVAVLQVVPVH
EIGRVIHPIAAAGQIEGGIQQGIGHTLSEDYVIDLTDGRSLNPSFVDYKMPLSMDMPSIRTIILETADPG
GPYGAKGVGEDPIIAIGPAIANAIYDAIGVRFHHYPITPEQVLNAL------------MNVSMTVNGEAR
ELAVVPNRTLLDALRNESLTGTKKGCDVGDCGACTVIMDGRPVNACLVLAIEAEGATIETIEGLQPADQP
HLLQQKFMEHGGAQCGFCTPGIIMMAKALLDE--NPDPSEDEIRFALAGNICRCTGYTKIIDAVRATAE-
-

>Q92XH9_Q92XI1_2_266834
-RIDGPLKTTGKAIYAYEWHNTRYAYGYIVGSAIAKGRIRSMDVAAARNAPGVIAVVTSDGVGELKKGKY
------------NTAKLFGGTEIQHYHQAIAVVVAETFEEARAAAALVKVDYAKAFDLAAAKDSAVK--P
E-G-------GGDSGAGDFDAAFKAAPVKLDQVYTTPDQSHAMMEPHASIAAWNGD-DLTVWTSSQMIDW
WRTDLATTLGIDKDKVHLMSPFIGGGFGVKLFLRADAVLAALAAREAKRPVKVALPRPFLMNNTTHRPAT
IQRIRIGAGRDGKITAIAHE--SWSGDLPG---GGPEVAVQQTRLLYAGENRMTAMRLATLDLPEGNAMR
APGEAPGMMALEIAIDEMAESLALDPVEFRIINDTQVDPENPER--PFSHRNLVGCLRTGAERFGWRERS
K----QPGARREGMGVAAAF-----RNNLVLNSGARVRLDREGIVTVETDMTDIGTGSYTIIAQTAAEML
GVPIEKVAVSLG-DSRF-PVSSGSGGQFGGNCSTAGVYAACAKLREAVAQ----KLGFNSDDPIFAEGEV
RSGDRR----MPLAQAA--------GDEGLVAEDQIGKTHQQSTFGAHFVEVAVDVATGETRIRRMLAVC
AAGRILNPITARSQVIGAMTMGVGGALSEELVVDKERGFFVNHDLAAYEVPVHADIPHQEVVFLDETDPS
SPMKAKGIAELGICGVAAAVANAIYNATAIRVREYPITLDKLINEL-----------STKVTFTVNDERR
ELQLDNRTTLLDALREHHLTGTKKGCDHGQCGACTVLIEGRRVNACLTLAIMHEGDSITTLEGLGQPENL
HPMQAAFVKHDGFQCGYCTPGQICSSVAMLDEPSPAEITPAEIRERMSGNICRCGAYSNIVEAITEVAG-
-

>Q92WF8_Q92WF6_2_266834
SRVDGQRKVKGEARFAAEFEIENLAYAVPVCSTIAKGRITTIDASDAERSPGVIATVTAQNAPKM--KRP
PLMDVR-HMDKGSDLAVLQDGEISWDGQPVAVVVAETLEQAEHAASLVRVEYVEKTARVSFEDLKAEATP
SAVMG-E-PE--L-AIGNPEKAFAAAAFKVDNVYRTPHYNHNAIEPHAAIAAWDEDGRLTVFDSTQFVNG
CKHALAGIFGLNAENVRVIAPFVGGGFG-GKALWNHTALCAAAAKVANCPVKMALSREEVFRLIGGRTPS
EQRVALGADEDGKFAAIIHTGVTATTTHAKFPEQFSLTP----RHLYASRTMSVGQKVVNLDTVANTWMR
APGESIGTFALESAIDELAYEMKIDPVELRRLNEPEK---DPTKGTEFSSRHLVEAFRRGAEKFGWSGRP
AEPCSQDGKWLIGQGVA-----TAYYPV-FRFAAVRLRISADGSAVVQAAANEMGMGTATVQIQHAADRL
GLPLEMVSFR--YGDSDLPDSIIAGGSSQTGSIAAAVQVAVEKAHRELVKLGSPLAGANV-EIEARDGGL
FVGE-ESR-GETYASIL------KRAGDFIEVEETSGMPVMKASYGAQFCEARVNHESGEVRISRWLGSF
DCGRILNPKTAVSQLRGGIVMGIGMALAEETLLDTRRGRIMNPSLAEYHVPVHLDVPHIEIIYNDIPDEH
TPLGAHGVGEIGITGAAAAIANAIFHATGKRIRDLPITLDKLL---------------ALILLKINGVDH
SLSIDPRTSLLDVLREHSLTGPKKGCNQGACGACTVLVDGQRVLSCLSLAVQLEGREITTIEGIA-SGEL
HRLQVAFIEHDGFQCGYCTPGQICSAMGMFQEPSAREFSDAEIKERMSGNLCRCGAYVGICEAIHSAFDR
-

>Q92UU1_Q92UT9_2_266834
-RIDGRLKVTGQATYAAEFNQEGQAHAVIVGSTVGLGRIESIDSAAVEKMPGVVAVISHLNAQRLAYNEH
RGPID---PPAGERLHVLQGSEVRFFGEPVAIVVAETLDQAEHAANALKVTYSPQVDAHAGE--QVV--P
AVPG---ARAEADVARGDADKALETAAVKVEAEYVIARENHNPMEPHATIAAWDGD-RLTLWSKSQFVVN
EQAEIAAVFGLPPENVQVICPFIGGAFGTSLRTWPHVTLAALAARHVNRPVKLVLTRKQMFFATGHRPYT
LQRIALGAQPDGKLIGIVHEG-AGETSRYE---EFMEALTSVTSFMYSCPNVRTSYRLIPLDASTPTYMR
GPGEASGIHALECAVDELAYKLQMDPIDLRRINEPQIDEGRQ---VPFSSRSMLKCYDLGAERFGWSRRT
P----EPGSMRDGYGMANAS-----YPCLFAPASARVRLLPDGTVEVEAAASDMGPGTYTSMSQVAAEYL
GIPVERIRFSLG-RSDF-PATPPHGGSMTMASVGSAIRAACLDLQAKAA-AAAGLAGQSPEALEWRDGML
FVSDRG----VTYADLV--------SYGGESGEGTAEQKYSMHSFGAVFAEVAIDPDVKTIKVRRALGAY
GVGRVVNPKLATSQCIGGMIGGIGMAIMERTLLDRRNGCPINAHMADYLVPVNLDTPHIEAHFIDEEDTV
NPLGVKGLGEIALVGMSAAVSNAIHHATGRRVHELPIMIESLL---------------LPLEVTVNGRVH
QLVVDPRLSVLDMLRERSLTGTKKGCNQGACGACTVLIDGQRVNACLALAVMYDGAKITTIEGVAEGEAL
HPLQVAFIEHDAFQCGYCTSGQIMSGLGCISE--GHASSAEEISYWMSGNICRCGAYPGIVAAVAQAA--
-

>Q92LP4_Q92LP3_1_266834
-RKEDKRFLTGKGRYTDDMVVPGMKYAVFVRSPHAHATIRSIDATSAKSMPGVIDVLDGKQLLG--IGNL
ICGWMIHSPMRMGAWRPLAHETVRYVGDAVAIVVADSVAQARDAAEAVVVDYETLPVVTETLQALGEGEP
QIHPENLIFDWELGDAGAADQAIAAAAHVTELKIINNRLSPNAMEPRATLGIYDGDDHFTCYTTSQNPHL
ARLVMSAYNVAPENKLRVIAPDVGGGFGSKIFIYPEEIVCLWASKRTGVPVKWTADRTEAFLTDAHGRDH
VSTVKMAFDSSNRITALKVDTIANLGAYMSL-FSSCVLYATLLSGQYAIPAIHANVRTVYTNTAPVDAYR
GAGRPEATYLLERTIETAARELGISPAELRRINFI---RTFPHVIMNYDAGDYEASLRGAMEAADWDARK
AE-AERRGM-KRGIGMSCYIEACGLAPSAVGWESAEVRVNAVGTIEVMTGSHSHGQGHETTFAQVVAERF
GVPIDSVNIV-HGDTDKVQMGMGTYGSRSGAVGMSAVFKALDKVEAKAKRIAAHMMEADESDIVIEDGAL
KVA--GTDRSVPWSQVALASY-TAHNLPGLKEGAFYDPSNFTFPAGCYICEVEVDPETGRTKIVQFVAAD
DFGNIINPLIVEGQVHGGLAQGIGQALLEGVHYDQ-SGQLLTASYMDYAMPRADDLPSFTVTTSNTPCPS
NPLGVKGCGEAGAIGSPPALINAITDAIGTNELTMPATPQKVWVAVH------------KITMTVNGRQV
SGTCDDRTLLVHFIRENGLTGTHVGCETTQCGACVVHMDGQSVKSCSILAAQAAGSAITTIEGLASNGEL
HPVQAAFKTYHGLQCGFCTPGMVMTAVDMIRR--HGGNDEATVRAELEGNICRCTGYHNIVQAILAAAAE
-

>Q92VB7_Q92VB8_1_266834
-HESGHKHVSGTAEYIDDPEPAGTLHGYLGLSQRAHAEILSVDFEAVRNSPGVVGVLTAEDIPGENDISP
AKH----------DDPVFAAGKVEFHGQPIFAVIATSREAARRAAAKVKIDYRDLPHVTDVLEAAAANYP
LV------IDPLKLERGDIDAGFAKAKNTVSGEMRIGGQDHFYLEGQISFAIPGEDDEVTVFSSTQHPSE
TQLMVAHVLGVPSNAVTVNIRRMGGGFGGKETANLFAAVAAVAARKYRRAIKVRPDRDDDMTATGKRHDF
HVDYKVGFDDDGRIEAVDAVFAARCGFSADLSGPVTDRALFHADNCYFYPNVRLRSRPLKTNTVSNTAFR
GFGGPQGMVGGERMVEDVAYALGKDPLEIRKLNFY-EGNLTPYHQTVNIIGRIIEELEVSSDYAARRQAA
I-AFNREPVIKRGIALTPVKFGIS-FTKTENQAGALVHVYTDGSIQLNHGGTEMGQGLYTKVAQVVADEF
QVDLDHIKVTA-TSTGKVPNTSATAASSGSDLNGMAAANACQQIKERLVRFAAERYGVGEADIAFEPNTV
R-I--GA-ERIAFADLAYAARVQLSAAGFYKTPKIHWSRAEYFAYGASCSEVSVDTLTGEYQVERTDIIH
DVGKSLNPALDLGQVEGAFVQGMGWLTTEELWWDAK-GRLRTHAPSTYKIPLASDRPRVFNVRLSINREE
TIRRSKAVGEPPFMSVLEAISMAAASVADYRIIDAPATPERVLMAV-------------TIRFLLNDRPV
ELDVSPVQTLLDFLRIDSLRGTKEGCAEGDCGACTVLVDGESVNACIRFVASLDGCHVVTVEALA-NGPL
HPVQQAMVDTHASQCGFCTPGFVMSLYGLWMT--NAKPSVQEIEKALQGNLCRCTGYAAIIRAAEAIA--
-

>Q92UJ2_Q92UJ3_1_266834
-HDSAHKHVAGTADYIDDPEPAGTLHGALGLTDRAHAEILEMDLAAVAAVPGVVCVLTARDMPHSNDISP
TLH----------DEPVLADGRVEFHGQPAFAVIAETRDVARRAARLARMTYRDFLPAIDIIDAVATGGE
LV------TPPLTLERGDAEGELERAPRRIQGHMRIGGQEHFYLEGHIALAIPGEDDEMTVWVSTQHPSE
VQRMVAQVLGVPSNAVTVNVRRMGGGFGGKETGNQFAALAAVAARKLRRAVKFRPDRDDDMTATGKRHDF
LVNYDVGFDEEGRIRAVQANYAARCGFSADLSGPVTDRALFHADNAYFYPHVKLTSQPLKTNTVSNTAFR
GFGGPQGMLGGERIIEEIAYALGKDPLEIRKLNFYDSGNVTPYHQKINIISRIVDELEASADYQARRAAI
I-EFNRSRVIRKGIALTPVKFGIS-FTLTHNQAGALVHIYTDGSVHLNHGGTEMGQGVYTKVAQVLADSF
QIDIDRVKITA-TTTGKVPNTSATAASSGSDLNGMAAFDAARQIKERLVAFAAERWQTTAENVTFVANHV
R-I--GD-ELVPFAQFAYGARVQLSAAGFYATPGIHWDRAAYFAYGAAVSEVSIDTLTGEYLVDRVDVLH
DVGRSLNAAIDLGQIEGGFVQGMGWLTTEELWWDEK-GRLRTHAPSTYKIPLASDRPKIFNVRLSENAEE
TIGRSKAVGEPPLMSVVEALSMAVASVAGYRELDTPATPERVLMAV-------------SIRFILNDSEI
VLDVAPTSTLLDFLRLERLTGTKEGCAEGDCGACTVLVEDESVNACIRFTGSLNATHVVTVEHLA-DGTL
HPVQQALVDFHGSQCGFCTPGIVMSLYGLWLA--DENPSRAAIEKALQGNLCRCTGYEPIVRAAEAAA--
-

>I5F637_I5F639_2_1005478
MRVDAIAKVTGRARYTDDYVMAGMCYAKYVRSPIAHGYAVSINDEQARSLPGVLAIFTWEDVPDIPFATA
GHAWTLDENKRDTADRALLTRHVRHHGDAVAIVVARDELTAEKAAQLVSIEWEELPVITTPEAALAEDAA
PIHNGGNLLKQSTMSTGNVQQTIDAADYQVQGHYQTPVIQHCHMESVTSLAWMEDDSRITIVSSTQIPHI
VRRVVGQALDIPWSCVRVIKPFVGGGFGNKQDVLEEPMAAFLTSKLGGIPVKVSLSREECFLATRTRHAF
TIDGQMGVNRDGTLKGYSLDVLSNTGAYVSHGHSIASAGGNKVAYLYPRCAYAYSSKTCYTNLPSAGAMR
GYGAPQVVFAVESMLDDAATALGIDPVEIRLRNASREGDANP-TGKRIYSAGLPECLEKGRKIFEWEKRR
AECQNQQGNLRRGVGVACFSYTSNTWPV--EIAGARLLMNQDGTINVQSGATEIGQGADTVFSQMVAETV
GVPVSDVRVISTQDTDVTPFDPGAFASRQSYVAAPALRSAALLLKEKIIAHAAVMLHQSAMNLTLIKGHI
VLVERPEEPLMSLKDLAMDAFYPER-GGQLSAESSIKTTTNPPAFGCTFVDLTVDIALCKVTINRILNVH
DSGHILNPLLAEGQVHGGMGMGIGWALFEEMIIDAKSGVVRNPNLLDYKMPTMPDLPQLESAFVEINEPQ
SAYGHKSLGEPPIIPVAAAIRNAVKMATGVAINTLPLTPKRLYEEF------MNHSETITIECTINGMPF
QLHAVPGTPLSELLREQGLLSVKQGCCVGECGACTVLVDGTAIDSCLYLAAWAEGKEIRTLEGEAKGGKL
SHVQQAYAKSGAVQCGFCTPGLIMATTAMLAKPREKPLTITEIRRGLAGNLCRCTGYQMIVNTVLDCEK-
-

>I5G0I1_I5G0I3_2_1005478
-RIDGPLKTTGTARYAYEWHSPNAAYGYIVGSAIAKGRLTALDTDAAQKAPGVLPVITASNAGALSKGDK
------------NTARLLGGPTIEHYHQAIALVVAETFEQARAAASLVQAHYRKAYSLADEKQAVSQ--P
P-E-------DPDKNVGDFDGAFSSAAVKIDATYTTPDQSHMAMEPHASMAVWDGN-KLTLWTSNQMIDW
CRTDLAKTLKVPVENVRIISPYIGGGFGGKLFLRSDALLAALAARAVKRPVKVMLPRPSIPNNTTHRPAT
LQHLRIGADQSGKITAISHE--SWSGNLPG---GTPETAVQQSELLYAGANRHTGLRLATLDLPEGNAMR
APGEAPGLMALEIAIDELAEKAGIDPVEFRILNDTQIDPADPTR--RFSRRQLIECLRTGADKFGWKQRN
A----TPGQVRDGHGVAAGF-----RNNLLEKSGARVHLEPNGTVTVETDMTDIGTGSYTILAQTAAEML
GVPLEQVAVHLG-DSSF-PVSAGSGGQWGANTSTSGVYAACVKLREMIAS----AVGFDPEQSQFADGKI
TNGTRS----AILHEAT--------AGGRLTAEESIGKEYQQSTFAGHFVEVGVHSATGEVRVRRMLAVC
AAGRILNPKTARSQVIGAMTMGMGAALMEELAVDDRLGYFVNHDMAGYEVPVHADIPKQEVIFLDDTDPS
SPMKAKGVGELGLCGVSAAIANAVYNATGIRVRDYPITLDKLLDKL------------MPLTLKVNGKTE
QLEVDTRTTLLDALRENHLIGTKKGCDHGQCGACTVLVNGRRLNACLTLAVMHQGAEITTIEGLGSPDNL
HPMQAAFIKHDGFQCGYCTSGQICSSVAVLKEPSPPERTADEIRERMSGNICRCGAYANILAAIEDAAGE
-

>B6ZR41_B6ZR39_2_502346
-RIDGPLKTTGTARYAYEWHSPNAAYGYIVGSAIAKGRLTALDTDAAQKAPGVLPVITASNAGALSKGDK
------------NTARLLGGPTIEHYHQAIALVVAETFEQARAAASLVQAHYRKAYSLADEKQAVSQ--P
P-E-------DPDKNVGDFDGAFSSAAVKIDATYTTPDQSHMAMEPHASMAVWDGN-KLTLWTSNQMIDW
CRTDLAKTLKVPVENVRIISPYIGGGFGGKLFLRSDALLAALAARAVKRPVKVMLPRPSIPNNTTHRPAT
LQHLRIGADQSGKITAISHE--SWSGNLPG---GTPETAVQQSELLYAGANRHTGLRLATLDLPEGNAMR
APGEAPGLMALEIAIDELAEKAGIDPVEFRILNDTQIDPADPTR--RFSRRQLIECLRTGADKFGWKQRN
A----TPGQVRDGHGVAAGF-----RNNLLEKSGARVHLEPNGTVTVETDMTDIGTGSYTILAQTAAEML
GVPLEQVAVHLG-DSSF-PVSAGSGGQWGANTSTSGVYAACVKLREMIAS----AVGFDPEQSQFADGKI
TNGTRS----AILHEAT--------AGGRLTAEESIGKEYQQSTFAGHFVEVGVHSATGEVRVRRMLAVC
AAGRILNPKTARSQVIGAMTMGMGAALMEELAVDDRLGYFVNHDMAGYEVPVHADIPKQEVIFLDDTDPS
SPMKAKGVGELGLCGVSAAIANAVYNATGIRVRDYPITLDKLLDKL-----------IMPLTLKVNGKTE
QLEVDTRTTLLDALRENHLIGTKKGCDHGQCGACTVLVNGRRLNACLTLAVMHQGAEITTIEGLGSPDNL
HPMQAAFIKHDGFQCGYCTSGQICSSVAVLKEPSPPERTADEIRERMSGNICRCGAYANILAAIEDAAG-
-

>B6ZVS0_B6ZVR8_2_502346
MRVDAIAKVTGRARYTDDYVMAGMCYAKYVRSPIAHGYAVSINDEQARSLPGVLAIFTWEDVPDIPFATA
GHAWTLDENKRDTADRALLTRHVRHHGDAVAIVVARDELTAEKAAQLVSIEWEELPVITTPEAALAEDAA
PIHNGGNLLKQSTMSTGNVQQTIDAADYQVQGHYQTPVIQHCHMESVTSLAWMEDDSRITIVSSTQIPHI
VRRVVGQALDIPWSCVRVIKTFVGGGFGNKQDVLEEPMAAFLTSKLGGIPVKVSLSREECFLATRTRHAF
TIDGQMGVNRDGTLKGYSLDVLSNTGAYVSHGHSIASAGGNKVAYLYPRCAYAYSSKTCYTNLPSAGAMR
GYGAPQVVFAVESMLDDAATALGIDPVEIRLRNASREGDANP-TGKRIYSAGLPECLEKGRKIFEWEKRR
AECQNQQGNLRRGVGVACFSYTSNTWPV--EIAGARLLMNQDGTINVQSGATEIGQGADTVFSQMVAETV
GVPVSDVRVISTQDTDVTPFDPGAFASRQSYVAAPALRSAALLLKEKIIAHAAVMLHQSAMNLTLIKGHI
VLVERPEEPLMSLKDLAMDAFYPER-GGQLSAESSIKTTTNPPAFGCTFVDLTVDIALCKVTINRILNVH
DSGHILNPLLAEGQVHGGMGMGIGWALFEEMIIDAKSGVVRNPNLLDYKMPTMPDLPQLESAFVEINEPQ
SAYGHKSLGEPPIIPVAAAIRNAVKMATGVAINTLPLTPKRLYEEF------MNHSETITIECTINGMPF
QLHAVPGTPLSELLREQGLLSVKQGCCVGECGACTVLVDGTAIDSCLYLAAWAEGKEIRTLEGEAKGGKL
SHVQQAYAKSGAVQCGFCTPGLIMATTAMLAKPREKPLTITEIRRGLAGNLCRCTGYQMIVNTVLDCEK-
-

>D3A9E9_D3A9E7_2_566550
---------------------------------------------------------------------A
GQTYPEPSPY----DRLILDQRLRFAGDAAAIVAGETEEAVDRALRLIKVEYEVLEPVLDFRQAKDSEIC
PVGADRNLCACGGEENGDVDGTLEKCEVVIDRVYHTKANQQAMMETFRAYTYLDTYGRLNVVASTQIPFH
VRRILAHALDIPKSMVRVIKPRIGGGFGAKQTVVAEVYPAIVTMKT-GRAAKMVYTRYESQIASSPRHEM
EIHVRLGADAEGTIKAIDVYTLSNTGAYGEHGPTTVGLSGHKSIPLYTPEAFRFRYDVVYTNVMSSGAYR
GYGATQGIFAVESAVNELAAALHMDPVALREKNMVKEGDVMPAYGEKLNSCALDRCMARAKEMIGWDQKF
-PRVDMGNGKVRGVGVAMAMQGSSI--SNVDVGSVEIRVNDDGFYTLMIGASDMGTGCDTILAQMAADCL
ECDMDQIVVHG-TDTDVSPYDSGSYASSTTYLTGMAVVRACEELRRKIVDKGAEYLNCCGETLEFDGKRV
YQPD--GELEISLKDIGNRVMCF---NEMLSAGYTHTSPVSPPPFMVGMAEVEVDTETGDVRLIDYAAVV
DCGTVINPNLARVQTEGGIAQGIGMALYEDITYTEK-GRLIENSLMQYKLPTRLDVGNVRVEFESSYEPT
GPFGAKSIGEIVINTPSPAIAGAVANAVGVQIRELPITAEKVYKGMR-----------MEIEFTLNGKVT
YAEIKDDTSLFDLLRAKGCYSVKCGCETENCGLCTVLVDGKSVLSCSMLAARVNDRDVVTLEGVQK--EA
EEFGMFLAGEGAEQCGFCSPGLIMNVLAMEKE--LNHPGEDEIKEYLAGNLCRCSGYMGQMRAIRKYL--
-

>D3ADS9_D3ADT2_3_566550
-RVDAIEKVTGGAKYTADLEPKGLLVAKVVRSTIANGVVKSFDLEEALAVPGVVKIVTCFDVPDIQFPTP
GHPWSVETAHQDIADRKLLNTRVRVYGDDIAAVIAEDEIAANRAARLVKAEYEEYEPMLTVEAAMAEGAT
VLHEEGNMIAHSSFVVGEYKEAVEGEDVVIDHVYETQSVQHCHIETPISFAYME-KGRIVVTTSTQIPHI
VRRVISQALGIPAGEIRVIKPYIGGGFGNKQDVLYEPLNAFLCTQVGGRGVRMEISREETLACTRVRHAI
KCHVKAAVKKDGTLVARKFEAYSNQGGYASHAHAIVANTSNEFKQIYHDEKLESDAYTVYTNITTGGAMR
GYGIPQAAFAAECMADDLAAAIHMDPLEFRMKNCMPEGYVDPH-THACNTYGLKECMEKGRNYIHWDEKR
-KEYENTGPVRKGIGMAIFCYKTGVYI-SLETASCRMILNQDGSMQLQMGATEIGQGADTVFTQMAAETT
GITEDRVHILSTQDTDITPFDTGAYASRQTYVSGMAVKKAGLIFKDKILDYAAYMLDKEKDSMDIRNNVV
VDKES-GEKLLDMAELATTAFYSLDRSIHITAEATSHCKDNTFATGACFAEVEVDMPLGKVKVTNIVNVH
DSGTLINPKLAEAQVHGGMSMGLGYALSEELLFDKN-GRPLNDNLLDYKLPTSMDTPDLHVQFVELD---
-----------------------------------------------------------IVHMIVNDKEV
EVAVDDRESLLETLRNRGLTSVKKGCEVGECGACTVLVDGEAIDSCIYLTMWAEGRRIMTVEGLKGPGEL
SPIQKAFVEEAAVQCGFCTPGLIMTAVEIVGT--GKRYNREELRKMISGHLCRCTGYENILNAMERIVEE
-

>D3A8Y9_D3A8Y8_1_566550
PRIDGKAIVTGSAEYANDIHMHGMLYGRIKMSPHPHAMITKIDVSKALELPGVRTIMTYENAF-D-----
--VT--GMPA----QKRLLDRHVRFVGDPVALIAATSNRIAEEAAELIEVEYEVLPAVQDLDEAIADGAP
QLYFPGNIIGPKALVIGDTKKGFEECSVVVEGTSKYETISNLPAESPGLVAWWDGPNQCNMKGSFQSPNI
--QKMIMQIAMPNVNVRVISANVGGSFGSKNTVPMEGLYCAALAKASGRPVKLVISKEAHLSTYMLRLGS
RLTAKVGLLADGTVHAYEGTWLVGSGVHSDFGQGQIANGLGRAMLLLKCKHWNYQPHLVATNRCRSGGIR
GFGGQESYASLVPVLSMAMAQMNLDPVDFFKKNMCDINGGVEG-HWENHFLSYNDVMDHAAEHFGWKEKF
PGWT--EGSK--QYGAGCCVHGSA-----MLHGEAFVKLDGWGTANINVCIAESGMGQRSAVVKMAAEIL
NLPLDKVTISTP-DSQDNPWDWGLAGSRGTLVYGRMVGDAARSARKQLLEAAAAILHCPAEMLDTRDGII
FMKDNPEVA-LPWIAVL-----------TISGHGVFEMDH-SKPFMIAFVEVEVDTDTGDVKIVRVVEGT
DVGQVIDPFSLKMQLEGGLSCGSDSAINEEMILDEKTGKFLTNNLVDFKWRVFPDLPAFETHIEETPNDL
SAFGGIGVGEISGAPLPGAIIMAVSNAIGIQLMDYPLTPDQILKALGKA---------KSVTITVNGDVY
RLDIAPADTLAETLRERLLTGTKISCDDGACGCCTVIMNGKAIPSCTVLTIECDGADIRTIEGL-QDGEL
DKVQQAFVDHSAFQCGYCTPGIIMTTEALLAE--NPHPDEEEIKEALAGNYCRCISHYQVLEAVKQAARE
-

>H5M4T9_H5M4U1_2_868199
MRVDAIAKVTGRARYTDDYVMAGMCYAKYVRSPIAHGYAVSINDEQARSLPGVLAIFTWEDVPDIPFATA
GHAWTLDENKRDTADRALLTRHVRHHGDAVAIVVARDELTAEKAAQLVSIEWQELPVITTPEAALAEDAA
PIHNGGNLLKQSTMSTGNVQQTIDAADYQVQGHYQTPVIQHCHMESVTSLAWMEDDSRITIVSSTQIPHI
VRRVVGQALDIPWSCVRVIKPFVGGGFGNKQDVLEEPMAAFLTSKLGGIPVKVSLSREECFLATRTRHAF
TIDGQMGVNRDGTLKGYSLDVLSNTGAYASHGHSIASAGGNKVAYLYPRCAYAYSSKTCYTNLPSAGAMR
GYGAPQVVFAVESMLDDAATALGIDPVEIRLRNAAREGDANP-TGKRIYSAGLPECLEKGRKIFEWEKRR
AECQNQQGNLRRGVGVACFSYTSNTWPV--EIAGARLLMNQDGTINVQSGATEIGQGADTVFSQMVAETV
GVPVSDVRVISTQDTDVTPFDPGAFASRQSYVAAPALRSAALLLKEKIIAHAAVMLHQSAMNLTLIKGHI
VLVERPEEPLMSLKDLAMDAFYPER-GGQLSAESSIKTTTNPPAFGCTFVDLTVDIALCKVIINRILNVH
DSGHILNPLLAEGQVHGGMGMGIGWALFEEMIIDAKSGVVRNPNLLDYKMPTMPDLPQLESAFVEINEPQ
SAYGHKSLGEPPIIPVAAAIRNAVKMATGVAINTLPLTPKRLYEEF------MNHSETITIECTINGMPF
QLHAAPGTPLSELLREQGLLSVKQGCCVGECGACTVLVDGTAIDSCLYLAAWAEGKEIRTLEGEAKGGKL
SHVQQAYAKSGAVQCGFCTPGLIMATTAMLAKPREKPLTITEIRRGLAGNLCRCTGYQMIVNTVLDCEK-
-

>H5LWZ3_H5LWZ5_2_868199
-RIDGPLKTTGTARYAYEWHAPNAAYGYIVGSAIAKGRLIALDTDAAQKAPGVLAVITASNAGALGKGDK
------------NTARLLGGPTIEHYHQAIALVVAETFEQARAAASLVQAHYRKAYSLADEKQAVNQ--P
P-E-------DPDKNVGDFDGAFTSAAVKIDATYTTPDQSHMAMEPHASMAVWDGN-KLTLWTSNQMIDW
CRTDLAKTLKVPVENVRIISPYIGGGFGGKLFLRSDALLAALAARAVKRPVKVMLPRPSIPNNTTHRPAT
LQHLRIGADQSGKITAISHE--SWSGNLPG---GTPETAVQQSELLYAGANRHTGLRLATLDLPEGNAMR
APGEAPGLMALEIAIDELAEKAGIDPVEFRILNDTQVDPADPTR--CFSRRQLIECLRTGADKFGWKQRN
A----TPGQVRDGHGVAAGF-----RNNLLEKSGARVHLEQNGTVTVETDMTDIGTGSYTILAQTAAEML
GVPLEQVAVHLG-DSSF-PVSAGSGGQWGANTSTSGVYAACMKLREMIAS----AVGFDPEQSQFADGKI
TNGTRS----ATLHEAT--------AGGRLTAEESIGKEYQQSTFAGHFVEVGVHSATGEVRVRRMLAVC
AAGRILNPKTARSQVIGAMTMGMGAALMEELAVDDRLGYFVNHDMAGYEVPVHADIPKQEVIFLDDTDPS
SPMKAKGVGELGLCGVSAAIANAVYNATGIRVRDYPITLDKLLDKL-----------IMPLTLKVNGKTE
QLEVDTRTTLLDALRENHLIGTKKGCDHGQCGACTVLVNGRRLNACLTLAVMHQGAEITTIEGLGSPDNL
HPMQAAFIKHDGFQCGYCTSGQICSSVAVLKEPSAPETTADEIRERMSGNICRCGAYANILAAIEDAAG-
-

>F9R0W6_F9R0W4_2_1068608
MRVDAIAKVTGRARYTDDYVMAGMCYAKYVRSPIAHGYAVSINDEQARSLPGVLAIFTWEDVPDIPFATA
GHAWTLDENKRDTADRALLTRHVRHHGDAVAIVVARDELTAEKAAQLVSIEWQELPVITTPEAALAEDAA
PIHNGGNLLKQSTMSTGNVQQTIDAADYQVQGHYQTPVIQHCHMESVTSLAWMEDDSRITIVSSTQIPHI
VRRVVGQALDIPWSCVRVIKPFVGGGFGNKQDVLEEPMAAFLTSKLGGIPVKVSLSREECFLATRTRHAF
TIDGQMGVNRDGTLKGYSLDVLSNTGAYASHGHSIASAGGNKVAYLYPRCAYAYSSKTCYTNLPSAGAMR
GYGAPQVVFAVESMLDDAATALGIDPVEIRLRNAAREGDANP-TGKRIYSAGLPECLEKGRKIFEWEKRR
AECQNQQGNLRRGVGVACFSYTSNTWPV--EIAGARLLMNQDGTINVQSGATEIGQGADTVFSQMVAETV
GVPVSDVRVISTQDTDVTPFDPGAFASRQSYVAAPALRSAALLLKEKIIAHAAVMLHQSAMNLTLIKGHI
VLVERPEEPLMSLKDLAMDAFYPER-GGQLSAESSIKTTTNPPAFGCTFVDLTVDIALCKVTINRILNVH
DSGHILNPLLAEGQVHGGMGMGIGWALFEEMIIDAKSGVVRNPNLLDYKMPTMPDLPQLESAFVEINEPQ
SAYGHKSLGEPPIIPVAAAIRNAVKMATGVAINTLPLTPKRLYEEF------MNHSETITIECTINGMPF
QLHAAPGTPLSELLREQGLLSVKQGCCVGECGACTVLVDGTAIDSCLYLAAWAEGKEIRTLEGEAKGGKL
SHVQQAYAKSGAVQCGFCTPGLIMATTAMLAKPREKPLTITEIRRGLAGNLCRCTGYQMIVNTVLDCEK-
-

>F9R5S2_F9R5S4_2_1068608
-RIDGPLKTTGTARYAYEWHAPNAAYGYIVGSAIAKGRLTALDTDAAQKAPGVLAVITASNAGALGKGDK
------------NTARLLGGPTIEHYHQAIALVVAETFEQARAAASLVQAHYRKAYSLADEKQAVNQ--P
P-E-------DPDKNVGDFDGAFTSAAVKIDATYTTPDQSHMAMEPHASMAVWDGN-KLTLWTSNQMIDW
CRTDLAKTLKVPVENVRIISPYIGGGFGGKLFLRSDALLAALAARAVKRPVKVMLPRPSIPNNTTHRPAT
LQHLRIGADQSGKITAISHE--SWSGNLPG---GTPETAVQQSELLYAGANRHTGLRLATLDLPEGNAMR
APGEAPGLMALEIAIDELAEKAGIDPVEFRILNDTQVDPADPTR--CFSRRQLIECLRTGADKFGWKQRN
A----TPGQVRDGHGVAAGF-----RNNLLEKSGARVHLEQNGTVTVETDMTDIGTGSYTILAQTAAEML
GVPLEQVAVHLG-DSSF-PVSAGSGGQWGANTSTSGVYAACMKLREMIAS----AVGFDPEQSQFADGKI
TNGTRS----ATLHEAT--------AGGRLTAEESIGKEYQQSTFAGHFVEVGVHSATGEVRVRRMLAVC
AAGRILNPKTARSQVIGAMTMGMGAALMEELAVDDRLGYFVNHDMAGYEVPVHADIPKQEVIFLDDTDPS
SPMKAKGVGELGLCGVSAAIANAVYNATGIRVRDYPITLDKLLDKL-----------IMPLTLKVNGKTE
QLEVDTRTTLLDTLRENHLIGTKKGCDHGQCGACTVLVNGRRLNACLTLAVMHQGAEITTIEGLGSPDNL
HPMQAAFIKHDGFQCGYCTSGQICSSVAVLKEPSAPETTADEIRERMSGNICRCGAYANILAAIEDAAG-
-

>H5XCN1_H5XCN2_1_882082
VRVEDDKLITTGGTYIDDLRLTGAVHAMFVRSPIAHATVTSIDTSEASSAPGVVAVYTAADL--LAG---
----RA-GP-----VPWLADGVVRYVGEPVALILAEHPYQLADAAELVDVDYEPLDVVADIETALSGEV-
VLHPDGNVVQTHG----DFEDTFADCEVVVSRTIVNQRVAPAPLEVRGAACAWGDDGRVTLWLSTQNAHL
ARSTVAKGLGLGAGEVRIVTPDVGGGFGAKIGTDPEPVVLAWAARRAGRPVRWSESRSENLTSMTHGRAQ
RNTVTIGGRRDGTVLAFRLEVVQDAGAYPR--TLYLPT-M-APG-VYRFPKVETVSRAVVTNTTPIAAYR
GAGRPEATAAVERAMDLFAAEIGVDPAEVRRKNVDAFPHTTP-TGATYDTGDYAAALDKVLEAAGYAQRE
EQRRRAEGDPALGLGMSAYVEITGA--DA-RGDSGRVEINPDGTVTAYTGVSPHGQGIHTTFAMLLSDRL
GVPMEKITVRH-GDTDEIPKGVGTMGSRSLQYGGSAVRKAADAVIEKARRLAADELEASPDDLELDSGTW
RVRGAAS-AGVSWARL-------E-RAGDLSADVWADE--VSPPFGAHLAVVEVDTLTGKVTLRRIVAVD
DAGPVFNPVTFTGQRHGGLAQGAAQALLEVMHYDPD-GNPTTATLADYSFPTAAELPDFELVDMVTPTDR
NPLGVKGIGESATVGSTPAVQNAVVDALGVTHVDMPTTPLRVWEAIS-------------VTIEINGRTV
TEEVEDRTLLVHFVRDVGLTATNVGCDTTSCGACTVLLDGESVKSCTVLAAQADGHRVTTLEGLGEDGQR
HPLQEAFSEQHGLQCGFCTPGMIMAAASLLKE--NPEPTREQVREGLEGNLCRCTGYHNIVNAVMAASG-
-

>H5XH68_H5XH67_1_882082
PRKEDERFLRGHGRYVDDVVLPGMLHGAVLRSPHAHARIVSVDTSAAQAHPKVRAVITGHTLGDLAM---
----PTSHD-----VQVLATDKVRFQGQEVAFVVAEDRYAARDALELVDVEYEPLPPVVDARRALDADAP
VVRDTDNRIFDWET--GATDAVFARADVVAAQDMLYPRVHPAPMETCGAVADMDPTGKLTVWTTTQAPHA
HRTLYALVAGLPEHKIRVISPDIGGGFGNKVGIYPGYVCAVVGSIVTGKPVKWVEDRSENLMSTSFARDY
HMHGEIAATRDGKILGLRVKVLADHGAFN---GTAQPTPV-FTG-SYDLRAAHCELTGVYTNKAPGGAYA
CSFRTEAVYLVERMVDVLAHDLGMDPAELRMRNLEQFPYRSS-TGWEYDSGDYPRTLRAALELAHYDERD
EQRRRERGE-LMGIGLSFFTEAVGAGPRKHMADGAELRVHPTGKAVLRLSVQTQGQGHETTFAQIVAEEL
GIPPEDVDVVH-GDTDQTPYGLGTYGSRSTPVSGAAAAVVARKVRQRARLVASAMLEVDPDDLEWEKGRF
FVRGDPESG-KTIAEIMAHSDELP-EGVELDAGTVYNP--PNLPFGAYVCVVDVDPDTAQVKVRDFVAVD
DCGVRINPMIVEGQIHGGLADGVGMALMQVMAFDPD-GNHLGGSFMDYLLPTTMECPSWRLGQTVTPSPH
HPIGAKGVGESATVGSPAAVVNAVVDALGVRHVDMPATPAVVWRAMQ-----------MEITVTVNGQPY
TRSVEPRLLLVHFLRDEGLTGTHWGCDTSNCGACVVLMDGAPVKSCTVLAVMADRHDIRTVEGLETHG-L
DAVQEGFRAEHGLQCGFCTPGMMLTSRWLLDH--NPTPSEDEIREALSGQLCRCTGYENIVRSVRWAAEH
-

>H5XFQ5_H5XFQ4_1_882082
-RKEDARLITGRTRWTDNITLPGMVHFAVLRSTVAHARITNIDTSAAREMPGVIAVYTADDLPGAGLPC-
--AWPIDMKW--PRRPVLAQGTVNHAGEGIAVVVARSQAEAYDALAEIDVDYDELPVVLGLENAIADDAP
LVHAGTNRSAVWTFDSADVEQAIAESEVVLRKRFRQQRLIPSFMEPRSVV----VDAQLTMWSATQIPHI
TKTLSALTLGIPEHQLRVIAPDVGGGFGGKLAVPEEFIALLVARKL-GRPVKWTESRSESMVAAHHGRDQ
VQDITICAKRDGTLTGLKVELLADMGAYLSLVGPVPILGAFMFNAIYKLPAYHFTCTNVFTNTTVTDAYR
GAGRPEATFAIERMMDELAAELGMDPMELREKNWIAH-DEFPYTGDSGYEAATEKAMQLFD-YEGLRREQ
RERR-ERGDVQLGIGISTFTEMCGLAPSGAGWEHAAIRMLPTGKVEVVTGSSAHGQGHETAWSQIVADQL
GVPFEDVEILHG-DTQSSHKGLDTYGSRSLSVGGIAVVKAAEKVVAKARRIAAHMMECAEDDLEFSGGTF
-KVKGT-DRSTGIQDIALAVFALPDDVEPLDSEATFDPE---FPHGTHLCAVEVDTETGRVAIRKYVCVD
DVGAVVNPLIVEGQIHGGLAQGIAQALFEEAVFDE-SGTLMSGTLADYLLPSAADLPSFVTDRTETPSTT
NPLGVKGVGEAGTIASTPAVVNAVVDAFGVDDIEMPCTPMRVWRAIH-----------MRITVTVDGTRY
TDEVEPRTLLVHYLRNQGKVGTVVGCDTSNCGACTVHLDGQSVKSCSVLAVQADGHEVTTIEGLSRDGEL
HPVQQAFQDNHALQCGFCTPGMIMQSLDLLSE--NPDPDEQSVREGLEGNLCRCTGYQNIVRAVRDAAER
-

>H5XDT9_H5XDT7_2_882082
ERVDGWAKVTGTAPYAYEHPVPEPAYLRPVQSTVARGRVTEVDARAATALDGVLTVLTPFNAPRLR----
---RGYDTE-----LEVLQSDEVWFRGQIVAAVVAETPEVARQAADLVRVTYDVRPHDVTLSADRDD---
-LYKPDSHPTDTL-T-GDPDSAFESASRAVEATYTTAMYHNNPLEPHTTVALWHGEGALTLYDSTQGVHP
LRDAVAAMFELEPERVRVVAPYVGGGFGSKGTPHAHVALAALAAARTGRAVKFAVTRQQMFSFVGYRTPT
IQRVRLAADVDGRLTGISNDIVELTSRY---KEFAEQTGI-PTRTMYAAAHRRTTHRLAALDVSVPSWMR
APGECPGMFAPEVAMDELAEACGLDPIELRIRNEPSHDPDS---GKPHSTRNFVACLTEGARRFGWGSRP
RLRSTLDGDWWVGTGVAGSTYPVMRQPG---SAWASVRYRGKGRYEVSIGAADLGTGAWTVLTQIASDAL
DVSPTDVDVRI-GDSDLPR-APVAGGSSGTTNWGSAVVAAARQFRDKY----GP-----------ADGDE
-----------------------------CTAAMPDDGNGKRFAYGAQFAEVRVNVYTGEIRVPRLLGVF
AVGRVINPRTARSQLVGGMTMGLSMALHETSVLDERFGFVVNHDFAEYHIATCADVPSVEATWIAEDDPY
NPMGSKGIGEIGIVGTAAAIANAVHHATGVRVRDLPITNDKVFD--------------SEITLIVDGEHH
RVSVDTRVTLLDALRDRGVTSPKKGCDHGQCGSCTVLRDGRRVTTCLTFAVAADGSTITTSDGLRDDGAL
HSLHRAFLDHDGLQCGYCTPGQICSAAGVLAEAQTPTLDADEIRERMSGNLCRCGAYQGIVAAVETVAA-
-

>I6GKS1_I6GKS3_2_766166
MRVDAIAKVTGRARYTDDYVMAGMCYAKYVRSPIAHGYAVSINDEQARSLPGVLAIFTWEDVPDIPFATA
GHAWTLDENKRDTADRALLTRHVRHHGDAVAIVVARDELTAEKAAQLVSIEWQELPVITTPEAALAEDAA
PIHNGGNLLKQSTMSTGNVQQTIDAADYQVQGHYQTPVIQHCHMESVTSLAWMEDDSRITIVSSTQIPHI
VRRVVGQALDIPWSCVRVIKPFVGGGFGNKQDVLEEPMAAFLTSKLGGIPVKVSLSREECFLATRTRHAF
TIDGQMGVNRDGTLKGYSLDVLSNTGAYASHGHSIASAGGNKVAYLYPRCAYAYSSKTCYTNLPSAGAMR
GYGAPQVVFAVESMLDDAATALGIDPVEIRLRNAAREGDANP-TGKRIYSAGLPECLEKGRKIFEWEKRR
AECQNQQGNLRRGVGVACFSYTSNTWPV--EIAGARLLMNQDGTINVQSGATEIGQGADTVFSQMVAETV
GVPVSDVRVISTQDTDVTPFDPGAFASRQSYVAAPALRSAALLLKEKIIAHAAVMLHQSAMNLTLIKGHI
VLVERPEEPLMSLKDLAMDAFYPER-GGQLSAESSIKTTTNPPAFGCTFVDLTVDIALCKVTINRILNVH
DSGHILNPLLAEGQVHGGMGMGIGWALFEEMIIDAKSGVVRNPNLLDYKMPTMPDLPQLESAFVEINEPQ
SAYGHKSLGEPPIIPVAAAIRNAVKMATGVAINTLPLTPKRLYEEF------MNHSETITIECTINGMPF
QLHAAPGTPLSELLREQGLLSVKQGCCVGECGACTVLVDGTAIDSCLYLAAWAEGKEIRTLEGEAKGGKL
SHVQQAYAKSGAVQCGFCTPGLIMATTAMLAKPREKPLTITEIRRGLAGNLCRCTGYQMIVNTVLDCEK-
-

>I6GW05_I6GW07_2_766166
-RIDGPLKTTGTARYAYEWHAPNAAYGYIVGSAIAKGRLTALDTDAAQKAPGVLAVITASNAGALGKGDK
------------NTARLLGGPTIEHYHQAIALVVAETFEQARAAASLVQAHYRKAYSLADEKQAVNQ--P
P-E-------DPDKNVGDFDGAFTSAAVKIDATYTTPDQSHMAMEPHASMAVWDGN-KLTLWTSNQMIDW
CRTDLAKTLKVPVENVRIISPYIGGGFGGKLFLRSDALLAALAARAVKRPVKVMLPRPSIPNNTTHRPAT
LQHLRIGADQSGKITAISHE--SWSGNLPG---GTPETAVQQSELLYAGANRHTGLRLATLDLPEGNAMR
APGEAPGLMALEIAIDELAEKAGIDPVEFRILNDTQVDPADPTR--CFSRRQLIECLRTGADKFGWKQRN
A----TPGQVRDGHGVAAGF-----RNNLLEKSGARVHLEQNGTVTVETDMTDIGTGSYTILAQTAAEML
GVPLEQVAVHLG-DSSF-PVSAGSGGQWGANTSTSGVYAACMKLREMIAS----AVGFDPEQSQFADGKI
TNGTRS----ATLHEAT--------AGGRLTAEESIGKEYQQSTFAGHFVEVGVHSATGEVRVRRMLAVC
AAGRILNPKTARSQVIGAMTMGMGAALMEELAVDDRLGYFVNHDMAGYEVPVHADIPKQEVIFLDDTDPS
SPMKAKGVGELGLCGVSAAIANAVYNATGIRVRDYPITLDKLLDKL-----------IMPLTLKVNGKTE
QLEVDTRTTLLDALRENHLIGTKKGCDHGQCGACTVLVNGRRLNACLTLAVMHQGAEITTIEGLGSPDNL
HPMQAAFIKHDGFQCGYCTSGQICSSVAALKEPSAPETTADEIRERMSGNICRCGAYANILAAIEDAAG-
-

>B3RBH7_B3RBH8_1_164546
----------------------------------------------------------------------
----------------------------------------------------------------------
----HGQLGEQGMHHAAQIRAQLARPSWLLEREYNSQSVDTAALEPDNANCWYDAAAALHMVVPTQGPNE
VAESVAEMLRFPVKQVFLHPCYTV-GYGSKDHYN-FPFYGLVTALADGRPVRLANDRYEQFQTSIKRHAF
RMRYRIAVDRTGLFQAFQGDLEANGGGRSNFSPSVAMVGATQSIYYFPKNDVAIA-----SRAVDAGSAR
GYGTLQSMAATEMMVDEFAEQLKLDPIEFRLKNALRSGMKNTQGAIPAGAIRVDEVLEAAKAYPLWTHKK
AEYEAAHPGRRYGVGFACVQK---DFGTGAEASFAKVELKADGSIVLHHSGAEIGTGMSTSQAAAVARWL
GKPAGEVRTSVTDEQDWSPAASPASATNSAYYFTHSTREAARVVFLHGLWPAAMAIWSQGEDARWVDGKL
SAGGL--QA-LPLEQLAAKAFNRSVRYGDVLDRNNAAVTYYSA--VGTFVELSVHEASGKVEILSHHSIM
ECGTQLSPQLVSGQLQGGIAMGIGHALHEYLPLYEDGPGNGTWNFNRYHLPRASDVAVW-SQTGTVLPPV
TEDPPKGIAEVVMIPVVGAIVNGIAHAIGHRFTDLPVTAAKIQEVL------------QPITLHINGKDV
GVDVPEGLMMIDFLHEYDLTGSRLGCGQGICHACVVIHDKEEVRSCITGAHWFNGRKVRTVEGHGKRNEL
TPVQQKFLEHFSFQCGYCTPGFVNGATILVEQLRPKDQVEATITRALDGHICRCTGYVRYYEAVRDVI--
-

>B3R9A9_B3R9A7_2_164546
SRIDGVAKVTGTARYAAEHPAFDLAHGVVVNSTIARGRIVSIDCDAALAVPGVIDVLTHERRPHV--RSL
DLFYKD-MVAPASPFKPLHDARIWYSGQPIALVVAETFEAARHAATLVRAQYQAWPHQTSLLDHLDRAGP
MFKVG-S-PP--R-PRGDADAAFARAPCKVDAEFYSGVEHHNPMEMHATTVIRGGDGHLTIYDKTQGSQN
SRWMVSRVFGLPRRKVTVRNEYVGGAFGSGLRPQYQLILAVMASLALERSVRVVLTRPQMF-TFCHRPET
WQRVRLGADADGRLVSLIHEAVAETSRMEHYVEVVVNWS----TQLYASETSRQDYQLVDLDQPTPADMR
APGAAHGVHAIEVAMDELSYAVGMDPLALRLKNYAER---DGASGLPFSSKALRECYAQGAQRFGWAGRP
PQPRSMDGHELIGWGMA-----SGTWDA-LQMSRARAVFRADGRLEVACAATDIGTGTLTVMSQIAAASL
GLPLEQVTFV--LGDSDLPVAPVEGGSAHVATVGTAVDGVCDKLRRMLWHMGSGFEQARYEDLVFGNGQV
SLAS-PGV-SLPLTGIL------AAARTQIEASFLQWPNQKQAAHSAVFCEVRVDEALGTVRVTRVVSAV
AAGRIINPKTARSQILGGMVWGIGQALHEETHSDHALGRFMNRNIAEYHIASHADIQDLDVIFVDEDDRV
VSLGAKGVGEIGLVGVAAAISNAIFHATGKRLRSTPMTPDKVMAR-------------QQTTLHINGITH
ELLLAPWVILLDLLREQQLTGTKKGCDHGQCGACTVLIGGKRMKSCLCLAVSYDGADITTVEGLADRDSL
HPLQQAFIDHDAFQCGYCTPGQLCSAVGLLNE--HPPASRQEIRERMSGNLCRCGAYAQIVAAIAEV-A-
-

>B3R756_B3R755_1_164546
-RTDLLDKVTGNAKYVADMPFPGLLYGKIKRSNVAHARIRRIDTSRALALPGVRAVLTHENVPRVLHAGS
PHPR----SASVTCDQYILDYKVRYWGEGVAAVAAVSEEIAERALELIEVEYETLPAVFTTEDAERSD-A
PRHDRNLVLPP-IVQRGDVEAGFAEADFILEGVYEGGRPTPAYMEPNVLTCSWDNG-NLTVWISTQTAFM
VRGIMAEVLGLPLHKVRVLVDHMGGGFGAKQDLFQHEFLCALLARETRRPVRMEYTREETFLGGRTRHPA
RIWLKQGFRNDGTITARQARVVFNSGAYGSHGPGVTNVGTAALVSLYRCDNVLLEGRCVYTNSPIAGAFR
GYGVVQTYYALDVQMDEAAAHLGMDPAELKLRNAVREGDIAP-SNHPLIGHGLEACIEKGMALLDWPALP
RD---TTGPVRTGWGLGCEM-----HPGIKEQGNAIIKMNEDGTVVLLTGAAGLGTGAHTALAQIIAEEL
TLPFEAVSVVHG-DTDVVPWDIGAFASHTTYMVGKAAQMAAGEIRRQLFAA--KLMECEPEALTLANGII
AVRDRDGP-TLTVREAVM---------AQLVGTATYP---KSYSFAAHFVEVAVDTETGFITVRQVVPVH
DVGKVIHPVAAAGQIEGGIQQGIGHTLYEDYQIDMRTGRSLNANFVDYKMPLAMDMPEIRTVILEAADPG
GPFGAKGVGEDPIVAIGPAIANAVFDAIGVRFRHYPIKPEQVLQAL-------------IIELVINGEPR
ELAVEPHSTLLDALRNDCLTGTKKGCDVGECGSCTVIIDGKTMNSCLVLAPEAHGCHITTIEGVQAPDTV
HPLQEQFMRCGAAQCGFCTPGFVVMAKALLDE--NPHPTRDEIRFAIAGNICRCTGYTKIIEAIEQTAAG
-

>B3R9D9_B3R9E1_2_164546
DRVDGIAKVTGRARYTADHTLPGLVHAIMVTSTIARGEVVAIDTAACERMPGVRLVLTPFNAPHL--PRG
GKA--A-ADPTAHVMSLLQDTAIHYNNQPIAVVVADTLEQARDAARCLPVRYRPADAVLDFARARARTRP
DDD-----AD--S-RRGDPDAGLRGAAAVIDAVYTTPMESHNPMEPHATLAAW--DGQLTLYDATQYVTG
VRKAVAAAFGLAADKVRVICPYVGGGFGCKGSVWSHVVLAAMAARQLSRPVRLVVERTQMFGPVGGRPLT
EQHVIAAAAPDGELHALRHDVTTCTSRIEEWLESAALLT----RRLYACPNVQTRHRLVELDIGTPTFMR
APGEAPGSFALECALDELAERLGLDPVALRLRNHADV---DPDKQLPFSSKSLRECYRDAAERFGWARRD
PAPRSMADGKLVGMGMA-----TATYPT-YRSASATVRLLPDGTALVRSGSQDLGTGTYTVMTQVAAEAL
GLPPARVRFE--LGDTAFPEAPVSGGSQSVASVAPAVQQAAAAARLRLIRQASPLAGAPVEDVEIVDGWL
QRSD-PAQ-REAISAPI------QRAGHAIEARASTRPGRQAHAFGAVFAEVRVDPKLGEIRVHRVVATY
GAGRLLNRKTAHSQLMGGIVWGIGMALHEKTELDLATGRVANANLAEYHVPVNADIGAIEIAVVDEDDPH
INLGTKGIGEIGIVGVAAAIANAVYHATGRRVRDLPITLDQLL-----------------MTLHVNGKPC
TLQLEPRCTLLDALREIQLTGAKKGCDRGQCGACTVLVDGRRINACLTLAVMQEGRQITTIEGLASGDTL
HPMQQAFVTHDALQCGFCTPGQICSAVGMLAEAVTLPLGDDEIRERMSGNLCRCGAYPNIVAAVRSACGT
-

>B3R3T3_B3R3T4_1_164546
-HESAHLHVAGTATYTDDPELAGTLHAALGMSTRAHARIKSVSLDKVRAAPGVVDVLTVDDIPGTNDCGP
IIH----------DDPILARDVVQFIGQPVFIVVATSHDAARRAARLGVIDYEDLPPVLSPQAAH-EAGS
YV------LPPMHLTRGEPAARIAGAAHQDSGKIHLGGQEQFYLEGQISYAAPRENDGMHVWCSTQHPTE
MQHAVAHMLGWHAHQVLVECRRMGGGFGGKESSALFACCAALAAWKLMCPVKLRPDRDDDMMITGKRHDF
VFDYEVGHDDEGHIEGVKVQMVSRAGFSADLSGPVMTRAICHFDNAYWLPNVQIDGYCGKTNTQSNTAFR
GFGGPQGAFAVEYILDNVARTVGKDSLDVRRANFYKTENVTPYGQTVNVIHELIDELVASSEYRARREAT
R-AFNAAPVLKKGIAITPVKFGIS-FNVAHNQAGALVHVYNDGSVLVNHGGTEMGQGLNTKVAMVVAHEL
GIRMERVRVTA-TDTSKVANTSATAASTGADLNGKAAQDAARQIRERLTAFAARKA-VEPSEVRFNDDLV
S-A--GE-LRLSFGELAYVARVQLWSDGFYTTPKLHWDQKAYFAYGAACSEVLVDTLTGEWKLLRADALH
DAGRSLNPAIDIGQVEGAFIQGMGWLTTEELWWNKD-GKLMTHAPSTYKIPTVNDCPEAFNVRLNRNVED
SIHRSKAVGEPPLLSVFFAIRDAVAALGDYRILKAPATSEAILDAV-------------TIRFFHRGQVK
EVDAPITRTVLQYLREDRCTGTKEGCAEGDCGACTVVIDGKAVNACIQFLPTLDGKALITVEDLRQDGTL
HPVQEAMVECHGSQCGFCTPGFVMSLWALYQQ--HNPPSRQTICDALTGNLCRCTGYRPIIDAGERMM--
-

>B2AH00_B2AH01_1_164546
-RKEDYRYLTGNGQYTDDIVLPQQSYAYFLRSPYAHARIRAIDKSAALAAPGVIAVLTGADLAK--VGGL
PCGWLIHSPMKEPPHPVIAHDKVRHVGDQVALVIAETLQQARDAAEQIDVDYEELPAVVSAADAASA-ST
LVHDDNTCYTWGHGDKAATDAAFARAAHVTTLEIVNNRLIPNAIEPRAVNASYTQDDSYTVYVANQNPHV
ERLLMGAVLGLPESRLRIIAPDVGGGFGSKIFLYPEDVALTWASKKVGRPVKWTADRSESFLTDAHGRDH
VTRAELALDADGKFLAMRVHTVANMGAYLST-FASSVLYATLLAGQYATPAIYAEVQAVFTNTAPVDAYR
GAGRPEATFVVERLVETAAHELNIDPAELRRKNFI---RQFPYVGLTYDTGDYEPCLARAQELADVKARR
DE-AKQRGK-LRGLGYSCYIEACGLAPSIAGFEVGEIRVHPTGTVTVFTGSHSHGQGHETTFAQVVADRL
GLQLDQVEIV-HGDTGRVPFGMGTYGSRSLAVGGSAIVKALDKIEAKAKKIAAHLLEASDSDIEFSNGVF
RVA--GTDRTKTFGEVALSAY-VPHNYPGLNENAFYDPTNFTYPSGAYVCEVEVDPDTGESQVVKFTAVD
DFGNIINPMIVEGQVHGGIGQGLGQAMMEQCVYDD-SGQLLTGSYMDYAMPRAGDLPDFTVETAGTPCTH
NPLGVKGCGEAGAIGSPPAFINALVDALGVKDVQMPATPHRVWQAIQ-----------IPIRLTVNGKPV
DAQVEPNTLLVQFLREQRLTGTHVGCDTAQCGACTVHLDGRAVKSCNILALQADGATVTTIEGLRAGNAL
HPMQEAFRECHGLQCGFCTPGMVMSATALVQQ--HPDADAATIRAHLEGNLCRCTGYHNIVRAVQQGQA-
-

>B3R8T2_B3R8T4_2_164546
PQVTAREKVMGRAQYAGDIKLPGMLHAKVLRSPHPHARIVRIDTAAARALPGVKLVATGYDVPARHWG--
PH---------RKEQRILACGVVRHVGEEVAAVVAVSEEIARDALDLVRVEYELLPALLTPAAALAAGAP
EIHAGGNIGHEMRIERGDVEAAFAACAAVYEATYDMHSQYPGYLEPMASVAAQDGNGRLTVWASTQSVFL
ARARLAEALDRPVSTIRVVQATTGGGFGAKIVEENSLICAFLASRLER-PVRLVNNRLEDFQGARASVPM
QVWLRMGLSAEGVILAKDVRITAECGAYSGLAGDVMHVTAMRSDNMHRVQNVRSHAVLAYTNNPPRGAFR
GFGGQQMQFPLNCHLTVLAGMLGIDPIEVHKRNAIGAGETSV-HGWKISSTGMAECLDMTRRAIGWDEKR
AAP--RGTGTRRGVGIAAAMHVSGNRTN-WDGSTILLKMNEDGRVMLQTSECDMGQGANTMLSQICAQEL
GIPLSHVTVMAP-DTDTAPFCLGSLASRVTIISGNAVLRAAREARQKLLALAAEKLGVQAQQLVIADGRI
AVPGQPDK-SATLAEIARLHIFRHG-GEGIHVRAVMHDAAPAHSFAAQAVEVEVDTCTGQVTVIDSFVAD
DCGKAINPLAVHGQTHGATVQAIGWALYEHLQY--EDGRLMNGNFADYTMPTADAVPMLRTDVVESNDPN
GPYGAKGASETAILPGAAAIANAVFDAVGVRIQSLPITPEKVLAGL--------------IELTVNGEEH
QVQAPARRLLADLLRDDNLTGTKRGCETGICGACSVLVDGEVVKSCLMLAVQARGRHVMTVEGLAADGQL
HPLQQCFMDRGGLQCGYCTPGFLMASCALLAN--NPNPTEEDVRHGLNGNLCRCTGYVGIVESVLSAAE-
-

>B2TQQ7_B2TQQ6_1_508765
-KRDHSSKISGKAIYVGDYEEDDILIGKMLRSTKAKAKIINVKVPK---LLDGYCYVDKTDVPGDNVNIV
-----K----DDT--PVYATDTVEYIGEPIGMVCGPNEEIVNKILSEIEVIYEELEPVINIRDF------
-----DTVFFDYSFGKGDVEKAFSEADKIYEEEFETGYQDQTYLETQGLMAEVMDDEKVYVHGSMQCPYY
VKGSVMRAMNLGPDKVRIAQDATGGGFGGKEAFP-SILAAVAAKK-AGKKVRCIFDRREDLEFTSKRHPS
LNTYKVAVK-DGKVTAMDIDVKFNGGAYTTLSAVVLCANGI---YNIPN--LKVRGRAVKTNTTPSGAYR
GFGAPQTFFSAEVMMNHIAKDLGKDSLEFKEMHLVKQGDSTSTSGKYHFPVPIPNMIERIDKACDFRRKH
KEYSNQNGRYRKGIGISMYFHGAGFTGSGERKAVAKLHKYPDGRVQVLASNTDIGQGLRTTFPKIVAKEL
NLPLENVFYE-YPDTDVVPDSGPTVASRSLMTVGELLRRAAIKLRDQWVEGEEQII--------------
------EEHY---------------KEPDFMIPFYIDKFQGDYSWAVNAIEVEVDTYTGLAKILGAYGCF
DIGTPMDYNIAVGQMEGGFLQGIGYASTEYMVADA-KGHIRNNSFSDYIIPTAVDVPNLKVDMYVEKYPY
GPYGAKGAGELPLVGAPGAYAEAIEQALGAKVNHAPFTAEDTIKVLS------------NITFKLNGNEV
VYDGSATDRLLDVLRDYHLKGVKCGCKEGECGACSILMDGELINSCMVAMGRCEGSEIVTIEGFRETERF
KVIDKAYADVSAVQCGYCIPGMVLATEAILSK--TPNPTLEQIREGISGNLCRCTGYNAIVKAIKISAEE
-

>B2TKN6_B2TKN8_2_508765
-RFDAVAKVTGKAKYVDDFFVNDMLVGKVLRSPHAHAIIKDIDTSKAKKLEGVEAVITHEDLPKIKFATA
GHPWSLDPSHRDIDDRLILTNKARFVGDAIAAVIAVDEIVAAKALELIDVDYEVLEPIVDSEDALKENAP
IIHEENNILSSFGSEIGNVEEDLKKADRIFEGNFETSIVQHCHMENHSTYAYVDGEDRIVIVSSTQIPHI
VRRIVGQALGIQWGKIKVIKPYIGGGFGNKQDVVIEPLTAAMSLAVDGRPVRYTLDREECFIDTRTRHSM
KIKFKTAVSKEGKLISLDIKNLINNGAYASHGHSVALSAGGKFRGVYDFNSIKYSPTTVYTNLPAAGAMR
GYGAPQMCYALESHIEDICRELNMDSIEFRTKNFISEGYVEPL-SKVVRAFALPECIEKGKELIKWDEKK
-KEYKNSGDKRKGVGMACFSYFTGTHV-ALEPAGARIVMNQDGSVQLQIGATEIGQGSDTVFGQMVAEIL
GLRIDMVHVISNQDTDITPFDTGSYASRQTFVSGAAVKKCALEVKDKVLAFASSKCGLEASELDIENCKI
VEKRL-GRVICPLEEIAMESYYDRIKCCPITSDTSVNVRVNSIAYGATFAAVEVDIKTGKIEVLEIYNIH
DSGMIMNPMLAEGQVHGGVSMGLGYALSEQMLFDKKTGKPLNNNLLDYKLQTIMDTPTIGSAFVEKYEPA
GGFGQKSIGENTTVSPAPAIRNAVLDATGVAFNKIPMNPQSVFEKFK-----------KKISMTVNDKSY
ELEVDIRESLLDVLRNKHCTGVKCGCHVGECGACTVLIDGVPTDSCIYMAVWANGKSIVTIEGVKKDGKL
SKVQQAFIDEGAVQCGFCTPGLVLTSTALVNS--GKKYTDDEIKREISGHLCRCTGYQKIFNATKKSQK-
-

>G6A1G0_G6A1G1_1_909943
-HESAALHVTGRAAYVDDALPANSVHIVLGLSPVAHGRLNKIDAEDALRAPGVHAVLSAADIPGKNDCSP
VMG----------DDPIFAETDVMYHGQTLFAVVAESRAQARDAAELVVVDITPLPAVLTIDEAI-EQDS
LL------EQPLSLTTGDPVAVFDASPIQIEDELVVGGQEHFYLEGQAAIAWADEAGGMRLFVSTQHPSE
IQHKVAAMLGLSYHDVHVEVRRMGGGFGGKESSNLTACIAALAARKTGRPARLVYDRDEDMRVTGKRHDV
KLVYKAGVDEQGRIQALVMAQYFRCGMSYDLSKAIAIRAMTHAENAYHIPHTQITASLCLTHTPSNTAFR
GFGGPQGMIGVERIMDQIAAKLGRDPVAVRIANYYYAMQRTPYGQLVGLLNEITTQLLSKADYHQRRTEI
N-SYNKAPVLRRGLGFTPVKFGIS-FNRTMNQAGALVHVYSDGSVQLNHGGTEMGQGLHTKITQIVANVF
GLEVNKVRITA-TTTAKVPNTSATAASSGTDLNGMAALRAADAIKGRMAAHLAELYQCEAEDIDFADGLV
L-P--SG-QSLSFSEACYEGRISLSATGFYATPEIHWDDASYFAYGVALTEVVVDTLTGESRIMRADILH
DAGHSLNPALDRGQIEGGFVQGVGWLTTEELVYAAD-GALLTHAPSTYKIPACSDRPYVMNISLEGNRSE
TIHRSKAVGEPPFMSAFLAFGDALRGLSPTNSLNAPATAERLLMTA-------------PISLMINGTVC
PFDLRPDSSWLEVLRRHGLVGSKEGCAEGDCGACTILLDGQPVNSCIFLLPMADKTVIRTVEGVA-DGKL
HPVQQALIDHHGSQCGFCTPGFVMSLYGGWLN--RSGFTAAELDDLLAGNLCRCTGYGPIIRAGQAL---
-

>G5ZXI6_G5ZXI7_1_909943
-RKEDKRFLTGKGRYTDDINRAGQLHAFFVRSDVAHARIKSVDIAAAVAMDGVHAVYTGADVEG--VGSL
INGWAVTNAMSEPPHPVLAKDKVRYVGDHVAMVVAESPEIAMSAAELVSVDYEELAPVVDLNSAAIGAE-
-IHEGNTYFDWELGDEAATDTALKGAHTLVHATLRNNRLVPNAMETRAAVAEYDIADSYVLYSTTQNPHL
LRLVICAVLGIPESKMQIVAPDVGGGFGSKIYLYAEEACCTWAAKKLRRPVKWTADRTQAFLSDAHGRDH
VNKVQMGLDENGKIIGLRVDTLANLGGYLSA-FSVATLHGTLLSGCYDIPAIYTNVKGMATTTAPVDAYR
GAGRPEATYLLERTMDIAARQIGMDPAEFRRMNFI---PKFPYVALQYDIGDYEPPMDKAMEMIEYAARR
AE-AAKRGK-YRGIGMSSYIEACGIAPSVVGYESAVVRVDPTGTISVFTGTHSHGQGHDTTFAQIVAEKL
GVPLESIEIV-HGDTNRIQFGMGTYGSRSLAVGGTAISKAVDKVIEKGKIIAAHMMEASEADLEFKDGKF
TVA--GTDKEKGFGEIALSAY-VPHNFPGLEETAFYDPLNFTYPAGTHICEVEIDPATGVVDLVDWAACD
DFGNLINPMIVEGQVHGGIAQGVGQALLENAHYDE-NGQLLTASYMDYCMPRADNLPSFKVDYTVTACTH
NDLGVKGCGEAGAIASPPAVINAIVDALGVTDMSMPATPEKVWRAIN-------------VQMTVNGQAV
EHDVPDNTLLVSFIRETGLTGTHVGCDTSQCGACVVHVNGQSLKSCTMLAAQAAGAEVTTIEGIANGDEL
HPMQQAFHENHGLQCGYCTPGMVMSAIELVEK--NKGLTEQQIREGLEGNICRCTGYHNIVKSVQEAAK-
-

>I5XRR9_I5XRT6_17_1005532
-RIDGPLKTTGTARYAYEWHSPNAAYGYIVGSAIAKGRLTALDTDAAQKAPGVLPVITASNAGALSKGDK
------------NTARLLGGPTIEHYHQAIALVVAETFEQARAAASLVQAHYRKAYSLADEKQAVSQ--P
P-E-------DPDKNVGDFDGAFSSAAVKIDATYTTPDQSHMAMEPHASMAVWDGN-KLTLWTSNQMIDW
CRTDLAKTLKVPVENVRIISPYIGGGFGGKLFLRSDALLAALAARAVKRPVKVMLPRPSIPNNTTHRPAT
LQHLRIGADQSGKITAISHE--SWSGNLPG---GTPETAVQQSELLYAGANRHTGLRLATLDLPEGNAMR
APGEAPGLMALEIAIDELAEKAGIDPVEFRILNDTQIDPADPTR--RFSRRQLIECLRTGADKFGWKQRN
A----TPGQVRDGHGVAAGF-----RNNLLEKSGARVHLEPNGTVTVETDMTDIGTGSYTILAQTAAEML
GVPLEQVAVHLG-DSSF-PVSAGSGGQWGANTSTSGVYAACVKLREMIAS----AVGFDPEQSQFADGKI
TNGTRS----AILHEAT--------AGGRLTAEESIGKEYQQSTFAGHFVEVGVHSATGEVRVRRMLAVC
AAGRILNPKTARSQVIGAMTMGMGAALMEELAVDDRLGYFVNHDMAGYEVPVHADIPKQEVIFLDDTDPS
SPMKAKGVGELGLCGVSAAIANAVYNATGIRVRDYPITLDKLLDKL-----------IMPLTLKVNGKTE
QLEVDTRTTLLDALRENHLIGTKKGCDHGQCGACTVLVNGRRLNACLTLAVMHQGAEITTIEGLGSPDNL
HPMQAAFIKHDGFQCGYCTSGQICSSVAVLKEPSPPERTADEIRERMSGNICRCGAYANILAAIEDAAG-
-

>I5WSP3_I5WSP1_2_1005532
MRVDAIAKVTGRARYTDDYVMAGMCYAKYVRSPIAHGYAVSINDEQARSLPGVLAIFTWEDVPDIPFATA
GHAWTLDENKRDTADRALLTRHVRHHGDAVAIVVARDELTAEKAAQLVSIEWEELPVITTPEAALAEDAA
PIHNGGNLLKQSTMSTGNVQQTIDAADYQVQGHYQPPVIKHCHMESVTSLAWMEDDSRITIVSSTQIPHI
VRRVVGQALDIPWSCVRVIKPFVGGGFGNKQDVLEEPMAAFLTSKLGGIPVKVSLSREECFLATRTRHAF
TIDGQMGVNRDGTLKGYSLDVLSNTGAYVSHGHSIASAGGNKVAYLYPRCAYAYSSKTCYTNLPSAGAMR
GYGAPQVVFAVESMLDDAATALGIDPVEIRLRNASREGDANP-TGKRIYSAGLPECLEKGRKIFEWEKRR
AECQNQQGNLRRGVGVACFSYTSNTWPV--EIAGARLLMNQDGTINVQSGATEIGQGADTVFSQMVAETV
GVPVSDVRVISTQDTDVTPFDPGAFASRQSYVAAPALRSAALLLKEKIIAHAAVMLHQSAMNLTLIKGHI
VLVERPEEPLMSLKDLAMDAFYPER-GGQLSAESSIKTTTNPPAFGCTFVDLTVDIALCKVTINRILNVH
DSGHILNPLLAEGQVHGGMGMGIGWALFEEMIIDAKSGVVRNPNLLDYKMPTMPDLPQLESAFVEINEPQ
SAYGHKSLGEPPIIPVAAAIRNAVKMATGVAINTLPLTPKRLYEEF------MNHSETITIECTINGMPF
QLHAVPGTPLSELLREQGLLSVKQGCCVGECGACTVLVDGTAIDSCLYLAAWAEGKEIRTLEGEAKGGKL
SHVQQAYAKSGAVQCGFCTPGLIMATTAMLAKPREKPLTITEIRRGLAGNLCRCTGYQMIVNTVLDCEK-
-

>A3SEI9_A3SEJ0_1_52598
-HDAAKLHVTGAARYVDDPTPATTLHIAFGLSTVASGTLNGMDLRDVAAAPGVVAVLTAADLPFDNDVSP
SNH----------DEPLLATDAVHYAGQPVFMVIATTHLAARHAARLGAVDITPTAPILTIEEALAADAR
FE------DGPRIYQKGDATAALTTAPQTLSGTINIGGQEHFYLEGQAALALPQDNGDMVVHSSTQHPTE
IQHKVAEALGTPMHAVRVETRRMGGGFGGKESGNALAVACAVAAARTGRPCKMRYDRDDDMIVTGKRHDF
RIDYTVGFDATGRISALDFTHYTRCGWAMDLSLPVADRAMLHADNAYHLDNIRITSHRLRTNTQSATAFR
GFGGPQGIVGIERVMDHIAQSLGFDPLAVRRANFYDDHQTTPYHQPVCIINALTDRLAQTSDYAARRAAI
A-DWNATPVLKRGIALTPVKFGIS-FTLTHNQAGALVHVYQDGSIHLNHGGTEMGQGLFQKIAQVAASRF
GVDLSVVKITA-TDTGKVPNTSATAASSGTDLNGMAVQAACDTIRDRIADHLAERYQTTADQIRFAQGQV
H-I--GE-EVISFAQAAYENRVSLSSTGYYKTPEIEWDRIKYFAYGAAVTEVVIDTLTGENRILRADILH
DAGASLNPALDIGQIEGGYVQGAGWLTTEELVWDAK-GTLKTHAPSTYKIPAISDRPDVFNVALEPNPAQ
TIYRSKAVGEPPLMSAFMALSDAVSACGDG--LQTPATAEAVLTAI------------MDITFLLNGEVV
SLGVSPTMTLLDWLRETHLTGTKEGCNEGDCGACSVMIGHRALNGCILFLPQINGKSVTTVEGLSADGSL
HPVQQTMVDYHGSQCGFCTPGFAVTMATDHL---NGA-TDHD--TQLAGNLCRCTGYAPIIRAAKAAE--
-

>A3SEG2_A3SEG4_2_52598
-RPDGPLKVSGRATYAHEDQPTGMMTGVLVRAPVAGGQVTGLNAEAIRKLDGVRGVFHGKTFLRNPAQGT
--------------APVQPDGKISYVGQPVGLVVADTFEQARHAAHMVELEITPDDAVTDLETAEI--ET
PK----------EKSQGDLDAALSQAAYTVDETYRTGGHSSSAMEPHAAIAQWDGD-KLTLRGSYQMLKY
NVNELADALGIDPENVHLLAPFVGGGFGSKLGISHEAVAAALAARELGAPVAVVLTRQQVLEATMRRSET
VQHIKLAADADGRMTGIGHDSTVSQLMDESFAEPVAQAT----PFLYRGENREIGMHIKRINRMCAGSVR
APGEAVGITALEIAMDELAVASGIDPVELRKRNIPD---VDPSDGRAFSSHKLAEALDDGAKTFGWDSRE
VG--KTDGEWLIGYGMA-----SATRVNMLGESHARVTLNQDGSLLVETDMTDIGTGTYAILTQIAGEML
GVPSDRVTVRLG-DSS-LPKAAGSGGSWGAASSGGSVFVACEALRKKIAEAM----GVEERDLTLQDGVA
TANN----RRADLPEFTKD--------GPLTVKGVIKKGRRQATFGAFFAEVGVNSVTGETRVRRMHGSF
AAGRILNAKTARSQCLGGMTFGIGMALTEELMFDKRDGHLVNNDLAEYHVPVNLDVPQLTVNFVQERDPW
NPMQAKGIGELGICGAGASIINAIYDACGVRVRDLPATMDKIL---------------MKTTLTVNGEDH
SLDADTRTSLLDALRNHNLTGTKKGCDHGQCGACTVMVNGRRINSCLTLACMHDGDEITTIEGLGDERNL
SDMQQNFVKHDGFQCGYCTPGQICSATAMLEEPSSPELTDDEISERMSGNICRCAAYPNIVDAIRETAKG
-

>A3SD34_A3SD33_1_52598
-RREDIRFLTGEGNYTDDINLHGQAHVFFLRSDIAHGVLNSVDTSAAEGMPGVVKIFTGADFAE--VGSI
PCGWQVTDPMQEPRHPVLAEGKVRHVGEPIAAVVAETLSQARDAAEAIVVDITDLPAVIDMKQAVQEGAP
KVHDDNLCYDWGFENKAAVDKAFDDAAHVTTLELVNNRLVANPMEPRVAVGDYAGTGDHTLYTTSQNPHV
IRLLMGAVLGIPEHKLRVVAPDVGGGFGTKIFHYQEEAFCTFAAKACNRPVKWTSSRSEAFMSDAHGRDH
VTKIQMALDADNNFTALRTDTYANMGAYLST-FAPSVLHGTLMAGNYKTPLIYVNVKAVFTNTVPVDAYR
GAGRPEATYQLERLVDKCAHELGVDPIALRRQNFI---TEFPYVAVEYDTGDYVATMDKLEEIADFAARR
KE-SEAKGK-LRGFGVNCYIEACGIAPSLVGYESATVRVNATGGLVVMTGSHSHGQGHETAFPQVIAEMI
GIPEEMVEIV-HGDTANTPMGMGTYGSRSLAVGGSAMVRATEKIIAKATKIASHLLEASEGDIELKDGAF
TVA--GTDKSVAWGDVTLAAY-VPHNYPGLEETAFYDPSNFTYPSGAYACEVELDPETGHVTIDRFAAAD
DFGNIVNPMIVSGQVHGGIAQGIGQALMENCAYDS-DGQLLSASYMDYAMPRASDLPFYTVDHSQTPCTH
NPLGVKGCGEAGAIGSPPAVVNAVLDAMGKGHIDMPVTPARVWAAMN-------------VKMTVNGKPA
SGAVEGRTLLASFLRENSLTGTHIGCDTSQCGACVVHVNGEAVKACTMLAVEADGAEVKTIESMANDGSL
TVIQQAFQDHHGLQCGFCTPGMIMSASALLKD--NPKPTEAEVRHYLDGNICRCTGYHNIVKAIMAASD-
-

>G2FV39_G2FV40_1_913865
-KIDGMAIATGKPVYTQDLATPNALVVKILRSPHAFAKINSIDISRAEKMEGVECIITFKDVPAGRFTLA
GQSYPEPSPY----DRLILDEMVRYVGDEVAIVAAVDEKTAFQALKRIKVDYEVLEPVLDFEQAVGHSTF
DIGLQKNVASSFTEEVGDVEEEFKRCDVVVEGVYYPQAQSHAMMETYRAYTYLDHTGRLVVVSSTQIPFH
IRRQLARALQIPASKIRVMKPRIGGGFGGKQTGSVEVFTAIVTLKT-GKPAIITYDRKETFSCTTSRHAM
RLKVKLGADREGLIRAIDMEVLSDTGAYGEHAATVLSCVGHYTLPLYKTRAVRITGNAVYTNKMPAGAFR
GYGATQGTFALESTVNSLAEQLGLDPTEVRLKNISKEGETFLTGGVLLGSTSLDRCIRKGKELIGWQDKF
-PSREIGQNKVRAVGMAVTMQGSGI--ANIGTASIEIRLNDDGNVTLLTGATDMGTGCDTILSQMAAEIL
EIPMENIIVSA-GDTDTSPFDPGSYASSTTYVAGTATIKAATELKKKILEQGAKFLGVSPEDAEMNGLAV
RSVS--GEQEIGLAKLAELTILG---AGQLVGYATHGSEVSPPPYVAGFAEVEVDQETGKVELIDYVAVV
DCGTVINPNLARMQAEGGIAQGIGMALYEEVRYDEL-GKMATNSFMQYKIPCRKDIGKVRIAFEESFEPT
GPFGAKSIGEVVANTPSPAIVHAVYNAVGVKINHLPITSEKVFLGMQ-----------MQIKVTINDKLV
TWDVEKDEFLADTLRSHGFLSVKKACETSCCGLCTVWVDDKSVLSCSILSLRVHGKKITTIEGVPK--EA
EEFARILTAEGAEQCGFCSPGFIMNVLAMKNE--LVNPSENEIIHYLTGNLCRCTGYMGQLRAVKTYL--
-

>G2FLJ3_G2FLJ1_2_913865
RRVDAVAKVTGKAKYTDDFYERDMLVGKILHSPYAHAIIKSIDVSKAKALPGVEAVLTYKDLPRIKFGTA
GHPY--SLDPSHVEDRHILAKKARFVGDAIAAVVATDELIAAKALKLIEVEYEVLEALTSTEAALKEGAP
LIHRASNVLASGGFAIGDIEEAFKESDHIFEGEYETSIVQHCHMENQTSYAYQDMDGRIVIVTSTQIPQI
VRRVVAQALGIPWGRVRVIKPYVGGGFGNKQDVAIEPLNAAMTLAVGGRPVKIELSREESMTDTRTRHAF
KFKIKTGINQDGKLIGVHITAISNTGAYASHGHSIAGSAGGKFRYLYPTKALKYDPITVYTNLPVAGAMR
GYGCPQIFYAFESHLEDIAKRLNIDPIEIRRKNFVEVG-YVDPVKNKVTSCSIRECIDKGKALIKWDEKK
ALYKEQSGHKLRGLGMACFSYASGTYPVALELAGARIVLNQDGSVQLQIGATDTGQGSDTVFGQMVAEVL
GLPMDMVHVLSTQDTDISPFDTGCYASRQTYVSGMAVEKAALEVKEKILGFAASMTDIPVNRIDLVDQKI
VFKSGES--VLTLEQVAMQSYYDLLRAKPITSDISNNARINAIPFGVTFAEVEVDIKTGKIEVLEIYNVH
DSGTIVNPKMAEGQVQGGVSMGIGYALSEQLLFDEVTGKALNNNLLDYKLPTIMDTPDIGVAFVENHEPT
GPFGVKSLGEPPTITPAPAIRNAVLDATGVSFNRLPMNPQRVFEGFKEA---------KRIAFSVNGKAF
NFEVDIRESLLEMLRNRGYTGTKKGCGVGECGACSVLIDGVPFDSCIYLAVWADGKEITTIEGVSKSGEL
SEVQKAFVDEGAVQCGFCTPGLVLTTTALAGS--GKEYTQDELKRELSGHLCRCTGYQSILKAAEKSEGH
-

>G2FYP8_G2FYP7_1_913865
-IHDAPQKVRGELVYVSDLNLPKMVYAKLLLSPIAHGIIKNIDTSKAETLPGVIRVFTHLNTPNKTYSRY
RIIPDQDFCLE---DERLFTEKVRFVGDRVAAVVATSLETAKDAISLIQVDYEVLPVLSTPEAALLDEK-
-TKIHGNLIYQYDYQLGE-QVLVSNDSVEVETTTRTQKVHHATIETHVCVADYNSAGKLTIWAGCQGAFG
VRTIVADLLELSYNKVRVIKMPMGGSFGGKQEAIIEPITAFLAKEV-RRPVKLIFDRKECIMATMTRPAT
STTIKTSVTKDGILEDCIVDTVLDAGAYATSSVDNAYAMSKKICRLYRIPYYQHQGKIVYTNTPVAGGAR
GWGAPEIMTALEIHMNAVAKRLVMDLVEFRRKNLVHPYDRDKASSFSLGNARVIECLEKGAARFGWNERY
-YRMPDKGRYRRGVGLACAAHKNGM--YGGEHSTMTLKMNEDGSFILNTGLHDLGCGTITSIKLITAEVL
DIDPSNITVLE-ADTENGPYDFGSYGSRVTYICGACAYEVAKRVKEKILECASLIFRKPKQYLEVANGTV
GISGH-QQQTISYREIATTAKTK---DNDIVITHTYHGTSNPGVYAVHFAEVEVDTLTGRVRVSDYLAVH
DIGKAINPGMVEGQIQGGVQMGIGYALYEEIKIGND-GRILNSSLANYHVINAPDMPTVKTLLIEQGGDE
GPYGAKSVGEIAFVPVAAAVINAVNNALGTSLSDMPLTPEKILAA-------------MQIEFKVNGEEY
QMDICPTMRLVDLLRGKGLTGTKEGCGEGECGSCTVIMNGKAVNSCLVLAPQIHGQEILTIEALEKNGQM
DRLQESFINNGAIQCGYCTPGMLMSAKALLMA--NSNPSEEEIKIAISGNLCRCTGYNKIVHAIKEAAEE
-

>C8XDC9_C8XDD0_1_479431
-RVEDRRLVTGNGRYTDDIGVTGTLEAAFVRSPHAHARIRDIDVSGALDVDGVVAIYTYEDLAAEPLPI-
--LIPHALHA--GRTYVLANGVVHHVGAAVAMVVAQNRYLAEDAVARIAVDYEILPAVVGLDAARAAEH-
AVHEPDNVAAHLTQQVGDVDTAMAAAPHRLDFDLDISRSCSMPLEGKAVHA--RWDGSLRVYSATQTATS
VRAAIAAKLGLPLPKVEVIAPDVGGGFGVKMHPPEEILVPMAAIRL-QCPVKWTEDRREHFISSAHERGQ
QQHISVGFDDQGRILALDVTFWHDNGAYT-PYGICPIVTSTQLLGPYKPGAYRVDFHSMYTTTVIVTPYR
GAGRPQGAFAMERTMDRIAQSLGLDRTAVRAANFIQP-DEFPFDGDSGYPAQLEMIKRLVD-WDGFADRQ
AAAQ-AQGH-LLGIGIGCYVEGTG------PYEGAHVQVLTDGSVEVAIGLTSQGQGHQTVFAQIVADEL
GVPFEQVRVTTG-DTRRFGYAVGTFASRAAVMSGSAVALAARSVRAKALRVAADALEASEDDLEIVDGVV
-AVRGNPTACIGLGQVAVLSNPVAEGEAPLESRDYFSPP---FASGMHAAIVEIDPETSEISIEKYCVVH
DCGTLINPMIVRGQVHGGVAQGIAGALYETLDYDE-HGQLRNASFMDFLMPYVTELPRLELDHQQTPSPL
NPLGIKGAGEAGVIPVSAVLAAAVEDATGIRIESMPLSPSRLFRQDR-------------ITLTVNGVRR
SQPAVARRTLCDYLRHDGLTGTHVGCEHGVCGACTVLLDGEPVRSCLIFAVSVHGHQVTTVEGLAGE-QL
SPEQQAFGECHALQCGFCTPGFLTTITAGLAE--NPDPTRDQAVAMIAGNLCRCTGYHAIVDAVLRAAE-
-

>C8XD63_C8XD61_2_479431
PRKEDARFLRGQGHYVDDVRMPGMLESAILRSPYAHARIRSIDTTAAAALPGVHAVITGQTLGNLAM---
----PTSAD-----VQVLATDKVRFQHQEVAYVVADTEYIARDALELIEVDYEPLPAVVDAKRALDPDAP
VIRDTDNHIFDWEA--GETARVFDAAEVVVTQEMLYPRVHPAPMETCGTVAHMDPTGKLTVYSTNQAPHA
HRTIYALVAGIPEHKIRIISPDIGGGFGNKVGIYPGYVLAVVGSIVTGRPVKWMEDRSENLMATSFARDY
HMTGSIASTRDGKITGLKVDVLADHGAFN---GTAQPTPI-FTG-SYDLQAAHCKVSGVYTNKAPGGAYA
CSFRTEAVYLVERMVDLLARELDMDPAQLRLKNLEQFPYTSK-TGWEYDSGEYPRALKLAMQIAGYDERK
EQEKRARGE-LMGIGISFFTEGVGAGPKKHMADGCELRVHPTGTAQLRLSVQSQGQGHETTYAQIVAQEL
GLPPEDVEVIH-GDTDNTPFGLGTYGSRSTPVSGAAAAIVAQRIRTKARIVAAAALEVSADDLEWQGGRW
QVKGDPEQG-KTIAEIMLHGTELP-EGVELDASVVYDP--PNLPFGAYICVTDVDPGTGQVKVRRFIAVD
DCGPRINPMIVEGQVHGGLADGIGMALMQLIAFDAD-GNCVGGSFMDYLLPTALECPSYELGETVTPSPH
HPLGLKGVGESATVGSPPAVVNSVLDAIGVRHADMPLTPANVWMAMQ-----------MQVRITVNGVEH
VNEIESRQLLVHYLRTTGLTGTHWGCDTSQCGTCVAWLDEEPVKTCTVLAAMADGHRVRTVEGLA-GATL
DPVQVGFMAEHGLQCGFCTPGMMMTARHLLDH--DPDPDEATIREAISGQICRCTGYENIVRAVRHAAGH
-

>C8XIH1_C8XIH2_1_479431
-RKEDARLLTGNTNWTDNIQLPGALHMVFVRSPHAHAKITRVDLSGALAMPGVVAAYSAADLENPKVIC-
--VWPVDIVM--PEFPALAIDEVRHGGDCVAVVLATERYLAADAAEAVEVDYEPLPAVIDMEAALADGAP
LVHAGTNKCYSMSYPC-DYAKAAAEADVVVKRRFVNQRLIPSAMEPRAVV----AANDITVWSATQIPHV
LRLLLALTTGIPENKLRVIAPDVGGGFGAKLQMREEQLCTVIANKL-GRPVKWTETRTENMVATHHGRDQ
IQYLELAAKADGTLLGMKVDLIANMGAYLQIITPIPLLGQFMFNSIYKMDAYEFGCTGVFTTTTPTDAYR
GAGRPEATFGIERMMDELAAELGRDPMDLRRQNWITH-EEFPFDGDSGYEAATDRAMELFD-YDGLRAEQ
QRRR-ESGDVQLGLGISTFTEMCGLAPSAAGWEHCTIRVLPTGTVELVTGTSPHGQGHATAWSQIAADAL
GVAVDDITVIFS-DTGMAPYGMDTYGSRSLAVGGRAILAAADSVVAKARLIAAHMLEVSADDLEFVDGSF
-KVKGD-PEQATIQAAAWEAFTLPDGIEPLFGASTIDPE---FPHGTHLCAMEVDTETGKATIRKYVAVD
DVGVQVNPMIVEGQIHGGLAQGIAQAMWEGAAYDE-DGNLVTASLADYLLPTAVDVPEYVTDRTVTPSTT
HPLGTKGVGEAGTIASTPAVVNAVIDALGVADVTMPCTPQTVWRALQ------------RINVNVDGIGR
SDEVEPRLLLVHYLREKGLVGTPIGCDTSNCGACTVLLDGRSVKSCSVLAVQADGATITTIQGL--NGSW
HPVQTAFKECHGLQCGYCTPGMVLSAVDLLAA--NPDPSDSEIREGLEGNICRCTGYQNIVKSVRHAADL
-

>C8XK05_C8XK06_1_479431
-HEAASLHVTGKALYTDDLHRPNLLHAWPLQAPHAHARVTTFDVTPAYDVPGVVRVLTAQDVPGVND---
----A-GIK---HDEPLFP-TEIMFYGHAVCYVLGETEDAARLGAEAIVVEYEPLPSLMTIPEAIA-AE-
SFQ-GATV------SRGDADAGLAASTHRFSGEFSFGGQEHFYLETNAALALV--DGQVFVQSSTQHPSE
TQEIVAHVLGRPSHEITVQCLRLGGGFGGKEMQHFAAVAALGATIT-GRPVLLRLNRTQDITMTGKRHPF
HASWEIGFDADLRIRALKATLTSDGGWSLDLSEPVLARALCHIDNAYWIPDIEAHGRIAKTNKTSQTAFR
GFGGPQGMIVIEDILGRCAPQLGIAPEELRRRNFYSPGQPTPY-GQPVHAERLAAIWTLSD-KASVAQRQ
EQA-NGH-HSKRALAITPVKFGISFNLTAFQ-AGALVHVYKDGSVLINHGGVEMGQGLHTKMIQVAATAL
GVPLSYVRLAPT-RTDKVPNTSATAASSGADINGGAVKNACDQIRERLATVAAGQLGIHPDDVRFVDGVV
TGIG--FDKQIEWAKLTHDAYF--QRVQ-LWAAGFYRTAFKYFAYGAACAEVEVDGFTGAYRLLRADIVH
DVGDSLSPLIDVGQIEGGFVQGTGWLTLEELRWDTSRGRLNTQAASTYKIPSFSEMPEEHVHLFERATES
GVYGSKAVGEPPLM-EAFAVREALRAAFG-PDLGSPATPEAVYWAID------------P-HVVVNGRAR
PLGVGGHTTLLEWLRSTGYTGCKEGCAEGECGACAVLVARTAINACLVPAAGFDAQEVVTSEGL-DPERL
HPVQEQMAVRGGSQCGYCTPGFICSMAAEYYR--ADRPNGFDL-HALSGNLCRCTGYRPIRDAAYAL---
-

>Q12G05_Q12G04_1_296591
-RKEDYRFLTGGGQYTDDITLANQSYAVFVRSPHAHARINSISTAQAKAAPGVLGVFVGEDVAK--INGL
PCGWLITSPMKEPPHPILAQGKVRYVGDHVAMVVAETLEQAKNAAELVEVDYDVLSAVVKVTDAAK--AT
ALHDANHCYKWAIGDKAQVDAAFAGAAHVTKLDLTNNRLVPNAMEPRAVIGSYSATDEYTLYVANQNPHV
ERLLLTAVMGLPEHKVRVIAPDVGGGFGSKIYLYAEDVCLTWASKKLNRNIKWTADRSEAFVSDAHGRDH
SSHAEMALDKDGKFLALRVHTDANMGAYLST-FAPAILYATLLAGQYTTPQIYVEVDAWFTNTAPVDAYR
GAGRPEATYLLERLVTRAGWELGLAQDEIRRRNMV---TQFPYVALQYDVGDFRALLERANELADVARRK
TA-TEAKGK-LRGMGYSSYIEACGLAPSIAGFECGEVRVHPTGSVTVFTGSHSHGQGHETTFSQVVAARL
GISVEQVDVV-HGDTGRVPFGMGTYGSRSLAVGGTAIMKALDKIEAKAKKIAAHLMEASDADVEFANGEF
TIK--GTDKKVTFGQVALTAY-VPHNYPGLNETAFYDPTNFTFPAGTYICEVEVDPATGEVRVDRFTAVD
DFGNIINPMIVEGQVHGGLVQGIGQALMENCVYDE-SGQLLTGSLMDYAMPRADDMPNFTLATLCTPCSH
NPLGAKGCGEAGAIGSPPAVINAVLDALGVTDFDMPASPGRVWEAIQ------------QVQLTVNGKSS
SIEAPPNTLLVQVLREHKLTGTHVGCDTAQCGACTVIMNGRAVKSCNILAAQAAGAEITTIEGLAADGTM
HPMQAAFKECHGLQCGFCTTGMVMNAVDLCTH--HPQATEAEIRELLEGNICRCTGYQNIVKAVQQGAVA
-

>Q12DG4_Q12DG3_1_296591
-HESARAQVAGAAMYVDDPEVKGTLFAAPILSTVAHGKLLGVDASAALAMPGVRGVVLAGDIPGNPLLPT
FGQ----------DEPVLATTKVEHIGQVIGVVAADTVMQARRAARKVQLTIEALPPVLKVRDAL-AAQS
FV------LPPVVVKRGNAEAALAAAPHTLSGSFEVGGQEHFYLEGQVAYALPQEQNQWLIYSSTQHPGE
AQHWVSHALGIDSHAVRVECRRMGGGFGGKETSGHMAVWAALAAHKLGRPVKLRMDRDDDFLVTGKRHPF
AYDYTVGFDDSGRLCGLKLMMAVNCGFSADLSGPVADRAIFHADNAYFLEDVTITSCRCKTNMQSNTAFR
GFGGPQGMIAIETILGDIARTLGLDPLDVRKRNLYDRRDTTHYGMQVNILQPLLSRLEQTAHYRQRREAM
A-AWNAQPVIKRGIAITPVKFGIS-FTATLNQAGALVHVYTDGSVQVNHGGTEMGQGLNTKVAQIVADEL
GVAFEQVLATA-SDTSKIPNASATAASAGTDLNARAAQYAARQVRDNLAQLVAGLD-CDVGAVRFAGGEV
T-T--PA-RTRAFTEVAHANRIQLWSDGFYRTPKIHYDKTTYFAYGAACTEVAIDTLTGESRVLKVDILH
DVGTSINPAIDIGQIEGGFVQGMGWLTTEQLVWSDK-GQLSTHAPSTYKIPTTGDIPEHFNIALEPNRED
NVFGSKAVGEPPLMSVYEALRDAIASVR----LQAPATPEHVLAAL-------------PIRFIRRGEVV
TLNVPPSRTLLEVLREDACTGTKEGCGEGDCGACTVVLGKRAINSCIRLAHSIDGLALWTVEDIAPTGTL
HPAQEAMVQFHGSQCGFCTPGFVMSLFGMYHN--HVRPTRALAQEELSGNLCRCTGYRPILDAAQAMD--
-

>A6FN06_A6FN07_1_351016
LRPDGIDKVTGRARFGADMSAPGMLVGLVLRSPHPHARIRSIDTSAAEALTGVHAVVTRADFGP----PS
APVADVLD---NAGEKAL------YDGHAVAAVAAISGKVARQALKLIKVDYQPLPHVTDVDAAMVAGAP
ALHEGPNVMARHEFGHGDIDAGLSQADRVLERTYRTEATHQGYIEPHACLATMNADGQADLWCCTQGHYM
VRNTCAAILGIEQGQLRVTASEIGGGFGGKTTVFLEP-VALKLSQKSGRPVKMVMSRSEVLRATGPTASS
SIDVRIGMTRDGRITAGFAELRYQGGAYPGSPVDMG---SMSAFAPYDLENVRTVGFDVVTNRPKQAAYR
APGAPMAAFAVESAIDELARSFSLDPLEVRLKNAAREGTRAS-YGPTYPAIGLEATLRTAKDHPHWSAPL
GP--------NQGRGVA-----CGFWN--GD-TCVSLNITPDGTVTLSEGNPDIG-GSRASMSMMAAEEL
GIPYDRVRTV-IADTGSLGQNEVTDGSRVTFAVGLATIEAARAAKREMCKRAAQVWGIDEDAVIWEDGAA
RPNAGQHPP-MSLAEIAAIAS--NT-GGPIAGHFEVNAEGAGVSFATHMVDTEVDPDTGAVKILRYTVFQ
DAGKAVHPSYVEGQFQGGAVQGIGWALNEAYIYGED-GILQNPGFLDYRIPVASDLPMIDTVILEIPNPG
HPYGVRGVGETSIVPPLAAVANSVSDAAGVRMTSLPMSPPKLLAAI------------MKVTTTINGDPV
DYLCDAEETLLDVLRDHGLTGSKEGCGTGDCGACSVTVDGRLVCSCLMLGAEAAGREIGTIEGMAKGDQL
HPLQQKFIEHAALQCGICTPGILVAAKSLLDH--NPDPSEEETRYWLAGNLCRCTGYDKIIRAVLDAAK-
-

>A6FNR8_A6FNR9_1_351016
-RREDARFLTGTGNYTDDINLRGQAYVHFLRSDVAHGRINNIDTSAAEAMPGVVRIFTGKDFET--AGSI
PCGWQVTDPMKEPRHPVLAEGKVRHVGDPICAIVAETREQARDAAEAIDLDIEELPAVIDMKAALAEGST
KVHDDNLCFDWGFENKDAVDEAIRNAAHVTTVELINNRLVPNAMEPRVAVGDFNGTGEHTLYTTSQNPHV
IRLLMGAVLGIPEHKLRVVAPDVGGGFGSKIYHYAEEAFCTYAAKELNRPVKWTCTRSEAFLSDAQARDH
LTKIELALDADNNFTAVRTMTYANMGAYLST-FAPSILHGTLMAGNYKTPLVYVNVKAVFTNTVPVDAYR
GAGRPEATYQLERVIDKAARELGVDPIALRRQNFI---TEFPYVAVEYDSGDFHRLMDKLESRADFAARR
AE-SEKNGK-LRGLGINCFIEACGIAPSLVGYESATVRVNATGGITVMTGSHSHGQGHETVFPQVVADML
GIDASLVEIE-HGDTANTPMGMGTYGSRSIAVGGSAMVRATEKIIAKAKKIASHMLEASEADIELKDGQF
TVA--GTDKSLAWGDVTLAAY-VPHNYPGLEETAFYDPNNFTYPAGAYACEVEVDPDTGKVTIARFTTAD
DFGNVINPMIVDGQVHGGLTQGIGQALLENCTYDE-NGQLLSASYMDYAMPRADDVPFFSIDHSGTPCTH
NPLGVKGCGEAGAIGSTPTVVNAVVDALGIDHVDMPVSPSRVWQAIQ------------QVSMTVNGKPA
TGQIEGRTLLVDFIRETNLTGTHVGCDTSQCGACVVHVNGKAVKSCTMFAAEAEGAEVLTIEGVAPDGTL
DTVQQAFHEHHGLQCGFCTPGMVMSAKALLAE--NPTPTEAEIRDYLEGNICRCTGYHNIVKAIMAASGQ
-

>A6E9A8_A6E9B0_2_391596
GRVEGVFKVTGTGKYSAEYHLDGMTYAVIVGSTVPAGRIESIQLDQAKQVEGVLDILTHQNRPQIP----
---AFAGYS-----LPVLHTDQIYFKGQPIALVVATTLEDAMYAASLVTATYRKTTANVDFDGSHKG---
-VDAEPK-----E-R-GTMA-AWASAPHVAEAEYTIRHEVHNPMEMHATIATWHAPGKLKLYDKTQGVNS
VQQTVSRLWEMPKENVEVISEFMGGGFGSGLKVWPNVPLAIMASSQLKRPVKLVLTRPQMFTLVGYRPQS
WQKVRIGADKSGKFTGIWHQAKHATAIY---DNFNEGIVR-ISRMLYDVKNIKTEFATVPLNLSAPTWMR
GPGDCTGAFALESAVDELSYVLKMDPVQLRLQNLARIDPDT---GKPWSTNYMGECVTKGAEMIGWGDRK
ALGTVKDGDWQIGYGMAVGMWFAGRQK-----ASAAIRLDKDGVITVETAMTDIGTGTGTAMQNIAHEYL
GIPKEKIKVKL-GQSTLPP-APSQGGSTGLSSLSGAVTAACEAFKS------MDASTAGEQS--------
----SP----ANYSLIMQK------NKLTVLAEASSGGEQKKYSGAAHFCKVKVHSKTGKVKVEKMASVV
DAGHIVNQQAAANQVSGAAVGGIGMALSEEQLTDNRYGCLVGNDLAGYHFAVNADAPIIDVDFIHKTDVN
NPTGSKGVGEVGIIGTAAAIANAIYNATGKRLRDLPITPDKVL---------------LPLSVSINKKLY
KLQQDTRTTLLDLLREEQLTGSKKGCDHGQCGACTVHVDGERVLSCLTLAAMVQGKEVTTIEGLANGDEL
HPMQKAFVECDGFQCGYCTPGQIMSAVACVKE--GHTGSVEEIKEFMSGNLCRCGAYNGIVKSIQQVAQ-
-

>A6E7Q3_A6E7Q1_2_391596
SRLEGYEKVTGAARYSGEFNVKDLLYGYVINSTITKGKIISIDTSKAEAIPGVITVFHHGNRPSLA----
---WFSGTP-----FRPLQNGEVKYNGQPIALLVADSFETARYAATLVKVVYTTEEFQTDLIGNMAK---
-ARAPKP-PPPKP-F-GDFEKAFEAAPFKATGKFIHGTEHHNPMELFTTTTVYNGKGKLTIYDKTQGTVN
CQLYVANVFGLHFKDVRVISPYVGGAFGSGLRPQHQLFFSVMAALELKRNVRVTLDRHQMFT-FGHRPPT
VQFTRFGATVDGKVTALNHEAIAETSRF---EDYTEVVVN-WAHMLYPAQNTLFKYNLVPLDVFSPLDMR
APGGSTGLHAIESTMDELAYQLKIDPLELRLINYAERDEST---DRPYSSKELRKCYLQGAEQFGWNKRS
PERSMRNGHKLVGYGMATGIWEAMQLP-----ARAAASITTEGKLKVNSAVTDIGTGTLTVMSQIAADEM
GLPLEDVSFTY-GDSKMAF-APIQGGSFTISSVGSAVKAACNALKKKILKKADNFKSHKIDEVVFADRKM
ISIANPSVF-ISYSDIIAA------NDHKIKSVNFAMKKLKKYAHSASFVEVEVDEELGTINVTRAVTAV
AAGKIINPKTAKSQILGGMVWSISKALREETISDHRFGKYMNMNIAEYHIPVHADIHDLDVIFVEEQDDI
NELGTKGVGEIGLAAMPSAIANAIYHATGKRINQFPIHFDQLL-----------------LSMTINGVPK
SRTVKPWVSLLDYLREYDLTGTKKGCDHGQCGACTVICDGKRILSCLTLAVMKEGSEITTIEGIAKDGEL
HPLQQAFIDHDAFQCGYCTPGQICSAIGMIAE--GKAKTRSEVKELMSGNLCRCGANTNIIDAIMDVQK-
-

>H0BBN7_H0BBN6_1_1055352
-AADARAKTEGTFPYAADLA-EGLLWAAVLRSPHPHARILSIDTSGAEETPGVRAVVTHEDVPGDSN---
---Y--GRHV--VDRPVFASDLVRHHGEPIAAVAADHPDTARLAAAAIAVRYEVLEPVTDPEKAFAA--E
PLHPDGNLIRHIPLRYGDAEAT---GEVVVEGLYRIGRQDPAPIGAEAGLAVPRPDGGVEIYTASTDPHT
DRDLIAACFGLEPDRVKVVVTGVPGATGDREDPGFQIPLGLLALRT-GCPVKLAASREESFLGHTHRHPT
LLRYRHHADAEGRLVKVEAQILLDAGAYADASSESLAAAVAFACGPYVVPHAFIEGWAVRTNNPPSGHVR
GEGAMQVCAAYEGQMDKLAAKLGIDPAELRLRNTLSTGDILPT-GQTVCPAPVAELLQAVR-DYPLPDAP
EDDWGGEPGVRRGVGYGLGMVHMLGAE-GTEVSTATVRVHDG--VTVICAAVETGQGFTTLARQIVQETL
GI--EEVHVAAV-DTDQPPAG-PATHGRHTWVSGGAVERAAKMVRTQLLQPLAHKFGMSTELLQIADGKI
TSYDGV----L-STTVTEE---L-DGKE-LWATAQCRPHFVGLAFCAVRAVVDVDIELGSVRVVEMAVAQ
DVGRVLNPAQLAIRIEAGITQGIGAALTENLRT-A-RGLIRHPDLTGYALPTSLDAPDIRIKLVEERDVV
APFGAKPASAVPVVTAPAAVASAVRSATGRPVNRLPIRPQAAVAA-------------ASYLLHVNGVDR
PVSAWIGESLLYVLRERGLAGAKDGCSQGECGACNVQVDGRLVASCLVPAATAAGSEVRTVEGLAVDGEP
SDVQRALSACGAVQCGFCIPGMAMTVHDLLEG--NHAPSELETRQALCGNLCRCSGYRGVLDAVADVV--
-

>H0B5P7_H0B5P9_2_1055352
VRREARDKVTGTARYAADRAPAGCLYAWTVPATVAAGRVTAVRAVDALAVPGVHSVLTHDNAPELH----
---EPDDPI-----LAVLQDDRVPHHGWPIALVIAESLEAARTGAGELHVEYERDAHDVTLTDDHPG---
-LYTPEGHPAVRV-R-GDVERALAGASVQIDATYRMAALHNHPMEPHAATAVWEDG-HLTVHDSSQGATK
VRDSLARAFGLDPDRITVVSEHVGGGFGSKGTTRPQGVLAAMAARHTGRPVKLVLPRAQLAEVVGHRAPT
IQRVRLGADLDGVLTAVSHEIVTQTSTV---KEFVEQAAV-PARVMYASPHSRTAHRVTALDVPSPSWMR
APGEASGMYALESAMDEMASALGLDPVELRLRNEPETEPDS---GRPFSSRGLAACLRDGAARFGWHDRD
PRAARQEGRWLMGTGVASATYPVLVSR-----STASAHAARDGALRIAVNATDIGTGARTVLAQIAAHAL
GVDPEAVRVDI-GSTDLPV-APLAGGSSGTASWGWAVHKAATGLAALLAEHPGP-----------AEGIT
-----------------------------TTADTEEEGEESPYAFGAHFAETAVDAVTGEVRVRRLLGVY
AAGRILNARTARSQFTGGMVMGIGMALTEDCGIDPDFGDFTAKDLASYHVPVCADTADIQAHWIEEDDRH
NPMGSKGIGEIGIVGTAAAIGNAVRHATGARLRELPLTPDTLLPYLL-----------STVTLHVNGDPT
TLTVDHRTTVLETLRESGLTGAKKGCDHGQCGACTVLVDGRRVNSCLLLAVAQDGATITTVEGLADGESL
HPVQRAFVERDALQCGFCTPGQICSAVGMLREAAGPALDADEIRERMSGNLCRCGAYPRIVEAIEDVIE-
-

>H0B938_H0B937_1_1055352
-RPDGTLKVTGEFAYSSDMH-EDMLWGQTLRSTVAHAEIVSIDTSEALATSGVYAVMTYDDLPAEKN---
---Y--GLEI--QDTPVLAHGKVRHHGEPVAIVAADHPETARRAAAKIKIEYRELPVITDEASATAPGRD
DHHIHPNIVHRQPIIRGDADEAAKRADVIVTGDYTFGMQDQAFLGPESGLAVPSEDGGVELYVATQWLHS
DLGQIAPVLGLPEEKVRMTLSGVGGAFGGREDISMQIHACLLALRT-GKPVKIVYNRFESFFGHVHRHPA
KLHYEHGATKDGKLTHMKCRIVLDGGAYASASPAVVGNASSLSVGPYVVEDVDIEAIALYTNNPPCGAMR
GFGAVQACFAYEAQMDKLAAKLDMDPVEFRQLNAMEQGTLLPT-GQPCSPAPVAELLRLVK-SRPLPGTS
VDVRGTHGEVVRGVGYAVGLKNVGFSE-GFDYSTARVRMENGEPVTVHTAMAEVGQGGVTVHAQIARTEL
GV--NQVTIHPA-DTRVGSAG-STSASRQTYVTGGAVKNSCEAVREKVLELGRTKFGWATAELLLEGGKV
VTDGGE----V-LADLADV---L-E-DEAIDIELEWRHRHVQYSFAAHRAVVEVDTELGLVKVIELACAQ
DVGKALNPLSVLGQIQGGTLQGMGVAVMEEIIVDK-TAKVRNPSFTDYLLPTILDTPTIPVDVLELADEN
APYGLRGIGEAPTLSSTPAVLAAIRNATGLELNRTPVRPEHLTGA-------------MRVNFTVNGRQQ
EADVWEGESLLYVLRERGLPGSKNACEQGECGSCTVRLDGVPVCACLVAAGQVEGREVVTVEGLADTAPL
SPIQQAFIDAGAVQCGFCTPGLLVAADELLEN--TPSPSDQDIREALSGNLCRCTGYEKILDAVRLAAAR
-

>H0BAN5_H0BAN3_2_1055352
-RVEGRDKVTGAARYAGEIPFADLAHGWLVLSTVTRGRILDVETAPVLDMPGVLTVLHHGNAPRLNTDYI
-----GMLGTPPDPTCAFQNDRVPFAGWPVALVVAETPEEAREAAEALVVTYDQEPHDTALVDDHPDAYP
AGHM------PAETEKGDLEDRLAASAFVVDARYTTPEEQHSMMEPHAATAW--DGGRLEVVDSNQGTSW
VQSELAAMFSLDASSVRVRSEHIGGGFGSKGL-RAHQVSAVMAATALQRPVRVVLTRRQTFSLGGYRSPT
TQRVRLGAAPDGRLLALEHLSLNQTSTVYEFVEPS--AGVARVMYDAEA--HRTANHVVRLDVPSPTWMR
APGEAPGSFAIEAALDELATHAGVDPIELRLRNE---PDVGPVSGLPFSSRNLAACFREGARRFGWADRD
PRGTRRDGRWLLGTGTAAASFGAGAAP-----STALVTAEADGSFTVRIAAADIGTGARTALTLIAADAL
GTAPGHVRVR-IGDSDF-GPAMIAGGSMGTRSWAWAVTAAAAELRERLAV----------------TT--
---------------------GIPPEGITVRSDTTELAQKERHSYGAQFAEVAVDIATGEVRVRRMLGIF
AAGRIVNPLTARNQLVGGMTWGISMALHEEAVRDRNSGGHYAPDLAGYHVATHADVPDIEADWVDDHDPD
DPVGIKGVGEIGIVGAAAAVANAVWHATGARHRNLPIRPDRVLAA-------------SAITLNVNGEKH
HLPIDHRTTLLDALRERDLTGTKKGCDQGQCGACTVLVDQRRVVSCLSLAVAAEGREITTIEGVAEGDDL
HPVQQAFLDLDGYQCGYCTPGQICSAIAVIEEHAPPPLTPDEIRERMSGNLCRCGAYVSIVRAVARAAE-
-

>H0B9Y5_H0B9Y4_1_1055352
-HESAAQHVTGAALYTDDLHRKDVLHAYPVQVMKAHGRISRLDTGPALAVPGVVRVLTGADVPGVND---
----A-GMK---HDEPLFP-DTVMFHGHAVAWVLGETLEAARLGAAAVEVDLVEQPSLIALRDAIA-AQ-
SFH-GAVM------LTGDVDAGFADSAHVFSGEFQFSDQEHFYLETHAALALV--DGQVFVQSSTQHPSE
TQEIVAHVLGLHSHEVTVQCLRMGGGFGGKEMQHFAAVAALGARLT-GRPVRVRLNRTQDLTMSGKRHGF
HARWRIGFDAEGRIQALDATLTADGGWSLDLSEPVVARALCHIDNTYWIPNARVAGRIAKTNKVSNTAFR
GFGGPQGMLVIEDIMGRCAPLLGLDPMELRERNFYRQGQSTPY-GQPVHAERISTVWQVCA-DGGVADRR
REA-NAH-PTKRGLAVTGIKFGISFNLTAFQ-GGALVLIYKDGSVLINHGGTEMGQGLHTKMLQVAATTL
GIPLHKVRLAPT-RTDKVPNTSATAASAGADLNGAAVKNACEQLRERLLRVAGGRLGTNASDVRIVEGVA
RALG--SDEELAWDDLVRTAYV--QRVQ-LSAAGFYRTEFKYFSYGAAATEVEVDGFTGAYRIRRVDIVH
DVGDSLSPMIDIGQVEGGFVQGAGWLTLEDMRWDTGRGRLLTQAASTYKLPSFSEMPQEHVRLLENATEE
GAYGSKAVGEPPLM-LAFSVREALRQAFG-SELASPATPEAVYWAIE-----------------------
---------MLDFLRERGLTGTKEGCAEGECGACAVLVPGVAVNACLLPAAALDGQEVVTSEGLATAGTP
HPVQEEMAVRGGSQCGYCTPGFVCSMAAEYYR--PDRPNGFDLHA-LSGNLCRCTGYRPIRDAAFAVGAP
-

>A9I691_A9I698_7_340100
-RIDGPAKVSGAARYTADFMLPGMLYAVPVCATIAHGRITGLDAEAARAMPGVHAVLHRGNRPSLYRAA-
-------SGSIDEA---LDDDTIRYYGQYVAVVAADTLEQAQAAARAVRVSYE--AQAPDVSPPA----I
ES------------QRGDAATAYAQAPVQVDEVYTTPVETHNSMELHACVAEYDGQ-SYTLYETSQGVVN
HRDVMAQMLGVGKESVRVISHYLGSGFGGKLWPWPHSLLAAVAARQLGRPVKLVISRAMTFHSAGHRPHT
RQRMRLGATRDGKLVSLRHHYLSQASQLDKYRERCGEAT----PRMYSTPNLQVGWGLARRHVGAPTSMR
GPGAVPGMYALESAMDELAVALQMDPVELRLRNEPE---HDEGNGLPFSSRHLRECLRQGAERFGWQRRQ
PGGAMRQGDTVLGWGVA-----SCSWLALRMPTDARVTLYADGSARLDCATQDIGTGTYTVLAQLVSAET
GIALDRIQVGLG-DTQ-LPPGPVSGGSAATASVVPAALQATREAA-RAARRLGPYAGKPDQELSMHAGRV
RLSADRADAGVPLGRVLAAAG-----VASVSGEGHGDSGYSINSYGAHFVEVTWHPATARLRVSRVVTVI
DGGRIINPRTGRNQIEGAIVMGVGMAMLEHTHYDSRSGAPVNSNLADYIVATHADAPRLDVSFLDYPDYI
NEAGARGIGEIGLAGIAAAITNAVYHATGVRVRDLPVRIEDLL---------------GPVTLRVNGASH
ALTLDPRATLLDTLRETHLTGTKKGCDHGQCGACTVHMDGRRVNACLVLAAAASGRDITTIEGLGGLPSL
HPLQAAFVAHDGYQCGYCTAGQIMSAAALLHE--PCGDSDDDVRELMSGNICRCGAYANIVAAIQDV---
-

>A9INB9_A9INC1_2_340100
----------------------------------------------------------------------
----------------------------------------------------------------------
----HGKLGEQGMYYAARIAAELDQPPWLMQRDYQTQSVDTAALEPDNANCWYDAGQALHMVVPTQSPQE
VAESTAEMTRYPVRKVFLHPCYTV-GYGSKDHCN-MPFYGVVCALGEGRPVRIANDRYEQFQTSLKRHAF
DMRYRIAVDRTGLMQAFQGHLEANGGGRANFSPSVAMVGATQSIYYFPKNDVANA-----SRAIDAGSAR
GYGTLQSMAATEMMVDEIAAELQLDPIEFRLRNVLKSGMKNTQGAVPAGAVRADEILRKAAAHPLWTGKK
ADYESDHPGQRYGVGFACVQK---DFGTGAESSFARVEVDAQGRISLFHSGTEIGTGMSTSQALVCARWL
GMPATQVTTSVIDEQDWTPAASPSSATNSAFYFAHTTREAARVVFLHGLWPAALDFWQRGEDARWEQGAL
TCAGM--QP-LPLAQLAQRAFNRALRHGAVVPRNNAAVTYYTA--VGTLVELAVHEATGKVELLSHHSLM
ECGNMISPELVSSQLQGGLAMGIGHALHEYLPLYEDGPGNGTWNFNRYHLPLASEVALW-KQTADILPPL
SEDPPKGVAEVVMIPVVGAIVNGLAHAIDHRFTALPVTPGRILEAL------------ESLSLTINGKAI
GLQVPANLMMIDFLHEYGLTGSRLGCGQGICHACVVILDGEEIRTCITGALFFQGKRVRTVEAHGRRVEL
SPIQQKFLDHYSFQCGYCTPGFVNAATVLVERLRQPAQVEEVVTQALDHHICRCTGYVRYHQAVKDVV--
-

>D8B6I2_D8B6I0_2_749544
-RIDGPLKTTGTARYAYEWHAPNAAYGYIVGSAIAKGRLTALDTDAAQKAPGVLAVITASNAGALGKGDK
------------NTARLLGGPTIEHYHQAIALVVAETFEQARAAASLVQAHYRKAYSLADEKQAVNQ--P
P-E-------DPDKNVGDFDGAFTSAAVKIDATYTTPDQSHMAMEPHASMAVWDGN-KLTLWTSNQMIDW
CRTDLAKTLKVPVENVRIISPYIGGGFGGKLFLRSDALLAALAARAVKRPVKVMLPRPSIPNNTTHRPAT
LQHLRIGADQSGKITAISHE--SWSGNLPG---GTPETAVQQSELLYAGANRHTGLRLATLDLPEGNAMR
APGEAPGLMALEIAIDELAEKAGIDPVEFRILNDTQVDPADPTR--CFSRRQLIECLRTGADKFGWKQRN
A----TPGQVRDGHGVAAGF-----RNNLLEKSGARVHLEQNGTVTVETDMTDIGTGSYTILAQTAAEML
GVPLEQVAVHLG-DSSF-PVSAGSGGQWGANTSTSGVYAACMKLREMIAS----AVGFDPEQSQFADGKI
TNGTRS----ATLHEAT--------AGGRLTAEESIGKEYQQSTFAGHFVEVGVHSATGEVRVRRMLAVC
AAGRILNPKTARSQVIGAMTMGMGAALMEELAVDDRLGYFVNHDMAGYEVPVHADIPKQEVIFLDDTDPS
SPMKAKGVGELGLCGVSAAIANAVYNATGIRVRDYPITLDKLLDKL-----------IMPLTLKVNGKTE
QLEVDTRTTLLDTLRENHLIGTKKGCDHGQCGACTVLVNGRRLNACLTLAVMHQGAEITTIEGLGSPDNL
HPMQAAFIKHDGFQCGYCTSGQICSSVAVLKEPSAPETTADEIRERMSGNICRCGAYANILAAIEDAAG-
-

>D8AXD6_D8AXD4_2_749544
MRVDAIAKVTGRARYTDDYVMAGMCYAKYVRSPIAHGYAVSINDEQARSLPGVLAIFTWEDVPDIPFATA
GHAWTLDENKRDTADRALLTRHVRHHGDAVAIVVARDELTAEKAAQLVSIEWQELPVITTPEAALAEDAA
PIHNGGNLLKQSTMSTGNVQQTIDAADYQVQGHYQTPVIQHCHMESVTSLAWMEDDSRITIVSSTQIPHI
VRRVVGQALDIPWSCVRVIKPFVGGGFGNKQDVLEEPMAAFLTSKLGGIPVKVSLSREECFLATRTRHAF
TIDGQMGVNRDGTLKGYSLDVLSNTGAYASHGHSIASAGGNKVAYLYPRCAYAYSSKTCYTNLPSAGAMR
GYGAPQVVFAVESMLDDAATALGIDPVEIRLRNAAREGDANP-TGKRIYSAGLPECLEKGRKIFEWEKRR
AECQNQQGNLRRGVGVACFSYTSNTWPV--EIAGARLLMNQDGTINVQSGATEIGQGADTVFSQMVAETV
GVPVSDVRVISTQDTDVTPFDPGAFASRQSYVAAPALRSAALLLKEKIIAHAAVMLHQSAMNLTLIKGHI
VLVERPEEPLMSLKDLAMDAFYPER-GGQLSAESSIKTTTNPPAFGCTFVDLTVDIALCKVTINRILNVH
DSGHILNPLLAEGQVHGGMGMGIGWALFEEMIIDAKSGVVRNPNLLDYKMPTMPDLPQLESAFVEINEPQ
SAYGHKSLGEPPIIPVAAAIRNAVKMATGVAINTLPLTPKRLYEEF------MNHSETITIECTINGMPF
QLHAAPGTPLSELLREQGLLSVKQGCCVGECGACTVLVDGTAIDSCLYLAAWAEGKEIRTLEGEAKGGKL
SHVQQAYAKSGAVQCGFCTPGLIMATTAMLAKPREKPLTITEIRRGLAGNLCRCTGYQMIVNTVLDCEK-
-

>G2F7E0_G2F7E2_2_1069495
-RIDGPLKTTGTARYAYEWHAPNAAYGYIVGSAIAKGRLTALDTDAAQKAPGVLAVITASNAGALGKGDK
------------NTARLLGGPTIEHYHQAIALVVAETFEQARAAASLVQAHYRKAYSLADEKQAVNQ--P
P-E-------DPDKNVGDFDGAFTSAAVKIDATYTTPDQSHMAMEPHASMAVWDGN-KLTLWTSNQMIDW
CRTDLAKTLKVPVENVRIISPYIGGGFGGKLFLRSDALLAALAARAVKRPVKVMLPRPSIPNNTTHRPAT
LQHLRIGADQSGKITAISHE--SWSGNLPG---GTPETAVQQSELLYAGANRHTGLRLATLDLPEGNAMR
APGEAPGLMALEIAIDELAEKAGIDPVEFRILNDTQVDPADPTR--CFSRRQLIECLRTGADKFGWKQRN
A----TPGQVRDGHGVAAGF-----RNNLLEKSGARVHLEQNGTVTVETDMTDIGTGSYTILAQTAAEML
GVPLEQVAVHLG-DSSF-PVSAGSGGQWGANTSTSGVYAACMKLREMIAS----AVGFDPEQSQFADGKI
TNGTRS----ATLHEAT--------AGGRLTAEESIGKEYQQSTFAGHFVEVGVHSATGEVRVRRMLAVC
AAGRILNPKTARSQVIGAMTMGMGAALMEELAVDDRLGYFVNHDMAGYEVPVHADIPKQEVIFLDDTDPS
SPMKAKGVGELGLCGVSAAIANAVYNATGIRVRDYPITLDKLLDKL-----------IMPLTLKVNGKTE
QLEVDTRTTLLDTLRENHLIGTKKGCDHGQCGACTVLVNGRRLNACLTLAVMHQGAEITTIEGLGSPDNL
HPMQAAFIKHDGFQCGYCTSGQICSSVAVLKEPSAPETTADEIRERMSGNICRCGAYANILAAIEDAAG-
-

>G2F3H2_G2F3H0_2_1069495
MRVDAIAKVTGRARYTDDYVMAGMCYAKYVRSPIAHGYAVSINDEQARSLPGVLAIFTWEDVPDIPFATA
GHAWTLDENKRDTADRALLTRHVRHHGDAVAIVVARDELTAEKAAQLVSIEWQELPVITTPEAALAEDAA
PIHNGGNLLKQSTMSTGNVQQTIDAADYQVQGHYQTPVIQHCHMESVTSLAWMEDDSRITIVSSTQIPHI
VRRVVGQALDIPWSCVRVIKPFVGGGFGNKQDVLEEPMAAFLTSKLGGIPVKVSLSREECFLATRTRHAF
TIDGQMGVNRDGTLKGYSLDVLSNTGAYASHGHSIASAGGNKVAYLYPRCAYAYSSKTCYTNLPSAGAMR
GYGAPQVVFAVESMLDDAATALGIDPVEIRLRNAAREGDANP-TGKRIYSAGLPECLEKGRKIFEWEKRR
AECQNQQGNLRRGVGVACFSYTSNTWPV--EIAGARLLMNQDGTINVQSGATEIGQGADTVFSQMVAETV
GVPVSDVRVISTQDTDVTPFDPGAFASRQSYVAAPALRSAALLLKEKIIAHAAVMLHQSAMNLTLIKGHI
VLVERPEEPLMSLKDLAMDAFYPER-GGQLSAESSIKTTTNPPAFGCTFVDLTVDIALCKVTINRILNVH
DSGHILNPLLAEGQVHGGMGMGIGWALFEEMIIDAKSGVVRNPNLLDYKMPTMPDLPQLESAFVEINEPQ
SAYGHKSLGEPPIIPVAAAIRNAVKMATGVAINTLPLTPKRLYEEF------MNHSETITIECTINGMPF
QLHAAPGTPLSELLREQGLLSVKQGCCVGECGACTVLVDGTAIDSCLYLAAWAEGKEIRTLEGEAKGGKL
SHVQQAYAKSGAVQCGFCTPGLIMATTAMLAKPREKPLTITEIRRGLAGNLCRCTGYQMIVNTVLDCEK-
-

>Q9KBF1_Q9KBF0_1_272558
-RKEAMAKVTGAAKYTADWATSEMLHIKLVTSPYAHALIKDIDLTEAYQVPGVRRIV-----IGQPFPLT
GE---------ELQDRPPIAYHVRYHGEPVAAVVADDPVQAKKAAEQVKVTYEPLPVVNSVTDALHPNAV
LVHDNSNIADHTKIRKGNIEEGWAQSDVTVNAHFSFSPSDHIAMETRCVTAEICPDGKVVFTSSTQSPYI
IKKLMKKYFEIDEGSVIVHTPLVGGGYGGKVAVQLELIAYMATLAVGGRKVKLLNTREEDMITSPVHIGL
EADIKLGASKDGFLKAAEILYKFDTGAYSDKGATISRAAAVTCTGPYHIENIWCDSLCVYTNHPYATAYR
GFSHSELLFVFERAMDQLARRLEMDPLELRLKNAILPGHTTPTQ-MRLNVGDLPQCINKLKTLMNWTEGQ
VIPIND--RKIRVKGVSCLWKTSTIDS--QASSGVVLIFNADGSINVLSGLVEIGTGTKTILAQLLAEKL
SMDVDKIHVKMEVDTQSMPEHWKTVASRGTLMAGRALLHAADDLIRQLKDLASRVLICSPEDLEVGNER-
VYVRDEPDTFIKVSDICHGYKYTPIVGGHYTHDTGVGKPGPEYAVGAQGVEVEFDLRDYTYKILKAYAVI
DIGRVLNEKAAKGQVMGAMSMGLNFGSSETFVFN-EDGQVLNPRLRTYTPFRYGDHPEYIVDFVETPHID
GPYGGRGIGEHGLIGMPAALANSLSLAAGVDLNQLPLTPELIWQEK-------------TITLDVNNEQR
TVYVRNADLLLDVLREPGLTGAKPGCLNGDCGTCTIEVDGETMKACLMLAVEAVGKKITTIEGLKG----
TLVQGAFIEKFAFQCGYCTPGFIINCHTLLQK--YPSADDTVIKDWLESNICRCTGYQEIEEAVKAVQDQ
-

>Q9KEV1_Q9KEV0_1_272558
-RPDGKEKITGQLSYLTDRTLPDMLYGKVLRSKYPHGKLQNIDCSEALALPGVVAVITHKDVPGLGY---
GISEPDHP--------VFCHEYVRYTGDAIAAVAAETKAVAEQALSLIHVDYEPLPVLDTPEKALAPDAP
MLHPKGNILHKTAYKKGDVKQAFLDCAYIVEETYITPRQMHTYLETEGGLFVPGTDGRLTVYSATQHGYK
DRMQLSRILGMAEENIRVISSPIGGSFGGKDELNVQPYGALLALHT-GRPVNIHHSRRESVKAGIKRHPM
TIRMKTGTDKEGRLLAHEVNILSDTGAYSTLGGPVLNFATEHAVGPYQFPHVEINGKAVFTNNGVSGEFR
GFGGNQVIFAVEGQLDRLAEKMNIDPWELRRRNLKQTMEVGPL-GQMAPTTGAIDVWQAIKRSKLW-SK-
KENQQ-TPWLRRGVGMSLAMHGFGLGYGIPDPAGGRLRLNEEGKIEVAFGHEEFGQGLLGTIELMLQDLF
HCEREDLKIVI-GDTDCVPVSGSSTASRSTSMAWQTLQRLQAPFVEALLKKAATVSGWTPDQLRTGPGGI
WTTV--GQPKV-VT---YQELIF---DEDFTFETSFHFPVTPYGFTAVMAEVEVNVLTGHVRVTHVDHEV
AAGPVMNPMGYLGQIEGGSIMALGFTLTEDAMMVD--GNYTTNNLDTYLIPTIMDVPEQGVGAIESLVPG
DEYGPRGVGEIGSVALAPAIASAVHQATGKWRSRLPLEPEALLEKHP-------------TNFFLNGVET
KLTHDPAKRLIDLLRDDTLTGTKRSCEIGRCGGCMVLVDGKAHNACLMMAYQCEGKEVVTIEGI-AENEL
DPIQKAFLEEGGFQCGYCTPGMVVSLKAVFME--HEKPTFEQMKQGLSGNLCRCTGYGGIIRVLKHLCDG
-

>B2J1E0_B2J1D8_2_63737
NRVDGYLKVTGEARYAAEFPVAKMTYGVTIQSAIAKGKIAQIDTKAAEQVPGVLAVITHLNAPKAD----
---GEK-HK-----VQVLQDNTVLYSGQHIGVVVADTFERAMYAASLVQVRYDEEKPTINMRENLAK---
-AYFPKEESPDSS-H-GNVKQGLANAAVRVEQTYTTPVENHNPMEPHATTAVWQGD-QLLLYDATQGIFS
TQQKVAEVLGIEPEKVRIMSYFVGGGFGCKGSAWSHVPLAAIAARQVNRPVKLVLGRIQMYGPVGFRPET
IQQVSLGATREGKLTALRHTGTSQTSTF---DEFIEPVGK-SARMIYACPNIETSHRLVQLDQGTPTYMR
APGEASGSFALESAMDELAYALNIDPVELRLRNHADVDPSK---GLPWSSKSLIQCYKTGAEKFGWQKRN
PQRSMRDGNYLIGWGMATATYPTNRSP-----ASAIAKIMADGTAVVQSGSQDIGTGTYTVMTQVAAEAL
GLAVEKVRFEL-GDTKMPK-TPVSGGSQTAASVSSAVHLAGNQARSKLLQLAEKLYSSNAEDVIAQNGSF
FLKNKSSVS-ETYQAILAR------HGMKIEARADAKGEQKKFAFGSQFAEVRVNPDSGEVRVTRWVGSF
GVGRILNAKTANSQLIGGIVYGIGMALMEHTIIDPNLGRVVNHDLAEYHVPVNADVPDIEVLFVDEHDPH
NPLGVKGIGEIGITGTAAAIANAVYHATGKRVRDLPITLDKLL---------------MKVTLQVNGTKH
SLQIEPRVTLLDALREYGLTGSKKGCDHAQCGACTVLVDGQRINSCLTFAIMHTDAAITTIEGLAQGDNL
HPMQAAFVARDAFQCGYCTPGQICSAVSLVNE--GHAKSDDDIRELMSGNICRCGAYPNIVAAVRDVLEG
-

>B2J7A4_B2J7A2_2_63737
DRVDGKLKVTGEAPYTADVAIENLTYGVIFQSAIASGKVIQIDTSAATAVPGVVDIITYKQTPSLV----
---KIP-QP-----QATEKDDNIYYDGQHLGIVIAQTLEQAETAASLVKIIYEEATAIVTVADA--E---
-IFEPEMMPGKIT-R-GDVESGKAQADVLVEQIYTTPMEHHNPLEPSGTIAIWEGD-NLTLYETTQGISA
TQKAIASVLNIPQENVRVISKYLGGGFGCKALLRSHTILAAIASRQVKRPVKVVLTRSQMYTACGHRSQT
QQQLTLGATKEGRLTLIDHIGTSLTSLF---DDFVEPVGA-ATTMMYACPNLEIKYRLARINTATPTFMR
GPGEATGMFALESAMDELAYTLNIDPIELRLINHADIEPHK---GLPWSTKSLKECYQKGAEIFGWLQRN
PVRSMRDHHFLIGWGMASATFPTNIQT-----ASVKVKIFATGEVKVQSGTQDIGTGTYTVMTQVAAEVL
GLP---VQFEL-GDTNLPK-APITGNSITVASVSPAVHQAAIAARDQIIKMAPNLYGSQAEGIIVESGQI
FLKQDPSKR-DSYTDILRR------HGLELEVTEESSNEGKEYSFGAIFVEVAVDELLGEIKVRRCVGVY
GAGRILNFKTARSQVIGGITWGIGMALMEKTVMDPNQGRIVGANFSDYLIPVHADIPNMEVQFVEEHDPY
NALGTKSLGELPIVGVAAAISNAVYHATGKRIRDLPITPDKLS---------------VELSLNINNISY
SVKLEPRVTLLDALREKGLMGTKKACDRGECGACTILINGRRINSCMTLAVMHIDAEITTIEGLAQDDKL
HPMQTAFITHDAFQCGYCTSGQIVSAVGMILE--EPPKSEAEIREKMSGNLCRCGAYPNIIAAIRDVLEE
-

>I5DHQ4_I5DHP7_7_1005475
MRVDAIAKVTGRARYTDDYVMAGMCYAKYVRSPIAHGYAVSINDEQARSLPGVLAIFTWEDVPDIPFATA
GHAWTLDENKRDTADRALLTRHVRHHGDAVAIVVARDELTAEKAAQLVSIEWEELPVITTPEAALAEDAA
PIHNGGNLLKQSTMSTGNVQQTIDAADYQVQGHYQTPVIQHCHMESVTSLAWMEDDSRITIVSSTQIPHI
VRRVVGQALDIPWSCVRVIKPFVGGGFGNKQDVLEEPMAAFLTSKLGGIPVKVSLSREECFLATRTRHAF
TIDGQMGVNRDGTLKGYSLDVLSNTGAYVSHGHSIASAGGNKVAYLYPRCAYAYSSKTCYTNLPSAGAMR
GYGAPQVVFAVESMLDDAATALGIDPVEIRLRNASREGDANP-TGKRIYSAGLPECLEKGRKIFEWEKRR
AECQNQQGNLRRGVGVACFSYTSNTWPV--EIAGARLLMNQDGTINVQSGATEIGQGADTVFSQMVAETV
GVPVSDVRVISTQDTDVTPFDPGAFASRQSYVAAPALRSAALLLKEKIIAHAAVMLHQSAMNLTLIKGHI
VLVERPEEPLMSLKDLAMDAFYPER-GGQLSAESSIKTTTNPPAFGCTFVDLTVDIALCKVTINRILNVH
DSGHILNPLLAEGQVHGGMGMGIGWALFEEMIIDAKSGVVRNPNLLDYKMPTMPDLPQLESAFVEINEPQ
SAYGHKSLGEPPIIPVAAAIRNAVKMATGVAINTLPLTPKRLYEEF------MNHSETITIECTINGMPF
QLHAVPGTPLSELLREQGLLSVKQGCCVGECGACTVLVDGTAIDSCLYLAAWAEGKEIRTLEGEAKGGKL
SHVQQAYAKSGAVQCGFCTPGLIMATTAMLAKPREKPLTITEIRRGLAGNLCRCTGYQMIVNTVLDCEK-
-

>I5EC52_I5EC41_11_1005475
-RIDGPLKTTGTARYAYEWHSPNAAYGYIVGSAIAKGRLTALDTDAAQKAPGVLPVITASNAGALSKGDK
------------NTARLLGGPTIEHYHQAIALVVAETFEQARAAASLVQAHYRKAYSLADEKQAVSQ--P
P-E-------DPDKNVGDFDGAFSSAAVKIDATYTTPDQSHMAMEPHASMAVWDGN-KLTLWTSNQMIDW
CRTDLAKTLKVPVENVRIISPYIGGGFGGKLFLRSDALLAALAARAVKRPVKVMLPRPSIPNNTTHRPAT
LQHLRIGADQSGKITAISHE--SWSGNLPG---GTPETAVQQSELLYAGANRHTGLRLATLDLPEGNAMR
APGEAPGLMALEIAIDELAEKAGIDPVEFRILNDTQIDPADPTR--RFSRRQLIECLRTGADKFGWKQRN
A----TPGQVRDGHGVAAGF-----RNNLLEKSGARVHLEPNGTVTVETDMTDIGTGSYTILAQTAAEML
GVPLEQVAVHLG-DSSF-PVSAGSGGQWGANTSTSGVYAACVKLREMIAS----AVGFDPEQSQFADGKI
TNGTRS----AILHEAT--------AGGRLTAEESIGKEYQQSTFAGHFVEVGVHSATGEVRVRRMLAVC
AAGRILNPKTARSQVIGAMTMGMGAALMEELAVDDRLGYFVNHDMAGYEVPVHADIPKQEVIFLDDTDPS
SPMKAKGVGELGLCGVSAAIANAVYNATGIRVRDYPITLDKLLDKL-----------IMPLTLKVNGKTE
QLEVDTRTTLLDALRENHLIGTKKGCDHGQCGACTVLVNGRRLNACLTLAVMHQGAEITTIEGLGSPDNL
HPMQAAFIKHDGFQCGYCTSGQICSSVAVLKEPSPPERTADEIRERMSGNICRCGAYANILAAIEDAAG-
-

>A1SFU9_A1SFU8_1_196162
RRYGGAARVAGQQEFLADLHFPDAAAVALVTLPVACASVTGVDGKRAMEMPGVIAVVSAADLPRFGI---
---SHQDRP-------VLADGEVLFHGEPVAAVVAETLDQAEAGAREVEVTFEEKTGVYTVDGALAAGAP
LVRDRDNVLETALYEWGDTVAAAGEAAVIVENTYTFPMVTHFPIEPGGTVAVPTGAGGLDIYSPVQHPYL
LQRTIATVTGLPLSQVRVFAPDPGGGFGGKQTPRLEPLLAFLALRT-GRTCRLVLSLEQT-FQMMRRAAC
RVQARTGFAGDGALIFHELECDFLIGAYADVAPRVMTKGSYVGAGPYRIPRVRTASRAVLSNTTPSTAFR
GFGAPQVAWATESQLDAGARALGLDGLQIRRRNLVNMGEAFF-RGPYETADGWHEALEKAAEL-------
-----------RGRGIAVAIKP-GATSGLSQS-LVR--FLADGSAIAYAGTSDMGQGARTLWQQILADEL
GSPLDKIRVVS-GDTGVVPFDLQTSASRSTVFMGNAVLEACRDIRKRVLALYA-STGIDEELLSEAPGVL
I-TPDGELTLEASRIALGALGEFV-GQGTARMRGRKGHPLGGFEFNCTAIEVEVDLETGELLLHRHVSVS
DVGTELNPIQVTSQDEGASIMGLGHSQMEQLLLD-DHGVIRNLGALDYRIPTFKDVPELITHGIENHDGP
GPYGSKGISEGALLCTAGALGSAVSDAIGTPIRDLPLTPERVWTA-------------VAVTCTVNGRSA
GFSVPPHRTLMDTLRYEGLTGTKTCCAEGECGACTVIVDGVTVNSCLMLAAEAEGCDILTVEGLGEPSGL
CDLQESFLQTGAVQCGFCIPGQVMAAEHLLRA--NPDPSVEEIREGMSGNLCRCAGYQRIVAAVELTSRK
-

>A1SEB1_A1SEA5_6_196162
-RREDARLLRGDARFVDDVDIHGQLYMSVVRSSEAHARIVSVEPSAARRAPGVRLVITADDI-AEVPLE-
--QIGYQIDD--YLHPVFAGDRVRYVGQPVAAVIADTPYLAEDAAGLVEVTYDLLPPVLDPQYALTDEAE
PLFE-SNEAVRIVKAYGDVADAFKKAAHVVKGRYVVGRHSGVPMETRGCIA--EPDKQLFMWGPVHTHD-
CQRLIAQVLELPLADLRMKHVDIGGNFGVKGGVPEYIMVGWAAMRL-GRPVKWTEDRLEHMVANAHAREQ
VHEMAAAFDADGVLLALKDEIWHNHGAFIQAEPLSDITVGMVP-GPYRVPAYDGLLHVVVSNKTPLSAYR
APGRYEGTFARERLLDLAAEQIGISQVEIRRRNLLTE-ADLPFADDSGVVDHLDKALESAG-FDDWEREA
AELR-AQGR-LVGNGIGMLMDKAG------LYETSAIDVDASGRIRVRTGASSVGQGIETVLAQIVADEL
QVDPELIDVVHG-DTELVPEGVGSWSSRSTVLAGGAARQAALDTLAKAKRLASEMLEANVDDLILVDGRI
-VVSGLEQQGLSLAEIAGRWDGRLANDEPLGAQAVYLDE---YPYGVTLVQIEIDPATGGHTLRRFLTST
EAGRAINPMTTRGQVIGAAAQGIGGALYEEFLYDE-SGQPLATSFMDYLLPTSLDVPDVMTEDAPTPN--
NPFGAKGLGEVGLIAVGAAIAGAIDDAEGVRTIKVPVPPETLWRRSH---------------VTVNGEGY
ERDVEPRMLLSDFLRHEGLTGTNVGCEHGVCGSCTVLLDGEPVRSCTMLAVQCDSRRLTTVEGLAC-EKL
HGLQDAFSACHGLQCGFCTPGMLMTLLPIYNE--ARRLNDDEIREAISGNLCRCTGYQQIVEAARKALGE
-

>A1SH65_A1SH64_1_196162
-HEGAALHVTGTALYTDDLVRQDCLHAHPVQAPHAHARVTALRTAPALAVPGVVRVLTAEDVPGVND---
----G-GVR---GDEPLFP-SEVCYFGQAVCWVLGETAEAARLGAAAVEVDYEPLPSVLLVTEAIA-AE-
SFQ-GGTV------ERGEVERGLASSAHVFSGVTEMAGQEHFYLETQCSLAQV--DGQVFVQSSTQHPTE
TQEVVAHVLGRHAHDVTVQSLRMGGAFGGKEMQHYAAVAALGAVLT-GRPVRVRLTRTQDMTMTGKRHGF
HAEWRVGFDPDGRLQALDVTLTADGGWSLDLSEPVLTRALCHVDNAYWIPHVRLHGRVARTNKTSQTAFR
GFGGPQGMLVIEDVLGRCAPALGVDPTDLRRRNLYTAGQSTPY-GQVVHAERASLVWQVLA-NGRVAERQ
AEA-NTH-RTKRGLALTPVKFGIAFNFTAFQ-AGALVHVYKDGSVLINHGGTEMGQGLHTKMLQVAATTL
RIPLERVRLAPT-RTDKVPNTSATAASSGADLNGAAVKDACEQIRGRLDDVAAGR---------------
---------EVGWADLVREAYL--RRVP-LWAAGFYRTDFKYFVYGAAAAEVEVDGFTGAYRTRRVDIVH
DVGDTLSPLVDLGQIEGGFVQGAGWLTLEDLRWDESRGRLATQAASTYKLPSLSEMPEVNVSLLAGAHED
GVYGSKAVGEPPLM-LAFSVREAIRAAFG-SELPSPATPEAVFWAIE------------APGVTVNGRRL
SLAVSPHTTTLDLLRGVGLTGAKEGCAEGECGACSVLVARTALNACLVPAAALDGQELVTAEGLGTPEDL
HPVQHEMAVRGGSQCGYCTPGFVCSMAAEFYR--PERPNGFDL-AALSGNLCRCTGYRPIRDAAYAL---
-

>A1SNT1_A1SNT2_1_196162
-RKEDQRLITGRTRWTDNMTLPGMVHLAMVRSPFAHARIVAIDTAAAKQSPNVVDVLTGADLELGNIN--
--AWPIDQVT--PTHSPMPSDRVAFAGEIVAVVVARSAAEARDAAELVDVEYDELPAALDLKEAAAEQGV
LAHPGTNKSAYWVFDSGSVEDAIAKARIVIEREYRQQRLIPAFMEPRSTV----VDEQLTMWTATQIPHI
LRFALAATTGVPESKIRVIAPDVGGGFGGKLQTPEEWITWAVARRL-GKPAKYTETRSESLMSGHHGRDQ
WQKLTLAAEKDGTVTGFKVDLLADLGAYVSLVGGVPVLGAFMFNSIYKFPAYRFAVQTVLTNKTWTDAYR
GAGRPEATYAIERMMNELAAEVGVDPLEIREKNWIKH-EEFPFTGDSGYEAATARAKEMLG-YDELRAEQ
RRRR-EAGDVQLGIGVSTFTEMCGLAPSGAGWEHASVRMLATGKVEVVTGTSAHGQGHETAFSQIVADRL
GVAFEDVEVLHG-DTQVAPKGLDTYGSRSLVVGGEAIVRAADKVIEKAKPIAAHLLEASVDDVEFSGGRF
-SVRGT-DQGMGIGEVALATFALPDGVEALDSDATYDPV---FPHGTHLCAVEVDTETGALKLRKYVCCD
DIGTIINPLIVSGQVHGGLVQGIAQALWEEAVYDD-AGTLVSGSFVDYLLPTAADTISFEIDHTTSPSTT
NSLGTKGVGEAGTIASTPAVVNAVVDALGINDIQMPCTPERVWKAIT-------------ISLTVDGARV
SDDVEPRMLLVQYLRERGKTGTVIGCDTSNCGACTVHLDGISVKSCNVLAVQADGTEVTTIEGLATDGQL
HPVQEAFRECHGLQCGFCTPGMIMQSVDLLNN--NPKPTEEEIRLGLEGNLCRCTGYHNIVRAVQQA---
-

>A1SGS0_A1SGR9_1_196162
QRVEDQRFLRGQGRYVDDVGVSGSLHAAVLRSPHAHARILDIDVEAVLDLEGVHAVWTYDDLMEPLL---
----LIHPA-----LTALARDEVNYAGEAIAFVVADDRYLAEDAVGRIRVSYEPLPPVVGIDAA-REARA
LVHEPGNIGARLEQN--DAPAAIKAAPHTLSLDLTVERSACTPLEGRGTVARWDPINRLQVWTSTQSSTG
VRAAVAVKLGLDLGQVDVITPDVGGGFGVKNHPWPEELLVPLAARALGRTVKFTEDRREHFISSAHERGQ
VQHIEVGFDDDGRLLGLDVEFWHDHGAYT---PYGLIVIQ-LLG-PYKPHNYRVVFESLYTNTVMVTPYR
GAGRPQGCYAMERTMDAIAAYLGKDRADVRAVNFDEFPFDQGLRELEYDSGDYPASLEKIKALVGWDEPA
FQEMAAQGR-RVGIGLACYVEGTGVGPY----EGAHVHIETSGKVKVATGLTTQGQGHATVFAQLVADEL
GVKFEDVEVVT-GDTRRMAYAVGTFASRAAVMSGSAIHLAAKRAKEKVLKIAADALEAAPEDLEIVDGVV
SVKGSPGAS-IDLGTVVLPGKPVA-EDDELEGKDFYSP--ERAASGMHAVIVETDPETAEIKILKYAVVH
DCGHLINPMIVEGQIHGGVAQGVGGALYERMAYDES-GQLLNASFMDFLMPYVTEVPDIDIDHLETPSPL
NPLGIKGAGEAGVIPSAAVFAAAIEDAEALAITAMPISPSELYTLRQ-------------VRLSVNGTTY
DTRVPARRLLSDALRHDGLTGTHVGCEHGVCGACTILVDGEPMRSCLMFAVSAVDHELTTVEGLTEDGSL
SPVQQAFSECHGLQCGFCTPGFLTTITAGLRD--NPTPTHEEARDMIAGNLCRCTGYQNIVKAVERAAE-
-

>A1SPN3_A1SPN4_1_196162
-RVETVEKLTGDALYTGDLLLPGMLHAKVKHSPHARARILRVDTARAEALPGVHAVLTGHEL-DYKI---
------GLYV--VDKDILAKDVVRHFGEAVAAVAAETPEIASAAVDLIEVEYDVLTPVLDPMEAIRDGAP
LVHPGTNVAHVQKVRKGDLDRGFAEAEWVVEREYTNPSVQHVPLETHVAVV--QWKDQVTIWTSAQSPFT
VRNLFCTAMRLPLNQVRVVVPHVGGGFGGKAGILEPLVACLSRKAG-GRPVRLQATREEEFSLLPCRSAL
TYRIRTGVRSDGTITAQQMTMYWDAGAYA-DYAVVTRASGYSAGGPYEIPNAAVDSYAIYTNKPYGTAYR
GFGHVEFFWGLERHMELVAQAIGMDPLEFRRRNLLRP-GSL--TGTEHGDACLDAVAEAID-YGRLTPEA
AHER-STGR-RIGKGVATLHKAPAMPSF--A-TAAVVKMNSDASVVVNIALMEIGQGCNTALAQIVAERL
RFPVERVKVAVERDTDKDPYDWQTVASKGLILSGNACLLACDDLLRQAYEVAGQVLRANVADLDHDADRV
-FVKHRPEESVTFAELSV-GYAFPNGIGGLVGVGRYIAQALDWTYGAHGVVVDVDPETGEFDVLAISSAY
DVGRVVNPGLVRGQAIGGMVQGLGTALCEGYIYDQ-QGRLLNPSFTDNKIPTARDIPARDSAVVETAQLD
GPFGARGVGEHPMISVAPAIGNAIQHATGAELLHMPMRFEDVWR--A-----------MLISVTVNGHLF
EREVEEHWTLLRFLRDGGLTGTKEGCGAGECGACTVELDGRTVNSCLVLAVEADGGSIRTIEGEADG-RL
STIQAAFARHHAVQCGFCTGGMVLSVRDLLQR--NPRPTVEEIKEGIEGNFCRCTGYEQIVEAVLDASGQ
-

>A1SD84_A1SD83_1_196162
LRKEDRRFVRGRGKYLDDIALPGMLHLAVLRSPVAHARILSIDTLAAEAHPKVKAVVTGALLEGLAM---
----PTSGD-----VQVLATDKVRFQGQEVAFVVAEDRYSARDALELIDVEYDVLPPVVDVRRALDADAP
LIRDTDNHCFDWET--GATDAVFDRAEVVVRQEIVFPRVHPAPLETCGAVADYDREQKLTLWATTQAPHA
HRTLYSMFAGLPEHKIRVISPDIGGGFGNKVPIYPGYVCAIVGSMVTGRPVKWTEDRTENLVASGFARDY
VMQGEIAATRDGRILALRSHVLADHGAFN---GTAAPRPV-FTG-SYDIEAAYCSMTAVHTNKAPGGAYA
CSFRAEAVYLVERMVDLLADELGIDPVELRLRNFDQFPYTSR-TGWVYDSGDYATTMQEALRIAGYDERA
EQARRAAGDQLMGIGVSFFTEAVGAGPRKDMADGCELRVHPTGSAVLRIAVQTQGQGHETTFAQLVAEEL
GIHPENIDVVH-GDTDNTPYGLGTYGSRSTPVSGAAAVIASRRVREKARLIAAGMLEVAPDDLEWTKGRF
GVRGVPGAS-VTIEQVMRHGAELP-EGVELDAQVSYNP--DNLPYGAYICVVDIDPGTAVVKVRRFVAVD
DCGTRINEMIVEGQIHGGLTDGVGMALMEYIGYDEH-GNCLGGSLMDYLIPTAKEVPDWETGMTVTPSPH
HPIGAKGVGESATVGSPPAVVNAVIDALGVRHADMPLTPSRVWEAMH-------------VTLTVNGEVV
TRDVEARLLLVHFLRDDGLTGTHWGCDTSNCGSCVVLYDDEPVKSCTVLTAMAAGHDVRTVEDLEQDGEL
DPVQQGFMECHGLQCGFCTSGMLMSARALLDR--DPDPSEEDIREAISGQICRCTGYASIVRSVRWAAD-
-

>A1SD90_A1SD89_1_196162
RRVEDNRFIRGRGHYVDDVVLPGMLHMEILRSPVAHARIVSIDTTRAWNMPGVRLVLTGEMMTNLAM---
----PTSYD-----TQVLATDKVRFQGQEVACVIADDPYIAKDACEAIEVEYEQLPVIVNPTQAMAPDAP
IIRDADNVIFDWEV--GGTDRAFAEADHVSTIRMHYPRSHPSPLECCGSVADFDRTGKLTIYMTTQAPHI
VRAAVALIAELPEHMIRIVSPDLGGGFGNKVPVYPGYVMTILASILLERPVKWIEDRSGNLISTGFGRDV
YLEGELALRRDGKILAVRMHTDSDHGAFF---GDAQPSKS-TFS-CYDIPTAHLTARGVYTNKAPGGAYR
CSFRTEAMFFQERMMQAAADELGIDQAEFRRMNFDDFPHRTP-FGFLTDSGQYAKCLQVGLDAIDYEGRR
EQEAAKQGR-LLGIGISCMTEPLGAGNSREMFDSAELRVHMTGKAILRTGAKTQGQGHETTWAQIVAHEL
GLPADDVVVEE-GDTDTAPFGMGTYASRSTPVAGAAVAMVARKIRAKARKLAAHLLEVSEEDVEWE-GRF
YVRSAPDRG-VTIQECMAYS-NMP-DGLELEANAYYDP--PNLPFGCYIVTVEVDPMTGVWDVLRVVAVD
DCGVRINPMIVEGQIMGGLTEAYAMSSMQFITFDAD-GNCIGSNFMDYLLPTAWETPGYELHEVVTPCPH
HPIGAKGIGECATVGGPAAFVNAVMDALGVRNVDMPLLPDRVHEAIT-----------RRITVRVNGTPR
TADVEPRLLLAHLLRQGKLTGTHTGCDTTNCGACTVLVDGLPVKSCTMLAVQADGHEVTTVEGLAGPSEL
HPLQEGFKDEHGLQCGFCTPGMMLAAKALLAE--NPDPTEDEVRFALSGNLCRCTGYQNIVKSVLWAAKQ
-

>A1SE98_A1SE97_1_196162
LRSEDPRLLTGRGEFIADIDLPRQLHVAFIRSPVAHARITNLDLSAIRDADGVALAWSGKDVFEGLG---
----EMVEG-----CFLLAGDEVVYVGEPVAVVVADSRYAAEDACELIDWDFDELPAVTNVDAAA-GGGP
VANPPDNIGLN-GGA--GVSGAFEQAHQVVEGRFYTCRVSAAPMETRGVIADYEWSKALRLWSNTQMPHY
LKYMLTAYLGFPEQSVEVITPDTGGGFGLKAHVYPEEMLLPLIAREVGRPVKWIEDRRENLIAGAHAHEQ
YVDIAYALDADGKITGVRTHALGDGGAYH---PWSMVECM-TPT-IYDVPAVEYTYKAAATNKTPVGAYR
GVGYMAGTFARECLADDAARALRMSPFDFRRHNVREFPWTNP-QGIVYQEGSWLQTIDALEEMVDYPALR
RQELRKEGR-YIGLGLSCFVESSGESTATSLEHGATVRLNPNGTANVTIGLSAQGQGLATTMAQMAADTL
GIKVEDVSVQT-ARSTSHAYGSGTLGSRGAVVAGGAVSRAADVVREKVRQVAAHMLEASTDDIELVDGLA
SIKGISDAS-LSIADVTAFDLSWP-EDFELEAQAYDPS---QASNGGHAIMVELDAETGFVRFEKIFSVE
DCGTVINPNIVEGQIRGGVIQGIGASVFEELAYDES-GQILTTTFLDYGLPTMDVAPPFEINHLETPSSH
SASGVKGMGESGLIAAPAAVLNAVNDALGVVLRDLPLTPEKVLGAMS-------------VSMTINGSRY
RATVEARRTLADFIREDQLPGTKLGCEHGVCGACTVLLDDLPARSCLTLAVQAEGRQIRTVESLAGQ-EL
NHLQRAFREQHGLQCGFCTAGFLMTATALLEE--NATPTREEIVETMSGSLCRCTGYQTIISAIEQAAA-
-

>F5K4R8_F5K4R9_1_983918
-HESAPKHVSGEAIYIDDLEFPNQLHVYARLSERAHARITRLDVTPCYQFPGVAIALTAADVPGQLDIGP
VVA----------GDPLLADGKVEYVGQMVLAVAADSLETARKAAMAAIVEYEDLEPVLDVVEAL-RKRH
FV------LDSHQHRIGDSAAALAGAPHRLQGTLHIGGQEHFYLETQISSVMPSEDGGMIVYCSTQNPTE
VQKLVAEVLGVSFNRIVIDMRRMGGGFGGKETAAAPACLCAVVAYHTGRPAKMRLPRMEDMQITGKRHPF
YVEYDVGFDDDGRLHGIQIDLAGNCGYSPDLSGSIVDRAMFHSDNAYFLGNATINGHRCKTNTASNTAYR
GFGGPQGMVAIEEIMDAVARSLGKDPLEVRKLNYYKNENVTHYHQTVNLLAEMTAELEASSEYARRREEI
R-AFNAAPVLKKGLALTPVKFGIS-FTATFNQAGALIHIYTDGSIHLNHGGTEMGQGLNTKVAQVVAEVF
QVDVERIQITA-TNTDKVPNTSPTAASSGTDLNGKAAQNAAETIKRRLVEFAARHWKVSEEDIEFRNNQV
R-I--RE-LILPFEELAYFGQVSLSSTGFYRTPKIFYDREQYFAYGAACSEVVVDTLTGEYRMLRTDILH
DVGDSLNPAIDIGQVEGGFVQGMGWLTMEELVWNAK-GKLMTSGPASYKIPAVADMPLDLRVKLRKNPEQ
TVFHSKAVGEPPFMSVWCAIKDAVASLADYRAIDAPATPERVLWGV-------------MIRFLLNREIR
VERLDPNLTVLDYLRRHGKTGTKEGCASGDCGACTVVVAERSLNSCLTFVSALHGKQLITVEDLKHQDRL
HDVQQAMVDCHGSQCGFCTPGFVMSLFALQKN--SAGADPAKAHEALAGNLCRCTGYRPILDAAEQACC-
-

>F5K5C9_F5K5D1_2_983918
DRVDGPAKVTGQARYAAEYPAADLLHGSVVSSDVARGRVRGIDCAAALAVPGVVAVLHHLNRPPM--AGD
DEPYKD-ADAAEEPFRPLFDDRVLYSGQPLALVLARSLELARYAGSLLRIDIEPEPHQTDLLAALDQAHA
P-----A-LP--A-ERGDFYTAYRAAPIRVEASYSTPIEHHNPMEPHASTVIVQPDGSLLVHDKTQGTQN
SQAYLQKVFGLPADKVRVCAAYVGGAFGSGLRPQYQLALAVMAALQLRRSVRVVLTRQQMF-TFGYRPRT
LQRLQLGADAEGRLLALGHQATAQTSRFEDFTEHVVEWS----GMLYRCENLSLAYRLVPLDVYTPLDMR
APGAALGLIGLECAMDELAVRLGMDPIALRRFNFAER---NGNEDKPYSSKALLACYEEGARRFGWQARD
PRPRSMEGRQLLGWGMA-----GGVWEA-MQSASARARLEADGLLRVASATTDIGTGTYTVMTQIAADAA
GMAPEEVRFQ--LGDSALPKAPLQGGSFTVSSVGSAVRLACLRLRQALVAHHPELAGTAEERFRICRGHL
EAGDR-----YALADLL------QGLPDALQVEVEAEPSRKGATHSAVFVEVRIDEALGTLRVSRVVSAV
AAGRVINPKTARSQILGGVVWGLGMALQEETQVDHALGRCMNHNLAEYHIPVNADIGDIEVIFVDEPDDI
VNLGSKGVGEIGIVGVAAAVANAVYHATGRRLRDFPLTVDKLL----------------PISLLINGQRR
ELRVPPWLTLLDLLRERDLVGSKKGCDHGQCGACTVLRNGRRINACLTLAVMCDGDALTTIEGLAEGDRL
HPLQQAFIRHDAFQCGYCTPGQICSALGLASE--GRARSRAEIREGMSGNLCRCGAYGNILDAVEDALPL
-

>D9UHJ9_D9UHJ8_1_591157
LRPDGILKVTGEFAYASDMWHEDMLWGHTLRSPHAHAEIRSIDTAEALATPGVHAVLTYDDLPHYGL---
---EIQDTP-------VLAHGRVRHHGEPVALVAADHPETARRAAAKIRVDYRELPVVTDEASATAPDAP
LLHEPHNIVHRQPIVRGDVGEAARRADVVVSGEYHFGMQDQAFLGPESGLAVPAEDGGVDLYIATQWLHS
DLRQIAPVLGLPEEKIRMTLSGVGGAFGGREDLSMQIHGCLLALRT-GKPVKIVYNRFESFFGHVHRHPA
RLWYEHGATRDGKLTHLRARIVLDGGAYASSSPAVVGNAASLGAGPYVVDHVEIETLALYTNNPPCGAMR
GFGAVQACFAYEAQMDKLAAALGMDPVEFRRLNAMEQGAVMP-TGQVVSPAPVAELLRRVKARADVRHLP
GGSNTSHGEGVRGIGYAVGIKNVGFSEGFDDYSTARVRIAGEAVATVHTAMAEVGQGGVTVHAQIARTEL
G--VTQVTINP-ADTRVGS-AGSTSASRQTYMTGGAVKHVCGLVRERVLDLGR-KFGTAHAELLLEDGKV
V-TESGEV-LASLADVLGNESEIE-DEWRHRPTEPFHRRTGQHSFAAHRAVVEVDTELGLVKVVELACAQ
DVGKALNPLSVQGQIQGGSTQGLGIAVMEEILVD-VTAKVRNPSFTDYLIPTILDTPTIPLDILELADDH
APYGLRGIGEAPTLSSTPAILAAIRAATGRALDRTPVRPEHLVD--------------MRVNLVVNGRRQ
EADVWEGESLLYVLRERGLPGSKNACEQGECGSCTVRLDGVPVCACLVAAGQAEGRRVDTVEGLAEGPAL
SPVQRAFVDAGAVQCGFCTPGLLVAADDLLER--VPSPSDADIREALSGNLCRCTGYEKILDAVRLAAAR
-

>D9UQB2_D9UQB1_1_591157
-PAELRTKTEGTFPYAADLA-EGLLWAAVLRSPHAHARIVSIDTSEALRMRGVRAVLTHEDLPAHSF---
---G--G------ERPVFATEVVRHHGEAIAAVAADHPDTARMAAAAVQVTYETLDPVTDPEESFEA--A
PLHPDGNLLRHIPLRSGDPEAV---GEIVVDGLYRIGRQDPAPIGAEAGLAVPRPDGGVELYTASTDPHG
DRDLAAACYGLSPDQVKVVVTGVPGATSDREDQSFTLPLGLLAMRT-QCPVKLTASREDSFLGHAHRHPT
LLRYRHHADAEGRLVKVEAQILMDAGAYAGSSGEALAAAVSFACGPYVVPNAFVEGWVVRTNNPPSGHVR
GEGAMQVCAAYEAQMDKLAKKLGVDPAELRLRNVLATGDVLPT-GQTVCPAPVAELLEAVR-DEELPDTP
EDEWGGDPAVRRGVGYGVGMVHMLGAE-GAEVATATVKIHDG--MTVICAAVETGQGFSTLARQIVQDVL
GI--EDVRVAPV-DTDQPPAG-PACHGRHTWVSGGAVERAAKMVRTQLLQPLAHTFGMSAELLQIADGKI
TSYDGV----L-STTVAET---L-EGKE-LWATAQCRPHFVGLAFCAVRAVVDVDIELGAIRVVELTVAQ
DVGRVLNPAQLRARIEAGVTQGVGAALTENLRT-P-RGLVRHPDLTGYPLPTALDTPDIRVRLVEERDVI
APFGAKAASAVPVVTTPAAIASAVRAATGRLVNRLPIRPQQAVAN-------------ASYTLSVNGVER
PVEAWIGESLLYVLRERGLAGAKDGCAQGECGACNVQVDGRLVASCLVPAATTAGSEVRTVEGLARDGEA
SDVQRALAAHGAVQCGFCVPGMAMTVHDLLEG--NPAPTALETRQALCGNLCRCSGYRGVLDAVQDVAG-
-

>C5CYT8_C5CYT6_2_543728
-RKEDARHMVGKGNFVGDFVLPGLQEVAFLRSPLAHATITGVEIPEALAGK-VFLREMMLDAAD--IGS-
--PSSLPT---YSALPPLASGKVRHVGEAVAMAVAPTRAVAEDLLEEVQVSYDELPVYHGAESSLAATGD
FLHPGDNVFLTLRANRDFDELA-AKAEVKVSRTVELSRQCIVPLEGKSVLAYWDQADQLVVVSATQVPHL
LRVGIAQHLSMNEEAVRVVSPDVGGAFGYKGQLYPEDLCIAWLAKTYRTPFRYLEDRREHLIVGANTRQH
HYQLTAYADRTGKLLALDAVITIDGGAYSYYPFFVGLQAIGNLPGPYTFRGYRCETLCVATNKPGFMAYR
GVARTGVCFAIELLMDAVAREVGREPWEVRMDNLVPA-AAMPYANKHFDSGDFPASLRRAVEMIGLAERQ
AR-GEPDGR-RIGFGTATYTEQSAHGTTFANFDQAVVRMTADGGLEVRVGVHSHGQGMETSFAQIANDVL
GIPVARIRVV-HGDTALTPFSSGTYASRATVMSGGAISTACKELLPRIQSIAGYLMGVDPQTVALVEGF-
-AV--AGEKSIPLSQVGGAWYLTPQDLGGLEVSRAYKPRVDTGTYATHAVVVAVDTQTGEVEILDYVVVE
DCGTMVNPMIVEGQTIGGIAQGIGTAMYEESPYDD-QGQPLASTLADYILPGATEVPRIRIEHFETPSPH
TEFGAKGVGEGGAIAPPAVIFNAVNDALGAEVLMTPLTPRRLLKALE------------PISIQVNGRGF
SRQAEPRMHLGDFLRDERLTGTHLGCEHGVCGACTVLVNGQPTRSCITFAVACEGQEVTTIEGYDDDAVM
QKLRPAFTRHHALQCGFCTPGMLTTARDIVLR--LPHADEARVRLELSGNLCRCTGYQGIVDAILDVLQ-
-

>C5D0I7_C5D0I9_2_543728
-RIDGPMKTTGTARYAYERHVPNAAYGWVVGAGIAKGRIASMDLDAARAAPGVLAIVTARNAGKLGKGDF
------------NTAKLLGGPEIDHYHQAVALVVANTFEQARAAAQLVRIAYTPRFDLAAEKDAAQM--P
K-AD---PFSGPLTKAGDFAGAFAAAPVQLDATYTTPDESHAMMEPHASMAQWQGD-KLTIWTSNQMIAW
GVGDVAKTLGIPKANVRLVSPFIGGGFGGKLFVRADALLAALGARAAKRPVKVALQRPLMMNNTTHRPAT
IQRIRIGAERDGKITAIAHE--GWSGDLPG---GQPETAVNQSRLLYAGANRLTTTRLAVLDLPEGNAMR
APGEAPGMMALEIAMDEMAEKLALDPVEFRVRNDTQVDPEKPQR--PFSQRRLVECLRTGAERFGWSRRN
A----TPGQQRDGMGMAAAF-----RNNLLMKSAARVRLDNRGMVTVETDMTDIGTGTYTIIAQTAAETM
GVPLDRVLVRLG-DSAY-PVSSGSGGQWGANNSTSGVYAACMKLREAVAS----KLGFGAVDVEFADGMV
RAGERA----VPLAEAA--------GAEGLMAEDGIGKKYQQSTFGAHFVEVGVDAATGEIRVRRMLAVC
AAGRILNPKSARSQVIGAMTMGVGGALMEELALDKRHGFFVNHDLAGYEVPVHADIPHQEVIFLDETDPS
SPMKAKGVGELGICGVAAAVANAVYNATGVRVRNYPITLDKLLDRL-----------RAKLSLNVNGQVH
SLELDTRTTLLDALREHHLAGTKKGCDHGQCGACTVLLDGRRINSCLTLAVMHDGAQVTTIEGLGTPQNM
HPLQAAFVKHDGYQCGYCTPGQICSAVAVLDEPSRPLLSAEELRERMSGNICRCGAYSNIVDAITEVAG-
-

>C5CVL7_C5CVL8_1_543728
-HESAHLHVAGEATYIDDPEITGTLHCALGLSPAANGRVTALSLDAIRTMPGVVAVLTADDIPGTNDCGS
IVH----------DDPILLPGEIRYLGQPVFAVIAETREAARRAASKAKMTIEAEPPVLTPQEAH-ARGQ
YV------VPPMHIVRSGVRAAIAKAPHRHKSTLDVGGQEQFYLEGQISYAIPKEGGALHIHCSTQHPSE
MQHLVAHALHLQSNEVHVECRRMGGGFGGKESSALFACVAAIAARQLQRPVKLRLDRDDDFMITGRRHCF
WYEYEVGYDDEGRILGAEITMVSRAGHSADLSGPVMTRALCHFDNAYWLPNVAMHGYSGKTNTQSNTAFR
GFGGPQGAIAVENIMDSVARALGRDPLDVRRVNFYTTQNVTPYRQTVNIVHELVADLEASSGYRARREEI
A-AFNAKVVLKRGLALAPLKFGIS-FNVKHNQAGALVHVYTDGSILVNHGGTEMGQGLNTKVAQVVAHEL
GVSFERVRVTA-TDTTKVANTSATAASTGADLNGKAAQDAARQIRERLAESAAERH-GKASEVRFANDKV
E-V--NG-RSLAFSTVAYLDRKQLWSDGFYATPGLSWDKDRYYAYGAAVSEVIVDTLTGEWKLLRADILH
DAGKSLNPAVDIGQVEGAFIQGMGWLTTEELVWHPS-GKLTTHAPSTYKIPTANDCPPVFNVRLGQNFED
SIHRSKAVGEPPLLSVFFAIRDAVSAAGGHKVLKAPATSESILRAI-------------PVRFFHRGRIV
DVGVHPTRSVLDWLREDHCTGTKEGCNEGDCGACTVVIDNQTVNACIQFLPTLHGKALFTVEDLK-QHTL
HPVQQAMVDCHGSQCGFCTPGFVMSLWSAYEH--HQAPTRQQLADELSGNLCRCTGYRPILDAGQRMF--
-

>C5CTC0_C5CTB9_1_543728
-RKEDYRFLTGAGNYTDDITLANQSHAVFVRSPHAHAVIKSVDTAEALKMPGVVGIFSGKDIEK--MGGL
PCGWLINNPMKEPMHPILAIHKVRYVGDHVAMVVAETVEQAKNAAEAVVVDYDVLPAVVSVADAAK--GV
TLHDENQCYKWALGDKAAVDAAFANAAHVTKLDLVNNRLIPNPIEPRVAIGSYSGTDDYTLYVSNQNPHV
ERLLMTAVLGLPEHKVRVIAPDVGGGFGSKIFLYAEDVCLTWAAKQLNRNIKWTAERSECFLSDAHGRDH
VSHAEMAMDKDGKFLAMRVHTDANLGAYLST-FSTAVLYATLLAGQYTTPQIYVEVDAWFTNTAPVDAYR
GAGRPEATYLLERLVSRCAWEMNLGQDEIRKRNFI---TTFPYVALQYDTGDFHACMDKARVLADVDQRK
SA-SEAAGK-LRGIGYSSYIEACGIAPSIAGFECGEIRVHPTGSVTVFTGSHSHGQGHETTFAQVVAARL
GIPVDNVDVV-HGDTGRVPFGMGTYGSRSISVGGAAIMKALDKIETKAKKIAAHLMEASDADIEFANGEF
TVK--GTDKKIPFGQVALTAY-VPHNYPGLNETAFYDPTNFTFPGGTYICEVEVDKQTGEVRVDRFTAVD
DFGTIINPMIVEGQVHGGLVQGIGQALLENCVYDE-TGQLLTGSFMDYAMPRAGDFPQFKLDTVCTPCTH
NPLGTKGCGEAGAIGSPPAVINAVLDALGVKDFDMPASASRVWEAMQ-------------VAFTVNGRPA
TVDAPPNTFLVHAIREHHLTGTHVGCDTAQCGACTVHMNGRAVKSCNILVGQAAGAQITTIEGIAQDGTM
HPMQAAFKECHGLQCGFCTPGMVMSAIDLCTH--HPRSSESEIRELLDGNLCRCTGYQNIVKAVAMASP-
-

>C5CUZ0_C5CUY8_2_543728
DRVDGRLKMTGQARYAAEFSYPGLVYGVALGSTVAAGRVRDIDTAAAEQLPGVLLVLTHKNVPKM--APP
APE--T-PQNRFRATPLLQDTAIHHHGQLIGFVVAETLEQARHAATLVKVSYDAAQPRIGFDANVKNAYP
AANAG-Y-TD--T-RRGDLDQGLRTAAGTVDAVYNTPIEHHHPMEMHATVAAW--EGKVTVHHSLQMVSD
AAPAIAATFDIPRENVRVVCPFVGGGFGSKILTRDNAMLTVLAARLVKRPVKHVLTRQQMFMVVGLRQHN
RQHMRLGADASGRLTGLGHDTVTHTSVHEEFVEQTGVIS----RMMYEVPNSQVTHRAFRLNVQTPKWTR
APGEAPGSFALESAMDELAEQLKIDPVELRVRNDART---DLDTGKPFGSRSLVECLRIGGEKFGWSNRS
AMPRSRQGHWLVGYGMS-----AASRGA-PHRASANLLLTRSGRAVVEMCATDLGTGSYTVIAQTAAETL
GLPLDKVQVR--LGDSALPPTPGSGGSWGANTFCTAALAVCEAAKQQL-----------REKVSLR--FV
---------REPSVAEL------LQAANEWRASNTATPGIAAYAFGANFAEVWVDEDLGLVRVPRYLAVI
AAGRILNPKTAASQIIGGIVWGIGNALMEESVLDERSGHFVTRTLADYHVPVNADIGDVQVLFAPETDTR
VNMGVKGVGEIGITSVAAAIANAVYNATGRRVRDLPITPDKLL--------------SMALALRVNGKPH
ALQVDPRTTLLDLLREQALPGTKKGCDHGQCGACTVLVNNRRINSCLALALSHDGADVTTIEGLARGSEL
HPMQAAFIKHDGFQCGYCTSGQICSAVGMLREPSTAQLSDAEIRERMSGNICRCGAYPGIVAAVREVSG-
-

>I4TW73_I4TW75_2_752786
-RIDGPLKTTGTARYAYEWHAPNAAYGYIVGSAIAKGRLTALDTDAAQKAPGVLAVITASNAGALGKGDK
------------NTARLLGGPTIEHYHQAIALVVAETFEQARAAASLVQAHYRKAYSLADEKQAVNQ--P
P-E-------DPDKNVGDFDGAFTSAAVKIDATYTTPDQSHMAMEPHASMAVWDGN-KLTLWTSNQMIDW
CRTDLAKTLKVPVENVRIISPYIGGGFGGKLFLRSDALLAALAARAVKRPVKVMLPRPSIPNNTTHRPAT
LQHLRIGADQSGKITAISHE--SWSGNLPG---GTPETAVQQSELLYAGANRHTGLRLATLDLPEGNAMR
APGEAPGLMALEIAIDELAEKAGIDPVEFRILNDTQVDPADPTR--CFSRRQLIECLRTGADKFGWKQRN
A----TPGQVRDGHGVAAGF-----RNNLLEKSGARVHLEQNGTVTVETDMTDIGTGSYTILAQTAAEML
GVPLEQVAVHLG-DSSF-PVSAGSGGQWGANTSTSGVYAACMKLREMIAS----AVGFDPEQSQFADGKI
TNGTRS----ATLHEAT--------AGGRLTAEESIGKEYQQSTFAGHFVEVGVHSATGEVRVRRMLAVC
AAGRILNPKTARSQVIGAMTMGMGAALMEELAVDDRLGYFVNHDMAGYEVPVHADIPKQEVIFLDDTDPS
SPMKAKGVGELGLCGVSAAIANAVYNATGIRVRDYPITLDKLLDKL-----------IMPLTLKVNGKTE
QLEVDTRTTLLDALRENHLIGTKKGCDHGQCGACTVLVNGRRLNACLTLAVMHQGAEITTIEGLGSPDNL
HPMQAAFIKHDGFQCGYCTSGQICSSVAVLKEPSAPETTADEIRERMSGNICRCGAYANILAAIEDAAG-
-

>I4U0J1_I4U0J3_2_752786
MRVDAIAKVTGRARYTDDYVMAGMCYAKYVRSPIAHGYAVSINDEQARSLPGVLAIFTWEDVPDIPFATA
GHAWTLDENKRDTADRALLTRHVRHHGDAVAIVVARDELTAEKAAQLVSIEWQELPVITTPEAALAEDAA
PIHNGGNLLKQSTMSTGNVQQTIDAADYQVQGHYQTPVIQHCHMESVTSLAWMEDDSRITIVSSTQIPHI
VRRVVGQALDIPWSCVRVIKPFVGGGFGNKQDVLEEPMAAFLTSKLGGIPVKVSLSREECFLATRTRHAF
TIDGQMGVNRDGTLKGYSLDVLSNTGAYASHGHSIASAGGNKVAYLYPRCAYAYSSKTCYTNLPSAGAMR
GYGAPQVVFAVESMLDDAATALGIDPVEIRLRNAAREGDANP-TGKRIYSAGLPECLEKGRKIFEWEKRR
AECQNQQGNLRRGVGVACFSYTSNTWPV--EIAGARLLMNQDGTINVQSGATEIGQGADTVFSQMVAETV
GVPVSDVRVISTQDTDVTPFDPGAFASRQSYVAAPALRSAALLLKEKIIAHAAVMLHQSAMNLTLIKGHI
VLVERPEEPLMSLKDLAMDAFYPER-GGQLSAESSIKTTTNPPAFGCTFVDLTVDIALCKVIINRILNVH
DSGHILNPLLAEGQVHGGMGMGIGWALFEEMIIDAKSGVVRNPNLLDYKMPTMPDLPQLESAFVEINEPQ
SAYGHKSLGEPPIIPVAAAIRNAVKMATGVAINTLPLTPKRLYEEF------MNHSETITIECTINGMPF
QLHAAPGTPLSELLREQGLLSVKQGCCVGECGACTVLVDGTAIDSCLYLAAWAEGKEIRTLEGEAKGGKL
SHVQQAYAKSGAVQCGFCTPGLIMATTAMLAKPREKPLTITEIRRGLAGNLCRCTGYQMIVNTVLDCEK-
-

>F2R4X2_F2R4X3_1_953739
-QAESRAKTEGTFPYASDLA-EGLLWAAILRSPHPHARIVSVDTEAATAMPGVRAVVTAADVPGAAT---
---Y--GRQV--ADRPVFASDLVRHHGEAIAAVAADHPDTARLAAAAISVEYEVLDPVTDPEKAFAA--E
ALHPDGNLIRHIPLRFGDPDVT---GEVVVEGLYRIGRQDPAPIGAEAGLAVPRPDGGVELYTASTDPHT
DRDLAAACFGLPPEQVKLVVTGVPGATGDREDPGFQIPLGLLALRT-GCPVKLTATREESFLGHAHRHPT
LLRYRHHADAEGRLVKVEAQILLDAGAYADSSSESLAAAVAFACGPYVVPHAFVEGWAVRTNNPPSGHVR
GEGAMQVCAAYEAQMDKLAVKLGVDPAELRMRNVMSTGDILPT-GQTVCPAPVAELLAAVR-DFPLPDTP
EGEWGGEPGVRRGVGYALGMVHMLGAE-GTEVSTATVRVQDG--VTVICSAVDTGSGFSTLARQIVQDTL
GI--DEVHVAPV-DTDQPPAG-PAAHGRHTWVSGGAVERAAKMVRTQLLQPLAHQFGMSTELLQITDGKI
TSYDGV----L-STTVTEA---M-DGKE-LWATAQCRPHFVGLAFCAIRAVVDVDIELGAVRVVEMAVAQ
DVGRVLNPAQLAVRIEAGITQGVGAALTENLRT-A-RGLVRHPDFTGYALPTSLDAPDIRIKLVEERDVV
APFGAKAASAVPVVTSPAAVASAVRAATGRPVNRLPIRPQAAVAV-------------TSYTLRVNGADR
PVTSWIGESLLYVLRERGLAGAKDGCSQGECGACNVQVDGRLVASCLVPAATAAGSEVRTVEGLAVDGEP
SDVQRAMAKCGTVQCGFCIPGMCMTVHDLLEG--NHAPTELEARQALAGNLCRCSGYRGVLEAVRDVV--
-

>F2RJ04_F2RJ02_2_953739
VRRDAAQKVTGAARYAAEHNPPGHVHAVPVPATVARGRVTAVHADEITRRPGVHAVLSHANAPRLG----
---ELDDPT-----LTLLQTDRVPHRGWYVALVVADTLENARAAADDLRIEYATEDHDPGPPAGHPD---
-LYAPEGHPALRE-R-GDFDTAFATSAVRVDATYTMTAQHNHPMEPHASTAWWENG-ALTVYDSSQGATQ
VRDVLAQLFQVPRDRVTVVSAYVGGGFGSKGTPRPQAVLASMAALHVGRPVKLVLPRRELAAVVGHRAPT
VQRVRIGADADGVIGALAHEVVTQTSTV---KEFVEQAAV-PARTMYTSPHSRTSHRVVALDVPTPSWMR
APGEASGMYALEAAMDELAVATGVDPVELRLRNEPDTEPDS---GKPFSSRGLADCLREGARRFGWADRD
PRGVRRADGRLTGTGVAASTYPYLLSP-----SSATAHAAPDGTYLVRLAATDIGTGARTVLARIAAEAL
DVPPTSVRVEL-GSSALPT-APLAGGSSGTSSWGWAVHKACTALAGTVRAHSGP-----------PDGLT
-----------------------------ARADTGEEGRESPYAFGAQFAEVDVDTVTGEARVRRLLGVF
AAGRVLSRRTARSQFIGGMTMGLGMALTESSTLDPAFGDFAERDLASYHVPVCADVPMLEAHWLDEEDSH
NPMGSKGIGEIGIVGTAAAIANAVHHAVGVRLRDLPLTPDRLLPHLP-----------SDVSLRINGNTY
GLRLDHRTTLLDTLREHDLTGAKKGCDHGQCGACTVLVGGRRINSCLVLAVTCDEP-VTTIEGLAGHDRL
HPLQEAFVSRDALQCGYCTPGQICSAAGMLDEAADPPLTPEEIRERMSGNICRCGAYANIVDAIRDVAG-
-

>F2RB21_F2RB20_1_953739
LRPDGTLKVTGEFAYSSDMWHEDMLWGQILRSTVAHAEIVSIDTSEALTMDGVYAVLTHEDLPNYGM---
---EFQDTP-------VLAYGKVRHHGEPVALVAADHPETARRAAAKIKIEYRELPVITDEASALAPDAI
LVHEPHNIVHRQPIIRGNAAEAAKRADVIVTGEYTFGMQDQAFLGPESGLAVPAEDGGVDLYVATQWLHS
DLKQIAPCLGLPEEKVRMTMAGVGGAFGGREDISMQILASILALRT-GKPVKMVYNRYESFFGHVHRHPA
KLWYEHGATKDGKLTHMKCKIVLDGGAYASSTASVVGNASSLSVGPYVVEDVEIEAIGLYTNNPPCGAMR
GFGAVQACFAYEAQMDKLAAKLGMDPVELRQLNAMEQGTIMP-TGQVVSPAPVAELLRRVKARADVRALP
GGSNTTHGEGVRGVGYAVGIKNVGFSEGFDDYSTAKIRINGEAVATVHTAMAEVGQGGVTIHAQIARTEL
G--VQQVTIHP-ADTQVGS-AGSTSAGRQTYMTGGAIKNSCEIVREKVLEIGR-KFGSANAELLLEGGKV
V-TDGGEA-LVSIADVLGDQSEVE-EEWRHRPTQAFDLVTGQHAFAAHRAVVEVDTELGLVKVIELACAQ
DVGKAVNPLSVVGQIQGGTTQGLGVAVMEEIIVD-KTAKVRNPSFTDYLIPTILDTPTIPVDYLELADPN
APYGVRGIGEAPTLSSTPAVLAAIRAATGLELNKTPVRPEALTGT-------------MRVNFTVNGRPQ
EADVWEGESLLYVLRERGLPGSKNACEQGECGSCTVRLDGVPVCSCLVAAGQVEGREVVTVEGLAETVEL
SPIQQAFIDAGAVQCGFCTPGLLVAADEMLER--NPSPTDADIREALSGNLCRCTGYEKILDAVRLAAAR
-

>G8QUA3_G8QUA2_1_158190
HRLDALKKLSGQAVYVNDMILPGMLYARVKRSPHAHAKIVSIETSKARSLPGVRAVLTGKELPKVGL---
---YLVDKD-------ILAKEEVRHYGEAVAAVAAETAEIAKQAIDLIEVEYEVLKPVLDIKEALLPTSA
LVHPPKNVANWTKIRKGNVEKAFGESAYIVEGTYENPSVQHVPLECHVAIAQWGIADKVTIWTSAQSPFT
VRNLFCKTFSLPLQNVRVIVPNVGGGFGGKAGIHLELVACLSRKAG-GFPVKFQASREEEFSLLPCRCAL
TYKIKTGVSSKGKILAQKMELFWDSGAYADYAVNITRSAGYSAAGPYEIPNAWVDSYTIYTNKPYGTAFR
GFGHVEFHWGIERHMNQVAKAVGMDALSFRHLNAVRPGSVTL-TGETLFSGNVLACMDAVASSIGYGKSA
EELLEEKGIFRIGKGLALLHKAPAMPTNT--STAAIVKMQGDGTVSVNVGLTEIGQGSTTALAQIVSETL
SFPLDRIDVKI-EDTDSDPYDWQTVASKGLVMSGNACIMACKDLLAKGYAVAA-VLKTRPEELSHTRDRV
FVKAHPQL-QVSWSNLALGESGGG-IGTYIAQGLSNLKETGQATFGAHAIVCKVNTQTGEFSVLKVVSAF
DVGKVINPGLLRGQMLGGIVQGLGTALCEGYVFD-TSGHLLNQNLTDNKIPTAMDLPVIETIAIESEQVE
GPFGARGVGEHSMISVAPALGNAIEDAVKVNITRLPIRFEDVWRA---------------ILVTVNGLPY
ERDVPENKTLLHFLREDGLTGTKEGCGAGECGSCTVLLNGKAVNSCLVLAAEANKAYVETIEGEASDGEA
SKLQKAFLKHHAVQCGFCTAGMLMAAREIIHT--YPKPSVEQIQEGLSGNLCRCTGYQQIIEAILDVED-
-

>G8QQG9_G8QQH0_1_158190
-RVDAIAKGSGTQKYLTDFQFEDMLYSRMVRSSIPRGIIKNIEVPQ---LPEGYYFITYKDIPGRNELA-
-------MI---AKDWKCFANEVRYVGETIGLLVGEDRNILADLHDQVKVTYEELEPAISIEDGLALKGG
AFVNDDNIFCELHTETGENDEVFFQADRVFEETYRTGFQEHVHLETNGALCC-KEDDKFVIYASAQCPFY
IRKSIAGLLNLQPQDIIVRQTTTGGAFGGKEHFVLSGPLLVAVNKIG-KPIQLSFDRSEDMEYSVKRHPS
RTKIKTALDKDGNILGMDIDVVYNVGGYLSCSFVVLQRGVFHATGCYAIPSTRIHGRGVATNTFPSDAFR
GFGAPQTIFAIERHMDHLAVFLKKDPLELRNQYLLKKGSLTSTNGHVVEDVKLPEMIKQITDASDYWRKS
KEY--DRG-SGKGIGISLYNHGGAFTGNGQMIIKAHARLHKSADVEILVGSTEMGQGFQTAARKIAAQVL
DIDIDMVTYEN-PDTSRVPDSGPTAASRSTMIVGKLVERAALQMKDRYASE-------------------
-----------EDFSVEVE-YEHPEGF-PWDQKTFQGDAYLGYGWGAAIVEVELDPLTSEVETKGIWVSH
DVGHPIDELIIRGQVHGGVMQSLGYASMELLENK--KGYFKQNSMSDYIIPTSMDFPKMESFLVDNPYPY
GPFGAKGMGELVFNGADAAFCDAVSRAIDRKVCEIPIPSETIMEL---------------IEFTLNGELV
SITTDPLRRLLDVIREDGLVGTKEGCGEGECGACSVIKDGRIITTCMVPIGAVGGSSIMTIDGLKETAQG
KCIIEAFADGGAVQCGFCIPGMVIAAEDMLTR--NPHPSEQEIRAGISGNICRCTGYDLIVESI----K-
-

>G8QQU5_G8QQU6_1_158190
-KKDHGPKMDGSALYVADYPTEGMVFGKLVRSSKAKAKILDIKIPP---LEKGYLIVDYKDVPGVNRVH-
-------IV---KDDTPVFSGNVEYIGDPILMVVGPDEQKVAQLANEITITYQELTPIIKLEDS------
-----DTVFFDYTIEKGNVKKAFEEADKVYIETFRTGIQEQAYMEGQGMIGI-AHENRITIHGSMQCPYY
IHGAVAKAMGYEASQVQIKADVTGGGFGGKEDYILACEIAVAAYKAK-KPVRVIFDRREDMEFTPKRHPS
ISKYKVAV-KDGKVTAMDIDVKINGGAYTTLSAVVLQRAVISALGVYKVDNLHIKGWAMKTNIVPSGAFR
GFGAPQTFFAVELIMDHIGRDLGMDPLAFKLANLAAQGDETSTSGKYHFPVPLKEMVEEIETYSFYSEKQ
ALY--KNQGYRRGMGLSLIFHGAGFTGSGRDHIKAVAKLRKYADVEILASNTEIGQGIKTTFSKIVANEL
NVPLDRIIAAD-PDTDRVPDSGPTVASRSLMIVGELLRRASIKLLGIWKDG-------------------
-----------EEQEVEEH-FKEPDFVIPFDLETFKGDAYPTYAWAVTVLEIEVDTLTGESKIIGVYGNY
DVGTPIDTNVVIGQMEGGLMQGLGYAFMEHMDTD--KGRIRNNSFTDYIIPTSVDVPLMVAKLHIEKYPL
GPYGAKGAGELPLIGAAPAYVGALEQALGCSLFHIPYTTEDTMTV-------------MMITFILNGKKV
TYAGSATDRLLDVLRDHHLTGVKCGCKEGECGSCSIIMDSLLVNSCMVAMGRVDGCNVVTIEGYSKE-RF
KVIDKAYASVGAAQCGFCIPGMVLASECLLDT--NPNPTEEEIRDGISGNLCRCTGYNAIVKAIAIAAEE
-

>G8QSK8_G8QSL0_2_158190
NRVDAHEKVSGKAKYTSDLVTGHALIAKVLHSTIANGVVKSFDLTEAWAVSGVIDIVTCFDVPTAGP---
---WSTEKKHQ-DIADKLLNKRVRFYGDDIAAVIAEDEISAIEAVRKIKVTYEQYAPILTIEDAMKSGAM
AIHE-PNVVVKSSYEVGSFDEASKEPDLIIEGDYDTPIVQHCHIENANSFAYMENG-KIVVVSSTQIPHI
VRRVCSQALGIGHGDIRIIKPYIGGGFGNKQDALTEPLNAFLTTRV-GRLVHLEYTREETFNCTRVRHAM
KFHIVSYVRKDGSFAARSIVAYSNQGAYASHAHALVANAVNGFRMMYPV-AIKGEAYTVYTNLPTAGAMR
AYGIPQIGFALESHIEDIVSKAGFDSIAFRKQNMMKLGYVDP-GTTITHSTGLDECIDKGEHYLHYKEKR
ALANQTGPV-RKGVGMAIFNYKTGVYPIALETSACRMLLNQDGSLQLQMGATEIGQGADTVFSMMAAETI
GLSVDKVHIISKQDTDVTPYDTGAYASRQTYVAGMAVKKTAESFKAKLLEFAA-MLKKEAFDLDIKDNFI
H-KNKDEH-LLSVAEVAM-ESYSMTNSRHIAAEETHHCTDNT-SFGVCFVEIEVDIPMCQVRVLDIINVH
DSGRIINHQTAQGQVHGGMSMGLGYGLYEHLEFD-KKGRMLNDNLLDYKLMTALDTPELQVAFVETEDPT
GPYGNKSLGEPPVIPVAPAIRNALLNATGVAVDSIPLNPEKLFFAFE-----------MAVTCTINGKKR
EHSVDIRSSLSDMLRGEGLDSVKHGCDVGECGACTVLIDGQPFNSCIYLAIWAEGKTILTLEGLSDKGTI
SDIQQAFIDEGAVQCGFCTPGFIMSSLPIIDS--DEAISRDEIRKQISGNLCRCTGYENIVNAITQKKRI
-

>G8QZ10_G8QZ11_1_158190
-KIDGWEKASGKALFADDMTIPDLLYAKVLRSPYPNARIVSFDTKKAEALPGVVTVMTYKDPENLKLTNA
G--WTDCVDMFPFRDRRVLGEGASWVGDEMGIAVAESEKIAEQALKLIDIEWEKKPFALDPIESMAIDSP
LVHPSNVLAPDVFEDRGNVDSDFKTADVVIEVHSTHHNATQASMDNWCLMQWKEDN--LTVWSNSYAADQ
LRMHISEMLGLPLHKIRAIASYVGGQFGRGDT--DQPFITALLSMKTGRPVKYRHTRHQSFLNTRQPAQY
TC--KVGAKKDGTITSMHFKSIADLSMFALK-F----VPKELALAHIPNLRMEA--YGVYTNVIPGCMMR
GVGNSQFNLIFAHLIDELSEKLDMDPIDLCIKN---------FAHEWEK--SLQVVLEEGKRRIGWKDLR
HKPGKFNGTKKRGVGFSCPSW-HAEWQEKRGKVQVTLTLNPDCTVLLKAASIEVGGGSNTCNCAEALQFL
NISLQDIQWTSIVDTGIKDCVQSAVSFLQSEVLIDTAKE----LKLKLGEVASEILKVPSTEIFF-EQGK
VLVTQPSL-DLTIKELLRK--------TVASSRTPDVKLTGVPFFA-NFAEVEVDTGTGKVEVVKLVVVN
DCGTVMYASGAEAQQIGGQCMGMGEALTEEIIYDKATGIPLNFNWIDYTIPTMSDMPEIDPVLLEVWKGT
GKYGACGIGEGTVSCTPGAIQNAIYNAIGVRVNDIPVKPEKILKAL--------------HTFLLEG---
--DLDNATTLSYLLREKGFTGLKVACDEGACGACTVIMDGKAVLSCMVLAIEADGHEVITIEGLAKDDPI
QAFAEQSEPHYGMQCGYCTPGFVMTAKAFLNE--NPNPTLAEIKDALSGNICRCGCYAGIAQAVFRAAE-
-

>G8QXL2_G8QXL3_1_158190
-AQNLQPLVTGEAKFSGESENSTFLYAYPVVSPEAKGKLITVDFSPILALPGVVGHFVASDIPGQNAIG-
-------AI---RREEPLLADTVEYIGQPVGVVLATDAETARKAARLVHVLVAVQEPILSLDQ-------
-AIDKKCFYEPLTVTSGNLEEGFINAYGVLEGTFESHAQEHAYIETQRAFAMKGEGVGVKIHCGTQAVTD
IQEVVALLLGLPVNKVEVDVDRVGGAFGGKERGMWAGIAALGLYMSG-KSCAVILDRSDDFAWTGKRHPY
KSNYRVGYNAKGVITAFEVDMYANGGFYEDFTVAIMERAVLGICGPYFLANARITGYCCQTNLPANTAFR
GFGAPQATLVMEAIIAGIAQNLGLPVMEIQQRNFIHDGQKTPYDMVLE-EVAIPQIYETLMTDCDYPSLR
SAFNRSHRYTKRGIGIVPVKYGIGFTATFLNQGNALVYVYSDGSISVSHGGIDMGQGLYTKVEMIVAETL
GVSEDSVHCES-TNTKRIGCVASTAASTGTDLNGEAARMACLQIRTELEKAAAKFLSEAPNYIEFKDGMW
WDVRMASEKQASLASYCYFNYATPG--LSYDILKGKGTPFSYFTNGVCLAEVEVNTLTGTYALTQVHLRH
EGGNILDYEIDRGQVVGGFMQGLGFVTTEDIQYSP-QGKSLATSFSTYKVPLISDFPVMDVNLVPKDKVA
GVLGSKGVGEPPLIYGVSVFN-ALRDAVEAVSDLHPATAQRV-----------------PISFFLNGEKK
TILADPMQRTVDLLRELEMTGTKEGCSDGDCGACTVSIGSRSVASCLLPVGRLQGKSLVTVEGVGNQTAL
SCIQKAIIDKHGVQCGFCSPGFVMSFFSLFSM--NPIPDMKDVEIALQGNICRCTGYEGIRKAAEQM---
-

>F0QTX8_F0QTX6_2_985053
-RIEDPKFITGSARYVDDMVVPGTLYMAILRSTVPHARLLRIDYEDASRIPGVVGVITGLNV--ENR---
PR------------NFPMAKDEILYVGQPIAAVIAEDRYKAYDALDYIQVDYEPLPTVIDPEKALTDDV-
KAVEENNLGYRKTYRAGNPEVEFSRSDVVIETKLEIGRVYPAAMEPRGLLAVYQE-GRLTVYASTQAPHY
MRKFLLNAFRDHVSDIRVIQADTGGAFGSKMFPYEDYIVAYASIIY-RRPVKWVATRREDLLSTYHSRAQ
IHRIKAGFTRRGEWRALIDELIIDLGAAT-HGYYL----ADITSTLISGPDILVEVYGVRTNKTPLDQYR
GAGRPEAAFVYERIMDMAADELKMDPIEIRRRNLVTELPYTNPFGHKYDSGNYLHLLSIAEGYYR--DFE
VEELRKQGRR-VGVGLSFYIEN----NFG-PWESASIRVKSDGKILVIIGAAPHGQGDATAIAQIVADEL
GIDMNQVEVSWG-DTELIGEGFGTFGSRTLTLAGNAALLAVRKLKDRLRRVGAALMGINYEDVIYESGYV
-KDTKT-GKSLSIRDIANALTASVGVEPSLEDSAYFGLSNYTYPYGSHIALVEVT-EEGLVKVLDYVAID
DIGFVINPMLAEGQVIGGVVQGFGEVALEEVKYD-NDGNPLTQTFSEYWIPSIMESFNAKWHYLEEGKSN
APLPTKGIAEGPLIGVLPALTRAVENAVGRRITKIP----------------------VRIRVKVNGVWY
ERDVEPRKLLVHFLREDGLTSVHVGCDTGHCGACTVIMNGISVKSCQVLAVQADGAEILTLEGLTKDGKL
HPIQEAFWEKHALQCGYCTPGFVMETYWLLSE--NPNPTEEDIRRGLSGNLCRCTGYQNIIEAVKLAIQK
-

>F0QY93_F0QY92_1_985053
--REGFRAVTGSGEYIDDPTPSGTLYMAIYRSPYAHAKILRVDLSGVFEHGGI--AYGPDDVIPNPF---
--PLAVD---APIKYYPFARDKARFVGEPIAVVLADDPYKAIDLLDYVQVDFEPLRPVLTFEDALKGDL-
LVHEKSNVAMYRHMKFGPVDKAFSESPVIIKREFRYQKHNAMPLETYGVLAHYSG-GELNIWANAQGPLL
ITYFISRALGLSTGSTRLFSPDVGGSFGSKYALYYITLAAAASILS-GRPVKWVESRTEHLVSSNSGGAR
LGVVEIAATRDGIIQGFRFRFYEDVGAYP-RPPDPG--VLFRVHGNMNGAAIEVENYVIITNKLPTGLNR
AYGGPPFYYMLEIAVNELARELGIDPLELRIKNLIREFPYETVTGGLYPRQDYERVVRAIEPEYR--RWL
--EERKRNPN-IGVGIAVLIEEPSYPHSG-SGSYVTVSLDMSGYIRVFVNGTNEGLGHETTLAEVVASEF
GVDPSVVVVENRVDTTRTTLSDGSYSSRFAPIVVSAAILAARQLKEKLIRLAMAALGTDK-V-GFENGQF
YDINNP-SKRTDLRRLASSVNWDPGVDASLSATVFYAADGDSATYAAQLAVIELD-PDDI-KVRKYVIAH
DSGRIFKREFVDGQLMGGLMHGLALTLYEELMYD-DQGNPLTTNLDIYESPAEAVGMEVEFIHFETPTKH
LVSGAHGVGEGAMMGVPAAIVNALASIIGKAITDLP------------------------VEYVVNGQWI
EDLVEPRLLLLDFLRRHGFKEVRRGCDEGKCGACTVLVDGRAVKSCMVPVIRVSGHSVTTIRGLSKGMEL
HPIQRAFLEEYAMQCGFCTHGFMMVTHDYLTN-IDPAADEDVMKLSI-KNICRCTGYVNIIRAIKRASK-
-

>B1J0Y8_B1J0Y6_2_481805
-RIDGPLKTTGTARYAYEWHAPNAAYGYIVGSAIAKGRLIALDTDAAQKAPGVLAVITASNAGALGKGDK
------------NTARLLGGPTIEHYHQAIALVVAETFEQARAAASLVQPHYRKAYSLADEKQAVSQ--P
P-E-------DPDKNVGDFDGAFTSAAVKIDATYTTPDQSHMAMEPHASMAVWDGN-KLTLWTSNQMIDW
CRTDLAKTLKVPVENVRIISPYIGGGFGGKLFLRSDALLAALAARAVKRPVKVMLPRPTIPNNTTHRPAT
LQHLRIGADQSGKITAISHE--SWSGNLPG---GTPETAVQQSELLYAGANRHTGLRLATLDLPEGNAMR
APGEAPGLMALEIAIDELAEKAGIDPVEFRILNDTQVDPADPTR--RFSRRQLIECLRTGADKFGWKQRN
A----TPGQVRDGHGVAAGF-----RNNLLEKSGARVHLEPNGTVTVETDMTDIGTGSYTILAQTAAEML
GVPLEQVAVHLG-DSSF-PVSAGSGGQWGANTSTSGVYAACVKLREMIAS----AVGFDPEQSQFADGKI
TNGTRS----ATLHEAT--------AGGRLTAEESIGKEYQQSTFAGHFVEVGVHSATGEVRVRRMLAVC
AAGRILNPKTARSQVIGAMTMGMGAALMEELAVDDRLGYFVNHDMAGYEVPVHADIPKQEVIFLDDTDPS
SPMKAKGVGELGLCGVSAAIANAVYNATGIRVRDYPITLDKLLDKL-----------IMPLTLKVNGKTE
QLEVDTRTTLLDTLRENHLIGTKKGCDHGQCGACTVLVNGRRLNACLTLAVMHQGAEITTIEGLGSPDNL
HPMQAAFIKHDGFQCGYCTSGQICSSVAALKEPSAPETTADEIRERMSGNICRCGAYANILAAIEDAAG-
-

>B1ITD5_B1ITD3_2_481805
MRVDAIAKVTGRARYTDDYVMAGMCYAKYVRSPIAHGYAVSINDEQARSLPGVLAIFTWEDVPDIPFATA
GHAWTLDENKRDTADRALLTRHVRHHGDAVAIVVARDELTAEKAAQLVSIEWQELPVITTPEAALAEDAA
PIHNGGNLLKQSTMSTGNVQQTIDAADYQVQGHYQTPVIQHCHMESVTSLAWMEDDSRITIVSSTQIPHI
VRRVVGQALDIPWSCVRVIKPFVGGGFGNKQDVLEEPMAAFLTSKLGGIPVKVSLSREECFLATRTRHAF
TIDGQMGVNRDGTLKGYSLDVLSNTGAYASHGHSIASAGGNKVAYLYPRCAYAYSSKTCYTNLPSAGAMR
GYGAPQVVFAVESMLDDAATALGIDPVEIRLRNAAREGDANP-TGKRIYSAGLPECLEKGRKIFEWEKRR
AECQNQQGNLRRGVGVACFSYTSNTWPV--EIAGARLLMNQDGTINVQSGATEIGQGADTVFSQMVAETV
GVPVSDVRVISTQDTDVTPFDPGAFASRQSYVAAPALRSAALLLKEKIIAHAAVMLHQSAMNLTLIKGHI
VLVERPEEPLMSLKDLAMDAFYPER-GGQLSAESSIKTTTNPPAFGCTFVDLTVDIALCKVTINRILNVH
DSGHILNPLLAEGQVHGGMGMGIGWALFEEMIIDAKSGVVRNPNLLDYKMPTMPDLPQLESAFVEINEPQ
SAYGHKSLGEPPIIPVAAAIRNAVKMATGVAINTLPLTPKRLYEEF------MNHSETITIECTINGMPF
QLHAAPGTPLSELLREQGLLSVKQGCCVGECGACTVLVDGTAIDSCLYLAAWAEGKEIRTLEGEAKGGKL
SHVQQAYAKSGAVQCGFCTPGLIMATTAMLAKPREKPLTITEIRRGLAGNLCRCTGYQMIVNTVLDCEK-
-

>G0BLW5_G0BLW4_1_768490
----------------------------------------------------------------------
----------------------------------------------------------------------
----GGKLDQEGMHYAGMIAAELQTPPWLLSRRYTTQSVDTSALEPDNANGWYDAATTLHLVVPTQSPQE
VADEMPRMLNPPVKQLILHPCYTV-GYGSKDHFN-FPYYGAVVAMGDGHPVRLANDRFEQFQTALKRHAF
DMNYRIAVNRTGVLQSFHAEMTADGGGRSNFTPSVVMVAATQSIYYFPKSDVGLA-----SRAIDAGSAR
GYGTLQSMAATEMMVDELAAELKIDPIEFRLRNVLKSGMKNTQGAIPAGAIRADEVLEKAAKHEMWLQRK
AEFESQHPGKRYGVGFGCVQK---DFGTGAETSFARVELGEDGRIMLHHSGAEMGTGMSTSQSVLCAQWL
GKPADEAHFSVTDEQDWTPSCSPSSASNSAYYFSHSTREAARLIFNHGLWPAAMALWQAGEDARWVEGGL
TAAGM--AV-LSLEMLAKKTFNRAVRN--TLPRNNAAVTYYSA--VGTLAEVAVDIATGQVELLNHHSIM
ECGNLIVPELVSGQLQGGLAMGIGHALHEYLPLYEDGPGNGTWNFNRYHLPRASDVAVW-KQTGDILPAL
SEDPPKGMAEVVMIPVVAALVNAIAHATGHRFRDLPVRAENIREVL------------QPISLTVNDKPY
GIEVPEGLMMIDFLHEYNLTGSRLGCGQGICHACVAIVDGEEVRTCITGAHFFSGKKVRTVEGHARVVEL
SPIQQAFLEHYSFQCGYCTPGFVNAATLFVEKLKEPDQLESAIEQALDNHICRCTGYVRYYEAVRDVV--
-

>G0BSR3_G0BSR2_1_768490
-HESADKHVSGEAQYIDDLEFPNQLHLAAKLSERAHARIIKLDLSACYAFPGVVRVITWQDVPGELDIAP
LTH----------GDPLLAKETVEYVGQVIAVVAAEDPEIAWRAAQAVKVEYQDLPARLDVTQSL-REGF
VV------QEAHHHRRGDADGALARALHRLQGELHVGGQEHFYLETQIASVMPAEDGGMLVYSSTQNPTE
IQKLVASVLNLPMHKITLDMRRMGGGFGGKETAAGPACLCAVVAHLTGRPVKMRLNRHDDMLITGKRHPF
YIHYDVGFDDGGLLNGIKIDLAGNCGYSLDLSGSIVDRAMFHADNAYFLQDVLITGHRCKTHIASNTAYR
GFGGPQGMMAIEQIMDHIARYLALDPLAVRKTNYYKEQNITHYHQPVNLLQEMTAELEHSADYQARREAI
R-RFNAEPILKKGLALTPVKFGIS-FTASFNQAGALVLVYTDGSIQLNHGGTEMGQGLNTKVAQIVAEVF
QVDIERIQITA-TDTGKVPNTSPTAASSGTDLNGKAAENAALIIKQRLIDMLITQHQVSAGQIAFSNGQV
R-V--GE-RYFSFEQVAYFNQVSLASTGYYRTPKIFYDRDKYFAYGAACAEVLIDTLTGEYKLLRADILH
DVGDSLNPAIDIGQVEGGFVQGMGWLTSEELVWDEQ-GKLLTNGPASYKIPAIGDVPADLRVTLRKNPED
TVFHSKAVGEPPFMSVWCAIKDAVASLADYRLIDAPATPERVLWGV-------------MIQFLLNQTLK
SEALDPNTTVLNYLRRNGRCGTKEGCASGDCGACTVVLGGQSVNACLTFVSSLHGKQLITVEDLKHNGQL
HSVQQAMVDCHGSQCGFCTPGFVMSMFCLQKN--GGEYQREQAQQALAGNLCRCTGYRPILAAAQQACG-
-

>G2SEJ8_G2SEJ7_1_762570
-RVEDRRFVTGRGRYTDDIVLPGMLYAWIVRSPHAHARIRAIRTEKARQHPGVVAVFTGKDLDVGSLPT-
--GWQIDMKE--PPHYALAVDKVRYVGDGVAVVIAETKAAARDAAELVEVDYEELPAVVDAAEALKEGAP
LVHDPGNLCYVWELGDR-TDRALAAAHHVTKLEFVNQRLIPNAIEPRSAIG--HYDDELTLYTSSQNPHL
IRLLLSAVLKIPEHKVRVISPDVGGGFGSKIFHPEEVICAWSSRKL-GRPVKWTAVRSESFVSDAHGRDH
ITTAEMGFDRDGRIVGLRVRTIANLGAYLSTFAPVPTLYGTLLAGQYKTPHIHVEVKGVFTNTTPVDAYR
GAGRPEATYVVERLVELGAHELGIDPAELRRRNFIQP-DEFPYQVDSGYEGALNKALEMAD-YWKLREEQ
KRAR-EQGR-LIGIGLSCYIEACGLAPSRALYESAAIRVMPTGKVQVFTGTHSHGQGHETTFAQIVAHEL
GIPLEDVEVIHG-DTAEIPFGMGTYGSRSLATGGSAIYRALEKVKAKARKIAAHKLEVAEEDLEFRNGQF
-IVKGT-DRAIGFGDIALTAYVYPEGLEPLEENAFYDPA---FPFGAHLSVVEVDPETGRVKLLRYIAVD
DVGRIINPMIVEGQIHGGVAQGVGQALLEGAVYDR-SSQLLTGSLLDYALPRADDLPSFEVGHQETPCPH
NPLGAKGAGEAGTIAATACVVNAVVDALGVRDIRMPLTPERVWRAMR-------------IQVTVNGQTH
RVEVEPRLLLVELIRDVGLTGTHVGCDTSQCGACTVHVNGEAVKSCTMFAVQADGCEITTIEGLARDGAL
HPLQEGFWQEHGLQCGFCTPGIIMAAADLLRR--NPDPSEEEIRHALEGNFCRCTGYHNIVRAIQYAAA-
-

>G2SLF1_G2SLF0_1_762570
KRKEDARFLFGKGRYVDDIKLPGMLYMDIVRSPFAHARIKSINAERALAMDGVVAVITGKDLKNLHM---
----PTMGD-----TQVLPTDRVMYQAQEVAAVIATDRYIAADAVEAIEVEYEPLEPVVDSFRALEPDAP
VLRTTDNHIWHWEV--GATERAFQEADVVVKQQIYIPRIHVASIETCGCIADYNPEGKLTVYMTTQAPHV
VRTALALVAGLSEEKIRVISPDIGGGFGGKVPIYPGYVIAIAASVLLGKPVKWIEDRSENLQADSFARDY
HITAELAATKDGKITALRIKTLADHGYTD---AAANPSPI-CTG-SYDIKHAFVEVDAVYTNKPPGGAYR
CSFRTEAVHAIERMVDVLAQKLGMDPAELRFRNFDQFPYKSA-LGWEYDSGNYPAALRKAMDLIGYEERR
EQERRARGE-LMGIGISSFTEIVGAGPSRHMFDSCELRIHPTGKAIARFGTKSQGQGHETTYAQIIAEEL
GIPAAHVQVEE-GDTDTAPYGLGTYASRSTPTAGAAAAMAARKVREKARKIAAYLLEVSEEDLEWEPGVF
RVKGAPDKS-VTIQEIFAYT-NHP-PGMELEAVHYYDP--PNLPFGSYICVVDIDKGTGQVKIRRFVAVD
DCGHVINPMIVEGQIHGGLTMGFAPAMMEELVYDEE-GNILTGSFMDYLLPTAVETPRWETARTVTPSPH
HPLGAKGVGESATVGAPAAIVNAVVDALGVTHIDIPITPYKVWKILH------------MVTLTVNGETH
TAEVEPRLLLVHFLREHNLTGTHIGCDTTHCGACTVLMNGRAVKSCTVLTVQADGATIKTIEGMAENGKM
HPLQEGFHVEHGLQCGYCTPGMIMRAAELLAK--NPDPTEDEIRWGISGNLCRCTGYVNIVKAIQYAARK
-

>Q48IN8_Q48IP0_12_264730
-RIDGGKKVSGQARYAADHPMGKMLYAYGVYSTIANGRVVAVKDQQAKAMPGVVDIFHHGNFPALHRTPN
TRLSFASASKADEHRLPFEDDRVYYPGQFVALVVAESFEQARAAAHRVTVEYDPVKDLDEGMRVNGA--R
DG--------GAGHNRGKPDSAFDSAKVKVDQTYTTPVEVHNPMEMHASTAWWQDG-KLFVYESTQGVVN
HRNLLANVFDLSPDRVEVRAPFIGSGFGGKLWPWPHSVAACAAARVTGRPVQLVLPRAQMFTTVGHRPET
HQRLRLATDASGKLVSIRHES-FNNTSMLD---DYTENCGGVTTSLYACDNVLVSHKISSINRGTPTSMR
APGAAPGLFALESAIDEMALASGMDPLAFRKLNLADKDQSVG---LPWSSNHLPEAIDKAAERFGWHARK
A----DIGSMREGYGMGACN-----WEAYQVPTDARVILRSDGTALAQCGLQDIGTGTYTIVAQTVSQLT
GIPVERVEVELG-SSSF-PAGPVSGGSWVTASVMPAIAGATREALQKLR-AVAVFAGQDAESIKVENGQL
V-GEQR----ASFVDVL--------KGQRLSAEGNFSGKYSFRSFGVHFVEVRWDPGISSLRVSRVVSAI
DVGKVVNPLAARNQVEGAIVMGIGMALFEAGEYDPRSGMPVNNNYAEYVVPVHADQPDIDVLLLDYPDYL
GEFGARGIGEIGVTGLAAAVANAVYHATGKRVRSLPISKEKLMAGL------------QRIQLKVNGQVH
TLNVPANAVLLDVLRDRQLTGTKKGCDHGQCGACTLLVNGVAINSCLSIAVQHQGDSITTIEGLAENGKQ
HPVQEAFWEHDAYQCGYCTSGQIMSAVAILQD--PNISDDASVREAMSGNICRCGAYKNILSAVQSARS-
-

>Q48KR7_Q48KR6_1_264730
-HDSADKHVSGEAVYIDDLEFPNQLHVYARLSDRAHARIISIDTSPCYAFDGVRIAITHQDIPGLKDIGP
LLP----------GDPLLAIDTVEFVGQPVLAVAARDLDIARQAAMAAIIEYEDLEPVLDVVQAL-RQKH
FV------LDSHTHKRGDSAAALAGATHRLQGNLHIGGQEHFYLETQISSVMPTEDGGMIVYCSTQNPTE
IQKLVAEVLGVPMNRIVVDMRRMGGGFGGKETAASPACLCAVIARLTGQPTKMRLQRFEDMQMTGKRHPF
YIEYDVGFDDEGRLQGIELDLAGNCGYSPDLSASIVDRAMFHADNAYYLGEATVNGHRCKTHTASNTAYR
GFGGPQGMVAIEEVMDCIARFLGKDPLAVRKANYYKTENVTHYYQTVNLLEEMTADLEQSSQYAERREAI
R-TFNAGSILKKGLVLTPVKFGIS-FTASFNQAGALIHIYTDGSIHLNHGGTEMGQGLNTKVAQVVAEVF
QVDIDRIQITA-TNTDKVPNTSPTAASSGTDLNGKAAQNAAETLKQRLVEFAARHYQVAETEVEFRNGHV
R-I--GD-IFLPFAELAWMGQVSLSSTGYYKTPKIFYDRSQYYAFGAACVEVIVDTLTGEYKMLRTDILH
DVGASLNPAIDIGQVEGGYIQGAGWLTTEELVWNDK-GKLMTSGPASYKIPAVADMPLDLRIKLRKNPED
TVFHSKAVGEPPFMAAWCAIKDAVASLGDYRHIDAPATPEKVLWGC-------------MIQFLLNQELK
TESLNPNMTVLTYLREQHKPGTKEGCASGDCGACTAVVKQMSLNSCLTFMASLHGKQLISVEDLKHQGQL
HSVQQAMVECHGSQCGFCTPGFVMSLFALQKN--STDANAHQAHEALAGNLCRCTGYRPILAAAEQSCS-
-

>D2B3U2_D2B3U3_1_479432
RRREDPRLLTGQGRYLDDL-GEDALAAAFVRSPHAHARIRDIDVSAAIDVDGLVAIYTWEDLLQPLL---
----LIHPA-----LTPLARDLVRHVGEPVVMVVARDRYLAEDACALIRVDYEILKPVVGVEEA-AQSAQ
LVHDPGNVGARLVQE--SAREAIEAAPHTLAFRLDIERSASMPLEGRGVYARWDADRSLRVYTSTQTSTS
VRMAIAAKLGLPLPKVEVIAPDVGGGFGVKVHPWPEEVLVPWAAILLGREVKWAEDRREHFISSAHERAQ
VQSVRVGFDDDGRVLGLEVNILHDHGAYT---PYGIIVIQ-LLG-PYKIGAYRVEFSSIYTNTVQVTPYR
GAGRPQAVFCMERTMDHIAAHLGADRTAVREVNFDEFPYDQGLRPLIYDSGDYPESLRMLKELIGWDSPE
AKRAAAEGR-RIGIGIGCYVEGTGVGPY----EGGHVQITSDGRVHVSTGLTSQGQGHETVFAQIAAAEL
GVPMERVSVVT-GDTRRFGYAVGTFASRAAVMSGNAIALACRKVREKALRIAADALEAAPGDLEIVDGEV
RVLGAPGAS-IPLATVVLFDRPVE-EGQELEGRDYYSP--LRSASGMHAAIVETDPLTAEIRILRYAVVH
DCGNLINPMIVEGQIHGGVAQGVGGALYERMVYDEH-GQLLNASFMDFLMPYATEIPLVETAHLQTPSPL
NPLGIKGAGEAGVIPVSAVIASAIEDAEGIGIDKMPISPSDLFDLRR-------------ITLTVNGVVR
QVEVPGRRLLSDCLRHDGLTGTHVGCEHGVCGCCTVLLDGEPVRSCLTFAVTVDGHDITTVEGLAPGGAM
SPVQRAFAECHGLQCGFCTPGFLCTVTALLRD--NPAPTEEEVLEGISGNLCRCTGYQNIVKSVHRAAE-
-

>D2BCX6_D2BCX7_1_479432
-RKEDARLVTGRTTWTDNIQLPGMLYMAFLRSPMAHARITRVDTSAARARPGVVAVYSGRDLGQGSLPC-
--AWPVDIVI--PDHPPMAVDEVRYAGEAVACVVATDRYKAADALEAIEVDYEPLDAVIDMTEALAEGAP
RVHESGNRAFTWKF---DIDAAFRDAPVVIERTYVQQRLIPSAMEPRAVV----ATDGFTLYSATQIPHV
LRVMLALTTGIPEHKLRVVAPDVGGGFGSKLQVAEEVLGLLVTRRL-GKPVKWTESRSEGNLTVHHGRDQ
LQRISLAAERDGRVRGVRVDLLADMGAYLMLVTPIPLLGAFMYNGIYKIDAYDFTCTGVFTTKMPTDAYR
GAGRPEATFAIERAVDELAHELGLDPVEVRRRNWITH-QEFPYDGDSGYEAATEKALALFG-YDKLRAEQ
SDRR-DRRDVQLGIGVSTYTEMCGLAPSGAGWEHASVRMLPTGKVEVVTGTSPHGQGHETAWSQIVADAL
GVPFGDVAVLHG-DTAISHKGMDTYGSRSLVVGGVAVLAACEKVKDKARQIAAHMLEASADDIEFSAGSF
-TVRGT-AEGKTIQELALATFALPDGVEPLDADATFDPD---FPHGTHLCAVEVDTETGACAIRSYVAVD
DVGSVVNPLIVEGQVHGGIAQGIGQALFEEAVHDA-EGNLLTTTMADYLIPTAADLPGFTTDRTETPATS
NPLGVKGVGEAGTIASTPAVVNAIVDAYGVHDVRMPCTPERIWRVVS-------------ITVTVDGVTY
EEEVEPRLLLVHLLRDRGKTGTPVGCDTSNCGACTVMLDGRSAKSCSVLAVQADGSDVVTIEGLAQGDEW
HPMQKAFHTEHALQCGYCTPGMIMAAIDLLRD--DPDPSEEAVREGLEGNLCRCTGYCNIVRAVRRAAQ-
-

>D2ASD7_D2ASD9_2_479432
DRVEGLDKVTGRARYAFEYSPRDLAYAVPVQASVARGEIRSVDVDAVLKRPGVIAAIWYGNAPRLA----
---SGDGGE-----LAVLQSPRVAYRGQYIGAVVAETLHDAREAAGLVRVEYAAERHDVELRADHPG---
-LYRPENFPADVE-Q-GDPDAALAAAPIVVDAVYSTPAEHQNPMEPHATIAAWDGD-GLTLHDSTQGASA
VRDTVAALFGMPPANVRVISPHVGGGFGSKGTPHPHLVLAALAAKQVGRPVKLAVTRQQMFAVTGYRTPT
IQRVRLGADAGGRLTAIVHEAFEQSSTI---KEFAEQTAV-PTRMMYAAPARRTTHRLVRLDVPTPSWMR
APGETPGMFALESAMDELAIACGLDPVELRIRNEPDTDPET---GLPFSSRNLVACLREGARRFGWAGRD
PAGVRRRGRQLVGTGVAASTYPAYRGS-----SQASARAEPDGRFTVRIAAADIGTGARTVLTQIAADAL
RAPVDRVRVEI-GDSALPT-AALAGGSMGTASWGTAVVRACEALLKELDRRDGD-----------ADGVE
-----------------------------ASADTTEERGQQRFAFGAQFAEVGVDADTGETRVLRLLGVF
AAGRIVNPKTARSQFIGGMTMGLSMALLEESVMDREFGDYLNHDFAQYHIAACADVRDIEALWVEEDDPH
NPMGSKGIGEIGIVGTAAAIANAVHHATGVRIRDLPIRLDKL----------------VDIRLSVNRDEH
PITVDTRETLLDTLRERDLTGAKKGCDHGQCGACTVLVDGRRVKSCLTLTVTLDDREITTVEGLADGD-P
HPLQTAFVEHDAFQCGYCTPGQLCSAAGMLAEAAAPRLDDDEIRERMSGNLCRCGAYVNIVAAIGEVAR-
-

>Q7WQP9_Q7WQP7_2_257310
-RKEDARHLHGKGNFVADMAMPGLCEVAFLRSPLAHARITDVRVPESVRDK-VVLRSMMGDARD--IAA-
--DSTLPT---PSVQPPLASGKVRFVGEPVAMTFAPTRAEAEDHAELVEVDYDDLPVYADVASAQQATSD
LVHEHDNVFVTLNADRDFDEHA-ARAEVVVKRKIDLARQCMVPMEGKAVLAYWDQADQLVVISATQVPHM
IRSVLAQCLDLEQGRVRVVSPDVGGAFGYKCVLQQEELCVAWLAKTYKRPFRFIEDRREHLTAGANSREH
HYEMTAYADKRGKLLALDARITIDGGAYSVWPFTIGLQAVGNLPGPYGFRGYRCETRCVATNKPGFVPYR
GVARTGVCFAIELTMDAVAREVGREPWEVRLENLVQP-EQMPYTNKHFDSGDYPASLRKALEMIDIDTRQ
AR-GEADGR-RIGVGVATYTEQAAHGTSFAAFDQATVRVTPDGGLEVRVGVHSHGQGMETTFAQIAHEIL
GIDVARIKVL-HGDTGQTPFSTGTYASRSLVMSGGAVSQACKRLLPRMRHIAAHMLGVADDAVTLQDGI-
-YR--AGEKSVATGDVADAWYLRPQLLAGLEVNVGYKPKVDTGCYASHAAVVAVDPDTGAVEILDYVVVE
DCGTMINPMVVEGQTIGGIAQGIGTAFYEETPYDA-NGQPLASTLADYMLPGPTEVPNMRLHHFETPSPH
TEFGAKGMGEGGAIAPPAVLFNAVNDALGAELSRTPLTPIRVLQAIA------------QVTLEVNGRQV
AHEAPPRMHLGDFLRDQRLTGTHLGCEHGVCGACTVLVDGQPVRSCITYAVACEGRQVTTIEGYDGDPVM
ARLRAAFTKYHALQCGYCTPGMLTTSRDIVLR--LPDADEARVRVELSGNLCRCTGYMGIVGAVMSVLR-
-

>Q7WQE1_Q7WQE2_1_257310
-RIEDDALLRGQARFLDDIEVEGVLHACFVRSPHAHARLVSIDLSAARAMPGVAAVYGARDLFG--QLTL
GFLAALPD---DTTPFVLAEREVAFVGEAIAVVVADSRHIAEDAAARVAIEYEVLGAVVDCRDALRPDAP
LVRGESNILQQYTLAYGDCETAFAQAHRVLEDDFWVHRGCAHPMEGRGVLARMDATDTLTVWSSTQMAHE
LHYTLAMMLGQPEDRLRVVTPDVGGGFGAKFMIYPEEMAIPAAARKLGRPVKWVEDRREHFTTSIQERDQ
YWKVAMAIDDQGHVLGIRGNFVHDNGAY--TPQGTNVNAASSMTGPYVVPAFSLDVSVAYTNKVPVATVR
GAGYPQAAFVMERMMDRVAAELGIDPGECRRRNLIGP-AKIPYMPLTIDSGDFPALQACALQASDYDVRR
DA-ALARGR-WRGIAVANSVKPTGRGP----FEVARVRVQPSGQVSIYTGALAMGQGIKTTLAQICAGHL
GVPVAAVEVQ-AGDTAYVGYGMGGFASRQAIMAGSAVDQAAAQVRRQALETAAAVLKAEAETLELADGE-
-VR--APDGSVSLARLAMLRKGVPGALPGLDATAYFHCDAQTYAGASHVCEVEVDPATGAIEIVRYVAAQ
DSGRIINPQLAEGQVHGGVVHGIGNALFEWMGYDA-AGQPLSTTFAEYLLPTAPEVPPIEVVFQPSPTPL
NPLGVKGVGECATIPVAAAVVGAVEHAVGVRVTEFPLTPVRLLELLT-----------QHVSLTVNGRAC
GGCAEPRMHLADFLRGEGLTGTHIGCEHGVCGACTVLVDGYSTRSCLMLAVQAQDSRVDTIEGLAGEDAL
HPIQQAFHELHALQCGYCTPGILMSVAELLAA--NPDPDEAQVRDVLSGHLCRCTGYQNIVAAVLRAAQ-
-

>H4SMB7_H4SMB9_2_868156
-RIDGPLKTTGTARYAYEWHSPNAAYGYIVGSAIAKGRLTALDTDAAQKAPGVLPVITASNAGALSKGDK
------------NTARLLGGPTIEHYHQAIALVVAETFEQARAAASLVQAHYRKAYSLADEKQAVSQ--P
P-E-------DPDKNVGDFDGAFSSAAVKIDATYTTPDQSHMAMEPHASMAVWDGN-KLTLWTSNQMIDW
CRTDLAKTLKVPVENVRIISPYIGGGFGGKLFLRSDALLAALAARAVKRPVKVMLPRPSIPNNTTHRPAT
LQHLRIGADQSGKITAISHE--SWSGNLPG---GTPETAVQQSELLYAGANRHTGLRLATLDLPEGNAMR
APGEAPGLMALEIAIDELAEKAGIDPVEFRILNDTQVDPADPTR--RFSRRQLIECLRTGADKFGWKQRN
A----TPGQVRDGHGVAAGF-----RNNLLEKSGARVHLEPNGTVTVETDMTDIGTGSYTILAQTAAEML
GVPLEQVAVHLG-DSSF-PVSAGSGGQWGANTSTSGVYAACVKLREMIAS----AVGFDPEQSQFADGKI
TNGTRS----AMLHEAT--------AGGRLTAEESIGKEYQQSTFAGHFVEVGVHSATGEVRVRRMLAVC
AAGRILNPKTARSQVIGAMTMGMGAALMEELAVDDRLGYFVNHDMAGYEVPVHADIPKQEVIFLDDTDPS
SPMKAKGVGELGLCGVSAAIANAVYNATGIRVRDYPITLDKLLDKL-----------IMPLTLKVNGKTE
QLEVDTRTTLLDALRENHLIGTKKGCDHGQCGACTVLVNGRRLNACLTLAVMHQGAEITTIEGLGSPDNL
HPMQAAFIKHDGFQCGYCTSGQICSSVAVLKEPSPPERTADEIRERMSGNICRCGAYANILAAIEDAAG-
-

>H4SWI9_H4SWJ1_2_868156
MRVDAIAKVTGRARYTDDYVMAGMCYAKYVRSPIAHGYAVSINDEQARSLPGVLAIFTWEDVPDIPFATA
GHAWTLDENKRDTADRALLTRHVRHHGDAVAIVVARDELTAEKAAQLVSIEWQELPVITTPEAALAEDAA
PIHNGGNLLKQSTMSTGNVQQTIDAADYQVQGHYQTPVIQHCHMESVTSLAWMEDDSRITIVSSTQIPHI
VRRVVGQALDIPWSCVRVIKPFVGGGFGNKQDVLEEPMAAFLTSKLGGIPVKVSLSREECFLATRTRHAF
TIDGQMGVNRDGTLKGYSLDVLSNTGAYVSHGHSIASAGGNKVAYLYPRCAYAYSSKTCYTNLPSAGAMR
GYGAPQVVFAVESMLDDAATALGIDPVEIRLRNAAREGDANP-TGKRIYSAGLPECLEKGRKIFEWEKRR
AECQNQQGNLRRGVGVACFSYTSNTWPV--EIAGARLLMNQDGTINVQSGATEIGQGADTVFSQMVAETV
GVPVSDVRVISTQDTDVTPFDPGAFASRQSYVAAPALRSAALLLKEKIIAHAAVMLHQSAMNLTLIKGHI
VLVERPEEPLMSLKDLAMDAFYPER-GGQLSAESSIKTTTNPPAFGCTFVDLTVDIALCKVTINRILNVH
DSGHILNPLLAEGQVHGGMGMGIGWALFEEMIIDAKSGVVRNPNLLDYKMPTMPDLPQLESAFVEINEPQ
SAYGHKSLGEPPIIPVAAAIRNAVKMATGVAINTLPLTPKRLYEEF------MNHSETITIECTINGMPF
QLHAAPGTPLSELLREQGLLSVKQGCCVGECGACTVLVDGTAIDSCLYLAAWAEGKEIRTLEGEAKGGKL
SHVQQAYAKSGAVQCGFCTPGLIMATTAMLAKPREKPLTITEIRRGLAGNLCRCTGYQMIVNTVLDCEK-
-

>G7UM83_G7UM81_2_1095774
TRGDGEVKVTGKARYAIEHTPENAVHGVVIQSTVASGRIRHMDTTKAESAAGVIAVYTHLNSLKI--HQP
TAIADG-GA--ATTYTPIQDDVIIHNGQNIGLVVAETFEQATYAASLVEIDYDTTPALISP--TDEGVEK
PL----P-QD--I-EMGDAQSAMNQSEVRINQRYTTPREYNMPMEPHGCIAQWEND-HMTVWEPSQWVMG
AQVEIAEWMGISPKQVRIISPYVGGGFGSKPVPYTHVALACVASRALNRPVRVSLTRPQTFTGLGGRPAT
SQQLEMGATREGKIQSVILRSFSETSLIDVFAENCSKVT----GRMYAIENLSAQHQVRPINTVTPGWMR
APGENPSAFGLEVAMDEMAYALDLDPLAFRLLNWADR---DYQKDLPWSSRRLKEAYQKGAEAFGWDKRV
MAPRSMEGRELIGWGMA-----SGTYPV-NTMAEAKILLSPQGQFVVQCAGADIGTGTYTILAQTAADIL
GVDSQRIDVE--LGDTQLPRAGVAGGSQLAGNLTAAVDDTAKKLRARLLALGSPLAGISHDQLTLAQGGI
HLAK-PSQ-AIDLGALL------KLANNGLSVEGGTFSNAQEHSWSAQFVEVRVDEDFGTIRLKRMVAAF
DSGRLYNPKLARSQWVGGMIMGVGQALLEGGIIDPRNGRVINNNLADYLIPVNADIPEITTIDVGEPDYQ
ATMGGKTVGELGIVGVAAAISNAVYHATGKRVRDLPITLDKIL---------------IPLTMQVNGQTQ
QISIDPRVTLLDALRDHNLTGTKKGCDQGQCGACTVLVNEQRVLSCLTLAVQTQGKAVTTIEGLESSGEL
HPVQRCFIEHDGFQCGYCTPGQIMSAVACIKE--GHTGSDDEIREYMSGNLCRCGAYPFILDAIKQAAAE
-

>G7UGE2_G7UGE1_1_1095774
-HESADKHVSGEAIYIDDAEQPGLLHLCPRLSDHAHARITHVDVQPCYDVPGVVRVLTWQDVPGVNDVGP
LQP----------GDPLLAQDCVEYVGQIIIAVLADSPDAARQGAMAAVIEYEVLPALLDVEQAL-LQGS
FV------QEPHIHQRGDVEAALARAPHRIQGAFHIGGQEHFYLETQTAMVIPGEDDALQVFCSTQNPTE
VQKLVAEVMGISMNKVTIDMRRMGGGFGGKETAAGVACLCAVAAGLTGRAVKMRLARRDDMRITGKRHPF
YVRYDVGVEDDGRLCGVKIDLAGNCGYSLDLSGSIVDRAMFHADNAYYLGDARITGYRCRTNTASNTAFR
GFGGPQGMVAIEQIMDHIARERGLDPLTLRKRNYYKNENITHYHQQVNLLDEITAQLQTSSDYDARRAAI
A-AFNASPVLKRGLALTPVKFGIS-FTSSFNQAGALILIYTDGTVQLNHGGTEMGQGLNTKVAQIVAQVL
QIEVDRIQITA-TDTGKVPNTSPTAASSGTDLNGKAAQNAAEILRERMTTMLCTLHGCGPEAVMFSNGIV
R-A--AE-HYYTFAQVAWLNQVPLSATGYYRVPGIHYDRQAYFAYGAACCEVIVDTLTGEYRLLRADILH
DVGASLNPAIDIGQVEGGFVQGLGWLTCEELVWNDK-GQLMTDGPASYKIPAIADVPADMRVTLRKNPQD
TVFHSKAVGEPPFMAAWCALQDAVASVADYRLLDAPATPERVFWGV-------------MIQFLLNDQLV
TERIDPNLTVLSYLRTHRRCGTKEGCASGDCGACSVTLDGRTVNSCLMLVSGLQGRQLITVEDLREGKTL
HPAQQAMVDCHGSQCGFCTPGFVMSLFSLQKN--HSDWDRQQAEHALAGNLCRCTGYRSIMAAAEQLVT-
-

>Q1BES2_Q1BES3_1_164756
LRKEDPRFVRGRGNYVDDVTLPGMLHLAILRSPYAHARIANIDISAAEAHPKVKAVVTGADLEGLAM---
----PTSND-----VQVLATDKVRFQGQEVAFVVAEDRYSARDGVELIDVDYEPLDPVIDVRRALDPDAA
VIRTTDNHCFDWET--GATDAAFAKADVVVKQEMVYPRVHPAPMETCGAVADLDPSGKLTLWSTTQAPHA
HRTLYALVAGLPEHKIRVISPDIGGGFGNKVPIYPGYVCAIVGSLLLGKPVKWMEDRSENLTSTGFARDY
IMVGEIAATSDGKILAVRSNVLADHGAFN---GVAAPTPV-FTG-SYDLEAAYCHMTAVYTNKAPGGAYA
CSFRTEAVYFVERLVDCLAYEMKMDPADLRLRNLDQFPYHSK-TGWTYDSGDYETTMRKAMDMIGYEQRA
EQAKRERGE-LMGIGMAFFTEAVGAGPRKDMADGCELRVHPTGKAVVRLSVQTQGQGHETTFAQIVAEEL
GIPPDDIDVVH-GDTDQTPFGLGTYGSRSTPVSGAAAALVARKVRDKAKIIASGMLEASVADLEWDKGAF
HVKGDPAAS-VTIQDIMRHGADLP-EGIELDAQICYNP--ENLPYGAYFCVVDVDPGTAVVKVRRFLAVD
DCGTRINPMIIEGQVHGGIVDGIGMALMEMIAFDEE-GNCLGGSLMDYLIPTALEVPELETGHTVTPSPH
HPIGAKGIGESATVGSPPAVVNAVVDALGIRHADLPLTPSRVWEAMQ-----------MQVSMTVNGEQV
SADVEPRMLLVHFLRDERLTGTHWGCDTSNCGTCVVSLDGEPVKSCTMLAVMADGHDVRTVEGLE-DGKL
DPVQEGFMQCHGLQCGFCTPGMMITARALLDR--NPHPTEHEIREAISGQICRCTGYTTIVRSVQWAAGH
-

>Q1B330_Q1B327_3_164756
ARVEDNRLLTGRGTFVDDIQRPGMLHACFVRSPFARAKVNGIDASAALAMPGVYAVFTAEDLDVESH---
----AVGKD-----VPPLAEGEVKFVGDPVALVVAESRYLAEDAADAVQVDYEPLPAVADFRTAVNAET-
VVHEPDNVAGGMGGA--D-EETFSSAPCVVSENIYQQMYVPVPIETRGMVVEWEPTGELTLWASTQTPHE
LRAFTARLLGIPAQKVRVIMRDTGGGFGQKVVPMREDMVIMLAARKVPGALKWIEDRRENLMSAGQSRHV
DGTARMAFDEDGTILAVDIDFNQDVGAYP---PYPVLTAF-FPG-PYRVPKASFNYKTVFSNTAGLHAYR
G-PWQYETLAREIMFDIAARKLGIDPVELRRKNIDEMPYFNP-NGMPYDHVAPADTFEQAVKILDHEGRK
EQEALAQGR-YIGLGFSAYIEPTGAATGHLGTEGCTIRMEPTGKINVYVNGGSTGNSLETTVIQLTADAL
GADIDDVATIQ-GDTAITPYGAGTQGSRSAPMTAGAVNEAGGILRAQLIRMAAHHLGVEVDDIELGGSKA
YVREDPTKS-VSFADIYRYQPHLP-PGGTLEAARFTSM--AMIANATHACTCEVDVETGQVTLTRYIVSE
DVGPMINPNVVEGQVAGGTVQGIGGALLESLVYDAD-GNPLSSTFVDYLLPTATEVPPIEFGHVEIPGP-
GVGGYKGAGEGGAIGSTPAVINAINDALGVTVTRLPATPATIVELLE------------PVELTVNGRNH
RGVVEPRITLADFLRETGLTGTHLGCEHGACGACTVLLDGQAVRSCLVFAVQADGQEVTTVEGIAGPGEL
SPVQAAMKECHGLQCGFCTPGFVTSITALLAD--NPDPSDEEIREGLSGNFCRCTGYQGIVNAVRLAAER
-

>Q1BEX6_Q1BEX4_2_164756
-RLDGRAKVTGAAPYAFEQRVDDPAYLHPIQSTIARGRVAAVDTDAARAIDGVLDVLTVFDAPELA----
---------DTSDGELSLQDDRVHFRGQIIGGVVAETAEIARHAAGLVQVRYTEESHDVELTADHPGLYT
EQVNAG---YPSDTDEGDVEAALASAEVTVDQTYSTPIEHNNPMEPHAAIAW--TADGVTMFDSTQGVHA
ARKALAPLFGLEPDQLRVIAPHVGGGFGSKGAPHAHDVLALLAAQRSGRPVKLALTRQQMFALVGYRTPT
IQRIRLGANQDGTLTALAHEVVEQTSAVKEYAEQT--AVTSRKMYAAPN--RRTAHRLAALDVPVPFWFR
APGECPGAYAAEVAMDELAAACGVDPIELRVRND---PEVDPETGNPWSGRHLVECLRLGAERFGWSSRD
PVAQRFSGDWYVGLGVASATYPAMQMPG----NSARITYADEGRYLVQIGAADIGTGTWTTLTQIAADAL
GCDVAAVDLQ-IGDSAL-PEASVAGGSSGINSWGRAIVTAARQFRRDH-------------------G--
---------------------DPPAIGATTVAEAPESEKFTMQSFGAHFVEARVNRDTGEIRVPRMLGVF
SIGRAINARTLRSQLIGGMTMGLSMALHEESVRDPRFGHVVTQDFATYHISAHADVADIDAIWLDEADEH
NPMGSRGAGEIGIVGSAAAVVNAVYNATGVRVRDLPVTLDKVLSG-------------REVTLEVDGRPH
TLHLDNRVTLLDALREHGVTAPKKGCDHGQCGSCTVLRDGRRVTTCLTFAVAADGAHITTAAGLGDGD-L
HPVAQAFSDEDGFQCGYCTPGQICSAVGMLDEVKVPELTDDEIRERMSGNLCRCAAYPNIVAAIERASV-
-

>D7A1T0_D7A1S8_2_639283
-RKEDDRFLRGRGQYVGDIRLAGMKDVAFVRSPLAHARVRGVHVPEHLAGS-VFTAASLAGVKP--IRA-
--VSGLPG---PSDQPVLAVDKVRQVGELLAMCVADTRALAEDMAAEVDLDLEELPAVHDMLEARKPGSA
LLHEQDNVFLETHVEVNIEAAL--DAPIKVTREITTSRQSMAPMEGRGTVAYWDRMEQLVLYTGSQMPHI
VRQGLAECLGLEQEKIRIVSPDVGGGFGYKGILLPEDVCLGWLAMRCGHPVRWIEDRREHLTAGANCREH
HYLITGYADRDGRLLGIDCEATVDSGAYSSYPFSACLQVASILPGPYDFPYYRCRTWSVATNKCPILPYR
GVARTGVCFALELVLDAIAREAGIEPHEVRLRNLVRP-EQMPFTRKHFDSGDYPEALRRAMAAIDLPARQ
AA-GESDGR-LIGIGHSIYCEQGAHGTSYAGHEQATARMTPDGGLELRVGVHSHGQSMETTLPQVAHEIL
GIDTARIRLV-HGDTEYTPFSTGSWGSRCAVMAGGAVATASRELASLAARIGAHLLQADPADVVIRDGH-
-AV--SPTGSISLAQIAHAWYRRPQDLRGLEVTIGYKPVRDSGTYAAHAVVVAVDPEMGDVEILDYVIVE
DGGKLINPMVVDGQIYGGLAQGIGTALYEEMPFDA-AGQPLASTFADYLLPGPTEVPEPRLDHMEWLAPY
TEFGVKGIGEGGAIAPPAAIGNAVNDALGVEMLRAPITPRRILEAIG------------LVTLNVNGRAL
TAEAEPRTHLADFLRETNLTGTHIGCEHGVCGACTLIIDGEPARSCITYAVSCADAEVTTIEGLDDDEVA
TQLRAAFRREHALQCGFCTPGMMVSARDVVLR--LPEASEHEVRVAMSGNLCRCTGYVGIVRAVLSVLA-
-

>D7A311_D7A309_2_639283
-RIDGPLKTTGTAPYAYERHAAAPAYGYVVGSAIAKGRIARMDVSAAQRAPGVLAVVTAENAGLLDKGKY
------------NTAKLLGGPEIEHYHQAVALVVAETFEQARAAAPLVKIDYAASFDLHAARVAAFP--P
E-EN---EITGPETHVGDFAGAFAQAPVTLDETYTTPDHSHAMMEPHATLAAWEGD-KLTVWTSNQMIAW
ANGDLAKTLRVPTEKVRVISPFIGGGFGGKLFLRADVVLAALGARAAGRPVKVALQRPLIANNTTHRPAT
IQRIRIGATREGVITAIGHE--SWSGDLEG---GGPETAVNQTRLLYAGANRMTAMRLAVLDLPEGNAMR
APGEAPGMMALEIAMDEMAEKLGIDPIEFRIRNDTQVDPEKPER--PFSARAFAECLRLGAERFGWDARN
P----RPGQWREGIGMAAAF-----RNNLLMKSGARVRLDGDGRVTVETDMTDIGTGSYTIIGQTAAEMM
GVPIEKVTVRLG-DSSF-PVSAGSGGQFGANNATAGVYAACVKLREEVTQ----RLGFNSEDAVFADGQV
RAGNRS----VLLGAAA--------AEGDIIAEDAIGERYQQSTFGGHFVETTVDAYTGETRIRRMLAVC
AAGRILNPKSARSQVIGAMTMGAGAALMEELAVDTRRGFFVNHDLAGYEVPVHADIPHQEVIFLDETDPS
SPMKAKGVGELGICGVGAAVANAVYNATGVRVRDYPITLDKYLDRL-----------HAPVRFTVNGRAQ
ALELDTRTSLLDALREHHLTGTKKGCDHGQCGACTVMVDGVRINSCLTLAVMHEGAEVTTIEGLGTPERL
HAMQAAFVKHDGYQCGYCTPGQICSAVAVLDEPSTPEFSVDEVRERMSGNICRCGAYSNIIEAITEVAG-
-

>D7A9U3_D7A9U4_1_639283
MRRDAGDKLTGRTRYTIDRGAPGMLHAAVLRAEVASGRLVKLDTSKAAALPGVRAIATAADAPGR----V
GI---------GIADHALFADRVRYVGEPLAAVAADTLEQAQAALEAIEVEIAPLPAVLTMQDALAPNAP
LIHEGGNVAWEATAVRGDVDAAFARPDRIVESTFRVGRQNHMAFEPRAAVARYEE-GRFHIETSTQVPWT
VRNATAGFLGVPASQVRVTVPPVGGAFGLKFDIAIEPFAALLAKLSGR-SVRLVNSREEEMLTCLFRENA
EIRIRSAVTPEGEIAGREAVVLMDCGAYGGEQIFLTTMTAHTLGGNYRVGASRLVSRAIYTNTAPNGAFR
ACNGVYNTFALERHTDEIAAALGMDPLEFRRRNVLGDGDLGA-TGQKFEAEVLRPMLERMEALRAA-AP-
PRR-PDDG-LYRATTVG-------TWFT--GPSAATVNMNADASATLVTSGVEIGSGSMQGLPQIVAATL
GIRPEDV-VVRQADTDAAGYDVGVGGGRQTVSLGAASLQAAQEVRGKLLAVAARMLDASPGDLVMQDGRI
EIAGPNGA-GFSIAEVAARAQ--AL-NGPVAGTGSLPG-LDIPVFAVHDCEVAVDPETGHVEVLAYRVVQ
DVGRALNRSAIGGQIQGGVVQGLGYALHEEVSIDAD-GRIRQNGFETYRVPLASDVVPVEVELYEGAPSL
GPFGIKGAGEVPILNVGASVACAVANATGARVQELPLTPPRVLALL-------------PIDMIVNGEAK
QSAADPMTPLVDVLRDEHLTGAKPVCREGFCGACTVLVDGEPRAACLTPAGLAQGREIGTVEGLSAGGRL
NPVQASLVEHDAVQCGMCFPGMVVTLTHFLAQ--TPRPSRDQVRAALTGNACRCTGYERIVAAALDVAGA
-

>A7ZQX4_A7ZQX6_2_331111
MRVDAIAKVTGRARYTDDYVMAGMCYAKYVRSPIAHGYAVSINDEQARSLPGVLAIFTWEDVPDIPFATA
GHAWTLDENKRDTADRALLTRHVRHHGDAVAIVVARDELTAEKAAQLVSIEWQELPVITTPEAALAEDAA
PIHNGGNLLKQSTMSTGNVQQTIDAADYQVQGHYQTPVIQHCHMESVTSLAWMEDDSRITIVSSTQIPHI
VRRVVGQALDIPWSCVRVIKPFVGGGFGNKQDVLEEPMAAFLTSKLGGIPVKVSLSREECFLATRTRHAF
TIDGQMGVNRDGTLKGYSLDVLSNTGAYASHGHSIASAGGNKVAYLYPRCAYAYSSKTCYTNLPSAGAMR
GYGAPQVVFAVESMLDDAATALGIDPVEIRLRNAAREGDANP-TGKRIYSAGLPECLEKGRKIFEWEKRR
AECQNQQGNLRRGVGVACFSYTSNTWPV--EIAGARLLMNQDGTINVQSGATEIGQGADTVFSQMVAETV
GVPVSDVRVISTQDTDVTPFDPGAFASRQSYVAAPALRSAALLLKEKIIAHAAVMLHQSAMNLTLIKGHI
VLVERPEEPLMSLKDLAMDAFYPER-GGQLSAESSIKTTTNPPAFGCTFVDLTVDIALCKVTINRILNVH
DSGHILNPLLAEGQVHGGMGMGIGWALFEEMIIDAKSGVVRNPNLLDYKMPTMPDLPQLESAFVEINEPQ
SAYGHKSLGEPPIIPVAAAIRNAVKMATGVAINTLPLTPKRLYEEF------MNHSETITIECTINGMPF
QLHAAPGTPLSELLREQGLLSVKQGCCVGECGACTVLVDGTAIDSCLYLAAWAEGKGIRTLEGEAKGGKL
SHVQQAYAKSGAVQCGFCTPGLIMATTAMLAKPREKPLTITEIRRGLAGNLCRCTGYQMIVNTVLDCEK-
-

>A7ZI19_A7ZI21_2_331111
-RIDGPLKTTGTARYAYEWHAPNAAYGYIVGSAIAKGRLTALDTDAAQKAPGVLAVITASNAGALGKGDK
------------NTARLLGGPTIEHYHQAIALVVAETFEQARAAASLVQAHYRKAYSLADEKQAVNQ--P
P-E-------DPDKNVGDFDGAFTSAAVKIDATYTTPDQSHMAMEPHASMAVWDGN-KLTLWTSNQMIDW
CRTDLAKTLKVPVENVRIISPYIGGGFGGKLFLRSDALLAALAARAVKRPVKVMLPRPSIPNNTTHRPAT
LQHLRIGADQSGKITAISHE--SWSGNLPG---GTPETAVQQSELLYAGANRHTGLRLATLDLPEGNAMR
APGEAPGLMALEIAIDELAEKAGIDPVEFRILNDTQVDPADPTR--CFSRRQLIECLRTGADKFGWKQRN
A----TPGQVRDGHGVAAGF-----RNNLLEKSGARVHLEQNGTVTVETDMTDIGTGSYTILAQTAAEML
GVPLEQVAVHLG-DSSF-PVSAGSGGQWGANTSTSGVYAACMKLREMIAS----AVGFDPEQSQFADGKI
TNGTRS----ATLHEAT--------AGGRLTAEESIGKEYQQSTFAGHFVEVGVHSATGEVRVRRMLAVC
AAGRILNPKTARSQVIGAMTMGMGAALMEELAVDDRLGYFVNHDMAGYEVPVHADIPKQEVIFLDDTDPS
SPMKAKGVGELGLCGVSAAIANAVYNATGIRVRDYPITLDKLLDKL-----------IMPLTLKVNGKTE
QLEVDTRTTLLDALRENHLIGTKKGCDHGQCGACTVLVNGRRLNACLTLAVMHQGAEITTIEGLGSPDNL
HPMQAAFIKHDGFQCGYCTSGQICSSVAVLKEPSPPETTADEIRERMSGNICRCGAYANILAAIEDAAG-
-

>D6K547_D6K546_1_645465
-RPDGTLKVTGEFAYSSDMH-EDMLWGQILRSTVAHAEIVSIDTSEALAMAGVYAVMTYDDLPAEKH---
---Y--GLEI--QDTPVLAHGKVRHHGEPVAIVAADHPETARRAAAKIKVEYRELPVITDEASATAPNRT
DHHIHPNIVHRQPIVRGNADEAAKKADFIVKGEYYFGMQDQAFLGPESGLAVPEEDGGVHLYIATQWLHS
DLRQIAPVLGLPEDKVRMTLAGVGGAFGGREDLSMQIHACLLALRT-GKPVKIVYNRFESFFGHVHRHPA
RLFYEHGATKDGKLTHMKCRIVLDGGAYASASPAVVGNASSLSAGPYVIDDVDIEAIALYTNNPPCGAMR
GFGAVQACFAYEAQMDKLADEVGMDRVEFRRLNAMEQGTIMPT-GQPVSPAPVAELLRRVK-AMPLPSEG
ADVRGTHGEVVRGVGYAVGIKNVGFSE-GFDYSTAKVRMEAGEPVTVHTAMAEVGQGGVTVHAQIARTEL
GV--AQVTIHPA-DTQVGSAG-STSASRQTYVTGGAVKNSCELVRERVLEIGRRKFGWATAELLLEGGKV
VTDGGE----V-LADLVDV---L-E-DEAVEIEAEWRHRHVQYSFAAHRAVVEVDTELGLVKVVELACAQ
DVGKALNPLSVIGQIQGGTTQGLGIAIMEEIIVDK-TAKVRNPSFTDYLLPTILDTPTIPVDVLELADDH
APYGLRGIGEAPTLSSTPAVLAAIRNATGLELPRTPVRPEHLTGK-------------MRVNFTVNGRPQ
EADVWEGESLLYVLRERGLPGSKNACEQGECGSCTVRLDGVPVCSCLVAAGQVQGREVVTVEGLAETVEL
APIQQAFIDAGAVQCGFCTPGLLVAADEMLER--NPNPTDADIREALSGNLCRCTGYEKIMDAVRLAAAR
-

>D6K5A7_D6K5A9_2_645465
TRIEGYEKVTGTARYAGEIPFADLAHGWLAVSTVARGRILSLDVESVLRMPGVITVLHHGNAPRLN----
---TPPDPT-----WTVFQHDRVPHLGWPVALIVAETPEQAREAAEALVVHYEREPHDVAFSATRPD---
-VHPVDFMPAVTE-K-GDLEAELAASDIVLDAEYTTPEEHHSMMEPHAATALWDDG-RLEVIDSNQGATW
VGNELAKLFSLAPDAVRVRSEHVGGGFGSKGV-RAHQVAAVMAATAVGRPVRVVLTRRQMFSLTGYRSPT
IQRVRLGASADGRLRALEHSAVNATSTV---FDFVEPAAG-PARVMYGAEAHHTANRVVRLDVPTPTFMR
APGEAPGSFALESAFDELAEKCGLDPIELRLRNEPERGPVS---GLPFSSRNLRACFEEGARRFGWADRD
PRGVRRDGRWLIGTGTAAGSFSAGAAP-----STAVATAEADGTFTVRIAAADIGTGARTALTLLAADAL
GVTPDRVQVRI-GDSDFGP-AWIAGGSMGTRSWGWAVTAAASELRERL-ALGAD-----------PEGIT
-----------------------------VRSDTTEAQALTQKSFAAQFAEVAVDVTTGEVRVRRMLGIF
AAGRIVNPLTARSQLLGGMIWGISMALHEEAVRDPATGGLYGADLAGYHVATKRRRGGHRGRLGGGPRSG
RPGRAQGHRR----GRHRRRRGGGRQRGLARHRRPPPRPAHPPR--------------SGITLNVNGEKH
ALSVDHRTTLLDALRERDLTGTKKGCDQGQCGACTVLVDGRRTVACLQFAVAAEGREITTIEGVVEGERL
HPVQQAFLDLDGYQCGYCTPGQICSAIAVIEEHAGPPLTPDEIRERMSGNLCRCGAYVAITQAVARAAG-
-

>A8LI58_A8LI59_1_398580
-RREDVRFLTGRGRYTDDINLNNQTYAYFLRSEVAHGKINGIDTAAAEGMDGVIRVFTAKDFEG--VGGV
PCGWQVTDPMKEPKHPVLAEGKVRHVGDPIAVVVAESLEQARDAAEAIELDIEELPAVMDMKAALAEGAT
KVHDDNLCYEWGFENRAAVDEAIKNAHHVTTLELTNNRLVANPMEPRVAVGDYHGTQDYTLYTTSQNPHV
IRLLMGAVLGIPEHKLRVVAPDVGGGFGSKIYHYAEEAFVTFASGQIGRPVKWTSSRSEAFVSDAHGRDH
VTKIELALDENHKFTALRCDTYANMGAYLST-FAPSILHGTLLAGNYTTPLIYTNVKAVFTTTTPVDAYR
GAGRPEATFQLERVVDKAARELGVDPAELRRINFI---KQFPYVAVTYDTGNYHATLEKGLEMAGADARA
AE-SKARGK-LRGFGLAHFIEACGIAPSLVGYESATVRVNATGSISVMTGSHSHGQGHETAFPQVVAEML
GIDENMIEIV-HGDTANTPMGMGTYGSRSIAVGGSAMVRATEKIINKAKKIAAHLLEAAEGDIELKDGAF
TVA--GTDKSVAWGDVTLAAY-VPHNYPGLEETAFYDPSNFTYPSGAYICEVEVDPDTGKVDVLAFTAAD
DFGNVINPMIVEGQVHGGVAQGIGQALLENCSYDA-DGQLLSGSYMDYTMPRADDLPMFEVDHSITPCTH
NPLGVKGCGEAGAIGSPPAVVNAVIDALGQTHIDMPLTPSRVWAAIH-------------VTMTVNGKAR
SGEVEGRTLLSSFLRDQHLTGTHVGCDTSQCGACVVHVDGEAVKACTVLAADADGAEVTTIEGMANDGSL
SAIQAAFQEHHGLQCGFCTPGMVMSAAALLKD--NPKPSEHEIREYLEGNICRCTGYHNIVKAILAASQ-
-

>A8LT83_A8LT85_2_398580
-RVEDAPLLTGRGQFFDDLPTHGTLQAAILRSPYAHARITDISADAARRLAGVHAVLTGEDYASVPLMVG
--------VKLPIECWPIARDKVRYVGEPVAVVLADDRYLAEDALDLIEVSYDTLAPVIDPLKALADDAP
VLHDGGNLGADRRFSYGDPDSAFAEADHVVEISVRYPRNSCTPIETYGVLTWNPHTRSYDVTSNFQGPFS
IHPVVARALNVPGNRLRLRTPDSGGSFGIKQGVFPYIALLSACARLADRPVKWVEDRLEHLTASVSATNR
AITLRAAVTAKGRVTALDYDQVEDVGAYLRHGNLC---GAYDIANLRV------RNRIVMTNKTPTGLNR
GFGGPQIYFALERLMQRIAIELGLDPVNVARDNLIPK-GAFPYSGATYDSGDYQNALKDGR-YDALCQKR
DAA-RAEGRL-YGIGLAVAGYLSTAGPKNGAQSCATIAIDPVGSITVQIDSVPQGQGHKTVAASIVAERF
GLEPGAITVVAAMDTDAWSIAAGNYSSRFAAASAGAVRIAADRLRERIAAIAASQLNARPEDIEFENGKV
FIASNPGAAL-VFARVASTAIWTAPELTAPTDEDGINSS-LCHAFIFDFCGVEIDPVTHEARVDHYVTMH
DCGTILHEGMVEGQIRGAFAQAVGAALYEEYVYDDD-GAFLAGTLADYPVPTVHEIPDLEILHTCTPSPL
TPLGAKGVGEGNCMSTPVCIANAVADALGNVDVTLPLSPARIASYL------------HPVRFTLNGKPA
EGTAHPRMLLSDFLRGVGATGTHIGCEHGVCGACTVRIDGAMARSCLTFAVQIEGAEIDTVEALAPAPAL
SILQDAFRKHHALQCGFCTPGILMSLDTLLAT------DAGRIRDVLSGHLCRCTGYQPIVAAALDAAQ-
-

>A8LUJ5_A8LUJ4_1_398580
-RPNAAKLVQGRGQYVDDITLPRMVHVAFVRSPFAHAQITGIDAAEALATKGVLRVFTGADLAE--VCT-
--VAVLAHGLKSPPEHPIAIDRAVWVGEPVAAVVATSRAAAEEGAALVEVDYDPLPAVTDTMTALDADTP
VIHPDDNLAFRRLHEEGDVDAAKAAAHKVVTARFRTARHTGVTLEPRSILVDWNAEGQMTAYHATQAPHM
MQSVLAKHLDIPESRVRVICGDVGGSYGIKVHVYPDEVATAAIAKVMGRPVKFIADRLESFTTDIHARDH
EIEASIAVDADGKILAIDVNDWTGIGPYSVYPRTSAIQVVNLCGGPYDFANYRARTSVVFQNKTPTCQYR
AVGHPIAVAITEGLVDMAAAELGMDPVEIRRRNMYAD-DAYPVAKMKFEGLSHHASMDKLMAMMDYDADQ
AE-ARKAGK-LRGLGIASFIELTNPSPFYGIQDGCTVRMDPDGSVVALSGVTEQGQGTEAMLSQVVAEGV
GVPPSQVRVI-TGDTQVTPYGGGTWASRGAGIGGEAALQAAKALRDSILQVAAAMLQAAPDTLDIRDGQ-
-VD--AATGRMPLAELGRIVYFRGDTLRELVQTRHFITMDYPFANGVQASYLEVDPETGVVTLLKHWCVE
DCGRVINPQLVDEQIRGGIVQGLGGALYEEIHYDA-DGQLLNGSMADYLVPMAAEMPDMQIAHVETPTGE
SELGAKGAGEAGTAGAPAAVMNAINDALGAQVTEMPFTPERILRAMG------------DVEITVNGEPV
EARVPAGQHLIDFLRQTGLTGAHASCEHGVCGACTVEVDGASVRGCLMLAAQADGAEVWTVEGLTERGRI
ADLQAAFIAHNALQCGFCTPGMLVACDELLRR--GGTPSRAEIREHLSGNYCRCTGYEAIVDAVETVAKA
-

>A8LKA9_A8LKA8_1_398580
-HDAAALHVTGAARYVDDPTPANALHLAFGLSEIAHGEITAIDLSEVRAAPGVVAVLTADDLPHHNDVSP
SPL----------PEPMLATGQVHYVGQPIFLVAAESHLAARKAVRRAKIVYAEKPALLSIDDALAAGAI
FE------DAPRHYTKGDADAALAAAPKVIEGRIEIGGQEHFYLEGQAALALPQEGGDMVVHSSSQHPTE
IQHKVAEALGVPMNAVRVEVRRMGGGFGGKESGNALACASAVVAALTGRPAKMRYDRDDDMVITGKRHDF
RIDYKVGIDEEGRILGLAFEQYCRCGWSLDLSLPVADRAMLHADNAYHLEHVSIRSHRLRTNTQSNTAFR
GFGGPQGMVGIERVLDHVAFAVGRDPLEVRRLNYYEPPQTTPYHMEVFILHGLTDRLAETADYGVRRAEI
R-AWNSEPILKRGIALTPVKFGIS-FTLTHNQAGALVHVYTDGSIHMNHGGTEMGQGLFQKVAQVAAARF
GVDIGAVKITA-TDTGKVPNTSATAASSGSDLNGMAVQAACDTIRDRIAAFLAEEHQADPATVRFADGLV
H-V--GG-ATYGFAEAAYMARISLSATGFYKTPKIVWDRIKYFAYGAAVTEVVVDTLTGENRILRTDILH
DCGASLNPALDIGQIEGGYVQGAGWLTTEELVWDDR-GRLRTHAPATYKIPATGDTPPVFNVALGENREE
TVYRSKAVGEPPLMSALMALSDAVAACGDGTVLDAPATPERLLWAI-------------ETTFLLNGETV
RVDEAPTRTLLDWLRERGLTGTKEGCNEGDCGACTVIVAGRTLNACILFLPQLQGKAVRTVEGISGDGSL
HPVQAAMVAHHGSQCGFCTPGFIAAMAC---A--HTR-GETDHADQLAGNLCRCTGYAPILRAAEAAA--
-

>A6E6A2_A6E6A3_1_391613
-RREDIRFLTGNGNYTDDINLRGQAYVHFLRSDVAHGRLNKVDTRTAESMPGVLRIFTGADFEG--VGGL
PCGWQVTDVMQEPGHPVLARGKVRHVGDPIAAVVAETYAQARDAAEAIELDIEELPAVVDMKKALEAGAP
LVHDENLCYDWGFENKGAVDEAFAKAAHVTTLELINNRLVANPMEPRVAVGDFNSTGDSTLYTTSQNPHV
IRLLMGAVLGIPEHKLRVVAPDVGGGFGSKIFHYAEEAFCTFAAKALNRPVKWTSSRSEAFMTDAHGRDH
VTKIELALDAENNFTAVRTDTYANMGAYLST-FAPSVLHGTLMAGNYRTPLIYVNVKAVFTNTVPVDAYR
GAGRPEATYQLERVIDKAARELGVDPIALRRQNFI---TQFPYVAVEYDTGDYHATMDKLEEIADFGARR
EA-SAAKGK-LRGLGINCYIEACGIAPSLVGYESATVRVNATGGLVVMTGSHSHGQGHETSFAQVVAEMI
GIDANMVEIV-HGDTANTPMGMGTYGSRSIAVGGSAMVRATEKIINKAKKIAAHLMEASEADIELKDGKF
SVA--GTDKSVAWGDVTLAAY-VPHNYPGLEETAFYDPSNFTYPSGAYACEVEVDPDTGKVTIERFAAAD
DFGNIINPMIVSGQVHGGIGQGIGQALLESCVYDE-NGQLQTGSYMDYAMPRADDVPFYQVDHSQTPCTH
NPLGVKGCGEAGAIGSPPAVVNAVIDALGRTHIDMPLSPSRVWQAMQ------------EVKMTVNGKPA
SGQIEGRTLLVEFLRETGLTGTHVGCDTSQCGACVVHVDGKAVKSCTMFAAEAEGAEIKTIEGMAPDGTL
HPIQQAFQDHHGLQCGFCTPGMVMSAAALLAE--NPTPSESEVRDYLEGNLCRCTGYHNIVKAILAASGQ
-

>A6DVV3_A6DVV1_2_391613
----------------------------------------------------------------------
----------------------------------------------------------------------
-------------WQRGDTKAAIAKAAHRVGGVIEMGGQEHFYLEGQAALALPQEGGDMVIHASTQHPSE
VQHKVAEALGRPMHAVRVETRRMGGGFGGKESQANAPAICAVAARHTGTPCKMRYDRDDDMVITGKRHDF
RITYQAGFDATGRLTGVDFVHYARCGWSQDLSLPVADRAHADNAYFLPAV--RIESHRLRTNTASATAFR
GFGGPQGMLGIERVMDHVAHHLGLDPVVVRQRNYYAKEQVTPY-GQKVEDFILHEMTERLMQTSDYAARR
AAVAARNPVLKKGLALTPISFTLS----HLNQAGALVHVYQDGSVHLNHGGTEMGQGLFQKVAQVAAACF
GLPLEAIKITAT-DTAKVPNTSATAASSGSDLNGMAVQAACDTIRDRMAACLAAHHAVPPEEVQFDGGRL
R----VGTAHLSFAEAARFCYEQR---VSLSATGFYKTPDRIKGEGRPFYYFAYGAAVTEVIVNRILIVH
DCGASLNPALDIGQIEGGYVQGAGWLTLEELVWDKA-GRLSTHAPSTYKIPACSDRPALFVALWEANPRP
TIYRSKAVGEPPFMSALMALSAAVAAF-GYPALDAPATPERLL----------------TLTFLLNGESV
ALDVTPTTTLLDWLREAGLTGTKEGCNEGDCGACTVIVEGRPLNACILLMPQLQGKALRTVEGISGEGQL
HPVQAAMIAHHGSQCGFCTPGFIASMAC---A--HLN-GERDHDRVLAGNLCRCTGYAPILTAARAAE--
-

>A6DZJ4_A6DZJ3_1_391613
NRPDGIDKVTGRARFGADMVAPGMLTGRVLRSPHAHARILRIDTSKAEALPGVKAVVTRADFGD----VP
DHVADVID---NAGDKAL------YDGHAVAAIAANSAAVARKALKLIEVEYEVLPHVTDVDAAMKPGAP
VLHEGGNVISRVEFGHGDIEAGLAKADRVVERTYRTGATHQGYIEPHACLATMSADGQADLWVCTQGHYM
VRNVCAAILGMEQGQLRVTASEIGGGFGGKTVVFLEP-VALMLAKKSGRPVKMVMSRSEVLRATGPTSST
SIDVRIGMKKDGRITAGFAELRYQGGAYPGSPVDMG---SMSAFAPYDLENVKTVGWDVVTNRPKAAAYR
APGAPMAAFAVESAIDELAKGFGLDPLAVRLMNGAKEGTRAS-YGPTYPAIGLIATLEAAHTHPHWTAPL
GE--------NQGRGVA-----CGFWN--GD-TCVSLNVTPDGTVTVSEGNPDIG-GSRASMTMMAAEEL
GIPYDQVRTV-IADTGSLGQNEVTDGSRVTFAVGLATIEAARAAKREMCKRAAMIWGIDEEAVEWEDGAA
RPNAGKFPP-MTIKEIAAVAS--NT-GGPIAGHHEVTAEGAGVSFGTHMVDVEVDPDTGATKILRYTVFQ
DAGRAVHPAYVEGQFQGGAVQGIGWALNEEYIYGED-GILQNAGFLDYRIPVASDLPMIDTVILEIPNPG
HPYGVRGVGETPIVPPLAAVANAVSAAAGVRMTQLPMSPPRVLAAI-------------HVTTKVNGDET
EFLCDAEATLLDVLRDEGLTGTKEGCGTGDCGACSVTVDGRLVCSCLMLGAEAEGCEITTIEGMAAGEVL
HPLQKKFIEMAALQCGICTPGILVAAKSLLER--NPDPSEEEVRYWLAGNLCRCTGYDKIIRAVMETAAD
-

>A6DYP4_A6DYP3_1_391613
-RVEDARFTQGKGNYVDDIKMPGMLFGDFVRSPYAHARVKSIDTSAAMALDGVVAVLTAKDLEP--LGL-
-----MPT---GDKQMVLADGKVLFQGQEVAFVVARDRYVAADAVELVDVEYEELPVITDPFEALNSDT-
VLREDNHIFLWEQGDKSTTEEVIASADVVAEEMIYYHRTHPCPLETCGCVASMDVNGKLTLYGTFQAPHV
VRTVASLLSGIDEHNIRVVSPDIGGGFGNKVGVYPGYVCSIVATIVTGLPVKWVEDRMENLMATAFARDY
WMKGKIAATKEGKITGLWCHVTADHGAFDACADPTKFFF-HICTGSYDIPVAYVGVDGVYTNKAPGGAYR
CSFRTEAAYFIERMIEILAIELGMDAAELRRINFIRA-DQFPYLGWEYDSGDYHTAWDKALEAVDYAAEQ
AERIEARRK-LIGIGLTHFTEIVGAGPVNCDFDSCEIRIHPTGSAIARLGTISQGQGHATTFAQILATEI
GIPADKITVE-EGDTDTAPYGLGTYGSRSTPVAGAATALAGRKIRAKAQMIAAYLLEVHDDDVEFDIDRF
AVKG-APERFKTMAEIAYAAYH---QAPGLEAVSYYDPPNMTYP-GAYICVMEIDVDTGETQIRQFYALD
DCGTRINPMVIEGQVHGGLTEALAIAMGQEIAYDE-MGNVKTGTLMDFFIPTAWETPHYTTDHTETPSPH
HPIGAKGVGESPNVGGVPAFSNAVHDALGLRQSHMPHDHWRIWRAAH------------QITLTVNGTRH
ELLAEPRELLIHVLRERNITGPHIGCETSHCGACTVIMGDRSIKSCTVFAAQADGASITTIEGLGPD-AL
HPLQEAFREHHGLQCGFCTPGMITRAAQLLKE--NPDPTEEEVRFGMAGNLCRCTGYQNIVKSVLAAAAT
-

>I2QL89_I2QL90_1_319003
-RKEDKRFITGKGRYVDDIKLQGMTHAHFIRSPHAHAKVKGIDSSAALKMPGVVAVLTGQEIVK--VGNL
ICGWAITSPMKMGAWPAMAPETVRFVGQAVAVVIAETKNLARDAAEAVVVNYEELPAVADVHAAIKSGAP
QLHPENQVYDWVIGDEGATDAAFAKAANVVKLDVTNNRLAPNAMEPRAAIADYDAEEHFTLYTTSQNPHV
ARLVLSAYNIAPEHKLRVIAPDVGGGFGSKIFIYPEEMVALWASKKVGRPVKWTGDRTEAFLTDAHGRDH
VTHAEMAFDANNKITGLKVKTYANFGAYMSL-FSSSVLYATLLSGQYNIPAIHAEVVGVYTNTTPVDAYR
GAGRPEASYLIERLMETAARQLKVDPAALRRTNFI---TQFPHVIMAYDTGDFNASLDAAMKAIDYAGRK
AK-AKADGK-LRGIGVSCYIEACGIAPSAVGWESAEVRVNPVGTIEVLTGSHSHGQGHETTFCQLVAERL
GVPISQVSIV-HGDTDKVQFGMGTYGSRSAAVGLTAILKAMEKMESKAKKIAAHALEASEGDIVIENGEF
KVA--GTDKAIAFPMVALAAY-TAHNLPGLKESAFYDPTNFTFPAGTYICELEVDPGTGKTSFVNFVAAD
DFGRLINPMIVEGQVHGGLVQGIGQALLEHAIYDA-SGQPVTASFMDYAMPRADDVPSFNLSHTTTLCPG
NPLGIKGCGEAGAIGASAAVINAITDAIGKNNLEMPATPDRVWRTIH-----------MTVKLTVNGKAV
AVDVEDRTLLVQLLRDHNLTGTHVGCDTSQCGACVVHMDGKAVKSCTMLAGQADGASITTIEGIAKGDEL
HPMQAAFRDNHGLQCGYCTPGMIMSAIDIVHR--YGGLDEATVRHELEGNICRCTGYHNIVKAVLDAAG-
-

>I2QDI0_I2QDH8_2_319003
-RVEDAALLSGRGRFIDDLGVPGTLHAAILRSPHAHADILSIDIEAAKRLPGVAAVLTGEQVKAVTLVVG
--------VKAPVECWPIAIDRVRYVGEPVAVIVATDRARAEDAAELINVEYRPRGAVVDPLGTLVSGAP
VLHDPGNLASDRAFRYGDPEKAFADAPHRFSIDIRYPRNSCTPIETYGVVAHDAGEDAFEVLANFQGPFS
IHTVIARALKVPGNRLRLRTPDSGGSFGVKQGVFPYIVLIAAAARVTGRPVKWIEDRLEHLTASVSATNR
ATTLAAAVAADGKILALDWDQVEDCGAHLRHGDLT---GAYDIRHVKI------RNRVVVTNKTPTGLNR
GFGGPQVYFALEGLVQQIAIGLGLDPLDVIKRNLIDA-GAFPYTGALLDSGDYQEAVEQGR-LAELRAKR
VEV-RARGGL-YGIGFTAVGYITTVGPKNGAQATATVGLDPVGSVTVHVASVPQGQGHRTVLSQVVADVF
GLQPKEIRVNTEIDTDAWSIASGNYASRFAAAVAGTAKLAAERVAGRLARIAASQLNVEASDIVFAKGFV
ASRHNPENRI-AFSRVAATVFWTPPELTPPDEDDRINSS-LCHGFIFDFCGVEIDRTTLETRIDRYVTMH
DCGTILHPGMVDGQIRGGFAQALGAALYEEYAYAED-GSFLTGTLADYLLPTATEVPEPEIIHMETPSPF
TPLGAKGVGEGNCMSTPVCIANAVADALGIADITLPLVPARLAEMV--------------VRFTLNGKPA
EAEAEPRMLLSDFLRHQGATGTHVGCEHGVCGACTIVVDGMLTRSCLTLAAQVDGCDLRTVEGLAPSDRL
GVLQRAFRRNHALQCGFCTAGILMSLDDYLSK--NAKPTEAAIRDVLSGHLCRCTGYTPIIQAALEAAA-
-

>I2Q9P7_I2Q9P8_1_319003
----------------------------------------------------------------------
----------------------------------------------------------------------
----MPADYAKAAKYGEQIRAELAADDMLLDREFETQSVDPMFLEPECGLAWYDGKGNLELLLGVQSPYE
AAESIAHLLRAPYKPAHINAQFAHVGFGGRDHTP-FILYVALAAVFPGKPVRLAHDRYQQFQAGIKRHSI
KMRSRIGIDRTGKIKAFAADHVLDGGGIAHFSASVAVVAATIGIYDIPNVDVAVH-----SRGVSAGSMR
GYGILQAMTALEVLIDEAASELKHDPIEFRRRNALPQNGRTMTGNPYIVSVRTPEILDKLEKHPIWQQFK
QT--S--SDRLVGTGVACVTK---DYGSGADGSLGRVELGPDGKIVIFCDHVEMGNGIGTALANRVAGHL
GAIADEVSVARVDTQDWVPASSPTSSSIGAHVGTHSAAEAARVIFRFGLWPSALELWRIAASASWKNGQL
TMPGL--EP-LALSVLSATAFSRAIRKGNRINRNRIGTAYTSM--CGTVVRVEIERATGSLRIAKAYSVL
ECGTALVPEVVMGQAQGGFAMGVGYALLETLPPFEGGPGNGEWNLGRYLVARGSDLPLR-DLEIEMLKPQ
TAEAPKGMAEVVMIPIVPALINAIHDATGHRFRALPVTASLLKGVL--------------LSLTINGQKH
GMDVRDDLSMNDFLREMGMTGTKFGCGAAQCLSCAVIVDATTSPTCVAPAVNFDGKSIRTVEGHAK--EL
STLQKAFIAHFAFQCGYCTAGFLNEGQVLLERLSAREALEQTIADALDGHLCRCTGYVKYHEAVRDV---
-

>I2QFM7_I2QFM8_1_319003
-RKEDQRFLTGRGNYVSDIKRPGMTAGVFVRSPHGHAIVRGIDKSAALASPGVIAVLTGEDAAK--LGSL
PCGWGISDPMKEPPFPMLAQGKVRFVGDMVAFVVAETPAQASAAAELLTVDYEVLPSVVGVLEAVRPGAP
QLFDDNLCCDWELGDKAAVETAFRKAAHVAKLSLVNNRLIGNPMEPRAAIAEYEGTDRFTLWTTSQFPHV
VRFLMGAVLNIPQHKLRVVAPDVGGGFGVKQFHYGEEAVITWAAKRVMRPIKWVASRSEGYVSDRHGRDH
VTEAELALDETGKFLAFRVNTLANMGGYLST-FGPNILYGPLLGGVYTTPAIYCNVKVVFTNTVPVDAYR
GAGRPEATFVLERIVDVAASEMGIDRVEIRRRNMIPK-EAYPYVLVQYDSGDPMGCLDGALVAADVKIRK
AE-SARRGK-FRGLGYSTYVEACGLAPSFAGYESATVRVHPTGQVTVMIGTHNHGQGHETTFAQIVSEKL
GVAFDNVDIV-FGDTDRVQFGMGTYGSRSLVVGGAALSKATDKVVAKGKKIAAHLLEAAEMDIQFEAGKF
SVA--GTDRMKTFEEIAGAAY-VPHDYPGLEEQAYYDPVNFTYPGGCHIAEVEIDPETGTVTLVNYTAVD
DVGTVINPMIVEGQLHGGIVQGVGQALYENAVYDG-SGQLLSGSLMDYCMPRADHMPMMNISTHSTLCTH
TPMGVKGCGEVGTIGSPAAVINAVVDALGVAHVDMPATPNRIWRLLQ-------------ISFTLNGRPT
TVDVEPAMLVVELLRERNLTGTHIGCDTSQCGACVVHLDGLPVKSCTLLAPALDGATLLTIEGLHGSNQL
HPMQEAFREHHGLQCGFCTPGMLMTAVALATE--KPDLTEADVRHGLEGNICRCTGYQNIVVSVMAGAAA
-

>I2QDT5_I2QDT2_3_319003
DSVDLIEKVTGRAEYVTDLTVPGMLHGFVVRSPAIHARIASIDSSVARAMDGVVDVLIGEDVASFG--NW
GV---------VLKDRPIIADRVRYVGEPVAVVIAETIEIAENAAELVDVGYDDLPRATTIQEALAEEAP
LIHARTNIFHTYRNNVGDVDAAEATAAYIHEDRFTFPAISHFAMEPHAVIADFQR-DSLTVWAGAQTPTA
VQKVLSRLFGLQLAKVRVIVPFVGGGFGGKASVKIEPLVAAASWKVQR-PVRIAQSIAESMLTC-RRLGA
DITIRTAVDANGRILAKSAKLLLDGGAYSDTGSAVATKAANRIMGPYAVPNLRLEACAVYTNTVPGAAFR
SIGGPQAVWAKESHMDNVAAAIGMDPSEFRLRNLASRGERIR-PDLRAFDMDMSELMGRVTQSFA-SEV-
KAS-N----RQRGLAVA-------ATDN--TPSNAIVRLKIDGSILVSVSSIEVGQGAHATMARIASQTL
KQPASAV-TVLRTDTAVAPYDWGTGASRSTVVVGLSVENAALDAADQILEMVADVWELPRENLSLVEGGV
TTGSEVLT-FHQI--FHRTLG--VD-SGEVIGRGRSKK-PLFWETSAGLAEIIVDEDTGEIHVTRYASAA
DVGRVINRVAAEGQDEGAAIMGLGHALYEVLEFED--GQPVNATPIDYSIPRISDVPPVDTILVENGDGP
GPGGAKGMGEGAILPVAPAIANALYSAYGIRITELPMTPEKVWRAL------------MTLPISLNGQAI
AIDVPAHTLLIDLIRDRGLKGTKRSCDMEVCGACTVLLDGEPISSCTTLAVDVDQREVTTIEGVTPPEGL
SRIQKAFVLHGGLQCGFCTPGFIMAVTALLKA--TPHPTDEEIRHYLHGNLCRCTGYTKIVEAVRSLAA-
-

>I2QNT4_I2QNT2_2_319003
-RRDGVLKVKGQATYAADNHPPGMLFAVMAVASISRGRVTSLDISAAKRHPGVVDVMTSDHKPELAIDPN
PFVFRMEV---------LQSNEVRYANQPIAVVIAETLEAATEGAALLAPHYETLPALIGLDAGES-FVP
PVVGVGN---PTENYRGDVEAELASAEKRIDAVYETPPQYHNAMEPHAIVAW--NGDNLQIDMPTQGLML
SLARVAELFGIAHDKIHIRSPFLGGGFGSKGLMAGPPVLGIMAAKLVGKPVKLVLRREQMYGPVGTRQRL
----RIGADGEGRLTALDHHARTVSSTFDDFYE-PAAD---ASHTLYAAIRTSHDAVRVNTGTP--LFMR
APGEATGSIALESAIDEMAWACGIDPLAFRLKNYAE---VEPITGKPFSSKALRACYEQGAARFGWAKRT
LQPRQMRDDDGLLVGW---GMGTATFPALMFQAEARAVLRRDGSGAMEIGAHDMGQGAWTALAQIAADEL
GLDIDRVEFKAGS-SDL-P-DAGAGGSAHTATAGAAIHSAGAAVVAKLADL-ATGDERSAGNAGVIARDG
RLIRRDDESGESYSEIL-------ARAGVAEVEARGTGAPNPAAHGAVFAEVKVDPELGQVRVTRMVGAF
AAGRIVNPRMVQSQLFGGMIWGLSFALHEEAITDRRTGRIMNANLGEYHIPVNADVPPLDVITVDEHDPH
NALGIKGVGEIGITGSAGAVANAVWHATGVRVRRFPIRMEELLT--------------MNISLTVNGARR
DFVLDARVTLLDLLRERHLTGTKKGCDRGQCGACTILVDGKRINSCLALAISHDGADILTIEGVARGDQL
HPVQAAFIAHDGFQCGFCTPGQIMSAIGMMSE--AQAGNDPEIRECMSGNLCRCGAYAGIVDAVLDAQA-
-

>I2QEW7_I2QEW9_2_319003
-RYDAAAKVTGRATYASDMPLDNPAYAFLVTSAIAKGRIDGFDLDDARQVRGVIDIVTHENAPKLKESKL
FSNG----GYAGTTIQPLKSADVAHDGQIIAVVIAESYEAAREAANRVKVSYTASASFESPGTTTAA--A
KGQN---AQFKEDPEVGDFAKAFDAAEVKLTASYDTPTQHHNPMELFTTSCAWMGD-NLVIYEGSQYVYG
LKNGVAEQLGIDADKVRVVNPYVGGGFGSRGSMTPRTAIIAGIAKRLNRPIKLVPTRDQGFTIATYRAET
RHEIRLGAGRDGKLVALRHDG-AEVSSRPD---AYCVGGTKTTTRLYACPNVASLVSIVRADRNTPGFMR
SPPEVPYLFALESAMDELAVKLNMDPVELRRINDTTVEPIGG---KPYTSRSLMACFDEAARAFGWSQRS
P----QPKSMSDGYGCAATC-----YPTQMAPSAARVRLQRDGRTRVEIAGHEIGTGAYTVIAQTAAERL
GVPLEKVAVFLG-DSDL-PPAPVAGGSNSTASTCSAVMMVCDRIRQRLF-AVDSLADKAKETVGISQAPS
TQSDRP----LDIEKAF--------DALGVGEYGEWHKDKIAYAFGAEFVEIRVNRFTHEIRCPRLVGAF
AAGRIMNPRTARSQLMGGLIWGMSSALLEATEIDERNARYVNDNLADYLVPVNADVPGVEVILLSEQDDI
NPAGVKGLGELANVGTNAAICNAIYHATGQRIRKLPVRLENIE---------------VDVTLRVNGTDK
RLHIDARTTVLDALREHKLTGSKKGCDHGQCGACTVLIDDRRVVSCLTLALAAEGQEITTIEGLATDDHL
HPMQQAFVDNDAFQCGYCTPGQIMSAVACVKE--GHAGSEADIREYMSGNICRCAAYPNIVAAVKQAAP-
-

>D0DDV4_D0DDV6_2_501479
-RREDRALVAGQGRYLDDIASPGGLHAAFLRSPYAHATIGGADLDDIRAMPGVVAVYTAKELAA--LLPT
GLSSSIAF---ALDRPILPEAEAVYVGEALAMVVAETRAEAEDAAEAIDLDLDPLDPVADLESAAQDDAP
KAHAHHNRLASFGFDYGDIGAAFDGAAHVVSRRFRIDRGGAHSMEGRGVLAAPDMTGRLSVWSSTQTPHA
LKRHICTLLARDEGDVDVTAPDLGGGFGPKLVTYPEEIAVAAAAQALGRPVRWVEDRREHFLAACQEREQ
LWTVEMAFDAGGRILGLRGTLLHDHGAW--TARGLNVASGMMLPLMYDVPAYDLNIVVTVTNKTPVTPVR
GAGQPQATYVMERLLDAGARVCGLDRAEIRRRNLVTP-DRMPCEPVVLDSGDYPETQRKALDGIGWDTRR
AE-ARSRGK-RLGIGLANYVEGTGRGP----YETVSVRIARDGRVKVNTGAAAMGQGVGTALAQIVADHL
GRAPASIDLT-LGDTR-EPYGFGGFNSRQTVVAGASADAAARIVRGKVLQVASHLLGLPGDALDIEADR-
-VG--SNSGSLSLAEIATASEGLPGRLPGLQATERVLVEGMAFANGALAAEVEVDEATGAVRVARLFLAH
DCGRMVNPQMVDGQIMGGLAHGLGNALYEKMSFDD-EAQPLTGSLADYLLVSSAEMPVIEIAHSESLSPQ
NALGVKGVGESGVIPTAAAIASAVEHALGVEIAEAPLTPQALHAAIR-----------TDITLTVNGTER
TISCVPRKTLADALREDRLTGTHVGCEHGVCGACTVMVNGAPVRSCLMFAVQAEGAEVRTVEGLAPEGGL
SELQQAFIDNHALQCGFCTPGFLMLITGALEK--DPGMSDEDLTEVLSSNLCRCTGYRNIVRAALAAAP-
-

>D0CZJ0_D0CZJ1_1_501479
-HDAAPLHVTGRARYIDDPVPPGCLHLAFGLSEIAAGRISEIDLSEVRRAPGVVRVWEAKDLPSDCDCSP
SLG----------DEPMLSGATVHYVGQPVFLVAATSHLAARKAVRKAVIRYQERDPVFTVDEAMAADAR
FE------EGPRIWEKGDAARAMETAPHVVTGTLEMGGQEHFYLEGQAALVFPQENGDLLVHSSTQHPTE
IQHKVAHALHKPMHAVRVETRRMGGGFGGKESGNALAVACAVAADATGRPAKMRYDRDDDMTITGKRHDF
RITYEAGFDETGRLLAVDFVHYTRCGWAQDLSLPVADRAMLHSDNAYDVPSLRVESHRLRTNTQSATAYR
GFGGPQGMLGIERVLDHVAHALGRDPLEVRRVNYYDPPQSTHYGQPVFILGALTDRLAESCDYAARREAV
A-AWNAEPLLKRGLALTPVKFGIS-FTLTHNQAGALVHVYQDGSVALNHGGTEMGQGLFQKVAQVAAARF
GIPLERVRITA-TDTAKVPNTSATAASSGSDLNGMAVQAACDTLRGRMAEHLAGLYQAKPSEVVFADGAV
Q-V--GD-ERLSFEDACYEGRVSLSATGFYKTPKVDWDRIRYFAYGAACTEVVLDTLTGEYRILRTDILH
DCGASLNPALDIGQIEGGYVQGAGWLTTEELVWDDK-GRLRTHAPSTYKIPACSDRPEVFNVALGRNAEE
TIYRSKAVGEPPFMSAFLALSDAVAACGEA--LDAPATPERLLMAI------------MDISFLLNGERV
DLGVSPTRTALDWLREEGLTGTKEGCNEGDCGACTVMVGVRAVNACILFLPQLHGKALRTVEGIAGDGSL
HPVQQAMVEYHGSQCGFCTPGFVVSMARAHT---TGD-SGYD--DALAGNLCRCTGYAPIVRAAEAAA--
-

>D0DEB8_D0DEB9_1_501479
-HDSAIKHVRGLAEYTDDAEPAGTMHAYLGVSSVAHATLKGIDLSAVRAAPGVIDVLTAADIPGHNDISP
TRG----------DEPVFPTEKIEFHGQPLFAVIAGTRDAARRAAALAKVEADVLPHALDPIAAQAAGYP
LV------TDPLKLERGEVGTAMASAPHRLQGRLVVGGQDHMYLEGQIAFALPGEDEDVIVHCSTQHPSE
AQHMVAHVLGVPSNAVVVNVRRMGGGFGGKESMNLFAVVAATAAKRLNRPVKIRPDRDQDMTATGKRHDF
VIDYDVGFDGAGRIRAVDGSFAARCGWSSDLSGPVTDRALFHADNAYFYPHVRLQSRPLKTNTVSNTAFR
GFGGPQGVVAAERMIEEIAYALGKDPLEVRKANFYDDGNLTPYHQEVNIIGRVVSELEESCGYQQRRRDI
L-AFNAEGVLRKGIALTPVKFGIS-FTATHNQAGALIHVYSDGSVHLNHGGTEMGQGLNTKVAQVVADAF
QIDFERIKITR-TTTEKVPNTSATAASSGSDLNGMAALDGAEQIKTRLVAFAAGHWGVRPEEVRFVPGHV
Q-V--GA-QLLPWEQVAYMARVHLSAAGFYKTPDIHWDRAAYYAYGASCSEVTIDTLTGEYRVERTDILH
DVGRSLNPVLDRGQVEGAFVQGMGWLTTEELWWDQK-GALRTHAPSTYKIPLASDRPRVFNVSLSENRER
TIKRSKAVGEPPFMSVFEALSMAVASVADYRELDAPATPERVLLAV-------------EIRFLLNGRTV
NLTVPATQTLLDFLRLDRLTGTKEGCAEGDCGACTVLVAGEAVNACIRFVASLDGCHVVTVEHLS-DGEL
HPVQRAMVEHHGAQCGFCTPGIVMSLYALWMQ--TPEPTETQVETALQGNLCRCTGYAPIIRAAVAVS--
-

>D0DEC7_D0DEC5_2_501479
DRPEGPKKVSGRAAYAADGV--NAAHGVLVRATISRGRITGIDTASVTEIPGLLGVFHGPRFIRP--A--
-------QGMA-GEAPVQPGDEVHYHGQPIALVVAESFEAARDAAQRLVVSYDADANV-DTDPAKTDA-E
K-GDP-------E-TAGDFEAAFSKADVTLDRAYSTPPHAAAAMEPHAALAEWDGE-TLTLRGAQQMLKT
NRLELADAVGIDPENVRILSPYIGGGFGSKLGIGPEAVSAALAARELRRPVRVVMARQTVFDAVLRRTET
TQRLRLGADRSGRLLALSHDDRVTNLQDEGFAEPVSQAS----QFLYGAEGLSFAQTLARVSRTPSGSVR
APGEAVGMLALEQAMDELAEMLGMCPVELRLKNLPEK---NPMTGQPFSATRLADCLRDGAERFGW-KDR
KPVGTRDGEWHVGMGMA-----SAARSN-MLISAARVRL--AEGAVVETDMTDIGTGTYAILGQIAAEML
GLPVEKVEVR--LGDTRFPAAAGSGGSFGASSAGSATFLAAKAIRETLAER-----GCGPSDLTLQNGMA
RGGNE-----VPLSE-L------ID-A--LVEEASVEAGSESSGFGAHFAEVAVHAYTGEVRVRRMLGVM
AMGRILNEKTARSQALGGMIWGVGSALTEEMAHDPRTGHVVTRDLANYHVPAHADVPDMTVVFLEERDDM
ANIQTKGIGELGISGAGAAILNAVRNACGARIYDMPATPDRVIAA---------------TRLTVNGEPR
EIEHDTRTTLLDALRDQGLTGSKKGCDHGQCGACTVLLDGKRVNSCLCLAAMHEGDEVTTIEGLGSPEAL
NALQKAFVAKDGFQCGFCTPGQIMSATAMLEELGDMPLDDAEIAERMSGNLCRCSAYPLIREAIA-MAAE
-

>D0D147_D0D146_1_501479
-RREDVRFLTGAGRYTDDISAYGQTYCVFLRSDVAHGTINSIDTSDAEAMPGVVRIFTGKDFEG--IGGL
PCGWQVTDPMKEPGHPVLAQGKVRHVGDPFAAVVADSLEEARNAAEAIVYDIEELPAVVDMKAALAEGAT
KVHDDNLCYDWHLSDQAAIDEAFTNAAHVTTLELINNRLVANPMEPRVALGEYNANDESTLYTTSQNPHV
IRLLMGAVLGIPEHKLRVVAPDVGGGFGTKIFHYAEEAFVTFASRQINRPVKWTSTRSEAFMSDAHGRDH
VTKIELALDADNNFTGLRTDTLANMGAYLST-FSSSVLHGTLMAGNYKTPAIQVNVRAVFTNTVPVDAYR
GAGRPEATFQLERLVDKAARELGVDPIALRRQNFI---DSFPYVAVEYDTGDYVATMDKLEEMIDRPARR
KE-SEAKGK-LRGLGINCYIEACGIAPSLVGYDAATVRVNATGSISVMVGAHSHGQGHETAFPQVVAEML
GIDESMIDIV-HGDSSKIPFGMGTYGSRSLAVCGSAMVRATEKIINKAKKIAGHLLEASDADIELKDGKF
TVA--GTDKSVAWGDVTLAAY-VPHNYPGLEETAFYDPSNFTYPSGAYACEVEVDPETGRVTIESFAAAD
DFGNVVNPMIVEGQVHGGIGQGIGQALLESCIYDE-NGQLLSASYMDYAMPRAEDVPFYKVDHSVTPCTH
NPLGVKGCGEAGAIGSPPAVVNAVIDALGFEHIDMPVSPHRVWKAMQ-------------VTMTVNGKAV
SKEVSGNTLMTEFLRDERLTGTHVGCDTSQCGACVIHVDGKSVKACTMFAAEAQGAAVTTIEGMANDGSL
SVIQQAFQDHHGLQCGFCTPGMVMTAATLLKE--NPTPSEHEIRDYLEGNICRCTGYHNIVKAIMAASD-
-

>A1T6U0_A1T6U1_1_350058
-RVEGVDKVTGKARYSADTQVAGVAYAALVQAQIPHGRAESVDAATASAAPGVLYVLTPTNCPPLQVLPK
ELTWDLPLERRPPLS----DLTVQHVGQHMALVVADSPENAVHAASLMDFDYIAAPAHLDATEVVSGGGA
ADDVDELIRHGAYRPDEKLQDRGEPPGIKVDQTYRTAVNAHYPIELATVAQW--DDGHLTVHDCTRWITG
ERRVLAAYLNIPEERIRVVSPLVGGAFGSKSFLWMHVVLCAVAAREVGRPVKLVLTRDQMFTSTGHRPRT
EQQVALVADAAGTIVSTEHHTLTETSTVA---HFCEPA-GVSSRILYQSPRLAVTHTVARIHAPTPCFMR
GPGEAPGLFALEMAMDELAYALGRDPLALRMDNLA---DVDQTDGRPWSSAHLARCYTTGARRFGWDRRP
LQSRSLQRNIRVGWGMATATYPGRRMP-----AACRVETDADGHVRFSAATHEIGTGVRTVMTQLAADTT
GLPLSQVSFESGDSS--FPDAPYSGASQTSASVGSAVFAAAQEWRGRADA--------------------
---------LP-------ATADGPGRAAALSFTTASDVDTVSRSFGAHFCEVEVDEQIGRATVTRWVAVM
DCGRVLNPKLATNQVMGGILFGLGMALMEQVPHDPHTGR----LLGEYYVPTHADRPAFDISFVDS----
SDYGLRGIGEIGVCGVAGAIASAIHHATGKWLRQLPITLEALLGP-------------RRIELTVNGVTR
TVETDVRSTLLDLLREGALTGTKKGCDHGLCGACTVEVDHERVLSCLTLAVSIDGAAVGTVEGFADGEHL
DPLQQAFVDHDGFQCGYCTPGQLCSARAMLREHAGPHLSENEIRERMAGNICRCGAYANIVAAISAVHG-
-

>A1TFK4_A1TFK7_3_350058
PRVEDSRLLTGHGRFVDDISRPGMLHACFVRSPFAHATINGVDASAALALPGVHAVFTAADLDKEAH---
----AVGKD-----VPPLAEGEVKFVGDPVALVVADSRYLAEDAVDLVEVDYDPLPAVADFRKAVGGAEA
VVHAPDNVAGGMGGM--D-EEIFATAAHVVEEHIYQQMYVPVPMETRGMVVEWTSTNELTVWASTQTPHE
LRAFAARLLGIPAQGVRVIMRDTGGAFGQKVVPMREDMCILLAARKMPTAVKWIEDRRENLMSAGQSRHV
DGKVRMAFDSDGKILAADIDFVQDVGSYP---PYPVLTAF-FPG-PYRVPKASFNYKTVFSNTPGLHAYR
G-PWQYETLTREMLLDSAARKIGMDPVELRRINIDEMPFFNP-NGMPYDNCAPADTFEQAVKILDHEGRK
EQDALAEGR-YIGLGFSAYIEPTGAATGNLATEGATIRMESTGKINVYVNGGSAGNSIETTVVQLTADAL
GANIEDVATIQ-GDTAVTPYGAGTQGSRSAPMTAGAVNEAGAILRRQIIAIGAQILGVEESEIELANSRA
GVRNDPERS-VSFADIYRYDPQL--GGVSLEAARFNSQ--AMIANATHVCTCEVDVETGQVTLTRYIVSE
DVGPMINPNIVEGQVAGGTVQGIGGALLEKLAYDDA-GNPVASTFVDYLLPTATEVPPIEFGHVEIPGP-
GVGGYKGAGEGGAIGSPPAVINAINDALGVTLTQLPATPATIVELIE-------------VEVSVNGRRY
AGTVEPRVTLADYLRERGLTGTHLGCEHGACGACTVLLDGQAVRSCLIFAVQVDGQEVTTVEGIAEDGEL
SPVQAAMRECHGLQCGFCTPGFVTSITALLRD--NPNPSDEEIREGLSGNFCRCTGYQGIVNAVKRAAE-
-

>E9WJ17_E9WJ15_2_656374
MRVDAIAKVTGRARYTDDYVMAGMCYAKYVRSPIAHGYAVSINDEQARSLPGVLAIFTWEDVPDIPFATA
GHAWTLDENKRDTADRALLTRHVRHHGDAVAIVVARDELTAEKAAQLVSIEWQELPVITTPEAALAEDAA
PIHNGGNLLKQSTMSTGNVQQTIDAADYQVQGHYQTPVIQHCHMESVTSLAWMEDDSRITIVSSTQIPHI
VRRVVGQALDIPWSCVRVIKPFVGGGFGNKQDVLEEPMAAFLTSKLGGIPVKVSLSREECFLATRTRHAF
TIDGQMGVNRDGTLKGYSLDVLSNTGAYASHGHSIASAGGNKVAYLYPRCAYAYSSKTCYTNLPSAGAMR
GYGAPQVVFAVESMLDDAATALGIDPVEIRLRNAAREGDANP-TGKRIYSAGLPECLEKGRKIFEWEKRR
AECQNQQGNLRRGVGVACFSYTSNTWPV--EIAGARLLMNQDGTINVQSGATEIGQGADTVFSQMVAETV
GVPVSDVRVISTQDTDVTPFDPGAFASRQSYVAAPALRSAALLLKEKIIAHAAVMLHQSAMNLTLIKGHI
VLVERPEEPLMSLKDLAMDAFYPER-GGQLSAESSIKTTTNPPAFGCTFVDLTVDIALCKVTINRILNVH
DSGHILNPLLAEGQVHGGMGMGIGWALFEEMIIDAKSGVVRNPNLLDYKMPTMPDLPQLESAFVEINEPQ
SAYGHKSLGEPPIIPVAAAIRNAVKMATGVAINTLPLTPKRLYEEF------MNHSETITIECTINGMPF
QLHAAPGTPLSELLREQGLLSVKQGCCVGECGACTVLVDGTAIDSCLYLAAWAEGKEIRTLEGEAKGGKL
SHVQQAYAKSGAVQCGFCTPGLIMATTAMLAKPREKPLTITEIRRGLAGNLCRCTGYQMIVNTVLDCEK-
-

>E9WB04_E9WB06_2_656374
-RIDGPLKTTGTARYAYEWHAPNAAYGYIVGSAMAKGRLTALDTDAAQKAPGVLAVITASNAGALGKGDK
------------NTARLLGGPTIEHYHQAIALVVAETFEQARAAASLVQAHYRKAYSLADEKQAVSQ--P
P-E-------DPDKNVGDFDGAFTSAAVKIDATYTTPDQSHMAMEPHASMAVWDGN-KLTLWTSNQMIDW
CRTDLAKTLKVPVENVRIISPYIGGGFGGKLFLRSDALLAALAARAVKRPVKVMLPRPTIPNNTTHRPAT
LQHLRIGADQSGKITAISHE--SWSGNLPG---GTPETAVQQSELLYAGANRHTGLRLATLDLPEGNAMR
APGEAPGLMALEIAIDELAEKAGIDPVEFRILNDTQVDPADPTR--RFSRRQLIECLRTGADKFGWKQRN
A----TPGQVRDGHGVAAGF-----RNNLLEKSGARVHLEQNGTVTVETDMTDIGTGSYTILAQTAAEML
GVPLEQVAVHLG-DSSF-PVSAGSGGQWGANTSTSGVYAACVKLREMIAS----AVGFDPEQSQFADGKI
TNGTRS----ATLHEAT--------AGGRLTAEESIGKEYQQSTFAGHFVEVGVHSATGEVRVRHMLAVC
AAGRILNPKTARSQVIGAMTMGMGAALMEELAVDDRLGYFVNHDMAGYEVPVHADIPKQEVIFLDDTDPS
SPMKAKGVGELGLCGVSAAIANAVYNATGIRVRDYPITLDKLLDKL-----------IMPLTLKVNGKTE
QLEVDTRTTLLDTLRENHLIGTKKGCDHGQCGACTVLVNGRRLNACLTLAVMHQGAEITTIEGLGSPDNL
HPMQAAFIKHDGFQCGYCTSGQICSSVAALKEPSAPETTADEIRERMSGNICRCGAYANILAAIEDAAG-
-

>I0H7X1_I0H7X3_2_512565
ARLEGPLKVTGAAKYAAEYPQDDIAYGWIVPSPVPRGRLIDVITDPT---DDAVAVLWHGNAPEIA----
---AADDPE-----LAVLQSERISYRGQPVALVVADTLEAARYAARTLRLEIEAEEHDAVLRIDHPD---
-LYTPEAFPAESM-M-GDPDQE-----VLVDVVYSTPALHNNPMEPHATIARWDGD-QLTVFDSNQHPSG
IAATLGQVFGV--ENVRVITEHVGGGFGSKGTARPNAVLAALAAKVTGRPVKVVVTRQQMFSIVGHRTPT
VQRIRLGADRDGTMTVIDHQAYSQSSRL---LEFAEQTAV-STRHMYAAPNRRTGHHLVRLDMPTPRWMR
APGEAPGMFALECAVDELAAELGMDPIELRIRNEPSAEPES---GTPFTSRHYVDCLRQGAERFGWAGRD
PRRQRREGDWWIGTGVAGATYPTMAQP-----SAARVSALPDGRFEVAIGAADLGTGARTILTQIAADAL
GVGVDRIAIRI-GDSSLPQ-ASVAGGSSGSASWGWAVTGACRALREN-------------------GGDQ
-----------------------------AVFDTTELEQQEKDAFGAHFAEVRVDAVTGEVRVSRLFGMY
TAGRILNPRTARSQFLGGMIMGMGMALHEEGVLDPAFGEWVNNDLAGYHIPAHADVEEIDAAWLDEHDEQ
NPMGSKGIGEIGIVGSPAAIVNAIWHATGIRVRDLPVRLDKLLDEFR-------------MRLTVNEVEH
ELDLDPRTTVLDALREHDLTGAKKGCDHGQCGACTVLLDGRRVNSCLLLAVACQDARITTIEGLGD----
HPVQRGFLDHDGFQCGYCTPGQICSAVGMLDEVAGDLLSDAEIRERMSGNLCRCGAYPNMVPAIRQAAG-
-

>I0HDB4_I0HDB5_1_512565
LRKEDARLLRGRGRFVDDVQLPGMLHLAILRSPFAHANIVSIDTSAAEAAPGVKAVVTGETLGGLAM---
----PTSND-----VQVLATDKVRFQGQEVAFVVAEDRYLARDALELIDVEYDVLDPVIDVRKALEKDAP
IIRTNDNHVFDWET--GETNRVFAEADVIVKEDIVYPRVHPAPMETCGSVADFDPEGKLRLWSTTQAPHA
HRTLYAIVAGLPEHKIQVIAPDIGGGFGNKVPIYPGYVHSIVGSIVTGKPVKWMEDRSENLISTGFARDY
IMRAEIAATAEGKILAIRTNVLADHGAFN---GTAAPVPV-FTG-SYDLLAAHCKMTAVYTNKAPGGAYA
CSFRTEAVYLVERIVDVLAYELQMDPAELRLKNFDQFPYTTK-TGWVYDSGDYEPTMRLAMEMAGYEERK
EQLKRAKGE-LMGIGISFFTEAVGAGPRKNMADGCELRVHPTGKAVVRLSVKTQGQGHETTFAQIIAEEL
GIPPADIDVVH-GDTDNTPFGLGTYGSRSTPVSGAAAALVARKVRDKAKLIASAMLEVSVADIEWVKGSF
RVLGDPGKS-VTIQDIMRHGADLP-DGMELEAQICYNP--SNLPHGAYICVVDVDPGTAEVKVRRFIAVD
DCGTRINPMIIEGQVHGGLTDGVGMALMEMISFDSD-GNCLGASLMDYLIPTALETPDWETGFTVTPSPH
HPIGAKGVGESATVGSPPAIVNAVVDALGIRHADMPLTPSRVWDAMR-----------MQVTVTVNGVEY
TKEIEGRLLLVHFLRDTGLTGTHWGCDTSNCGTCVVWMDGEPVKSCTVLAAMAGGREVRTVEGLA-GAEL
DPIQEGFRQCHGLQCGFCTPGMLMTCRHLLDN--NPDPTEGEIREAISGQICRCTGYSSIVRSVRWTAVH
-

>D4XGM6_D4XGM8_2_742159
-RIDGPLKTTGTAPYAYERHAPQAAVGYVLGAAIGKGRIGSMDIEAARRAPGVLAVVTAQNAGKLGKGKM
------------NTAKLLGGPDIEHYHQAIALVVAENLEQARAASRLIRVQYEQKFDLAAQKSAMD----
--------KAGKEDRVGDFESAYAQAAIKIDHTYTTPDQSHAMMEPHASTAMWEGD-ALTVWTSNQMVAW
GRGDVARTLGVPREKVRLISPYVGGGFGAKLFVRADAVLAALGARAAGRPVKVALQRPLIANNTTHRPAT
IQRVRIGTTQDGKITAIGHE--SWSGDLPG---GQPEEAVQQTRLLYAGANRLTALNLMELNLPEGNAMR
APGEAPGLMALEIAVDEMAEAAGLDPVEFRVRNDTQVDPSKPDR--PFSQRRLIECLRLGADHFGWADRS
P----RPGSRREGLGLAAAF-----RNNLVTDSAARVRLDAAGQVIVETDMTDIGTGSYTIIAQTAAEML
GVPLAKVIVRLG-DSTF-PVSAGSGGQWGANSSTAGVYAACDKLRTAILQ----RLGFASDGAVFADGTV
DANGRQ----ATLRDAA--------AGGDLVAEDKLGKKFQQSTFGAHFVEVAVDAATGETRIRRMLAVC
AAGRILNPKTARSQVIGAMTMGVGAALMEELAVDDRVGYFVNHDLASYEVPVHADIPSQEVIFLDETDPS
SPMKAKGVGELGLCGVGAAIANAIYNATGVRVRDYPVTLDKLLAGL------------ATVTLRVNGAAR
EVALDMRTTLLDALREHHLTGTKKGCDHGQCGACTVMLDGRRVNSCLTLAVMHDGAEITTIEGLGTPTAL
HPLQAAFVKHDGYQCGYCTPGQICSAAGMLEE--LSQGSADEIRERMSGNICRCGAYSNIIEAITEVAG-
-

>D4XBG4_D4XBG6_2_742159
-RKEDARHLHGKGNFVADMAMPGLSEVAFLRSPLAHARITAVRVADQIAGN-VFLRQAMPDARD--IVA-
--DSTLPT---ASAQPPLASGKVRFVGEPVAMVFAPTRAEAEDYAELIEVDYDDLPVYADVDSAQAAQGD
LLHEQDNVFVTLNADKQFDEHA-AQAEVVVRRKIDLARQCMVPMEGKAVLAYWDQADQLVVVSATQVPHM
IRSVLAQCLDLEQGRVRVVSPDVGGAFGYKCVLQQEELCVAWLAKTFKRPFRFIEDRREHLTAGANSREH
HYEMVAYADRRGRLLALDAKITIDGGAYSVWPFTIGLQAIGNLPGPYAFKGYRCVTRAVATNKPGFVPYR
GVARTGVCFAMELTMDAIAREVGREPWEVRLENLVQG-EQMPFTGKHLDSGDYPASLQQAMDMIDVAERQ
RQ-GEADGR-LIGVGLATYTEQAAHGTSFAAFDQATARVTPDGGLELRVGVHSHGQGMETTFAQIANEIL
GVDVGSIKLL-HGDTGQTPFSTGTYASRSLVMSGGAVSQACKRLLPRLTHIGAHLLQADPASVSWNQDR-
-LE--AGGKSVSVKDVADAWYLRPQLLAGLEVTVGYKPKVDTGCYATHAAVVAVDPGTGGVEILDYVVVE
DCGTMINPMVVEGQTIGGVAQGIGTAFYEETPYDE-NGQPLASTLADYMLPGATEVPNMRLHHFETPSPH
TEFGAKGMGEGGAIAPPAVLFNAVNDALGAELLRTPLSPTRVLAAIA------------QVTLEVNGKRV
SHEAPARMHLGDFLRDQRLTGTHLGCEHGVCGACTVLVDGAPVRSCISFAVACEGRQVTTIEGYDADPLM
QRLRAAFTKHHALQCGYCTPGMLATSRDIVLR--LPDADESRVRVELSGNLCRCTGYMGIVAAVMSVLA-
-

>G5FFL6_G5FFL4_2_665940
VREDAYDKARGKNRYTCDRKLTGMLFAKLVLSEKAHASVR-IRKEKALSVPGIRAVFTFEDVPAKAYNPH
NWSA--CIDSP--EDQYILSDKARYVGDHLALVVGESKAAVEEAVSLVEITYGEEAPVIGLSSARETE--
-----NALAFEKEVSFGEYDKAEREAAVIVTTSGSTQKIHHGALESHIALADIDENGNLVLWTPCQTVYQ
VRFHISSLLGLPYTKIRVIKAVMGGSFGGKGQTVVEPACAFACWKL-KQPVMLYMDRADSVIGTRSRNAC
EMKVETALTREGKILGRRIAADIDGGAYYTNAAAVAMAMAKKLFRMYHMEAQTCHVRTFFTNTIPGGACR
GYGSPQAHAITEVNLDLAARELSMDPCELRLKNAAQP-MDPDPTGMNLGNARIEDCIRTGMEAFNWKERR
AKVEKNTDRYAWGVGMACGAHGNGYKGSYPEFTNVQMMMHPDGSVEVRIGIHDQGCGTVLTMQQIAAEAL
HMDVYKIKVYEA-DTYITPYDAGTQASRVTYVCGRAVQKAGEALFEKLIRAAGVLYGWDREEVRAADGQL
CCR-GGS---KSYGEVAKEYEKA--CSRYLRAELEYEPPSNPGSYSSAFAEVKVDKYTGLVEVTDLLAVH
DVGQCMNRTLAEGQVEGGAQMSLGMALCEEMVYDKK-GAIKGRNFSKYHMINAPDMPPVKSIFIEKGEPD
GPYGGKSIGELAAVAPGSAVVNAINFALEGRFSDYPVTPEKIIAFLEKE---------MKLVCTINGEKV
EREADPCKRLLDFLRDDGLTGVKEGCSEGECGACTVLLDQKAVTSCTVFTGQVMGKEIITIEGLEKDGEL
DVLQKAFIENGAIQCGFCTPGMILSCKALLME--YPNPSDEQIKRAIEGNLCRCTGYEKIRTAVRAAVKE
-

>G5FHM9_G5FHM8_1_665940
MKKDAMALVTGAPVYTDDLAPKDCLVVKVLRSPHAHALVKTIDTKRASAVPGIACVLTWEDSPACRFTQA
GQTY--PEPSP--YDRRIIDRRLRFVGDVVAIVAGDTEQAVDRALKLIKTEYEVLKPVLDFRKAKDNPVL
PVGNKRNLCSSGSESDGDVEAVLKDCDLVIERTYHTKADNQTMMETFRAFTYLDAFGRLNVVASTQIPFH
IRRILANALGIPKSAVRVVKPRIGGGFGAKQTGVAEIYPAIVTMKT-GRPAKMIYTRYESMIAASPRHEM
EVTVRMGLSNEGKVRAVDMYTLSNTGAYGEHGPTTVGLSGHKAIPIYTPEAFRFTYDVVYTNYQSSGAYR
GYGATQGLFAVETALNEAAALLGIDPLEIRRKNFLREGQIMPAYNERLESCHVSQCMEKARAMMDWDKKY
PFKDMGNGKVR-GVGVGISMQGSGI--PCVDVGTVTIRLSDEGHYNMMIGATDMGTGCDTILSQMAADCM
DCDVKDIVVSGV-DTDVSPYDSGSYASSTTYVTGMAVVKACRELREKIIAQGAELLGIPAKTADFDGACV
YAADNAN---ISLKDISTKRMC-G-SGLALEATVSHSSPTSPPPFMCGMAEVEVDLQTGEIELLEYKAAV
DCGTVINPNLARIQAEGGIVQGIGMALFEDINYTDK-GRLKENSFMQYKIPARVEIPDLEVKFDSSYEPS
GPFGAKSVGEVVMNTPLPAIVQAVYHATGLWFRELPITPEKVIRGLGKL---------MNLTCSINNKTV
SREVAPDMMLLDFLRSQGCYSVKCGCETTNCGLCTVWMNGKPVLSCAVPALRAGGCEITTLEGVRE--EA
EEFGRFLAGEGAEQCGFCSPGFIMNVLAMKRE--LSNPDDREIREYLAGNLCRCTGYAGQMRAVRKYL--
-

>G4KZU1_G4KZU3_2_693746
ARVDAYEKATGRAKYMDDLCDQGALIAKVKHSTIAHGYVKSVDTSEAETIPGVVKILTCFDAPDRPFPTA
GHPW--SMDPAHVADRMLLNRHVRYYGDDVAAVVAEDEVAAMQAVRALKVEYEELPFVLDAQKAMEPDAP
QIHYPGNVLAHTDIRKGDYQKAIQE---RVEGWYDTPTVQHCHIENHGCFAYEE-AGRVVVVSSTQIPHI
VRRVVGQALGIPWGQVRLIKPYIGGGFGNKQDALYEPLCAWLCTQAGGRLVKLECSREETFVSNRVRHAI
RTHIISWVRPDGTFAARKFEAFSNQGAYASHGHGIVAKGMGAFAQLYPCDNLECDSWTVFTNRPAAGAMR
GYGIPQAMFAGECHIDDVVRALGEDPIAFRRAHLMPVG-YVDGFKNELYSDTFNQCMNKGMAYIDFTRKF
AAYRNQTGPVRRGVGCAVFWYNTAVWPISMESSSCRMVLNQDGSLQFQTGETEIGQGCDTAYSQMVADAV
GVPLEKVHVISTQDTDVTPYGTGAYASRQTYIGGFSIMQTGLALRERILKIAHEQTRMPVSNLDLVDGSI
IRKDGRI--LKTLGDLAMEALYSMDHSQHITAETTAQIRSNAYSFGCSFAEVEVDIPMCKVKLLNLVNVH
DCGTLINPQLAEAQVHGGMSMAIGYGLSEELKFDEKIGKPLNNNLLDYKLSTFMDHPHLEGEFVENAEPT
SPYGTKALGEPPACSGAPAIRNAILNATGVAFDRCPITPHVLYAEFRKA----------TVHFTLNGRDV
ERAVDVRASLTDMLRNDRMTSVKKGCEVGECGACNVLIDGEAFNSCIYLAVWAEGKTIRTLEGLGPNGEL
SDIQQAFVDEAAIQCGFCSPGFMLTAVEILES--GKEYTDDQLRKLLSGHLCRCTGYENILRAVKKTMYC
-

>G4KWZ2_G4KWZ1_1_693746
-KKDHEPKMSGRSVYVGDYPGDGVLTGKLLRSTLARARVLDVELPV---LPEGYFYVDKSDVPGDNVNIV
-----L----DDT--PVFARDTVEYIGEPIGMVAGPDVAVVNRILSEIKVSYEELEPVLDLRKA------
-----DTVFFNYEYEKGDLKKALAEADKVYEEEFTTGYQDQTYLEPQGMMAEPEKNGHMYVHGSMQCAYY
VHGAVMRVLGCRPDEVHIFQDVTGGGFGGKEDFP-SILGAVAAKK-ANAPVRCVFGRREDLEFTPKRHPS
LCTYKVAVK-DGKVTAMDIDVKFNGGAYTTLSAVVLCANGV---YRIEN--LHVHGQALKTNTTPSGAYR
GFGAPQTFFAVEMMMDHIARDLGVDSLKFKEAHLARQGDATSTSGKYHFPVPLPEMIEEVDRAADFRRKH
LEYQKQTGRYHKGIGMSLWFHGAGFTGSGERKAVCKLHKFPDGTVEILASNGEIGQGLRTTFPKIVAHEL
NLPLDKVYYN-HPDTARVPDSGPTVASRSLMIVGELLRRAAIKLRSQWKDGEDQVV--------------
------EEHF---------------KEPDFMIPFYLDKFQGDYAWGVGAIEVEIDTCTGTSKILGAYGSF
DVGTPIDYNIVIGQMEGGFLQGIGYASIEQMNYDG-RGRIRNNSFSDYLIPTTKDVPNLKCMLHVEKYPD
GPYGAKGAGELPLVGAPGAYVEAVEQALGAKLNHAPFTAEDTLNEIR------------AIRFVLNGQEV
SYEGSASDRLLDVLRNTRTTSVKCGCKEGECGACSVLMDGVLVNSCCVAMGAVEHSSIVTMEGFRDTERY
AVLDRAFAEISAVQCGFCIPGMVLAAEALLVK--TPHPSDEEIREGLSGNLCRCTGYNAIVHAVSSAAKE
-

>F3EX92_F3EX91_1_629261
-HDSADKHVSGEAVYIDDLEFPNQLHVYARLSDRAHARIISIDTSPCYAFDGVRIAITHQDIPGLKDIGP
LLP----------GDPLLAIDTVEFVGQPVLAVAARDLDIARQAAMAAIIEYEDLEPVLDVVQAL-RQKH
FV------LDSHTHKRGDSAAALAGATHRLQGNLHIGGQEHFYLETQISSVMPTEDGGMIVYCSTQNPTE
IQKLVAEVLGVSMNRIVVDMRRMGGGFGGKETAASPACLCAVIARLTGQPTKMRLQRFEDMQMTGKRHPF
YIEYDVGFDDEGRLQGIELDLAGNCGYSPDLSASIVDRAMFHADNAYYLGEATVNGHRCKTHTASNTAYR
GFGGPQGMVAIEEVMDCIARFLGKDPLAVRKANYYKTENVTHYYQTVNLLEEMTADLEQSSQYAERREAI
R-AFNAGPILKKGLALTPVKFGIS-FTASFNQAGALIHIYTDGSIHLNHGGTEMGQGLNTKVAQVVAEVF
QVDIDRIQITA-TNTDKVPNTSPTAASSGTDLNGKAAQNAAETLKQRLVEFAARRYQVAETEVEFRNGHV
R-I--GD-IFLPFAELAWMGQVSLSSTGYYKTPKIFYDRSQYYAFGAACVEVIVDTLTGEYKMLRTDILH
DVGASLNPAIDIGQVEGGYIQGAGWLTTEELVWNDK-GKLMTSGPASYKIPAVADMPLDLHIKLRKNPED
TVFHSKAVGEPPFMAAWCAIKDAVASLGDYRHIDAPATPEKVLWGC-------------MIQFLLNQELK
TESLNPNMTVLTYLREQHKPGTKEGCASGDCGACTVVVKQTSLNSCLTFMASLHGKQLISVEDLKHQGQL
HSVQQAMVECHGSQCGFCTPGFVMSLFALQKN--STDANAHQAHEALAGNLCRCTGYRPILAAAEQSCS-
-

>F3F0Q9_F3F0Q7_2_629261
-RIDGGKKVSGQARYAADHPMGKMLYAYGVYSTIANGRVVAVKDQQAMAMPGVVDIFHHGNFPALHRTPN
TKLGFASASKADEHRLPFEDDRVYYPGQFVALVVAESFEQARAAAHRVTVEYDPVKDLDEGMRVNGA--R
DG--------GAGHNRGKPDSAFDSAKVKVDQTYTTPVEVHNPMEMHASTAWWQDG-KLFVYESTQGVVN
HRNLLANVFDLSPDRVEVRAPFIGSGFGGKLWPWPHSVAARAAARVTGRPVQLVLPRAQMFTTVGHRPET
RQRLRLATDASGKLVSIRHES-FNNTSMLD---DYTENCGGVTKSLYACDNVLVSHKISSINRGTPTSMR
APGAVPGLFALESAIDEMALASGMDPLAFRKLNLADKDQSVG---LPWSSNHLPEAIDKAAERFGWHARK
A----DIGSMREGYGMGACN-----WEAYQVPTDARVILRSDGTALAQCGLQDIGTGTYTIVAQTVSQLT
GIPVERVEVELG-SSSF-PAGPVSGGSWVTASVMPAIAGATREALQKLR-AVAVFAGQDAESIKVENGQL
V-GEQR----ASFVDVL--------KGQRLSAEGNFPGKYSFRSFGVHFVEVRWDPGISSLRVSRVVSAI
DVGKVVNPLAARNQVEGAIVMGIGMALFEAGEYDPRSGMPVNNNYAEYVVPVHADQPDIDVLLLDYPDYL
GEFGARGIGEIGVTGLAAAVANAVYHATGKRVRSLPISKEKLMAGL------------QRIQLKVNGQVH
TLNVPANAVLLDVLRDRQLTGTKKGCDHGQCGACTLLVNGVAINSCLSIAVQHQGDSITTIEGLAENGKL
HPVQEAFWEHDAYQCGYCRSGQIMSAVAILQD--PNISDDASVREAMSGNICRCGAYKNILSAVQSARS-
-

>I5J0I5_I5J0I7_2_1005495
-RIDGPLKTTGTARYAYEWHSPNAAYGYIVGSAIAKGRLTALDTDAAQKAPGVLPVITASNAGALSKGDK
------------NTARLLGGPTIEHYHQAIALVVAETFEQARAAASLVQAHYRKAYSLADEKQAVSQ--P
P-E-------DPDKNVGDFDGAFSSAAVKIDATYTTPDQSHMAMEPHASMAVWDGN-KLTLWTSNQMIDW
CRTDLAKTLKVPVENVRIISPYIGGGFGGKLFLRSDALLAALAARAVKRPVKVMLPRPSIPNNTTHRPAT
LQHLRIGADQSGKITAISHE--SWSGNLPG---GTPETAVQQSELLYAGANRHTGLRLATLDLPEGNAMR
APGEAPGLMALEIAIDELAEKAGIDPVEFRILNDTQIDPADPTR--RFSRRQLIECLRTGADKFGWKQRN
A----TPGQVRDGHGVAAGF-----RNNLLEKSGARVHLEPNGTVTVETDMTDIGTGSYTILAQTAAEML
GVPLEQVAVHLG-DSSF-PVSAGSGGQWGANTSTSGVYAACVKLREMIAS----AVGFDPEQSQFADGKI
TNGTRS----AILHEAT--------AGGRLTAEESIGKEYQQSTFAGHFVEVGVHSATGEVRVRRMLAVC
AAGRILNPKTARSQVIGAMTMGMGAALMEELAVDDRLGYFVNHDMAGYEVPVHADIPKQEVIFLDDTDPS
SPMKAKGVGELGLCGVSAAIANAVYNATGIRVRDYPITLDKLLDKL-----------IMPLTLKVNGKTE
QLEVDTRTTLLDALRENHLIGTKKGCDHGQCGACTVLVNGRRLNACLTLAVMHQGAEITTIEGLGSPDNL
HPMQAAFIKHDGFQCGYCTSGQICSSVAVLKEPSPPERTADEIRERMSGNICRCGAYANILAAIEDAAG-
-

>I5HYA6_I5HYA8_2_1005495
MRVDAIAKVTGRARYTDDYVMAGMCYAKYVRSPIAHGYAVSINDEQARSLPGVLAIFTWEDVPDIPFATA
GHAWTLDENKRDTADRALLTRHVRHHGDAVAIVVARDELTAEKAAQLVSIEWEELPVITTPEAALAEDAA
PIHNGGNLLKQSTMSTGNVQQTIDAADYQVQGHYQTPVIQHCHMESVTSLAWMEDDSRITIVSSTQIPHI
VRRVVGQALDIPWSCVRVIKTFVGGGFGNKQDVLEEPMAAFLTSKLGGIPVKVSLSREECFLATRTRHAF
TIDGQMGVNRDGTLKGYSLDVLSNTGAYVSHGHSIASAGGNKVAYLYPRCAYAYSSKTCYTNLPSAGAMR
GYGAPQVVFAVESMLDDAATALGIDPVEIRLRNASREGDANP-TGKRIYSAGLPECLEKGRKIFEWEKRR
AECQNQQGNLRRGVGVACFSYTSNTWPV--EIAGARLLMNQDGTINVQSGATEIGQGADTVFSQMVAETV
GVPVSDVRVISTQDTDVTPFDPGAFASRQSYVAAPALRSAALLLKEKIIAHAAVMLHQSAMNLTLIKGHI
VLVERPEEPLMSLKDLAMDAFYPER-GGQLSAESSIKTTTNPPAFGCTFVDLTVDIALCKVTINRILNVH
DSGHILNPLLAEGQVHGGMGMGIGWALFEEMIIDAKSGVVRNPNLLDYKMPTMPDLPQLESAFVEINEPQ
SAYGHKSLGEPPIIPVAAAIRNAVKMATGVAINTLPLTPKRLYEEF------MNHSETITIECTINGMPF
QLHAVPGTPLSELLREQGLLSVKQGCCVGECGACTVLVDGTAIDSCLYLAAWAEGKEIRTLEGEAKGGKL
SHVQQAYAKSGAVQCGFCTPGLIMATTAMLAKPREKPLTITEIRRGLAGNLCRCTGYQMIVNTVLDCEK-
-

>D8F6H9_D8F6I0_1_88274
-RVDGYERVSGSAMYPSDYSLPHMLFGAVLRCPYPNAKIKRVDTRKAEQMPGVRAIISAATPARVLWPYT
PHM------KVE-----LFDSHCRFEGEAVAAVAAETPYQASDAVRAIDVTYEVLPFVTDERKAMLSD-A
PKHPANRVGPT-HYSRGDVAKGFEEADVVLEESYRTECEIHTPMELHGCLAYWDD--LLNIHESTQGVYA
VQSKVAEVLDLPLSKVRVMGRYMGGGFGSKLQPGKYTVIAAILAKITGCPVKLFLTREETYLCTGNRPAS
NMKLKAGVTKDGRLTALDFSVVGSGGAYPAGGTLLVDW---LVKDLYLCPNVRTAATDVYTNAGPARPFR
APGHPQGAWALEQMMDALAKAIDMDPVALRLKNIPSYSQARK-GNPPYTTTGLAACLKEGAKAFGWEKRA
EK---PNGSLRRGVGMAACL-----W-GGRPPSTIILKLFSDGSVNLNMGASDIGTGTKTVMAMVVAEEL
NVHTDVIQIEHA-DTGTTQFATPSGGSKTVPTEAPAVRRAAIHVKQQLLAA--EQLKADVSDLRFKGNAI
VHGNDDAK-KVTIKDLKG------L----VVGVGYRP---PENPFGVQFCEVEMDIRTGEIRIVDFLGAN
ESGRVMDRLTFDNQVFGGITMGIGLGMTEVRVLDEGSGKMLNKNWHDYKLPTALDVSPRMTSFPIELDPE
ANIGAKGLGEPVTIPTAAAIANAVYHACGVRMTETPINPTRLGVML-------------KIRLHVNGRVH
RLLVEPRWTLLFVLREKGLTGTKVGCERGECGACTVLMDNIPRYACMTLAVEAQGFEITTLEGLMKGEDL
GRVQEAFLEHDAFQCGYCTPGQIMAAEGLLKD--DPEPSPDAIRRGMSGNLCRCGAYTHIFEAVDEAGK-
-

>D8F9R0_D8F9Q8_2_88274
-RNDAVAKARGAAVYTDDMTLPGMLFGKILRSPVPHARIINIDTSKAKALPGVKSVITGKDIPKVKYG--
--NWRLFAD--TQDEYALAMDKVRFIGDEVAAVAAVDKETAQEAVELIDVEYEELEGLYDVDATTKEGAP
AI--PGNVSVNRKIEYGDVEKGFGESDYIREDTFEVHAVSHAYLEPCSALAQLDLDGRITLWTSTQVPYI
VQCLLASTLGMRENDVRVVKPFVGGGFGGKMELRTWEFCAAFMSKQTGRPVKFTLSREEEFLTGRRRHPM
TLHSKVGFKKDGTLVAKDLRIVLDGGAYNAMGPTATFLCGNFGAMLYRYPNYRFHGQHAYTNKPPASAMR
GFGAPQSLYASEIQMNMAAEALGIDPVEMRLKNAQVSGDKIPDI----SSCGFKESIEAVARMSDWKRRR
KELKPGQ-----GIGIGCYSFSGGVFNFNTQFSAAEVRAFSDGTVHLLSMASDIGQGCDTAMKQMLAEEL
GLQMKDIR-ITTADTATTPQALGAWGSRVTLMVGNAVLDAARKIKEQLFGALSARLNANVVEMECKNGMV
QPKGRPKKAI-PFGDVVAMVQKS-KRGPLI--AHGYYTPRDTPGFGAQIALVEVDRETGKVEVEQMWTAH
DCGTVINPKGVEGQLAGSIQMGLGYALSEQFVMQD--GKTLNTNFLDYKMPTAMDMP---------PSAE
GPLGAKECGEGLASPTAPAISDAVYHATGYRCKDLPITPEKILN--------------MKIELKINGDIY
SLAVDPWRTLNEVLREDHLTGTKLGCGSGDCGACTVLVDGRSVSSCLTLALEVQGKEIQTVEGLAPSDTL
HPIQEAFVEKGAIQCGFCTSGMEMSAAYLLSQ--NSSPTEQEIREGLSGHLCRCTGYIQIVDAISDAAQ-
-

>D8F3L7_D8F3L6_1_88274
PRIDGLAKVTGEAKYAADYEMPGMLWCKIARSPHAHAKILNIDTSRAESLPGVKKVLTGKDFKGWKWGWM
PK---------TREEEPLAAETVRYLGEAVAAVAAIDEDTAEEAAQLIEVEYEELPGVFDPEEAMKEGAP
QLYGHNNISWDFHMDFGDVEKGFKEADLVHEDRFETGRVITGYLEPPAAVAMYDSSG-ITIWAAKQSPYF
VYRHLAACFGLPLSKVRVIQPFIGGGFGGKNDSLADFCSVLFSKLLGK-PVKFVYTMEEVLMTCRRRHNM
IVFNKMGMKKDGTITGMHSRVIADGGAHTAIGPLTMYLTGCMSTLPYKLPNFKHDAYRIYTNNPIGAAMR
GHGVTHTRFAAELQMEMMAEELGIDPVAVRLKNAISAPYETI-NKVTVKSCG----LVEGIETIAWKNRK
QEG--PIA---HGVGMSATSYLGGAR-G-HQSCAAVIRLCEDGSVDYLTGASDCGQGSDTVLVQMVAEEL
GLAMEDVDIKRV-DTAMTPCDAGSYGSRVTVLAGEAARKAAQDVKQQLAVFAAEKWEAKPEDILFKDRQV
SVKGQPEK-TMPFEQLAKIACYS---GSGAVILGGIDVLGTSYSFTSQLTEVDVDLETGFLKCTDMLIAH
DCGVPLNPINVEAQNQGAAMQGMGQAMYEAFKM--DHGKTLNPTLLDYKMPLATDIPNIEVVDIITEDPD
GPYGAKEASEGAIVSVPPSIFTAVHDATGIWFKEQPLTPEKIAMAL-------------TIKFVINGVKQ
ELRIPPWRTLLEVIREDKLTGAKEGCGQGECGSCTVIMGGKSVNSCLVPAMEADGQEITTIEGLKNGEEL
HPIQEAFVEHAGMQCGFCTPGMIMSAKHLLDH--NSDPTLEEIQEGVSGNFCRCTGYTKIFESIDAAAKS
-

>D8FEU5_D8FEU4_1_88274
PRPDAPDKAAGKALYIHDMTRPGMLYGKIKFSDHAHARIKHIDTSRAEKLPGVRAVITGYNTPEIRIG--
-F---------IKDNFALKRDKVRQFRDEVAAVAATDPDIAAEAIDLIHVEYEELPGVFSPTGALAEDAP
IVHDN--VPVPWKFETGDVEKAREEAAYVVEEDYKTPLIQQSCMGTAGCIAEFDLQSNLIIRTKTQIPFL
AQNDFNQALGLKGRKTRVIVPTLGGSFGTGLDTHGEFISILLAYKTGR-PVKMVFNREEEFTALSPRQPT
ETHIIQGCDKNGKMVLRDIHMVLDNGAYTSWGATTPSVMMIPASSIYRVPNVLFKTTIVYTNNTYCQAMR
GYGNPQVAWAMESNMDQLAEKAGIDPFEFRKINSNIPNETTA-MGLKISTCGMTECLESVAQKLDWKSIV
GSTP-VKA---KGVGMAALFHVGGSGRR-SDGSGVILKIDDFGDVSVVSGGVEMGQGFDSALALATAEAL
GVTEDHVRVVTG-DTATCPWDVGTHASRGAFTSCNAAIMAAEKARKKIFDLASEHFMLRISDFDMKENRI
FLKADPDL-YVTLEEILRAAHYKEQ-GTMVIEEAQMLDRSSTYIVGVQGAVVEVDLETGKVEIIKVAAAH
DVGQALNRQTLKGQIYGALAQGIGYALSEEYKT--HEGRNLNPNFLDYKILSAPDFP-IEVDLIETHDET
GPFGAKGVGEPGLVPTAPAIANAVYDAIGVRIRDLPITPEKILAAL------------KLVRFNLNGQAV
ETEVMSHKMLSNVLRDTEFTGTKEGCGQGECGACTVLVDGESVNSCLFPAFEVDGKDVVTIEGLGEGNRM
DPVQEAFVENGGVQCGFCTPGMIMSTKALLKR--KPHPTEEDIRKGISGNLCRCTGYVQIVESIKQASE-
-

>D8FG25_D8FG24_1_88274
RRLDAPDKATGRAKYVDDICLPGMLFGAMLQSPLPHAEILNIDTSAAKKLPGVKSVVTAEDAGMVKYGVS
PA---------RYDETVFCKDKVHYIGDEVAAVAAIDLDTALEAVSLIKVDYEELPAVFTVDEAVAEGAP
LIHEDRNICGEVHNEFGDVEKAFKECDLIRTDTFKNKRQDAGFLEPNGCIADFDPLGRLTLYSSTQVPHY
VQRIVAMVLGLPIGKVRVIKPCIGGGFGPKAGTTPELIACLLSMKTGK-PVKMNYTREQVFLFGRARHQF
VHTMTTGVKKDGTLMALKNKCYLEGGAYTSFGIATVYYAGSLLTGPYKLRNMKYDGYRIYTNKPTCGAQR
GHGSVISRAAWEQQLDCVAEDLGMDPLEFRLKNVMETGDTTI-NDLYTSSLGMKECLEAVKTGSTWKEKR
GKL--PKG---KGIGLAGGFFVSGAGYY-RSDSTVTIKLSDDGGARVYTASAEIGQGSDTTFAMIAAETL
GIPLSDVAVSSG-DTDFG-VDLGAYSSRQTLMTGHATKRAAENVKAQVLAVLSEQLDIPAEEMDIKKGLI
WTDHPGGD-DLTFREAARVAFLE---KGPIVGSGGDLGGSPAYSCSAAVVEVGVDMETGKVTVDNMTDAH
DCGFAINRTSVEAQLQGSLSMGLGETLFEEVKFD-NKGGILNADFGEYKIPTALDMAPVDTIIVESDEPN
GPYGAKEVGEGAILPTIPAILNAVYDAIGVRIWELPLTPERVYMAI-------------LIQMTINDTDC
EIAVRPNQTLADVLRQEGLTGTKKGCEVGECGTCTVILNGKPVNSCLVLAVQADGCSILTIEGMQTDEGL
HPIQEAFIDKGAIQCGFCTSGMILSAKSLLDQ--NPHPDDKEVRTAISGNLCRCTGYQKIVEAIKG--VN
-

>D8EWU0_D8EWT8_2_88274
KRTDSLAKVTGAATFTADIKLPRMLSAKVLRSPHAHARILNIDTGRAEKLPGVKAVVTAADAHGVKWGVF
KY---------TQDHPMLAMDKVRYIGEDVAGVAAVDEETALRALDLITVEYEPLPAVFNPDDAMAEGAP
LIHEENNINIHVHIDVGDVDAAFNQAHLVREDTFEAAGEAYSTLEPYAVVASYA-NGFLDLWMPNAGPHV
RAKALSNMLKMPLNKVRVRHINVGGHFGARSEVSPDLVAALLSIKTGR-PVKLALTREENAACTRQIHDI
KATIKTGVKKDGTITAKDFRVTYDGGAYSSTGPIATSIPYYVYEEAYRFPNVRYNGYRVITNKGIRGMYG
AHGRAFL-CGNEVQLDMIAQELGMDPMEIRLKNGLKVGEETA-TKSVIISGGLEAPIRQAAEKARWAKKR
IGL--PEG---EGIGMGCVAIMCGFP-F-RSGSTCYVKINDDGQATIVSGIVDTGMGNESMAVQIASEVL
GIPPEDINLVNA-DTEVTNLDPGAYSQAASFVGGNAVKRACEEAKRQILTLAAAKMDHAMEDLTIKDRTI
VSRTDPSK-RMPLRWVVREAFFK---GEPIAATGSFDREAGTYSFGCSIAEVTVDRETGKICIPRFTAAH
DCGNPINTMAVEGQIEGSQQAGV-AVLTEENRW--SDGWLLNPDLLEYKVPLACDMPEIDTVIVRSNDPE
GPFGAKEGGLTTRMNAYSAVACAAHSALGVPLKQLPLTPDRVLKAL-------------NVSLKVNGELV
ALNVRAGETLLESLRERELTGAKEGCGLGACGSCTVLLNGLPTRSCIVMTAELDGAEVQSIEGLADGTDL
DPLQERFMEKGAVQCGFCTSGMIMTAKGLLNR--NPKADKGDIIRTMSSNLCRCTGYKKIVEAVEAVSSM
-

>D8F4I5_D8F4I6_1_88274
PRVDGIIKATGEAKYAADLSMPGMLHGKILRSPYPHARIINIDADKAKRLPGVRAVVTGNDTIGFKAGGI
SA---------RGDEPYLALEKVRFIGDGVAAVAAIDEETAEEALELIEVEYQELPAVVDPVAAMNEDSP
LVHEHRNISYKTDLSYGDVDKAFKKCDYVREDHFETASIRHGFIEPHAALASWDLSGKLSFWGSKQSPYF
TYRNMAKALGITLSRIRIVQPFIGGGFGGKNEMFDDFSSALLSRKTGK-PVRIVVSQEEVLFAYRQRHPT
IIDIKTGLKKDGTIMAVDAHIIADGGAYLSIGAMSLYLMCSFLCLPYRLPNMRARGYRVYTNTQPSCAMR
GHGVPQSRFAAEVQLDMAAGEMGLDPMEIRLKNALGPHETTP-NGFVITSCGFEESIIEGKKVIEWRKDR
GDP--NIK---RGIGVGCYGFVVGPR-G-HNTAGAVIKVHEDGGVSLMTGSTDSGQGSDTALSQIAAEVL
GVRLEDVRYGMV-DSDITPVDPGTYGSRVTFITGNAVRVAAEDVKNQLAEVAAKTLEANPRDIRFKDRRV
YVAGSPER-GISFPRLVKIAQYS---GAGKTLLGGLKVVSATYSFGTQVSEVEVNTETGRSKVIRMAMLH
DCGTPINEMAMEGQLEGSAIGGIGHTLTEEIIR--KDGRTMNPSFLEYRMPTALDACNVEILHTDTYDDV
GPFGAKESGEGIQVSVVPSIVNAIYDAVGIPFKKIPITPLMVLDAL-------------LIILTINGIEH
GVLVETHWTLLDVLRDKGMTGTKKGCDNGECGACTVIIDGEAVLSCLILAIQAQGKDILTIEGVSQDGKP
DTVQDAFVKYGGIQCGFCTPGMIMASRALLNK--IPHPSTEEIKRGLSGNLCRCTGYVKIIEAVENASTT
-

>D8F9P5_D8F9P7_2_88274
PRIGAIERLLGKPLFSADMELDHPLVLKVLPSDRHHARILDIDTAEAARVEGVVEIFTAEDIPRN---H-
--LTGIINKDR----PLLAKNKVRSKGDAVALVAALNIHAAETAAKKIHVVYEDLPSVHDPEEALKNHAS
KVHEKGNLLFTRKIKKGNPEKAFEACAVVVEKTYRTSFLEHTYLEPDAGAGYLDPDGNLVIIASTQNPHY
DHSELVSLLGVAPEKVRIVQAATGGGFGSKLDLNVQGFIGLALYHLK-RPVMCTFTREETYRMTAKRHPL
KMVFKTGADENGHLMAMTAKMICDTGAYGSYGLAVASRAPVHATGPYEIDHVDVECRCVYTNNPFAGAMR
GFGVPQAAFAHESQMDLLAEALGMDPLEIRRVNALKAGHKTA-TGQLLNSVGIDQCLEAVKPHYENALKT
WLH-ETDFAKQRGVGLGAMWYGIGNTG---NPSTAHIEMDGEGRITLYTGCADIGQGSTTVLSQIAAAVL
GISPDMLCMVVG-DTAFTSNAGATSASRQTYISGNAVKNAAEKLADVLLTEGVDLLKRPKTDLMLENGFV
PFSKIAARAAKRGIPLRWQGYFPET-VP-LDPETGEGVPYATYAFACHVALVTVDVLTGEVTVHKIIAAH
DVGRAIHPASVEGQIRGGAAMGVGFALMEEYDPS------TTRSLKDYHIPTAMDMPEIIPIIIESSEPT
GPFGAKGVGEPALIPTAPAVINGITNAVSARIYHLPANLERVLE--------------MTIRFTLNGDKV
SIEAGAHETALTVIRERSLKGTKEGCGMGECGACTILVDGKSVNACLMAAPQLEGRTVMTVEGLGREGKL
HPLQEAFLEHHGVQCGFCTPGLLMSAQSLILE--TPRPTHKQVVEAISGNLCRCTGYQQIVDAIQYGAD-
-

>D8F4B4_D8F4B3_1_88274
-QIDGLAKATGEAKFTTDLVLPRMLIGKLLGSPYPHARVRNVDASRALALKGVKAVVTGKDVPGKKYG--
---VFVS---RMD-ETGLTV-KARFVGDPVAAVAAVDEETAMEALGLISVDYEILPAVFDPEEAMKEGAP
VIHDERNIVADTHYDFGDVEAGFRECDHIREDNFFSQTVSHATLEPRGVLADCDVAGKLTLWTSTQAPFQ
VRRDIIRALDIPASKLRVIKAHVGGGFGGKADTYPMQVAATLLAMKTGRPLKIIATREEE-INVRRRAPM
SIFTKTGVKKDGAIMAQYLKILADSGAYSSTSILMMYNSGLTCMIPYRIPNFKYDGYQIYTNKMVTGAMR
GHGANQPRFAVESQLDMIAEDIGMDPADLRLRNASQKGD-TTVSGLHFVSCELSRSIEESTRNVGWKEKR
RQ-----KGTNRGIGIACGGFVCGA--SGHTASGTNIHVHEDGGVTVITGSADIGQGSNSVMAQFVAEEL
GIPLSDISVIA-ADTETTPIDNGTFSSRVTFYGGNATLLAAREVKQMMAGIAATLLKSNAEDIVFRDKLV
FVR--DDPSRS-IPFGLAKATEGMGHGRLIIGQGQWAPTNTSYSFATQIAEVEVDTETGQVKVISITIGD
DCGQVINPLSVQGQADGSVAMGIGHALLEQLLFGSN-GQLMNPSLLDFKIPTAMECPPTTLLEVGTPDPI
GPYGAKEIGEGLLIP---AICNAIYNAVGVR-TELPITPEKILKAL-------------RLELTVNDECL
DVEIEPHRTLLEVLREEGFTGAKEGCGLGACGACTVLVDGAPVLSCLTLALEVQGKTVTTVEGLVKNGQP
DPVQKAFVDHGAIQCGFCTPGSVMSAKALLEK--NSNPSGQEIREALAGNLCRCTGYQKIIEAVGSLAKP
-

>D8F1V0_D8F1U9_1_88274
PRVDSRAKVTGKARYTADLKLPGMLVGKIKRSPYPHARIVNIDTSRAEALPGVKAIVTGEDTEGVKWGVF
AY---------TRDQQFIQTEKVRYIGDEVAGVAAVDEETAIRALDLIKVEYEELPAVFDPLEAMASDTE
LIHEDNNVNIHVHIDTGEVDENFAKAHYVREDTFVAPEESYFHAEPYAVAARFDHDDCLEIWCPNGGPHM
KSKPLSNAFKIPLHKVKVRKITIGGAFGGRSEICPDYICALLAKRTGS-PVKIVFTREENTICTRQGHAM
IATHKTGVDKDGRVIARETTCYMDGGAYSSTGPIATSVPFLSMEQAYRMGSVRYNGYRVYTNKPIRGMIR
VHGRAFA-CGVDTQLDMIAEHLGIDPVEMRLRNSRQPGDYTS-TKSLVTSCAMDETILKAADKSGFKEKW
GKL--PPF---HGIGIGTNSVQTGFP-I-RGGSQSFIKFNEDGEATVMSGVVDNGQGNENMLVQIAAEEL
GLLPEDIHLVNA-DTEITSSDPGSYSQVSTFIGGQAVKVAAENCRKKLFEVASKILKAAPEELAAKNRLI
FVKNDPEK-SIPIKKVVRTSLLN---FNSVNAEGDMKRECEAFSFGTTIVEVKVDPETGQVEVLETTAAQ
DVGYALNPLVLEGQFEGSAMGGQGGMLTEYHEW--EGGRCLNPTMLGYKVPLCCDMPPVNSIIVESVDPK
GPYGAKEAGMSIAMSAAQGYSAAVSNAIGVHLDSFPLTPDKILAAI------------MKITLNINDKSR
EVTVHPNETLLDVLREKDMIGAKESCGEGVCGSCTVQMDGKPVRSCLTLAVEARGAKIKTVEGLADGEEL
SDLQQSFIDHGAVQCGFCTPGMLMSADALLNE--NHNPDEKAIRKALAGNICRCTGYAKIVQAV-AHAA-
-

>I2F502_I2F503_1_660470
PRKYDLEKAEGTLQFADDLRFSELLHAAVVRSSVAHGEILNVDDSEALKIPGVLKVLLGEDFPHFGL---
---YLKDRT-------PMAIGRARYVGEPVALVVAETEEAASEAAKKVKVTYSELEAIFDPVKAATNNSV
LVHPPNNIANWFRIRKGDTEAAFKNSAHVFEETITCPQIAHGFIETFCTICKQDPSGEITIWTSAQSPFT
VRDIIAKGINYPLHKIRVIAPPIGGGFGGKAGMTVELAAAMDEDIK-GRPVKLFIPREEVMLSSWVRQGF
VARIEMAVSDDGLMQGIRNTFWFDTGISAEYGANPVRSAGYTSMGAYNIPNVWADCYAVYTNKPFGGAYR
GFGLPELMSALEVVVDIVAHKLKIDPVEFRKKNLIKKGQTTC-TGMPMHDHALEKIVDKVVEKMDLHK--
--EPATRKGWKRGKGIALAIKAPAIPADA--SSSAIVKLNGDGTVEVLAATMDMGQGTYSAFAQIVSEEL
GIPYDWIKVYY-PDTQSHPYDWQTVASRSCWSMGMAVKRAASELREKLLALFA-YWQTPVETISIEYGVV
KCH-KLGK-SERIDERVQGILGGG-TGSFTPPDLIYPPDTGQVTLGAVGIDIEVDPGTGRILVNKVCAGY
DVGKAITPINIKGQIEGGTVQGLSACLMEGLSYD-ERGRLLNPDFTDYKIATIMDAPTIESFWEEVPEEI
SPYGNRGVGEHSMIAPAPALNNALFKATGMRIHSYPLSRERVHKA-------------KRVTITLNGRKT
TLVVEDRTTLLNALREQGVTSLKRGCEEGECGACTLIMNGLPQKSCLILAREAEGADILTVEGLVKKGRL
HPIQQAFIDEGAIQCGYCTPGMVMTTYALLKK--NPSPSDEEIREALSGNICRCTGYLAIIRAVKKSAAI
-

>I2F3Y3_I2F3Y4_1_660470
RKVDGLAIVRGKPVYTPDYDMPDALVVKLLRSPHAHALVKNIETEQAKLINDVVDIFTFSDVERAGG---
---YPEPSP-----YDFLLDRKVRYVGDPVAIVAAKTEKAAKDALRNIKVEYEILDAVLEMKEATKEGAP
IIHD-SNIAAHYEMDLGDVEETLKTCDVVIERTYHIDTQLHAALEPHNALTYLDSVGRLIVITSTQVPFH
CRRILSHILNKPIADIRVIKPRIGGGFGGKQSVIVEPYAAFVTLRT-GKPARITYTREEVSMATNIRHEM
SFDVTVGAMKDGKIKAISLNGMSNTGAYGEHSLTTFMVSGSKTLPLYNKVAVHFGGDIVYTNLPPAGAYR
GYGAPQGLFPLDCAIDELAYEIKMDPLKLKEVNSIREGETSP-IFEIMKSCKLQECIDLGKNEIGWESKR
GKKIRNGSK-VRGVGCALAMQGSGIP-KV-DMGAATIKMNEDGSFNLLVGATDLGTGSDTILAQIAAEVL
TVPLERVIVYS-SDTDITPFDVGAYASSTTYVSGNAVRLAAEKVKDRLFELAG-YLERSVSELSLQSG-I
I-TCKDGP-SVSLSELCT-VHYTF-NQQQISESASFVGEESP-PFAASFAEVEVDTDTGKITLLNFVSYA
DCGVALNPIQAIGQLEGASMQGIGWALFEDIIYG-KNGRMLTNDFFTYKVPSRMDYGKLTCRLVDSYEPT
GPFGAKSIGEIGIDTPIPAIANAIFDATGIRLRHAPFKSERVLFEIL-----------MKIALTVNGKLH
DIDIDPGEYLLDVLR-RGYKSVRRSCNSASCGTCTVLLNGKPILSCSTFAASVDGQNIETVEGMADE-KL
HPIQEAILEEGGAQCGYCIPGLIMAGEALLRE--NSDPSDEEIKLALNGNICRCTGYEPQNRAIKKAAKV
-

>H5NZW1_H5NZW3_2_868204
-RIDGPLKTTGTARYAYEWHAPNAAYGYIVGSAIAKGRLTALDTDAAQKAPGVLAVITASNAGALGKGDK
------------NTARLLGGPTIEHYHQAIALVVAETFEQARAAASLVQAHYRKAYSLADEKQAVNQ--P
P-E-------DPDKNVGDFDGAFTSAAVKIDATYTTPDQSHMAMEPHASMAVWDGN-KLTLWTSNQMIDW
CRTDLAKTLKVPVENVRIISPYIGGGFGGKLFLRSDALLAALAARAVKRPVKVMLPRPSIPNNTTHRPAT
LQHLRIGADQSGKITAISHE--SWSGNLPG---GTPETAVQQSELLYAGANRHTGLRLATLDLPEGNAMR
APGEAPGLMALEIAIDELAEKAGIDPVEFRILNDTQVDPADPTR--CFSRRQLIECLRTGADKFGWKQRN
A----TPGQVRDGHGVAAGF-----RNNLLEKSGARVHLEQNGTVTVETDMTDIGTGSYTILAQTAAEML
GVPLEQVAVHLG-DSSF-PVSAGSGGQWGANTSTSGVYAACMKLREMIAS----AVGFDPEQSQFADGKI
TNGTRS----ATLHEAT--------AGGRLTAEESIGKEYQQSTFAGHFVEVGVHSATGEVRVRRMLAVC
AAGRILNPKTARSQVIGAMTMGMGAALMEELAVDDRLGYFVNHDMAGYEVPVHADIPKQEVIFLDDTDPS
SPMKAKGVGELGLCGVSAAIANAVYNATGIRVRDYPITLDKLLDKL-----------IMPLTLKVNGKTE
QLEVDTRTTLLDALRENHLIGTKKGCDHGQCGACTVLVNGRRLNACLTLAVMHQGAEITTIEGLGSPDNL
HPMQAAFIKHDGFQCGYCTSGQICSSVAVLKEPSAPETTADEIRERMSGNICRCGAYANILAAIEDAAG-
-

>H5P8Z1_H5P8Z3_2_868204
MRVDAIAKVTGRARYTDDYVMAGMCYAKYVRSPIAHGYAVSINDEQARSLPGVLAIFTWEDVPDIPFATA
GHAWTLDENKRDTADRALLTRHVRHHGDAVAIVVARDELTAEKAAQLVSIEWQELPVITTPEAALAEDAA
PIHNGGNLLKQSTMSTGNVQQTIDAADYQVQGHYQTPVIQHCHMESVTSLAWMEDDSRITIVSSTQIPHI
VRRVVGQALDIPWSCVRVIKPFVGGGFGNKQDVLEEPMAAFLTSKLGGIPVKVSLSREECFLATRTRHAF
TIDGQMGVNRDGTLKGYSLDVLSNTGAYASHGHSIASAGGNKVAYLYPRCAYAYSSKTCYTNLPSAGAMR
GYGAPQVVFAVESMLDDAATALGIDPVEIRLRNAAREGDANP-TGKRIYSAGLPECLEKGRKIFEWEKRR
AECQNQQGNLRRGVGVACFSYTSNTWPV--EIAGARLLMNQDGTINVQSGATEIGQGADTVFSQMVAETV
GVPVSDVRVISTQDTDVTPFDPGAFASRQSYVAAPALRSAALLLKEKIIAHAAVMLHQSAMNLTLIKGHI
VLVERPEEPLMSLKDLAMDAFYPER-GGQLSAESSIKTTTNPPAFGCTFVDLTVDIALCKVIINRILNVH
DSGHILNPLLAEGQVHGGMGMGIGWALFEEMIIDAKSGVVRNPNLLDYKMPTMPDLPQLESAFVEINEPQ
SAYGHKSLGEPPIIPVAAAIRNAVKMATGVAINTLPLTPKRLYEEF------MNHSETITIECTINGMPF
QLHAAPGTPLSELLREQGLLSVKQGCCVGECGACTVLVDGTAIDSCLYLAAWAEGKEIRTLEGEAKGGKL
SHVQQAYAKSGAVQCGFCTPGLIMATTAMLAKPREKPLTITEIRRGLAGNLCRCTGYQMIVNTVLDCEK-
-

>I4C1G6_I4C1G5_1_706587
PQIDALQKAIGETRYVSDITLPRMLYGRILRSPYPHARIRNIDVSRAEALPGVKSVITYADTPAVRFG--
PR---------SEDWTILANTKAIFEGDEIAAVAAVDEDVAEEALELITVDYEPIPGVFDPLDAMAPDAP
LVHDDGNIAAEFSIQAGDVDDALKRSHFVYEARYFTNQVYQAYLEPMGAVAQTDISGRLTLWVGTQIPNM
MRMSYAKALSMAPEDIRIVVPDYGGAFGAKM-ENNHLVAAVLARKSGR-PVKVINPRQDDFLAGNPRVPM
YIDIKLGVDSDGILTGKDVKIVGGNGARTVYGPAIVSTACYRVDSLYRFKHVRAKGYTVYTNTIPTGCFR
GFGNSQSTFALESSLDAIAEELSMDPIELRMKNAIGPNEVSV-HGWKIGSNGLRECMTRAAESAQWSEKR
SQK--KPF---RGIGLACCNHVSGNRAE-FDGGSGIIRVGRDGRVTLYHGESDMGQGQKTAFAQIAAEKL
GISLEQIEVAVV-DTDVSPFGLGSFATRGTTIGGNGVLSAATEAFRQLAGVAADMLEANEDDIVAANGKF
FVKGSPEK-YILFKEVANQASTSRG-GAPLIAVGQLPDPSPAYPFGCHIAEVEVDPETGEITVVNFVAAH
DVGRAINPMATEGQIEGGVVQGLGWTLMEKMVV--ENGHLVNPSFLDYEIPGPLDVPKITPLLIESIEPE
GPYGAKGIGEPALNPSMAAITNAIYNATGVRILALPVTAEKLLSEL------------TRISVTVNGEKH
ELEIKPNRTLADLIRIDGLTGTKKGCGQGKCGTCTVLLEGKPVNSCLILAPQVNGKSVVTIEGLANGEK-
HPLQRAFAEKGAIQCGFCTPGMIMTAKALLDQ--NPHPTEMQIKEAIGGNLCRCTGYAKIVDAIDAAAN-
-

>I4C0R0_I4C0Q8_2_706587
PRTGSAERALGTAAFSADLEMPSALTLLVLRSNRHHAQILEIDTSRAEKVPGCVRVFTARDIPGR---N-
--RLGIINKDQ----RLLADDKVRCVGDPVALIAAETPDAAERALAEIRVEYKDLPSVFDPEEALRPGAP
EIHEDGNLLGSRFVLRGNPDEAFKHCEVVVEQVYTTGFVEHTYLEPDSGIAYVDEDGVLVIHASTQNPHY
DQKDVADLLGIEEDKVRIIQSATGGGFGSKLDMNVQGFVGLAAFLLQ-RPARMVYTREEAFLATAKRHPL
KIWFKSGATRDGRLLAVDVSIIGDTGAYASYGLAVVSRAAVHATGPYEVPNVRIESRFSYTNNPMAGAMR
GFGVPQVALAHESQMDMLAERLGLSPFEIRLRNCYRIGSTTA-TGQELQSVGIGAALEAIGPHYHEAIAA
KEE-KHKPYVRRGVGIGAMMYGIGNTG---NPSSAQMKLDLNGNVSLFTGAADIGQGSSTVLLQIAAEEL
NIDPDDISLIVA-DTMLTTSAGATSASRQTYISGNAVLDAAKKLKDVILTQAATILKTDKAQLVLENGWV
SFKRIAERAHKAGLPLNWQGYFPDT-TP-LDPETGHGRPYSTYAFATHLVEVEVDTLTGEVRVLKVVAAH
DVGKAINPRNVHGQIYSGVVMGIGFALMEEFFPG------RTESMKDYHIPCAADVPQIMSIIIEDPEPT
GPFGAKGVGEPALIPTAPAILNAIKDALGVRIYSLPANLERVMK--------------LKISFQLNGKEV
SIEVNPEDSALMVLRDRHLKGAKEGCGIGECGACTILVDGLAVNSCLMLAAQLDGRNVKTVEGLMHQEKM
DILQKEFIEHGAIQCGFCTPGMLLSARALLDE--NPNPDRDSVVEALSGNLCRCTGYVQVVEAVEAAAR-
-

>I4C4N2_I4C4N0_2_706587
-RTDGEAKARGAAIYTDDMKLPGMLHGRILRSPFAHALIKSIDVSRAASLPGVKCVLTANDTPKIKYGN-
---WRLFP-DTQD-EYPLAIDKVRFIGDEVAAVAAIDKDIAEEALALITVEYEELPAVFDVDSSMQTGAP
VIHDYTNVSVNRKIQYGDVEKGFAESDYVREDVFRVHSVSHAYLEPCSALAQVDLDGRITLWSSTQVPYI
VQCLLASTLGMRENDIRVIKPYIGGGFGGKMELRTWEFCAALMAKKTGKPVKFTLSREEEFLAGRRRHGM
KLHSRVGFKKDGTLVAKDLRIQLDGGAFNAMGPTATFLCGNFGAMLYRYPNYRFHGEHVYTNKPPASAMR
GFGAPQSLYATEIQMNIAAEDLGIDPVDLRLKNAQVSGD-KIPDVATISSCGFVESIQAVAEMSGWKEKR
KN-----LKPGQGMGIGCYSFISGGFNTQYPFSAAEVRAFSDGTVHLLTMASDIGQGSDTVLKQILAEEL
GLTMADIRMTS-ADTSMTPQGDGTWGSRVTLMAGNAVLDAAKKIKEQLFGAVSARFNLNVHEIECKNGRV
QSK--ARPDYG-MSFGAVAMVQKANRGEPLFARGSYTPRDKAFGFGAQVAEVEVDRETGLVEVKQMWTAH
DCGTVVNPRSVEGQLAGSIQMGLGYALSEQFVM-DK-GTTLNPNFVDYKMPTAADMPPSEVVHIDTYEPE
GPFGAKECGEGLASP---AISDAVYHATGYR-KNLPITPEKILQAL-------------RIRFKVNGDEY
SLAVDPWKTLNEMLRDDNLTGTKLGCGTGDCGACTVIVDDRSVSSCLTLAVSVDGKSIRTVEGLAPSGEL
HPIQEAFVKTGAIQCGFCTSGMEMSALHLLSH--NPTPTEKEIRAGLSGNLCRCTGYNQIVEAISVAAE-
-

>I4CAH3_I4CAH2_1_706587
PRTDGYERVSGAAVYPSDVLLPDMLYGAILRCPYPNARVKSIDISVAERLPGVRAVITGSTPADL-----
--KWSYGD----GVSAKLFDPHCRFEGEAVAAVAAETPYQASDALQAIEVKYDVLPFVVDERKAAESGAP
AVHQKNRVAAPTKYERGDVEKGFAEADVVLEEEYRTECELHTPLELHGCVAKWDHNQL-TIWESTQGVYA
VQSKVAEVLGLPLAKVRVIGHYVGGGFGSKLRAGKYT-IAALLAAKAARPVKLFLSREETFVTCGNRPPT
NMKLKAGVKKDGTLTALQLTVTGTGGAFPAGGVSLV---DWQVRDLYTCPNVRTEATDFYTHTGPARPFR
APGHPQGSWALEQMLDALAEKIDMDPVELRLKNIPLFSQARD-GKPKYSSTGLKECLETGAKAFGWADAR
KNR-ASPGHLRRGVGMA-----ACLWG--PP-STIVLKLFADGSANLNMGASDIGTGTKTIMAMVVSEEL
GVDPSKIFIENATGTTQFAT--PSGGSKTIPTESPAVRAAAIEVKRQLLAMAAQDLKVDASRLAMKEGSI
YISNEPSRT-VKISDVAGLKK--RG-VIVGVGYRGPN--------GAQFCEVQVDVRTGEIEILRFVAAH
ESGRVMNRLTFDSQVIGGITMGIGLASTEFRVLDANTGKLCNRNWHDYKLPTSLDITNITSVPVEILDNA
NSTGAKGLGEPVTIPTAAAIANAVYNATGIRITHTPINPVQLSLLF-------------KIRLIVNGREH
RILVEPRWTLLFVLREKGLTGTKMGCERGECGACTVLINDIPQYSCLKLAVEAEGYEITTLEGLMNGENL
GPVQQAFLEKDAYQCGYCTPGQIMAVEGLLRQ--NASPTMDQIKRGVSGNLCRCGAYKNIFDAANLAAK-
-

>I4C4R0_I4C4Q9_1_706587
PRVDSRAKSTGEALFTADLKLPRMLIAKILRSPHPHARILNIDTSEALRIPGVKAVVTGADTLGKKWGVF
GY---------TQDQQFLPTEKVRFIGEEVAAVAAVNEDVALEAMGRIRVEYEVLEPVFDPMEAIAPGAP
LLHDNQNINIHVPIHVGDVEEGFAKSYYVQEDTFTAAEDSYFQAEPYAVLARFDMNDNLEIWMPNAGPHM
KAKPLSNALGIPLNKVRVRKITIGGAFGGRSEISPDFICALLARKTRR-PVKIVYTREENSISTRQGHAL
ITTIKTGVNREGRVISRDVTCYMDGGAYSSTGPIATSVPFLCMEQAYKMEHVRYNGYRIYTNKPPRGMIR
IHGRAFA-CGVDTQLDMIGEHLGIDPIRMRMINAREPGEYTN-TGSYVASCAMQETVVKATERANWKEKY
GKL--PPF---QGIGIGCNSVQTGFP-I-RGGSEAIIKFNEDGGATVISGVVDNGQGNDHMLVQIAAEEL
GIRPEDVQLVTA-DTEVTPSDPGAYSQVSTFIGGHAVKNAAAKVREQLFETASHLLEADPADLVARDRQI
YVKGCPEA-GIPLKKVIRKILAS---GKAVSGEGDPKRECGAFSFGTTVAEVEVDPETGQVRVLEVTVAQ
DVGFALNPLVLEGQFQGSAMGGQGGILTEGHTW--DGGFTMNPTQLEYKVPLACDMPKINSIIVESNDPE
GPYGAKESGMSIAMSAAQAYAAAISNAIGVYMTDLPITPDKILKAI------MNR---LPLEITINGEPY
SLTVEPNRTLLELLRDDDLTGAKEGCGEGVCGSCTVLLDGNPVRSCLTLALEANGSHVTTVEGLAGDGEL
DPLQQSFIDHGAVQCGFCTSGMLMTSKGLLLR--KTHPEKKEILAALSGHTCRCTGYTKIIEAVEAVVD-
-

>I4C2N1_I4C2N0_1_706587
PRLDGPVKATGRAKYADDISMPGMLYAGILQSPLAHAKILHIDTSKAKKLPGVKAIITAKDVGLIKYGVS
PA---------RYDETLFAFDKVRYVGDEIAAVAAVDQATVQEALSLIKVDYEELPAVFDMFEAMKEGAP
QLHAEGNLNAEVHQEFGDTEAALQGCDLVVDHTFLNKRQDAAFIEPQSCIAVFDLDGKLTLHTSTQVPHY
VMRTVAMVLQIPVGNVRVVKPYVGGGFGPKCEANPEMSCGFLARQTGR-PVKMTYSREQVFLHSRARHQF
YAEMSLGVKKDGTMVALKNKAVLDGGAYTSFGIATVYYSGSLLGGPYKLQAMKYDGMRAYTNKPACGAQR
GHGGVAHRAAFEQLLDMTAEKLGMDPVEFRLKNMMVTGDMTI-NELDMSSLGMKECIEAVRDGSDWSNKK
GKL--PKG---KGIGVACGFFVSGAGYY-RSDSTVVIKVSEDGGVNVLTGSAEIGQGSDTTMAMIAAETL
GIPLDHVRVTSG-DTDLS-VDLGAYSSRQTLMTGHATKEAAEQVRGRIVEYLAEAMGCDPSSISFKNGNV
WTDPPTGD-YLTFREAARLAFIK---GGTLVGTGPRLGGSPAYGCSAQVVEVTVDLETGEVTVDKMTDAH
DCGLAINRTLVEGQMQGSLSMGLGECLFEEVKFD-SRGRILNASLGEYRIPTALDMPNVKSIIVESHEPN
GPYGAKEVGEGAIMPTIPAILNAIYDATGVRVTELPVSSERLFMGI------------MTIQLTVNGQPT
EAAVDSNTTLLQFLREDGLTGTKHGCGLGDCGACTVILDGKPVNACLVLAVQARGREVITIEGLEEDGRL
HPIQQAFVDKGAIQCGFCSPGMILSAKALLDE--NPKPTEMDIRTAISGNLCRCTGYQKIVEAIEEASR-
-

>I4C1D0_I4C1D2_2_706587
-RVDGRAKVMGTAKYAGEYSITGLVYGVVVSSAIAKGKIVRIDMTQALKLPGVLQVFTHENIPQLAQSD-
-------DSYRDEVFRPLYDGHIKYSAQPVALVVADTFELAQHGASLIRVEYERQPHATNLNQEREKAYP
PP------------PRGNPEKAFAQAAVQLEVEYYAPAEHHNPMEPFATTVLWDENGRLTVYDKTQGVQN
VQNYLCNVFGCSKEDLRVVSPFVGGAFGSGLRPVYQVFLAVLAARELKRSVRVSLTRQQMFT-FTHRPAT
WQRLALGAAADGTLQSVTHEAIAETSRFEDYSEPVVTWT----GLLYQCENIKLSHRVVQLDVYTPGDMR
APGAVWGLYALECAMDELAFKAGIDPIELRLKNYTE---RDQLEDKPFSSKELRACYRIGAERFGWSKRN
PQRSMRDGEMLIGWGMA-----TGVWDAFHVTAEAKAVLTADGKLTVGSATADIGTGTYTIMTQIAAEAL
GLPIEDVTFRLG-DSS-LSKSPVEGGSWTASSIGSAVKSVCEKIRNKLFQLASPLAESKPEDVIFTNGHI
RLRKDE-SRAVSIIEAMRHGG-----LGAIEEKASGESMYSHYTHSAVFAEVKIDPDLGTIRVTRVVSAV
AGGRILNPKTARSQVLGSIVMGIGTALEEESVIDHTFGRFMTHNLADYHVPVNADVQNIDIIFVQEHDEA
SPLGAKGLGEIGIVGVAAAIANAVFHATGKRIRDLPITLDKLL----------------KITLKINGAVK
QLWVAPWTTLLDALREHGLTGTKKGCDHGQCGACTVLVNGKRINSCLTLAIMQDGAEVTTIEGLAEGEVL
HPLQEAFIEHDAFQCGYCTPGQICSAVGLIGE--SRAKSPDDIRELMSGNICRCGAYSNIIAAIEQVIQ-
-

>I4CEG3_I4CEG2_1_706587
NRTDDPLKVTGKLMFGADYSQVGFLHGKILRSPYPHALIKSIDTAKAKALEGVVAVLTAKDVPGR---N-
--GFGAIIPDQ----PVICGDKVRFIGDGVALVAAETEKIAHEALALIDVDYEPLPAVFDPRDAIKEDAP
KIHE-GNLLSYDKLRKGDVDKGFEEADVILERTYEVPFLEHAYMEPDVAMAIPQRDGTMLVEGPMQAPFT
VRRNIAPVLGLPINKVRCRQIHMGGGFGGKEDSPIDCRAAVLAQHTG-MPVRIGLEREEVTIQTAKRHPM
IMEVKIGAKKDGTLVAFQGVIYDEQGAYASLGPKIPPAGMVMMPGPYVIPNAKVDAYLCYTNHPYGGAMR
GFGAPQVHIAHEQIMDELAAELGISPLEIRRKNAFQLGSETA-TGQVLDSVGLKETLEACAKAFEWDRRS
TET-DKERSKRRGVGIGMGWYRTSIGT---DACGANVYVHEDGSVLLYTGITEMGQGAFTVLPQICAEEL
GVLPEDVRLVQP-DTDLVPESGPTVGSRSTTLMGNAIIQAARQVKQSLLEAASEMLGVASGQVEFRDRKV
EFSKVAGRCMATGKRLVGQGWWPPA-SS-LDPETGQGNPYFVYTYSTHMAQVAVDVETGEVEVEYYVAAF
DVGKAINPRALEGQIEGGVAMGLGYALMEEVVIRE--GVIQNTNLQNYLIPTTLDVPDINPIILEMSNQF
GPYGAKGIGEMPNIPATPAILNAICNACGGRVRSLPADPEKVFW--------------MSISFKLNGEAV
EVAVEPSTLLVDLLREKALTGTKAGCREGECGACTVLVDGKAYNSCLMPAIKVQGREVTTIEGLRKPGSL
HPLQEAFMEAGAAQCGFCTPGMIMNAAALLSS--NPNPDEHEIRKALSGVLCRCTGYRKIVEAVKTAAA-
-

>I4C688_I4C689_1_706587
NRLDGVQKVTGSATFASDMIAPGMLFGKILRSPHPHARVLKVDASEAEKLPGVKAVIHRGNVPNNPFNAA
PMLTVPYLK--PVLDQQIFSEKVRFVGDEVAAVAAISEKIAAEACRLIKVEYEVLPAVFDIQEALAEDAP
EIHPKKNIVAEIRLPPGDVEKAFEKADVIIEEEFNINIVKQCQMETMAALAVVEPDGKINVISTTQTPHP
ARAILAKVFGVPASKIRVNPPFVGGGFGVRIGLSAEIMAVALSLAAKK-PVKVVYTREEDFLATDTRHGA
IVRVKLGAMKDGTFVALDLKGYTNTGAYCTFGAELPGVLGAMTLAIYNIPAIRYYGHSVYTNCTHAGAMR
GFGNPQGNFPLERVVDMMAEKLNIDAKDLREKNIMKAGEPWF-LPYPCSSSELAECIKRCAESIGWERR-
GKFK-NNSGTIRGLGMAVGTHVSNAWPV----DNAYVAVQQDGSVNLSVGCCDMGTGTSTCLPQVCAETL
GIKFEDLTFTFG-DTASTPFTIGNHASRGAYAQGITVKAAAEDARKQILEYAAPLFKVSPGELTIEDEDV
MISPTTGAQGISLEGLSYYAHIN---KQFLGIGRTIP--FNAPPWHCCAAEVEVDMELGTVQVIKMAAAH
DVGTAINPKIVEGQIEGGVVQGIGFALNEEILYK-PNGHQAHTSFSAYMLPTAEDIPEIDAIIVAGNDPS
GPYGAKGVGECGLVCPASAIANAVADALGAKVNELPMTAERVYELI-------------NVSFTINGEAV
EVSCAPDKMLVDVIRDNFLTGTKIGCREGECGACTIIMDGEAVNSCLIPVAKAMGKNIQTIEGVADGDKL
HPIQEAFIEKGAVQCGFCTPGIIMSAKALLDK--NKTPDKHAVREAIGGNICRCTGYVKIEDAINHAAR-
-

>I4C4Q7_I4C4Q6_1_706587
PKVDAVSKATGRAQYIQDVKLPGMLYGKILYSKYPHARIVKIDTEKAKSLPGVRVVLTGEDIPAIRMG--
-V---------YKDNPPLKAGKVRSYRDEVAAVAATDPEIAEKAIDLIEVTYEALPAVFDPEEAMRPDAP
LVHTN--LKMPWSLHYGDVDAAKSDAAFNVEERFTTTWVTHCCMGTSGAIADFDHANNLTIHTNTQIPSL
AQKDFLETLGLKNSRVRVIKPYIGGGFGSKLDTYAEHVAILLAWHARR-PVKIMFGREEEFVATSTRQPT
IIHISMGCDKEGKLLYRDMSMVLDNGAYTSWGVTTPSVMMMPITSLYRVPNVRYVAKCVYTNNTYSQAMR
GYGNPQATFAIESAIDMLAEAAGIDRMEFRRINCNQPGEVTP-QGFRITTCGLPECIEAVLEKLQ----L
ERPK-EPG---VGTGVASLIHVGGGARK-SDGCGTIIKMDDYGNANVFTGASDMGQGADTILAQIVAEQL
GIGVDNVNVIHQ-DTDVCPWDVGAHASRTTFVAGNSALGAAAKIRKRLLELAAQALEAHVDDVVLREGSA
FVKGSPAV-KVPISKLLRNAHFTPN-GEMMMADYENMGRSATYSFGTHGVRVRVDEATGKVEILDYVAAH
DVGRAINPLLLDGQVYGGVLMGVGYALTEQVIL--DKGRNMNPDFRDYKILTAKDIP-LTPVVIETIDEA
GPYGAKGIGEPGCVPTAPAIANAIYDAVGVRIKDLPITPERVLAAI------------MSIKFILNGNRM
EMSIEEHWTVLHLLREEGLTGTKEGCGSGECGACTVIVDGLAVNSCLYLAVELEGKDVLSIEGLASPGTL
HPLQKSFIEHGGIQCGFCSPGMILSSKALLDE--NPRPTDEEIQHALAGNLCRCTGYVPIFESVKAVIQ-
-

>I4CEJ9_I4CEK0_1_706587
-RLEDERLLRGGSRYVSDLIATSALRLKILRSPHAHARILAVSATAARAMPGVVAVLTADDLAD--LPC-
-----QPG---IPLHPVLARDRARYVGEPIAAVAAESAHAAEDALAAIAVSYEVLLAVADQEAAIEPGAA
LLHDA-YQYRREGGD---VERAFAEAEVVVRRRLTNNRVAPAPIEGRVVLSEFDASGRLVHHTASQLPHI
HARSLGACLGLPLHMLRLIVPDIGGGFGAKLCFYAEDVICAFLSMRTGRPCAWSEERGETFLATTHGRDQ
IQYAEIAARRDGRITGFRSRLLADIGAYAIGMGPGVPTG-FGVSGPYNIPNVATEVVGIFTNRTPTGPYR
GAGHPEATFLLERMVDELARELAMDPAEVRRVNFVSP-SAMPHTGWTLDSGDYAANLDAALKLAGYRERQ
ATLRAE-GR-FLGIGLATFTESSGVGPSGMEHESARVVVHADGRATVFSGAMSTGQGHATSLAQVAADVL
GLAPDEVEVV-EGDTEAVPFGTGTFNSRSMAIGGTAVYEAARKLLDKARKIAAHKLQRRPEDLTFEDGVF
RPSDDREAGTVTFADVAREAHH---GLPGLDETHFFDPVDMPFA-GTHVAVVEVDPETGQVALLRHVVVD
DCGRIINPLLVEGQVHGGAAQGVGQALMEAMVHGV-GGEPMVDDFGEYAMPRAADLPAFETGHTEVPTKL
NPLGAKGVGEGATIGATPAVVNSVLDALGVSEVSMPMTPMRVWQAIE-----------PEVSMTVNGLAV
RGTVEGRTLLVEYLREHHLTGTHVGCDTTQCGACVVHVDGLAVKSCTMLALECEGAAVTTIEGLAPHGAL
HPMQAAFREHHALQCGYCTSGMVMMAVDIARR--LGEPDEATIREELKGNICRCTGYHNIVKAIAAGAK-
-

>I4CCY9_I4CCZ0_1_706587
PRQDAYSKVTGQEKFAADYYGENLVWAGVKRAGIAHGILRKIDCEKALHVPGVVCVLTHEHVSGT---N-
--RQGVVRKDQ----PVLVNDKVRHCGDAVALVLADSEEALKNSLALIQCTFDELPGVFDPEEAMKSGAP
LIHDDQNVLLHGEIKTGSGVDAEKECDIILEACFATPHQEHAYLETEVGWACVEADGKLKIVCSTQTPFR
DRMEVAEALGLEFSGIRIVAPYAGGAFGGKDGVTVQTLLGLAALNAGGRPVKMHWNREESFISGTKRHSA
RMYYRLGAKADGTLHCLSVRLYYDTGPYDHLGGVVLTLGLEHSGGAYRIPHVYLRGWAVYTNNPIGGAFR
GFGVPQVNAAMEQMMDTLAAKLNVDPLALRIKNALRRGDKTS-VGKTLVSTGLIDCLQTVSGHPLWKNRN
AWK-EAPHFKRRGIGIAAVMQGSGYGP---DYANAKVELTVEGTFRVYCGVVDMGQGNASTNAQIAGSIL
GQNATSIEPVLP-DTDRTLPSGSASASRCTYTFGNALIGAAEALRKRILQRAADLMIPGIEEMVLVNGAV
EIKLSQIAQFLNDSERISVHHFAPV-AQ-EDLGIAAGMPHTLFSFGAHLAAVEIDELTGILRIERYMCAS
DCGKVINPQIYAQQIHGGVGQGIGYAISEELNLKN--GTILNPDLSTYLIPTTEDIPDIESHAVELYEPT
GPFGLKGVGEVAVNGPLPAIANAVADACGVRIHESPLTAERILK----------------IQFTLNGKTV
EIEAPPDRRVVDVLRKDGLTGTKESCSAGDCGACTILVNGETRLSCLMLAAQLQDRDITTVEGLSDPDSL
HPVQVAFVENGAVQCGFCTSGMVLATVDLLKR--NPHPTRSEIRAGLAGNLCRCTGYHMIVDAVEKAVET
-

>I3DV80_I3DV81_1_997296
ARKEDPRFIRGKGRYVDDVILPNMLYMSILRSPYAHARIRRIDTSAALAAPGVKLVLTGEDLA-KMPTLN
GD----QQMV-------LAVGKVLFQYQEIAAVIAETRAQAEDALQLIEVDYESLPVVVDPFEALEPDAP
ILRRESNHIWHWESDREETENVFREATVVVKQDVRFQRVHPSPLEPCGCVADHNATGRLTFYITSQAPHV
HRTVIAMLSGIPEHQIRVISPDIGGGFGNKVVYPGYVCAVVASLKL-GVPVKWIETRTENIASTSFARDF
HMTAEIAAREDGKVLALRVKTIGDHGAFDAAPTKFPAGLFNIVTGSYDFKTAFVEVDGVYTNKAPGGAYR
CSFRTEASYLIERTMDILAQRLKMDPAELRFLNFIRKDQFSPT-GWVYDSGDYEKTLKLALERIGYRKEQ
AEKRARGELM--GIGISTFTEIVG-----KNFDSAQIRVHPTGKVIARLGVRHQGQGHETTFAQIIAEEL
GLSADDVLIEEG-DTDTAPYGLGTYASRSTPAAGTAAALCGRRIREKARKIAAHLLEVGEDDVIWDGTVF
SAKSGKS---VTMKDVAAAYTNP-----GLEATYYYDPPNLTFPHGAYIAVVDIDKGTGAVKVRRFMAVD
DCGNVINPMIVEGQIHGGLTEGFAIAFMQDIPYDAN-GNCLAPNWMDYLVPTSLDTPPWETDRTVTPSPH
HPIGAKGVGESPNVGSPAAFVNAVVDALGVEHIDMPIFPWKVWNILREH---------MKIRVKVNGHLF
ESDVEPRTLLVYYLRDEKLTGAHVGCDTTSCGACTVLFDGKAVKSCTVLAVQANGREVLTVEALDQEGQM
HPLQTAFWEDHALQCGYCTPGMLMASYALLQK--NPMPTEEEIREGLSGNICRCTGYMNIVKAVQSAANE
-

>I3E1Q7_I3E1Q8_1_997296
-RPDGVDKVTANLKFLTDLSFPNMLYGKILRSVYPHAKIISISAKNAEELPGVRAVITSKDVPGLRF---
GLIFPDQP--------VLCEDRVRYVGDAVAAVAAETEEIAEKALQLIEVEYEPLPVIDDPEKALLPSAP
QLHPDGNILHQASYQKGNVEEAFQTCDFIVEETYELPRQMHAYMETEGGVIVPEKDGRITVYAGTQHGYK
DRFQLARILDIPESKIRVVSSPMGGSFGGKDELNIQPYGALLAIKT-GCPVKIHQSRRESVRSGLKRHPM
KITMKTGASRSGKILAHQVRIIADTGAYATLGPAVLDFAVEHAAGPYIIRNVHVEGVSVYTNNGVAGEFR
GFGGNQVTFALEGQMDRLAAKLGICPMELRKRNLRKADDPGPV-GQIAPTDGAAQVLKAISQSLLLKKR-
-EEST-SQWKKTGIGVAIAMHGGGLGFGRLDPAGGRISLNEEGKIEISFGFEEFGQGLLSVIEQLAIKEI
GCSSNDIKITI-GDTDCVPSSGSSTASRGTSMVWHALQRMKGPFKKRLLEKASQCTGVPVDQLYLGPSGI
WSCES-KTEPL-IT---YQQIAY---EDPIQIETEFHFPTTPYSFAACAARVEVDVLTGIVRVKNLEQSV
AAGPVIYPTGYLGQIEGGSVMALGYTLLEEALMEK--GKYVTENFDSYLIPTINDIPSMNITAIEDLYEG
DEYGPRGVGEIGTVAVAPAIVKAIYDAIGLWVTKLPVSREEIVKAVN-----------KKISLVVNGQEK
ELLVNATMRLADILREEQLTGTKVSCEIGRCGACSVIMDGKLVNSCLVRAYQANQKEILTIEGLGMN-GL
HPIQKAFLEEGGFQCGYCTPGMIIAVKALFDQ--YANPTKEQILEGLSGNLCRCTGYGGIIRAIQKLTES
-

>B9R4K8_B9R4K7_1_244592
-RVEDVRFTQGQGQYVDDIKLPGMVFGDFVRSPYPHARITKIDATEALKIPGVIAVLTAEDLKG--VNL-
-----MPT---GDVQMVLADGKVLYQNQEVAFVVAENRYIADDAIQLVEVDYEELPVLIDPFKAMDPDAP
VLREDNHIFKWHVGDSEETAKAFSEADVTIKEMISYHRTHPSPLETCQCVASMDVKGELTLWGTFQAPHV
IRTVASLLSTIPEHKIHVIAPDIGGGFGNKVGAYPGYICSIVASIVTGVPVKWVEDRMENLSTTSFARDY
HMTTELAAKADGTVTGLKVHVLADHGGFDACADPSKWFF-NIVTGSYDFPTADLTVDGVYTNKAPGGAYR
CSFRTEAAYCIERAMDVLAQKLDMDPADLRIKNFVRQ-DQFPYLGWEYDSGDYHTAMQKAMDTIGYREEQ
KAKQEARRE-IMGIGISFFTEIVGAGPSNCDFDSAEIRVHPTGSVISRMGTKSQGQGHETTWAQIIATEI
GIPADDIMVE-EGNTDTAPYGLGTYGSRSTPVAGAAIALAARKIRNKAQMIAAHMLEVSEYDLEWDVDGF
QVKG-NPQARKSMKEIAWAAYN---APPGLEAVSYYDPPNMTYP-GAYFCVMDIDVDTGVAKTRRFYALD
DCGTRINPMIIEGQVHGGLTEAFAIAMGQEIRYDE-MGNVMGASFMDFFLPTAVETPHWETDHTVTPSPH
HPIGAKGVGESPNVGGVPAFSNAVNNAFGSTHIQMPHDAWRVWQAAK-----------QPVTMTVNGKKV
QRFVEPRTLLIHFLREDDITGPHIGCETSHCGACTIEMNGMSVKACTVFAVQANNAELTTVEAMANDGTL
SALQEGFRQMHGLQCGYCTPGMIMRAHVLLKE--NPNPTEDEIRMGISGNLCRCTGYQNIVKAIQYAAA-
-

>B9QY25_B9QY24_1_244592
-RKEDKRFITGKGRYTDDMTMPGMGYAAFVRSPHAHAKVANIDAEAALAMPGVDAVLTGDQLIG--IGNL
ICGWMIHSPMKMGGWRALEPETVRHVGQAVAVVIADTQAQARDAADAVVVDYEELDAVVDPLNALKPGAP
QLHPENLIFDWEIGDEAATNQAFEKAAHVTKMEIHNNRLVPNPMEPRAALAGYDAEEHYTLYTTSQNPHV
ARLVLSAYAVAPEHKLRVIAPDVGGGFGSKIYIYPEEMVCLWASKRVGRPVKWVSDRTEAFLTDAHGRDH
RSEAELALDADNKILGFRVKTVANIGAYMSL-FSSSVLYATLLSGQYDIPAIHANVKAVYTNTTPVDAYR
GAGRPEATYLVERMMETAAREVGLSPAEFRRKNFI---RAFPHVIMCYDAGDYDATLDAALKAADYDARK
AE-AASRGK-LRGIGLSCYIEACGIAPSAVGWESAEVRVNPVGTIEVLTGSHSHGQGHETTFAQLISERF
GLDTDSVSIV-HGDTDKVQFGMGTYGSRSGAVGMSAIVKALDKVESKAKKIAAHLMEAAEGDIQIEGGEL
KVA--GTDKKLSFTEVALAAY-TAHNLPGLKEGAFYDPTNFTFPAGTYVCEVEIDPETGKTEIVSFVAAD
DFGNVINPMIVEGQVHGGITQGIGQALLENAAYDE-GGQLLTASYMDYTMPRADDVPSYQLSTHVTECPG
NPLGMKGCGEAGAIGSPPAVINAITDALGSNDLTMPATPERVWSGMK-------------MSMVLNGKSV
SADVEDRTLLVGFIRDVGLTGTHVGCDTSQCGACVVHVNGKAVKACTLLAAQADGAEVVTLEGVSAD-NL
HPVQAAFREHHGLQCGFCTPGMIMSAIDMINR--HGNLDEKTIRHELEGNICRCTGYQNIVKAIKAASD-
-

>B9QSG0_B9QSF9_1_244592
------MHVTGTAPYIDDTEAVGTLHVVPGWERSARGKISSIDLTDVSASDGVVAVLTSEDIPGTNDCSS
-FG----------DDPVLANGEILFYGQVVFAVVAETRDQARKAALKAKIEVAPIPPILTQEDAEAAETM
VL-------PDYQFRRGSPETGMTAAEEVLSGSFRIGGQEHFYLEGQIAMAVPQEAGGMLVHTSTQHPTE
VQHTVAKVLGVPDALVTAEVRRMGGGFGGKESANQWASLAVLAAHATGRACKVRLDRDDDMIMTGKRHDF
RVDWTIGHDGTGKIRAVDMEFLARCGYSVDLSLGVNDRTLFHADSSYFYPDAAIRSRRLKTDTCSNTAFR
GFGGPQGMLAAERMIDAIAIKTGRDPLDIRKLNFYG-ENLTPYGMPVAVMHDLIAQLEENSDYWSRRDDV
R-DFNAVAVLKKGLALTPVKFGIS-FTLKHNQAGALVHLYTDGSVHLNHGGTEMGQGLYQKVAQVVAEEF
GVTLDKVRITA-TNTSKVPNTGPTAASSGTDLNAMAAKLAAQEIKGRLISFLCEQHQCGPEAIHFGDNKV
I-I--GD-QSYALAEVAHMARIQMSHAGFYATPGITWDRESYFAFGGACAEVTIDTMTGEMTVDRVDILH
DVGHSLNPAIDLGQIEGGFVQGMGWLTTEELVWDEK-GRLRTHAPSTYKIPTASDIPEEFNVSLNGNPQD
TVYRSKAVGEPPVMAVFCAINDAVASIAP-GQLDAPATPEAIMKAV-------------TIRFIKGGVIV
ELDVGPTETVLDYLRLRKETGTKEGCGEGDCGACTVALDGQPVNSCIQLLGMVDGTELVTVEDLA-DKRL
HPVQQAMMELHGSQCGFCTPGFIMTLFTLYHA--EGAKSRKTVTEWLAGNLCRCTGYRPIVDAALEAC--
-

>B9R4F1_B9R4F2_1_244592
-HDSAEKHVTGGAEYCDDGEPRGTLHAYLGVSSVAHGLIKSMDLSAVLAAPGVAGVLTAEDIPGVNDISP
TLK----------DEPVFPKEKTEFHGQPLFAVVAESRNAARRAAELAEIDYEVLPHALDPLEAQEAGHP
FV------TAPLKLERGEIEQGFSGADHRIKGQIKIGGQDHMYLEGQIAFAIPGEDDDVVVHCSTQHPSE
AQHMVAHVLGVPSNAVTVNVRRMGGGFGGKESMNLFAAVAAVAAKKWNCPVKIRPDRDQDMTATGKRHDF
VVDYDVAFDECGHIQAVDGIFSARCGYSADLSGPVTDRALFHADNAYFYPNVRLRSQPMKTNTVSNTAFR
GFGGPQGVVAAERMIEEIAYALGKDPLEVRKANFYSDGTLTPYHQEVNILPRLISELEETAEYQARRKAI
L-TFNKTTVIKKGIALTPVKFGIS-FTATWNQAGALIHIYNDGSIHLNHGGTEMGQGLNTKVAQVVADAL
QVDFERIKITK-TTTEKVPNTSATAASSGTDLNGMAALDAAEQLKARLTDFAAEHWSVEPETVIFRNNMV
Q-V--GQ-EVVSFSDLAYMARVHLSAAGFYKTPKIHWDRSAYYAYGASCSEVSVDTLTGEYRVERTDILH
DVGKSLNPVLDKGQVEGAFIQGMGWLTTEELWWDKA-GRLRTHAPSTYKIPLASDRPRVFNVSLSENREL
TIKRSKAVGEPPFMSVFEALSMAVASVADYRELDAPATPERVLLAV------MNHR--TEIRFLLNGRNV
AIDVEADATLLDFLRLDRLTGTKEGCAEGDCGACTVLV---TVNACIRFMASLDGCHVVTIEHLRENGQL
HPIQQAMVDFHGSQCGFCTPGFVMSLYALWMG--NPEPTETEVETAIQGNLCRCTGYEPIIAAAMAANR-
-

>G9WXX6_G9WXX4_2_796937
MREDSYERAIGKTQYTLDMERKDVLFAKLILSTKAHAKYS-LDISEAVKVDGIVKIYTSKDVEHTYYNSM
EWFT--GIQGK--RDEKLINDVARFVGDRIGIVVGKSKDSVEKALAKIKVNYEELKAVVDLKDSIKDEF-
IIKNDTNLCYKKSISYGDFDQSKKNADYIVKTSGSTQKIHHLAIEPHICLSEIDIFGNLIVWTPCQVAFA
VQMHISRILDFPYNKVRVIKSNMGGSFGGKQQPILEPLSAFITLDL-KKPIMLYMDRYDTLVGTVSRNPV
QVDIETAVTKEGKILGRKIDAYVDGGAYDTNATSIVNAFMKKLFRLYEIPSQCAEGKSYYTNTIPGGAAR
AYGGPQSHAISELNIDDIARKLNMDPCELRLLNLAKP-YQDDPTGPNLGNAQVIECMKQGMERFDWYKRK
ENIKKNTDRYAYGIGVAAATHGNGYKGAFPDFCNVEFTLFSDSTALVKISVHEQGCGTIASLTQIAAEAL
DLEPAKIRMTEA-DTLYTPYDAGTQASRVTFVNGGAIKKAGEQLREKLIDVAVQLKNFDKKDIYTDNGKV
FCKTGES---VDYSELVKFAEKN--NFEAMTVYVHHEQEANPASFAVFFAEVKIDKYTGIVEITDALAVH
DIGQSVNPSLVEGQIYGGAHMSLGMALSEEIVYDEK-GNVKTNSLSKYHILNSQDMPKIDILLIESEDES
APYGIKSVGEMSCVAPAPAVINAINNALGTNITNYPATPEKIIEAIVEK---------MNIQFKINEKQM
NMEVDPTKRLIDFLRDDNLKGVKEGCSEGECGACTVIMDSKAVTSCTVLTGQINNTEIITIEGLEKNGQL
DKIQKAFIDNGAIQCGFCTPGMILSIKALMMN--NENPTMEDVKEAIEGNLCRCTGYASIFDATRALAEA
-

>G9X255_G9X257_2_796937
-RVDAYDKVTGVAKYTEDIVVPNCFVAKLVRSTIANGKVLSIDIEEAMKVKGVVKIFTCFDVPDIQFPTA
GHPWSVEASHQDISDRKLLNERVRYYGDEIAVVVARDEVSAKRAVAKVKVEYEEYPPLLDIDSALDENAT
VLHKETNTIVKSNYKVGEFDDLKDEKDLVFDKKYSTQTVQHCHIELPVSKAYGE-NGKITVISSTQIPHI
MRRVCGQALGIPWGKIRIIKPYIGGGFGNKQDVLYEPLNAWLCQQLGGKAVEILISREETFTSTRTRHAI
QGHFRAYITKTGRLIGRKFYGKADNGAYAAHGHAIMANCGNLVRMLYQDEKLEGTAHTVYTNRATAGAMR
GYGIPQACFMQESFMDDMAYSLGIDPISIREQNMMKLGYVD-L-STTCHSTGLQECIDIGKKYINWDEKR
-KTLGKPLNKRRGVGMAIFCYKTGVYI-SLETATANISLNQDGSVQLQMGATEIGQGADTAFSQMAAETI
GISLENVHIVSFQDTDVTPFDTGAYASRQTYVSGGAIKKTAESFKRKVLDRAGRILNLLPENLDIKDDYI
VLKRD-GTRKMSMHDFAMEAIYSLKESQHITACETYDCKNNTYSFGATFAEVEVDCYFGKIKVLDVINIH
DSGKLINPQLAEAQVHGGMSMALGYVLGENYIYDDK-GKLLNGNLLDYKMPTSMDHPDFHVEFVQTDDPS
GAYGNKSLGEPPTLTLAPAVRNAVLHATGIGINSLPLNPQKLIEEFK------------VVDFNVNGEDV
SVPIDERESLLDTLRNRGLTSIKRGCEVGECGACTVLIDGEPMDSCIYLTVWARGKNIITVEGLNHSGKL
HPVQQAFIDEAAVQCGFCTPGLIMSAVAIAGE--KKRYTRNELRRKISGHLCRCTGYENILNAVEKAIEI
-

>F4D022_F4D023_1_675635
PRVEDARFIRGRGNYVEDVTLPGMLHMEILRSPLAHARIKSIDTSAAWAIPGVKLVLTGEMAQNLAM---
----PTSYD-----TQVLATDKVRFQGQEVACVVAEDPYIAKDACDAIVVEYEALPPIVNPEQAVAPGAP
LIRDADNVAYQWEV--GGTDAAFAQADVVSKLRLHYPRSHPSPIENCGAVADFNNTGKLTVYLTSQAPHI
VRAAVALIAELPEHLIRIISPDVGGGFGNKVPVYPGYVCAILCSILTAKPVKWIEDNTGNLSSTGFGRDM
YLDSEMALTNDGKILAVRYHATTDQGAFY---ADAQPTKS-SFA-CYDVPVGHITAQGMYTNKAPGGAYR
CSFRTEAMFFQERMMQAAADDLGMDQAEFRRRNLDQFPYRTP-FGFLTDSGQYLKCLQVGLDAIGYDDLV
EQEARKQGR-LLGIGISTMTEPLGAGNSREMFDSAELRVHPTGKAVLKIGAQTQGQGHETTFAQIVTHEL
GIPATDIVVEH-GDTDHTPFGMGTYASRSTPVAGAATAMVARKIRAKARKLAAHLLEVSEEDVEWE-GRF
FVRGAESRG-VTIQECMAYS-NMP-DGMELENNAYYDP--PNLPFACYIATVEVDPETGVWDVLRFVGVD
DCGVRINPMIVEGQIMGGLTEAYAISNMQFQTYDVD-GNLVGANYMDYLLPTAWETPGFELHEVVTPSPH
HPIGAKGVGECAAVGGPAAYVNAVMDALGVRNIDMPLLPDRVWHAAH-----------RRITVTVNGERR
VAEVEPRLLLAHLLRQGALTGTHVGCDTTNCGACTVLYDGAPVKSCTMLAVQADGHEVTTVEGLGTPSEL
DPVQEGFVAEHGLQCGFCTPGMMLAARALLNR--NPDPSEDEIRWGLSGNLCRCTGYQNIVKAVRWAAEK
-

>F4D028_F4D027_1_675635
-RKEDGRFVRGRGRFVDDIALPGMLHGAVLRSPYAHARIRSVDVTAAESHPKVRAVITGETLA----GM-
--AWMPD------VAAVLATDKVRYQGQEVAFVVAEDRYAARDALALIDVDYEPLPPVVDARLALALDAP
VIRDTDNHVFDWETGDP-TAALFARAAHVSECDLVYPRVHPAPLETCGTVA--DFDGKLTVHATAQAPHA
HRMLYARIAGIPEHHIRIIAPDIGGGFGNKVGMPGYLCAVVGSIMT-GAPVKWVEDRSENLMSTSFARDF
HMHGEIAADADGHILALRVSVLADHGAFNATAQPFPAGFFGVFTGSYDIAAAHCRVTGVYTNKAPGGVAY
ACSVTEAVYLVERLVDVLAHDTGRDPAELRMANLLTP-DRFPFRGDSGYPRALRTALDTAG-YAGIRAEQ
AARR-GKGP-LTGIGMSVFTEAVGAGPRGM-ADGAELRVHPTGTAVLRLSCMSQGQGHETTFAQIVSHEL
GLPVDAVDVVQG-DTDNTPFGLGTYGSRSTPVSGAAASVAARKVREQARQVAAVLLEVAADDLRWEGGSF
-SVAGVPGVSVSLREIAMAAHGLPEGVEGLAATTVYNPP---FPFGAYVCVVDVDPGTGEVDVRRFVAVD
DCGVRINPMIVEGQIHGGLADGVGMALMELVAFDD-DGNHLSASFMDYLLPTAMECPPWELAATVTPSPH
HPLGAKGVGESATVGSPPAVVNAVLDA-GVRHADMPLTPAHVWRALQ---------------MTVNGVEH
VRDVEPRLLLVHLLRDERLTGTHWGCDTSNCGACTVWMDGLPVKSCTVLAVMADGRSVRTVEDLEGFG-L
DQVQQSFMDCHGLQCGFCTPGMLMTARKLLDD--NPDPTDTEIREAISGQICRCTGYRNIVAAIRHAADA
-

>F4CNM1_F4CNL8_3_675635
PRKEDRRLVTGRGRFVGDLQLPRMRHVAFVRSPVAHARIVSLDAGPAREAG--YRVFTQADLGIVLA---
----QSLPS-----YVALAEGKVRFAGEPVAAVVAADRYRAEDGAELVDVDYATLPPVT---VAWDAGAA
AVHDPDNVLLE-RTF--GVDGVLAGAHLTVERELVTNRHAGNPMECRAGVALFDPDRRLTFWSGTQVPHL
VRNMIAELLGLSEGNVRVVAPDVGGGFGVKAVLYPEDVALCAIAQLPGTPVKWVEDRVEHLAAATHARDH
RYLLTAGFAADGTLLALRADVTCNVGAYS---PWTAIEML-LTG-PYKLEHYRATVRGVATNTAPSGPYR
GVARPASVFAMETLLDDAAARLGMTGVDIRRRNVEDIPYRMP-SRLVDDSGHYDECLTKALDAVGYDERA
EQRRRGTGE-SIGIGFACYNELTGLGRAASAGPRCTVRVNPDGRVTVFSGVTSQGQGLETTVAQIVADAL
GVRYDDVDVRI-GDTDASLWGFGAFSSRQAVIGGGAAHRSALAARSKVLRLAAGLLEVDPADLQIEDGVV
AVVGSPDTT-IGLPEVRVLESRLP-DGIELEAEFYDPV---RGAAGAQVAAVEVDRTTGAVRILRYACVE
DAGRAMHPQIVDGQIAGSIAQGIGGALYEHLVYDAD-GNLSTGTLLDYLMPTSAEIPELTIGHVARPAAN
PLG-VRGVGEGGTLGPNAVLAGAVSDALGVRIDELPLSPSVVWTAAR-------------ITMVVDGERV
ELTVEPRHTLADVLREQGRTGTHVGCEHGVCGACTVLVDDEPVRSCLMFAVQADGSTVRTVEGLEDDGTL
HPLQEAFVAHHGLQCGFCTPGMLMTALHLLDT--HPEPDRETIRREMSGNICRCTGYMGIVDAVEEAAR-
-

>F4CML1_F4CML3_2_675635
-RPDGTLKVTGEFAYSSDLH-DDMCWGVTLRSPHPHARIHSIDVSAALATPGVYAVLTHADVPGLNR---
---V--GLEH--LDQPALAEDVVRYQGEPVALVAADHPETARRAAKRIVVDYEELPALTDPRRALDDDAP
LVQPGGNLVRELAIRRGDPAPT---APVVVALDFEVGMQDQAFLGPESGLAVPDGEGGLDLYVATQWLHV
DQQQVCRVLDLPPDRARLHLAGVGGAFGGREDLSMHVHACLLAMHT-GKPVKMSYSREESFFGHVHRHPA
WLRYEFGATEGGRLIYAKADILFDGGAYASSTTAVVGNGGTLGLGPYDIPSVHVDARGVYTNNPPCGAMR
GFGCVQAAFAHEALMDELAERVGVDPVEIRALNGMREGDRNIT-GQLISAAPVAELIRTVR-DLPLPDDR
PDIRGTHGEVVRGIGYAVTYKNVGFSE-GFDYSTARVRLEGGEPVTVHTAAAEVGQGLITVEQQICRTEL
GV--DRVVVHPK-NTMVGSGG-STSASRQTYVTGGAVKAACEAVRESVLALSARRLG---SGLRLDGDKI
VSASGE----V-LAVLAEV---L-A-DEAVEETVEWHHRHVQYAFSAHRAVVDVDVELGLVKVVALDTAQ
DVGRAINPDAVVGQIQGGSAQGMGLALMEEIVV-T-DGKVRNPSFTDYLIPTILDMPPMQVKVLEYADPH
APYGVRGVGEPPTISSGPAVAAAIRAATGKALRRVPVRPEHITL----------------IELTVNGERR
EADVWEGESLLYALRERGLPGSKNACEQGECGSCTVYMDGVPVCSCLVAAGQAQGREVTTVEGLAGDDGL
DPVQQAFVECGAVQCGFCTPGFLVSTHDLLAR--NPSPSDPEIREALAGNLCRCTGYEKILDAVRAAAS-
-

>F4D0M7_F4D0M6_1_675635
VRVEDPVFLTRGATYTDDLTLTGALHLTLVRSPIAHATITSIDVSAAREAPGVVAVLTGEDI--LPP---
----LL-FPGANKAMVWLATERVRFVGEPVAAVLTEGRYQGPDAAELVEVDYEPLPAVVDVHASATDEV-
LLFPGTNTAAVYN----EDPDFFADCEVVVTRDIVNQRVAAASLETRAASAVWGDDGRCTLFCSNQNAQG
ARDEVAGWLGVDASQIHVVLPDVGGGFGAKIGADPEFGLVAWLARHTGRPVRWSESRSENMTGMVQGRDQ
RQTITIGGSRDGRVKAYRLDVVADAGAYPR--LVFLPV-M-APG-TYDIEKVDSRARVVVTNTTSTAAYR
GAGRPEATAAIERAMDLFAAEIGMDPAEVRKINVEKFPFTTK-GGAEYDSGEYAKAIDLALEASDYAGRA
EQARRERGDALLGIGVSSYVEITG---GGAFAENASIEVHPDGSALIWTGTSPHGQGHATAWAMLASDQL
GIPVEKITVRH-GDTDQVPEGGGTMGSRSLQTGGVAVHKASLELIDLAKQRAADILEASVEDLEVDNAAI
VVRGAPG-SPVTFAQL-------E-R---LKVKTVWDG--KKPPFGSHVAVVEVDTETGKVTVERIWAVD
DAGPVLNPLLCEGQRHGGIAQGIAQALLEEVVYDPD-GQPLTATFADYGFPSAAELPSFDLVPMETPTPI
NPLGFKGIGEAGTIGSTPAVQSAVIDALGIRHIDMPTTPLRVWEAIQ-------------VEITVNGRST
TDEVEPRLLLAHYLRENGLKATNIGCDTTSCGACTVLLDGESVKSCTVLAVQADQLAVTTMEGLGESGDS
HPVTAAFRQEHGLQCGFCTPGMVMAVAGLIAE--NPDLDERAVREGLEGNLCRCTGYHNIVRAALVAAG-
-

>F4CTR0_F4CTQ9_1_675635
PRSDGRAKASGEAEYGVDHAEPDMIWGALVRSPVSSGRITRLDTAPALAMPGVHAVVTAADAPRAGW---
---VLRDQR-------LFAADRVLYEGQPVAAVAADTLELAREAAAAVVLEIEPLPAVVDLDAALRPDAP
LVHPRHNLAAESVSDPPGVDDAFARAHRVVTDEFVVQRQYQAYIEPKSAVGI-YRDGRFTVHTAHQFPYN
VRDRVSQFLDVRPSAVRIVGHTIGGGFGAKLDAALEPYAALLSAAR-GRAVKLVNTRTEDLITCPSREGA
ITRVRSALDEDGTIIARELEVIADNGAYSGEMPWLASIALHCARGVYRAGPTRVTARLVYTNTAPTGAFR
GVNGTYLYHAVERHMDHIAAELGVDRREYRLRHLFDDGEELL-NGQVLDAGILREGFEAIEAA-------
-----------RGIGIAAAW---WLTNPMPGTAVVK--LHEDGTAAVITAATDNGSGASMGVTQIVAERL
GIPPSDVFVTL-PDTDVAGFDAGSQGSRTTRIVGKASQIAADEVITKLKDVAA-LLEAAADDLEVADGTV
RKAPGTSVPIAVVAATATNTVPIQ-GTGSVTPFPDFNPGCATLTYHVHLAEVEVDPVTGTVQVLRYLVAQ
EVGAVISPDGTYGQVMGGVTQGIGYALHESLRIG-EDGRYRERTLESYRLPLAGDVPRVEFFPLEHPDPD
GPHGAKGVGEGPILLPAAVIANAVSDAIGRPLNNIPITPEEVLAA---------------VTLTVNGRQA
QVEIEPAETLLGMLRERRLTGTKEGCNEGECGACTVLVDGLPVDSCIYSAAATSGRSVETVEGLADDDLG
RELQAAFVAAGGVQCGFCTPGFLTTLVAVLRE--NPEPSEPELREALAGNICRCTGYSQILDAVAATIS-
-

>F4CTR1_F4CTR3_2_675635
-RTEDPRLLAGRGQYVDDVTVPKMIEAAVLRSPLAHARITGIDVSRARELPGVFDVITGRDLAAGEQPV-
-IWFPIDQRI--ARTHALAVERVRWVGQAVAAVVAVNRYVAEDALELIEVDYEPLPVVADLDAALAPDAP
KLYDPDNVSGSLTYTAGDAEAAFAEADVVVRESFTHGRAFGCPLEPRGCIV--EWDGTVDVHLSTQSPNL
ARDLLSEVLGVPVHKIRVRTPNLGGGFGNKFDFGEEVIAAVLSRRT-GRPVKLIEDRLDSFVATSHSRDQ
RLDFEMALRDDGTILGLRGISYGVLGG-AGTVGAPPWASVLTCMGPYKIPNLDVTVKAVVTNRSPYGSYR
GWGVPKANIVHERLIEIAARELGMDRAAIRRKNFPAP-EEFPFFADSGYAACLDLAMSKVD-ELGWRDRQ
AAAR-AEGR-SLGIGYSFHIEPSAGPSRAHGFDEVTVRMDSVGKVTVYSGQINMGQGTHTIYAQLAADGL
GIPMEDVVVVTG-DTDSCPYGYGTGGSRAAPLGGAAILRATERLQAKILRVAAELLEASPDDLQIEKGVI
-SVKGTTSRSVTTRDVGDAAYRNKMSEVPLEEVDVFDPP---TSYGCTALLVEVDRGTGAVTLLDCLQAH
DCGTVINPMLVDGQLAGGLAQALGGALLEELVYDE-EGQLRTASFMDYLLPTAMEIPPFHFFHQETPAPD
IPGGIKGVGEAGTIAGVSLVASAVDDALGVTVTRFPITPPRLLDLIQ-------------ITVTVNGHAY
TADCEPRVTLADFLRHTGLTGTHLGCEHGVCGACTILVDGRSARACLMLAVQADGATITTVEGLAGN-AL
NPLQEAFWDNHGLQCGFCTPGMLMTATELLAD--NPDPDAAEVREGLSGNLCRCTGYDSIVRSVLDAAQ-
-

>F4CPP4_F4CPP3_1_675635
-RNEDARLITGRGRFVDDLPLDGVLHGAFARSAVARGRITHLDTTAARALPGVHRVYTHADLEDVTMPL-
--LIPHCIGH--PRTYPLAHEDVYHVGQAIAFVVADDRYIAEDAARLIEIDYDILPVEVDAKAALDGAP-
LVHEPNNIAAHLVQVSGDPDAAFAAADHVTRIQVRVDRSTAAPMECLSTAA--RWDGELTVWDGTQAPIG
LRGALSSLFDLDEDKVRVVAPDVGGGFGPKVFPSNEILVPFAAKDL-RRPVKWVEDRSENFVHMTHERTQ
IHDIELAATSDGVVLGLRDTFLHDTGSFI-PYGIVAQVASTQIAGPYRIPAIHVTFDCVYTPTVPVTPYR
GCGRPQANFAIERAMDQLAAELGIDRFEIRRRNFITP-DEFPYTGDSGYDDALAALEKALD-LDAIRAEQ
EQAR-AEGR-MLGLGLSFYVEGTG------PYEGAKIRLHPTGKAYVNTGLTAQGQGHETAWAQIVADQI
GVRPEDVIVVEG-DTGVFDWGVATFASRAAVVSGNAVHIAAVSARARIAQAAANMLEADPDDIELADGRA
-FVRGTTSRGVTLAEVATMSNPLPDGERPIEVSEYYSPP---WAYGVHAALVEVDPVTCDIDVKRYVCVH
DCGNMINPMIVEGQVAGGVAQGMGGAFYEKLEYDE-NGVLRNASFMDFLVPYATEVPHIEMIHLETPSPL
NPLGIKGVGEAGTIPVGQVIASAVEDAGTPPVRQVPLSPSAIHRQAR------------RISLTVNGEKV
EAAVSPRLLLSDFLRGDGLTGTHVGCEHGVCGACTVHLDGVPARSCLTMAVQVDGMEVRTVEGLAGDGTL
HPVQRAFRECHGLQCGFCTPGFLMAVTHLVEN--EEAETDDGVRAQLAGNLCRCTGYMGIVAATRRAAAE
-

>F4D1Z5_F4D1Z2_3_675635
SRVEDAALLTGHGGFLDDL-LPGTLVAAVVRSTVAHGRLRSVDLTRARAHPGVAAVIGPAAV--FPS---
----TA-TP-----MPPTAVDRVRFVGEPIAVVVATDRYTAEDAAELVDVEYEPLEAVVSPRRALEPDAP
RLHEDGNVATDRT----SFDEAFAAAATVVEADYDFPRYSSVPMECYSVIAHWQDDAGPAVEAWANFHGP
FTMVMAGALGVPTSQVRLVPADIGGSFGIKAGIYPYVVLMALASKHAGRPVRWTEDRLEHLLASSTGADR
AMHCAAAVDADGRVTALKVDLVDNVGAY-----LRPPEYN-VTG-PYRIGAVEIRARAVVTNTMPTGLNR
GFGGQQLYFGLERLMDAVAAATGTDAFEVRRRNLDAFPHETP-SGGVYDSGDYRAALALAEKNAELDERA
RQAARADG--YYGIGVGLVVDPSGTIGYVGSTEHVRISVDLQGRVTVLLGSVPQGQGHATVARSVAARRL
GL-PEEQVRAV-VDMDTATTTSGSYSSRFAPLVTSAVVQAADRIAETVRAAGSVLLDAAPEELELV-GTV
RHRDDHA-RAVQFRHALVWDPALP-DGVSLYEEAAFTN--SSLGFVAEIVAVRIDPDTLEIDIDRVSSVH
DAGTVLNQQLLDGQVHGALTHGLGGAMYEQFTYADS-GQPTAGTFLDYLCPTSAEAGDLRADHVVSPSPL
TPLGAKGCGEGSSMSFPVAFANAVADALGVSIRSLPLHGEVLHQLLD-----------TDVRMTVNGAEV
TVAVTPRMHLADVLREQGLTGTHLGCEHGVCGMCTVLVDGDAARACLLLAVQCDGAEVVTVEGLGRADDQ
HPLQRAFSAHHGLQCGFCTPGMLMSSYDLLAN--GPSVTPEELPAEMSGVLCRCTGYRGILAAVADTAA-
-

>F4CUA8_F4CUA6_2_675635
TRIDAPLKVTGRARYGSDHNLPGMLHGYVVTSTIANGEIVAMDVAAAQAAPGVVAVWSPFDPLTLR----
---TPSGDT-----WVPLQDRSVTHHGQPVAFVVAETYEQARDASALVEVTYDERPARTSLADNLDL---
-AEEAPDGEPSTQ-VVESIDDALAGSPVVVEGRYSTPTQNHAAMEPHSAVAHWDAD-GLTVYSGNQGAFV
QQADLAAALDVDPSAVHTVNPFVGGAFGGKGRTSVPAFLAAAASRALGRPVKAALSREQVFTATANRPET
LQEITLGADRDGTLIGVRHDSWCSADTD---RSFVEPTSA-ASRVAYRTPNLAVSQKVVPLHIPRTTFMR
APGEAPGSFALESAMDELAVALDMDPIELRLRNGSLGPAGS---DLQWSSKYLDDCYRIGAERFGWSRRT
--TGTRDGDWLVGMGTATAVFPALRFP-----TTTEITLRADDTALVSVGGSDPGTGLLTVMALLGAEAL
DVGTERITPRL-GLSAYPP-GGMSGGSTATASVGSAIVAAASAVLEELQSLAPGFAGQ---DVTYADGRV
LGGGRSMTF-GELLSALGR------DA--ISAVGSSGGELTKHSFGAQFCEVRVHRWTGEARVSRMLGVF
DAGRIVNDQAARSQLRGGMIWGVSAALHEGLEIEGD-GRLANGDLAGYLLPVNADIPEVDVHFVQHPDTL
NPVGARGIGEIGVVGMAAAVANAVYNATGVRVRHTPITIEDLLE----------------ISLEVNGRTE
ILDVAPGVTLLDALRERDVTGPKKGCDRGQCGACTVHVGGRPVLSCLTLAATVR-EPVTTVDGLATGDAL
HPVQQAFVDQDALQCGFCTSGQIMSAVAAVEQ------DVDDVREFMSGNLCRCSAYPNIVAAIEQAR--
-

>F4D0K3_F4D0K4_1_675635
-RKEDARLITGRTRYTDSITPHGTLHMHVVRSPLAHARINGVDKSAAEAAPGVVGVYTAADLVAVGLPC-
--AWPIDMKS--PQRPLLATSTVHFAGEGVAVVVARTAAEARDAGDLVEIDYDPLEPVLDMEAALADGAT
LVHPGTNENATWVFDSGSVDEAISAAEVVVRRRFRQQRLIPAFMEPRSCV----VDEQITVWSATQIPHI
LRTMTTVTLGVPEAKLRVIAPDVGGGFGGKIGVPEEMLCVALAQRL-HKPVKWTETRSESLLAAHHGRDQ
IQDITITAKRDGTVTGLDVHLLADMGAYLGLVGPVPILGAFMFNAIYKIPALKFTCTNVFTTKTLTDAYR
GAGRPEATFAIERIMDELAAELGRDPLELREQNWITH-EEFPFTGDSGYEQATQQAKQKFD-YDALRREQ
AERR-ARGDVQLGIGISTFTEMCGLAPSGAGWEAASIRMLATGKVEVITGASPHGQGHETAFSQIVADQL
GVPFEDVEILHG-DTQSSPKGLDTYGSRSLAVGGIAIVKAAEKVVAKAKKLAAHLLEASEDDIEFNAGQF
-TVRGT-DKGKAIQELAFAAFMYPEDMEPLDADAVYDPE---FPHGTHLAAIEVDTETGKVNLRNYVCVD
DIGTVVNPLIVEGQVHGGLAQGIAQALYEEANYDD-QGTLVNGTFVDYTLPSAADLPSFDTAVVSTPATS
NPLGVKGVGEAGTIASTPAIVNGVLDALGVADVEMPTTSQRVWRAIQ-----------MQVRVTVDGVNY
ADDVEPRMLLVQYLREKGKTGTLIGCDTSNCGACTVHLNGRSVKSCSVLAVQADGGEVLTIEGLARDGEL
HPVQKAFNECHGLQCGYCTPGMIMAAVDLLGD--NPDPDENEVREGIEGNLCRCTGYQNIVRSVQRAAQM
-

>F4CZ58_F4CZ59_1_675635
-RKEDRTILTGTGRYIDDVQERGMLHCHFLRSTVAHGRITSIDVSAAREVEGVVRVFTGADMATEDLSF-
--AQPIGLNS--PSYPAIARDVVRFVGEPVALVVAESRYIAEDAAALIEIEYDLLEPVMSTAAGLAEGAT
QLFDPGNVVHTDEQLFGDIEAAFAQADHVVTQSLDQHRWACNPMETRGGVA--TYEGQLTYEASTQTTHT
LRFLLAGWIRHPIHQFRVTANNIGGGFGLKFSAREDVAVCAAAKAI-GGTVKWVEDRNEHLVAAGAAREE
QLTLEAAVKADGTLLGLRVTMKLDAGAYPNP-PAYAGLVRTTLPGPYKLPAYQFRHHIVATNKASYISLR
G-PWAVETLVRERLMDKIAHTCGISPVEVRNRNLITL-DDQPTKNENVAAETFQKLVEMVD-LDAVRREQ
EAAR-AEGR-LLGFGVGTFIEPAPGTQEP-GSEPCRIRIEIDGKVTAFTPQTPHGQSHETTLSQLIADEL
GVGFDDIRIVYG-DTDATPFMLGTGGSRAATMASGAVVYGSRELRKRLLEIASHILEASVDDLDIADGVV
-SVKGAPGASVPIAQIAMGCWLQMPGTNTMEFVANYDGE---FSQASHACWIEVDQQTGKIEIKRFLVVE
DCGKMINPAVVEGQVIGGIAMGVGGMLLEHSAYAD-DGQYLAATFMDYLMPSAPELPEIEIEHLEFES-D
KVVGSRGVGEGGTVLAPAALLNAIDDAVGERVTETPVTPTRMLELLG------------EITVTVNGRKR
TVTVEVRRTLADFLREDGLTATHLGCEHGVCGACTVVVDGHTERSCTQLAVQADGREITTVEGLAGPGEL
HPVQQALRDNHSFQCGFCTPGFVMSIYGMCEE--KKAGSRAAIREELSGNICRCTGYQSIVDGAEAALAG
-

>F4CPZ8_F4CPZ7_1_675635
LRREDRRLLTGAATYLDDLELPGCYEAAFVRSPHAAARIVSIDTSAAAAMPGVLGVWTGADLIKGIP---
----KVHPQ-----LRPLPADFVKFVGEPVAVVVATSRYVAEDALDLVEVEYDVLPAVSSTGAALAASAP
LVHEENNIAIHVVQT--DPAAAMDAAPHRLRERFTVARGGGHSMETRGVAARFDPTEQLVVWDTTQSPHY
VRNTLAYLYDMPEDGIRVVAPDVGGGFGPKQF-YGEEAVIPWVARLLRNPVKWVEDRRENFVATMMERTQ
VHDVEIGFDDDGHILAIRNVFEHDQGAYC---A-GLQVIT-LPG-QYRIPNIHTELIACYTNMVPTSSVR
GAGRPQAVVAMERMVDRAAEHLGMDPVEFRRRNLDEFPYRVGLSPLTYDSGNFPLLLEKTLSAFRYEERS
LQAARAEGR-LVGIGIAAYVEGCGLGPY----EGSRYRLLNDGTVLVTLAAAPQGQGYETVYAQIAADAL
GMDMDLIRVTT-GDTSRIPFGQGTFASRNTATAGPATLQAGQEMRGKLLQVAEAMLKTSAASLTIRGNRV
EVTDDPTRS-VSLRDIGA---TLA-PGILLETTVYFAP--ERAASGTHAVAVEIDPETGAIDVLRYVIGH
DCGNVMNPMLVDGQVLGGFAHGVGNAMYEEPFYDET-GQPQSTSYLDYSLPSSMEVPPVELVHIHTPSPL
NPLGAKGAGEGGTIPVPAAIANAVEDALGARITSLPITPPKIVDALS-------------VDTTVNGVRH
EEVVDARTTLADFLRGRRLTGTHVGCEHGVCGACTVIVDGAAVRSCLMLAVQADGAVVETVEGLTDPGDL
TPLQDAFSRHHAVQCGFCTSGFLMSTTAALRE--GPVTDEAQARDVLSGNICRCTGYTGMVAALLEVGG-
-

>F4CY80_F4CY81_1_675635
PRKEDPKLLAGRATFVGDV-LPGMLHGAVLRSPHAHARIVSIDTSAAEAIPGVAAVLTGELV--MPF---
----CA-EP-----VPAVAIERVRYPGEAVAIVAATDRYIAEDACAAIRVEYEVLPAVVDPEAAMAPDAT
RIHEDSNVAFHRT----DFEGDLARAHTVVRTRARWHRMGAQPMETAGAVASWDPDKSMTVYSNSNFHNF
LPWAFAGMLGVSTNRLRMIPCAVGGSFGSKHFITKVLAIAGALSKATGRPVQYLEDRVDNIAANDNGCDR
IYDAELALAEDGEMLGLTLRIIDDYGAY-----FQFAHGQ-PTG-PYRISSLRYDVSCVLTNKVQQGFFR
GAGADPGNFVLERLVDKAAEQLGIDRAEIRRRNFDQFPFKTP-PGNVYDSGNYAAVLDKALELAGIDDRA
EQRLRAEG--YLGIGLATCQERTGYASEWWTPESVKMDVDAMGGVRVEVGCPLWGNSPETVVSQVVAEEF
GIDPADVSVTY-ADSTTGAMSAGPGGSRLTIMLSGATRGAARTIRDKMIRIAAHAMEMDPADVECV-GTF
RAKGAPG-TSMSMADIRALFFDTP-EDESLVAVHTYDD--MGAPMVSHIPIVEVDPETGVVTLRAYYAVN
DCGTVMNPTLVEGQIVGGIVQGIGAALMEEYRYGED-GALDTPTFREYLVPSMHEVPEIVVEHLETPSPF
TEYGVKGAGEGGRLVAPTAIASAVDDALGVWVDELPMTPERVVGMVT-------------VRLTVNGTSH
DLLVEPRTLLADLLRGDGLTGTHLGCEQGVCGSCTVLVDGTATRSCLVFAAQLDGATVRTVESLGVDGSL
HPIQRAFHENHGLQCGFCTPGMLMGTCELLER--TTEPDPDDVREALGGNLCRCTGYQNIVKSVCAAGR-
-

>F4CPG8_F4CPG7_1_675635
-RVEDPKLLRGLGRYIDDVVLPGMLHAVVLRSPHAHARIVSVDAERARNAPGVVAVLTGPEAAFA--PL-
--PDSGP-----DKHWRLAADKVRYVGEGVAVVVAETRYQAEDARTLIDVTYDLLDPIVDPLEAAENTDD
LVHEGTNVAYERTFTFGEVAHDFATADVVVRDRLRWGRQTAHPLDTTAAIG--DYDGEMVVHTNSISMTW
LAFGAAVALGIPSNKLDLRPYISGGSFGSKQFCRSTVTAAMMSKIT-GRPVKYVEDRLDHQLNGDQGSDR
YYDVELALMRDGTFRSLKIDCVDDYGAYI-QFGVSHGNALAQVTGPYRITSTEYRVRAVLTNKTQQGAYR
GFGADAGNWALERIVDKAAAELGMDPVDIRRRNLIPP-DAFPYHGDSGYEPVLDHALERFG-YAGWREKQ
ALMR-AEGR-KVGIGIVTANERSV---YWTT-EGVSLTVDTVGNLTVTLYSTPFGNSSDTVAAMLVAEEF
DVDPADVTVVHHGTKGGLP--AGPGGSRLTVMLAGAVTGAAKKIKDKLLRIAAHDMEVDEADLEWVDGGY
-QVRGAEDARRSTADLAMLAYLLPAGEESLAANFVYDHPYPCVGHACHLVAVEVDPETGAVDILDYVAVH
DSGTLVNPRSYDGQIVGGTAQGVGTALSEELTYDA-GGNPQVGTFWDYLIPTALDVPEVDFGHEQTPSPI
TAHGIKGGGEAGRLMAPGALSAAIDDAHGVRVTELPATPERIVGWL-------------PITITVNGTEH
RLRVEGRRLLVDVLRQDRLTGTRTGCDQGVCGVCTVRLDGRTVRSCITLAVQADGADVRTIEGVAPASTL
HPIQQAFWEKQGLQCGFCTPGMVLRVQEILEE--NPTPTRAQVREGISSNLCRCTGYQFIVDAAIEAAAQ
-

>F4CJR5_F4CJR4_1_675635
-RVAARSKVRGELQHAADEL-RPCLDVVVTRSTRPHAEILGVDAARAKAVDGVVDVVTGADLHALIF---
---T--GPAF--ADQPCLAVGKVRYVGEPVAAVIARGRAAARAGAEEVAVDYRELDPVHDVDAAVR-GAP
FVHDDTNVNYEYVLRHGDPVEP-PPGSVTVSDEFWCPPTHHVPIELPFTAAWR-DGDRLEILSTTQTPSY
VRQSVADLLGLPLASVRVRTAPLGGSFGAKMYDRLEPLAAALAWTR-RTAVRIAVSREEAFLLT-TRHGA
AVTGSMTADADGNIVAADADVRYDTGAYADVGPRITAKSGMVASGPYRIAQAHVRSRCVYTNKPSAGPFR
GFGVPQVTWSHESLVDELARARGEDPAAFRRRNLLREGDVSVV-GTPMS-ADFVGCLDAVT-A-ALDESP
LE--T------RGRGVAVGIKAVLT-----TISNAVLQLNQDGSATLLISTVDMGQGSDTIMAQIAAEPL
CLPEGAVRVVAA-DTDVTPDT-ITAGSRSTYHSGNAVRRAAEAMRDKLIEIAAARFGVAATDVKITGDGL
VSTQTQQ-----KASIPEL---L-H-AARTTLTTEADFRTEHWFAGAAAAQLTVDTATGRVHVEHLAIAG
DVGRAINPALVEQQLTGAAIMGVGHALFDQLVF-D-EGQIVNGTLLDYQLPSIHDVPDRITIVVENPHRT
GPYGAKGVGETTIIPLAPAIANAVRDAIGIRFTRLPLTSERILDAL--------------ITLLVNGERR
AVPVDDDDLLLDVLRG-GHTSVREGCGVGACGACTVLADGHSVSSCLARAVRYDGAALTTADGLADD-D-
--VVEEFVAARAMQCGYCIPGFVLMTHELLAE--NPDAGEAEIDAHLEGNICRCGTYLEIRTACVNAAR-
-

>H4Q5Q1_H4Q5Q3_2_868150
MRVDAIAKVTGRARYTDDYVMAGMCYAKYVRSPIAHGYAVSINDEQARSLPGVLAIFTWEDVPDIPFATA
GHAWTLDENKRDTADRALLTRHVRHHGDAVAIVVARDELTAEKAAQLVSIEWEELPVITTPEAALAEDAA
PIHNGGNLLKQSTMSTGNVQQTIDAADYQVQGHYQTPVIQHCHMESVTSLAWMEDDSRITIVSSTQIPHI
VRRVVGQALDIPWSCVRVIKPFVGGGFGNKQDVLEEPMAAFLTSKLGGIPVKVSLSREECFLATRTRHAF
TIDGQMGVNRDGTLKGYSLDVLSNTGAYVSHGHSIASAGGNKVAYLYPRCAYAYSSKTCYTNLPSAGAMR
GYGAPQVVFAVESMLDDAATALGIDPVEIRLRNASREGDANP-TGKRIYSAGLPECLEKGRKIFEWEKRR
AECQNQQGNLRRGVGVACFSYTSNTWPV--EIAGARLLMNQDGTINVQSGATEIGQGADTVFSQMVAETV
GVPVSDVRVISTQDTDVTPFDPGAFASRQSYVAAPALRSAALLLKEKIIAHAAVMLHQSAMNLTLIKGHI
VLVERPEEPLMSLKDLAMDAFYPER-GGQLSAESSIKTTTNPPAFGCTFVDLTVDIALCKVTINRILNVH
DSGHILNPLLAEGQVHGGMGMGIGWALFEEMIIDAKSGVVRNPNLLDYKMPTMPDLPQLESAFVEINEPQ
SAYGHKSLGEPPIIPVAAAIRNAVKMATGVAINTLPLTPKRLYEEF------MNHSETITIECTINGMPF
QLHAVPGTPLSELLREQGLLSVKQGCCVGECGACTVLVDGTAIDSCLYLAAWAEGKEIRTLEGEAKGGKL
SHVQQAYAKSGAVQCGFCTPGLIMATTAMLAKPREKPLTITEIRRGLAGNLCRCTGYQMIVNTVLDCEK-
-

>H4PVR5_H4PVR7_2_868150
-RIDGPLKTTGTARYAYEWHSPNAAYGYIVGSAIAKGRLTALDTDAAQKAPGVLPVITASNAGALSKGDK
------------NTARLLGGPTIEHYHQAIALVVAETFEQARAAASLVQAHYRKAYSLADEKQAVSQ--P
P-E-------DPDKNVGDFDGAFSSAAVKIDATYTTPDQSHMAMEPHASMAVWDGN-KLTLWTSNQMIDW
CRTDLAKTLKVPVENVRIISPYIGGGFGGKLFLRSDALLAALAARAVKRPVKVMLPRPSIPNNTTHRPAT
LQHLRIGADQSGKITAISHE--SWSGNLPG---GTPETAVQQSELLYAGANRHTGLRLATLDLPEGNAMR
APGEAPGLMALEIAIDELAEKAGIDPVEFRILNDTQIDPADPTR--RFSRRQLIECLRTGADKFGWKQRN
A----TPGQVRDGHGVAAGF-----RNNLLEKSGARVHLEPNGTVTVETDMTDIGTGSYTILAQTAAEML
GVPLEQVAVHLG-DSSF-PVSAGSGGQWGANTSTSGVYAACVKLREMIAS----AVGFDPEQSQFADGKI
TNGTRS----AILHEAT--------AGGRLTAEESIGKEYQQSTFAGHFVEVGVHSATGEVRVRRMLAVC
AAGRILNPKTARSQVIGAMTMGMGAALMEELAVDDRLGYFVNHDMAGYEVPVHADIPKQEVIFLDDTDPS
SPMKAKGVGELGLCGVSAAIANAVYNATGIRVRDYPITLDKLLDKL-----------IMPLTLKVNGKTE
QLEVDTRTTLLDALRENHLIGTKKGCDHGQCGACTVLVNGRRLNACLTLAVMHQGAEITTIEGLGSPDNL
HPMQAAFIKHDGFQCGYCTSGQICSSVAVLKEPSPPERTADEIRERMSGNICRCGAYANILAAIEDAAG-
-

>B2UFC6_B2UFC8_2_402626
DRTDGLLKVTGQARYSAEFQVPRLVHAVLVQSTVPAGRITRVDTHVAQAMPGVLLVMTHENAPRL--PND
GKP--A-LEPPARVLSLLQDDQVHYNGQPVAVVVGDTLEHAQAAARMVRVEVAQQPARLDFETARADAHP
GKVQT-Q-AD--T-MRGDMASGMAQAAQRIEAIYGTPMEAHNPMEPHATIAVW--EGSLTLYDSTQYVSG
VRRTVAKTLGLSPDKLRVVCPFVGGGFGCKGSVWSHVVLAAMAARQAGRPVKLVLERAQMFGPVGGRPRT
EQRIAMGAASDGRFTAISHDSLTTTSMIEDWTEPCAIVT----RMLYDTPNQRTTHRLARLNVGTPTFQR
APGEATGTFALEVALDEMAYALGIDPVELRLRNDAAQ---DPEKRIPWSSKSLAACYRTGAERFGWARRN
PQPGSMEGTTRVGWGMA-----TATYPA-NRSAAATARYLPDGTAQVESGSQDLGTGTYTVMTQVAADAM
GMPVDRVLFS--LGDTRMPEAPVSGGSQSVASVSPAVQAAGQQARDALIAASSPLHGLDAGAITVADGVL
SASG-A---REPAAAVV------ARYGRPIEVTAKVQPGKQKHSFGAVFAEVHVDADLGVIRVSRIVGSY
GVGRLLNAKTGRSQLMGGIVWGIGMALFEESLLDPRYGRIVNNNLAEYHVPVNADVPDIDILVLDEADPH
INLGAKGIGEIGITGVPAAIANAVYHATGRRVRELPITLDKLI--------------ARPVSLNINGKRY
GLSLEPRVTLLDALREVGLTGTKKGCDRGQCGACTVLVNGRRINSCLTLAIMHEGEDITTVEGLADRAAL
HPVQAAFLERDAFQCGYCTPGQICSAVAVLEEPSAVALTEDEIRERMSGNLCRCGAYPNIVAAIRVVAG-
-

>B2UBH4_B2UBH5_1_402626
-RKEDFRFLTGAGQYTDDVVQAHQSYAVFLRSPYAHARIKHINTDAACNHPGVLAVLTGDDLAK--VNGL
PCGWLIHSPMKEPPHPVLAQGKVRHVGDQVALVVAESVKIAKDAVEMIDVEYDELPAVVDTATADTA-GT
AVHDDNTCYTWGHGDKAATDAAFAKAAHVTHLDIVNNRLIPNAIEPRAVNASYSQDDSYTLYVANQNPHV
ERLLMSAVLGLTEAKVRVIAPDVGGGFGSKIFLYPEDVALTWASKKVGRPIKWTAERSESFLTDAHGRDH
VTHAELALDAQGNFLAMRVHTTANMGAYLST-FASSVLYATLLAGQYKTPAIYAEVKAVFTNTAPVDAYR
GAGRPEATYVVERLVETAARELQVDPAELRRRNFI---RTFPYVGLTYDTGDYEPCLDRAIELADVKARR
DA-SRAKGR-LRGLGYSCYIEACGLAPSIAGFEAGEIRVHPTGSVTVFTGSHSHGQGHETTFAQVVADRL
GVPIDNIEIV-HGDTGRIPFGMGTYGSRSIAVGGSAIMKALDKIEAKAKKIAAHLLEASAEDIEFKDGVF
RVA--GTDRTKTFGEVALTAY-VPHNYPGLDENAFYDPTNFTYPAGAYICEVEVDPDTGEVHIDRFVAVD
DFGNIINPMIVEGQVHGGLGQGIGQALLEACVYDE-NGQLLTGSYMDYAMPRANDLPSFTVETAGTPCTH
NPLGVKGCGEAGAIGSPPALINAIVDALGVKDIQMPATPHRVWQTIQ-----------MSLKLSVNGAPV
TVSVEPHTLLVQLLREHRLTGTHVGCDTAQCGACTVHMNGRAVKSCNILAVQADGAEVTTIEGLSKDGAL
HPMQEAFRQCHGLQCGFCTPGMVMAATALVAQ--HPHPDEHTVREQLDGNLCRCTGYHNIVRAVMHGAE-
-

>B2U7U4_B2U7U3_1_402626
-HESAHLHVAGTATYTDDPELAGTLHAALGMSTQAHARIVNMDLERVKAAPGVVAVFTSADIPGTNDCGP
IIH----------DDPILAIDTVHFIGQPMFIVVATSHDAARRAARLGNIEYEVLPPLLTPEEAR-AAGK
SV------LPPMHLKRGEPAERIAAAPHSEAGKMSLGGQEQFYLESQISYAVPKEDNGMHVWCSTQHPTE
MQHMVSHMLGWHANQVLVECRRMGGGFGGKESSGLFACCASLAAWKLACPVKLRPDRDDDMMITGKRHDF
RFAYEAGYDDDGRIQGVKVDMTSRAGFSADLSGPVMTRAICHFDNAYWLPEVEIDGFCARTNTQSNTAFR
GFGGPQGAFAIEYIMDNIARSVGKDALDVRRANLYKDKNVTPYGQTVNVIHELLDELEATSDYRARREAI
R-AFNATPVLKRGLALTPVKFGIS-FNVKHNQAGALVHVYNDGSILVNHGGTEMGQGLNTKVAQVVAHEL
GVSFTRIRVTA-TDTSKVANTSATAASTGSDLNGKAAQDAARQIRQRLIAFAAEHY-APIETVAIVGDHL
E-I--GTR-RVPFDELAYVARVQLWSDGFYATPKLHWDQSKYYAYGAAVSEVVVDTLTGEWRLLRADVLH
DAGRSINPAIDIGQVEGAFIQGMGWLTTEELWWNKN-GKLMTHAPSTYKIPTVNDCPPDFRVNLNANVED
SIHRSKALGEPPLLSVFFAIRDAVAAVGDGRTLNAPATSEEILKAV-------------PIRFFHRGQVR
TVDAPITRTVLQYLREDHCTGTKEGCAEGDCGACTVVLEGKAVNACIQFLPTLDGKALFTVEDVRGDGTL
HPVQEAMVECHGSQCGFCTPGFVMSLYALYEN--TGSPSRQTICDSLTGNLCRCTGYRPIIAAGERMF--
-

>B2UGS2_B2UGS4_2_402626
-RVEDAAILTGRGRYADDLGVPGTLHAAILRSPHAHAELGVIDFAAALKAPGVRAVLTGADLPAWPFVVG
--------VKAPMEQWALAMDRVRYVGEPVAVVVAESRALAEDALDLVRVDYRVLPPVVSIEAAIADAAP
QLHSGSNVASDRHFRYGDPEAAFATAPHRVSLTAHYPRNTCTPIECGVVIAHLPGNEGYQVTSNFMGPFS
LHAVMAMALQVSANHLRHIAPDSGGSFGVKQAVFPYVVLMCLASRKAGAPVKWVEDRLEHLSASTSATAR
LSTIEAAVEADGRIVALDYDQLEDCGGYLRHGVLT---GAYAIPNLRV------RNRVVLTNKTPTGLVR
GFGGPQVYFALERLVQRISIELNLDPLDVYRRNFVPT-NAFPYAGALLDSGNYQLALETGA-YDELKRRR
DIA-RAEGRL-YGIGFAAIGYITTAGPKNGAIASATVSVDLLGGVVVTIASTPAGQGHMTVCAQVVADVL
GIDPAEVIVNVEFDTDAWSVAAGNYSSRFAGAVAGTVHLAATRVRDKLARIVASHLDCDSAELIFAEGRI
TRRDAPETAV-VFARAASTVFWSPPNLDAPDEQDRINTS-ACYGFAFDLCGLEIDRATGRVRIDRYVTAH
DAGKLLNPALADGQIRGAFAQGLGAALMEEFRYGPD-GSFQSGTLADYLLPTTCEVPDPIIVHLETPSPF
TPLGAKGLGEGNNMSTPPCIANAVADALGVRDIRLPLTPAKVMAMI------------HRIALTLNGSAR
TGLCAPRELLSDFLRHEGATGTHVGCEHGVCGACTVRVDGVASRSCLMLAVQADGRAVDTVEGLATHEGL
SDLQEAFRRHHALQCGFCTAGILMSCADYLER--VPEPTEAQVREMLSGHLCRCTGYTPIVAAVLDVAA-
-

>E7HXT2_E7HXT0_2_670894
-RIDGPLKTTGTARYAYEWHAPNAAYGYIVGSAIAKGRLTALDTDAAQKAPGVLAVITASNAGALGKGDK
------------NTARLLGGPTIEHYHQAIALVVAETFEQARAAASLVQAHYRKAYSLADEKQAVNQ--P
P-E-------DPDKNVGDFDGAFTSAAVKIDATYTTPDQSHMAMEPHASMAVWDGN-KLTLWTSNQMIDW
CRTDLAKTLKVPVENVRIISPYIGGGFGGKLFLRSDALLAALAARAVKRPVKVMLPRPSIPNNTTHRPAT
LQHLRIGADQSGKITAISHE--SWSGNLPG---GTPETAVQQSELLYAGANRHTGLRLATLDLPEGNAMR
APGEAPGLMALEIAIDELAEKAGIDPVEFRILNDTQVDPADPTR--CFSRRQLIECLRTGADKFGWKQRN
A----TPGQVRDGHGVAAGF-----RNNLLEKSGARVHLEQNGTVTVETDMTDIGTGSYTILAQTAAEML
GVPLEQVAVHLG-DSSF-PVSAGSGGQWGANTSTSGVYAACMKLREMIAS----AVGFDPEQSQFADGKI
TNGTRS----ATLHEAT--------AGGRLTAEESIGKEYQQSTFAGHFVEVGVHSATGEVRVRRMLAVC
AAGRILNPKTARSQVIGAMTMGMGAALMEELAVDDRLGYFVNHDMAGYEVPVHADIPKQEVIFLDDTDPS
SPMKAKGVGELGLCGVSAAIANAVYNATGIRVRDYPITLDKLLDKL-----------IMPLTLKVNGKTE
QLEVDTRTTLLDALRENHLIGTKKGCDHGQCGACTVLVNGRRLNACLTLAVMHQGAEITTIEGLGSPDNL
HPMQAAFIKHDGFQCGYCTSGQICSSVAALKEPSAPETTADEIRERMSGNICRCGAYANILAAIEDAAG-
-

>E7HRV9_E7HRV7_2_670894
MRVDAIAKVTGRARYTDDYVMAGMCYAKYVRSPIAHGYAVSINDEQARSLPGVLAIFTWEDVPDIPFATA
GHAWTLDENKRDTADRALLTRHVRHHGDAVAIVVARDELTAEKAAQLVSIEWQELPVITTPEAALAEDAS
PIHNGGNLLKQSTMSTGNVQQTIDAADYQVQGHYQTPVIQHCHMESVTSLAWMEDDSRITIVSSTQIPHI
VRRVVGQALDIPWSCVRVIKPFVGGGFGNKQDVLEEPMAAFLTSKLGGIPVKVSLSREECFLATRTRHAF
TIDGQMGVNRDGTLKGYSLDVLSNTGAYASHGHSIASAGGNKVAYLYPRCAYAYSSKTCYTNLPSAGAMR
GYGAPQVVFAVESMLDDAATALGIDPVEIRLRNAAREGDANP-TGKRIYSAGLPECLEKGRKIFEWEKRR
AECQNQQGNLRRGVGVACFSYTSNTWPV--EIAGARLLMNQDGTINVQSGATEIGQGADTVFSQMVAETV
GGPVSDVRVISTQDTDVTPFDPGAFASRQSYVAAPALRSAALLLKEKIIAHAAVMLHQSAMNLTLIKGHI
VLVERPEEPLMSLKDLAMDAFYPER-GGQLSAESSIKTTTNPPAFGCTFVDLTVDIALCKVTINRILNVH
DSGHILNPLLAEGQVHGGMGMGIGWALFEEMIIDAKSGVVRNPNLLDYKMPTMPDLPQLESAFVEINEPQ
SAYGHKSLGEPPIIPVAAAIRNAVKMATGVAINTLPLTPKRLYEEF------MNHSETITIECTINGMPF
QLHAAPGTPLSELLREQGLLSVKQGCCVGECGACTVLVDGTAIDSCLYLAAWAEGKEIRTLEGEAKGGKL
SHVQQAYAKSGAVQCGFCTPGLIMATTAMLAKPREKPLTITEIRRGLAGNLCRCTGYQMIVNTVLDCEK-
-

>I5ZK90_I5ZK92_2_1005540
MRVDAIAKVTGRARYTDDYVMAGMCYAKYVRSPIAHGYAVSINDEQARSLPGVLAIFTWEDVPDIPFATA
GHAWTLDENKRDTADRALLTRHVRHHGDAVAIVVARDELTAEKAAQLVSIEWEELPVITTPEAALAEDAA
PIHNGGNLLKQSTMSTGNVQQTIDAADYQVQGHYQTPVIQHCHMESVTSLAWMEDDSRITIVSSTQIPHI
VRRVVGQALDIPWSCVRVIKPFVGGGFGNKQDVLEEPMAAFLTSKLGGIPVKVSLSREECFLATRTRHAF
TIDGQMGVNRDGTLKGYSLDVLSNTGAYVSHGHSIASAGGNKVAYLYPRCAYAYSSKTCYTNLPSAGAMR
GYGAPQVVFAVESMLDDAATALGIDPVEIRLRNASREGDANP-TGKRIYSAGLPECLEKGRKIFEWEKRR
AECQNQQGNLRRGVGVACFSYTSNTWPV--EIAGARLLMNQDGTINVQSGATEIGQGADTVFSQMVAETV
GVPVSDVRVISTQDTDVTPFDPGAFASRQSYVAAPALRSAALLLKEKIIAHAAVMLHQSAMNLTLIKGHI
VLVERPEEPLMSLKDLAMDAFYPER-GGQLSAESSIKTTTNPPAFGCTFVDLTVDIALCKVTINRILNVH
DSGHILNPLLAEGQVHGGMGMGIGWALFEEMIIDAKSGVVRNPNLLDYKMPTMPDLPQLESAFVEINEPQ
SAYGHKSLGEPPIIPVAAAIRNAVKMATGVAINTLPLTPKRLYEEF------MNHSETITIECTINGMPF
QLHAVPGTPLSELLREQGLLSVKQGCCVGECGACTVLVDGTAIDSCLYLAAWAEGKEIRTLEGEAKGGKL
SHVQQAYAKSGAVQCGFCTPGLIMATTAMLAKPREKPLTITEIRRGLAGNLCRCTGYQMIVNTVLDCEK-
-

>I6A4B2_I6A4B4_2_1005540
-RIDGPLKTTGTARYAYEWHSPNAAYGYIVGSAIAKGRLTALDTDAAQKAPGVLPVITASNAGALSKGDK
------------NTARLLGGPTIEHYHQAIALVVAETFEQARAAASLVQAHYRKAYSLADEKQAVSQ--P
P-E-------DPDKNVGDFDGAFSSAAVKIDATYTTPDQSHMAMEPHASMAVWDGN-KLTLWTSNQMIDW
CRTDLAKTLKVPVENVRIISPYIGGGFGGKLFLRSDALLAALAARAVKRPVKVMLPRPSIPNNTTHRPAT
LQHLRIGADQSGKITAISHE--SWSGNLPG---GTPETAVQQSELLYAGANRHTGLRLATLDLPEGNAMR
APGEAPGLMALEIAIDELAEKAGIDPVEFRILNDTQIDPADPTR--RFSRRQLIECLRTGADKFGWKQRN
A----TPGQVRDGHGVAAGF-----RNNLLEKSGARVHLEPNGTVTVETDMTDIGTGSYTILAQTAAEML
GVPLEQVAVHLG-DSSF-PVSAGSGGQWGANTSTSGVYAACVKLREMIAS----AVGFDPEQSQFADGKI
TNGTRS----AILHEAT--------AGGRLTAEESIGKEYQQSTFAGHFVEVGVHSATGEVRVRRMLAVC
AAGRILNPKTARSQVIGAMTMGMGAALMEELAVDDRLGYFVNHDMAGYEVPVHADIPKQEVIFLDDTDPS
SPMKAKGVGELGLCGVSAAIANAVYNATGIRVRDYPITLDKLLDKL-----------IMPLTLKVNGKTE
QLEVDTRTTLLDALRENHLIGTKKGCDHGQCGACTVLVNGRRLNACLTLAVMHQGAEITTIEGLGSPDNL
HPMQAAFIKHDGFQCGYCTSGQICSSVAVLKEPSPPERTADEIRERMSGNICRCGAYANILAAIEDAAG-
-

>G6BQQ3_G6BQQ5_2_1002369
RKIDSEAIVTGKPIYTEDLIHKDVLTIKLLRSPHAFAKIKNIDIKNALKVKGVVNIFTYKDVPNYRYSMV
GESY--PEASP--HDQLILEDVVRYVGDEVAIIAAEDERAAIKAMKLIKVEYEVMTPILDARESEGNKIL
DFGATKNIVSREKMGKGDVEKEFKESDVIVEHSYMTQSQAHCMMETHRAYTYIDTNGRLVVTSANQSAYH
MRRQVSKALGIPLSKVRVIKPRIGGGFGGKNIAVTEIYASFVTWMT-KRPAKLIYTREETFAMTNTRHQM
FFDIKIGADKEGNIKAIDMKALNNTGAYGDNGPSVCSESGHNVLPTYNVPAIKFDGRTVYTNLVPGGALR
GYGATQGTFALDCAIDELAHKLNMDPTEIKLKNIIKKQTEGGIMNFPIRSCALDECIIRGKKLIGWDEKY
PVRDIGNNKVR-AVGMSVGTHGSGI--ANIDMAIVNMRMDEDGTYKLFSGSSDLGTGSDTILAQIAAKAL
NTSIDRISVYTG-DTDMCPYDTGAYASCTTYVTGNATIKSAESLKQKILKVAQKKLDLPIDDILYEDRVC
YSEDVEK--FVLLSELGKESVG-GGNQEVLYSSESYGIQESAKPFLAGFAEIELDKTTGEFKVINYACST
DCGTVMNPALARIQVEGGVTQGIGLAMYEDPRHGSD-GKLQTSNLLQYKVPTKKDIGNIIVDFVDNYEPT
GPYGAKSLGEIVIHTPAPAIANAIYNATGVRIRELPITSEKVYMAMKKL---------LIIKCTINNKEK
ELSIRPDDFLADTLRENGYVSVKKGCDTGSCGLCTVMVNDKAVLSCNYLTARVDGQHITTLEGVLD--EA
KKFGDFLADEGADQCGFCAPGFIMMVLAMKRE--LQNPTEEEVIDYVNGNLCRCTGYKGQLRAIHKYL--
-

>G6BQ95_G6BQ94_1_1002369
-KIDGMSITTGKPVYTDDLSAKDALVVKILRSPHAYAKIKDIDTSKAEMVDGVECVLTYKDVPKSRFTLA
GQTYPEPSPY----DRLILEDVVRYVGDEVAIVAAIDEKTAIKAMNLIKVKYEVLTPVLDFEEAIGNKTF
DIGMQKNIVSHHDYTKGDVEKVLSNCDVVIEETYYTQAQAHAMMETYRAYNYLDHMGRLVVVSSTQIPFH
VKRHLSRALEIPASKIRVIKPRIGGGFGGKQTACVEIFSAIVTLKT-GKPAKIIYDRKETFNCSTSRHAM
RLKVRLGATNDGIIKAIDIKALSDTGAYGEHASTTIGLVGEKTLPMYKVEATRFIADVVYTNKMPAGALR
GYGASQGCFAVESTINMLANKLKMDPTDLRLKNVVTEGETTFAYGKTLNSVDLIKCINKGKELIGWNEKY
-PCKHLDNGKIRSVGMAITMQGSGI--QGLDKSSAEIKLNDCGDYTLMIGSTDMGTGSDTILAQMAAEVL
DTSIENITVIS-ADTDLVPYDPGSYASSTTYVTGMAVVKAAQDLREKIISAGATKLGVEKDEVEFDGIKL
TSKK--GST--LLFDIAVDSTIG---PDQLIGLASHGSPVSPPPFIAGFAETEIDTETGKVDLVNYVAVV
DCGTVINKNLAKIQVEGGIVQGIGMSLFEEVRYTEK-GSMDTNTFMQYKIPARCDIGNVKVDFVETYEPT
GPFGAKSVGEVVINTPLPAIQEAVFNGIGVRINTLPITPEKVFMEMN-----------MLVKININGKKK
SVDIEPEEYLVDTLRKVGNLSVKRGCDTGCCGLCTVLIDKKPTLSCATLTLRALDKEITTIEGLEN--EV
KEFSEVLVKEGAEQCGFCSPGFILTVLAMKDE--LENPTDDEIKHYLTGNLCRCTGYMGQLRAIKTYL--
-

>G6BQA7_G6BQA6_1_1002369
-LKDAALKVTGQMKYVADMKPQNVLYAKMLLSPVAHAKIKSIDTSEAEKVVGVRAIATYLNTSQRKYNGS
LRFYEHKIPE----NEVIFSDTVRFVGDRVAAVAAETPEIAEKAVKLIKVEYEELPAVFTIQDAIKEDA-
-ICIHSNIVSQNNINGGDVEKGFKECDYIFEDEYSTPAIHHSAIETHSVIAHYDYNDKLTVHTPCQNTFG
FRIILSQIFGMSLNKVRVIRPAIGGSFGGKLELTIEPVAAALSKMT-RRPVKMVLTRKESMISTRTRHGS
FVKLKTGVNKDGEVIAQDIKIYTNTGAYASSALNVIGALSHKVFKVYKIPNIKFTGMPVYTNTPIAGAMR
GYGSPQIFMAQQAQFAKIAKEIGMDLVDFQNKNAVEPDDVDIIFHGSLGNPRVLDCIEQGKKMFKWDEKK
-KLPKEEGKYLRGIGMAIGAHGNGV--FGADVVTLTLKLNEDGTLTLLTGAHDMGNGVVTMQTMMVAEVL
GITPDKVDTFE-TDTDACTFNLGDYASRGVFVEGGGAKKTAEKLKNLILEEAEKLLETSKEDLYLDNGCV
ISKLD-ENVKASLSDVAVYSQSK---SLELTVVEDYSSPAGRTSYGVHFAEVLVDKETKDIKVVDFVAVH
DVGRVINPLNLEGQLEGGIHMGLGYALSEELAFDEQ-GRPKATDFKTYKLFRTVDMPKCQVAFVDGYEKA
GPFGGKSIGECAVVPVAPAVANAVYNATDVEIHSLPIKLK------------------EKIKLNINDYMY
EIEVEKNETLLHVLREKNLTGAKQGCNSGSCGACKVLIDGVDMKSCKLLAKNCEGKVIYTIESFANGENL
HPIQEAFIEVGAVQCGYCTPGMIITTQALLNR--NASPNEDEIREAFKENLCRCTGYVKIIEAVKLSAAR
-

>A8RSL8_A8RSL6_2_411902
TRVDAFDKVTGSARYTADLEPQGLLVAKVIRSTIANGVVKSFDLEEARKVPGVVKIVTCFDVPDIQFPTP
GHPW--SVETAHIADRKLLNTRVRVYGDDIAAVIAEDDIAAARAARLVKVEYEEYAPLLTVEDAMAEGAS
RLHKPGNVIAHSSFVVG--GEAVKE---EIEKDYRTQSVQHCHIETPISFAYME-KGRIIVTTSTQIPHI
VRRVISQALGLPMGRIRVIKPYIGGGFGNKQDVLYEPLNAFLTTQVGGRGVRMEISREETLGCTRVRHAI
EFKVKAAARKDGTLVARKLEAYSNQGGYASHAHAIVANSSNEFKQIYKDEVLESDAWTVYTNLATGGAMR
GYGIPQAAFAAECMADDLALALHMDPLEFRKKNCMRPG-YVDPHHVKCNTYGLAECMEKGREFIRWDEKR
REYENQTGPVRKGIGMAIFCYKTGVYPISLETASCRMILNQDGSMQLQMGATEIGQGADTVFTQMAAEVT
GITEDKVNVLSTQDTDVSPFDTGAYASRQTYVSGMAVKKTGAIFKEKILDYAAYMLEKPQDTLDVRDNHI
VDKTGTQ--LLPMEELATTAFYSLDRSVHITAEATSHCKTNTFATGACFAEVEVDMPLGKVKVTNIVNVH
DSGKLINPKLAAAQVHGGMSMGLGYGLSEELLFDAK-GRPLNDNLLDYKLPTAMDTPDLNALFVELDDPT
GPFGNKALGEPPAIPVAPAVRNAVLNATGVAVDSLPMDPQKMVKHFKEA----------IVHMTVNGKEV
ELAVDPRESLLETLRNRGLTSVKKGCEVGECGACTVLVDGEAIDSCIYLTMWAEGRSIMTVEGLKGPGEL
STIQKAFIEEAAVQCGFCTPGLIMTAVEIVGT--GKRYNRDELRKLISGHLCRCTGYENILNAMERIVEE
-

>A8RZR2_A8RZR3_1_411902
VRIDAEDKVTGHGQYVGDIMFPDMLTGKMVRSPYASAKILSIDTSEAEKLPGVKCILTARDFGN------
GEFAAADKEV-------LCSEKVRQVGDDVAAVAAVDEETAQRAADLIKVEYQVLPGVFDPFEAMEENAP
NWEGIHNIGMQSVMKAGDIDEEFDRASYVQHRDYKTHRMVHAAMEPHGAVATY-RNGTYTIWMSTQMSFV
DQFWYARCLGVGENQVRVIKPLVGGGFGGKLSYSFGLCAKMAEMT--GRPVRMILSREEVFQTTRNRHPI
YMHIDTAFGTDGKLLAKKCYHVLDGGPYGGSGVAACAQSTLWANFPYKMNSVDFLARRVYTNNPSAGAMR
GYTACQVHFAHDLNMQFAADQMGIDPVEFRKISAADPGYVAPA-GLAITSC-YKETLDTAAKEIGWEKKD
-KL----KKGE-GIGFAGTGFVSGAVLEAQSSACVTLRMNKRGMATLYIGSHDIGQGSDTVMTAIVAEEL
GLPMDMVKT-FMSDTFLTPWDSGSYGSRVTFLAGNAARRAAVDAKRQLFEVIAPMWGVMPETLECLDGKV
ISKEKAE--YMSIGDAMFKYM-----TVELIGVGSYYHRTDNSPFSTGAAHLTVDEETGVLDIDEFVFAH
DCGRALNKRAVEGQLEGSIGMGLGYAVYEH-NVTRE-GKILNPNFRDYRLPTALDMPKMRTFYDFTPDEE
GPLGAKEAGEGSAAPVAPAIANAVNMATGVYFTELPLDPEHIWRALHGM---------HSISLIINGDPV
DAIVKDNLTLLDFLRDQFLTGTKKGCEEGECGACTVMLDGKPVNSCCTLAVECDGHEIITVEGIAREGML
HPIQKQFIEKWAMQCGYCTPGMIMSAKALLDV--NKHPTELEIREAIEGNLCRCTGYAKIVEAIQAAAAQ
-

>A8RMY9_A8RMZ0_1_411902
IRPDSISKVTGYAKFTADLLATDVLVAKVRRIDCARARIKSIDTGEAKKVPGVVAVLTAGDLGY------
GYILK-DKPV-------LAKDEIICDCDPVAFVAAETEEAAYRAVNLIKVEYDALPFETDPLKNMLPGAE
RKESHHCGNVSNDVAKGGMEEAASKTVIEITADFRTPMVEHAFAEPDA------VNGGLTFYCPVQNVHG
MREGLCEALHLPVSRIRVVSPLVGGGFGGKESSVDCGVGILALCT--GRAVVYEMTREEMFRYTSKRHRS
YIKYKIGVDTHGCMTGMWSEAIFDKGAYKSVDV-IPHRSALLSGGPYVIPAVDVRNRSIYTNHVYGGAFR
GLGAPQQYYALECAMDDMARTIGMDPVEFRLKNLIKEGSETIF-SQQMSAA-IRECIEKVRQELEWKPLD
-DP----YKKR-GRGIACYMYGTGP----KDAGHVYLELNLDGSLNVNLAQNEMGQGLITAMSQIAAQAM
GVSIEYVNV-GISDSMCGPEAGPTSASRATVFQGNAIIAGCRSLKKRILDVAADMLEADAHELTIKNSEI
FSEKEPD--KVTLKSAAARAR-----VSSLAQVGNWYPPMT--TYGAHGVLVEVDTRNGMITVCRSVQAT
DVGKAINPDTVEGQMDGGAAQAIGWALMEE-CFLRH-GLVKETSLHEYLIPTALDVPSLESIIVESGSES
GPFGAKGVGEPTILGGAPAIRNAVLDATGLAMYEIPMTPVRVMEALERA---------PVVHFDLNGRAV
CIEVDGKELLVDTLRKRLLTGTKKACGTDDCGACTVLIDNRAVRSCAYLTCMVEGRNVMTIEGLGTPWHL
HPLQQAFIDAGAVQCGYCTPGMIMTVYGLLEE--KENPDEEEIRMAISGNLCRCTGYQKIVNAVKLAAER
-

>A8S4X1_A8S4X0_1_411902
-VRDAAMKVTGQFKYTADLEFPGMLHAKILFSPVPHARIKKIDTSRAEALEGVRGVVCYLNAPDTKYNSC
GE--EIDGHK----TERVFDDTVRYVGDKVAAVAADTVKIAEQAVKLIQVEYEELPFYTDPGEALKEGA-
-YPIHSNIIFPVDMGAGDVEAGFKAADYIYEDTYSTPAIHHSAIETHASIAVYDSSGKLTVYTPSQDVFG
YRKNLSRIFGLPMSRVRVVNPGMGGGFGGKIDTITEPVTALLAMKT-GRPVKLVYNRREDIVSSRTRHGM
EIKIKTGVKKDGTIISQDMQVIINAGAYAGGTMSIVWAMSGKFFKNHKTPNIRFRATPVYTNTPIAGAMR
GFGSPQEFFAQQCQMNKIARDLHISIIDMQLKNLVEPDGFDQRNGQRHGNARPIDCVKKGMELFGWEEAV
-KEQEEKGRYRIGVGMAAATHGNGV--YGVDTTGVILKMNEDGSVVMFTGVSDMGNGSVTTQAQAVAQEL
GISMDRIECIQ-ADTDATMYDLGNYSSRGTYVSCNAAVKAAGKIRQELLKEAAQLLEEEQQNLELKDNGV
CVRNN-PEKKASLEEVITHARKV---NQDICCADTFASYALAMSYGAHFVKVSVDTRTGGVKVLEYTAVH
DVGKALNPMSVEGQIEGAVQMGLGYALSEGIIIDSG-GKVKNTTFKQYHIMNAGEMPPIKVGLVEETEPT
GPYGAKSIGECSVVPSAGAIANAVANAIGCEVHRLPLKPDELLARL--------------VSLDINGKKT
QVSIEKNWTLLFVLREVGLTGAKCGCSTGDCGACKVIIDGEAVNSCLVLARNLEGKKIETIEGLSNGTDL
HPIQQAFIDAGAVQCGYCTPGMVMSAKALLDR--IENPTEEEIRNGISNNLCRCTGYVKIVEAIRLAARK
-

>A8RG71_A8RG69_2_411902
TRVDAYAKVTGEAKYTSDLEPRDCLCARVVHSTIANGLVKRFDLEDALKVPGVVKIVTCFDVPDYQFPTA
GHPW--SVEAAHIGDRKLLNRRVRLYGDDIAAVIASDDVACQQAARLIKVEYEEYKPMVTVEQAMAEDAT
PLHRKDNVIVHSHLTMGTFEEGLREAEEVLEREYHTPRISHCHIELPVSWAYQEPGGKITVTSSTQIPHI
VRRVISQALGLPVGKIRVIKPYIGGGFGNKQDVLYEPLNAYLTTVVGGRPVRLEISREETIYGTRTRHAI
DGKCRALATKDGKMLARKLEAYANNGGYASHGHAICANCGNVFKDIYQDRGAEIDCYTVWTSTATAGAMR
GYGIPQAAFLSECLTDDVCRAIGADPLAFRMENCMGEG-FVDPAGITFHSYGLKKCMEEGAKYIGWEEKR
RAYANQTGPVRRGVGMAIFCYKTGVYPISLETASARMILNQDGSMQLQLGATEIGQGADTAFSQMAAETT
GISLGKVYIVSTQDTDTAPFDTGAYASRQTYVTGMAVKKCAQQLKARILDYAGFMLGGRAEEMDVAHDHI
VEKTGKE--LLDMETLALTAFYSLERSEHITAEVTNQCRDNSFSSGCCFVEVEVDMPLGQVTVKDIVNVH
DSGMLINPELAEAQVHGGMSMGLGYGLSEEFLYNDA-GRPLNDNLLDYKIPTAMDTPDLHVKFIQLEDPT
GPYGNKSLGEPPAIPVAPALRNAVLHATGVAMDTIPMTPQRLIEAFQAK---------KVIKLKINGKEQ
ETAVDDRESLLDTLR-RGFTSVKKGCEVGECGACTVLVNGEAIDSCIYLSMWADGKSIMTVEDLGPNGEL
SPIQKAFIEEAAVQCGFCTPGLIMSAVEIVGT--GKKYNREELKKLISGHLCRCTGYENILNAMERIYRV
-

>A8S4J2_A8S4I9_3_411902
-KKDARALVTGKPVFTDDLALKDCLVVKVLRSPYAHAMVKEIDCGVAAKIPGIECILTWKDVPQSRFTMA
GQTYPEPSPY----DRLILDRRLRFAGDAVAIVAGRDEAVVDHAMRLIRVKYEVLEPVLDMHDAKDAKIC
DVGADRNLCASGIEGHGDLEQAFAGCTHVIERVYHTKANQQAMMETFRAYTHLDVYGRLNVVASTQIPFH
TRRILAHALDIPKSRIRVIKPRIGGGFGAKQTVVAEVYPAIVTWKT-GKPAKIIYSRYESQIASSPRHEM
EVRVKLGCDDNGILKAMDVYTLSNTGAYGEHGPTTVGLSGHKSIPLYTPEAFRFSYDVVYTNRMSAGAYR
GYGATQGIFAVESAVSELAAELGMDPVKFRELNMVKEGDVMPAYGETADSCALDRCVARVKDMIGWDGKY
-PRRQVSGSKVRGVGLAMAMQGSSI--SGVDVAGATIKINDDGFYNLIIGAADMGTGCDTTLAQVAAECL
GCELDDIVVFG-ADTDISPYDSGSYASSTAYLTGTAVVKTCEALKEKILHKAAKYLETGADELEFDGKRV
YKLACGTRKEITIKDLANRVQCA---NEALQVTQSHSSPISPPPFMAGAAEVEVDLETGQVELIKFAAAV
DCGTPLNENLARVQTEGGLVQGIGMALYEDVSYSKD-GKVHENSFMQYKVPSRLDVGRVQVEFESSFEPT
GPFGAKSIGEVVINTPSPAIANAVYNAVGVRIRELPITAEKVFKGMN-------------IEFRLNGKNV
QAEAEPDDLLLDLVRS-GCYSVKRGCETANCGLCTVWLDGKPVLSCSILAVRADGRHVTTLEGLQK----
EEFGMFLAAEGGEQCGFCSPGFIMNVLAMERE--LKNPDEEAIKEYLAGNLCRCSGYMSQLRAVKKYLE-
-

>A8RT87_A8RT88_1_411902
PVRDAAMKVTGQMRYVADMKLPGMLYAKILFSPVPHARIKSIDTTQAQALEGVHAVVCYKDSPKNRYNGN
GEDK--DINPSE-L---VFDQTVRFVGDKVAAVAADTEEIARKALSLISVEYEELPFYLDPEEAMKEDAY
PIHQGGNIIMESNNSGGDVDGAIRDADHVFRHRYEMPAVNHCSLETHVSIAEYDADGKLTVWTPTQDAFG
QRINLQRIFELPMSKIRVISPVMGGGFGGKIDLVTEPVTALLAIKT-GRPVKMVYNRTEEFCCTRTRHAA
KVDLTMAVKKDGTITAADETMILNAGAHTSATMSVCWAAGGKFYKLLKTRNMRCRGIPVYTNTPVASAMR
GFGSPQQFFPVSSMMNEIAQSLRLDPSDVFLKNLADPA-ACND-GESFGNFRLKDCVVRGRELIDWYEAK
KQMEASRKEKGRGVGMACGSHGTSMFPFMPDITGITIKMNEDGTIVFTTGTSDMGNGSVTTQCMLISEVL
GIPLDHIAYIKT-DTDAAMSDLGAYASRGTYTSGHAAVKTAQIMRDKIAVLAAELLDTTTDNLDFHDDAV
WCVIHRK--FVSMKEIAVHA--REKHQEDLSCSYMFHSEAGPMSSGAHFAKVQVDTVTGGIKVLEYAAVH
DVGRVVNPMGITGQLEGGISMGLGYALCEEMKLDST-GRNQTSSFKKYHILNVKEMPKLSVDFLDSEEET
GPYGAKSIGECAVVPVAPAIANAVSNAVGRQFYKLPIRPEDVLEALS-----------MLVALNVNGRTY
NIAVEKNWTLLYTLREVDLTGTKCGCSTGDCGSCKVIIDGEAVNSCSVRAMDMGGKAIETIEGISPHVSL
HPIQQAFIDCGAVQCGFCTPGMVMAAKALLDK--NPDPTEEEIKEAMKGNLCRCTGYVKILEAVKRAAQV
-

>A8S1W3_A8S1W5_2_411902
KRVDAYGKVTGEAKYTADLEPRDILHGKVVHSTIANGLVKSFDLTEAYQVPGVVKIVTCFDVPDCQFPTA
GHPW--SVEKKHICDRKILNQRVRLYGDDIAAVIAEDEVAAARAARLIKVEYKEYTPIVTVEAAMAEDAT
PLHRKDNVIVHSHMTMGTYERGLEKAGSSLEKEYDTPRISHCHIELPVSWAYVDTNGKITVVSSTQIPHI
VRRCTAQALGVPIGRVRIIKPYIGGGFGNKQDVLYEPLNAFLTMSVGGRPVRLEISREETISGTRTRHAI
KGKCRGLVTKDGRILARKLEAYANNGAYASHGHAICANCGNVFKDLYRDEGTEVDCFTVYTSSPTAGAMR
AYGIPQAAWFAECLTDDLADAIGMDPCEFRLKNCMEDG-FVDPAGITFHSYGLKKCIEEGRRHIRWDEKW
SAYRNQTGPVRKGVGMAIFCYKTGVHPISLETASARMILNQDGSMQLCMGATEIGQGADTVFTQMASQTT
GIAFDKVYIVSTQDTDVTPFDTGAYASRQTYVSGMACRKCGEEFRLKILEYAAYMLSHDPDMLDIENSKI
VVSGEPV--LFDLSVVADTAFYSLDRSVHITAEVTNQCKDNTFSSGCCFVEIEVDIPLGLVTVKDIINVH
DSGILINPLTARAQVHGGMSMGLGYGLSEELLVDEKTGRPLNNNLLDYKIPTAMDTPDLNVAFIELEDPT
GPYGNKSLGEPPAIPVAPAIRNAILNATGVQMDVTPMTAQRLIEKFKEK----------IVHMKVNGKEV
ELAVDERESLLDTLRQRGLTSVKKGCEVGECGACTVLVNGEAIDSCIYMTLWAEGKSIMTVEGLGPNGEL
SPIQKAFIEEAAVQCGFCTPGLIMSAVEIVGT--GKKYNREELKKLISGHLCRCTGYENILNAMERIVEE
-

>A8RT91_A8RT92_1_411902
PIGDAALKVTGQKIYVGDMELPGMLYAKVLLSTVPHARIKSIDTSAAEALPGVKAVATYKNTPQVRYNSA
VREH--KLPDTE-R---IFDDTVRFVGDRVAAVAAESPDIAKKAVNLIKVEYEALPVITDVEEAIKPEAW
PIHEGGNIVGISRAEAGNVDEAFQECDYVFEDRYTTQAIHHAAIEPHVAIADFAPNGKLTVYSPCQNTFA
FRVIMSRIFGLSYNRIRMVAPAIGGAFGGKLEVTVEPVAAVLSQMT-GKPVKVEYNRKESILSTRVRHAS
VNYVKTGFMKDGTLKAVDFKVYTNTGAYASSALNVSGAMSHKVFKAYKIDHMRFQCQPVYTNTEIAGAMR
GYGSPQVYFGWQRQMQKIADFLHMDMAALQMKNMVDPD-SCDPIHKPHGNSRPKDCLKRALELIDYEACL
KEQEATRNQDIRGVGLALGVHGNNCVGAHRDVSTPMLKMNEDGSCIYYTGSHDMGTDTLGMQMQIVSEVL
GISMDRIDCLAA-DTDVVHWHIGDYSSRGVFVAGSAAKKTAEAMKRELQVEAAKLLETEPDDIELHHDRA
WSRNEEK--NASLHDVMVHC--QSVSMRELMVAETYEAKRGATSYGVHIAKVEVNTLTGEVRPLEYAAVH
DIGRAINPLMLKGQLAGAIQMGLGYGLCEDMAYDGD-GKPLVQTLKKYKVLRASQMPKLYMDFVETPEPD
GPYGAKALGECPVVPAAPAVVNAICNAVRGEINELPARPDRVLAALG-----------ETISLNINGVCR
ELAVGKNWTLLKTLRDGRLTGTKCGCETGDCGACMVIIDGVATRSCLVKAVNLEGKAIETIEGLSDGIHL
HPIQQAFVDAGAVQCGFCIPGMIMSAKALLDQ--NPDPREEEVRKAIDPNLCRCTGYDNIVKAILLAASR
-

>A8RZ10_A8RZ09_1_411902
-VRDAALKVTGQFKYVGDMTLPHMLHAKVLFSPVAHARIKSIDTSQAEQLEGVRAVVCWKNAPDALFNSC
GE--EIDGEK----TERVFDSTVRYVGDKVAAVAAETAKIAEQALKLIRVEYEELPYYLEPEEALKEGA-
-YPIHSNVIEEVVQEAGDVEKGMAEADYIYEDDFETPAIHHGAIETHTSLAVYESSGKLTVYTPSQDVFG
HRTNLSRIFGLPMSRIRVVNPGIGGGFGGKIDMVTEPVTALLAMKT-GRPVRLVYTRREDIPSSRNRHSM
KLHLKTGMKKDGTIVAQEMDVIVNAGAYAGGTMSIVWAMSGKYFKNHKTPNLRFHAVPVYTNTPVAGAMR
GFGSPQEFFAQQCQLNRIAKDLGMDIIQLQLKNLVEPDGFDQRDGLPHGNPRPIDCVLKGMELSGYEEAV
-REQEDDSRYRIGVGMAVAAHGNGV--FGVDTTGVIIKMNEDGTAVMFTGVSDMGNGSVTTQTQVVSEIL
GIPMPHIECVQ-ADTDATLWDMGNYSSRGTFVSCSAALKVAGQVKTELLKEASGLLEVDESELDLKDQRV
YCISR-PDTSASLAEVIKYAKQA---HGDICCADTFASCAMAVSYGAHFAKVQVDMENGSVKVLDYTAVH
DIGKALNPMGVEGQIEGAVQMGIGYALTEGFILDDK-GKVKNTTLKQYHMLNAQEMPPIKVGLVEQIEQS
GPFGAKSIGECSVVPVAAAVANAVSNAVGKQVKRIPVRPAKLIES---------------ICLNINKKNY
NVAIEKNWTLLYVLREEELTAVKCGCNTGDCGACKVIIDGEAVNSCLVLARNAVGKTIETVEGLSDGIHL
HPIQQAFIDVGAVQCGYCTPGMIMSAKALLDK--NPDPTEAEIRAGISNNLCRCTGYVKIVRAIQLAASK
-

>A8RZP2_A8RZP3_1_411902
PRKDAKDIVTGKAIFLDDFSVPHMLYGKTKRSPYPHARILSIDTSRAEALPGVRAVITHKNMP-E-----
--GL--GLPV----HRLLMEDKVYYVGDLVALIAADTVESAEEAIDLIDVEYEQLEAVYTAEDALKEGAV
EIYFKGNHVPDGPWIRGDVEKGFEEAAYVAEDKVAFDKMPSLAPETPSCIAKYEGGNEYTIWASSQSSHI
--LKLMGEGRIPNSNLSVKTFNVGGSYGNKQSLMTTVLSAAMLSLVTKQPVKIVLTKAEQLMAYEVRLGS
TITAKVGMDKEGYVKAVEGDWLVDTGAIADSIQGQVGVGLGEAQLVCKCPNWYMDSHIAVTNKQAAGIVR
GYGGQELNSCLERLMCAVMKKGNFDPLDVFKKNYIAPGDRRDG-RWQSRSLFFPEAMQNAADRFGWAGKW
KGWV--NGTK--ARGVGMGVIGNA-----EDNTEAIVRIVPASTAIIECDITESGMGTRSNACKIVAEVL
NVPVEKVSITEP-GSKFNPSNYGLCGSRGTITTGKAVSLAAMEAKKKALELGALYFKRSVDQLDTKDFMV
YVRDNPQLV-VPMFKLA-----------SIVGYGKHMEMF-NIPCMAIFVEAEVDLETGNTKLVKVAGGT
DIGQIIDSKAVEMQLHGGFSACIDTAIFEECILDPSTGRLLTSSLIDYKWRTFNEFPPYDAYIMESQIDS
FMFKALGIGEISGAAGASAVLMAISNAIGVDIKDYPATPAVILKALGKA---------QYVTLTVNGREY
RFSVPPSETLSQTLRKRQLTGSKESCSEGACGCCTVLMDGKGVTSCMLLTVDCDGKDIVTIEGLEDPKGL
DPLQQAFIDEYAFQCGYCTPGIIMAAKALLLE--NPHPTGDEIKEAMSGNYCRCISHYTVLRAINRVAG-
-

>A8S195_A8S196_1_411902
KRIIADDIVTGKAVFTDDLRVTGMVYGKVLRSPYPHARITRIDVDRAKACDGVHAVVTYKDIP-D-----
--QM--TPAP----HYRPLNETVRFVGDPVALVVADTEDIALDAMELIEVEYEELPPVFTIDEALAPDAP
QLYFPGNIA-----KVGDPEAGFARADIIVEMDGEIKSGQNMPAEAPVCIAQWND-DMLTIYGSIAAPSN
CQTYVAASLDIPYERVRIVAPCVGGSFGSKLFVVVPPVLTAIMAKASGRPVMFSYTKEEHFACHQTRMCT
KSHVRLGVNREGLATAIEMTQYADAGVCASTQENMLSVGTASLPLLCKTDNKRYKGTVVVTNKVPSGSFR
GYGYMESSALVNRAIMRACIGLGLDPVVYYEKNVLRHGERNQK-EPQYNSPDWKDTIHAAAEGFRWKDRF
KGW-RADGSR--RYGVGMGLSGHS-----GMASNTNVTMTSAGGVMIQTVMTEFGSGVRDVYRKIVAEEL
CIPVDRVRVSIS-DTSAAPLDFGSIASRSTYSGGISAQRAARDLKKNLFQLAEERLGIPASDWDFKDGML
KRLSNPEEDLLIYP--------------SLSGTGHWPGID-NATMHVQFVEVAVDTETGLIEITDHFGGS
DAGTIMNPRAAYNQMTSFF-AGLDVAIREETVWDKWDNKVLNPNLIEYKARTFNEAPPHDHVCLESRESD
FPFGAMGIGEPIISPSGPAITMAVYNACGIELEEYPYLPAKVLAALKEK---------QFITLTVNRREY
EIDMPQSETLAHTLRDRHLMGLKLGCGQGACGCCTVIMDGRAVTSCMVLTMDCDGSSITTIEGL-ADGDL
TGLQQAFVDNCGFQCGFCTSGIIMTARALLDE--KPCPTEEEVRDALAGNYCRCGTHYTAVESIMSYVEK
-

>Q0KCW3_Q0KCW2_1_381666
-HESAHLHVAGTATYTDDPELAGTLHAALGMSTRAHARIKSISLDKVRAAPGVVDVLTVDDIPGTNDCGP
IIH----------DDPILARDVVQFIGQPVFIVVATSHDAARRAARLGTIDYEDLPPVLSPQAAH-EAGS
YV------LPPMHLTRGEPAARIASAAHQDSGKIHLGGQEQFYLEGQISYAAPRENDGMQVWCSTQHPTE
MQHAVCHMLGWQAHQVLVECRRMGGGFGGKESSALFACCAALAAWKLMCPVKLRPDRDDDMMITGKRHDF
VFDYTVGHDDEGHIEGVKVEMVSRAGFSADLSGPVMTRAICHFDNAYWLPNVQIDGYCGKTNTQSNTAFR
GFGGPQGAFAVEYILDNVARTVGKDSLDVRRANFYKTENVTPYGQTVNVIHELIDELVASSEYRARREAT
R-AFNATPVLKKGIAITPVKFGIS-FNVAHNQAGALVHVYNDGSVLVNHGGTEMGQGLNTKVAMVVAHEL
GIRMERVRVTA-TDTSKVANTSATAASTGADLNGKAAQDAARQIRERLAVFAARKA-VEPSEVRFNDDLV
S-A--GE-LRVSFGELAYVARVQLWSDGFYTTPKLHWDQSKYFAYGAACSEVLVDTLTGEWKLLRADALH
DAGRSLNPAIDIGQVEGAFIQGMGWLTTEELWWNKD-GKLMTHAPSTYKIPTVNDCPEEFNVRLNRNVED
SIHRSKAVGEPPLLSVFFAIRDAVAAVGDYRILKAPATSEG--DPG-------------TIRFFHRGQVK
EVDAPITRTVLQYLREDRCTGTKEGCAEGDCGACTVVVDGKAVNACIQFLPTLDGKALITVEDLRQDGNL
HPVQEAMVECHGSQCGFCTPGFVMSLWALYQQ--HTPPSRQTICDALTGNLCRCTGYRPIIDAGERMM--
-

>Q0KEI3_Q0KEI2_1_381666
-RKEDYRFLTGNGQYTDDIVLPQQSYAYFLRSPHAHARIRSIDKTEALAAPGVIAVLTGDELAK--VGGL
PCGWLIHSPMKEPPHPVIAHDKVRHVGDQVALVIAETLQQARDAAEKIDVDYEELPAVVSAADAAKA-ST
LVHDDNTCYTWGHGDKAATDAAFAKAAHVTTLDIVNNRLIPNAIEPRAVNASYTQDDSYTVYVANQNPHV
ERLLMGAVLGLPESRLRIIAPDVGGGFGSKIFLYPEDVALTWASKKIGRPVKWTADRSESFLTDAHGRDH
VTRAELALDADGKFLAMRVHTTANMGAYLST-FASSVLYATLLAGQYATPAIYAEVQAVFTNTAPVDAYR
GAGRPEATYVVERLVETAAHEMKIDPAELRRKNFI---RQFPYVGLTYDTGDYEPCLARAQELADVKARR
DE-AKQRGK-LRGLGYSCYIEACGLAPSIAGFEVGEIRVHPTGTVTVFTGSHSHGQGHETTFAQVVADRL
GLQLDQVEIV-HGDTGRVPFGMGTYGSRSLAVGGSAIVKALDKIEAKAKKIAAHLLEAADTDIEFSNGVF
RVA--GTDRTKTFGEVALSAY-VPHNYPGLNENAFYDPTNFTYPSGAYVCEVEVDPDTGESQVVKFTAVD
DFGNIINPMIVEGQVHGGIGQGLGQAMLEQCVYDD-SGQLLTGSYMDYAMPRAGDLPDFTVETAGTPCTH
NPLGVKGCGEAGAIGSPPAFINALVDALGVKDIQMPATPHRVWQAIQ-----------MPIRLTVNGKPV
DAQVEPNTLLVQFLREQRLTGTHVGCDTAQCGACTVHLDGRAVKSCNILAVQADGAAVTTIEGLAAPGTL
HPMQEAFRECHGLQCGFCTPGMVMSATALVQE--HPGADAATIRAHLEGNLCRCTGYHNIVRAVQQGQA-
-

>Q0K6D1_Q0K6D2_1_381666
-RTDLLDKVTGNARYVADMPFPGLLFGKMKRCNLAHAKIHRIDTSRALALPGVKAVLTHENVPRVLHAGS
PHPR----SASVTCDQYILDDKVRYWGEGVAAVAAISEEIAERAVELIEVEYETLPAVFTTEDAERSD-A
PRHDRNLVLPP-IIKRGDVEAGFAEADFILEGIYEGGRPTPAYMEPNVCTTSWDNG-NLTVWISTQTAFM
VRGIMAEVLGLPLHKVRVLVDHMGGGFGAKQDLFQQEFLCALLARETRRPVRMEYTREETFLGGRTRHPA
KIWLKQGFRNDGTITARQAKVVFNSGAYGSHGPGVTNVGTAAMVSLYRCDNVLLEGRCVYTNSPIAGAFR
GYGVVQTYYALDVQMDEAAEHLGLDPAGLKLKNAVREGDIAP-SNHPLIGHGLEACIEKGMELVDWPALP
RD---TNGPIRTGWGLGCEM-----HPGIKEQGNAIIKMNEDGTVVLLTGAAGLGTGAHTALAQIVAEEL
TLPFEAVAVVHG-DTDVVPWDIGAFASHTTYMVGKAAQMAAGEIKRQLFAA--KLMECEPEALTLTAGVI
AVRDRDGP-TLTVREAVM---------AQLVGTATYP---KSYSFAAHFVEVAVDTETGFITVQQVLPVH
DVGKVIHPVAAAGQIEGGIQQGIGHTLYEDYQIDMRTGRSLNANFVDYKMPLAMDMPPIHTVILEAADPG
GPFGAKGVGEDPIVAIGPAIANAVFDAIGVRFRHYPIKPEQVLQAL-------------IIELVINGEPR
ELAVEPHGTLLDALRNDCLTGTKKGCDVGECGSCTVIIDGQPMNSCLVLAPEAHGCHITTIEGVQAPDTV
HPIQEQFMQCGAAQCGFCTPGFVVMAKALLDE--NPRPTRDEIRFAIAGNICRCTGYTKIIEAIERTAEA
-

>Q0KAZ3_Q0KAZ5_2_381666
-RVEDAAILTGRGRYADDLGVPGTLHAAILRSPHAHAELGAIDCAAALQAPGVRAVLTGADLPSWPFVVG
--------VKAPMEQWALAMERVRYVGEPVAVVVAESRALAEDALDLMRVEYRVLPPVVSIEAAIADDAS
VLHPGSNVASDRHFRYGDPEAAFAAAPHRVALTAHYPRNTCTPIECGVVVAHLPGNEGYQVTSNFMGPFS
LHAVMAMALQVPANRLRHVAPDSGGSFGVKQAVFPYVVLMCLASRKAGAPVKWVEDRLEHLSAATSATAR
LSTLEAAVEADGRIVALSYDQLEDCGGYLRHGLLT---GAYSIPNLLV------RNRVVLTNKTPTGLVR
GFGGPQVYFALERLVQRIAVELGLDPLDVYRRNFVPA-DAFPYAGALLDSGNYQLALEAGD-YGELTRRR
DAA-RAEGRL-YGIGFAAIGYITTAGPKNGAIASATVSVDLLGGVVVTIASTPAGQGHMTVSAQVVADVL
GIDPGDVVVNVEFDTDAWSVAAGNYSSRFAGAVAGTVHLAATRVRDKLARIVASHLGCDPAELVFADGRI
VRRGAPDTAL-PFARAASTVFWSPPNLDAPDEQDRVNTS-ACYGFAFDLCGVEIDRATGRVRIDRYVTAH
DAGKLLNPALADGQIRGAFAQGLGAALMEEFRYGPD-GSFQSGTLADYLMPTTCEVPDPLIVHLETPSPF
TPLGAKGLGEGNNMSTPPCVANAVADALGVRDIRLPLTPARVMAMI------------QRITLTLNGTER
SGLCAPRELLSDFLRHEGATGTHVGCEHGVCGACTVRVDGVAARSCLMLAVQADGRAIDTVEGLAPREGL
GDLQEAFRRHHALQCGFCTAGILMSCADYLER--VPEPTEAQVRDMLSGHLCRCTGYTPIVAAVLDVAA-
-

>Q0KAX4_Q0KAX5_1_381666
-RREDKRLMSGQGRFTDDHQFPGMVFAAFVRSPYAHAVVSEIDSSAARALPGVIGVLTYADIQD--IRP-
-----VGN---VPPHPPLAAGRVRYVGEAVAMVVAQTREIAADAAELVAVGYEALPPVVDAEAALSDTAP
QLHDN-GVFRLKGGS---YEDALKRADRVVSIRLVNQRLIPSPLEPRALCASFDVDERLTFIVPTQVPHM
SRRWLAETLRWPEHRVRIVAPDIGGGFGAKMHFYAEEVLVAFASRHFGLPVSWTETRSENFVATTHGRAH
TEYVEAPVTNDGKVLGIRLRSFANLGAYLSNMATGIPTV-NYITGNYQITSVDAEVNLVTTNTTPVDAYR
GAGRPEAAYIIERLMDAVAGELDMDPVELRRRNLVQP-DQFPYDGARWDSGDYEACLNKATELIGYREEQ
VALREQ-GK-YIGIGVTCYLELVGMGISMLEWESAHIRVHSDGKVTLFSGSMPQGHGHATSFAQIVAEAL
QLPMEDIDVV-QGDTDRVLAGHGTFNSRSMPVGGSAAYVAAGKILARASRIAAFMLEIPEEDVHYADGHF
SST--ANPTVIPFSQVARMAYH---KLAGLDERVFYEPAALGAP-GCHAVVVEVDAETGVVTILDYVAVD
DVGVMINPMLCHGQMHGGIAQGIGQALFEEAVYDD-SGQLLSGSLLDYGFPRIEQIPRMRTGFHVSPAPS
NPLGVKGIGEAGCVGAPPAVVAAVCDALGISHLDMPLTPPKVWRAIQ-----------MKIENTINGVTG
TTEIEPRRLLVHLLRDQRLTGVHIGCDTSQCGACTVLVDGTNVKSCTVLAAQTDGCELHTIEGMEHDHTT
AVLKQAFNELHGLQCGFCTPGMLLAARALLAH--QPAPAESDVREALHGNLCRCTGYQNIVDAV---LL-
-

>Q0JZZ4_Q0JZZ6_2_381666
ARVDGRAKVTGSARYAADFNQPGQAYAVIVGASIGLGRVIALDAEAARRLPGVLAVLTHENAPKL--AAP
HKG--F-IDPEHERLHVLQDDHVRFYGQPVAVVVAQTLDQAEHAACLLLIRYAEESPVSDPLDQRAEAVP
EEPGP-H-AD--R-VRGDPEAALAAAAVSIDATYDAARENHFPIEPNATVAAW--QGQLTLWSKSQFVIN
EQAEIAAILGIPTENVHVICPFIGGAFGTSLRTWPHVTLAAVAAREVGKPVKLVLSRRQMFHQTGHRPRT
VQRIALSATPDGRLTGIVHEGTGETSRHEQFTEALTAVT----PFLYRCPNVRTRYRLVPLDIGTPTFMR
GPGEATGVFALECAMDELAYALEMDPLELRRRNEPGL---DEGMQLPFSSRSMLACYERGADAFGWSRRT
LSPGSMDGRLHIGWGMA-----CASYPV-FHGASARVRLLADGTAEVEAAASDMGPGTYTSITQIAAETL
GLPMDSVRFS--LGRSDFPPTPPHGGSMTLASVGSAVRAACIAALDQRQAR-------------------
-----------------------DRTDGAIEASATAGPDVRSHAFGAVFVEVAIDPDVGTIRVRRVVGAY
GAGRIVNPRLAASQCTGGMVGGIGMALMERTALDPRDGRPVNAHMADYLVPVNLDIHGLEAHFVDEVDPH
VNLGVKGLGEIALVGVAPAVANAVFHATGKRVRELPIRIEHLV----------------MLCLTVNGTLH
RLDIDPRESLLDVLRERDLTGTKKGCNQGACGACTVLVDGRRINACLALAAMYNDAHVSTIEGLSSADEL
HPLQAAFIAHDGFQCGFCTAGQIMSGVACINE--GHATSADDVRFWMSGNICRCGAYPGVVAAIAEVGGR
-

>Q0K384_Q0K382_2_381666
PQVTAREKVMGRAQYAGDIKLPGMLHAKVLRSPHPHARIVRIDTSAAKALPGVKLVVTGHDVPARNWG--
PH---------RKEQRILACGVVRHVGEEVAAVVAVSEEIARDALDLVRIEYEALPALLTPEAALADGAP
EIHAGRNIGHEMHIVRGDVDAAFEACAAVYEATYDMHSQYPGYLEPMASVAAQDGNGRLTLWASTQSVFL
ARARLAEALDRPVSTIRVVQATTGGGFGAKIVEENSLICAFLASRLER-PVRLVNNRLEDFQGARASVPM
KVWLRMGLSADGVILAKDVRIAAECGAYSGLAGDVMHVTAMRSDNMHRVQNVRSHAVMAYTNNPPRGAFR
GFGGQQMQFPLNCHLTVLAGMLGMDPVEVHKRNAIGAGETSV-HGWKISSTGMAECLEMTRKAIGWDEKR
AAP--RGTGTRRGVGIAAAMHVSGNRTN-WDGSTILLKINEDGRAMLQTSECDMGQGANTMLSQICAQEL
GIPLSHVTVMAP-DTDTAPFCLGSLASRVTIIAGNALLRAAREARQKLLALAAEKLGVDAEQLAIADGRI
AAPGQPDK-SATLAEIARLHIFRHG-GEGIHVRAVMHDAAPAHSFAAQAVEVEVDTSTGQVTVIDSFVAD
DCGKAINPLAVHGQTHGATVQAIGWTLYENLQY--EDGRLMNGNFADYTMPTADAVPMLRTDVVESNDPN
GPYGAKGASETAILPGAAAIANAVFDAVGVRIQSLPITPEKVLAGL-------------SIELTVNGEEH
QVEVPARRLLSDLLRDDNLTGTKRGCETGICGACSVLVDGEVVKSCLMLAVQARGRHVMTVEGLAADGQL
HPLQQCFMDNGGLQCGYCTPGFLMASCALLAN--NPNPTEDEVRHGLNGNLCRCTGYVGIVESVLSAAE-
-

>Q0K317_Q0K315_2_381666
-RKEDARHLHGKGRFVADIAMPDLQEVAFLRSPVAHARLLSVTKPARHAQA-VIVREDMAAARD--IVA-
--DSAFPS---PSAQAPLASGKVRFVGEPVAMAFAPTRAEAEDIAEQVVAEFDELPALTDVAQARQLAGE
VVHEHDNTFLTLNIDKNFEARQ-REASVVVHRKVNLARQCMVPMEGKAVLAYWDQFDQLVVYSATQVPHM
IRTILSHCLDLDQARVRVISPDVGGAFGYKCVLQQEELCIAWLALTYKRPFRFIEDRREHLTAGANSREH
HYELTAYADKRGRLLALDANIAIDGGAYSVWPFTIGLQAIGNLPGPYAFDGYRCETTCVATNKPGFVPYR
GVARTGVCFAMELMIDAIAREVGREPWEVRVENLVPP-QSMPYTNKHFDGGDYPASVRQAMEMIDLPARQ
QA-GPQGSR-YVGVGFGTYTEQSAHGTSFAAFDSATVRITPDGGLEVRVGVHSHGQGMETTFAQIAHEIL
GIDIGRIKLV-HGDTGLTPFSTGTYASRSLVMSGGAVSRACKALLPRLQKIGAHMLGQRVEAVTFAAGA-
-VR--AGDADIDIGRIADAWYINPHLLQGLEVTMGFKPAVDTGSYATHAVAVEVDTDSGHVEILDYVVVE
DCGTMINPMVVEGQTYGGVAQGIGTAMFEEMRYDG-NGQPLASTLADYMLPGPTEIPSIRIHHFETPSPH
TEFGAKGMGEGGAIAPPAAIFNAVNDALGVELQETPLTPRKILEALV------------TIEFSVNGRRV
SGACADRTHLGDFLRDTRLTGTHLGCEHGVCGACTVLLDDKPVRSCITFAAACQGADIVTVEGYQDDAVM
AGLRAAFNQHHALQCGFCTPGMLATARDIVLR--LPDADDATIRHELSGNLCRCTGYMGIVAAIRSVLD-
-

>G4HWH3_G4HWH4_1_931627
PRREDFRFLTGTGTFCEDIKLTGMLYASLVRSTLAHADIVSIETDTARAQPGVVAVFTAQDFTPTDT---
----LPM---------PLARGAVKYVGEAVAVVIAETRAQADDAACFVDVEYSERPAVVGTEAAAQEGAP
LVHDERNTSYLWHH--GDWDAVAAAADHIVDVRLVNQRVHATSLEARVSVGDYQVTDTLTLYLGTQNVHV
VRRNLSIAIGIPENRIRVVTPAVGGAFGSKLCLYPEDVLVCAVSRRLRRPVQWAETRAEHFTGTSGGRDH
VEYVSLAADNRGKIQGLKVTTYANLGVYV---SGMGAGVA-FPG-VYDIAVADVDIHGVFTNTSTTETYR
GAGRPEAAYLIERAVDELAAKIGIDRVELRRRNFHQFPYHNA-TGMTYDSGDYEKALDKALEMIGWDELA
EHRARSEGR-IVGLGLSVYTEFAGFGDSYETWEQSVVTVTGTGSVIVQVGIDSAGQGHETSIAQIVATEL
GLDIDDVEVLQ-GDTDIVHFGTGTFNSRSMSSAGTSAALAARKIMAKATRLAAHMLNADVDQVAYEDGVF
SVRGSGSRQ-LNFDEVLEWRGDLP-EGMELKEIAIFDP--PAFPFGVHIAAVEIDPDTGTVTIERFIAVD
DCGNLINPQLANGQIHGGVAQGIGQALYEDLAWDED-GQPMSTSLMHYAVPRAHHMPRLETGHTITPSPV
NPLGVKGIGESGAIGSQPAVVNAVMDVVGVQNLDMPLTPAKVWMALQ-------------ISYQLNGEPV
SCEVDARTLLVHHLRDDNLTGTHIGCDTSQCGACAVHIDGRAVKSCTVLAVQVDGCEVTTIEGVRGDDAL
HPVQEALRRHHGLQCGFCTPGIVMTALNMLDT--DKPLTTQEVQRGLVGNICRCTGYQNIVDALVELSA-
-

>G4HRY7_G4HRY6_1_931627
PRVEDTRLLTGHGTYVDDIVRPGMLHACFVRSPFAHARINSLDVSAALALPGVHAVLTAADLDKEAH---
----AVGKD-----VPPLADGEVKFVGDPIAIVIADNRYIAEDAVELVDVDYDPLPAIADFTQAINGE-A
VVHDPDNVAGGLAGA--D-EEAFSAAAYVADEQIYQQTHVPVPIETRGLVVEWVATQELTLWASTQTPHE
LRAFAARLLGIPAHGVRVITRDTGGGFGQKVVPMREDMCIMLAARKVPAPLKWIEDRRENLMSAGQARHV
DGRARMAFDADGAITAVAIDFLQDIGAYP---PYPVLTAF-FPG-PYRVPKASFNYKTVFTNTSGLAAYR
G-PWQYETLTREILLDIAARKMGIDPVELRRKNLDEMPYFNP-NGMPYDHVAPMETFEQAVKILDHEGRK
EQEALAQGR-YLGLGFSAYIEPTGAATGHLATEGCTIRMEPTGKINVYVNGGSSGNSIETTVVQLTADAL
GADINDVSTIQ-GDTAVTPYGAGTQGSRSGPMTAGAVNEAGTILRNQLIAMAAHQLGVEESDIELANSKA
TSREDATKS-VSFADLYRYEPQLA-PGMALEAARFTSQ--TMIANATHACTCEVDVTTGRVTLTRYIVSE
DVGPMINPNIVEGQIAGGTVQGIGGALLENLVYDDD-GNPLSTTFVDYLLPTATEVPPIEYGHVEVPSP-
GVGGYKGCGEGGAIGSTPAVINAINDALGVTVTKLPATPSQIVALIE-------------ITVSVNGVPV
DSIVEPRLTLADFLRERGLTGTHLGCEHGSCGACTVLLDGAAVRSCLVFAVQAEGAEVSTVEGVAADGEL
SPVQAALRDCHGLQCGFCTPGFVMSITALLRD--NPHPTDEEIREGLSGNFCRCTGYQGIINAVHQAAE-
-

>A5V4I6_A5V4I5_1_392499
-RRGLARIVAGKAAYVPDQHLPGTLDIAFARSSVAHAHIRSIDAGRAAALPGVVAVRTMRDLLG--SLQ-
--T---WDGQRRCPEHALATDRLRHVGQAFAVVVANDRATAERAAALVEIDLEPLPAILSVDAALEPDAP
RLYPDDNEAARFEWLVGDPDAALDGAALIVEESFTSQRVHPLSLETRGIVAAPDGEGGVTLWVSTQAPHQ
VRMAVASALGLPEHRLRVIVPNVGGGFGMKAYPYAEEALLARLALDLDRPVRWIEGRRESFVSSVMGRDQ
RVDLRVGFDATGRILALDGVVTLDKGAGQSSIGTAWVF----LPGGYAIPTVRIVARAIVTNTPQTGAYR
GYGQPEANLALERTLDIAATRLGISPADIRRRNFIAP-AQMPHTGATLDSGDYPRLLDMTLERFGYEARC
AA-TAASSV-RRGVGIACYIETSNMAPSGAAFDLLTIRMEPTGHVRVDTGQTELGQGISTTLAQLCADEL
MMPVEDVVVA-HGDTALPSFTSGTAGSAGAGVGGAAAIKGAAKLRDKLLLWGAHLLQLDAAAVELASAPL
GVD--KADPQVAVSEIARAAYFFHA-APGLEASVGYDPPGFAIS-GTVAVEVAVDAETGKVTIERMTFGH
DCGRVINPAIVEGQISGAVAQAIGATLYEAARYDE-EGRPLSTSLIDYMLPLAADMPPIDLVHLEIPSPL
YPHGVKGVGESGTIAVPAAIMNAVQHAIETTLTTLPLSAERVWEAMR------------QASVSLNGAAV
SEQVHPSTLLAALLRDRGMKSVRLGCGEGVCGSCSVLVDGRSMRSCLMLAAQADGASITTVEGYAAQPDL
AAVQAAFVEGFGAQCGFCTSGMMAAVAEYLADGDHGD-P-AAIRSALNAVACRCTGYRQIVRLVAGLAGE
-

>A5V3K2_A5V3K1_1_392499
-RPSARRFLEGRGRYVADLSMPGMLHAVVVRSAEAHADI-AVDADPARAVAGVRLVLDGADILA--SIQ-
--PPIIWDGQRRSGLRALAHGRVRYVGEPVAIVVAESEAIARHAAALVRIAYAQRPVVASIDQALAADAP
RLYDDDNVVASAEWSGGDPDAAFADAPVHVAGRYVSGRVSAHSLETRGVLAAYDAQDGVTVHSSTQGPHQ
VREAIAWCLGIAEHRIRVIVPDVGGAFGSKSCPYGEEILLAHLALRLRAPVRWIESRAEAFVACVPGRDE
VVDIELALSDDGAILGLKALITLDKGAYAASVGAAWAM----VTGAYRIANVHVATRVVVTNKTPTGAYR
GYGTPEVNFALERALDDAARRIGLDPAELRRRNLVPA-EAMPATGLLLDSGRYEEMLDLALDAFGYRDRA
RA-ARADGR-AVGIGLAFYVEPTNLGPSLCGFDIATLRMEPSGQVVVFTGQTPMGQGVERVLQQLCAAEL
TMPDEDVTVV-HGDTQACPYTAGSGGSRGTGIGGSAVMLAAGRLREKLCAIGAHLVGAAPDEVELSQGG-
-VV--RGDSRVSIARVARAAYLAHD-LPGLDARASFDPAALAIT-GIALAEVEVDRETGLVEVRDILFGH
DCGRQINPALVEAQVIGGIVQGIGATLYEGLDHDA-AGQPAIRCMRDYPLPFAADVPPIALVHLETPSPF
FPNGAKGVGESGAIPIPAAIANAIRDALADAVDRLPIRPENLLPS---------------INCTLNGRAV
TVEAAATTRLSALLRETGLTGTHVACDEGVCGACTVLLDGGAARACLTLAGQCDGMAIETVEGIATGEAF
ERIADAFLRHNALQCGFCTPGFVTTVAALLRDERERL-SDAEVEARISSVACRCTGYLPIVAAVRDLLGR
-

>A5VGK7_A5VGK5_2_392499
SRVEGLLKVTGKARYAAEYPATGLLHGVVVNAAIARGRITRIDDSAARAVAGVVDVLTHENRLEI--ASA
DKKFQD-DVAPPSPLRPLCDAQIHYNGQPVALVVAETFEAARYAASLVELGYEQDAHNTRFEVALAEKFP
RKRSG-Y-PP--K-NRGDARSAFEAAPVTIAGDYHKGAEHHNPMEMHASTVFFEGDGRLTVHDKTQGPQN
VQAYLAGAFDLKADDVRVLNPFVGGAFGSGLRPQYNVYLAAMAALKLKRSVRVVLTRQQMF-THTHRPEC
LNSISLGAERDGTLTAILTDATTLTSRFENYMETVVNWG----MMNYACENAEGASYIAPVDTYTPGDMR
APGAATGMTQFEMAMDELSYAVGIDPLDLRVKNYSNI---DAMNGTEFTSKALREAYAQGAQAFGWDRRS
PQPRSMEGKELIGWGMA-----TGMWDA-MFSCAARATLKTDGTLEVASAMSDIGTGTYTVMTQVAADTL
GLPASAITAK--LGDSTLPLSPVEGGSWGAASVGAAVQLACHGVAARLAKAGDPLEGAKLDDLLFENGTM
RRDG-KGE-AVPFTAAM------EAAADRIEVEKTAQPDLMRNTHSAVFCEVRVDEELGVVRVTRVVSAI
AAGRIINPKTARSQILGGVVMGIGAALHEESFLDHRLGRFMNNNYAEYHVPAHADIHDIEVIFVHEPDPE
VTLGVKGLGEIGIVGTAAAVANAIYHATGVRVRSLPVTIDKLLVD-------MATISKLDISLTINGERQ
AFAVLPWVTLLDLLRDHDFTGTKKGCDHGQCGACTVLVGDRRINSCLRLAVMHDGDNVTTIEGMGDGDAL
HPLQQAFLDHDAFQCGYCTPGQICSAQGLINE--GRARSREEIRELMSGNLCRCGAYTNIADAIEQVL--
-

>D5ZP48_D5ZP49_1_566461
LRPDGVLKVTGEFAYASDLWHEDMLWGQILRSPVAHAEIVSIDTGEALAVPGVYAVMTYDDLPHYGL---
---EIQDTP-------VLAHGRVRHHGEPVAIVAADHPETARRAAAKIEVDYRELPVVTDEASALAPDAV
LVHEPHNIVHRQPIVRGDVAGARRRADVIVEGEYTFGMQDQAFLGPESGLAVPEEDGGVHLYIATQWLHS
DLRQIAPVLGLPEDKVRMTLAGVGGAFGGREDLSMQIHACLLALRT-GRPVKIVYNRFESFFGHVHRHPA
KLRYEHGATRDGRLTHVKCRIVLDGGAYASASPAVVGNASSLGIGPYVVDDVDIEAVALYTNNPPCGAMR
GFGAVQACFAYEAQMDKLAKELGLDPVEFRQLNAMEQGAVMP-TGQRVSPAPVAELLRRVKAMADVRQLP
GGSNTTHGEGVRGVGYAVGIKNVGFSEGFDDYSTARVRAGGEPVVTVHTAMAEVGQGGVTVHAQIARTEL
G--VTRVTIHP-ADTRVGS-AGSTSASRQTYVTGGAVRHACALVREKVLELGR-RFGSASAELLLEGGKV
V-TDGGET-LADLVDVLGDEAEAE-EEWRHRPTEPFDLRTGQHSFAAHRAVVEVDTELGLVKVIELACAQ
DVGKALNPLSVVGQIQGGTAQGLGMAVMEEILVD-RTAKVRNPSFTDYLIPTILDTPTIPVDVLELADGH
APYGLRGVGEAPTLSSTPAVLAAIRDATGLELNRTPVRPEHLTGT-------------MRIDFTVNGRPR
RADVWEGESLLYVLRERGLPGSKNACEQGECGSCTVRLDGVPVCSCLVAAGQAEGREVVTVEGLAHTTEP
APVQQAFIDAGAVQCGFCTPGLLIAADALLER--NPDPTDADIREALSGNLCRCTGYEKIMDAVRLAAAR
-

>D5ZZC7_D5ZZC6_1_566461
-AADTRAKTEGTFPYAADLWAEGLLWAAVLRSPHPHARIVSIDTTHAREMPGVRAVVTHEDVPGAPLHG-
-------RG---K-DRPVF-EVVRHHGEPIAAVAADHPDTARLAAAAVIVEYEVLDPVTDPEQ-F-AE--
PLHP--NLI-HIPLRHGD-GA----GDVVVEGLY-IGRQDPAPIGAEAGLAVPR-D-GVELYLASTDPHG
DRDTAAAAFGLAPERVKVVVTGVPGATADRED-SFQLPLGLLALRT-GCPVKLAATREESFLGHTHRHPT
LLRYRHHADAEGRLVKVEAQILLDAGAYADTSSDALAAAVAFACGPYVVPNAFIEGWAVRTNNPPSGHVR
GEGAMQVCAAYEAQMDKLAKKLGIDPADVRMRNVMATGDV-PTG-TVT--APVAELLQAVR---------
---------VRRGVGYGV-------GAEGDEVSTATVKV--DG-ATVL-AAVETGQGFATLARQIVQETL
G---DEVHVAP-VDTD--PPSGAGCRGRHTWVSGG-VERAAKMVRTQLLQ-LAHKF-MSTELLQITDGK-
-S------------------RPHP-T--EP-DGSGQGDAFVGLAFCAIRAVVDVDIEIGSVRVVELAVAQ
DVGRVLNPAQLAARIEAGVTQGVGIALTENLRT-P--GLVRHPDLTGYALPTALDA-DIR-RLV-ERDVV
APFGAKAVSAVPVVTSPAAIASAVRAATGRPV-RL-IRPQA-----------------ASYVLRVNGSDR
PVDAWIGESLLYVLRERGLAGAKDGCSQGECGACNVQVDGRLVASCLVPAVTAAGSEVRTVEGLAQDGRP
SDVQRALARCGAVQCGFCIPGMAMTVHDLLEG--NPAPTELETRQALCGNLCRCSGYRGVVDAVKEVVAE
-

>H4LXP2_H4LXP4_2_868143
MRVDAIAKVTGRARYTDDYVMAGMCYAKYVRSPIAHGYAVSINDEQARSLPGVLAIFTWEDVPDIPFATA
GHAWTLDENKRDTADRALLTRHVRHHGDAVAIVVARDELTAEKAAQLVSIEWEELPVITTPEAALAEDAA
PIHNGGNLLKQSTMSTGNVQQTIDAADYQVQGHYQTPVIQHCHMESVTSLAWMEDDSRITIVSSTQIPHI
VRRVVGQALDIPWSCVRVIKTFVGGGFGNKQDVLEEPMAAFLTSKLGGIPVKVSLSREECFLATRTRHAF
TIDGQMGVNRDGTLKGYSLDVLSNTGAYVSHGHSIASAGGNKVAYLYPRCAYAYSSKTCYTNLPSAGAMR
GYGAPQVVFAVESMLDDAATALGIDPVEIRLRNASREGDANP-TGKRIYSAGLPECLEKGRKIFEWEKRR
AECQNQQGNLRRGVGVACFSYTSNTWPV--EIAGARLLMNQDGTINVQSGATEIGQGADTVFSQMVAETV
GVPVSDVRVISTQDTDVTPFDPGAFASRQSYVAAPALRSAALLLKEKIIAHTAVMLHQSAMNLTLIKGHI
VLVERPEEPLMSLKDLAMDAFYPER-GGQLSAESSIKTTTNPPAFGCTFVDLTVDIALCKVTINRILNVH
DSGHILNPLLAEGQVHGGMGMGIGWALFEEMIIDAKSGVVRNPNLLDYKMPTMPDLPQLESAFVEINEPQ
SAYGHKSLGEPPIIPVAAAIRNAVKMATGVAINTLPLTPKRLYEEF------MNHSETITIECTINGMPF
QLHAVPGTPLSELLREQGLLSVKQGCCVGECGACTVLVDGTAIDSCLYLAAWAEGKEIRTLEGEAKGGKL
SHVQQAYAKSGAVQCGFCTPGLIMATTAMLAKPREKPLTITEIRRGLAGNLCRCTGYQMIVNTVLDCEK-
-

>H4LMP8_H4LMQ0_2_868143
-RIDGPLKTTGTARYAYEWHSPNAAYGYIVGSAIAKGRLTALDTDAAQKAPGVLPVITASNAGALSKGDK
------------NTARLLGGPTIEHYHQAIALVVAETFEQARAAASLVQAHYRKAYSLADEKQAVSQ--P
P-E-------DPDKNVGDFDGAFSSAAVKIDATYTTPDQSHMAMEPHASMAVWDGN-KLTLWTSNQMIDW
CRTDLAKTLKVPVENVRIISPYIGGGFGGKLFLRSDALLAALAARAVKRPVKVMLPRPSIPNNTTHRPAT
LQHLRIGADQSGKITAISHE--SWSGNLPG---GTPETAVQQSELLYAGANRHTGLRLATLDLPEGNAMR
APGEAPGLMALEIAIDELAEKAGIDPVEFRILNDTQIDPADPTR--RFSRRQLIECLRTGADKFGWKQRN
A----TPGQVRDGHGVAAGF-----RNNLLEKSGARVHLEPNGTVTVETDMTDIGTGSYTILAQTAAEML
GVPLEQVAVHLG-DSSF-PVSAGSGGQWGANTSTSGVYAACVKLREMIAS----AVGFDPEQSQFADGKI
TNGTRS----AILHEAT--------AGGRLTAEESIGKEYQQSTFAGHFVEVGVHSATGEVRVRRMLAVC
AAGRILNPKTARSQVIGAMTMGMGAALMEELAVDDRLGYFVNHDMAGYEVPVHADIPKQEVIFLDDTDPS
SPMKAKGVGELGLCGVSAAIANAVYNATGIRVRDYPITLDKLLDKL-----------IMPLTLKVNGKTE
QLEVDTRTTLLDALRENHLIGTKKGCDHGQCGACTVLVNGRRLNACLTLAVMHQGAEITTIEGLGSPDNL
HPMQAAFIKHDGFQCGYCTSGQICSSVAVLKEPSPPERTADEIRERMSGNICRCGAYANILAAIEDAAG-
-

>F8JRM2_F8JRM4_2_1003195
ARLEGRAKVTGEARYAAEYQPPDVGYAWPVPATVAHGTVTAVHTEAALADPAVLAVLSHADAPRLQ----
---VAGDPM-----TDVLQSPRVAHHGQFVALAVATTLEAARAAAEAVRVEYATEPYDVVLTRDHPG---
-LYVPEGFPAVRS-R-GDFDAEYAGAPVRIDRLYHIPPLHNHPMEPHAATALWDGD-ELTVYDSCQGASA
VQEALAGLFRLDPGQVRVIGEHVGGGFGSKGTPRPHVVLAAMAARVVGRPVKLALPRQQMAAVVGHRAET
FQRLRLGAETDGRIRALAHDVVTDTSTG---QEFVEQAAV-VSRTMYHSPHSRTTHQVVRLDVPTPSWMR
APGECPGMFALESAMDELAQACDVDPVELRIRNEPEFEPDS---GHPFSSRHLVDCLREGARRFGWHDRD
PRAVRQEGRLMIGSGVAASTYPVYVSP-----CQAAAFADPDGGFRVHVNATDIGTGARTVLTQIAADAL
DVALERVRIRI-GASELGR-APVAGGSSGTASWGWPVHQACVELRAAIARHGGS-----------AGGLS
-----------------------------AFADTTEDEAGQGYAFGAQFAEVQVDVDTGETRVRRLLGVF
AAGRILNPRLARSQFIGGMTMGMSMALMEGSTMDPEFGDYAERDLATYHVASNADVPRIEAHWLHEDDPH
NPMGSKGIGEIGIVGTAAAVANAIHHATGIRVRTLPARPDALLPYLG-----------TPVTVEINGDRR
TFTLDNRTTLLDLLREHGLTGTKKGCDHGQCGACTVLVNGRRENACLRLAVSADGERITTVEGLAHDGRL
HPLQRAFVDLDAFQCGYCTPGQLCSAVGAIDEAAGPALTDTEVRERMSGNLCRCGAYPHIVDAVQEVGA-
-

>F8JXM2_F8JXM1_1_1003195
-RPDGTLKVTGEFAYSSDLH-EDMLWGHTLRSTHPHARIVSVDIAEALALPGVHAVLTHDDLEHAR----
---Y--GLEF--ADTPVLADGVVRHHGEPVALVAADHPETARRAAAKIHVEYEPLPLVTDEATALAPGRD
DHHAHPNIVHRQPIVRGDVTAAARRADVVVTGEYEVGMQDQAFLGPESGLAVPAEDGGVDLYVATQWLHS
DLRQIAPVLGLPPQKVRMTLSGVGGAFGGREDLSMQIHACLLALRT-GKPVKMVYNRFESFFGHVHRHPA
KLWYEHGATKDGKLTHMKCRIVLDGGAYASASPAVVGNASSLSVGPYVVDDVEIEAIALYTNNPPCGAMR
GFGAVQACFAYEAQMDKVAAALGMDPVEFRQRNAMSQGTVMPT-GQVVSPAPVAELLRRVK-AMPLPGSS
ADVRGTHGEVVRGVGYAVGIKNVGFSE-GFDYSTARVRMEAGEPVTVHTAMAEVGQGGVTVHAQIARTEL
GV--TQVTIHPA-DTRVGSAG-STSASRQTYVTGGAVKHACEAVREKVLELGRRRFGWATAELLLEGGKV
VTDGGE----V-LADLVDV---L-G-DEAVDLELEWRHRHVQYSFAAHRAVVEVDTELGLVKVVELACAQ
DVGKALNPLSVVGQIQGGTTQGLGLAVMEEIVV-T-DGKVRNPSFTDYLIPTILDTPTIPVDYLELADDH
APYGLRGIGEAPTLSSTPAVVAAIRAATGLALKRVPVRPEHLTGT-------------MRVTFTVNGREQ
QADVWEGESLLYVLRERGLPGSKNACEQGECGSCTVRLDGVPVCSCLVAAGQAQGRDVVTVEGLADP--L
APIQQAFIDAGAVQCGFCTPGLLVAADELLEH--NPEPTDADIREALSGNLCRCTGYEKILDAVRLAAAR
-

>F8JLN8_F8JLN6_2_1003195
RRVEGREKVTGAARYAADFPAADLAHGWLVLSTVARGRVRAVESGPVLQMPGVLAVLHHGNAPRVD----
---AKPDPT-----VAVFQHDRVPFAGWPVALVVAETPEQAREAAEALVVRYDEEAPDVAFSAGRPG---
-VYTPERMPAETT-K-GDLEASLAASAAVVDAEYTTPEEHHAMMEPHAALAHWDGG-RLEILDSNQGSRW
VAEELAKLFSLDVASVRVRSEHVGGAFGSKGI-RPHQVCAVMAATVLQRPVRVALTRRQMFSLVGYRSPT
AHRVRLGADRDGRLRVFDHQALNQTSTI---HEFVEQSAS-VGRTMYDADAHHTVNRVVRLDVPTPTWVR
GPGEAPGSFAVECALDELAEKCGVDPVALRARNEPQAGPVS---GLPFSSRNVLACFEEGARRFGWADRD
PRGVRREGRWLLGTGTAAASFPSGVAP-----STAAMTAEPDGTFTVRITAADVGTGARTALTLVAADAL
GVAPERIRMRI-ADSDFGQ-AMVAGGSMGTRSWAWAVRTAVRELRDRL-DLGGD-----------PQGIT
-----------------------------ARADTTEAAALSQKSFGAQFAEVAVDVTTGEVRVRRMLGIF
AAGRIVNPLTARSQLVGGMIWGLSMALHEEAVRDRTSGAHVGPDLAGYHIAAHADVPVVEADWVDDPDED
DPIGLKGVGEIGIVGAAAAVANAVWHATGVRHRHLPIRPDRVLA--------------GVITLNVNGEKH
TLPVDHRTTLLDALRERDLTGTKKGCDQGQCGACTVLLDGRRSLSCLHLAVAAEGQEITTIEGVAEGDRL
HPVQEAFLDLDGYQCGYCTPGQICSAIAVIEEHAPPPLTAEEIRERMSGNLCRCGAYVSIVRAVARAA--
-

>F8JUB7_F8JUB8_1_1003195
-PVDADAKAQGTYPYAADLA-EGLLWAAVLRSPHPHARIVSIDTSHAAAMPGVHAVVTHQDVPGDAM---
---H--GRRV--ADRPVFAHDVVRHHGEPIAAVAAEHPDTARLAAAAIMVEYEVLEPVTDPEKAFAA--P
PLHPDGNLVRHIPLRFGDPSVT---GEVIVEGLYRIGRQDPAPVGAEAGLAVPRPDGGVELYVASTDPHA
DRDLAAACFALAPERVKVVVTGVPGAMGDREDPGFQLPLGLLALRT-GRPVKLVATREESFLGHAHRHPA
LLRYRHHADAEGRLVKVEAQLLLDAGAYADASSDALAAAVSFAAGPYVVPHVFVEGWAVRTNNPPSGHVR
GEGAMQVCAAYEGQMDKLAARLGLDPAEIRMRNVMATGDLLPT-GQTVCPAPVGELLKAVR-DAELPEEP
A---GGEPGIRRGVGYGLGMVHMLGAE-GHEVSTATVKVRGT--ETVICAAVETGQGFTTLARQIVQEVL
GV--EDVTVLPA-DTDQPPAG-PSARGRHTWVSGGAVERAAKMVRTQLLQPLAAKFGMSVELLTITDGKI
TSYDGV----L-STTVAEA---L-DGKE-LWATAQCRPHFVGLAFAAVRAVVDVDIELGSVRVVEMAVAQ
DVGRLLNPRQVAARIEAGITQGVGMALMEDLRT-S-RGTVKRPSLTGYALPTALDAPPVRIKLVEERDVV
APFGAKAVSAVPVVAAPAAVASAVRAATGRPVNRLPIRPQAAVVK-------------ASYVLHVNGVDR
PVTAWLGESLLYVLRERGLAGAKDGCEQGECGACSVQVDGRLVASCLTPAATAAGSEVRTVEGLARDGMP
SDVQRALVDHGAVQCGFCVPGLAMTLHDLLEG--NHRPTELETRQAICGNLCRCSGYQGVLAAVRQVVA-
-

>E7TWJ5_E7TWJ7_2_941435
MRVDAIAKVTGRARYTDDYVMAGMCYAKYVRSPIAHGYAVSINDEQARSLPGVLAIFTWEDVPDIPFATA
GHAWTLDENKRDTADRALLTRHVRHHGDAVAIVVARDELTAEKAAQLVSIEWEELPVITTPEAALAEDAA
PIHNGGNLLKQSTMSTGNVQQTIDAADYQVQGHYQTPVIQHCHMESVTSLAWMEDDSRITIVSSTQIPHI
VRRVVGQALDIPWSCVRVIKTFVGGGFGNKQDVLEEPMAAFLTSKLGGIPVKVSLSREECFLATRTRHAF
TIDGQMGVNRDGTLKGYSLDVLSNTGAYVSHGHSIASAGGNKVAYLYPRCAYAYSSKTCYTNLPSAGAMR
GYGAPQVVFAVESMLDDAATALGIDPVEIRLRNASREGDANP-TGKRIYSAGLPECLEKGRKIFEWEKRR
AECQNQQGNLRRGVGVACFSYTSNTWPV--EIAGARLLMNQDGTINVQSGATEIGQGADTVFSQMVAETV
GVPVSDVRVISTQDTDVTPFDPGAFASRQSYVAAPALRSAALLLKEKIIAHAAVMLHQSAMNLTLIKGHI
VLVERPEEPLMSLKDLAMDAFYPER-GGQLSAESSIKTTTNPPAFGCTFVDLTVDIALCKVTINRILNVH
DSGHILNPLLAEGQVHGGMGMGIGWALFEEMIIDAKSGVVRNPNLLDYKMPTMPDLPQLESAFVEINEPQ
SAYGHKSLGEPPIIPVAAAIRNAVKMATGVAINTLPLTPKRLYEEF------MNHSETITIECTINGMPF
QLHAVPGTPLSELLREQGLLSVKQGCCVGECGACTVLVDGTAIDSCLYLAAWAEGKEIRTLEGEAKGGKL
SHVQQAYAKSGAVQCGFCTPGLIMATTAMLAKPREKPLTITEIRRGLAGNLCRCTGYQMIVNTVLDCEK-
-

>E7TMJ1_E7TMI9_2_941435
-RIDGPLKTTGTARYAYEWHSPNAAYGYIVGSAIAKGRLTALDTDAAQKAPGVLPVITASNAGALSKGDK
------------NTARLLGGPTIEHYHQAIALVVAETFEQARAAASLVQAHYRKAYSLADEKQAVSQ--P
P-E-------DPDKNVGDFDGAFSSAAVKIDATYTTPDQSHMAMEPHASMAVWDGN-KLTLWTSNQMIDW
CRTDLAKTLKVPVENVRIISPYIGGGFGGKLFLRSDALLAALAARAVKRPVKVMLPRPSIPNNTTHRPAT
LQHLRIGADQSGKITAISHE--SWSGNLPG---GTPETAVQQSELLYAGANRHTGLRLATLDLPEGNAMR
APGEAPGLMALEIAIDELAEKAGIDPVEFRILNDTQIDPADPTR--RFSRRQLIECLRTGADKFGWKQRN
A----TPGQVRDGHGVAAGF-----RNNLLEKSGARVHLEPNGTVTVETDMTDIGTGSYTILAQTAAEML
GVPLEQVAVHLG-DSSF-PVSAGSGGQWGANTSTSGVYAACVKLREMIAS----AVGFDPEQSQFADGKI
TNGTRS----AILHEAT--------AGGRLTAEESIGKEYQQSTFAGHFVEVGVHSATGEVRVRRMLAVC
AAGRILNPKTARSQVIGAMTMGMGAALMEELAVDDRLGYFVNHDMAGYEVPVHADIPKQEVIFLDDTDPS
SPMKAKGVGELGLCGVSAAIANAVYNATGIRVRDYPITLDKLLDKL-----------IMPLTLKVNGKTE
QLEVDTRTTLLDALRENHLIGTKKGCDHGQCGACTVLVNGRRLNACLTLAVMHQGAEITTIEGLGSPDNL
HPMQAAFIKHDGFQCGYCTSGQICSSVAVLKEPSPPERTADEIRERMSGNICRCGAYANILAAIEDAAG-
-

>I5HK56_I5HK58_2_1005494
MRVDAIAKVTGRARYTDDYVMAGMCYAKYVRSPIAHGYAVSINDEQARSLPGVLAIFTWEDVPDIPFATA
GHAWTLDENKRDTADRALLTRHVRHHGDAVAIVVARDELTAEKAAQLVSIEWEELPVITTPEAALAEDAA
PIHNGGNLLKQSTMSTGNVQQTIDAADYQVQGHYQTPVIQHCHMESVTSLAWMEDDSRITIVSSTQIPHI
VRRVVGQALDIPWSCVRVIKTFVGGGFGNKQDVLEEPMAAFLTSKLGGIPVKVSLSREECFLATRTRHAF
TIDGQMGVNRDGTLKGYSLDVLSNTGAYVSHGHSIASAGGNKVAYLYPRCAYAYSSKTCYTNLPSAGAMR
GYGAPQVVFAVESMLDDAATALGIDPVEIRLRNASREGDANP-TGKRIYSAGLPECLEKGRKIFEWEKRR
AECQNQQGNLRRGVGVACFSYTSNTWPV--EIAGARLLMNQDGTINVQSGATEIGQGADTVFSQMVAETV
GVPVSDVRVISTQDTDVTPFDPGAFASRQSYVAAPALRSAALLLKEKIIAHAAVMLHQSAMNLTLIKGHI
VLVERPEEPLMSLKDLAMDAFYPER-GGQLSAESSIKTTTNPPAFGCTFVDLTVDIALCKVTINRILNVH
DSGHILNPLLAEGQVHGGMGMGIGWALFEEMIIDAKSGVVRNPNLLDYKMPTMPDLPQLESAFVEINEPQ
SAYGHKSLGEPPIIPVAAAIRNAVKMATGVAINTLPLTPKRLYEEF------MNHSETITIECTINGMPF
QLHAVPGTPLSELLREQGLLSVKQGCCVGECGACTVLVDGTAIDSCLYLAAWAEGKEIRTLEGEAKGGKL
SHVQQAYAKSGAVQCGFCTPGLIMATTAMLAKPREKPLTITEIRRGLAGNLCRCTGYQMIVNTVLDCEK-
-

>I5IM51_I5IM53_2_1005494
-RIDGPLKTTGTARYAYEWHSPNAAYGYIVGSAIAKGRLTALDTDAAQKAPGVLPVITASNAGALSKGDK
------------NTARLLGGPTIEHYHQAIALVVAETFEQARAAASLVQAHYRKAYSLADEKQAVSQ--P
P-E-------DPDKNVGDFDGAFSSAAVKIDATYTTPDQSHMAMEPHASMAVWDGN-KLTLWTSNQMIDW
CRTVLAKTLKVPVENVRIISPYIGGGFGGKLFLRSDALLAALAARAVKRPVKVMLPRPSIPNNTTHRPAT
LQHLRIGADQSGKITAISHE--SWSGNLPG---GTPETAVQQSELLYAGANRHTGLRLATLDLPEGNAMR
APGEAPGLMALEIAIDELAEKAGIDPVEFRILNDTQIDPADPTR--RFSRRQLIECLRTGADKFGWKQRN
A----TPGQVRDGHGVAAGF-----RNNLLEKSGARVHLEPNGTVTVETDMTDIGTGSYTILAQTAAEML
GVPLEQVAVHLG-DSSF-PVSAGSGGQWGANTSTSGVYAACVKLREMIAS----AVGFDPEQSQFADGKI
TNGTRS----AILHEAT--------AGGRLTAEESIGKEYQQSTFAGHFVEVGVHSATGEVRVRRMLAVC
AAGRILNPKTARSQVIGAMTMGMGAALMEELAVDDRLGYFVNHDMAGYEVPVHADIPKQEVIFLDDTDPS
SPMKAKGVGELGLCGVSAAIANAVYNATGIRVRDYPITLDKLLDKL-----------IMPLTLKVNGKTE
QLEVDTRTTLLDALRENHLIGTKKGCDHGQCGACTVLVNGRRLNACLTLAVMHQGAEITTIEGLGSPDNL
HPMQAAFIKHDGFQCGYCTSGQICSSVAVLKEPSPPERTADEIRERMSGNICRCGAYANILAAIEDAAG-
-

>D4SWC2_D4SWC0_2_427081
-RIDGPLKTTGQAPYAYEHHPGQAAYGHVVGAGIAKGTIRSMDLSAARKAPGVLGIVTAQNAGKLQKGKF
------------NTAKLLGGPEIAHYHQAIAVVVAETFEQARAAGQLIKVDYGVAYDLEKARAGATV--T
K-K------GDPNSNVGNFDAAFATAPVQLDAEYRTPDHSHAMMEPHASIAMWDGD-KLSVWTSNQMINW
GAGDLARTLGIARENVRIMSPYVGGGFGGKLFLRADAVLASLAARQVGRPVKVMLPRPLIANNTTHRPAT
LQRIRLGAGRDGKLTAIAHE--SWSGDLPD---GSPEIAAAQTQLLYAGANRLITTRLAVLDLPEGNAMR
APGEAPGLMALEIAMDEMAEKLDMDPVKFRIVNDTQVDPENPQR--PFSQRQLVKCLEDGARRFEWSKRK
V----KPASTRDGMGVAAAF-----RNAPVMTSGARMRLEQGGRVVVETDMTDIGTGSYTIIAQTAAEML
GVPLNWVDVRLG-DSSF-PASAGSGGQWGANSSTAGVYAAAVKLREAVAK----QLGLDPASAEFADGYV
RAGGTR----VALGDAA--------ANGALVVEDKIGKTHQLSTFGAHFVEVGVDIATAEVRIRRMLAVC
AAGRILNPKSARSQVIGGMTMGAGAALMEELAVDKRLGFFVNHDLAGYEVPVHADIPHQEVAFLEESDPS
SPMKAKGVGELGICGVAAAIANAVYNATGVRVRDYPVTLDKLLPHL-----------SSQVAFEVNGKPV
TLTLDNRTTLLDALREHHLTGTKKGCDHGQCGACTVIVDGQRMNACLSLAVMHEGAKVTTIEGLGTPDKL
HPMQAAFVKHDGYQCGYCTPGQICSAVAVLDEPSKTRLTTPELQERMSGNICRCGAYSNIVDAINDVAG-
-

>D4SV77_D4SV75_2_427081
TRIDGRAKVTGQARYAAEWPVPDLAYGVVVNSSIAKGEIVAFHLDAARAVPGVLEIVTHENRPHM--RGM
DLFYKD-MTAPASPFRPLYDNKILYSGQPIALVVAETFEAARHAAHLVEVELLQDPHDTNLMTNLDRAHP
KLKAG-S-PP--K-DKGDPQSAFDNAACQVQADYYSGVEHHNPMELFASTVIRDADGHFTIYDKTQGSQN
SRWYVSHVFGLSKRKVTVRNPYVGGAFGSGLRPQYQLPLAVMASILLDRSVRVVLTRQQMF-TFGHRPET
LQRLKLGADRDGTLRSVWHEAIAETSRIEDYVEVVVNWS----GQLYACDNVHLGYKLVSLDQYSPIDMR
APGAAHGVHALEVAMDELAYEVGIDPLALRLKNYAEV---NPADDKPYSTKALRQCYEQGAERFGWAQRP
LQPRAREGSEWVGWGMA-----TGQWDA-MQMARAHAALHADGRLVVSSAASDIGTGTYTVMAMIAAEAL
GLPLEQVTFQ--LGDSTLPVAPIEGGSSHVTTVGSAVDGVCAKLRGRLLRLESRFAKARPDDVVFADSKL
ALAD-ASS-AIALSDLL------RTAGEQIEDKFLLLPNQRKATHGAVFVEVRVDEELGTVRVTRVVSAV
AAGRILNPITARSQIVGGVVWGIGQALHEHTQSDHRFGRFMNHDLALYHVSANADIHDVDVISADEDDRV
VSLGAKGVGEIGLVGVSAAICNAIFHATGKRIRSTPMTPDKVMAD-------------YPVNLRINGQPY
HLQLEAWVSLLDLLRDRDLTGTKKGCDHGQCGACTVLVDGRRINSCLTLAVMQDGADITTVEGLADGDAL
HPLQRAFIANDAFQCGYCTPGQLCSAVGLINE--GKAHDRDQVRELMSGNLCRCGAYPQITDAVMEVLG-
-

>B1M2J0_B1M2I8_2_426355
-RIDGKYKTTGTAPYAYERHAPDAAYGYVLGSAIAKGRVRSIDTASARQAPGVVAVVTTLDTPRIERGVM
------------NVAYLFGGDVIQHYHQAIAVVVAETFEQARAAAFLVTVDYAAAFDLAAAAKTAEPVAD
S-GE---GSGGGEERVGDFEGAFAQAPVTLDATYTTSDESHAMMEPHATTAAWDGD-RVTLWTANQMIGW
GHGSLAKMLGLPKDKVRLDAPYVGGGFGGKLFVRADAVLAALAAKAAGRPVKVALTRPLIANNTTHRPAT
IQRVRIGATQDGTITAIAHE--STSGNLPD---GDPETAVNQTKYLYAGANRLTAMKLARLDLPEGNAMR
APGEAPGLAVLEVAMDEMAEKLGLDPVEFRIRNDTQVVPTQPDL--RFSHRDLVGCLKLGAERFGWARRN
P----KPGQVREGHGMAAAF-----RDNMVLKSGARVRLSADGTVTVETDMTDIGTGSYTIIAQTAAEMM
GVPLDRVVARLG-DSDF-PVSSGSGGQFGANSSTAGVYAACVKLREAVAQ----KLGFNATDAVFEDGEV
RAGNRA----IPLAQAA--------ADGELVAEDAIGKTQQVSTFGAHFVEVAVDADTAEVRVRRMLAVC
AAGRILNPKSARSQVIGGMVMGTGAALMEELAVDTKRGFFANHDLAGYEVPVHADIPHQEVIFLDEVDPS
SPMKAKGVGELGISGVGAAVANAIYNATGIRVRDYPITLDKLLDRM-----------LATVTFTVNGERR
TLELDTRTSLLDAAREHHLTGSKKGCDHGQCGACTMIVDGRRINACLTLAIMHQGAEIVTVEGLGQPDHL
HPMQAAFVKHDGYQCGYCTPGQICSGVAVLEEPSAPQVTETEIRERMSGNLCRCGAYSNIVEAITEVAG-
-

>B1M725_B1M727_2_426355
-RVEDAALLSGLGRYIDDLGMPGTLHAAILRSPHAHADILGFDVQAAKALPGVTAVVTGRDLDAVGLVPA
--------LRAVVDARAIAVDRVRYVGEPVAIVVARDRYLAEDGCDLIEVQYRVRPAVVDPLAALAPDSE
ILHEGANCVSDRRFRYGDPEAAFAESPRSLSVTVRYPRNTGSPMETYGVVAYDPTDDSYDVLANFQGPFS
IHAVVARALKVPGNRLRLRTPDSGGSFGVKQGVAPYAVLIAATARLVGQPVKWIEDRLEHLSASVSATNR
VTTLRAAFEADGRVTALDWDQIEDCGAYLRHGNLT---GAYAIRNVAV------RNRVVLTNKTPTGLVR
GFGGPQVYYPLERLMQRIALTLGLEPFAVIRRNLIPA-DAFPYTGALYDSGDYQRAARDGG-LDELKRRR
DAA-RAEGRL-YGIGLTAAGYITTVGPKNGAQSTATITLDPVGSVTVQVASVPQGQGHRTVLAQVVADVL
GLPMEQVRVTADLDTDAWSIASGNYASRFAAAVAGVAHLAATRLRDRLARIAAAQLNLRPEDLVFAGGRI
ASRVNPDAGL-PFARVAATVFWTPPELTAPDAEDHINSS-LCHGFIFDICGLEIDRVTGKIAIDRYVSMH
DCGRILHPGMVEGQVRGGFAQALGAAVYEELAYGDD-GAFLSGTFADYLLPTATEVPDLRILHVESPSPF
TLLGAKGVGEGNCMSTPVCLANAVADALGLEAIDLPLTPAKLAALA--------------VAFTLNGRET
TVEVETRTLLTDALRHGGATGTHVGCEHGVCGACTVSIDGVPARACLTLAVGVEGCAVRTVEGLAPEGRL
GVLQAAFRRRHALQCGFCTAGILMSLDAYLAF--RPNPSRREITEVIGGHLCRCTGYAPIIEAALEAAA-
-

>B1M9F3_B1M9F2_1_426355
----------------------------------------------------------------------
----------------------------------------------------------------------
----GDDPFARGMAAAAAIAAEIDGAGALMRRTYRSQSTDASAMEADNGNVWYDPATTLRLMMATQSPYD
VAEAAAALVRFPLREVDLKVGYTV-GYGTKDHHI-FPFLCVVAALAGGRPVRLANDRFEQFQNGLKRHAF
RMDTVLLVDRTGRFRAMTGRFACDGGGRPNYSVAVSFVGATQSIYYLPKSDIALA-----SRAVEAGSTR
GFGTLQTMSATEMMVDEAAALLDIDAIELRLRNVLRSGQRNSQGAVPAGALRNAEILAKAAAHPLWRDRK
AAYEAAHPGRRYGVGFAQVHK---DYGTGAEAAVASLELDPRGRLSLRHVAHEMGPGVTTSQAVMVAEIL
GRVPSETAFGVVREEDWTPRTSPMSATNSAYYLGHATRTAARFLVDHAVWPAARALWARGEDLRLVDGQV
LGGGL--PP-LSLEEVAAEAFNRSVRYGAFVPRNNVGTTYYAP--MATLAEVAVDTASGDVTILSHHSIL
ECGRQIVPELVSGQVQGGLAMGIGHALKEVLPLYEDGPGDGTWNWNRYELPRARDVAPW-NQTVEILPPL
SEDPPKGIAEVVMIAVVPALANAVAHAIGHRFHELPIRPERIREAL------------KDLSLRVNGAAV
GIPVPVGTSLLDVLHEWGLTGSRMGCGQGICHACTVMLEGREMRACITGAHWFEGRSIRTVEGHARTV-L
SPVQQAFIENFAFQCGYCTPGFVTGASVLIERLREPDEVERVVTEALDRHICRCTGYVRYHQAVRDLV--
-

>B1M5D3_B1M5D5_2_426355
TRRDGPLKVTGQARFSADNLPPGTLHAALCVARIARGRVTGLDVAAAEAHPGVVAVMRPGHAPLA--KDP
DA--KD-GP--FFRLDLLQNDRVRYANQPIAVVIAETLEAATEGARLLAPTYAAETPRIGL--DAGAAFP
DS----V-PV--E-TDGDVEAGLAAASRTIAATYETPAQYHNAMEPHAAVASWDGN-RLTLFMPTQALAM
SQARLAGLFGISPDDIHIESPYLGGGFGSKGVPAGPQVLACMAAKLVGRPVKLVPTRTQMYGPMGHRGPT
RQTLRLGADASGKLTALDHHIRTASSSFDDFFEPAGRAT----STLYASPAIAIRHEAVRLDTGTPLFMR
APGEATGSVALESALDEMAHELGMDPLEFRLANYAEV---EPITGKPFSSKALRDCYRRGAEAFGWAGRP
LRPRQTDRDFLVGTGMG-----TATFPA-LIFGMARAEIRADGTGTVELGAIDMGQGSWTALAQIAADGL
GIGMDALTFR--MGSSDLPNAGIAGGSGHTATAGGAVHAAAGDVIRQLAELASPLYGAGNAGVTAADGRL
TRDD-PGR-SESFTDIL------RRAGSRIEGQGKAGAPQASHAHGAVFAEVKVDPDLGQIRVSRLVGAF
AAGRVINPRLVRSQYYGGMIWGLSFALHERAEMDPRTGRFLNDNLAEYHVPVNADVPAMEAILVHEDDAV
VNLGVKGVGEIGITGTVGAIANAVWHATGVRVREMPITLDKLL-------------MTIPLRLTLNGQPR
EIALDPRVTLLDLLRERGLTGAKKGCDRGQCGACTVLVNGRRINSCLTLAASLDGAEILTIEGLAEGDRL
HPVQAAFIAHDGFQCGFCTPGQIMSAVGLIRE--GHAGTDERIREGMSGNLCRCGAYAGILDAVQDAAA-
-

>B1M8H0_B1M8G9_1_426355
PRPNARRLLEGRGVYVDDVAVARLGHVAFLRSPHAHARIVALETADAAAMPGVIAVVTGAELAEVCA--P
WVGVLGHKGLRSAPQHALAIDRVTWVGEPFCAVVARGRAEAEDALAAIMVEFDPLPAVVDMEAALDPA-T
PIHEGDNLFER-VL-VGDVDAAFRDAAVVVEETFQFGRHTGVCLEPRAILADWAAG-MLTVHHSFQAPHM
MQDILCKHLALPEGAVRVICKDVGGSFGIKVHVYPDEMATCALALMLKRPVKFVADRLESFQSDIHARDH
RVTARMAFSAEGDILALDMDDLTGIGPYPRTSAVEANQVVNLTGGPYRHRHYRARARVVLQNKAPTCQYR
AVGHPIATMVAEGLVDLGAARLGLDPLAVRERNVIPDDAY-PVSGIKLEKLSHQAALAKLKAMMDYDAEQ
AR-LRARGIHR-GIGLAAFIEITNPSA---AYDGCTIRLDPQGGVVAAVSVTEQGQGTEGIIAQIVATAT
GVPMDKVRVISG-DTQATPYGGGTWASRGAGIGGEAAWQAGKALRGNVLAVAGAILQADPGSLDVRDGVV
DAATG-TER-MPLAEL-GRIVYPDTLPPGFVATRHYVPK-D-FAFGVQASYVEVDTETGFVRLLKHWCVE
DCGTVLNPLLVDEQIRGGIVQGIGGALFEHCLYDSE-GQLLNGSMADYLVPMAGEMPDIAVAHVVSATAS
SEIGAKGAGEAGTAGAPAAVVNAINDPLNARVARQPVTPEVVLEA-------MASESPRAVAFTLNGEAV
RAHVPARMHLGDLLRQSGLTGVHLGCEHGVCGACTILVDGRAVRSCLMLGVQADGATVETVEGLTESGRI
RDLQDAFHARNALQCGYCTPGMLVTAAELLED--ADAATSDAIRAAIAGNYCRCTGYHAIVDAIAATAE-
-

>B1M8E4_B1M8E6_2_426355
-RKEDDRLMRGRGQYIGDLRLPGMQDVAFVRSPLAHARIRAVHVPEAYRDR-VFTAADLDGVLP--IRA-
--VSGLPG---VSEQPVLATGKVRQVGELVAMCVAPTRAEAEDIAAAVVLDLEELPAVHDMLAAREPGSA
LVHEHDNVFLETLVDVGIESAL--DAPIKVSRTISTGRQCMAPIEGRGTVVSLDRLDQIVVHTASQMPHI
VRNGLSECLGIEQGRIRIVSPDVGGGFGYKAILLAEDVALAWLALRCGHPVRWLEDRREHLTANANCREH
HYRITAYAERDGRLRGIDCEATVDSGAYSAYPFSACLQVASILPGPYDFPAYRCRTWSVATNKCPILPYR
GVARTGVCFALELVLDAVARAAGIAPEIVREKNLVRP-EQMPFTKKHFDSGDYPEALARALKAVDVEARQ
RQ-GEPDGR-RIGLGLAIYCEQAAHGTSYSGHEQASARLTPDGGLELRIGAHSHGQGLETTLAQVAHEIL
GVPVARTRLV-HGDTAMTPYSTGSWGSRVMVMAGGAVAAACEELRDRAVRIGAHLLQARPDECRFEGGH-
-VV--GPTGDVPLEAIARTWYRRPQDLGGLEVTAGYKPVRDSGTYAAHAAVVAVDPDLGAVEILEYVIVE
DGGTLVNPLVVDGQIYGGLAQGIGTALFEEMRFDG-RGQPLASTFADYLLPGAADVPMARIDHMETPSPY
TRFGQKGIGEGGAIAPPAALANAVNDALGVELLHAPVTPRRIVEAVA------------AVALTVNGRAV
RVAAEPRSHLGDVLRDGDLTGTHLGCEHGVCGACTILLDGEPARACLTFAGACAGAAITTIEGLDTDAIA
GELRAAFNREHALQCGYCTPGMLVAARDLVLR--LPEADERRIRAGLSGNLCRCTGYAGIVRAVMAVIA-
-

>B1M4Z1_B1M4Y9_2_426355
SRIDGPAKVTGLAKYAGEFAAPDLAYGFVVSSSIAKGRITGIDSAEAEAVPGVLTVLTHENRPRT--AWR
DKNFQD-QVAPPSPFRALYDDLIVFSGQPVALVVAEDFETARYAASLVRVSYAMEEPGTDLEALRGTAYP
PKRTG-K-PP--E-PWGDADTAFGSAPVRVQGAYSLADEHHNPMEPHASTVVVEQDGTYTVYDKIQGVSN
SHQYLTNVFGLKPDQVRVLNPYLGGGFGSGLRPQYQLFLAMLAAQELKRSVRVTLTRDQLW-SFTYRSEA
LQTIALGAAPDGTLTALRHDAVQGTSQYEDYQEVVVNWS----GVLYRCDNVALGYRLVKLDTPTPGDMR
APGAVTGVFAIETAMDELAYATGLDPIDLRLKNYAES---DATAEKPFGSKELKSCFRQGAERFGWARRS
PEPRSMDGRELVGWGVA-----TGIWES-MMMSSAIATLTPDGRLTVGNSTGDIGTGTYTILTQIAADTL
GLPMDAVTTK--LGDTRLPEAPVAGGSWTAASSGTAVMKACRNVGAQVFKLNSPLANVDFDRAVFADGRI
AVGD-PGR-SVALVDVL------QAAGDKVEAVEEAGPDNQKYTHSAIFAEVKVDEELGQVRVTRIVSAI
AAGKVLNPKTARSQILGGVVMGIGSALEEESMLDHRIGRFMNHNLGEYHVPVHADIYDIDVIFVEEED-K
ANLGVKGLGEIGIVGTAAAIANAVFHATGRRVRDLPITVDKLL-------------TPIGITLTINGQRR
ELRVAPWTTLLDLLRERDLTGTKKGCDHGQCGACTVLVNGTRVNSCLTLAVMKDGAEITTVEGLAASNAL
HPIQEAFIEHDAFQCGYCTPGQLCSSVGLMNE--GHARTRDEIREAMSGNICRCGAYTNIVDAIEDVMQ-
-

>B1LZF2_B1LZF4_2_426355
-RVEGKLKVTGHAPYAYET-LANPAYGFIVPATIAAGTIRSIDAEAARRAPGAILVMTHENVPEQGEKKE
------------QVWPQLQGTEVKFYGQPVAFVVAETFEQARAAAMLVKVRYDKKGLLKDSLAAAYE--P
K-P------VNPDSKLGDFDAAFAAAPVKLDVEYVTPNQIHVQMEPHATIASWEGD-GVVLHTANQMPNR
GQKSLGSVLKLPPEKIRIVSPYIGGGFGSKLQVQPEATLAILASKVIQRPVKVALTRQQEFHVATHRTDT
IQRIRLGADRDGRLSAISHE--SWSDTAEG---DGFETSANVTRSLYSAQNRVTRHRLVNLNMPIASAMR
APGEAVGQLAFECAMDELAEQLKIDPIELRVRNEPAEDPEKKV---PFSTRKLVPCMREGARLFGWDKRQ
A-----AGSRREGMGMSAAA-----RLNPLMPSSAKVRLGPDGVLVVRMAMTDPGTGTYTILTQIAGEML
GLPPERVRVEMG-DTDF-PFAAGSGGSFGAGSAGSALYVACDNLRQALLK----AGDLNPDGATFRDGAV
TSGNRT----ESLTDLA---------KTGLEASGEIGQKFSQYSYGAHFAEVGVDVDTGEIRLRRMLGVF
TGGRILNAKTARSQAIGGMTFGVGAALMEDAVVDPRYSYFVNHDMAEYHVPVHADLPEIDAVFLPELDDA
NPLKSKGLGELGICGAGASLANAIYNATGIRVRDYPMTLDKMLKGF-----------TMPVRLTVNGQSH
DLVLDTRTTLLDALREHALTGTKKGCDHGQCGACTVLVDGRRINSCLTLAAMHEGDSVTTIEGLADGDKL
HPMQAAFLEHDGFQCGYCTPGQICSSVGMLSEPSTPTLSDAEIRERMSGNICRCSAYPNIVAAIRDAAS-
-

>D4E1S8_D4E1S9_1_667129
----------------------------------------------------------------------
----------------------------------------------------------------------
----GGKLDQEGMHYAGLIADELRSPPWLMSRRYTTQSIDTAALEPDNANGWYDSATTLHLVVPTQSPQE
VAAEMPRMLNPPLKQLILHPCYTV-GYGSKDHCN-FPYYGAVAAMGDGHPVRLANDRFEQFQTSLKRHAF
DMHYTIAVNRTGVLQSFHGEMTADGGGRSNFTPSVVMVGATQSIYYFPKSDVGLA-----SRAIDAGSAR
GYGTLQSMAATEMMVDELAAELQIDPIEFRLRNVLKSGMKNTQGAIPAGAIRADEVLEKAAQHPIWLKRK
VEFNAQHPGKRYGVGFGCVQK---DFGTGAETSFARVELSEDGRITLHHSGAEMGTGMSTSQSVLCAQWL
GKPADEAHFSVTDQQDWTPSCSPSSASNSAFYFSHSTREAARLVFEHGLWPAALAIWQSGEDARWVEGGL
TAAGM--QV-LPLEMLAKKAFNRALRQ--TLARNNAAVTYYSA--VGTLVEVAIDIATGRVELLNHHSIM
ECGNLIVPELVSGQLQGGVAMGIGHALHEYLPLYEDGPGNGTWNFNRYHLPRASDVAVW-QQTDHILPAL
SEDPPKGMAEVVMIPVVAALVNAIADATGHRFRDLPVRAENIREVL------------QPITLTINDKQY
GLEVPEGLMMIDFLHEYDLTGSRLGCGQGICHACVAIVDGEEVRTCITGAHFFNGKKVRTVEGHAKVT-L
SPIQQAFLDHYSFQCGYCTPGFVNAATLFVEKLQEPEALEAAIEQALDSHICRCTGYVRYYQAVREVV--
-

>D4E6L3_D4E6L4_1_667129
-HESADKHVSGEALYIDDLEFPNQLHLAAKLSECAHAQIVALDVSACYAFPGVVRVMTWQDVPGTLDIAA
LTE----------GDPLLAQDKVEYVGQVVAVVAADDAETAWRAAQAIKVSYQPLPAQLDVRNAL-AQGD
VV------QESHCHRRGDAAAALARARHRLQGELQVGGQEHFYLETQIASVMPEEDGSMRVYSSTQNPTE
VQKLVASVLGVPMHKVVIDMRRMGGGFGGKETAAGPACLCALAAYLTGRPAKMRLNRRDDMLITGKRHPF
YIRYEVGFDDNGLLCGVDIELAGNCGYSLDLSGSIVDRAMFHADNAYFLQDVVITGHRCKTHTASNTAYR
GFGGPQGMMAIEQIMDHIARYLALDPLAVRKINYYKHSNVTHYQQPINLLAEITAELEQSADYQARRAAI
R-DYNARPLLKKGLALTPVKFGIS-FTASFNQAGALVLIYTDGSIQLNHGGTEMGQGLNTKVAQIVAEVF
QVDIERIQITA-TDTGKVPNTSPTAASSGTDLNGKAAENAALIIKQRLIAMLSSQHGVAAEQIVFSNGQV
R-V--GE-HYFSFEQVAYFNQVSLASTGYYRTPKIFYDRDKYFAYGAACAEVLIDTLTGEYRLLRADILH
DVGDSLNPAIDIGQVEGGFVQGMGWLTSEELVWDEQ-GSLLTNGPASYKIPAIGDVPADLRVRLRQNPQD
TVFHSKAVGEPPFMSVWCAIKDAVASLADYRVIDAPATPERVLWGV-------------MIEFLLNQTLT
REDLDPNTTLLHYLRRHGRCGTKEGCASGDCGACTVVLGETSVNACLTFVTALHGKQLISVEDLKHHGQL
HSVQQAMVDCHGSQCGFCTPGFVMSLFCLQKN--STHYQRQQAQQALAGNLCRCTGYRPIIDAAQQACE-
-

>A5FUM3_A5FUM2_1_349163
-RVEDRRFLSGRGHYTDDINRPGQAYAVFRRSDVAHGNIRSIDAGAARAMPGVVAIFTGEDIAG--IGGV
PCGWQIHSPMVEPPHPVLAQGKVRYVGDAVAMVIAETVDQAKDAAEALVVNIDPLPAVSNMVAATAAGAP
LVHDDNVCFDWHIGDKDAVDAAFAKAFKVAKIDVVNNRLVPNPIEPRAAIGDFDATGEHTLYTTSQNPHV
IRLLMGAVLQIPEHKLRVVAPDVGGGFGAKIFHYIEEAAVTWAAAQVNRPVKWTCERSESFITDAHGRDH
ITHAELALAEDGAFLGLRVKTMANLGAYLST-FAPSVLSATLLAGVYTTPAIYSEVKAIFTNTVPVDAYR
GAGRPETTFLLERLVDVAAKTMGMDRVAIRRRNFIPP-DAYPYVALQYDSGNHEATLARCMELADWNARR
AE-SAKRGK-LRGIGMSTYLEACGIAPSVAGYEVANVKVHPTGSVTLYTGTHSHGQGHETTFAQLVADQL
GVPFEQVEIV-HGDTSKIPFGMGTYGSRSLAVGGSAIVKAVDKIIAKGKKIAAHLMEASVDDIEFKDGKF
TVA--GTDKSKAFGEIALTAY-VPHNYPGLDETAFYDPKNFTFPGGCHICEVEVDPDTGVVTLLNFTAVD
DIGRVINPMIVHGQVHGGVAQGIGQALLEHAIYDA--GQLLSGSLMDYTMPRADNLVSIHVGTESTMCTH
NPLGAKGVGEVGAIGSPPAVINAVVDALGVTHVDMPATAQKIWSIIN------------QVKLTVNGKPA
TADVEARTLLVEMLRENHLTGTHVGCDTSQCGACVVKVDGKSVKSCTMLAVQADGAEVTTIEGLAADGTL
HPMQEMFREHHGLQCGFCTPGMVMSAIDLVES--HPEGTEQQIRDGLEGNICRCTGYHNIVKAIAAAWPL
-

>A5FWA7_A5FWA9_2_349163
-RIEDAPLLTGRGRFIDDLPVPATAHAAILRSPHPHAAIEEIDVREALAIPGVLAVITGADLVPVTLVAS
--------VRVPAEARVMATDRVRYVGEPVAVAIAADRYIAEDALDAVRVRYRLLDPVVDPEAALAPGAP
VLHEGGNLLNERHFSYGDPDAAFAAAARRITVVARYPRNTGAPMETYGVIAYDAHGDSYDVQANFQGPFS
IHAVLARALNVPGNRLRLRMPDSGGSFGVKQGVAPYVVLMAACARLTGRQVKWIEDRMEHLAASVSATNR
VTRLDAAVDAEGRILALDWDQLEDCGAYLRHGNMT---GAYDIRNVRI------RNRVVATNKTPTGLVR
GFGGPQVYYPLERLMQRIAVELGLDPVEVTRRNLIPA-GAFPYTGALYDSGDYRGALDAGG-YASLLERR
AAA-RAAGRL-YGIGLAVVGYVTTVGPKNGAQASATVALDPLGGVSVHVASVPQGQGHRTVLAQVVADEF
GLDPADIMVVTDLDTDAWSIASGNYSSRFAPAVAGTAALAARRLRARLAAVAAGQLNVQVGEVRFAAGRI
FAAGNPGNGV-SFGRIAATAFWTPPELAAPNDADEVNSS-LCHGFIFDFCGVEIERATGRVRIDRYVTMH
DCGTILHPAMVDGQIRGGFAQGLGAALLEELAYGDD-GAFISGTFADYMLPYATEVPPIEILHEETPSPF
TPLGAKGVGEGNCMSTPVCIANAVADALGVAELHLPLTPSRLRALL--------------IRFTLNGREV
VAAASPRTSLADLLRHGGATGTHVGCEHGVCGACTVQIDGAPARACLTLALQVEGCAVRTVEGLAPRGRL
GVLQEAFRRHHALQCGFCTAGILMSLDAFLRA--APDPTPEAVREVVGGHLCRCTGYAPIVAAALDAAA-
-

>A5FXN4_A5FXN5_1_349163
-HESAHLHVSGAAAYVDDPERAGTLHAALGLSPVAAGTLLGIDTALLRAQPGVVDVIIASDIPGANECGP
VVH----------DDPILAEGAVRYLGQPVFIVVATTRDLARRAAAKAAVRVEPAEPVLDPRAAH-EAGR
HL------RAPMELVRESACRRAAAAPHRLAGRFSLGGQEQFYLEGQITYAIPTENDGMHVLCSTQHPSE
MQHLVAHALGWRSHQVLVECRRMGGGFGGKESSGLFACAASIAASRLGRPVKLRLDRDDDFLITGRRHGF
EYDYEVGFDDNGRIAGLVITMIANAGHSTDLSMAVLTRALCHADNAYFLPEIALTGHLARTDTQSNTAFR
GFGGPQGALVTEIILDSIARRLGRDALEIRCANFYRGADVTPYGQTVNVIAEIVEQLVRSGAYHERRAAV
A-AFNATPVLKKGLALTPVKFGIS-FNVPHNQAGALVHVYADGSALVNHGGTEMGQGLNTKVAQVVADAL
GIGFDQVRCTA-TDTSKVANTSATAASTGADLNGMAALDAALAIRGRLAAFAAERF-TGIESICFSNGLV
R-I--GG-TSISFADLAYEARVQLWSDGFYATPKINWSPQTYFAYGAAVSEVVIDTLSGEFTALRTDILH
DAGRSLNPAIDIGQIEGGFVQSMGWLTSEELVWHPT-GMLLTHAPSTYKIPTANDVPAVLNTTLSPNREP
SIHRSKAVGEPPMLSVLLAIRDAISAAGGHRVLRAPATPEAILDAL-------------KIRFHFRGGIV
AVDLPITTTVLDWLRESGQCGTKEGCAEGDCGACTVIVE-RPVNACIRFLPTLHGKALLTVEDLR--GAL
HPVQQALVDCHASQCGFCTPGFAMSLLALYLD--HQGPNRQAIADRLAGNLCRCTGYRPILDAAERMF--
-

>A5FVV1_A5FVV3_2_349163
-RRDGIAKVTGAATFAADNHPEGVLHAVYVPATIARGRVIRLDTVAAKAHPGVVEVFTPENRPALAGDP-
-------DAKPFLFTEVLQSAEIRYANQPIALVVAETVEAATEAARLVVPHYEALPPRLGLDGDAPYKPR
PA------------ETGDVAAGHAAARHAVDLTYETPAQYHNAMETHAIVATWDGD-RLALDVPSQAIVM
SRGAYGYYFGIPAENVTIRSPYLGGGFGSKAVINGPALLAILAARALRRPVKLMLRREQMFGPVGHRGAT
RQRLRIGTDDDGRMTALDHESLAVTSTFDDFIEGAADAS----LGLYATEALRSTQYAVRADIGTPGPMR
APGIASGSAALECALDEMAEAAGLDPLEFRLRNYAE---VEPGTGRPYSSKALRECYRQGAERFGWAGRP
LARQMTDDRLLVGWGMG-----TALFHAPMFAAEARATLRPDGTGLVETAAADMGQGAWTALAQIAADGL
GLPLDRIEFRAG-SSD-LPDGGIAGGSGHTATAGGALHAAGSDAVRRLGEIASPLFGANAGVI-ARDGRL
FARDDD-SRSESYVEIIARAG-----GAAVQGTGSAARPHAMYSHGAVFAEVKIDPALFQIRVTRLVGAF
AAGRIINPHLATSQLMGGMIWGLSFALHEEARHDRRTGRIVNADFAGYHIPVNADVAGLDVITVHEEDPH
NPLGIKGVGEIGITGTVGAIGNAIWHATGTRVRRFPIRIADLL---------------HPIHLTLNGICR
DLTLDPRITLLDLLRERALPGTKKGCDRGQCGACTVLVDGRRINSCLVLAVTLDGAEITTIEGLAEGGRL
HPVQAAFIEHDGFQCGYCTPGQIMSALGLITE--GHADDPERIREGMSGNLCRCGAYHGITEAVQDATR-
-

>A5G0J0_A5G0J1_1_349163
-RPDARRLTQGRGLFASDIALPRMVHAAFLRSPYAHAEIRAIDLAPAREMPGVVGVFDAAALEG--RCA-
--VGVLTHGLKSAPQYPLARGRVRFQGEPVAMVVAASRAEAEDAAERILVEYAPLAPVVDPLAALAPGAA
AIHPEDNLAFARTIEAGGGAAAIDAAAERVALEFDFARHTGVTLEPRALVADWNGEQRLTVHLGTQVPHM
FQTVLATLLGLAERQIRVIGPDVGGSFGIKIHVYPDEMAAVAASRILRRPVRFVADRLESFTGDIHARGH
RVSARIGVAEDGRIEGFAVDDLTGVGPYSAYPRTSAVQVINLVGGPYDFAHYAARARVVFQTKAMMSQYR
AVGHPIATAVTEALVDEAARRRGIDPVEMRRRNLIAD-DAYPCAGMRFEALSHHACLDELVRLMDYDAEQ
AG-LRARGV-WRGIGIASFIEITNPGAAYGVQDGATARLDAAGDVVLHAGATEQGQGTTTILAQVTAAAM
GVDPARVLVK-LGDTDATPYGGGTWASRGAGVGGEAAFRAASALRENVLALAASILQAAPEALDIRDGA-
-ID--AAGGRMSLAELARIAHFRPDTLPALVASRHYVPREYPFANGVQAAVVEVDAETGFVRLLKHFVVE
DCGTIINPLLVDEQIRGGVVQGLGAALFEECRYDS-EGQMLNATMADYLVPMAAEMPDIVIGHVCTPTRE
SHIGAKGVGEAGTAAAAAAVLNAVNDALGARITALPITPARVLEALG-----------MSISLIVNGERV
EAEVPARLHLADFLRERGLTGTHLGCEHGVCGACTVRLDGAIVRGCLVLAVQAAGCVVETIEGVSDSGEL
ADLQEAFWRRNALQCGYCTPGMMLAAADFLAH--APDTDRAAIRAHLSGNYCRCTGYEAIVDAVEATAR-
-

>F9CLR8_F9CLS0_2_1042803
MRVDAIAKVTGRARYTDDYVMAGMCYAKYVRSPIAHGYAVSINDEQARSLPGVLAIFTWEDVPDIPFATA
GHAWTLDENKRDTADRALLTRHVRHHGDAVAIVVARDELTAEKAAQLVSIEWQELPVITTPEAALAEDAA
PIHNGGNLLKQSTMSTGNVQQTIDAADYQVQGHYQTPVIQHCHMESVTSLAWMEDDSRITIVSSTQIPHI
VRRVVGQALDIPWSCVRVIKPFVGGGFGNKQDVLEEPMAAFLTSKLGGIPVKVSLSREECFLATRTRHAF
TIDGQMGVNRDGTLKGYSLDVLSNTGAYASHGHSIASAGGNKVAYLYPRCAYAYSSKTCYTNLPSAGAMR
GYGAPQVVFAVESMLDDAATALGIDPVEIRLRNAAREGDANP-TGKRIYSAGLPECLEKGRKIFEWEKRR
AECQNQQGNLRRGVGVACFSYTSNTWPV--EIAGARLLMNQDGTINVQSGATEIGQGADTVFSQMVAETV
GVPVSDVRVISTQDTDVTPFDPGAFASRQSYVAAPALRSAALLLKEKIIAHAAVMLHQSAMNLTLIKGHI
VLVERPEEPLMSLKDLAMDAFYPER-GGQLSAESSIKTTTNPPAFGCTFVDLTVDIALCKVTINRILNVH
DSGHILNPLLAEGQVHGGMGMGIGWALFEEMIIDAKSGVVRNPNLLDYKMPTMPDLPQLESAFVEINEPQ
SAYGHKSLGEPPIIPVAAAIRNAVKMATGVAINTLPLTPKRLYEEF------MNHSETITIECTINGMPF
QLHAAPGTPLSELLREQGLLSVKQGCCVGECGACTVLVDGTAIDSCLYLAAWAEGKEIRTLEGEAKGGKL
SHVQQAYAKSGAVQCGFCTPGLIMATTAMLAKPREKPLTITEIRRGLAGNLCRCTGYQMIVNTVQDCEK-
-

>F9CDZ5_F9CDZ7_2_1042803
-RIDGPLKTTGTARYAYEWHAPNAAYGYIVGSAIAKGRLTALDTDAAQKAPGVLAVITASNAGALGKGDK
------------NTARLLGGPTIEHYHQAIALVVAETFEQARAAASLVQAHYRKAYSLADEKQAVNQ--P
P-E-------DPDKNVGDFDGAFTSAAVKIDATYTTPDQSHMAMEPHASMAVWDGN-KLTLWTSNQMIDW
CRTDLAKTLKVPVENVRIISPYIGGGFGGKLFLRSDALLAALAARAVKRPVKVMLPRPSIPNNTTHRTAT
LQHLRIGADQSGKITAISHE--SWSGNLPG---GTPETAVQQSELLYAGANRHTGLRLATLDLPEGNAMR
APGEAPGLMALEIAIDELAEKAGIDPVEFRILNDTQVDPADPTR--CFSRRQLIECLRTGADKFGWKQRN
A----TPGQVRDGHGVAAGF-----RNNLLEKSGARVHLEQNGTVTVETDMTDIGTGSYTILAQTAAEML
GVPLEQVAVHLG-DSSF-PVSAGSGGQWGANTSTSGVYAACMKLREMIAS----AVGFDPEQSQFADGKI
TNGTRS----ATLHEAT--------AGGRLTAEESIGKEYQQSTFAGHFVEVGVHSATGEVRVRRMLAVC
AAGRILNPKTARSQVIGAMTMGMGAALMEELAVDDRLGYFVNHDMAGYEVPVHADIPKQEVIFLDDTDPS
SPMKAKGVGELGLCGVSAAIANAVYNATGIRVRDYPITLDKLLDKL-----------IMPLTLKVNGKTE
QLEVDTRTTLLDALRENHLIGTKKGCDHGQCGACTVLVNGRRLNACLTLAVMHQGAEITTIEGLGSPDNL
HPMQAAFIKHDGFQCGYCTSGQICSSVAVLKEPSAPETTADEIRERMSGNICRCGAYANILAAIEDAAG-
-

>Q3KEF6_Q3KEF4_2_205922
-RIEGPLKTSGQAPYAYEQHVKNQAYGVMVGSAIAKGRITRIDLDAARAAPGVLTIVTAANAGKLGKGQY
------------NAAHLLAGPQVQHYHQAVALVVAETFEQARAAAQLVNVEYAKQFDLASVRDQGVEP--
---------KDPDVKHGDFASAFAAAPVQFDQTYTTPDQSHAMMEPHATLAAWKGD-QVTLWTSNQMIAW
SVGDIAATLGLPKENVRLISPYIGGGFGGKLFIRADAILAALGARLANRPVKVALARPQIANNTTHRPAT
IQRIRMGATADGKLTAIAHE--GWSGNLAD---GKVEVAAQPSQLLYAAENRLVTMRLAPLDLPEGNAMR
APGETPGLMALEIAMDEMAEQLKLDPIQFRILNDTQVDPVKTER--PFSQRRLIECLQTGAERFGWDKRN
A----TPGSRREGMGVAAAI-----RNNLLVKSGARVRLERDGKITVETDMTDIGTGSYTIIGQTAAEMM
GVSLDDVVVRLG-DSNF-PVSAGSGGQFGANCSTAGVYAACMKLREAVAA----KLGMNAGEAQFVDGLV
RLGNQN----VPLRDAA--------QHAAIEVEDSIAKQYQQSTFGAHFVEVAVDAATGEVRVRRMLAVC
AAGRILNPKSARSQVIGAMTMGVGAALMEELAVDKRQGFFVNHDLAGYEVPVHADIPHQEVIFLDETDPS
SPMKAKGVGELGICGVSAAVANAIYNATGARVREYPITLDKILDAL-----------MAKVTIEVNGKPQ
TLEIDTRTTLLDALREHQLTGSKKGCDHGQCGACTVIVDGRRINSCLTLAVMQDGAKVTTIEGLGMPDHL
HPMQAAFIKHDGYQCGYCTPGQICSAVAVLQEPSAPQLIASELQERMSGNICRCGAYSNIIEAISEVA--
-

>Q3KF08_Q3KF07_1_205922
----------------------------------------------------------------------
----------------------------------------------------------------------
----HGNLTERGLFYADRMKKEIDTPPWLFDERYKTPSIEPAAMEPDNGNGWYDPATTLHFVVATQCPLE
TATETAKMIRFGLANLNMHPGYTV-GYGSKDHNI-FVYYAALAALGAGVPIRLANDRYEQFQSGIKRHPF
DIRYQLAVDKDHSFKIFRAEMSVDGGGRINYSPSVAAVGATQSIYYMPQNDTAYH-----SRAVEAGSMR
GYGTLQSMASTEMMVDEIADRLGVDAIDLRRKNALRSGMKNTQGAIPAGALRLHEILDKASLHEVWKNIK
KQREAADPDNWYGVGFAICQK---DFGTGSEAPMASIEFTADGHISLRHIGIEIGTGMSTSQALVVADFL
GSAAHDVKTGETEEQDWVGKASASSATNSAYYFSHATREAARVLFNHGLWPAALEIWRQGEDAHWVDGKL
TANGM--QP-LTFEELAKRAFNRAVKYGDLLDRNNAAVTYYSP--VATLVELKVNKGSAEVEVLNHHSWL
ECGRVLVEELVRGQLEGGIAMGIGHALMEEMPLYEGGPGEGDWNFNRYRLPMARHVAVW-KQTSEILPPL
SPDPSKGIAEVVMIPVVGAIGNAVAHAIGKRVRDLPITAARIKEAL------------RPLQLTLNGQSV
GVDIPDDLPMIDYLHEYNLTGSRLGCGQGICHACVVIVDNEEVRTCITGAHYFEGKKVRTIEGHAKRDEL
NPIQQRFVDEFAFQCSYCAPGFVNAATVLVEKLQVESKLEQVIEDSLGHHVCRCTGYVRYYNATRNVL--
-

>Q3KFB7_Q3KFB6_1_205922
-HDSAAKHVSGEAQYIDDLEFPNQLHVYARLSDRAHAKIISIDTQPCYAFEGVRIAITHEDVPGLKDIGP
LLP----------GDPLLAIDDVQFVGQPVLAVAAKDLETARKAAMAAIIEYEDLEPVLDVVEAL-RKRH
FV------LDSHTHQRGDSANALATAEHRIQGTLHIGGQEHFYLETQISSVMPTEDGGMIVYCSTQNPTE
VQKLVAEVLDVSMNKIVVDMRRMGGGFGGKETAASPACLCAVIAHLTGQPTKMRLPRVEDMLMTGKRHPF
YVEYDVGFDSTGRLHGIAMDLAGNCGCSPDLSASIVDRAMFHSDNSYYLGDATINGHRCKTNTASNTAYR
GFGGPQGMVAIEEVMDAIARHLNLDPLAVRKANYYKTENVTHYYQTVNMLEEMTAELEESSQYAERREAI
R-RYNANPILKKGLALTPVKFGIS-FTASFNQAGALVHVYTDGSIHLNHGGTEMGQGLNTKVAQVVAEVF
QVEMDRVQITA-TNTDKVPNTSPTAASSGADLNGKAAQNAAETIKQRLVEFAARHYKVSEEDVEFHNGHV
R-V--RD-HILTFEALAYFNQVSLSSTGFYKTPKIYYDRSQYFAFGAACCEVIVDTLTGEYKMLRTDILH
DVGASLNPAIDIGQVEGGFVQGMGWLTMEELVWNNK-GKLMTNGPASYKIPAVADMPLDLRVKLRKNPED
TVFHSKAVGEPPFMAAWCAIKDAVASLGDYKHIDAPATPERVLWGC-------------MIQFLLNQELR
SEALDPNLTVLNYLREHGKSGTKEGCASGDCGACTVVVREHSLNSCLTFVSSLHGKQLISVEDLKHKGEL
HSVQKAMVECHGSQCGFCTPGFVMSLFALQKN--SDAPDQAKAHEALAGNLCRCTGYRPILAAAEQSCC-
-

>A9BU94_A9BU93_1_398578
----------------------------------------------------------------------
----------------------------------------------------------------------
----ADAVTARGLRAAEQIAQELATPPWLLQRHYATQSVDTAALEPDNANCWYDAATSLHMVLATQSPHE
VAEWAAQMVRFPLKNLFVHPCYTV-GYGSKDHAP-MPYYGLVCALADGKPVRLANDRFEQFQSSLKRHAF
EIDYTMAIDRTGLFQSLVANMTANGGGRANFSPSVAMVGGTQSIYYFPKNDVALA-----SRALDAGSAR
GYGTLQSMAATEMMVDEIAELLQIDPIELRLRNVLTSGAKNTQGAIAAGALRADEVLERARRHPLWTERK
TAYEASHPGQRYGVGFACVQK---DFGTGGEAAFARIEISPQGRVLLHHSGTEIGTGMGTSQAQLCVQWF
GKPADELQTACLDDQDWTPVASPASASNSAYYYSHATSETARVVFEHGLWPAAVAIWSQGEDARWVNGML
TANGM--QP-LSLQALAQKAFNRAVRLSAMIARNNAGVTYYSA--NAALVELAVDTGTGAVELLAHHSIM
ECGRPIVPELVHGQLEGGIAMGIGHALYETMPLYEGGPGDGNWNFHRYHLPRGSEVAVW-KQTAELLPPL
SDDPPKGIAEVVMIPIVAAIVNGLHHAIGKRFHDLPVTPQKIREAL------------RPLSLTVNGQTV
GMDVPEGMPMIDFLHEYNLTGSRLGCGIGECRACTVIVDGREMRTCITGAHYFQGRKVRTIEGIADSGAI
SPVQQKYLEHFSFQCGYCTPGFVIAATVLVERLARAADVEQVVGEALQPHLCRCTGYVRYYAAVKDLL--
-

>A9BYZ4_A9BYZ3_1_398578
-RKEDYRFLTGAGQYTDDIALAAQAHAVFVRSPHAHARVRSVSTDAAKAAPGVIGVLTGADVAK--INGL
PCGWLITSPMKEPPHPILALDTVRYVGDQVAMVVAETLEQARDAAELVEVDYDPLPAVVLVADAAAG-GA
VVHDINHCYKWAIGDKAAVDAVFAGAAHIAQLDLVNNRLIPNAMEPRAAIGSYSANDEYTLYVANQNPHV
ERLLMTAVMGLPEHKVRVIAPDVGGGFGSKIFLYAEDVCLTWGARKLNRNIKWTADRSESFLTDAHGRDH
VSHAEMAMDASGKFLAMRVHTDANLGAYLST-FASAVLYATLLAGQYATPQVYVEVDAWFTHTAPVDAYR
GAGRPEATYLLERLVSRCAWQLNLSQAEIRRRNFV---TSFPYVALQYDVGDYGACMDKAEALADVAARR
AD-SEARGL-RRGLGYSSYIEACGLAPSIAGFECGEVRVHPTGSVTVFTGSHSHGQGHETTFAQVVAARL
GIPVENVDIV-HGDTGRVPFGMGTYGSRSISVGGAAIMKALDKIEAKAKKIAAHLMEASDADIDFADGEF
TVR--GTDKKIPFAQIALTAY-VPHNYPGLNETAFYDPTNFTFPAGTYICEVEVDPATGVVRVDRFSAVD
DFGTIINPMIVEGQVHGGVAQGIGQALLENCVYDE-TGQLLTGSFMDYAMPRADDFPEFKLGTVCTPCTH
NPLGTKGCGEAGAIGSPPAVINAVLDALGVRDLDMPASPHRVWSAID-----------M-VQLTVNGRAQ
RIDVPPNTLLVHALREHRLTGTHVGCDTSQCGACTVIVDGHAVKSCAMLAVQAEGCEVRTIEGLDIDGGL
HPMQAAFKECHGLQCGFCTPGMVMSAVDLCQR--QPCASDREIREALEGNLCRCTGYQNIVAAVKKGSQ-
-

>A9C174_A9C175_1_398578
-HESAHLHVAGEAAYIDDPELDGTLHCALGLSPVANGRLNALRLDAIRAMPGVVAVLTGEDIPGVNDCGS
IIH----------DDPILCSGEIRYLGQPLFAVIAESREAARLAAAQAKADITAEPPVLTPQQAH-ELGQ
YV------LPPMHLARSTARRAMDEAPHRLKSSFYVGGQEQFYLEGQISYAIPKEDGAVHLYCSTQHPSE
MQHLVAHALGVASHAVHVECRRMGGGFGGKESSALFACVASVAATRLRRPVKLRLDRDDDFMITGRRHCF
WYEYEVGYDDEGRILGAEISMVSRAGHSADLSGPVMTRALCHFDNTYWLPDVSMHGYSGKTNTQSNTAFR
GFGGPQGAIAIENIMETVARELGRDALDVRRVNFYKTENVTPYSQVVNVIHELVAELETCSDYRARRDAI
A-EFNAAPVLKRGLSLTPLKFGIS-FNVKHNQAGALVHVYNDGSILVNHGGTEMGQGLNTKVAQVVAHEL
GVGFGRVRVTA-TDTTKVANTSATAASTGADLNGKAAQDAARQIRERLAACAAERH-GRAEDVRFANDQV
H-I--NG-KVLDFKAVAYIERVQLWSDGFYATPGLSWNKDTYYAYGAAVSEVVVDTLTGEFKLLRADVLH
DVGRSLNPAVDVGQVEGAFIQGMGWLTTEELVWHPS-GKLTTHAPSTYKIPTANDCPPVFNVRLGDNFED
SIHRSKAVGEPPLLSVFFAIRDAVSAAGGHRSLQSPATPESILRAI-------------PIRFYHRGQIV
EVGPHPTRSVLDWLRGDRCTGTKEGCNEGDCGACTVVIEGQTVNACIQFLPTLHGKALFTVEDVK-QAEL
HPVQQALVDCHGSQCGFCTPGFVMSLWSAYEH--HQQPSRQQLADELSGNLCRCTGYRPILDAGQRMF--
-

>A9BLG2_A9BLG4_2_398578
-RIDGLLKTTGTAPYAYERHVQHPAYGYVVGSAIAKGRIRSIGLAQASRAPGVLAIVTAQNAGKLGQGKM
------------NTAPLLAGPQVAHYHQAVALVVAETFEQARAAAQLVRVDYEAAYDLAKAKDSAVP--P
D-S-----INGPDTAIGDFEGAFASAAVKVDATYTTPDQSHAMMEPHATLAAWKGD-QLTVWTSNQMIAW
GQGELAKTLGIPKDKVRLVSPFIGGGFGGKLFLRADALLAALGARAAGRPVKVALQRPLMANNTTHRPAT
IQRVRIAAGQDGRITAIGHE--SWSGDQPG---GSADGAVDQTRRMYAGTHRMTATRLAVLDLPEANAMR
APGEATGHMALEVAMDELAEKLGIDPVELRIRNDTQVVPDSGQAKKPFSRREFVQCLRTGAERFGWSQRN
P----QPAQRREGLGMAGAY-----RGAPVMKSAARVRLDRRGMLTVETDMTDIGTGSYTIIAQTAAEML
GLPLQQVRVRLG-DSGF-PVSAGSGGQWGAASATSGVYAACVKLREAVAR----KLGMDPATAEFSDGHV
QAGGKR----RALASAA--------GDADLTAEDAIGKKMQQSTFGAHFVEVAVDAFTAEVRVCRMLAVC
AAGRILNPKTARSQVIGAMTMGVGAALMEELAVDTRLGYFVNHDLAGYEVPVHADIPHQEVIFLDEVDPA
SPMKAKGVGELGICGVSAAIANAIHNATGVRVRDYPITLDKLLAGL------------LPVTLQVNGQEH
RLDLDTRTTLLDALREHHLTGTKKGCDHGQCGACTVLVNGRRVVSCLSLAVMNQGAAVTTIEGLGTPQSP
HAMQAAFVRHDGFQCGYCTPGQICSAVGMLDEIKAQPLVSAELRERMSGNLCRCGAYSNIVDAITVAGEG
-

>F4GAF6_F4GAF5_1_596154
-RKEDLRFLTGAGNYTDDIVQPGQKYAVFVRSPYAHANIKSVDTAAAAAMPGVAAVFTGKDIEK--VNGL
PCGWLISNPMKEPPHPVLASTKVRYVGDHVAMVVADTLEQAKNAAEAVAVDYEELAPVIDMRTASQ--GP
ALHAENHCYKWTLGDKAAVDAAFAGAAHVTAIDLTNNRLIPNAMEPRAANASYNATDEYQLYVANQNPHV
ERLLMTAVLGLPEHKVRVIAPDVGGGFGSKIFLYAEDVALTWAARQLNCPIKWTAERSESFVSDAHGRDH
ISHAEMAMDKDGKFLAMRVHTHANLGAYLST-FASAILYGTLLAGQYATPQIYVEVDGWFTSTAPVDAYR
GAGRPEAAYLVERLVTRCAWELGLPQDEIRKRNFI---ASFPYVALQYDTGDFHACMNESQKLADVAARR
KA-SEARGL-RRGMGYSCYIEACGLAPSIAGFEAGEVRVHPTGSVTVFTGSHSHGQGHETTFAQLVAARL
GLDPGQVDIV-HGDTGRVPFGMGTYGSRSLSVGGTAIMKALDKIEAKAKKIAAHLMEASDADIEFAGGEF
TVK--GTDKKVPFAQVALTAY-VPHNYPGLNETAFYDPTNFTYPAGTYICEVEVDPQTGVVRVDRFTAVD
DFGVIVNPMIVEGQVHGGVVQGMGQALMEHGVYDD-SGQLLTGSYMDYTMPRAADFPEFKLGHVCTPCTH
NPIGSKGCGEAGAIGSPPAVINAVLDALGVTDIDMPATPHRVWQAIQ------------QIQLKVNGRAI
TADVPPNTLLVQFLREHRLTGTHQGCDTAQCGACTVIADGRSIKACNALAVQMQGADITTIEGLAADGTL
HPMQAAFKECHGLQCGFCTPGMVMSAVDLLAH--NPRASEAEIREQLEGNICRCTGYQNIVHAVQTAQKA
-

>F4G4D7_F4G4D8_1_596154
-HESAVLHVSGSATYTDDPELAGTLHCALGLAPVAAGRLLGMDLDTVRAMPGVVRVFTAADIPGANDWGS
IVH----------DDPILCDGEIRYLGQPVFAVVARTREQARRAAALARLRVEAAPPVLTPREAH-ARGQ
YV------VPPMHLVRSSIRARIAAAPHRLQGSLDVGGQEQFYLEGQISYAIPKEGNAIHVHCSTQHPSE
MQHLVAHALGVHAHAVQVECRRMGGGFGGKESSALFACMASVAARLLARPVKLRVDRDDDFLITGRRHCF
WYEYDVGYDDAGRILGAAVTMVSRAGHSADLSAPVMTRALCHFDNAYWLPEVAMHGFCGKTNTQSNTAFR
GFGGPQGAIAIEYILDGIARALGHDPLAVRRANFYRGENVTPYLQTVNVIHELVDQLEERSGYQARRTAV
A-AFNATPVLKRGLALTPVKFGIS-FNVKHNQAGALVHVYTDGSILVNHGGTEMGQGLNTKVAQVVAHEL
GVAFERVRVTA-TDTSKVANTSATAASTGTDLNGKAAQDAARQIRARLAACAAARH-GSAEDVRFANDQV
W-V--GG-RQLAFDALAYLDRVQLWSDGFYATPGLSWDKERYFAYGAACSEVVVDTLTGEWKLLRADVLH
DVGRSLNPAVDIGQVEGAFIQGMGWLTMEELVWHPS-GLLLTHAPSTYKIPTANDCPPEFNVQLGENAED
SIHRSKAVGEPPLLSVFFAIRDAVAAAGARRKLQAPATSEAILRAI-------------PIRFYHRGAVV
SIGMHTTRTVLDWLREDRCTGTKEGCNEGDCGACTVVL--ASVNACIQFLPTLDGKALFTVEDLQ-SQPL
HPVQQALVECHGSQCGFCTPGFAMSLWNTYEQ--HRQPTRQQLADDLSGNLCRCTGYRPILDAGQRMF--
-

>F4G7N5_F4G7N6_1_596154
-RVEDPRLLTGKGKYIDDIVLPNMAHAALLRSPYAHARIKSIDTSRAKALPGVIAVVTGREMAE--KTG-
------PTFSSPVVQHAMAVDKVRHVGETVAAVVAEDRYIAEDALELIDVEFEELPIVTDPLQAQARGDA
VLHPESNVAMDRTFTFGPVDDDFARADVVVRRKLRWNRSEAQPIETSGAIADYDGTGKLTVHCNTSMYNY
VGWLCAASLGIPATHLNLVPVIAGGSFGSKLFLHKIIVLTASLSRIAGRPVKFIEDRLDHMAADVHGCDR
VYDAELALKRDGTMLALRYTVVDDYGAYLQYG---YGNTFAQIVGPYRINSVQGRVIAVLSNKAQQGAYR
GFGSEVSNFVIERLTDAAARELGLDVVEIRRRNFIRP-EEFPYTGNLYDSGNYEKVLAEALRMFDMEAKQ
AA-ARRQGR-HIGIGLVTCQERSTFSSLPPDPEAVSMRIDPTGKVFVKLNSPFWGNSPETMATQIVAEAL
TVEPSDISIG-YADTDSGFNGTGPGGSRYTVMLAGAVVTAVKTLRGKLFKLAGHMMECAEGDLELRNGKI
GVKG-VPAMEKSVAEVAIASHYFRLSFSGLETTAVYDHPLTTMPHMAHATAVEVDSATGKVSILDYVAVH
DCGTVVNPMTLDGHVRGGTAQGIGTALYEHYRYDE-SGQLLTASLADYHMPTAHEMPAIRIGHVETPSPF
TEFGIKGGGEGGRMATPAVLAQAVEDALDVRIDEVPLTPIRLRELVR-----------YPIKVTVNGRKI
EREVSARMLLSDFIRQEQLTGTHVGCEHGVCGACTVILDGRTTRSCLTFAIQVDGAEISTVESLGTVNNL
HPLQSAFWEKHGLQCGFCTPGMLLTAKELLAR------TREEVAEAISGNLCRCTGYQTIIDSIMAAAE-
-

>I5HIJ3_I5HIJ5_2_1005490
-RIDGPLKTTGTARYAYEWHSPNAAYGYIVGSAIAKGRLTALDTDAAQKAPGVLPVITASNAGALSKGDK
------------NTARLLGGPTIEHYHQAIALVVAETFEQARAAASLVQAHYRKAYSLADEKQAVSQ--P
P-E-------DPDKNVGDFDGAFSSAAVKIDATYTTPDQSHMAMEPHASMAVWDGN-KLTLWTSNQMIDW
CRTDLAKTLKVPVENVRIISPYIGGGFGGKLFLRSDALLAALAARAVKRPVKVMLPRPSIPNNTTHRPAT
LQHLRIGADQSGKITAISHE--SWSGNLPG---GTPETAVQQSELLYAGANRHTGLRLATLDLPEGNAMR
APGEAPGLMALEIAIDELAEKAGIDPVEFRILNDTQIDPADPTR--RFSRRQLIECLRTGADKFGWKQRN
A----TPGQVRDGHGVAAGF-----RNNLLEKSGARVHLEPNGTVTVETDMTDIGTGSYTILAQTAAEML
GVPLEQVAVHLG-DSSF-PVSAGSGGQWGANTSTSGVYAACVKLREMIAS----AVGFDPEQSQFADGKI
TNGTRS----AILHEAT--------AGGRLTAEESIGKEYQQSTFAGHFVEVGVHSATGEVRVRRMLAVC
AAGRILNPKTARSQVIGAMTMGMGAALMEELAVDDRLGYFVNHDMAGYEVPVHADIPKQEVIFLDDTDPS
SPMKAKGVGELGLCGVSAAIANAVYNATGIRVRDYPITLDKLLDKL------------MPLTLKVNGKTE
QLEVDTRTTLLDALRENHLIGTKKGCDHGQCGACTVLVNGRRLNACLTLAVMHQGAEITTIEGLGSPDNL
HPMQAAFIKHDGFQCGYCTSGQICSSVAVLKEPSPPERTADEIRERMSGNICRCGAYANILAAIEDAAGE
-

>I5GFH1_I5GFH3_2_1005490
MRVDAIAKVTGRARYTDDYVMAGMCYAKYVRSPIAHGYAVSINDEQARSLPGVLAIFTWEDVPDIPFATA
GHAWTLDENKRDTADRALLTRHVRHHGDAVAIVVARDELTAEKAAQLVSIEWEELPVITTPEAALAEDAA
PIHNGGNLLKQSTMSTGNVQQTIDAADYQVQGHYQTPVIQHCHMESVTSLAWMEDDSRITIVSSTQIPHI
VRRVVGQALDIPWSCVRVIKTFVGGGFGNKQDVLEEPMAAFLTSKLGGIPVKVSLSREECFLATRTRHAF
TIDGQMGVNRDGTLKGYSLDVLSNTGAYVSHGHSIASAGGNKVAYLYPRCAYAYSSKTCYTNLPSAGAMR
GYGAPQVVFAVESMLDDAATALGIDPVEIRLRNASREGDANP-TGKRIYSAGLPECLEKGRKIFEWEKRR
AECQNQQGNLRRGVGVACFSYTSNTWPV--EIAGARLLMNQDGTINVQSGATEIGQGADTVFSQMVAETV
GVPVSDVRVISTQDTDVTPFDPGAFASRQSYVAAPALRSAALLLKEKIIAHAAVMLHQSAMNLTLIKGHI
VLVERPEEPLMSLKDLAMDAFYPER-GGQLSAESSIKTTTNPPAFGCTFVDLTVDIALCKVTINRILNVH
DSGHILNPLLAEGQVHGGMGMGIGWALFEEMIIDAKSGVVRNPNLLDYKMPTMPDLPQLESAFVEINEPQ
SAYGHKSLGEPPIIPVAAAIRNAVKMATGVAINTLPLTPKRLYEEF------MNHSETITIECTINGMPF
QLHAVPGTPLSELLREQGLLSVKQGCCVGECGACTVLVDGTAIDSCLYLAAWAEGKEIRTLEGEAKGGKL
SHVQQAYAKSGAVQCGFCTPGLIMATTAMLAKPREKPLTITEIRRGLAGNLCRCTGYQMIVNTVLDCEK-
-
[truncated: 1,672,231 more chars]
