# Supplementary material for: Inferring interaction partners from protein sequences using mutual information
Source: PLoS Comput Biol. 2018 Nov 13;14(11):e1006401. doi: 10.1371/journal.pcbi.1006401 (PMC6258550; doi:10.1371/journal.pcbi.1006401)
Supplement: S1 Data — This file contains the various multiple sequence alignments discussed here. (TAR) [file pcbi.1006401.s007.tar › Data/BASR_BASS.fasta]

>null0_null1
ILIVEDDTLLLQGLILAAQTEGYACDSVTTARMAEQSLEAGHYSLVVLDLGLPDEDGLHFLARIRQKKYT
LPVLILTARDTLTDKIAGLDVGADDYLVKPFALEELHARIRRLFTADVAHELRTPLAGVRLHLELLAKTH
HIDVAPLVARLDQMMESVSQLLQLARAG

>L6RKV5_L6RKW7_12_984218
-LIVEDETLLAEMHAEYIRIPGFQIWLAGNLAQARMMIDRFKPGLILLDNYLPDGKGITLLHELMQSRYP
GGVVFTTAASDMETVAEAVRSGAFDYLVKPIAYERLGQT----TLTDLTHSLKTPLAVLQSTLRSLRNSV
SKAEPVMLEQISRISQQIGYYLHRASM-

>L6S5E0_L6S5D5_5_984218
IHLLDDDTAVTNACAFLLESLGYDVKCWTQGADFLAQASLYQAGVVLLDMRMPVLDGQGVHDALRQCGST
LAVVFLTGHGDVPMAVEQMKRGAVDFLQKPVSVKPLQAAL----LTVISHELRTPMNGVLGAIELLQTEQ
QGLADTARNCTLSLLAIINNLLDFSRIE

>F9LUN2_F9LUN3_1_1000588
ILLVDDEIDILDIQNRYLIQAGYDVLVAHDGKEGLELFRKKSIDLIITDIMMPNMDGYDFISEVQYIAPD
QPFLFTTAKTSEQDKIYGLSLGADDFIVKPFSPRELVLRV-RMMIAQLSHDIKTPITSIQVTVEGILDER
LHYLTTIGRQTERLNKLVEEL-------

>F9LXY3_F9LXY4_1_1000588
ILVVDDEKPISDIIKFNMTKEGYEVVTAFNGREAIELFEAEQPDIIILDLMLPEIDGLEVAKAIRKTS-S
VPIIMLSAKDSEFDKVIGLELGADDYVTKPFSNRELQARV-RLFVSNVSHELRTPLTSVKSYLEALDEVA
PDFIKVSLDETNRMMRMVADLLHLSRID

>L1S6K1_L1S6L4_13_991982
IIIADDHPLFRNALFQSVHISGANLLEADSLDALLTLLNKESPDLLLLDLKMPGANGMSGLIHLRSEYPD
LPIVVISASEEPSVVSQVKSHGAFGFIPKSSDMRSLIAALN-LLMAGISHDIRTPLTRIRLATEMM--ED
SYLAESIISDTEECNQIISQFMDY----

>L1S5R7_L1S5R3_4_991982
IALIEDDDIVRQATGQWLQLAGFDVAMFADGASALAAIEQQSFAAVVSDVRLPDTDGLSLLVALKNVQSL
MPVILITGHGDVDMAVKALHQGAFDFIEKPFQPERLANTV-KEFFANVSHELRSPATAILGEAQITLREY
RQTLLRISESAEQLAFRIEDLLMLIRHD

>G9EEK4_G9EEK3_1_1072583
-LIVEDEPKIARLMADYLTTHGFEVTTLGHGDEVMPWLAQHSPALVLLDIMLPGKDGLTLSREIRQHWPA
IAIIMVTAKVEEVDRLLGLELGADDYICKPFSPREVVARV-ARWVSDTAHELRTPLAVLRGEIEAMQDLN
QENLSSLAQEVGQLERLVTDLRLLSQSD

>G9EHE5_G9EHE6_1_1072583
VLLIEDDPLVASGIRAGLMTFDFVVDHVSTLNAARQAMRTVTSDVVILDRGLPDGDGLQLLAEWREQAND
VPVLVLTARDAVRDRVDGLQGGADDYLVKPFDLDELVARL-QRFTDDAAHELRTPLTAIKTHLQVARRGQ
AASLNYAEEGVVRLSSTLDQLLTLARVE

>G9E8C3_G9E8C4_1_1072583
VLIIEDNPGIGELVRIHVAELGMNPVLCERGDTGLARFREGGIDLVILDLMLPGMDGLSVCREIRSGPGY
VPVLILTAKSTELDRVLGLEMGADDYLTKPFSVAELSARV-RRLIAQVSHDLRTPLASMQGYIESLRREQ
DRFLDIALKEGRRLSRLVDELFELAALE

>G9EBC9_G9EBC8_1_1072583
ILLVEDDPSLASGIRLALKPENFTVDHLSDGVSALAALKEGEFDVVILDLGLPRMDGMQVLEAVRRQGNR
VPVLVLTARDAVDERIAGLDAGADDYLTKPFEVAELKARL-KRFIADAAHELRTPLAVLDLHAQNALTDR
QEALNHLRDGVARATRLVTQLLTLARLE

>G9EG75_G9EG76_1_1072583
-LLIEDDPLLGDGIKTALEREGYTVDWFMLGREAITAVSSETFSVIILDLGLPDMDGMQVLHLLRQQS-A
LPILILTARDAMEDRIGGLDAGADDYVLKPFNLQELLARL-RRFTADAAHELRTPLAALRIHLDNAQAGG
EQSLQKAYVGVERLQRVVEQLLILARLD

>G9EEK5_G9EEK6_1_1072583
-LVVEDNINLANSIAATLSEAAFSIDVAEDGRKALHMLEQGGYDLLVLDLGLPELDGISLLRQLRHQQNT
IPVLIISARDSLDQRIHGLEVGADDYLCKPFSLEEVTARA-QQLNADVSHQLRTPISEIRALTEMLKDPA
HTSLREIQRIAEHASHTVKQLLKYAKTR

>G9EE86_G9EE85_1_1072583
-LVVEDDAAILELLEEELQDAGYTTLGVTSAEEAIALLSHTTVSLVITDVRLPGMTGIQLLQQLRQAGSE
LGIIVITAFGTIDQAVEALKLGADDFLTKPLDLDAIRDAV-GVLAAGVAHEIGAPLTVINGQAQRLARDE
RARLGRIRGEVERIVEIVRQLMELGRQ-

>B7IJY7_B7IJY6_1_405531
ILVVDDEEFILTLIEFNLQQAGFEVITAMDGEMALQKATTERPDLIILDLMLPKMDGMEVCKELRLQRVM
TPILMLTAKDDEFDKVLGLELGADDYMTKPFSPREVVARV-KDFLANVSHELKTPITSIKGFSETLLDKF
CEFLHIILKESERMQGLIEDLLDLSKIE

>B7INH2_B7INH3_1_405531
VLIVEDEQDLQNILVKRLNAEHYSVDACGNGEDALDYINMATYDLIVLDIMIPGIDGLQVLQRLRADNNT
TPVLLLTAKDTIDDRVTGLDLGADDYLVKPFAFDELLARIRKQFTSDASHELRTPTSVIISQCEYALSEM
EESLEVILKQSRKISTLISQLLLLARAD

>B7INU5_B7INU6_1_405531
ILVIEDNPDIQELIREFLMAQNFTVDVVGAGTEGILLFQKNSYDLVLLDVMLPDIDGYSICKIMRGQS-D
VPIIMLTGLHNEESEIKGFELGIDDYITKPFHYTVFIKRV-KEFMSMVSHELKTPIAAVMGQLDGMIHDR
DKYLKRSYEMMQDINILTEKMSELSKIQ

>B7IL64_B7IL63_1_405531
ILLVDDETAILQLLTTILEKEGFHITTATSAEIALSLTKENNYDLIILDVMLPGQSGFDICPIIRQQT-D
CPIFFLSAKASDLDKISGFSYGADDYITKPFNPLEVVARM-EEWITGLTHDLKTPLSSIYGYALLLESDI
QQFGSVMKEKSQYMTTLIDDL-------

>B7IUU4_B7IUU3_1_405531
ILLADDDKEIRNLLKIYLERELYMVDTAINGEEALHLFNQNNYNLVILDLMMPKIDGIEVCKKLRYKT-N
VPILMLTAKDHEIDKILGLSIGADDYITKPFSIHEVIARV-KQLLSSISHDIRTPLTSIIGYIDALKDEK
QEYLKILYMKSNNLKHLVDEIFNMAKLD

>B7IIP6_B7IIP7_1_405531
ILVVEDDQEIQELIKQFLMTQHYTVVVASDGLEGMTQFNKQSFDLILLDVMMPNLNGFEVSKMIRSQS-N
VPIIMLTALEEEEDQMKGFDLGIDDYITKPFSFHVLIRRV-REFFAIVAHELKSPLTVMKGYLEGMIYNR
DQYLKKNHQIIESMEQLVREILSVSKLE

>B7IKT3_B7IKT4_1_405531
ILLIEDEVSIAELQRDYLEINDFQVDVEHSGETGLQIALQEDYDLIILDIMLPKMNGFEICKQIRAVK-D
IPILLVSAKKEDIDKIRGLGLGADDYITKPFSPSELVARVKKELISNISHDLKTPITSIIGYVEGIKDKM
DKYLTTIHTKAKHMDTLIDELFLFSKLD

>B7IQR3_B7IQR2_1_405531
ILVVDDESSIRNLIRMQLEMEGYEVLAAADGREALERWNEG-PDVLILDVMLPDTDGYELLRLFRERDRD
IPVLMLTAKSQMNDKLLGLQLGADDYVTKPFNYAELILRV-KDFLDRITHELKTPLTAIIGYVDLIPKDV
QESLRYVAVESERLLSLVEELLKSSK--

>B7INK4_B7INK3_1_405531
ILLADDDKHIRELLHYHLQKEGFKVFEAEDGKIAQEVLEKENIHLAIVDIMMPFVDGYTLCEEIRKYH-D
IPVILLTAKDQLVDKEKGFISGTDDYIVKPFEPAEVI----QEFVSNVSHEFQSPLSSIQGFSKTLQTER
NHYLQIIEGESKRMSSLCKQLLTLASLD

>B7IWW2_B7IWW1_1_405531
ILLVDDEERMLRLLDLFLSPRGYFCMKATSGLEALKLIEQKEFDIILLDVMMPSMDGWDTCYQIRQIS-N
VPIIMLTARNQNYDMVKGLTMGADDYITKPFDEHVLVARIENEFLASVAHELLTPLTYMKGYAKVAKRER
EEYLQIIEDETDSVTDLVQDLFMLVQLE

>B7INI4_B7INI3_1_405531
ILIVDDDKEIRNLISVYLENEGLKTQKAEDAIQALQLLEEKEFDLVILDIMMPNMDGIEACMKIREDR-N
MPIIMLSAKSEDIDKIQGLASGADDYLSKPFNPLELIARVKNELITNVSHDLRTPLTSIIGYLDLLKRQL
QEYLETTYSKSQRLKYLIDELFEYTRLS

>B7IP54_B7IP55_1_405531
ILIVDDEDRIRRLLKMYLEREQYTIEEADNGDTALEMALQNDYDLILLDLMMPGKDGIEVCKGVREKK-A
TPIIMLTAKGEEVNRVQGFEVGTDDYIVKPFSPREVVLRV-QDFIANVSHELRTPMVMLQGYSEAILDEI
DEFVQIIYDESVRLGKLVNELLDLARME

>B7ILX3_B7ILX2_1_405531
ILIVEDEDILREILKDYFLSEQYVVFEARDGKEALVVFEEEEVDLVILDIMLPELDGWSVCRRIRKTS-E
VPIIMLTARVDEDDTLLGFELGADDYVTKPYSPPILLAR--KEFISGVSHELKTPLSIMKSCISILKDHK
KEYFQAMEREVDKMDTLILDMLELAKFE

>B7IXR9_B7IXR8_1_405531
ILLVDDEPRMLELLTLYLTPIGYNCVCATSGEEAILHIENRNFKFVLLDIMMPKMDGWETCKRIRSFS-N
VPIIMVTARDQTVDVIQGLKLGADDYVTKPFHEEELFARIESEFLASVAHELRTPLTYVRGYADILKEQR
LRYLSIIKDESDYITNLVQDLFSLAQIE

>B7IM18_B7IM17_1_405531
ILIADDEAEIADLIEIHLEKEGYHVVKAADGEEAVHIIEAQPIDLVVLDIMMPKMDGYEVTRQIRAKH-H
MPIIFLSAKTSDFDKVTGLVLGADDYMTKPFTPIELVARVNDQLVVNLAHDLRTPLTSVLGYLDLLKDQI
KHFSTIAYTKSQRLESLIDELFEITRMN

>H3UU20_H3UU19_1_904324
ILIVEDEQNLARFIELELTHENYTVDIENDGKVGLDKALSKPYDLYILDLMLPNINGLEICRQIRQKT-T
TPIIIITAKSETYDKVAGLDYGADDYIVKPFDIEELLARIRRQFVEDASHELRTPLQIIQGHLNLIQRVL
EESLNISIEEVNRITKLVEELLLLTKD-

>H3UXL5_H3UXL4_1_904324
-LIVDDDKKLLQYVSSHLERESIQTHTFTSGEASLDFLENKNVDIAIVDIMMSGMDGFELCQTLKDDY-H
IPVIMLTARDALSDKERAFLSGTDDYVTKPFEVKELLFRI-QHFVQNVSHEVKTPLTHLQRLLTQLELEK
QLCINEMFEITNQVSELTKELLLLSELD

>H3UW45_H3UW46_1_904324
-LIVDDEKDIVDICQTYFEYEGYQVTTTTCGKEALKLLSSD-IDIMILDIMMPEVSGYDIVKKMKDMQLD
IPFIYLTAKTQEHDTIYALTLGADDYIKKPFSPRELVLR--TEIIQNLAHDLKTPLAGIRSYSEGLRDEV
HEAYEILIKQANRLSILFDDI-------

>H3UTS3_H3UTS2_1_904324
ILIVDDEDRIRRLLKLYLERESFEIHEARDGKEAYELALENNYACILLDLMLPEMDGIEVASKLREHK-D
TPIIMLTAKGEETNRVEGFESGADDYIVKPFSPREVVLRV-KDFIANVSHELRTPISLLQGYTESIVDEI
RDSLAIVLDESKRLNRLVNELLNVARMD

>C9KN64_C9KN63_1_500635
ILIVEDDDKIAEIEQDYLLANGFEVERAADGRSGLAMARQDQYDLILLDIMLPGLDGFAVCRELRRYK-E
VPVLMVTARQEEVDVLRGLGVGADDYIMKPFNPNELVARVRKELIAGISHDLRTPLTAVRGYVSALRDKK
QHYLDMLYDSVLLLERLVNNLFLFSKLD

>C9KMA8_C9KMA7_1_500635
ILIVEDDREIAELERDYLEASDFEVAIEGDGRKGVEAALAGGFDLVILDLMLPGIDGFNVCRRLREEL-D
IPVIIVSARQTDIDKIRGFGLGADDYMTKPFSPSELVARVKQELFAGIAHDLATPLTKIQGYTGGILDKQ
KKYLELVYHTSQSMEQMVHELFLLSKLD

>F3PJN4_F3PJM8_6_762984
ILVVDDEVQIRTLLSRMLELEGYEVCQAGDCRTALKQLEFQSPDVALCDVFLPDGNGVDLVSSIKKTAPN
VEIILLTAHGNIPDGVQAIKNGAFDYITKGDDNNKII----TTFISTISHELKTPISAILMSLQLLEDEQ
EQLSKSIRENADRLLGITGELLNMTQVE

>F3PH32_F3PH33_1_762984
ILIVEDEQDLRETIRASLLKEKFVVETAADYFSALDKINDYDYDCILLDIMLPGGSGLDLLRELKRLRRT
DSVLIISAKDSLDDKVDGLELGADDYLTKPFHLAELNARIKKQFIENASHELQTPLAIVRGKVELLAEQQ
MKELDEIYATLGRAVKLNKSLLLLSRIE

>E0I556_E0I557_1_717606
ILVIEDEEGISRVLQLELEHESYTVGVAEDGRKGLEMAQSGEWDLVLLDVMLPGLNGIEVLRRLRQGGNT
VPVILLTARDTVPDKVSGFEHGASDYVTKPFAMEELLARVRKQFVADASHELKTPLTVIGSYAGMLKRVR
DEAIESIAREVERLQNLTKSMLTLADAE

>E0IG10_E0IG11_1_717606
IAVVDDDEAIRQLVEAYLHKEGYRTVGLGSGEEAWELWKASPPDLWVLDLMLPGMDGYELCRRIRNEA-E
VPIIMISARDTEVDKILGLELGSDDYMVKPFSPRELVARVKKHFFQNASHELKSPLMSIAGYAEGIRDSV
RKGLDIIVRESGRLKKIVTEMTLLAKLD

>E0I780_E0I779_1_717606
ILIADDDSNIRELLRFILQREGFRALEAADGEEASRVMRQEDVALAIVDVMMPEKDGLMLCEEIRRDY-D
IPVMLLTARGELDDKARGFRSGTDDYMVKPFEPDELLYRV-QQFVGNVSHEIQSPLTTIQGFAQALQEDK
RRYIQLIGEESRRLSSLSHQLLTLASLD

>E0IB17_E0IB16_1_717606
ILVVDDDPNIRELSSVFLRREGYEILQATDGEDALRQLEAVRPDMAIMDIMMPRMDGWALCEALRDSYQD
MPLLMLTAKGETSHKVRAFELGADDYLVKPFDPLELVVRV-SDFVSSVSHELQSPLTSINGFAEALRSER
SHYVDIIKQESGRLSRLSDNMLRLASLD

>E0IGK2_E0IGI6_16_717606
-LVVDDDGAIRKLVRHFMETEGYIVEEAVDGLDAIRKLETFKADLVILDVMMPNMDGYRLCQELRDYYAD
MPLLMLTAKGETSQKIKGFDLGTDDYVVKPFIPEELVARVKGQLAAGVAHEIRNPLTTLRGFVQLGASLE
ADHLGLMLSELDRINLIVSDFLVLSKPQ

>E0IG72_E0IG73_1_717606
IMVVEDEPAISRVLAAYIKKAGYECAVFTQGELAVEQLTTVQPALILLDVMLPGLDGWEVLREVRNRS-T
CPVIMLTAKGEIGDRLLGLNSGADDYIIKPFEPVEVIARIQTELLAGVTHELRTPITSIRGLTRAVRDEA
EEFLELSLKETKRLEHMVSDLLDFN---

>E0IE17_E0IE18_1_717606
ILIVDDDRQIAELVDIYLRNEGYSTAIAGDGEEALRMFEAQPFDLIVLDVMMPRMDGLELCRRLRRDKET
VPILMVSAKAEDMDKIMGLMTGADDYMTKPFNPLELTARV-NELITNVSHDLRTPLTSIIGYLGLIEQEL
RYYVQIAHDKSKRLGILIEDLFEYTRMR

>E0IAG2_E0IAG1_1_717606
ILLLEDEEAIRGFIRINLRRNDMTVMEAGTGEEAIALAAEEGFDIALLDVMLPTISGFEVLSVLRERYPR
MGIIMLTAKSQEADKIHGLELGADDYVQKPFSPGELIARM-NDFISSISHELRTPLTSIKGWSETLAEEL
ELGLAVISQETERLHGLVEDLLDFSKL-

>E0IBF4_E0IBF5_1_717606
IFVVDDDEKITSLLRRSLAFEGYEVTIANDGQEGLKLMGQSDPDLLILDVMMPQMDGWEVCRRVREAGSG
VPVLMLTAMDDVQDRVKGLDLGADDYLVKPFALEELLARVRRRFVSDASHELRTPLTTIRGNIELLERMT
REAMRDIAEEAIRMSRLVNDLLSLARAD

>E0IF22_E0IF23_1_717606
ILITDDEIEIAELLQLFLEKEGYQVVVAYNGTEAWELLQHRTIDLAILDINMPLMDGFALLKHIRTIH-T
FPVIVISARNSDYDKILGLGLGADDFIAKPFNPLEVVARV-QRMMLDLSHDLKTPITTIQGYAKALQLQQ
QQYLDIIYRKSQTVTLLIEDMFQLAVLE

>E0ICC6_E0ICC5_1_717606
ILVVDDEERIRRLLKMYLEKEGYEIEEAEDGETALRMAAGKDYDLIMLDVMLPGIDGVEVCSRLRQVK-A
TPVIMLTAKGEEMNRVQGFEAGADDYVVKPFSPREVIYRV-RDFVANVSHEIRTPLSMLQGYSEAILDER
DELVQVIHDESVRMGRLVKDLLDLARME

>E0IFV3_E0IFV4_1_717606
ILVADDEPGIASAIAYALQREGFEVQVASDGEEALAAVAAFQPHVLLLDVMMPKLNGFDVCRRLPTSG-R
PGVILLTVKNDIVDKVLGLELGADDYMTKPFDIRELLART-KHFINNISHEFKTPLTSMLAYSDLLAMMV
REASGHIRRESERLYGMVEHVLQLSALE

>E0IF27_E0IF26_1_717606
ILVVDDDPSIVELLRDFLEYESFQVLTACDAAQALALFQQHPVHGIVLDVMMPGQNGFELCRTIRSSS-S
VPILFLSARGEDVDKIRGLTLGGDDYIVKTASPGEIVARV-RFVIAAVAHDLRTPLFALRGYLDGIEQKL
EKYLAVCKEKSVQLDRLVEDLFTFTKIE

>E0I4D9_E0I4D8_1_717606
ILIIEDERTIAELQRDYLESHGYKADIEGRGDTGLRRALDGQYDLIILDLMLPNTDGFEICRRIRQEA-D
IPIIMISAKKEEIDKIRGLGLGADDYMTKPFSPSELVARVKKMLLSHISHDLKTPITAIKGYVEGILDKQ
EKYLRTVYRKATDMDRLIDELFLFSRLD

>H3VP49_H3VP50_1_904339
-LIVDDDPKLLHYVSKHLEADHIKTVTHSSGEQALKYLNHHRVDIAVVDIMMTGMDGFELCQLLKDRY-Q
LPVIMLTARDALSDKERAFVSGTDDYVTKPFEIKELLFRI-QHFVQNVSHEIKTPLTHIERLLTELQFER
HSLINDIHLEITRLSNLIKELLLLSELD

>H3VMF3_H3VMF2_1_904339
ILIVDDEDRIRRLLKLYLERESFTIHEASDGKEAYELAMENDYACILLDLMLPEMDGIEMSSKLREHK-D
TPIIMLTAKGEETNRVEGFESGADDYIVKPFSPREVVLRV-KDFIANVSHELRTPISLLQGYTESIVDEI
KESLSIVLDETKRLNRLVNELLNVARMD

>H3VM91_H3VM90_1_904339
ILIVEDEQNLARFLELELTHDGYKVDIEYDGEPGLEKALNNDFDLIILDLMLPNINGLEICRRVRQVQ-S
TPIIIITAKSDTYDKVTGLDYGADDYIVKPFEIEELFARIRRQFVEDASHELRTPLQIIQGHLNLIKRIL
EESLNISLEEMNRITKLVEELLLLTK--

>F4H0U3_F4H0U4_1_590998
-VVVDDEVALATLVGGYLERDGFAVTLCHDGAQAVDVVREVRPDVVVLDLGLPGVDGVEVCRRLRTFT-D
CYVVMLTARAEEVDTLIGLSVGADDYVTKPFSPRELMARV-GRLLADLAHEVRTPVATITGYLEAVEDLD
ATTLAVLREQADRLTRLAQDLAAVT---

>F4H1E5_F4H1E6_1_590998
ILIAEDEERIAAFVAKGLRTAGYDATAVTTGDQALARVRAGGIDLLILDLGLPDLDGFQVLRRLRDAGHA
LPVIVLTARSSVTDTVTGLESGADDYMAKPFRFEELLARVRRELLDDVGHELRTPLTIVRGHLELLDPDV
RATQALALDELDRMHRLVDDLMILATAE

>F4H849_F4H848_1_590998
-LVVDDEPTLAELLSTALRYEGWTVEHALSGHAAVRQARATTPDVIVLDVMLPDLTGLEVLRRIRAAHPH
VPVLFLTAKDAVEDRIAGLTAGGDDYVTKPFSLEEVVARL-RQFVADASHELRTPLASIRGYAELVRREA
LVAMGRVESESRRMTGLVEDMLLLARLD

>F4GYR8_F4GYR7_1_590998
-LVVDDEPNIRELLATSLRFAGFEVHAAADGGAALRLARDVEPDLVVLDVMLPDMDGFTVTRRLREKGQH
VPVLFLTARDDTADKVQGLTVGGDDYVTKPFSLEEVVARIRRRFVADASHELRTPLATIRGYGELYRMQV
DDTMRRIEDSATRMGTLVEDLLALARLD

>F4H5M0_F4H5M1_1_590998
VLVVDDDLGIRELLTSVLGFSGFDVQTAATVGAGLTALRAWRPDVVVLDVMLPDADGIDMVRVVRRAGDR
TPVLFLSARDTVADRVAGLTVGGDDYLTKPFDISEVVARV-REFTADAAHELRTPLTSVHGWADLLQGAL
DRAMERVVRETTRMRHLVDQLALLARLD

>F4GZ30_F4GZ29_1_590998
-LIVEDEPYLADAVRDGLRLAAIAADVAPDGEAALELLGVHSYDVAVLDRDVPGVSGDEVARRIVAGGTG
LPILLLTAADRLDDKASGFELGADDYLTKPFEMRELVLRL-QRFAANASHELRTPLAVTQALLDVARSDT
REVLDRLHAVNARAIDLTEALLVLSRAD

>F4H645_F4H646_1_590998
VLVVEDEPAIAQAVAHRFSAEGWRVEVAADGPSGVSAATRVQPDLVVLDVMLPGIDGLEVCRQIQAER-P
VPVLMLTARDDETDMLVGLGVGADDYMTKPFSMRELVART-RELVANVAHELRTPVTALQAQLENIVDPD
PVTMQAALAQTERLGRLVTYLLDLSRLE

>F4H4C3_F4H4C2_1_590998
VLVVDDDTALAEMIGIVLRSEGFEPVFCEDGDEALATFRATQPDLVLLDLMLPGRDGNEVCRQIRAES-G
VPIVMLTAKSDTVDVVLGLESGADDYISKPFKPKELVARVRRRFVSDVSHELRTPLTTIRMAGEILARAT
KRSAELLQTQLDRFEDLLADLLEISRFD

>G0BZ19_G0BZ18_1_768493
--LVEDEPSIADTLIYTLESEGFQVRWFERGEPALLALAQGAPALAILDVGLPDINGFELCRRLLSQSAD
LPILFLTARSDEVDRLIGLEIGADDYVAKPFSPREVSARV--QYVHTLTHELKSPLAAIRGAAELLQETA
RRFLTNIEQQSVRIQQLVDKLLVQARLE

>G0BZ33_G0BZ34_1_768493
ILLVEDDLQLGKALCRALELAGFDLCWVRLVHDAQLQLSQGSFDLMLLDLTLPDGDGLTKLVEWRAAGQN
IPIIILTARDRIESLVNSLDSGADDFLAKPFALPELISRV-KRFMADAAHELRTPIAAVLAQLHLLTQER
QEIIEDMQQGLDRAASLSRQLIDLAKLE

>G0C076_G0C075_1_768493
-LIVEDDELLQQGLALALANEGYACDCAATAAQANALLITSQYSMIILDLGLPDQDGASLLRQWRRQQVD
LPVLILTARDALEDRVDGLDAGADDYLVKPFALVELQARV-RLFTADAAHELRTPLAGIRLHLELMEKQG
IEQSKPLINRIDQLMHTVEQLLMLSRAG

>G0C3C3_G0C3C1_2_768493
VLIIEDDMDAAGVLEAYLVREHFAVSIATDGLKGFDMALQWRPDLILLDVMLPGMAGTEILSRLRKKN-N
TPVIMISAMGDASDKIGALRYGADDYIVKPYNPGEVMARV-----AAMAHELRSPLTAAMGRLQGMID--
THHLKLVMNQLTHLNQLIDDLSLLSMAQ

>G0C6S6_G0C6S5_1_768493
-LLVEDHPELSHWLQKALTGAGFAVDIAPDGLAADHLLLNERYALVVLDVALPRLNGLDLLARLRKRGQD
LPVLLLTARTDVADRVKGLNLGADDYLTKPFELDELEARIRERFSADASHQLRTPLTVLKTQVGVALAQW
RESLAAMSVTLDNTVALTDRLLYLSRLK

>G0BVN2_G0BVN4_2_768493
-LLVDDDPSLLKLLGMRLTSEGFHVTTAESGQEALRLLGREQIDLVISDLRMDEMDGMALFAEIQKHQPG
MPVIILTAHGSIPDAVAATQQGVFSFLTKPVDRDALYKAI-HEFLRHISHELKTPLASMREGTELLADDQ
KEVVTILDNSSRHLQLLIEQLLDYNR--

>G0C6E8_G0C6E1_7_768493
VLIVDDDPAICDVLCDVLNEHVFTVHACHRGSEALALLNQQPIALVLLDLILPDTNGLLVLQQIHRLRPD
LPVVMLTGLGSESDVVVGLEMGADDYIAKPFNPRVVVAR--GQLTGGLAHDFNNLLAVIIGSLELTTGQT
AQRIARALKAAERGAQLTQRLLAFSRKQ

>G0BZZ2_G0BZZ1_1_768493
ILLIEDDKLIGDGIKAGLTKLGFNLDWFTDGVVGKNALESAPYDAVILDLSLPGLDGLDLLRQWRQAGHD
VPVLILTARDALEQRVSGLQSGADDYLCKPFALTEVAARL-RRFTSDAAHELRSPLAALRVQTEVVQLMR
EHALGNLTVSIDRATRLVDQLLTLSRLD

>G0BXN5_G0BXN4_1_768493
ILIVEDDGDIAELLQLHLRDEGYNISHAADGNLGMAMLEQGGWDALILDLMLPGVDGLEICRRARNMTRY
TPIIITSARSSEVHRVLGLELGADDYLAKPFSMLELVARV-REFIANISHDLRTPLTSLHGYLETLSVDR
RRYLEIALAQSRKVGKLAQELFELARLE

>G0C7Q9_G0C7Q8_1_768493
ILLVDDDLELGTMLSEYLTGEGFNATLVLTGKAGVEGALSGEYTAMILDIMLPDMSGIDVLRDVRKKS-R
MPIIMLTAKGDNIDRVIGLEMGADDYMPKPCYPRELVARL-EQLLHDVSHELRSPLARLQLAIGLARQNV
ENSLQRIEHEAGRLDKMIGELLALSRAE

>G0C8Q4_G0C8Q3_1_768493
IMIVEDEPKLGQLLVDYLQAAGYATRWLTNGSEVVPAVHEHSPALILLDLMLPGSDGLTVCRELRRFT-D
VPVVMVTAKIEEIDRLLGLEIGADDYICKPYSPREVVARV-RAFMADVSHELRTPLAVLRGELEALQDPT
PASLGSLQAEVTTLTKLVDDLHQLSLSD

>H4RNZ0_H4RNZ1_1_868153
VWLVEDEQGIADTLVYMLQQEGFAVEVFERGLPVLDKARQQVPDVMILDVGLPDISGFELCRQLLALHPA
LPVLFLTARSEEVDRLLGLEIGADDYVAKPFSPREVCARV---YVYALTHELKSPLAAIRGAAEILREVV
ARFTDNILTQNARMQALVETLLRQARLE

>H4RB60_H4RB59_1_868153
-LIVEDEKKTGEYLTKGLTEAGFVVDLADNGLNGYHLAMTGDYDLIILDIMLPDVNGWDIVRMLRSANKG
MPILLLTALGTIEHRVKGLELGADDYLVKPFAFAELLARVRSNFSADIAHEIRTPITNLITQTEIALSEL
EDVLYSNLEELTRMAKMVSDMLFLAQAD

>H4RH72_H4RH71_1_868153
ILIVEDEPKLGQLLIDYLRAASYAPTLISHGDQVLSYVRQTPPDLILLDLMLPGTDGLTLCREIRRFS-D
IPIVMVTAKIEEIDRLLGLEIGADDYICKPYSPREVVARV-RDFMADISHELRTPLAVLRGELEAIQDFT
PETVASLQAEVGTLTKLVDDLHQLSMSD

>H4RKI4_H4RKI5_1_868153
ILLIEDDMLIGDGIKTGLSKMGFSVDWFTQGRQGKEALYSAPYDAVILDLTLPGMDGRDILREWREKGQR
EPVLILTARDALEERVEGLRLGADDYLCKPFALIEVAARL-RRFTSDAAHELRSPLTALKVQTEVAQLAR
KKALLQLHSGIDRATRLVDQLLTLSRLD

>H4RJ03_H4RJ06_3_868153
-LLVDDDPGLLKLLGLRLTSEGYSVVTAESGAEGLRVLNREKVDLVISDLRMDEMDGMQLFAEIQKVQPG
MPVIILTAHGSIPDAVAATQQGVFSFLTKPVDKDALYQAI-HQFLRHLSHELKTPLASMREGTELLADEQ
KEVVSILDSSSRNLQKLIEQLLDYNRKQ

>H4RNK5_H4RNK4_1_868153
ILIVEDDTLLLQGLILAAQTEGYACDGVTTARMAEQSLEAGHYSLVVLDLGLPDEDGLHFLARIRQKKYT
LPVLILTARDTLTDKIAGLDVGADDYLVKPFALEELHARIRRLFTADVAHELRTPLAGVRLHLELLAKTH
HIDVAPLVARLDQMMESVSQLLQLARAG

>H4RGQ3_H4RGQ2_1_868153
ILLIEDNQRTQEWVTQGLSEAGYVIDAVSDGRDGLYLALKDDYALIILDIMLPGMDGWQILQTLRTAK-Q
TPVICLTARDSVDDRVRGLDSGANDYLVKPFSFSELLARVRSQFADDLAHELRTPINALLGQNQVTLSSI
AEYQKTIAGNIENISRLTENILFLARAD

>H4RCQ4_H4RCQ2_2_868153
IVIVEDEPVTQARLQSYFTQEGYTVSVTASGAGLREIMQNQPVDLILLDINLPDENGLMLTRALRERS-T
VGIILVTGRSDRIDRIVGLEMGADDYVTKPLELRELVVRV-SAFLAAMSHEIRTPLYGILGTAQLLADAQ
RDDLRAITDSGESLLTILNDILDYSAIE

>F9HMA2_F9HMA3_1_1008453
ILIVDDEKPISDIIKFNMTKEGYEVVTAFNGREALEQFEAEQPDIIILDLMLPEIDGLEVAKTIRKTS-S
VPIIMLSAKDSEFDKVIGLELGADDYVTKPFSNRELQARV-RLFVSNVSHELRTPLTSVKSYLEALDEVA
PDFIKVSLDETNRMMRMVTDLLHLSRID

>F9HL16_F9HL17_1_1008453
ILLVDDEVEITDIHQRYLVQAGYQVLVAHDGVEALEIFKRKPIDLIITDIMMPRMDGYDLISEVQYQSPD
QPFLFITAKTSEQDKIYGLSLGADDFIAKPFSPRELVLRV-GLMIAQLSHDIKTPITSIQATVEGILDEQ
DHYLATIGRQTERLNKLVEELNFL----

>I8RJK2_I8RJK5_3_1149862
ILVVEDDQMLREVVVAVLKEEEYLIHETGNGEEGLYLALQNVHDLLILDIMLPEVSGLEIVKTLRLQNIS
MPIMLLTAKDSVQDRVIGLNSGADDYLVKPFAIPELLARVKGEMAAGIAHEVRNPMTTVRGFLQMLAKPN
FSFYGLMIEELDRANSIISEFLSLAKN-

>I9ASB7_I9ASC8_11_1149862
VLLVDDDGIALLVHSKMLE-QHAEIVTAANANEALEIIKKDKFAVIISDQYMPDMNGAELLQIVGVMVPN
MVRIMITGFADLDVAMQAVNLGVFRFLVKPCCQEDLVLAL-GELMASIAHEIRNPLTAIKGFVQYLQNER
QEYMPIIIKEVDRVNRVIEQLLYFAR--

>E7JVU8_E7JVU9_1_216599
ILIVEDEPKLGQLLIDYLRAASYAPTLISHGDQVLPYVRQTPPDLILLDLMLPGTDGLTLCREIRRFS-D
IPIVMVTAKIEEIDRLLGLEIGADDYICKPYSPREVVARV-RDFMADISHELRTPLAVLRGELEAIQDFT
PETVASLQAEVGTLTKLVDDLHQLSMSD

>E7JTK2_E7JTK4_2_216599
-LLVDDDPGLLKLLGLRLTSEGYSVVTAESGAEGLRVLNREKVDLVISDLRMDEMDGMQLFAEIQKVQPG
MPVIILTAHGSIPDAVAATQQGVFSFLTKPVDKDALYQAI-HQFLRHLSHELKTPLASMREGTELLADEQ
KEVVSILDSSSRNLQKLIEQLLDYNRKQ

>E7K8D3_E7K8D2_1_216599
-LIVEDEKKTGEYLTKGLTEAGFVVDLADNGLNGYHLAMTGDYDLIILDIMLPDVNGWDIVRMLRSANKG
MPILLLTALGTIEHRVKGLELGADDYLVKPFAFAELLARVRSNFSADIAHEIRTPITNLITQTEIALSEL
EDVLYSNLEELTRMAKMVSDMLFLAQAD

>E7K2Z1_E7K2Z2_1_216599
VWLVEDEQGIADTLVYMLQQEGFAVEVFERGLPVLDKARQQVPDVMILDVGLPDISGFELCRQLLALHPA
LPVLFLTARSEEVDRLLGLEIGADDYVAKPFSPREVCARV---YVYALTHELKSPLAAIRGAAEILREVV
ARFTDNILTQNARMQALVETLLRQARLE

>E7K476_E7K474_2_216599
IVIVEDEPVTQARLQSYFTQEGYTVSVTASGAGLREIMQNQPVDLILLDINLPDENGLMLTRALRERS-T
VGIILVTGRSDRIDRIVGLEMGADDYVTKPLELRELVVRV-SAFLAAMSHEIRTPLYGILGTAQLLADAQ
RDDLRAITDSGESLLTILNDILDYSAIE

>E7JW62_E7JW63_1_216599
ILLIEDNQRTQEWVTQGLSEAGYVIDAVSDGRDGLYLALKDDYALIILDIMLPGMDGWQILQTLRTAK-Q
TPVICLTARDSVDDRVRGLDSGANDYLVKPFSFSELLARVRSQFADDLAHELRTPINALLGQNQVTLSSI
AEYQKTIAGNIENISRLTENILFLARAD

>E7K6W1_E7K6W2_1_216599
ILIVEDDTLLLQGLILAAQTEGYTCDGVTTARMAEQSLEAGHYSLVVLDLGLPDEDGLHFLARIRQKKYT
LPVLILTARDTLTDKIAGLDVGADDYLVKPFALEELHARIRRLFTADVAHELRTPLAGVRLHLELLAKTH
HIDVAPLVARLDQMMESVSQLLQLARAG

>E6KRD8_E6KRD7_1_888052
ILVVDDDLALAEMIGIVLQNEGFRVVFCGDGSQALAQFQEHHPDLVLLDVMLPGMDGFDVCRAIRHVS-D
VPIVMLTARSDTSDVVTGLEAGADDYVPKPFKPKELVARVRQRFVSDVSHELRTPLTTIRMAEDVVWDHA
RRSAELLHDQTERMEQMLADLLEISRYD

>E6KTY7_E6KTY6_1_888052
-LVVDDEPNIRDLLASSLRFAGFDVVTAEDGSGAFHEAQESRPDLIVLDVMLPDMDGFTVTRRLRDAGIT
TPVLFLTARDDMRDKIQGLTVGGDDYVTKPFGLEEVVARIRKRFVSDASHELRTPLAAISGYCELYAMRT
EEVMGRIGSESSRMATLVEDLLTLARLD

>C4IA93_C4IA94_1_536230
VLLVEDNPILAQSLADALSSARFAVDHMADGEAADHVLHTQDYALVILDLGLPKLDGLDVLRRLRARRNP
VPVLILTAHGSVEDRVRGLDLGADDYLAKPFELTELEARA-RRFFADAAHQLKTPLAAAQAGVELALRRV
SVHLRRVNGAVRQAAKIVQQLLSLSRLE

>C4I5X0_C4I5W9_1_536230
VLLVEDDPWLGEAVRAQIEKDGHPTDCVASLAHARRHVAVAPYDLILLDLLLPDGRGLDFLRELRAGGST
VPVIILTALDQVANRIAGLNAGADDYLIKPFDLSELSARV-RSFAANSAHELRTPIAAALAQTQRLIAPL
RERARRVEGALHTLSRVSEQLMQLAKAE

>C4KYI2_C4KYI1_1_536230
-LLVEDNAELAHWIVDLLRGEGFGVDSAPDGESADTVLKAQRYDALLLDMRLPGMSGKELLARLRRRGDN
VPVLMLTAHGSVDDKVDCFSAGADDYVVKPFESRELVARIRRRFIADAAHQLRTPIAVIDTQIQCARQAL
AALLASMQRSSRRMADVTDKLLLLAHAE

>C4I1N6_C4I1N5_1_536230
VLLVEDDPLIGSGLEQGLKQEGFAVDWAQNADAATLALRTTSYGLLLLDLGLPDKDGLAVLAALRRRDDA
LPVIVVTARDALPDRIAGLDCGADDYLVKPFALEELLARIRRHFIADAAHELRTPIMGLSIQTQLLQRER
ARILAQIQAGTTRLSHLAEQLLTLARLE

>C4KYD1_C4KYD2_1_536230
-LLIEDDRPIARGIQSSLEQAGFTVDMVHDGIFAEQALAQNRHELVILDLGLPGIDGMTLLSRFRQTNRH
TPVIVLTARDELNDRVQGLNSGADDYMLKPFEPAELEARIRRKFIADAAHQLRTPLTAIKLHAEQAARQQ
ALAVRELRSAADRAVRLSNQLLSLARAE

>C4KR11_C4KR10_1_536230
ILIAEDDSILADGLTRSLRQSGYAVDHVRNGVEADTALSMQTFDLLILDLGLPRMSGLEVLRRLRARNSN
LPVLILTAADSVDERVKGLDLGADDYMAKPFALNELEARV-KRFIADAAHQMKTPLAGLRTQAEFALRDV
ARSLEQIATSSEQAARLVTQLLALARAE

>C4I350_C4I349_1_536230
ILIVEDEPKTGMYLRKGLTEAGFIADWVEDGVTGLHQAETEEYDLIILDVMLPGHDGWTVLERLRRAH-S
TPVLFLTARDDVGDRVKGLELGADDYVVKPFDFVELVARVRSQFSSNLAHDMRTPLTNLLAEAQVALSEY
RDVIESSIDEYQRLSRMIEDMLFLARSD

>C4KR49_C4KR50_1_536230
ILLVEDDRMIAEGVRKALKADGCAVDWVQDGDAALTALGGEAYDLLLLDLGLPKRDGIDVLRTLRARGLA
LPVLILTARDAVADRVKGLDAGADDYLVKPFDLDELAARM-KAFVADAAHELRTPLAAVQIQAQLVARSR
REAIVDLQSGVTRATRLAEQLLALARAE

>C4I9L4_C4I9L5_1_536230
VLIVEDEPKTGMYLKRGLTEAGFVCDWTQDGISGLHQLQTENYDLAILDVMLPGCDGWTVVRELRRTH-R
TPVLFLTARDHVDDRVKGLELGGDDYLAKPFDFAELLARVR-EYSSDLAHDIRTPLTNLLAEAQVAQREY
RQVIESSVEEYQRLARMVDDMLFLARAD

>Q8DV49_Q8DV48_1_210007
ILVIDDEEDILALIKNTLQLQNYLVKTFVSANQ-VDRSKLADYDLILLDIMMPDVDGLSFCRDIRNLV-D
CPILFLTAKSQEADVVTGLSYGADDYICKPFGVQELLARV-QNQIAALTHDIKTPLTVIKGNTELLKQTQ
EAFVGYSLKNIGQVETYLQQLSYLAK--

>Q8DSH0_Q8DSH1_1_210007
ILIVDDDTSLNQSIKEVLMSRGFNISSAYSIDEGIDIFSVSKIDLIILDVMLPDGEGYLLAKYIRKSS-D
VPILFLTAKNSPDDEIKGLDSGGDDFVTKPFLPKTLSYR--ENWISGIAHDIKTPLSVIVSNTSLAIESL
LKHLNPTLVESHYIQNLLNDLNIFARLT

>H1Y489_H1Y488_1_714943
VLIVEDEKSLARELEIFLVNCNYVCEICYDGKSASEKIAINLYDFILIDLGLPDYDGLDLLKEAKTYNAE
AACLILTARAEVYDRIKGLDLGADDYLPKPFSMLELQSRM-REFISNASHELMTPISILQSKIENMSREV
KVRLLEMQKILNRLKSITKTLLLISQIE

>H1YA70_H1YA71_1_714943
ILILEDENKFGGLLSRIIEAEGYNVLQAQSARAGLKLMDSHDVRVVISDVKLPDANGVDLVKRIKDIHPF
VEIINLTAFGSIKDSVRAIKNGAFDYIMKGDDNDRIIPI--TNFIATISHELKTPISSLKMSLKLMEDSQ
KELINNINDDSNRLLKITSELLDMGQVE

>H1Y806_H1Y807_1_714943
VLLVEDEPNIVSVIKRGLADFGFEISVATDGLTALQMTIDHQFDLVILDVMLPSMDGIQLCKHIRERDEN
IPILMLTALDSTENIVTGLNSGADDYMVKPFKMIELATRL-NNFVSNASHELRTPLTIINSELEIALRSQ
LALLNTIHAESDKLTQILNSLLLLAQS-

>H1YIY8_H1YIY7_1_714943
ILLVEDEAKLAGFIADALNQAGHNCDHLDDGTKGMEAAMVNDYDLLLLDLMLPSMNGFEVIKALRSFNNE
TPVIILSALNDTENVIKGLDLGAIDYLKKPFDLEELLARVRQNFFASASHELKTPLAIMRAEIEVLMKHF
TALLKSQLNEINRLQQVVQEFLLVSQLK

>H1YAM1_H1YAM2_1_714943
ICLIEDEHKVAAFIKNGLEEHEYLVNVATDGARGIELIENNNYDLLILDIMLPVVSGIDVCKHVRATNPH
IPILMLTALGAVDDKVAGLKAGADDYLVKPFHFIELLARIEKTFVANASHELRTPITSIIGEAEIAKEEY
QRVLRSVLFDSERLGNTITGLLELAEID

>H1Y9X3_H1Y9X4_1_714943
ILIIEDEQGLSESIESYFSEAGNICETAKDFASAMAKVSMYSYDCILLDINLPGGSGMNILKYLKENHNP
DGVLIISAKNSLDDKLAGLDLGADDYLVKPFHLSELKARV-KDFTENAAHELMTPIAVINSKLDTLLQPQ
SNLLTDVYGAVSRLSRLNQSLLLLVKIE

>E8LT13_E8LT12_1_945543
VLLIEDSTSLAILYKQYVKDENYDLFHVETGKEAIAFIERNVPQLVILDLKLPDMDGEHILDWINEHQVP
TSVVIATAHGSVDVAVSLLQKGAKDFLEKPINADRLKTSI-SRFLASMSHEIRTPMNGVLGILNILEEEQ
RKLVSTATESGHFLLSVINDILDFTRME

>E8LX03_E8LX04_1_945543
ILLIEDDAHIARFLINGFQQQACTITHADNGVDGLHEAVTQAYDVIVLDIMLPEKDGFEVLAQLRGEGHT
TPVIILSAKHSVEERVLGLQSGADDYLVKPFAFPELFAR---TTVDAIAHDIRTPLSRITLSSQSLMDQQ
MQALADCAEYAMQANNMLT---------

>E8LNR6_E8LNT4_18_945543
ILIVEDEQVTRNTLKSIFEAEGYAVFEASDGEEMHQVLSDNQVNLVIMDINLPGKNGLLLARELREQA-N
VALMFLTGRDNEVDKILGLEIGADDYITKPFNPRELTIR--SEFLANMSHELRTPLNGVIGFTRQMLKSQ
TDYLQTIEKSANNLLNIINDILDFSKLE

>E8LWN0_E8LWM9_1_945543
ITLIDDELDVVEAVGEMLELEGFSVTGFTDPKLGLKSLSPDSRQVVLCDVRMPQLDGLSMLDAIQGRAPG
CEVILMSGHGDIPMAIEAMKLGAFDFIEKPLQSDELIEKL-GQLSVGITHEINQPLTAISSHTRSAQKKA
TQNLKKIEQLLGKVAALTHHLKAFSRKS

>E8LSY8_E8LSY7_1_945543
VLVVDDESGMQAILNKALS-KWFKVDCAGSIEDAEVLRCANHYDLIILDINLPGRSGIEWEEAFCDEDKK
ADVIFMTGYADLDTAISAIKLGATDFILKPFNLEQMLHAV-GELTAGIAHEINNPTAVILGNVELMQFRV
KEEIEAIHAQIDRIRNITRSLLQYSRQG

>E8LWM7_E8LWM8_1_945543
ILIVEDEPSLASVVADYLSHSGYQTHIIGDGAEVIDWVRQYNPDLILLDLMLPNRDGLDIYRELRSFS-D
IPIIMATAKVDEIDRLLGLELGADDYVCKPYSPRELVARVKERWLSDISHELRTPLAVLRGELEAVQDPQ
PELIDSLHQQVLTLTRLVDDLRATSQAD

>G2HZW9_G2HZW8_1_634177
IVLVDDDRNILTSVQMTLEAEGFIVRTYTDGESALHGLSSRPADLAVLDIKMPRMDGMELLQRLRARS-Q
LPIIFLSSKDEEVDQLMGLRLGADDYITKPFSQRLLLERIRERFAADVSHEIKNPLSSIRSAIESLLRRQ
HRLMSIINDDVRRLDRLITDIADASRVD

>G2I823_G2I824_1_634177
ILIVEDEYDLGVAVQERVGLDGHAVDWFTTLEDARAAMATVDYDFILLDLGLPDGSGRDLLREVRRTSSD
IAILITTAEDQISDRIAGLSEGADDYIVKPYDLNELVARI-RAFAASAAHELRNPLGALLAQVQMLGRDT
GRRVEVIADRTRRLGRTVEKLLQFSRAS

>G2I1W6_G2I1W7_1_634177
ILVADDDRSIRTVLSQALGRGGYQVRATGQASTLWQWVEEGEGDLVITDVIMPDENGLDLIPRIRRLRPD
LRVVVMSAQSTLMTAVKATQRGAFEYLPKPFDLKEVLAVV--DVARRIAHEIKNPLTPIQLGAERLKRTF
VQCVDTIIRHVGDIGRMVDEFSAFARM-

>G2I2Z3_G2I2Z4_1_634177
ILIVEDERDLGAAVQERVRLDGHAVDWFMTLEDARAAIATVDYDFMLLDLGLPDGNGRSLLREIRSTSSD
IAILITTAEDQISDRITGLSEGADDYIVKPYDLNELVARI-RAFAASAAHELRNPLGALLAQVQMLGRDA
GRRVDVIAGRTRQLGRTVEKLLQFSRAS

>G2I5U7_G2I5U6_1_634177
ILLVEDDSKIAQEVIEELESRNYHVQHEVSGAAGLDMGLNAHFDVMVVDRMLPELDGLSLIETLRERRVH
VPVLVLSALSAVDDRVSGLKAGGDDYLTKPFAMEELAARL------DIAHDLRTPLTRVRARLDRALSAL
RNVIGRTIDDLDQSFAIITALLRIGEIE

>G2I6E5_G2I6E6_1_634177
ILVVEDDPTVRNFVAKGLKEAGHLVELTDNGKDGLFMAVSEKFDLIILDRMLPGIDGVRLLETIRAQNNA
TPVLLLSALADVDDRVQGLKAGGDDYVTKPFAFSELLARV--QVSNAIAHDLRTPIARARTQLEDAALEL
RGAIERAVGNLDNVTAVFEALLRIAQIE

>G2I6P5_G2I6P6_1_634177
ILIIDDDREIRDLLARFLERNELRVTTARDGHEGRRRWSEGHYQLVILDLMLPGESGLDISRWLRTQA-N
VPIVMLTAMGDDTDRIIGLELGADDYVSKPFNPRELLARIRTLMLTAIGHDLRTPITRLKLRAEFVED--
DEIRAKMLSDLDELEAMVAATLAFGR--

>H1HS06_H1HS05_1_796942
ILIADDEARMRALVRDYLRMKGFQVLEAENGREALEVFQREPIALILLDVMMPEMDGFETLKELRHIS-D
VPVLMLTARAEEQDELQGFSLGADEYIAKPFSPKVLLARI-REFIANVSHELKTPIALIQGYAEGLEDMR
EQYLGVILDEAGRMNKLVRQLLTLSQLE

>H1HVW9_H1HVX0_1_796942
ILIIDDEKELVTLLQDELEARGHQVLAAYNGADGVSLAKKQ-PELIVLDIMMPEMDGFEVCRKIRDEL-L
CPILFLSAKQAESDKIRALTLGGDDYISKPFGLRELLARI-VEMVEALAHDLKTPISIVLAYTESLLDRS
QRYLSVIEENAQKCSNLVQQMQAASE--

>H1HW68_H1HW69_1_796942
ILVIDDDRELCELLHRTIWQEGMAADCCFSGRDGLDRLEEGEYQLVILDVMMPGSDGFAVLEQIRGKS-H
LPVLLLTAKNDSASKVRGLRNGADDYLTKPFDMGELLARI-KQLMTDISHDVRTPLTTLIGYLDAVHRER
EKYIETARRKAYDLKEYIDALFDWSKLS

>H1HWA8_H1HWA7_1_796942
ILVVEDERALCETIVRSLRRLAYSVDFCFDGDEALSLLESERFDLIVLDLNLPGTDGMTVLRTLRTHDRD
TRVLILSARSEVSDKVAGLDAGANDYLAKPFHLAELEARIRKQFTGNAAHELRTPLALMQAKLELFSAET
ADFLRLLGEQTERMAEMSKTLLELSELR

>H1HV86_H1HV87_1_796942
ILIAEDERSLNEIIAKKLTSDGYSVDCCYDGEEAISVLSYTDYDAVILDIMMPKADGFAVLRSLREAGKT
TPALFLTAKDAVSDRVKGLDSGANDYLVKPFAFEELSARL-KRFTSDVSHELRTPMAVIMAQCEYLENEY
ADSIRNIHAQGRKMTTLINQMLDLARLE

>C2CA12_C2CA13_1_592313
VLVVDDEVGMQLVLKKALS-KWFRVDLAGSIEDAEVLRGEHHYDLLILDINLPGRSGIEWEEAFTDPDHR
ADVIFMTGYADLETAISALKLGASDFILKPFNLEQMLQAVQGELTAGIAHEINNPTAVILGNTELIRFRV
EEEIDAILLQIERIRNITRSLLQYSRQG

>C2C726_C2C727_1_592313
ILLIEDDERIARFIERGLKAEGHQIHRLKDGQYGLETVKSSEPDLLILDRMLPHVDGLTLCQQIRATGNQ
VLILMLSALGEVEERIQGLRTGADDYLAKPFHFEELLARIEKEFFANVSHELRSPATAILGEAQITLREY
RQTLLRISESAEQLAFRIEDLLMLIRHD

>C2CAX7_C2CAX8_1_592313
-YIIEDDTKLREMLAEYMTNQGFQVTTFATGETAPEQILLNQPDLVLLDLMLPGENGLTICRQIRAQF-L
GKILMLTASDDDFDHVAALEMGADDFVNKPIKPRVLLARIR-ALTNAIAHDLRTPIFRIQWQAEVLAEKQ
QQQVASIIEDTEEMETMVDELLYYAKLE

>C2C5Q6_C2C5Q7_1_592313
VLVVDDDARLRALLERYLSEQGFQVRSVANGEQMDRLLTRENFHLMVLDLMLPGEDGLSICRRLRNSNNM
IPILMLTAKGDEIDRIVGLEVGADDYLPKPFNPRELLARIK-LLMAGISHDIRTPLTRIRLATEMM--ED
SYLAESIISDTEECNQIISQFMDY----

>C2C9Q4_C2C9Q3_1_592313
ILVVEDDVQLGQQILSALEQTGWVPELAQDGIDALYRATAEEWDVIVLDLGLPKLDGLTVLKGIRDENIN
TPVVILSARDTLTQRVEGLNAGADDYLTKPFEMVELIARIR----GNLSHALKTPLSVLKNEVAQLNDQL
QPSVEQIQQQIDR---------------

>C2C7P6_C2C7P7_1_592313
-LLVEDDTLLGESMQVALSRQGYTVDWLERGGGVVTALKTEQFTALILDLTLPDMDGLEVLRQIRRAGYT
LPVMILTARDDISDRVKGLDGGADEYIGKPFALEELLARL-KRFTRMAAHELKTPLTVLRLNAENALRQL
KQDLERIFKGIERTDRLIHQLLMLAKVE

>K8U5X2_K8U5W7_5_1218147
ILLVEDDTLIGDGIKAGLSKMGFSVDWFTEGRPGKEALYSAPYDAVILDLTLPGMDGRDILREWREKGKQ
EPVLILTARDALAERVEGLRLGADDYLCKPFALIEVAARL---YVYALTHELKSPLAAIRGAAEILREVV
TRFTENILAQNTRMQALVETLLRQARLE

>K8UMV9_K8UMW2_3_1218147
ILLVDDHEIIINGIMNALLWPHFIVEHVKNGLEVYNACCAYEPDILILDLSLPGINGLDIIPQLHQRWPA
MNILVYTAYQQEYMTIKTLAAGANGYVLKSSSQQVLLAAL----LTVISHELRTPMNGVLGAIELLQTEQ
QGLADTARNCTLSLLAIINNLLDFSRIE

>B7QWC9_B7QWD0_1_439497
IALVDDDRNILTSVSMTLEAEGFEVETYNDGQAALDAFNKKLPDMAVLDIKMPRMDGMDLLQRLRQKT-Q
MPVIFLTSKDDEIDEVLGLRMGADDYVKKPFSQRLLVERIREQFAADVAHEIKNPLASLQSAVGTLRMDQ
RDLLDVIEHDVRRLDRLVSDISNASRLD

>B7QXP3_B7QXP4_1_439497
-LLVEDNLSLAAAVEDRLRMDGHVVDHAPDISVADDYAATADYDLILLDIMLPDGDGRDFLKAHRNRQGT
TPVIVLTARSEVSDRVGVLDLGADDYITKPFDFSELEAR--EDFIAEAAHRVRTPLATVRTQAEILRRSL
REMIRAIDESSRAAGQLLD---------

>B7QQC6_B7QQC7_1_439497
ILVIDDEPGMRNFMTKILT-PRCRVEQAASAAEASAILDQAHFDLVILDNIMPGKTGLEWVQEQRKVGLF
ADTVLVTAYADLETAIQALRVGVADFVLKPFRANQILNSV-GEITAGVAHEINNPVAVIQGNVDVVRMEV
ATELDLIDNQILRISAIVGKLLQFAR--

>B7QSW4_B7QSW5_1_439497
ILIVDDERDIRELVSDILEDEGYATRKAGSSEECMAALNEEAPALLILDIWLKDMDGIDILKVVKRDMPD
IPVVIISGHGNIEIAVAAIKQGAYDFIEKPFNIDQLLVVI-GDVARRIAHEIKNPLTPIQLSAERIKRLL
QSMTDVIVRQTNDLRRIVDEFSKFARM-

>B7QTW7_B7QTW6_1_439497
ILLLEDDADIGAWTSKGLGAAGHVVDWIENGREALIAASTRDYDVLVFDRMVPDLDGLSALRTLRGARIN
TPMILLTALGAVEDRVEGLEAGADDYLSKPFAMSELLARI-SDFSANIAHDLRTPLTRLRLHLEESERDP
QAHSAAAIEQMDNIIAIFAAIQRIARL-

>B2DIS2_B2DIS1_1_453361
ILLVDDEVEITDIHQRYLIQAGYQVLVAHDGLEALELFKKKPIDLIITDVMMPRMDGYDLISEVQYLSPE
QPFLFITAKTSEQDKIYGLSLGADDFIAKPFSPRELVLRV-GLMIAQLSHDIKTPITSIQATVEGILDEQ
AHYLATIGRQTERLNKLVEELNFL----

>B2DIJ3_B2DIJ2_1_453361
ILIVDDEKPISDIIKFNMTKEGYEVVTAFNGREALEQFEAEQPDIIILDLMLPEIDGLEVAKTIRKTS-S
VPILMLSAKDSEFDKVIGLELGADDYVTKPFSNRELQARV-RLFVSNVSHELRTPLTSVKSYLEALDEVA
PDFIKVSLDETNRMMRMVTDLLHLSRID

>C4L7A1_C4L7A9_8_595494
ILVVDDDIAICELLTDVLSEHVFEVRSCHLAQAALQTLQQEPIALVLLDLMLPDMSGLLLLQQIRMQFPD
LPVIMLTGLATESDMVVGLEMGADDYIAKPFVPRIVV----GHLTGGIAHDFNNLLAVILGNLELLLTRT
RQRIERAYKATERGAQLTQRLLAFSRKQ

>C4LG03_C4LG02_1_595494
ILLIEDDALLLNGLQKALEQQQYCCDIARSLSEARRYTL-DDYDLIILDLGLPDGDGLTLLKQWRQQGCS
QPVLILTARDSLDDRVKGLDQGADDYLIKPFALAELQARV-RQFTSDVSHELRTPIAGIRLNLELLEQQS
PQEIMPLIARLDSMQRTIDQLLTMARLE

>E6E5D0_E6E5D1_1_765071
ILVVDDDRAVRESLARSLQYSGYEVDSAADGVEALAHLSGTHPDAVIMDVMMPRLDGLEATRMLRSNGND
VPILVLTARDAVDDRVDGLDAGADDYMVKPFALDELLARL-KQLIADASHELRTPLTSMRTNVELLMAAR
GEILDDVAAQLGEFSSLIGDLVQLSRED

>E6E9L6_E6E9L7_1_765071
ILVVDDDAALAEMLQLVLIKEGFSTAWVGHGSDVMDVFREHRPALVLLDLMLPGRDGIRICQDIRRES-G
VPIIMLTARTDTPNVVQGLGAGADDYVCKPFRSAELIARIRQQFVSDVSHELRTPMTTMRMASEMVEAVQ
VRSVELMRAQMERLELLLADLLEISRFD

>L6A7Z0_L6A7Z6_6_882879
IHLLDDDTAVTNACAFLLESLGYDVKCWTQGADFLAQASLYQAGVVLLDMRMPVLDGQGVHDALRQCGST
LAVVFLTGHGDVPMAVEQMKRGAVDFLQKPVSVKPLQAAL----LTVISHELRTPMNGVLGAIELLQTEQ
QGLADTARNCTLSLLAIINNLLDFSRIE

>L6AF63_L6AF64_1_882879
ILVVDDDMRLRALLERYLTEQGFQVRSVANAEQMDRLLTRESFHLMVLDLMLPGEDGLSICRRLRSQSNP
MPIIMVTAKGEEVDRIVGLEIGADDYIPKPFNPRELLARIRHQFLRHLSHELKTPLASMREGTELLADEQ
KEVVDILDDSSRNLQKLIEQLLDYNR--

>D6V4T7_D6V4T8_1_666684
IALVDDDRNILTSVSIALEAEGYRIMTYTDGASALDGFKTSPPDMAILDIKMPRMDGMETLRRLRQKS-D
LPVIFLTSKDEEIDELFGLKMGADDFIRKPFSQRLLVERVKERFAADVAHELKNPLTSMRSAVETLARSR
GRLLAVIEHDVRRLDRLISDISDASRLD

>D6V5J4_D6V5J5_1_666684
-LIIEDDRESAEYLAKAFREVGHVAELAGDGEEGLALAQSGDYDVLVVDRMLPKRDGLSVIGTLREKGDT
TPALILSALGQVDDRIKGLRAGGDDYLPKPYSFAELLARV--EVSDNIAHDLKTPLTRLRNRAEELADEY
RAALERTIEESDGLIRTFNALLMIARAE

>D6V6F0_D6V6E9_1_666684
ILIVDDEADIRDLVAGILDDEGYKTRTARDSDTALAEISARRPNLIFLDIWMQGLDGLQLLEQIKKDHTD
VPIVMISGHGNIETAVAAIKRGAYDFIEKPFKADRLV-----DVARRIAHEIKNPLTPIQLSAERIRRVF
DQCTDTIVRQVDDIRRMVDEFSKFARM-

>D6V1J9_D6V1K0_1_666684
-LLIEDDKMIGEAIKQALQDVAYAVDWVRDVETALLAVRSERYAIALLDLGLPVIDGRQFLRDLRSRQIA
LPVIVVTAQDNVESRIQGLDLGADDYMTKPFEMRELLARM-QKIIADAAHELRTPITALSIQAENLDADA
RSRVEALKSGAIRTKHLLEQLLAMARQE

>D6V4K2_D6V4K1_1_666684
VLLIEDDRMIGDSLIAALKREGMTVDWVRTGADGEDALANGGHGLVLLDIGLPGRSGVDLLKDARRAGNS
TPVLIITARDGVDDRIIGLDVGADDYIVKPFEMRELLARM-KRFVADAAHELRTPLTALQIQVDNLDATD
PASTTKLRDGLARARRLVEQLLRLARSD

>B8CXQ9_B8CXR0_1_373903
ILVVDDEKKIRKVLKAFLEKHDFSIEMASDGKEALSKVNEFNPDLIILDLMLPEISGEEVCQKIRQDK-Q
TPILMLTAKGTEEDKVNGFAYGADDYLVKPFSLRELLARIK-KSTSDLAHELRTPLTNIKGYLEGIKEVD
SVTLTEIDEEINRLIRLINRLNDLATAE

>B8D202_B8D203_1_373903
ILVVDDEQEIRELLKSYLEREGYVVDTVKDGKTALFRVSNQDYNLVILDIMLPDTDGVEVCRTIREIT-N
IPIIMLTARDSEVDKVLGLRIGADDYITKPFLPGELIARVK-RVMSNISHDIRTPLTSILGYAEALKDER
EKYREIMVMKARRLKKLVDKLFFLARLE

>G6LJS4_G6LJS5_1_760826
ILLVDDEVEITDIHQRYLIQAGYQVLVAHDGLEALELFKKKPIDLIITDVMMPRMDGYDLISEVQYLSPE
QPFLFITAKTSEQDKIYGLSLGADDFIAKPFSPRELVLRV-GLMIAQLSHDIKTPITSIQATVEGILDEQ
AHYLATIGRQTERLNKLVEELNFL----

>G6LMX8_G6LMX7_1_760826
ILIVDDEKPISDIIKFNMTKEGYEVVTAFNGREALEQFEAEQPDIIILDLMLPEIDGLEVAKTIRKTS-S
VPILMLSAKDSEFDKVIGLELGADDYVTKPFSNRELQARV-RLFVSNVSHELRTPLTSVKSYLEALDEVA
PDFIKVSLDETNRMMRMVTDLLHLSRID

>A0R4L1_A0R4L0_1_246196
VLVVDDEANIVELLSVSLKFQGFEVHTASNGAAALDKAREVRPDAVILDVMMPGMDGFGLLRRLRADGID
APALFLTARDSLQDKIAGLTLGGDDYVTKPFSLEEVVARL-RRFITDASHELRTPLTTIRGFAELYRQDI
EMLMGRIESESRRMGLLVEDLLLLARLD

>A0R253_A0R252_1_246196
VLVVDDEPVLAELVSMALRYEGWDITTAGDGASAIAAARETPPDVVVLDVMLPDMSGLDVLRKLREQIPG
LPLLLLTAKDSVEDRIAGLTAGGDDYVTKPFSLEEVVLRL-RQFVADASHELRTPLAAIRGYTELAQRDV
AHAMSRVESETSRMTQLVEDMLLLARLD

>A0QTK2_A0QTK3_1_246196
ILVVDDDPSLAEMLTIVLRGEGFDTAVIGDGSQALTAVRELRPDLVLLDLMLPGMNGIDVCRVLRADS-G
VPIVMLTAKTDTVDVVLGLESGADDYVMKPFKPKELVARVRRRFTSDVSHELRTPLTTVRMAADLIYDAL
RRSTELMVNELDRFETLLADLLEISRHD

>A0R407_A0R408_1_246196
VLVVDDDPDVLASLERGLRLSGFDVSTAVDGAEALRSATETRPDAIVLDINMPVLDGVSVVTALRAMDND
VPVCVLSARSSVDDRVAGLEAGADDYLVKPFVLAELVARVKRDFASVSAHELRTPLTAMRTNLEVLSTQR
KEVVNDVIRTQSRIEATLGALERLAQG-

>A0R3I8_A0R3I7_1_246196
ILVVDDDRAVRESLRRSLSFNGYSVELAQDGVEALDAITNNRPDALILDVMMPRLDGLEVCRQLRSTGDD
LPILVLTARDSVSERVAGLDAGADDYLPKPFALEELLARM-ARLVSDAGHELRTPLTSLRTNVELLMAEM
AGLRADVIAQIEELSTLVGDLVDLTRED

>A0QP21_A0QP22_1_246196
VLMVDDDPDVRTSVARGLRHSGFDVRVAASGKEALRLLSTESHDALVLDVQMPELDGVAVVTALRALGND
IPICVLSARDTVNDRIAGLEAGADDYLTKPFDLGELVARL-QDFAANAAHELRTPLTAMRADLDTLRIER
DEVVADLSRAQRRVEAIITALGQLAS--

>A0QWE7_A0QWE6_1_246196
VLLVDDERALTNLVQMALQYEGWVIDVAHDAAQAVEKYRANLPDLLVLDIMLPDTDGLGVLEQIRSFGTY
TPTLFLTARDSVADRVEGLTAGGDDYMTKPFSLEELVARL-RQFITDASHELRTPLAAIHGYAELTRQTT
EYSLARIEAEAQRMNSLVSDLLLLARLD

>A8SF27_A8SF25_2_411485
IYIVEDDASIRELEQYALQSNGYEVQGFESAEPFWQAMRTAEPELVILDVMLPGEDGFSILKKLRNTPRR
LPIIMVTAKSSELDTVRGLDCGADDYIAKPFGIMEFLSRV-QEFTANVSHELKTPLTSISGYAELIETDV
PDFGRKIHSEATRMIQLVNDILQLSKLD

>A8S748_A8S749_1_411485
ILIVDDEPRIRELIHEHLQYAGYICEEAGDGSAALAQLSGGGFDLVILDLMMPFMDGMTCLREMRARHIN
TPVIILTARGEEYDKLAGLESGADDYVVKPFSPRELVARVRRDLLANVSHDLRTPLTLIKGYAETVRDHR
DEQMNIIVDEADRLTALVSSVMELSKVT

>A8S794_A8S793_1_411485
VLVVEDEANIRDMIALNLRHAGMEVVEAESAEAALPLLAQKPCDAAILDVMLPGMNGFSLCETIRRTDQQ
IGIIILSAKGQEQDKIRGLSIGADDYMTKPFSVSELLARV-NEFISSVSHELRTPLTSIRGWVETLMTNY
RKGLEIINNETGRLNNMVEELLDFSRLQ

>A8S6C4_A8S6C6_2_411485
ILVVDDDANICELLRLYLTKEGYQVTVANDGEEGLEKFNAVKPDMVLLDVMMPRMDGLEVCRRIRKAG-N
TPVMMLTAKGETFDKVLGLELGADDYMVKPFDAKEVVARIKGQFMGNIAHELRTPMTTIKGFVDGILDMQ
NHYLQLVSEETGRLARLIQNMLDLSKLE

>A8S7V6_A8S7V4_2_411485
-LVVEDEHSLREDIARKLRLSGYEVDACADGEAALEALAAERYDLVLLDLNLPKVDGMQVLRSLRQHDLE
TCVLILSARSEIADKVEGLDAGANDYLSKPFHLAELEARV-RQFAGNAAHELRTPLAILQTKLELFAEET
AGLVSSLREQLDRLTALVHTLLEMSNLQ

>Q5YQS9_Q5YQT0_1_247156
ILVVDDDMALAEMLTIVLRGEGFDPHVVGDGTQALAAVREIRPDLVLLDLMLPGMNGIDVCRVLRADS-G
VPIVMLTAKTDTVDVVLGLESGADDYIVKPFKPKELVARVRRRFTSDVSHELRTPLTTVRMAADLIHGAL
ARSAELLVTELDRFEGLLNDLLEISRHD

>Q5Z203_Q5Z202_1_247156
VLVVEDEPYLAEAIRDGLRLEAIAADIAGDGDTAMELLSINKYDIAVLDRDIPGPSGDKIAQHIVASGTG
MPILMLTAADRLDDKASGFELGADDYLTKPFALRELALRL-RRFAANASHELRTPLAITQALLDVARNDT
GELIERLRTVNTRAIDLTEALLLLSRAD

>Q5YVX9_Q5YVY0_1_247156
-AVVEDDDGVGDALVEALTARGFRADRKRRGAEL--LLDHRGYDAVILDLGLPDGDGLQVLRQLREVS-S
VPVLILTARSDERSVVRGLRGGADDYLVKPPRIAELMARL-RQLVADTAHAMRNPLAALTIRLDSLEPSA
APTFRKASAEVERLTTLLDGLLTLAV--

>Q5Z2F0_Q5Z2F1_1_247156
VLVVDDEPMIVELLSVSLRFQGFEVETAVDGAQALDKARSFRPQAMIVDVMMPGIDGFGLLPRLRADGID
APVLFLTARDDVQDKVAGLTLGADDYITKPFSLEEVVARL-RRFVADASHELRTPLTTIRGFAELYRQDP
AMFMDRIEHEARRMGLLVEDLLMLARLD

>Q5YPS5_Q5YPS6_1_247156
ILVVDDDRAVRESLRRSLTFNGYTVDLAVDGVDALEKATAQRPDALVLDVMMPRLDGLEVCRRLRSTGDD
LPILVLTARDSVSERVAGLDAGADDYLPKPFALEELLARL-RRLVADAGHELRTPLTSLRTNMELLIADM
AELRADVVAQIEELSTLVGDLVDLARED

>Q5Z232_Q5Z233_1_247156
VLVVDDDEDVLASVERGLRLSGFHVLVARDGAAALRSVNADCPDAVVLDMNMPVLDGAGVVTALRALGND
VPICVLSARASVDDRISGLESGADDYLVKPFVLAELVARIKRDFAAVSAHELRTPLTAMRTDLEVLRTQR
AEILADLQRSQGRVESTLAALERLATG-

>I0KB37_I0KB38_1_1166018
-LVVEDEIKVAAALKKGLETQAYAVDVANDGREGKRLLGVNRYDLVILDVNLPFVSGLELAEYARSKNDR
LPILMLTALDTTTDKVQGFDAGADDYLAKPFAFAELFARV-QAFVSHASHELRTPLTAMSGQLEVLTDEL
RETLRSVLDDVRGMTRLTNGLLSLAKV-

>I0K2K0_I0K2K1_1_1166018
ILLVEDEVKTVQSIRQGLEEHQWEVDVAYDGAMGYQLATRSAYALIISDVILPGLNGLELCRKLRAANVT
TPILMLTALGTTDDKITGLDAGADDYLVKPFEFRELMARVRKMFIANVSHELKNPLTKINSQIDVAKRAY
ERTLQSLQEDTRTLTQLTNTLLELA---

>I0K9U8_I0K9U7_1_1166018
VLIVEDEPKLASFVKKGLEEQRCEVDLAYDGQIGRTMALTNSYDVIVLDVNLPKVNGLDLAQTIRQEQVK
TPILMLTAMGSVEDKLSGFEAGADDYLVKPFEFRELMARIRRSFVSHASHELRTPLAIMRGNLDVAMM-Y
EQTINEVLEEVKKMIDLANGLLDLARAS

>I0K9J2_I0K9J1_1_1166018
-LLVEDEPKTVQAIRQGLEESQFEVDVAYDGLIARRLALKTNYALIITDVVLPGMNGFELVKQLRAEGLA
TPVLMLTALGETDDKVMGFDSGADQYLTKPFQFTELLARVRRLFVANVSHELKNPLTQISSQLEVLLKAY
QATIRSVLDDVSELATLTHELLQLSQVQ

>I0K7Y0_I0K7X9_1_1166018
ILLIDDEEKLALHLQKGLNQAGYSVDVALSGSAGLEQAALGTHDLILLDLMLPGTTGFDLLRNLRDFGID
TPVMILSALNQSQHVVRGLDLGAVDYLRKPFELDELLARIR-AFFAAASHELRTPLSILRTEIEVTLRRE
RGFLHSQLTELRRLSRLVDDLLAMSQLR

>I0KAD0_I0KAD1_1_1166018
IVIIEDDRRIAQNISRGLQQEGYATEVVYEGENGRQLALRPEVELVILDLTLPGISGFEVCRSVRAERPH
LPIIMLTALSEVEDKIEGLSLGADDYMVKPFDLRELIARV-RSFVSQTSHQLRTPLAALKSEIQLLQREH
VEILHNLLSDTDRLIGLTNSLLYLAR--

>I0K502_I0K510_8_1166018
-LLIDDEPRLRQLLARMLQLEGYTVLEAETGRAGLHVLEREPVHAVLCDVKLPDGSGIAFTEQIKQTYPA
TEVIVLTAYGTIADGVTAIKNGAFDYITKGDDNDRIL----TNFIATVSHELKTPLSSIKMSLKLLDDEQ
RQLVGNVRDDADRLLKLTGELLNMAQVE

>I0KHM2_I0KHM3_1_1166018
-LLVEDEAKLNTFIDRGLTEEGHRVDTAYDGQIGLSMALDGDYDVVILDVNLPILNGFQVCQRLRVEKPN
VPVLMLTALGSMTHKKEGYGAGADDYLVKPFEFDELLLRV-RAFVTNASHELRTPLANLLGTLQVSLSNL
RATLQSAIEEVQSLIRLANNLLLLAEL-

>G9SNU4_G9SNU5_1_873127
ILIIEDEKNLARFVELELKHEGYNAEVHYNGRTGLDAALNNEWDAILLDLMLPELNGLEVCRRVRQVK-N
TPIIMMTARDSVIDRVSGLDHGADDYIVKPFAIEELLARL-EQFVEDVSHELRTPVAIIEGHLSLLNRIL
EESLSASMQEISRMKSLVQEMLDLSRAE

>G9SRM0_G9SRM1_1_873127
ILMIEDNQSVSEMMQMFFLNEGWEATFKYDGKEGLDAFNPQHWDMITLDLNLPTLDGMLVGREIRKVSST
VPIIMLTARDSESDQVIGLEMGADDYVTKPFSPLTLIARM-RQFMADASHEMRTPLTTINGLLEGLEYNQ
REAIKLMKNETERLIRLVNENLDYEKIR

>L6SRL4_L6SRK9_5_984219
IHLLDDDTAVTNACAFLLESLGYDVKCWTQGADFLAQASLYQAGVVLLDMRMPVLDGQGVHDALRQCGST
LAVVFLTGHGDVPMAVEQMKRGAVDFLQKPVSVKPLQAAL----LTVISHELRTPMNGVLGAIELLQTEQ
QGLADTARNCTLSLLAIINNLLDFSRIE

>L6SGQ9_L6SGR8_9_984219
VALIDDHLIVRSGFAQLLGEPDLVVAEFGSGREALAGLPGRGVQVCICDISMPDISGLELLSQLPK---G
MATIMLSVHDSPALVEQALNAGARGFLSKRCSPDELIAAV-RLFTADVAHELRTPLSGVRLHLELLSKTH
NVDVAPLIARLDQMMDSVSQLLQLARVG

>L6SGM5_L6SGL7_8_984219
IVFVEDDAEVGSLIAAYLAKHDIDVIVEPRGDRAEDLILTTQPDLVLLDIMLPGKDGMTICRDLRHRW-Q
GPIVLLTSLDSDMNHILALEMGACDYILKTTPPAVLLARL-RRFTSDAAHELRSPLAALKVQTEVAQLSR
DKALTQLHAGIDRATRLVDQLLTLSRLD

>L6SP44_L6SP54_10_984219
VWVVDDDSSIRWVLERALAGAGLTCTTFENGNEVLAALASKTPDVLLSDIRMPGMDGLALLKQIKQRHPM
LPVIIMTAHSDLDAAVSAYQQGAFDYLPKPFDIDEAVALV-NQFADDLAHELRTPVNILLGKNQVMLSEY
QQALVDNIEELEGLSRLTENILFLARAE

>G6QXX9_G6QXY0_1_760782
------------------TKEGYEVVTAFNGREALEQFEAEQPDIIILDLMLPEIDGLEVAKTIRKTS-S
VPILMLSAKDSEFDKVIGLELGADDYVTKPFSNRELQARV-RLFVSNVSHELRTPLTSVKSYLEALDEVA
PDFIKVSLDETNRMMRMVTDLLHLSRID

>G6QSQ8_G6QSQ9_1_760782
ILLVDDEVEITDIHQRYLIQAGYQVLVAHDGLEALELFKKKPIDLIITDVMMPRMDGYDLISEVQYLSPE
QPFLFITAKTSEQDKIYGLSLGADDFIAKPFSPRELVLRV-GLMIAQLSHDIKTPITSIQATVEGILDEQ
AHYLATIGRQTERLNKLVEELNFL----

>C5CCW7_C5CCW8_1_465515
VLVVDDEKPLARMVATYLERAGYEVALTHTGPAAVQAARVHEPDVMVLDLGLPGLDGIEVCRRVRAFS-E
CYVLMLTARGDEHHRLEGLAVGADDYITKPFSVRELVARV-RRMLSDLAHELRTPVSVLTVYHEALQDWD
EPTGELMGEQLARLTRLVEDINDVSRVE

>C5CB48_C5CB47_1_465515
ILVVDDDEALAEMIGIVLRNDGFEPTFAADGTSALPAFHRERPDLVLLDLMLPGIDGIEVCRLIRAES-D
VPIVMLTAKSDTADVVRGLESGADDYVPKPFKPAELVARVRQRFVSDVSHELRTPLTTVRMAADVLSRVN
RRSTELLYHQVDRFQAMLTDLLEITRFD

>C5C903_C5C902_1_465515
-LVVDDEPNIRELLSTSLRYAGFEVTAAANGREALDAAEEFQPDLAVLDVMLPDMDGFTVTRRLRSAGRH
FPVVFLTARDGTEDKITGLTVGGDDYVTKPFSLDEVVARIRRRFVQDASHELRTPLVTIRGFSELYRHDV
AAAMQRIESEATRMTRLVEDLLTLARLD

>B4VD72_B4VD73_1_465541
-LLVEDDDHVAAALSAILARHGFRVTHARNGEEALQALLPADFGVVLLDLGLPDQDGYEVCGKIRKRT-S
TPVIMVTARADVRSRIHGLNMGADDYVVKPYDTGELLARI-RAFVADASHQLRNPLAALLLRIELLLEEG
NEEIASVRTEGKRLAQVLDDLLGLALAE

>B4UYP0_B4UYN9_11_465541
ILVVEDDNRVAEALAGALRRNGYDVQRAASAAQALA---APPVDLVLLDLGLPDRDGIEVCRELRARG-G
VPVIAVTARGSEPDRVRGLRSGADDYVVKPFGTAELLARIERAFVAQASHQLRNPLTALRLRVENLEDQG
LHELHSAVEEADRFGQMLDGLLRMARAE

>B4UXN0_B4UXN1_1_465541
ILVVDDEPEVRAAVEDGLAVEGYEVRGAADGLAGLSQVAAWEPDAVVLDVMMPVLDGLGVCRQLRAMGDR
TPILVLTALDSVSERVDGLEAGADDYLVKPFALDELVARVRRQLVADASHELRTPLTALRTNAELLAREQ
REASAALGRQLREVTGLVNDLIELARDE

>B4VAL8_B4VAL7_1_465541
-LLIEDDDAIRTALELSLSRQGHRVATAATGEDGLKLLREQRPDLIVLDVMLPGIDGFEVCRRIRRTD-Q
LPIILLTARSDDIDVVVGLESGADDYVVKPVQGRVLDARI-RRFVADMSHELRTPLTALTAVAEVLEEMI
APAVALVVSETRRLNDLVENLMEVTRFD

>B4V9W2_B4V9W3_1_465541
VLLAEDDASISEPLARALRREGYEVEVREDGPTALDAGLQGGVDLVVLDLGLPGMDGLEVARRLRAEGHG
FPILVLTARADEVDTVVGLDAGADDYVTKPFRLAELLARVRRRLAADASHQLRTPLTALSMRLEEIEDTV
REEATIALTQVERLTDVVERLLTNSR--

>B4VBN6_B4VBN5_1_465541
ILVVDDEPAVREALRRSLAFEGYGAQTAVDGLDALDKAASYAPDLIVLDIQMPRMDGLTAARRLRSAGST
TPILMLTARDTVGDRVTGLDAGADDYLVKPFELDELFARV-AQLIADAGHELRTPLTSLRTNIELLARDR
RELLASVKAQMTELASLIGDLQELSRPD

>B4V7N4_B4V7N3_1_465541
VLVVDDEASLSELLSMALRYEGCEVRSAGDGAGAVRAARGFRPDVVVLDIMLPDMDGLAVLGQLRREIPQ
VPVLFLTARDSVEDRIAGLTAGGDDYVTKPFSLEEVVARL-RQFVADASHELRTPLASIRGYAELTRRDT
RHALGRIESEATRMTGLVEDLLLLARLD

>B4V0P4_B4V0Q4_10_465541
VVVADDQAAVREPLAAVLATGDLVVAAAANGTEVLAAVAAGPVDVVLMDLRMPVMDGTETTRRLAEEHPE
VAVVVLTTFADDESILGALGAGARGYLTKNAGRQDIARAI-EQFAYVASHDLQEPLRKVSSFTQLLQRRA
DQYIDYAVDGANRMQTLINDLLDFSRV-

>B4UZ94_B4UZ95_1_465541
ILVVDDEPDVTDVLAGVMNGEGWQVRTAGDGATALATARDFRPDAVVLDWMLPDLDGLQVLRGLRREMPK
VCVLFLTARDAVEDRIAGITAGGDDYVTKPYSLEEVLARL-RHFAADASHELRTPVANIRGHAELALREV
RHALERIDSESLRMTRLVDDLLLLARLD

>B4V9A4_B4V9A5_1_465541
VLVVEDDQFVRSALIRHLTEASHTVRSVGTALEALREVAHHRFDVVILDLGLPDLDGSEALKMLRGIT-D
VPVIIATARDDEAEIVRLLNDGADDYLTKPFSVEHLSAR--RELAADLSHRLRTPLTVLRLNTASLGDQT
RAAVEQLEREVDTII-------------

>B4VF41_B4VF40_1_465541
VLVVEDDHTIADAISARLRAEGFQVQTAYDGPAAVAAAETWLPELLVLDVMLPGFDGLEVCRRVQAQR-P
VPVLMLTARDDETDMLVGLGVGADDYMTKPFSMRELAARV-KELVANVSHELRTPIAALRAVLENVVDAD
PETMRTMLKQTERLGRLVGTLLDLSRVD

>B4V8P3_B4V8P2_1_465541
VLVVEDEQLLADAVATGLRREAMAVDVVYDGAAALERVGVNDYDVVVLDRDLPLVHGDDVCRRIVELGMP
TRVLMLTASGDVSDRVEGLELGADDYLPKPFAFTELTARVRQRFVANASHELRTPLAINRTLLEVLSDEL
QQLGKTLLATNERSEQLVEGLLLLARSD

>B4VEA4_B4VEA3_1_465541
VLFVEDDDVIREATTLALERDGFVVTAMPDGLSGLESFRADRPDIALLDVMVPGMDGVSLCRRIRDES-T
VPVIMLSARADSIDVVLGLEAGADDYVTKPFDGSVLVARIRRRVTADIAHELRTPVTGLLTAAELLPP--
GRPTELVRDRAQAMRALVEDVLEVARLD

>B4VFM0_B4VFL9_1_465541
VLVVEDDPRIRAFLIEILTEHGFAVHNSGDGFGALREITRMSFDAVVLDLGLPDLDGADALRMIRGLS-P
VPVVVATARDDEAEIIRLLNAGADDYLVKPFSGGQLVARL-RELVADLSHRLRTPLTALHLATERMGARV
EAAVGALEAE------------------

>I0PAT1_I0PAT2_1_1149134
VLMVDDDPDVRNSVARGLRHSGFDVRVAVDGRDALTQLAADEPDALVLDVQMPELDGVAVVTALRALGND
IPICVLSARDTVNDRIAGLEAGADDYLTKPFDLGELVARL-RDFAASAAHELRTPLTAMRADLDTLRAER
VEVIGDLQRAQRRVEATITALGQLASG-

>I0P6R3_I0P6R4_1_1149134
VLVVDDESNIVELLSVSLKFQGFDVYTADSGAAALDLARTVRPDAVILDVMMPGMDGFGVLRRLRADGID
APTLFLTARDGLQDKIAGLTLGADDYVTKPFSLEEVVARL-RRFITDASHELRTPLTTIRGYAELYRQDT
ELVLGRIEGESTRMGQLVEDLLLLARLD

>I0PKZ1_I0PKZ2_1_1149134
ILVVDDDASLAEMLTIVLRGEGFETAVVSDGTQALTAVRELRPDLVLLDLMLPGMNGIDVCRVLRSDS-G
VPIVMLTAKTDTVDVVLGLESGADDYIMKPFKPKELVARIRRRFTSDVSHELRTPLTTVRMAADLIYDAL
QRSAELMVNELDRFETLLADLLEISRHD

>I0PLU6_I0PLU5_1_1149134
-LVVDDEVPLAEVVASYLKRESFEVHLAHDGRRALDLAREVDPDVVILDIGLPGVDGIEVCRQLRVFS-D
AYVVMLTARDTEVDTIVGLSVGADDYVTKPFSPREVVARV-RQMLADLAHEIRTPVAVLEAYMEAVEDLD
QQTVATLRDQTRRLTRF-----------

>I0PE81_I0PE82_1_1149134
VLVVDDDADVLASLERGLRLSGFEVNTASDGAEALRCATEHRPDAIVLDINMPVLDGVSVVTALRAMDND
VPVCVLSARTSVDDRVAGLEAGADDYLTKPFVLAELVARVKRDFAAVASHELRTPLTAMRTNLEVLSTQR
EEIIEETIRTQSRVEATLSALERLAQ--

>I0PDU8_I0PDU7_1_1149134
ILVVDDDRAVRESLRRSLSFNGYSVDLAEDGVDALNVIANDRPDALVLDVMMPKLDGLEVCRRLRSTGDD
LPILVLTARDSVSERVAGLDAGADDYLPKPFALEELLARM-ARLVTDAGHELRTPLTSLRTNTELLMAEM
QALQQDVIAQIEELSTLVGDLVDLARGD

>I0PH23_I0PH24_1_1149134
VLVVDDERSLAELISMALRYEGWEIHVAGDGMSAVKLARQVHPDIVVLDVMLPDVSGLEVLRQLRDLYPG
LPLLLLTAKDSLEDRIAGLTAGGDDYVTKPFSLEEVVLRL-RQFVADASHELRTPLAAISGYAELARRDV
AHAMSRVQSEAARMTELVEDLLLLARLD

>I0PAI6_I0PAI7_1_1149134
-MVVDDEPTICASISARLRAEGYAVDTEDNGLDAVRHCRENPPDLMVLDVMLPGLDGLEVCRQVQAHA-P
IPVLMLTARGTETDMLVGLGVGADDYLPKPFSMRVLVARV-RELVGNVSHELRTPITALQAVLENIVDPD
PRTLKTALAQTERLGRLVDDLLDLSKLE

>B1IZU3_B1IZU4_1_481805
ILLIEDNQRTQEWVTQGLSEAGYVIDAVSDGRDGLYLALKDDYALIILDIMLPGMDGWQILQTLRTAK-Q
TPVICLTARDSVDDRVRGLDSGANDYLVKPFSFSELLARVRSQFADDLAHELRTPINALLGQNQVTLSSI
AEYQKTIAGNIENISRLTENILFLARAD

>B1IPS2_B1IPS3_1_481805
ILIVEDEIKTGEYLSKGLTGAGFVVDHADNGLTGYHLAMTAEYDLVILDIMLPDVNGWDIIRMLRTAGKG
TPVLLLTALGTIEHRVKGLELGADDYLVKPFAFAELLARVRANFSADIAHEIRTPITNLVTQTEIALSEL
EDVLYSSLEEYNRMTKMVSDMLFLAQAD

>B1ITU8_B1ITU9_1_481805
ILIVEDDTLLLQGLILAAQTEGYACDGVTTARMAEQSLEAGHYSLVVLDLGLPDEDGLHFLARIRQKKYT
LPVLILTARDTLTDKIAGLDVGADDYLVKPFALEELHARIRRLFTADVAHELRTPLAGVRLHLELLAKTH
HIDVAPLVARLDQMMESVSQLLQLARAG

>B1IYZ5_B1IYZ6_1_481805
ILIVEDEPKLGQLLIDYLRAASYAPTLISHGDQVLPYVRQTPPDLILLDLMLPGTDGLTLCREIRRFS-D
IPIVMVTAKIEETDRLLGLEIGADDYICKPYSPREVVARV-RDFMADISHELRTPLAVLRGELEAIQDFT
PETVASLQAEVGTLTKLVDDLHQLSMSD

>B1IVS3_B1IVS1_2_481805
-LLVDDDPGLLKLLGLRLTSEGYSVVTAESGAEGLRVLNREKVDLVISDLRMDEMDGMQLFAEIQKVQPG
MPVIILTAHGSIPDAVAATQQGVFSFLTKPVDKDALYQAI-HQFLRHLSHELKTPLASMREGTELLADEQ
KEVVSILDSSSRNLQKLIEQLLDYNRKQ

>B1IVA2_B1IVA4_2_481805
IVIVEDEPVTQARLQSYFTQEGYTVSVTASGAGLREIMQNQSVDLILLDINLPDENGLMLTRALRERS-T
VGIILVTGRSDRIDRIVGLEMGADDYVTKPLELRELVVRV-SAFLAAMSHEIRTPLYGILGTAQLLADAQ
RDDLRAITDSGESLLTILNDILDYSAIE

>B1IYN7_B1IYN8_1_481805
-LIVEDEKKTGEYLTKGLTEAGFVVDLADNGLNGYHLAMTGDYDLIILDIMLPDVNGWDIVRMLRSANKG
MPILLLTALGTIEHRVKGLELGADDYLVKPFAFAELLARVRSNFSADIAHEIRTPITNLITQTEIALSEL
EDVLYSNLEELTRMAKMVSDMLFLAQAD

>B1ISD1_B1ISD0_1_481805
ILLIEDDMLIGDGIKTGLSKMGFSVDWFTQGRQGKEALYSAPYDAVILDLTLPGMDGRDILREWREKGQR
EPVLILTARDALAERVEGLRLGADDYLCKPFALIEVAARL-RRFTSDAAHELRSPLTALKVQTEVAQLAR
KKALLQLHSGIDRATRLVDQLLTLSRLD

>B1IS21_B1IS20_1_481805
VWLVEDEQGIADTLVYMLQQEGFAVEVFERGLPVLDKARQQAPDVMILDVGLPDISGFELCRQLLALHPA
LPVLFLTARSEEVDRLLGLEIGADDYVAKPFSPREVCARV---YVYALTHELKSPLAAIRSAAEILREVV
ARFTDNILTQNARMQALVETLLRQARLE

>J1IKV3_J1IKU6_7_1197727
-LLIEDDLPLAALTAEFLRAEGFSVAMEHRGDRAAQRIQDEQPALLILDVMLPGIDGFTLCRQIRDHY-P
GLILMMTALDENAEQLVGFAAGADDYVVKPIDPQLLLARIRESFNADVAHELRSPLTNLIGQTQVLTRHY
FEVLQSNLEELERLRSIINDMLFLASAD

>J0PGH0_J0PGI5_15_1197727
VLVAEDHTIVREGIKQLIGAKDLVVGEASNGEQLLETLRHVPCEVVLLDISMPGVNGLEAIPRIRALNNP
PAILVLSMHDEAQMAARALKVGAAGYATKDSDPALLLTAIRSAFSADIAHELRTPLSNLLTQTQVILTDY
REALHSNLEELQWMAQLVNDMLYLAKAD

>J1ICW7_J1ICV1_16_1197727
---MDDDLEVLALLKKFFLQHGYTVETAANGAELWAAMERTPADLIILDLMLPGDNGLLLCQRLRQQY-A
TPVIMLTAMGELSDRVVGLEMGADDYLSKPFDARELLARVRRRFIADAAHELRTPLAILRIHAQNAQSER
REALDFLVNGVDRATRIGSQLLTMARIE

>J1IHE4_J1IHE9_5_1197727
VLIVEDDERLAELTRDYLESNGLRVSVEGNGALAAARIIAEQPDLVILDLMLPGEDGLSICRKVRERY-D
GVILMLTARTDDMDQVLGLDMGADDYVCKPVRPRLLLARIQ---LDDLAHSLKTPLAVLQGVSEDMQRED
RDQAWVLQSQIERMSQQISYQLQRA---

>J0PV75_J0PV57_18_1197727
ILIVDDDREIRELVGNYLKKNGLRTTVVADGRQMRSFLDTTPVDLIVLDIMMPGDDGLQLCRELRVGKKA
TPILMLTARNDETDRIIGLEMGADDYLVKPFAARELLARINSDFLAMMSHELRTPMNGVLGMLQLLETEQ
TEYAALASESTEHLLKVINDILDFSRIE

>E7Z517_E7Z518_1_766762
ILIVEDDTLLLQGLILAAQTEGYACDGVSTARAAEHSLESGHYSLMVLDLGLPDEDGLHFLTRIRQKKYT
LPVLILTARDTLNDRISGLDVGADDYLVKPFALEELHARIRRLFTADVAHELRTPLSGVRLHLELLSKTH
NVDVAPLIARLDQMMDSVSQLLQLARVG

>E7Z373_E7Z374_1_766762
-LLAEDNRELAHWLEKALVQNGFAVDCVFDGLAADHLLHSEMYALAVLDINMPGMDGLEVVQRLRKRGQT
LPVLLLTARSAVADRVKGLNVGADDYLPKPFELEELDARL-ERFSADASHQLKTPLAVLKTQAAVALAHW
YESLQAMSVTLDSTIQLTERLLQLS---

>E7Z5T5_E7Z5T3_2_766762
IVIVEDEPVTQARLQAYFEQEGYRVSVTDSGAGLRDIMEHEHVSLILLDINLPDENGLMLTRALRERS-T
VGIILVTGRCDQIDRIVGLEMGADDYVTKPLELRELVVRV-STFLAAMSHEIRTPLYGILGTVQLLADNY
RDDLQAINDSGESLLAILNDILDYSAIE

>E7Z1L4_E7Z1L5_1_766762
ILIVEDEIKTGEYLSKGLTEAGFVVDHADNGLTGYHLAMTAEYDLVILDIMLPDVNGWDIIRMLRTAGKG
MPVLLLTALGTIEHRVKGLELGADDYLVKPFAFAELLARVRANFSADIAHEIRTPITNLVTQTEIALSEL
EDVLYSSLEEYNRMTKMVSDMLFLAQAD

>F0CMP5_F0CMP6_1_766762
ILLIEDNQKTIQWVRQGLTEAGYVVDYACDGRDGLHLALQEHYSLIILDIMLPGLDGWQVLRALRTAH-Q
SPVICLTARDSVEDRVKGLEAGANDYLVKPFSFAELLARVRNQFADDLAHELRTPVNILLGKNQVMLSEY
QQALVDNIEELEGLSRLTENILFLARAE

>E7Z465_E7Z464_1_766762
VWLVEDEQGIADTLIYTLQQEGFTVELFARGLPALEKARQQRPDAVILDVGLPDISGFELCRQLLERHPA
LPILFLTARSDEVDRLLGLEIGADDYVAKPFSPREVSARV---YVYALTHELKSPLAAIRGAAEILREVV
TRFTENILAQNTRMQALVETLLRQARLE

>E7YZR9_E7YZR8_1_766762
ILLVEDDTLIGDGIKAGLSKMGFSVDWFTEGRPGKEALYSAPYDAVILDLTLPGMDGRDILREWREKGKQ
EPVLILTARDALAERVEGLRLGADDYLCKPFALIEVAARL-RRFTSDAAHELRSPLAALKVQTEVAQLSR
DKALTQLHAGIDRATRLVDQLLTLSRLD

>E7YWK6_E7YWK5_1_766762
ILLVDDHEIIINGIMNALLWPHFIVEHVKNGLEVYNACCAYEPDILILDLSLPGINGLDIIPQLHQRWPA
MNILVYTAYQQEYMTIKTLAAGANGYVLKSSSQQVLLAAL----LTVISHELRTPMNGVLGAIELLQTEQ
QGLADTARNCTLSLLAIINNLLDFSRIE

>E7YX26_E7YX27_1_766762
VLVVEDNALLRHHLKVQLQDSGHQVDAAEDAREADYYLNEHLPDIAIVDLGLPDEDGLSLIRRWRSSDVS
LPVLVLTAREGWQDKVEVLSSGADDYVTKPFHIEEVMARM---TLTDLTHSLKTPLAVLQSTLRSLRNSV
SKAEPVMLEQISRISQQIGYYLHRASM-

>E7Z5H9_E7Z5I1_2_766762
-LLVDDDPGLLKLLGMRLTSEGYSVVTAESGQEGLRVLHREKVDLVISDLRMDEMDGMQLFTEIQKVQPG
MPVIILTAHGSIPDAVAATQKGVFSFLTKPIDRDALYKAI-HQFLRHLSHELKTPLASMREGTELLADEQ
KEVVDILDDSSRNLQKLIEQLLDYNR--

>E7YV88_E7YV87_1_766762
ILIVEDEPKLGQLLIDYLRAASYAPTLINHGDKVLPYVRQTPPDLILLDLMLPGTDGLTLCREIRRFS-D
IPIVMVTAKIEEIDRLLGLEIGADDYICKPYSPREVVARV-RDFMADISHELRTPLAVLRGELEAIQDFT
PESVTSLQAEVGTLTKLVDDLHQLSLSD

>G6PWL2_G6PWL3_1_760773
ILLVDDEVEITDIHQRYLIQAGYQVLVAHDGLEALELFKKKPIDLIITDVMMPRMDGYDLISEVQYLSPE
QPFLFITAKTSEQDKIYGLSLGADDFIAKPFSPRELVLRV-GLMIAQLSHDIKTPITSIQATVEGILDEQ
AHYLATIGRQTERLNKLVEELNFL----

>G6PZQ3_G6PZQ2_1_760773
ILIVDDEKPISDIIKFNMTKEGYEVVTAFNGREALEQFEAEQPDIIILDLMLPEIDGLEVAKTIRKTS-S
VPILMLSAKDSEFDKVIGLELGADDYVTKPFSNRELQARV-RLFVSNVSHELRTPLTSVKSYLEALDEVA
PDFIKVSLDETNRMMRMVTDLLHLSRID

>F6BKL5_F6BKL6_1_858215
ILIIEDEKRIARFLQIELEREGYSVTLEYSGNSGLREALDGNYDLIILDLMLPGLDGFSVLRELRKKS-S
TPVIILSAKDEVKDKVFGLDIGADDYLTKPFSIEELMARIRNAFISNVSHELRTPLSILKGYIELIDRVL
EESIGALKKEEQEMEILIERLLMLARGD

>F6BKH7_F6BKH8_1_858215
ILVIEDEAHILELLRYNLEAQGYNVVLTDNGKGGLEKCKETNPDLVLLDLMLPDIDGIDVCKKLKSDEKN
IPIIMLTAKSEEVDKILGLELGADDYITKPFSIRELLARIKSDFVANVSHELRTPLTSIRGFIETLRERR
DRFLEIIEFEAERLTRLINDILTLSEIE

>F6BFN2_F6BFN1_1_858215
ILIVDDEKPIVEILKYNLEKNGYSTIEAYDGEEGLKMAQEKNPDLILLDVMLPKMDGFTVLRILRQTM-T
TPILMLTAKEEEVDKVLGLELGADDYVTKPFSMRELIARVKKEFVANVSHELRTPLTTIKSYTETLLNMR
NRFLYIIDKEVDRMTRLVKDLLLLSRMD

>F6BJB0_F6BJA9_1_858215
ILIIDDEEMLVKGLKLSLIQEGYYVDCAYDGEEGLEKIKNGNYDLVILDLMLPKIDGLTLCKEVRSFS-N
IPIIMLTAKGEDVDKIVGIEMGADDYLAKPFNTRELIARIRKRFVSDASHELKTPLAAIKALVEPLISVY
KEFLKDINSEVDRMTRLVNELLVLAKID

>F6BKM9_F6BKN0_1_858215
ILAIDDEEKILDVIKAYLEKEGYTVLTETNGANALNTFKTVNPDLVILDLMLPGMSGEEICRKIRALS-K
VPILMLTAKVSEDDKVYGFTIGADDYLTKPFSPRELTMRV-AQLTQNIAHELRTPLSTLKSHLEAIIDPS
KERIVSLYEEVVRLSNLINDIELLNKIE

>F6BJH9_F6BJI0_1_858215
VLVIEDEEGMRDILKTYLEKNNFDALFAEDGSTGINMFKNNSFDIVLLDVMLPDMSGWNVLKTIRESS-K
IPVMMITARSEEYDRLLGFELGADDYVVKPFSPREVIARIKRDLIANITHDLKTPLGLIKGYCEMLLDKR
NRYLNAALNEVDRMSKMIDDVLSLSKLQ

>F6BJW5_F6BJW6_1_858215
ILIIDDEKEIADLLKDSLERKGNTVLTAYNGKEGIEKAKEM-PDLIVLDIMMPDIDGYEVCRKIRDTV-I
CPIVFLSAKQSEMDRIKGFALGGDDYVVKPFSLKELLARI-HEMVESLAHDLKTPISIIRGYAESLLDIF
KKYLDVIVENADKCIKIVKTMLFMSELD

>E0MK10_E0MK09_1_744979
ILVVDDEADIRELVSGLLEDEGHETRTAYDSDSALAAIADRRPSMIFLDIWMQGLDGLGLLDVIQDLHPG
LPVVVISGHGNIETAVSAIQRGAYDYIEKPFKADRLIL----DVAQRIAHEIKNPLTPIQLSAERIRRVF
DQCTETIVRQVADIGRMVDEFSSFARM-

>E0MPL1_E0MPL2_1_744979
ILVVEDDRDLNRQLVSALEEASYVVDSASDGEEGHFLGDTEPYDAVILDVGLPELDGISVLEKWRRGGRS
MPVLLLTARDRWSDKVAGIDAGADDYVAKPFHMEEVLARL---QVGNLAHALKTPLAVLKNEAEASKA--
---SQQVEA-------------------

>E0MPL9_E0MPM0_1_744979
ILLAEDDTIVAHQLTLTLETAGHEVTHVGDGEQGEARASAAEFDVLIVDRMMPKRDGLTMVSNLRSQGVN
TPVLILSALGQVDDRVAGLRAGGDDYLTKPYAQTELLARV--EMSDAIAHDLRTPLTRLRSLADVR-ADQ
AA-WLEIVEQSDTMIATFDALLMISQVE

>E0MN69_E0MN68_1_744979
IALVDDDRNILTSVSIALESEGYRVETYTDGASALDGLTAKRPDLAVFDIKMPRMDGMELLRRLRQKS-D
LPVIFLTSKDDEIDELFGLKMGADDFITKPFSQRLLVERVK-SFAADVSHELKNPLTSLRSAVETLLAQR
ERLLEVIEHDVRRLDRLISDISDASRLD

>C3G9T8_C3G9T7_1_527032
ILIADDEAEIADLIEIHLEKEGYHVVKAADGEEAIHIIETQPIDLVVLDIMMPKMDGYEVTRQIRAKH-H
MPIIFLSAKTSDFDKVTGLVLGADDYMTKPFTPIELVARVNDQLVVNLAHDLRTPLTSVLGYLDLLKDQI
KHFSTIAYTKSQRLESLIDELFEITRMN

>C3G0K3_C3G0K4_1_527032
ILIVDDEDRIRRLLKMYLEREQYTIEEADNGDTALEMALQNDYDLILLDLMMPGKDGIEVCKGVREKK-A
TPIIMLTAKGEEVNRVQGFEVGTDDYIVKPFSPREVVLRV-QDFIANVSHELRTPMVMLQGYSEAILDEI
NEFVQIIYDESVRLGKLVNELLDLARME

>C3G1T3_C3G1T4_1_527032
ILVLEDEMPIRSFIVLNLKRAGFYVLEASTGEEALQILCEHTVDVALLDVMLPGMDGFQVCKAIREENKK
IGIIMLTARVQNEDKVQGLGIGADDYIAKPFSPVELTARIQNEFIASISHEIRTPLTGIKGWSETLKTEI
KQGMGIISGETDRLIHLVEELLDFSRLQ

>C3G920_C3G919_1_527032
ILVVDDEEFILTLIEFNLQQAGFEVITAMDGEMALQKATTERPDLIILDLMLPKMDGMEVCKELRLQRVM
TPILMLTAKDDEFDKVLGLELGADDYMTKPFSPREVVARV-KDFLANVSHELKTPITSIKGFSETLLDKF
CEFLHIILKESERMQGLIEDLLDLSKIE

>C3G9Q5_C3G9Q4_1_527032
ILIVEDEDILREILKDYFLSEQYVVFEARDGKEALVVFEEEEVDLVILDIMLPELDGWSVCRRIRKTS-E
VPIIMLTARVDEDDTLLGFELGADDYVTKPYSPPILLAR--KEFISGVSHELKTPLSIMKSCISILKDHK
KEYFQAMEREVDKMDTLILDMLELAKFE

>C3G2E3_C3G2E4_1_527032
ILIVEDEEKIARVVQLELEFEGYESEIAKTGTEAMEKFGNGNWDLILLDVMLPNISGLEVLRRIRLKNAV
IPIILLTARDSVVDKVSGLDQGASDYITKPFQIEELLARIRQQFVSDASHELRTPLTVIESYAKLLKRVL
EESVEAIYSEAVRMKGMTNQMLLLANS-

>C3FYE4_C3FYE3_1_527032
ILLVDDEPRMLELLTLYLTPIGYNCVCATSGEEAILHIENRNFKFVLLDIMMPKMDGWETCKKIRSFS-N
IPIIMVTARDQTVDVVQGLKIGADDYVTKPFHEEELFARIESEFLASVAHELRTPLTYVRGYADILKEQR
LRYLSIIKDESDYITNLVQDLFSLAQME

>C3GAW8_C3GAW7_1_527032
-----------------LEMEGYEVLTAADGREALERWNEG-PDVLILDVMLPDTDGYELLRLFREKDRD
IPVLMLTAKSQMNDKLLGLQLGADDYVTKPFNYAELILRV-KDFLDRITHELKTPLTAIIGYVDLIPKDV
KESLRYVAVESERLLSLVEELLKSSKY-

>C3GBU0_C3GBU1_1_527032
---IEDNPDIQELIREFLMAQNFTVDVVGAGTEGILLFQKNSYDLVLLDVMLPDIDGYSICKIMRGQS-D
VPIIMLTGLHNEESEIKGFELGIDDYITKPFHYTVFIKRV-KEFMSMVSHELKTPIAAVMGQLDGMIHDR
DKYLKRSYEMMQDINILTEKMSELSKIQ

>C3G9A2_C3G9A3_1_527032
ILLIEDEVSIAELQRDYLEINDFQIDVEHSGETGLQMALQEDYDLIILDIMLPKMNGFEICKQIRAIK-D
IPILLVSAKKEDIDKIRGLGLGADDYITKPFSPSELVARVKKELISNISHDLKTPITSIIGYVEGIKDKM
DKYLTTIHTKARHMDTLIDELFLFSKLD

>C3G5F4_C3G5F3_1_527032
ILLADDDKHIRELLHYHLQKEGFKVFEAEDGKVAQEVLEKENIHLAIVDIMMPFVDGYTLCEEIRKYH-D
IPVILLTAKDQLVDKEKGFISGTDDYIVKPFEPAEVI----QEFVSNVSHEFQSPLSSIQGFSKTLQTER
NHYLQIIEGESKRMSSLCKQLLTLASLD

>C3G5C7_C3G5C8_1_527032
VLIVEDEQDLQNILVKRLNAEHYSVDACGNGEDALDYINMATYDLIVLDIMIPGINGLQVLQKLRADNHT
TPALLLTAKDTIDDRVKGLDLGADDYLVKPFAFDELLARIRKQFTSDASHELRTPTSVIISQCEYAQREM
EESLEVILKQSRKMSALISQLLLLARAD

>C3FY79_C3FY78_1_527032
ILLVDDEERMLRLLDLFLSPRGYFCMKATSGLEALKLIEQKDFDIILLDVMMPNMDGWDTCYQIRQIS-N
VPIIMLTARNQNYDMVKGLTMGADDYITKPFDEHVLVARIEGEFLASVAHELLTPLTYMKGYAKVAKRER
EEYLQIIEDETDSVTDLVQDLFMLVQLE

>C3G445_C3G444_1_527032
VLIADDEQDMLRILKAYFEKEGFEVFLAKDGEEALQIFYDEKIDLAILDWMMPKHSGITVCQEIKKNS-S
VKVLMLTAKSESEDELAALQSGADEYVKKPFHPGVLITRA-KRFMGDVTHELKTPIALVKAYSMGIKDDD
GTYIDTIIKQSDHISNLIEELLRFSKLE

>C3FZI9_C3FZI8_1_527032
ILLVDDETAILQLLTTILEKEGFHITTATSAEIALSLTQQNDYDLIILDVMLPGQSGFDICPIIRQKT-D
CPIFFLTAKTSDLDKISGFSHGADDYITKPFNPLEVVARM-EEWITGLTHDLKTPLSSIYGYALLLESDI
QQFGSVMKEKSQYMTTLIDDL-------

>B5JI66_B5JI67_1_382464
VLVAEDQTKVANFLAKGLGEAGYTVDLAKDGDEASWLAELHEYDAWIFDIMMPGRDGVSLIRQLRRNGKR
TPTILLTARNRVEDRVQGLDAGADDYLAKPFSLTELLARL-SNFSSRVAHELKTPLTLMRLQLEDSAKIE
PEMAESLQDELHRMEHYVEQCLLIARAE

>B5JI78_B5JI77_1_382464
VLVVEDESKLTSLIEKGLRCEGIEVESTSSGLEALDQVKRFSYDAVVLDIMIHELDGLSVLKRMRAASIR
TPVIIITARDMHNEKIEGLDAGADDYVVKPFFVDELVARL-KRFTADASHELRTPLAILQGELEARMREE
VASSGRMLEEIRRLKTLTHSLLFLSKAD

>D6L783_D6L784_1_641144
IVVVDDEPSIRELVSASLHFSGFEVKTAASGTEAIDVITKTDPDLIVLDVMLPDIDGFTVTRRIRQQGIE
APVLFLTARDDTQDKVMGLTVGGDDYVTKPFSLEEVVARIRKRFVSDASHELRTPLAAIHGYAELYKMRA
DEVIDRIEASSTRMTSLVESLLSLARMD

>D6L578_D6L577_1_641144
ILVVEDEPTLATAIGQRLASEGWSTRIAGDGASAVQLAATYRPDLIIMDIMLPVMDGLEATKRIVTMR-P
VPILMLTARDDETDKVIGLGAGADDYMTKPFSMRELVAR--RDLIANVSHELRTPVSALQAQVENMADPT
PANLESILNQTHRLSDLIAFLLDMSRVE

>I4KK01_I4KKZ6_5_1038923
-LLVDDHSLIRAGVRALVMIPGYVIGEASDGTQLVELVERLNPDIVLLDISMKDTCGLDALQQLKRARPH
SKVLILSMHTDPALIMQALESGAHGYLLKDTTANELKHAL-RRLTGDAAHELRSPLTAIKTHLQVARMAR
DQSLARAEEGADRMHRTLEQLLLLARVE

>I4KHD4_I4KHC4_10_1038923
ILIADDHPLFREAIHNVISFPGSEVMETADLDSALALTAEHDLDLILLDLNMPGMHGLNGLINLRNEAPT
IPVVIVSAEQDKQVVLQAITYGAVGFITKSSPRSQMTDAIESDFVATVSHELRTPLTLILAPLEQLSADW
HVQVDRAQRNALRLMNRVNDILDFSKAE

>I4KQ09_I4KQ07_2_1038923
ILTIEDDAVTAREIVAELTRNGLDVDWVDNGREGLERAVSGDYDLITLDRMLPELDGLVIVTTLRTMGVA
TPILMISALSDVDERVRGLRAGGDDYLTKPFATDEMAARV-SRMLGAVSHDLRTPLSRLKLRLEQIDDQM
RQDLDDMIGMLD----------------

>I4KIJ6_I4KIL3_17_1038923
VLLVEDDRALREALADTLVLAGHDYAAVGSAEEALLAVGREAFSLVVSDVNMPGMDGHQLLGLLRARQPQ
LPVLLMTAHGAVERAVDAMRQGAADYLVKPFEPKALLDLV-QEFLATAAHELKTPLALIRAQIELMEDDR
NALLNDVAHMTRQVQQ----LL------

>I4KQC0_I4KQC6_6_1038923
-LLVDDHPMMRRGIRQMLEEDDLIVGEASHGEEALTLIEPLKPDLVLLDNNMPQMNGIETLRRLRAMHYT
GKVLLFTVSDAEDDIRDALRLDANGYLLKDMEPELLIQYI-QHLLHDISHELRSPLTRMQAAIGLLQQAR
LEMVERIDRESVRMDTLIEALLTLARLQ

>K9A1T2_K9A1T7_5_1212820
ILLIDDHPMLRTGVKQLVSAPDIVVGEASNGEQGIELAESLDPDLILLDLNMPGMNGLETLDKLREKSLS
GRIVVFSVSNHEEDVVTALKRGADGYLLKDMEPEDLLKAL-SNFSADIAHEIRTPITNLVTQTEIALSSQ
KELEDVLYSNLERMSKMVSDMLFLAQAD

>K8ZM33_K8ZM25_8_1212820
VALIDDHLIVRSGFAQLLGEPDLVVAEFGSGSEALAGLPGRGVQVCICDISMPDISGLELLSQLPK---G
MAIIMLSVHDSPALVEQALNAGARGFLSKRCSPDELIAAV---YVYALTHELKSPLAAIRGAAEILREVV
ARFTDNILTQNARMQALVETLLRQARLE

>I5C8S7_I5C8S6_1_1189611
-MIVEDTRDVAEAIERRLEKAGHVSDRAETLEDAEHFVAMARHDLIVLDINLPDGSGIAFLKKLRAAGNR
VPVLVLTARLAVNDKIDALDLGADDYMIKPFDLGELEARIRQDYVADSAHQIRTSITALRAHSELALDRL
KALHRRIRSRAIGLNRLTDQLL------

>I5C2N7_I5C2N8_1_1189611
VILVDDDVEIRDAWAETLALEVYEPSTFAAGREALRVLDRDWPGVVVSDLRMPGMDGIALLEAVQEIDRD
IPVIIITGHGDVPMAVSALRNGAYDFIEKPAEPEVLLAAV-GQLSAGIAHEFNQPLTAMGSYTHNALRKG
REKLGDIERLIKRLAKTSNHLKTFARR-

>I5C4Y2_I5C4Y1_1_1189611
ILIVDDEEDIRELVAGILSDEGHETRTAYDSDSALASISERVPRLILLDIWLQGLDGLALLDKIKELHPH
IPVVMISGHGTIETAVSAIKRGAYDFIEKPFKTDRMI-----DVARRIAHEIKNPLTPIQLSAERIRRIF
DQCTDTIIRQVGDIGRMVDEFSAFARM-

>I5BZC7_I5BZC8_1_1189611
ILVIEDDREAADYLRNAFAEAGHTADIARDGDSGFSMAETGSYDVFVIDRMLPRRDGLSIIAELRDGGND
TPALILSALGEVDDRVTGLRAGGDDYLTKPYAFSELLARIEREVSDNIAHDLKTPLTRLRNRAEAALADY
RAALERTIAESDQLIRTFNAILMISRLE

>I5C2N1_I5C2N0_1_1189611
IVLVEDNDELAEAIMDRFRSEGHAIDREADGAQAYELLQYKQFDMILLDVNLPGRNGYEILRLLRLQGNS
TPVILLTARSEIDDRVIGLDAGADDYVVKPFDLRELAAR---SFIADVAHQMRTSLAALQGQLQMATEEM
QQRLERAYEQSTRTIRMTNQLL------

>I5BZB9_I5BZC0_1_1189611
ILVVEDDKDLNRQICQALTDAGYVVDRAFDGEEGHFLGDTEPYDAVVLDIGLPQMDGISVLERWRQDDRK
MPVLILTARDRWSDKVAGIDAGADDYVTKPFHIEEVLARL--KQVGNLAHSLKTPLAVLMNEGHAVERQL
DHYLQRARAAAQR---------------

>I5C7H6_I5C7H5_1_1189611
-LVVEDDPLLLDGLTVGLGLAGFAVDAVATCEDAFAALSAQAYEGVVLDLMLPDGSGLDVLSDLRRRGDA
TPVVLLTARDQVPDRITGLDAGADDYVGKPFDLDELSARV-RSFTAFAAHELKTPLAGVKTQAQIALALH
ANALRQITAGVDRTSRLVKQLLDLTALE

>C8N5F1_C8N5F2_1_553596
ILIVEDEQNLARFLELELTHENYNVDTEYDGQDGLDKALSHYYDLIILDLMLPSINGLEICRKIRQQQ-S
TPIIIITAKSDTYDKVAGLDYGADDYIVKPFDIEELLARIRRQFVEDASHELRTPLQIIQGHLNLIQRVL
EESLNISIEEMNRIIKLVEELLELTKGD

>C8N3E8_C8N3E9_1_553596
-LVVDDDPRILNYIASHLQTEHIDAYTQPSGEAALKLLEKQRVDIAVVDIMMDGMDGFQLCNTLKNDY-D
IPVIMLTARDALSDKERAFISGTDDYVTKPFEVKELIFRI-QHFVQNVSHEIKTPLTHIHHLLSELQQLR
QQYINDIYTITTQLSGLTTELLLLSELD

>C8MZU0_C8MZT9_1_553596
ILIVDDEDRIRRLLKMYLERESFEIHEASNGQEAYELAMENNYACILLDLMLPEMDGIQVATKLREHK-Q
TPIIMLTAKGEETNRVEGFESGADDYIVKPFSPREVVLRV-KDFIANVSHELRTPISLLQGYTESIVDEI
KESLAVVLDESKRLNRLVNELLNVARMD

>C8N3U4_C8N3U5_1_553596
-LIVDDEQDIVDICQTYFEYEGYKVTTTTSGKEAISLLSND-IDIMVLDIMMPEVNGYDIVKEMKRQKLD
IPFIYLTAKTQEHDTIYALTLGADDYVKKPFSPRELVLRI-TELIQNLAHDLKTPLASIISYSEGLRDEI
KESYDILIKQANRLSTLFDDMTH-----

>E7U9F7_E7U9F8_1_945433
ILLIEDNQRTQEWVTQGLSEAGYVIDAVSDGRDGLYLALKDDYALIILDIMLPGMDGWQILQTLRTAK-Q
TPVICLTARDSVDDRVRGLDSGANDYLVKPFSFSELLARVRSQFADDLAHELRTPINALLGQNQVTLSSI
AEYQKTIAGNIENISRLTENILFLARAD

>E7U4Q8_E7U4Q7_1_945433
ILIVEDEPKLGQLLIDYLRAASYAPTLISHGDQVLPYVRQTPPDLILLDLMLPGTDGLTLCREIRRFS-D
IPIVMVTAKIEEIDRLLGLEIGADDYICKPYSPREVVARV-RDFMADISHELRTPLAVLRGELEAIQDFT
PETLASLQAEVGTLTKLVDDLHQLSMSD

>E7U3V6_E7U3V8_2_945433
IVIVEDEPVTQARLQSYFTQEGYTVSVTASGAGLREIMQNQPVDLILLDINLPDENGLMLTRALRERS-T
VGIILVTGRSDRIDRIVGLEMGADDYVTKPLELRELVVRV-SAFLAAMSHEIRTPLYGILGTAQLLADAQ
RDDLRAITDSGESLLTILNDILDYSAIE

>E7U797_E7U798_1_945433
VWLVEDEQGIADTLVYMLQQEGFDVEVFERGLPVLDKARQQVPDVMILDVGLPDISGFELCRQLLALHPA
LPVLFLTARSEEVDRLLGLEIGADDYVAKPFSPREVCARV---YVYALTHELKSPLAAIRGAAEILREVV
ARFTDNILTQNARMQALVETLLRQARLE

>E7UCF1_E7UCF0_1_945433
ILIVEDDTLLLQGLILAAQTEGYACDGVSTARMAEQSLEAGHYSLVVLDLGLPDEDGLHFLARIRQKKYT
LPVLILTARDTLTDKIAGLDVGADDYLVKPFALEELHARIRRLFTADVAHELRTPLAGVRLHLELLAKTH
HIDVAPLVARLDQMMESVSQLLQLARAG

>E7U7D6_E7U7D7_1_945433
ILLIEDDMLIGDGIKTGLSKMGFSVDWFTQGRQGKEALYSAPYDAVILDLTLPGMDGRDILREWREKGQR
EPVLILTARDALAERVEGLRLGADDYLCKPFALIEVAARL-RRFTSDAAHELRSPLTALKVQTEVAQLAR
KKALLQLHSGIDRATRLVDQLLTLSRLD

>E7U4K3_E7U4K5_2_945433
-LLVDDDPGLLKLLGLRLTSEGYSVVTAESGAEGLRVLNREKVDLVISDLRMDEMDGMQLFAEIQKVQPG
MPVIILTAHGSIPDAVAATQQGVFSFLTKPVDKDALYQAI-HQFLRHLSHELKTPLASMREGTELLADEQ
KEVVSILDSSSRNLQKLIEQLLDYNRKQ

>E7UAJ1_E7UAJ2_1_945433
-LIVEDEKKTGEYLTKGLTEAGFVVDLADNGLNGYHLAMTGDYDLIILDIMLPDVNGWDIVRMLRSANKG
MPILLLTALGTIEHRVKGLELGADDYLVKPFAFAELLARVRSNFSADIAHEIRTPITNLITQTEIALSEL
EDVLYSNLEELTRMAKMVSDMLFLAQAD

>E7U555_E7U557_2_945433
VIIADDHPIVLFGIRKSLEIEWVVVGEFEDSTALINNLPKLDAHVLITDLSMPGGDGITLIKYIKRHFPS
LSIIVLTMNNNPAILSAVLDLDIEGIVLKQGAPTDLPKAL-GELMAGVAHEVRNPLTAIRGYVQILRQIH
QEYLSVVLKEIDSINKVIQQLLEFSRP-

>H5GGY9_H5GGZ0_1_868186
ILLIEDDMLIGDGIKTGLSKMGFSVDWFTQGRQGKEALYSAPYDAVILDLTLPGMDGRDILREWREKGQR
EPVLILTARDALEERVEGLRLGADDYLCKPFALIEVAARL-RRFTSDAAHELRSPLTALKVQTEVAQLAR
KKALLQLHYGIDRATRLVDQLLTLSRLD

>H5GEZ6_H5GEZ8_2_868186
-LLVDDDPGLLKLLGLRLTSEGYSVVTAESGAEGLRVLNREKVDLVISDLRMDEMDGMQLFAEIQKVQPG
MPVIILTAHGSIPDAVAATQQGVFSFLTKPVDKDALYQAI-HQFLRHLSHELKTPLASMREGTELLADEQ
KEVVSILDSSSRNLQKLIEQLLDYNRKQ

>H5GDH8_H5GDH7_1_868186
ILIVEDEPKLGQLLIDYLRAASYAPTLISHGDQVLPYVRQTPPDLILLDLMLPGTDGLTLCREIRRFS-D
IPIVMVTAKIEEIDRLLGLEIGADDYICKPYSPREVVARV-RDFMADISHELRTPLAVLRGELEAIQDFT
PETVASLQAEVGTLTKLVDDLHQLSMSD

>H5GDB2_H5GDB1_1_868186
ILLIEDNQRTQEWVTQGLSEAGYVIDAVSDGRDGLYLALKDDYALIILDIMLPGMDGWQILQTLRTAK-Q
TPVICLTARDSVDDRVRGLDSGANDYLVKPFSFSELLARVRSQFADDLAHELRTPINALLGQNQVTLSSI
AEYQKTIAGNIENISRLTENILFLARAD

>H5GKX6_H5GKX5_1_868186
ILIVEDDTLLLQGLILAAQTEGYACDGVTTARMAEQSLEAGHYSLVVLDLGLPDEDGLHFLARIRQKKYT
LPVLILTARDTLTDKIAGLDVGADDYLVKPFALEELHARIRRLFTADVAHELRTPLAGVRLHLELLAKTH
HIDVAPLVARLDQMMESVSQLLQLARAG

>H5G7Z3_H5G7Z2_1_868186
-LIVEDEKKTGEYLTKGLTEAGFVVDLADNGLNGYHLAMTGDYDLIILDIMLPDVNGWDIVRMLRSANKG
MPILLLTALGTIEHRVKGLELGADDYLVKPFAFAELLARVRSNFSADIAHEIRTPITNLITQTEIALSEL
EDVLYSNLEELTRMAKMVSDMLFLAQAD

>H5GK70_H5GK71_1_868186
VWLVEDEQGIADTLVYMLQQEGFAVEVFERGLPVLDKARQQVPDVMILDVGLPDISGFELCRQLLALHPA
LPVLFLTARSEEVDRLLGLEIGADDYVAKPFSPREVCARV---YVYALTHELKSPLAAIRGAAEILREVV
ARFTDNILTQNARMQALVETLLRQARLE

>Q3J2L4_Q3J2L3_1_272943
ILIVDDERDIRELIGDILRDEGFQIRLAANSDECMAAVNAEPPALMILDIWLKDMDGIDILKRTKRDNPD
VPVVIISGHGNIEIAVAAIKQGAYDFIEKPFNIDQLMVVV-GDVARRIAHEIKNPLTPIQLSAERIKRDL
DQYSDVIIRQTNDLRRIVDEFSKFARM-

>Q3IWQ0_Q3IWP9_1_272943
ILIVEDDPVLADGLQVGLRLAGFVPEAVGTLEDARAALDAGRFEAMVLDLMLPDGSGLELLAELRAAREA
VPVLVLTARDRLDDRVRGLDLGADDYLGKPFELEELAARL-QDFTAYAAHELKTPLAGLKMQAEVARRTR
DHALAQIRRAVDRSDRLVHQLLDMAAVD

>Q3IVE5_Q3IVE4_1_272943
ILLIEDDEVLGNAVADHVAEAGHTVDRAKCLSEADDSLAVATYDLALLDLMLPDGLGIPFLRKRRARGDS
TPVIILTALDQITERIDGLNAGADDYLVKPFDLAELSARI-RSFAAHAAHELRTPVAGATAQAQRIRIKA
AMRAGEIEATLKRLSRLADKLMQLARAE

>Q3IXN0_Q3IXN1_1_272943
ILLVEDDPGLGGAIRDQISAEGHAADWMTGVEDALASVATTAYDLVLLDLNLPDGSGLDFLRGLRARKET
MPVIILTARDRVTERIAGLNAGADDYMVKPFDLSELSARI-RGFTANAAHELRTPMAAALAQAQRLVEAL
RPRAERLEQELKRLARLAAKLLELSRAE

>Q3IX81_Q3IX82_1_272943
ILLAEDDRQTADYLRQGLLAEGYSVDHVPDGRDALVQATLQPYDLLVVDRMMPGLDGLSLVKALRSAQIK
APILILTAMGGVTDRVEGLQAGADDYLVKPFAFSELSARL-RQVSSDVAHDLRTPITRLRTSLEPLLRDA
AADIASAVGQADRIVRIFNAVLRIAQIE

>Q3J5V5_Q3J5V4_1_272943
IALVDDDRNILTSVAMTLEAEGFEVETYNDGQSALEAFNKRMPDMAVLDIKMPRMDGMDLLQRLRQKS-A
MPVIFLTSKDDEIDEVLGLRMGADDYVKKPFSQRLLVERIREQFAADVAHEIKNPLASLRSAVGTMRLQR
EQLLDVIEHDVRRLDRLVSDISNASRLD

>F9T5E8_F9T5G5_17_1051646
ILIVEDEQVTRNTLKSIFEAEGYAVFEASDGEEMHQVLSDNQVNLVIMDINLPGKNGLLLARELREQA-N
VALMFLTGRDNEVDKILGLEIGADDYITKPFNPRELTIR--SEFLANMSHELRTPLNGVIGFTRQMLKSQ
TDYLQTIEKSANNLLNIINDILDFSKLE

>F9T187_F9T188_1_1051646
VVIIEDEPAIADTLIHVLEMDGYPVQWFATAEQGLAYLRQHPVALLVLDVGLPDGNGFELCKTIRDFS-A
VPIIFLTARNEEIDRVVGLEIGADDYVTKPFSPREMLARIK--YVQTLTHELKSPLSAIKGASEILQTRV
TRFARNIERESERMQSLIDKLLELARLE

>F9T9G0_F9T9F9_1_1051646
ITLIDDELDVVEAVSEMLELEGFNVTSFTDPKAGLKSLSPDSKQVVLCDVRMPQLDGLSMLDAIQSRSPA
CEIILMSGHGDIPMAIEAMKLGAFDFIEKPLQSDELIDKL-GQLSVGITHEINQPLTAISSHTRSAQKKA
TQNLHKIETLLGKVAALTRHLKAFSRKS

>F9T8E5_F9T8E6_1_1051646
ILIVEDEVKTGNYLAKGLSEAGFNCEYSPDGVDGLYKATSEPFDLIILDVMLPNLDGWQVLKTLRSSNIH
VPVIMLTAKDRVEDRVKGLEMGADDYLLKPFAFVELLARIRSDFSSDIAHELRTPLANMMTQTHVTLSEY
QNILVSSSEELNRLNKTISDILYLAKSD

>F9T3T2_F9T3T3_1_1051646
-LLIEDDMHIAKFLVNGFQQEAMTVTHATNGIDGLHEAQTADFDVVILDIMLPLKDGFEVLTELRGQGHT
VPVIILSAKHSVEERVKGLQSGADDYLVKPFAFPELLAR---TTVDAIAHDVRTPLSRITLAAQSALMDP
QAMSDALSDCAEH---------------

>F9TDV0_F9TDV1_1_1051646
VLLIEDSTSLAILYKQYVKDEPYDLFHVETGREAIAFIERNVPQLVILDLKLPDMDGEQILDWINDNQVP
TSVVIATAHGSVDLAVNLVQKGAKDFLEKPINADRLKTSI-SRFLASMSHEIRTPMNGVLGILNILEEEQ
KKLVNTATESGHFLLSVINDILDFTRME

>F9T6J3_F9T6J2_1_1051646
ILLVEDNVEQSRFLSHSLEQSGHQTDRAETGKLGLICALQNDYDVIICDRMMPEMDGLQMIQALRASGNQ
TPVLVLSALDSVEERVKGLRSGGDDYLVKPYAYTELLARIE-QQANNIAHDLRTPLTSIYHRIQQLSE-S
HSELEEVEQMVANLLNTFNQLLRISRL-

>F9T6K2_F9T6K1_1_1051646
-FIVEDDPKLRQMLCEYFVSQEFSVTTFEEGESAIDAIVENQPDIVLLDLMLPGVDGLTICRQIRPSY-S
GKVLMLTASDDDFDHVAALEIGADDFVTKPIKPRVLLARM-RFLTNAVAHDLRTPIFRIQWQAEMLQDEL
HDKIASIIEDTEEMERMVDELLYFAKME

>F4FHA7_F4FHA8_1_263358
ILLVEDDRRVAGALSSALHRRGYDVEHAATVAAALS---AAPCDLVLLDLTLPDGDGTDLCRELRRRSSQ
LGIIAVTARGEERDRVLGLRIGADDYVVKPFSMVELQARIERAFVAHASHQLRNPLTALRLRVEELGPDG
RAEHQLALEETDRLTLLLDGLLTLARAE

>F4F2D5_F4F2D4_1_263358
----------------SLTDRGHAVHAVGTALDALRRVAAEAPDLVVLDLGLPDLDGSDALRMLRGIT-D
VPIIIATARDDEQSVVKLLRAGADDYMVKPFTGAHLDARI-RELVADLSHRLRTPLTVLRLDAEALEP--
----------------------------

>F4FHF4_F4FHF3_1_263358
VLVVEDDASIREVTALGLRRAGFRVDTAADGRQGLAAWRAGSVDLIVLDVLLPGLDGLQVCREIRRSN-A
VPILMLTARTDTIDVVVGLECGADDYLRKPFDLPELVARVRRRFTADVAHELRTPVTALVAAASLLREDA
RRAGELLVEDVVRLRRLVEDLMEISRLD

>F4F6B7_F4F6B8_1_263358
VLVVDDDPALAEMLGIVLRSEGFMPSFVADGERALAAFRDNRPDIVLLDLMLPGMSGIDVARAIRAES-G
VPIVMLTAKSDTVDVVLGLESGADDYVVKPFKPKELVARM-RRFTSDVSHELRTPLTTVRMAADLIERSV
ARSAELLQAELDRFEELLTDLLEISRFD

>F4F8X7_F4F8X6_1_263358
-LVVEDDPNILELLSASLRFAGFDVATATSGSAALNAARDHRPDLVVLDVMLPDLDGFEVIRMMREGGTR
TPVVFLTARDATDDKIRGLTLGGDDYVTKPFSLEELTARIRRQFVADASHELRTPLTTIRGFAELYRQQT
ADLLRRIEDEAARMGLLVEDLLLLARLD

>F4F6R3_F4F6R2_1_263358
VLVIEDDDRIRLALLLALEDEGYEAHGAATAEEGLRAQRRSPADYVLVDLMLPGIDGFECIRQLRRDD-D
VPIVVVSARDDTHDIVAALEAGADDYVVKPVAIKELTARL-RRFAADVSHELRSPLQTLAAAASVLSRRT
ATAARLVADEIDRFQQLVNDLLDLARSD

>F4F8N4_F4F8N3_1_263358
VLVVDDEPTLTDLLSMALRYEGWQVRTAGDGMGAIRAARQFQPDAVVLDVMLPDLDGFEVLRKLREDDAT
VPVLFLTARDAVEERVAGLTVGGDDYVTKPFSLEEVIARL-RQFVADASHELRTPLAAIRGYAEVARRDV
AHALRRVESESTRMTSLVDDLLLLARLD

>F4F148_F4F149_1_263358
-LVVEDEDVLADAIAEWLRREAFAVDVAYDGDAALERLGVNTYEVVVLDRDLPVVHGDDVCRAIVDSGGE
TRVLMLTAAAAVRERVAGLALGADDYLVKPFALVELAARV-RRFVANASHELRTPLTLNRALVELASREV
RRLGEALLSVNERHERLIDGLLTLADSE

>F4FDW8_F4FDW9_1_263358
VLVVEDERHLADAIARGLRKRGMAVDVAYDGDSGHEMAFVTRYDVVVLDRDLPGMHGDQICAELASSGAL
TRVLMLTASGTVADRVEGLQLGADDYLPKPFAFDELVARVQKRFVANASHELRTPLAVMRTEIDVLSDEY
RRMATVVRDASERANSLVDALLVLARSE

>H0T3R2_H0T3Q6_6_551936
-LIIEDDRESADYLVKAFREVGHVADLAGDGEEGLAMAESGDYDVLVVDRMLPKRDGLSLIGALRDKGNR
TPVLILSALGQVDDRIKGLRAGGDDYLPKPYAFAELLARV--EVSDNIAHDLKTPLTRLRNRAEEALAEY
RGALERTIEESDGLIRTFNALLMIARAE

>H0T4U8_H0T4U7_1_551936
ILLVEDTPEIGAAVTNRFERIGYAVDWEKDGRIASELIEVQNYDLIVLDVMLPNMDGFAVLKHLRKRGLR
TPVLVLTARSAVDDRIGALDLGADDYLVKPFDYRELEARA-QRFIADATHQLRTPLAAIDAEVELLSGSD
PAALDKLRSRISDLARLTSQLLDHAMIQ

>H0T4M5_H0T4M6_1_551936
ILIVDDEADIRELVAGILDDEGFTTRTARDSDSALAEIAGRRPNLVFLDIWLQGLDGLQLLEQIKKDHPD
LPVVMISGHGNIETAVAAIKRGAYDFIEKPFKSDRLI----GDVARRIAHEIKNPLTPIQLSAERIRRVF
EQCTETIVRQVDDIRRMVDEFSRFARM-

>H0TAJ4_H0TAJ3_1_551936
ILIVDDDPHIREVVRVALSKAGMAVTEAADGRAALARFADDRPDLIVLDVGMPEFDGLEVCRRIRRTS-Q
VPILFLSARDEEIDRILGLEIGGDDYVTKPFSPRELVARVNRNFSAHLTHELKSPLTSIKGAAELLLDEQ
ERFLGNILGDAERLERMAQRLRELARAE

>H0T0E6_H0T0E8_2_551936
IALVDDDRNILTSVSIALEAEGYRIMTYTDGASALDGFRTSQPDLAILDIKMPRMDGMETLRRLRQKS-D
LPVIFLTSKDEEIDELFGLKMGADDFIRKPFSQRLLVERVK-MFAADVAHELKNPLTSLRSAVETLARSR
ARLLAVIEHDVKRLDRLISDISDASRLD

>H0T4V7_H0T4V8_1_551936
-LVVEDNNELSKLLSQGLGSAGYQVDAVSSAADARDALSDISYAAMILDLGLPDEDGLSILTELRRRGDP
LPVIVLTARGGLQDRVGGLRNGADDYLVKPFALEELVARL-RQFTADAAHQLRTPLAVLRTRIETAGRGR
AELLAD----ITRMSRIVHQLLEIAELD

>B5GU88_B5GU89_1_443255
ILVAEDERALAALVATGLRRAGFAVDTVHRGDEALEWLGLYDYDVVVLDRDLPGLHGDEVARALVAAAAR
TRILMLTAATAARERVAGLDLGADDYLGKPFDFPELVSRV-RRFIANASHELRTPLATQRAAIQVGLDDV
AATREILLEANLRSERLIDGLLTLARGE

>D5SL46_D5SL45_1_443255
VLVAEDEEMLAELVGEGLRRHGLAVDIALDGDTALERLAVNDYDVLVLDRGLPGTHGDDVCRELASSGAR
VRILMLTAAGQVGDLVEGLALGADDYLAKPFEYPELVARVQRRFVANASHELRTPLAIQRAAIQILGGDL
PRIQEELLETNRRSERLIEGLLLLATSD

>B5GL12_B5GL11_1_443255
-LIVEDEKRLALSLARGLTAEGYAVDVVHDGLEGLHMASEGVHDLVILDIMLPGMNGYRVCAALRAAGHD
MPILMLTAKDGEYDEAEGLDTGADDYLTKPFSYVVLVARV-RRFVADASHELRSPIASLRTQLEVGAAEL
-LDVPGAVADTVRLQQLAADLLLLARLD

>B5GLR2_B5GLR1_1_443255
-MVVEDERYMARVLEIGLRREAIAVDVAHDGEAALERLTVYDYDAVVLDRDLPGVHGDEVCRRIVAMRLE
CRVLMLTAAGRLGDKVEGLGLGADDYLAKPFDFPELVARL-RRFAANASHELLTPLATTRAVLQIATAEF
AELAPMLVETNERNISVVHALLALAAAE

>B5GYA6_B5GYA5_1_443255
-LLVEDDDHVAAALSAVLGRHGFQVVHARNGEEALRAVA--AFGVILLDLGLPDQDGYQVCGKLRKIT-S
TPVIMVTARSDVRSRIHGLNLGADDYVVKPYDTGELLARI-RAFVADASHQLRNPLAALLLRIELLLEEG
NEEIASVRTEGKRLTRVLDDLLDLALAE

>B5H150_B5H151_1_443255
VLVAEDEEMLAELVGEGLRRHGLAVDIALDGDTALERLAVNDYDVLVLDRGLPGTHGDDVCRELASSGAR
VRILMLTAAGQVGDLVEGLALGADDYLAKPFEYPELVARVQRRFVANASHELRTPLAIQRAAIQILGGDL
PRIQEELLETNRRSERLIEGLLLLATSD

>B5GYH5_B5GYH6_1_443255
VLLIEDDPAVQKGVSLALGRRGHDVEVAARGETGLLALERYRPDLVLLDLMLPQMSGLEVCRRIRESK-Q
VPIIILSARGDEIDMVVGLEAGADDYITKPAGG--------RRFAADVAHELRTPLAAMVAVTEVLDEDT
ADAVRLISEETRKIARMVEDLMEVSRFD

>B5H1M4_B5H1M5_1_443255
-LVVEDDQFVRSALIRHLTEASHTVRSVGTALEALREVAHFRFDVVILDLGLPDLDGSEALKMLRGIT-D
VPVIIATARDDEAEIVRLLNDGADDYLTKPFSVEHLSAR--RELAADLSHRLRTPLTVLRLNAASLGEQT
RAAVEQLEREVDI---------------

>D5SLX8_D5SLX7_1_443255
-----------RVLEIGLRREAIAVDVAHDGEAALERLTVYDYDAVVLDRDLPGVHGDEVCRRIVAMRLE
CRVLMLTAAGRLGDKVEGLGLGADDYLAKPFDFPELVARL-RRFAANASHELLTPLATTRAVLQIATAEF
AELAPMLVETNERNISVVHALLALAAAE

>E2Q7P6_E2Q7P7_1_443255
VLFVEDDDVIREATQLALERHGFVVTAMPDGLLGLEAFRADRPDIALLDVMVPGLDGVSLCRRIRDES-T
VPVIMLSARADSIDVVLGLEAGADDYVTKPFDGAVLVARIRRRVTADIAHELRTPVTGLLTAAELLPPR-
--PSELVRDRAQAMRTLVEDVLEVARLD

>E2Q010_E2Q011_1_443255
ILVAEDDVKQARLIRIYLEREGNEVQIVSDGRSAIDRARATRPDLIVLDVMMPHVDGLDVCRVLRTES-Q
IPILLLTARTTEEDMLLGLDLGADDYMTKPYSPRELAARV-RRLTGDIAHELRTPLANLRGYVEALQDPT
PELLDSLHEEVMLQQRIVDDLQDLALAE

>B5GUW5_B5GUW4_1_443255
ILIVEDEERIASFVEKGLRANGFTTTVVGDGDSAFDYAVTGGFDLIVLDIGLPGRDGFTVLRQLREARVS
VPVIILTARDSVRDTVAGLEGGADDWMTKPFRFEELLARVRREFVDDAGHELRTPITIVRGHLELMGDER
EETVRIVMEELDRMSRIVEDLLLLAKAE

>E2Q5D4_E2Q5D3_1_443255
VLVVDDDTALAEMLGIVLRGEGFEPSFVADGDKALAAFREAKPDLVLLDLMLPGRDGIEVCRLIRAES-G
VPIVMLTAKSDTVDVVVGLESGADDYIIKPFKPKELVARIRRRFVSDVSHELRTPLTTVRMAADVIHEVT
ARSAELLGDQLDRFESLLSDLLEISRFD

>B5GYN3_B5GYN2_1_443255
VLIVEDEPYLAEAVQAGLRLEAIASDIAGDGDTALERLDVHPYDAVVLDRDIPGTHGDEVCRLIVERGHG
CRVLMLTAASRLQEKVSGFELGADDYLTKPFEMAELVVRL-QRFAANASHELRTPLTVTRAMLDVARADW
DRLVGRLRETNERGIEIVEALLQLSSLG

>B1PR40_B1PR39_1_443255
-LVVDDEAPLAELLSMALRYEGWEVRSAGDGSTAVRTAREFRPDAVVLDVMLPDMDGLTVLARLRRERPE
VPVLFLTARDAVEDRIAGLTAGGDDYVTKPFSLEEVVVRL-RQFVADASHELRTPLASIRGYAELTRRRT
AHALRRVESEADRMTSLVEDLLLLARLD

>B5H195_B5H199_4_443255
VLVVDDHALFRRGLEIVLAEEDIVVGEAGDGAEAVDKAADLLPDIVLMDVRMPRRGGIEACTSIKEVAPS
AKIIMLTISDEEADLYDAIKAGATGYLLKEISTDEVATAI-RRFVSDVSHELRTPLTTVRMAADVIHEVT
ARSAELLGDQLDRFESLLSDLLEISRFD

>E2Q8A8_E2Q8A7_1_443255
VLLIEDDVSVRDGMELVLRRHGYGVDTAATGEEALALLAGTAVELAVLDLMLPGIDGFEVCRRLRATGST
VPVIMLTARGDDDDIVYGLGAGADDYVVKPVTAPVLEARI-KRFVADVSHELRTPLAAMTMVATVLDEDT
AHAARTVSQEISRLSRLVDDLMEMSRFD

>E2PYF7_E2PYF8_1_443255
VLIVEDEPYLAEAVQAGLRLEAIASDIAGDGDTALERLDVHPYDAVVLDRDIPGTHGDEVCRLIVERGHG
CRVLMLTAASRLQEKVSGFELGADDYLTKPFEMAELVVRL-QRFAANASHELRTPLTVTRAMLDVARADW
DRLVGRLRETNERGIEIVEALLQLSSLG

>E2Q577_E2Q576_1_443255
-MIAEDDEKQAELVRRYLEREGHGVTLVRDGRSAIEAVRRCPPELLVLDVMMPGTDGLDVLRVLRAERYE
LPVLMLTARTTEDDLLLGLDLGADDYMTKPYSPRELMARVRRAMVSDVAHELRTPLSNIRGWLEGAQDPD
AAFVDSLLEEAVQLQHIIDDLRDLAEAD

>B5GXT6_B5GXT7_1_443255
VLLAEDDASISEPLARALRREGYEVEVREDGPAALEAGLAGGVDLVVLDLGLPGMDGLEVARRLRSEGHT
VPILVLTARADEVDTVVGLDAGADDYVTKPFRLAELLARVRRRLAADASHQLRTPLTALSMRLEEITDTV
KEEASIALTQVERLTDVVQRLLTNSR--

>B5GP65_B5GP66_1_443255
ILIVDDEPAVREALQRSLAFEGYATEVAVDGIDALAKAESYRPDLLVLDIQMPRMDGLTAARRLRATGST
VPVLMLTARDTVGDRVTGLDAGADDYLVKPFELDELFARIRARLIADAGHELRTPLTSLRTNVELLARDR
SALLDSLRAQTAELASLIGDLQELSRPD

>B5GUQ3_B5GUQ2_1_443255
VLVVEDEQLLADAVATGLRREAMAVDVVYDGAAALERIGVNDYDVVVLDRDLPLVHGDDVCRRVVELGVP
TRVLMLTASGDVSDRVEGLELGADDYLPKPFAFTELTARVRQRFVANASHELRTPLAINRTLLEVLSDEL
QQLGRTLLATNERSEQLVEGLLLLARSD

>B5H4B5_B5H4B6_1_443255
VLVVEDDSTIVDAIAARLRAEGFLVQTAADGPAAVDAAEAWQPDLMVLDVMLPGFDGLEVCRRVQAQR-P
VPVLMLTARDDETDMLVGLGVGADDYMTKPFSMRELAARV-KELVANVSHELRTPIAALRAVLENVVDAD
PETMRTALKQTERLGRLVETLLDLSRLD

>B5GSY8_B5GSY9_1_443255
-LLIEDDDAIRTALELSLSRQGHRVATAATGEDGLKLLREQRPDLIVLDVMLPGIDGFEVCRRIRRTD-Q
LPIILLTARSDDIDVVVGLESGADDYVVKPVQGRVLDARI-RRFVADMSHELRTPLTALTAVTEVLEDMI
APAVTLVVSETRRLGDLVENLMEVTRFD

>B5GSL6_B5GSL7_1_443255
-MIAEDDEKQAELVRRYLEREGHGVTLVRDGRSAIEAVRRCPPELLVLDVMMPGTDGLDVLRVLRAERYE
LPVLMLTARTTEDDLLLGLDLGADDYMTKPYSPRELMARVRRAMVSDVAHELRTPLSNIRGWLEGAQDPD
AAFVDSLLEEAVQLQHIIDDLRDLAEAD

>B3B0N4_B3B0N6_2_478006
-LLVDDDPGLLKLLGLRLTSEGYSVVTAESGAEGLRVLNREKVDLVISDLRMDEMDGMQLFAEIQKVQPG
MPVIILTAHGSIPDAVAATQQGVFSFLTKPVDKDALYQAI-HQFLRHLSHELKTPLASMREGTELLADEQ
KEVVSILDSSSRNLQKLIEQLLDYNRKQ

>B3AYE1_B3AYE2_1_478006
-LIVEDEKKTGEYLTKGLTEAGFVVDLADNGLNGYHLAMTGDYDLIILDIMLPDVNGWDIVRMLRSANKG
MPILLLTALGTIEHRVKGLELGADDYLVKPFAFAELLARVRSNFSADIAHEIRTPITNLITQTEIALSEL
EDVLYSNLEELTRMAKMVSDMLFLAQAD

>B3B059_B3B058_1_478006
ILIVEDDTLLLQGLILAAQTEGYACDGVTTARMAEQSLEAGHYSLVVLDLGLPDEDGLHFLARIRQKKYT
LPVLILTARDTLTDKIAGLDVGADDYLVKPFALEELHARIRRLFTADVAHELRTPLAGVRLHLELLAKTH
HIDVAPLVARLDQMMESVSQLLQLARAG

>B3B2D3_B3B2D2_1_478006
ILIVEDEPKLGQLLIDYLRAASYAPTLISHGDQVLSYVRQTPPDLILLDLMLPGTDGLTLCREIRRFS-D
IPIVMVTAKIEEIDRLLGLEIGADDYICKPYSPREVVARV-RDFMADISHELRTPLAVLRGELEAIQDFT
PETVASLQAEVGTLTKLVDDLHQLSMSD

>B3AY64_B3AY65_1_478006
ILLIEDDMLIGDGIKTGLSKMGFSVDWFTQGRQGKEALYSAPYDAVILDLTLPGMDGRDILREWREKGQR
EPVLILTARDALEERVEGLRLGADDYLCKPFALIEVAARL-RRFTSDAAHELRSPLTALKVQTEVAQLAR
KKALLQLHSGIDRATRLVDQLLTLSRLD

>B3B4N0_B3B4N1_1_478006
VWLVEDEQGIADTLVYMLQQEGFAVEVFERGLPVLDKARQQVPDVMILDVGLPDISGFELCRQLLALHPA
LPVLFLTARSEEVDRLLGLEIGADDYVAKPFSPREVCARV---YVYALTHELKSPLAAIRGAAEILREVV
ARFTDNILTQNARMQALVETLLRQARLE

>B3B030_B3B038_8_478006
VLVVDDDTAICALLQDVLSEHVFTVSVCHTGQEAILRIEGDPIALVVLDMMLPDTNGLRVLQQIQKLRPT
LPVVMLTGMGSESDVVVGLEMGADDYICKPFTPRVVVARL-GQLTGGLAHDFNNLLAVIIGSLELVNPPD
APRIQRALQAAERGALLTQRLLAFSRKQ

>B3B5T8_B3B5T6_2_478006
IVIVEDEPVTQARLQSYFTQEGYTVSVTASGAGLREIMQNQPVDLILLDINLPDENGLMLTRALRERS-T
VGIILVTGRSDRIDRIVGLEMGADDYVTKPLELRELVVRV-SAFLAAMSHEIRTPLYGILGTAQLLADAQ
RDDLRAITDSGESLLTILNDILDYSAIE

>B3B7G1_B3B7G2_1_478006
ILLIEDNQRTQEWVTQGLSEAGYVIDAVSDGRDGLYLALKDDYALIILDIMLPGMDGWQILQTLRTAK-Q
TPVICLTARDSVDDRVRGLDSGANDYLVKPFSFSELLARVRSQFADDLAHELRTPINALLGQNQVTLSSI
AEYQKTIAGNIENISRLTENILFLARAD

>J8JQW2_J8JQU3_19_1053229
VLLVEDERRLREIVSDYFRNEGFEVIEAEDGKKALELFAEHTIDLIMLDIMLPEIDGWSVCRRIRKES-A
VPIIMLTARSDEDDTLLGFELGADEYVTKPFSPKVLVARA-QEFVSNVSHEFQSPLSSIQGFSKTLQSER
KRYLKIIEGESKRMSSLCKQLLTLASLD

>J8K0A3_J8K0C3_20_1053229
VLLVDDHEMVRMGVSAYLSQPDIVVGEAENGRKGSELALQLRPDIILMDLVMDEMDGVDATRAIIQEWPE
AKIVVVTSFLDDEKLYPVIEAGATSYLLKTSRASDIADAV-KEFISGVSHELKTPLSVIRSFAEGIKDDT
TYYTDVILEETENMNRLIVEMLELAKLE

>D5N2W6_D5N2W5_1_703612
ILVVDDEARIRRLLRMYLERENYVIDEAENGDEAIAKGLEANYDLILLDLMMPGTDGIEVCRQVREKK-A
TPIIMLTAKGEEANRVQGFEAGTDDYIVKPFSPREVVLRV-EDFIANVSHELRTPISMLQGYSEAIVDDR
KEIAQIIYDESLRMGRLVNDLLDLARME

>D5N4A5_D5N4A6_1_703612
ILMIEDNVSVCTMTEMFFFKEGFEAEFVHDGLEGYQRFTEENWDLIILDIMLPSMDGVTICRKIRETS-T
VPIIMLTAKDTESDQVIGFEMGADDYVTKPFSPLTLVARIKRQFIADVSHELKTPLTTINGLVEGLNSKK
DKCFSLISEETKRMLRLVKENLDYEKIR

>D5N2H3_D5N2H4_1_703612
ILVVDDEESIVTLLQYNLERSGYDVITASDGEEALKKAETEKPDLIVLDVMLPKLDGIEVCKQLRQQKLM
FPILMLTAKDEEFDKVLGLELGADDYMTKPFSPREVNARV-KDFVANVSHELKTPITSIKGFTETLLDAL
SEFLSIILKESERLQSLVQDLLDLSKIE

>D5MVJ0_D5MVJ1_1_703612
ILIVEDEEKIARVLQLELEYEGYNVTIKYNGTEGLNAAAEGRYSLVLLDVMLPGLSGLEVLRRLRKTDQQ
TPVILLTARDSIPDKVTGLDIGANDYVTKPFEIEELLARIRQQFVQDASHELKTPLTIIESYSSLMKRVL
EESIEAIHSEAVHMKKLTNQLLALAKSH

>D5N002_D5N001_1_703612
IYLVEDEDNLNELLTKYLENEGWNITSFTKGEDARKKMTPS-PHLWILDIMLPDTDGYTLIKEIKAKDPD
VPVIFISARDADIDRVLGLELGSNDYISKPFLPRELIIRV-RTLLQNISHDLKTPVMVIRGYTQSIKDDL
ENTVDVIEGEALKLEKKIKDLLYLTKLD

>D5MZX9_D5MZY0_1_703612
ILIVDDEKAIVDMIKRVLEKEGYNLLDAASAEEAIPVVKANKVDLIVLDVMMGGMSGFEACTLIREYS-D
APIFFLTARSSDADKLSGFAVGADDYITKPFNPLELAARIREEWIAGLSHDLKTPLSSIYGYSMMLESEV
KEMGQVVREKSEYMSKLIEDLNL-----

>D5MK46_D5MK44_2_671143
VLIVDDDPSARKILQGRLRIMNVQALIASSGSEALEQIRRETPGVVLLDLQMPKMSGIDVLRSLKREGLE
PTVIVVTAHATVEAAVEAMKEGAYDFITKPVDSQHLE----SEFLANMSHELRTPLNAILGFTDLIIDEL
RESMEDIRINGRHLLRLINDVLDLSKIE

>D5MLP3_D5MLP2_1_671143
-LLVEDDQKAARVLKKGLAEEGVVVDIANSGDEGEYLASVNDYDVIVLDWLLPGKDGIQLCRELRARGLS
TPILMVTAKDALRDRIKGLDTGADDYMVKPFAFAELLARIRSRFTADAAHELRSPLSRLRAELEVALREY
RTVLLSCLEEVERLSRLTGDLLVLARLD

>D5MN98_D5MN99_1_671143
ILVIDDDVELCELLTDYLTPEGIQVEAVHDGGQGAERALSGEHALVVLDVMLPGISGFEVLRRIRAGS-S
VPVLMLTARGDDVDRIVGLEMGADDYLSKPFNPRELVARIRRQLLRDISHELRSPLTRLNVALDLVQREV
KGMLGRIEREAVRLNDLIGQLLTLTKIS

>D5MGP5_D5MGP6_1_671143
ILIADDEPASRAGLQELLASWGYEVTAAADGQEALEKASELQPSLIIADLIMPKMDGIALLRALKSDAIL
PSLIILTGQGTIETAVRAMQEGAYDYLTKPVDIGRLRVLV-GRLTSGVAHEIKNPLNAMIIHLELLKQTV
AKSLEFLGGEVHRLDRMVQGFLRFVRPQ

>D5MMG0_D5MMG9_9_671143
ILVVDDEQGIREFLTVLLEKQGYRVITASDGERALELIAHQSPDLVISDVRMPKMDGIGLLTGIRKTDPH
LPVIMVTAYASMDSTIQAMRLGAHDYITKPFRIDEIRLVV-SEFLTHMSHELRTPLNAILGFSELLRNQQ
ARHLTHIQAGGKHLLVITNDLLDLAKVE

>D5ML49_D5ML48_1_671143
VLLIEDDASIAEPLIFGLRREGFHVLHAGDGLQGKALALTAKPDVVLLDIMLPKLSGLEVCELIRRES-V
VPIVMLTAKGQELDRVRGLQGGADDYIVKPFSFQELVARIQRAFTANAAHELRSPLTGLRLRLEVLQRLI
QTYLPQMDKEIAYLQRLVEHLLTLAGLD

>Q2K494_Q2K493_1_347834
ILLTEDNIALADGLSAILRGTGHAVDVVHDGASANAVIAAENFDLVILDLNLPEMDWLDVLRAMRARQNQ
AAVLILTARGTPEERVKGLDLGADDYLIKPFDIAEFEARV-RHFTGNASHQLRTPLAIIRTQLALSAREA
QAAAMKGDQAVAHAERILAQLLLMAKID

>Q2KBD4_Q2KBD5_1_347834
ILLIEDDIKTSDYIAKGFTEAGHVCDVFGDGRDGLFQAQREAYDVIVVDRMLPGLDGLAIIRSLRAAKVG
TPALFLTSIGGVDDRVEGLEAGGDDYLTKPFAFSELLARVNRQVSADIAHDLKTPLNRLRLTLDAAVAQQ
ADLLDEARNESDRINATFEALLRISQIE

>Q2KE67_Q2KE68_1_347834
IALVDDDRNILTSVSIALEAEGYKVETYTDGASALDGLLARPPQLAIFDIKMPRMDGMELLRRLRQKS-D
IPVIFLTSKDEEIDELFGLKMGADDFITKPFSQRLLVERVR-SFAADVSHELKNPLTSLRSAVETLARSK
KRLLDVIQHDVRRLDRLISDISDASRLD

>Q2KAP5_Q2KAP4_1_347834
ILVIEDDVNLNRQLTDTLKEAGYVVDQAFDGEEGHFLGDTEPYDAIILDIGLPEMDGVTVLEKWRGAGRG
MPVLILTARDRWSDKVAGIDAGADDYVTKPFHVEEVLARI----VGNLAHSLKTPIAVLLNEARVLEK--
---GELVRSQAESMQGQVQSYLNRARI-

>Q2K1A2_Q2K1A1_1_347834
VLLIDDDAELTTLLQEYLVEEGYDVATDTDGRAAIAAAAGNTVDIIVLDIMMPRMNGIEVLQRIRKLS-Q
VPVLMLTARGDDVDRISGLNLGADDYVPKPCSPGELAARL-QRLFHDVSHELRSPLSRLQAAVGVLRQKL
GVMLDRMDREVERLDTLVGEVLTLARLT

>Q2K7J5_Q2K7J6_1_347834
ILIVDDDREIRELVSGYLQKNGLRTSVAADGRQMRSFLEANAVDLIVLDIMMPGDDGLVLCRELRAGRKA
IPILMLTARTDEMDRILGLEMGADDYLAKPFAVRELLARIKVQILAAISHDLQTPITRMRLRADMAEDRD
KLDLAEI---------------------

>Q2K8U8_Q2K8U9_1_347834
ILVVDDEHDIREIVSGILSDEGHETRTAHDSDSALAAISDRVPRLIFLDIWMQGLDGLSLLDEIKTRHPD
LPVVMISGHGNIETAVSAIKRGAFDFIEKPFKADRLIL---GDVARRIAHEIKNPLTPIQLSAERIQRVF
DQCTDTIIRQVGDIGRMVDEFSAFARM-

>Q2KAN7_Q2KAN6_1_347834
ILIIEDDLEAAAYLTKAFREAGIVADHASDGEAGLFMGSENTYDVIVIDRMLPRRDGLSVISELRRKGIH
TPVLILSALGQVDDRVTGLRAGGDDYLPKPYAFSELLARV-RQVSDNIAHDLKTPLTRLRNAADALDMTR
RAALEGIISESDQLIRTFNALLMISRVE

>Q2JYY5_Q2JYY6_1_347834
-LVVEDNKELAAWLGKALRQAQYTIDIAYDGEDAEHLLKVAEYSAMILDLSLPKLDGLTLLKRLRQSGNK
LPVIILTANASLDGRVAGLDSGADDYLAKPFEIAELEARIRRRFVSNAAHQLRTPLALISTQASVASRRR
DEALAALRASTRQISRLASQLLTLSRAE

>I2PJZ4_I2PJZ5_1_656413
ILLIEDDMLIGDGIKTGLSKMGFSVDWFTQGRQGKEALYSAPYDAVILDLTLPGMDGRDILREWREKGQR
EPVLILTARDALAERVEGLRLGADDYLCKPFALIEVAARL-RRFTSDAAHELRSPLTALKVQTEVAQLAR
KKALLQLHYGIDRATRLVDQLLTLSRLD

>I2PAF7_I2PAF4_3_656413
VIIADDHPIVLFGIRKSLEIEWVVVGEFEDSTALINNLPKLDAHVLITDLSMPGGDGITLIKYIKRHFPS
LSIIVLTMNNNPAILSAVLDLDIEGIVLKQGAPTDLPKAL-GELMAGVAHEVRNPLTAIRGYVQILRQIH
QEYLSVVLKEIDSINKVIQQLLEFSRP-

>I2P8W1_I2P8W2_1_656413
ILLIEDNQRTREWVTQGLSEAGYVIDAVSDGRDGLYLALKDDYALIILDIMLPGMDGWQILQTLRTAK-Q
TPVICLTARDSVDDRVRGLDSGANDYLVKPFSFSELLARVRSQFADDLAHELRTPINALLGQNQVTLSSI
AEYQKTIAGNIENISRLTENILFLARAD

>I2PSE4_I2PSE3_1_656413
-LIVEDEKKTGEYLTKGLTEAGFVVDLADNGLNGYHLAMTGDYDLIILDIMLPDVNGWDIVRMLRSANKG
MPILLLTALGTIEHRVKGLELGADDYLVKPFAFAELLARVRSNFSADIAHEIRTPITNLITQTEIALSEL
EDVLYSNLEELTRMAKMVSDMLFLAQAD

>I2PBZ2_I2PBZ0_2_656413
-LLVDDDPGLLKLLGLRLTSEGYSVVTAESGAEGLRVLNREKVDLVISDLRMDEMDGMQLFAEIQKVQPG
MPVIILTAHGSIPDAVAATQQGVFSFLTKPVDKDALYQAI-HQFLRHLSHELKTPLASMREGTELLADEQ
KEVVSILDSSSRNLQKLIEQLLDYNRKQ

>I2PQ13_I2PQ11_2_656413
IVIVEDEPVTQARLQSYFTQEGYTVSVTASGAGLREIMQNQSVDLILLDINLPDENGLMLTRALRERS-T
VGIILVTGRSDRIDRIVGLEMGADDYVTKPLELRELVVRV-SAFLAAMSHEIRTPLYGILGTAQLLADAQ
RDDLRAITDSGESLLTILNDILDYSAIE

>I2PVB2_I2PVB3_1_656413
VWLVEDEQGIADTLVYMLQQEGFAVEVFERGLPVLDKARQLVPDVMILDVGLPDISGFELCRQLLALHPA
LPVLFLTARSEEVDRLLGLEIGADDYVAKPFSPREVCARV---YVYALTHELKSPLAAIRGAAEILREVV
ARFTDNILTQNARMQALVETLLRQARLE

>I2PLZ7_I2PLZ8_1_656413
ILIVEDEPKLGQLLIDYLRAASYAPTLISHGDQVLPYVRQTPPDLILLDLMLPGTDGLTLCREIRRFS-D
IPIVMVTAKIEEIDRLLGLEIGADDYICKPYSPREVVARV-RDFMADISHELRTPLAVLRGELGAIQDFT
PETVASLQAEVGTLTKLVDDLHQLSMSD

>B3BJ46_B3BJ48_2_478008
-LLVDDDPGLLKLLGLRLTSEGYSVVTAESGAEGLRVLNREKVDLVISDLRMDEMDGMQLFAEIQKVQPG
MPVIILTAHGSIPDAVAATQQGVFSFLTKPVDKDALYQAI-HQFLRHLSHELKTPLASMREGTELLADEQ
KEVVSILDSSSRNLQKLIEQLLDYNRKQ

>B3BFC7_B3BFC6_1_478008
-LIVEDEKKTGEYLTKGLTEAGFVVDLADNGLNGYHLAMTGDYDLIILDIMLPDVNGWDIVRMLRSANKG
MPILLLTALGTIEHRVKGLELGADDYLVKPFAFAELLARVRSNFSADIAHEIRTPITNLITQTEIALSEL
EDVLYSNLEELTRMAKMVSDMLFLAQAD

>B3BKZ3_B3BKZ2_1_478008
ILIVEDEPKLGQLLIDYLRAASYAPTLISHGDQVLSYVRQTPPDLILLDLMLPGTDGLTLCREIRRFS-D
IPIVMVTAKIEEIDRLLGLEIGADDYICKPYSPREVVARV-RDFMADISHELRTPLAVLRGELEAIQDFT
PETVASLQAEVGTLTKLVDDLHQLSMSD

>B3BAY5_B3BAY4_1_478008
ILIVEDDTLLLQGLILAAQTEGYACDGVTTARMAEQSLEAGHYSLVVLDLGLPDEDGLHFLARIRQKKYT
LPVLILTARDTLTDKIAGLDVGADDYLVKPFALEELHARIRRLFTADVAHELRTPLAGVRLHLELLAKTH
HIDVAPLVARLDQMMESVSQLLQLARAG

>B3BI33_B3BI31_2_478008
IVIVEDEPVTQARLQSYFTQEGYTVSVTASGAGLREIMQNQPVDLILLDINLPDENGLMLTRALRERS-T
VGIILVTGRSDRIDRIVGLEMGADDYVTKPLELRELVVRV-SAFLAAMSHEIRTPLYGILGTAQLLADAQ
RDDLRAITDSGESLLTILNNILDYSAIE

>B3BBQ1_B3BBQ2_1_478008
VWLVEDEQGIADTLVYMLQQEGFAVEVFERGLPVLDKARQQVPDVMILDVGLPDISGFELCRQLLALHPA
LPVLFLTARSEEVDRLLGLEIGADDYVAKPFSPREVCARV---YVYALTHELKSPLAAIRGAAEILREVV
ARFTDNILTQNARMQALVETLLRQARLE

>B3BE06_B3BE07_1_478008
ILLIEDDMLIGDGIKTGLSKMGFSVDWFTQGRQGKEALYSAPYDAVILDLTLPGMDGRDILREWREKGQR
EPVLILTARDALEERVEGLRLGADDYLCKPFALIEVAARL-RRFTSDAAHELRSPLTALKVQTEVAQLAR
KKALLQLHSGIDRATRLVDQLLTLSRLD

>B3BAV6_B3BAW4_8_478008
VLVVDDDTAICALLQDVLSEHVFTVSVCHTGQEAILRIEGDPIALVVLDMMLPDTNGLRVLQQIQKLRPT
LPVVMLTGMGSESDVVVGLEMGADDYICKPFTPRVVVARL-GQLTGGLAHDFNNLLAVIIGSLELVNPPD
APRIQRALQAAERGALLTQRLLAFSRKQ

>G5WHR6_G5WHR4_2_1068616
IVIVEDEPVTQARLQSYFTQEGYTVSVTASGAGLREIMQNQPVDLILLDINLPDENGLMLTRALRERS-T
VGIILVTGRSDRIDRIVGLEMGADDYVTKPLELRELVVRV-SAFLAAMSHEIRTPLYGILGTAQLLADAQ
RDDLRAITDSGESLLTILNDILDYSAIE

>G5W7Z7_G5W7Z6_1_1068616
ILIVEDEPKLGQLLIDYLRAASYAPTLISHGDQVLPYVRQTPPDLILLDLMLPGTDGLTLCREIRRFS-D
IPIVMVTAKIEEIDRLLGLEIGADDYICKPYSPREVVARV-RDFMADISHELRTPLAVLRGELEAIQDFT
PETVASLQAEVGTLTKLVDDLHQLSMSD

>G5WBY0_G5WBY1_1_1068616
ILIVEDEIKTGEYLSKGLTEAGFVVDHADNGLTGYHLAMTAEYDLVILDIMLPDVNGWDIIRMLRTAGKG
MPVLLLTALGTIEHRVKGLELGADDYLVKPFAFAELLARVRANFSADIAHEIRTPITNLVTQTEIALSEL
EDVLYSSLEEYNRMTKMVSDMLFLAQAD

>G5WDR2_G5WDR1_1_1068616
ILIVEDDTLLLQGLILAAQTEGYACDGVTTARMAEQSLEAGHYSLVVLDLGLPDEDGLHFLARIRQKKYT
LPVLILTARDTLTDKIAGLDVGADDYLVKPFALEELHARIRRLFTADVAHELRTPLAGVRLHLELLAKTH
HIDVAPLVARLDQMMESVSQLLQLARAG

>G5W7A9_G5W7A8_1_1068616
ILLIEDNQRTQEWVTQGLSEAGYVIDAVSDGRDGLYLALKDDYALIILDIMLPGMDGWQILQTLRTAK-Q
TPVICLTARDSVDDRVRGLDSGANDYLVKPFSFSELLARVRSQFADDLAHELRTPINALLGQNQVTLSSI
AEYQKTIAGNIENISRLTENILFLARAD

>G5WEV0_G5WEV1_1_1068616
VWLVEDEQGIADTLVYMLQQEGFAVEVFERGLPVLDKARQLVPDVMILDVGLPDISGFELCRQLLALHPA
LPVLFLTARSEEVDRLLGLEIGADDYVAKPFSPREVCARV---YVYALTHELKSPLAAIRGAAEILREVV
ARFTDNILTQNARMQALVETLLRQARLE

>G5W8H9_G5W8I1_2_1068616
-LLVDDDPGLLKLLGLRLTSEGYSVVTAESGAEGLRVLNREKVDLVISDLRMDEMDGMQLFAEIQKVQPG
MPVIILTAHGSIPDAVAATQQGVFSFLTKPVDKDALYQAI-HQFLRHLSHELKTPLASMREGTELLADEQ
KEVVSILDSSSRNLQKLIEQLLDYNRKQ

>G5WFY0_G5WFX9_1_1068616
-LIVEDEKKTGEYLTKGLTEAGFVVDLADNGLNGYHLAMTGDYDLIILDIMLPDVNGWDIVRMLRSANKG
MPILLLTALGTIEHRVKGLELGADDYLVKPFAFAELLARVRSNFSADIAHEIRTPITNLITQTEIALSEL
EDVLYSNLEELTRMAKMVSDMLFLAQAD

>G5WAL4_G5WAL5_1_1068616
ILLIEDDMLIGDGIKTGLSKMGFSVDWFTQGRQGKEALYSAPYDAVILDLTLPGMDGRDILREWREKGQR
EPVLILTARDALEERVEGLRLGADDYLCKPFALIEVAARL-RRFTSDAAHELRSPLTALKVQTEVAQLAR
KKALLQLHYGIDRATRLVDQLLTLSRLD

>F4L8L9_F4L8L8_1_1017264
ILVIEDEPKLADYLHKGLSEQSHIVDVARDGVNGRHLALEGDYELVILDVMLPDIDGFAVLAALRAAARN
TPVLMLTARDRVEDRVRGLEGGADDYLVKPFAFSELLARV--GFNADVAHELRTPLATLINGAQVTLSEL
REALTSNLEELEDLKTLVNDMLFLARAD

>F4LGT8_F4LGT9_1_1017264
ILLIEDEAELARWLSRSLAHAGFVVEWADDGLLAERRLAVEEFDAIILDLGLPGMDGHTLLTRIRARDDR
TPVLVLTARDSLAERVGTLHQGADDFLPKPFVLEELEARL-RQFLDDASHQLRTPLSVLRTQTAYALREV
RTALLAMQDGLDRAVRTTNQMLALARA-

>F4LH28_F4LH29_1_1017264
ILIAEDDSILADGLSRSLRHNGYAVDAVRDGLAADSALAVQPFDLLILDLGLPHLPGLEVLRRLRARNSV
LPVLILTAADSIEQRVKGLDLGADDYMAKPFALSELEARV-RRFVADAAHQLKTPLAGLRTQAELALREM
QSSLRQLVTGSERATRLVNQLLLLARAE

>F4LE72_F4LE73_1_1017264
VLVIEDDTTLGHALQEFLADQGYAVDWLTEGDKVLGALAGQPYDLLLLDLNLPGMSGLDVLRQLRQDGNQ
VPVLILTARDGLDDRVAGLDAGADDYVTKPFDLPELAARV-RRFIGHAAHQLRTPLSGLRLESELMLADV
RMRAERIKAVSDRMIRLGQQLLVMARAD

>L6HN00_L6HNY1_19_886727
-LIVEDEPMLAEILVDTIKFPQFIVGIADKLESAKKQIRLYQPQLILLDNFLPDGKGIDLIRHTISTNYT
GRIIFITADNHMDTISDALRMGVFDYLIKPVHYQRLQHTL---YVYALTHELKSPLAAIRGAAEILREVV
TRFTENILAQNTRMQALVETLLRQARLE

>L6HAT1_L6HAT7_6_886727
ILLVEDDTLIGDGIKAGLSKMGFSVDWFTEGRPGKEALYSAPYDAVILDLTLPGMDGRDILREWREKGKQ
EPVLILTARDALAERVEGLRLGADDYLCKPFALIEVAARL-SEFLANMSHELRTPLNGVIGFTRLLKTTQ
RDHLNTIERSANNLLAIINDVLDFSKLE

>E8U4D6_E8U4D7_1_709986
ILIVDDDPAILEILGAYLRADGHAVLEAQDGHAGQARLPEA--DLALLDWMLPGVSGLELARAQRRLHPD
FPLLLLTARGEEEDRLLGLEVGADDYVTKPFSPREVVARV--ALLGNVGHELRTPLAALRGYTEGLADTA
PQVAPAILREVRAIERLASDLSLVSRVE

>E8U5A6_E8U5A5_1_709986
VLVIEDEKDIARFIELELAAEGYATEVAFDGVTGLSKFREVNPDLVILDLMLPVLDGLEVARRIRKTS-N
TPIIILTAKDNIQDKVEGLDSGADDYLVKPFSIEELLARVRRRFTSDASHELRTPVTAISGHAGYLLRQQ
RESLGIIKSEADRLTGLIGSLLELARSD

>E8U662_E8U661_1_709986
ILIVEDEPHLAEILEAYARQEGFRTERAADGNTAMTLFHAARPDLILLDLMLPGRSGLDVLRSVRAEG-R
TGVILVTARAEETDQVVGLELGADDYVVKPFRPREVMARV-RNMIADIAHELRTPLAVMQARLDALADMT
PGEIGVLSQQVELLTRLVGDLRTLSLAE

>E8U458_E8U459_1_709986
ILVVEDNAGIREMVREYLAEHGYRVRVASNGVEGLLETRHHPPDLILLDVMMPGMDGLEFLRKYRADA-G
TPVMFLTARDAELDKVLGLELGADDYLTKPFSMAELLARIRQQLTANIAHDLNTPLAVVSGTLEGMLDVT
PERLGRLHRETAHIAQLVNDLRFLSLAD

>E8U5C0_E8U5B9_1_709986
VLIADDHPLFRMGLRYALTAQGFVIAEAADGHAALQLALTHRPDVALLDVKMPGLTGIEVAERLRTTAPG
VLVALITTFQEPAIIQSARRAGARAYLSKETPPQDLARQL-AAFMATLVHDLKTPLIATGHLAGVLASER
THLVREMQAETDRLLALVQQMSDAHRFE

>E8UBR6_E8UBR7_1_709986
VLIVEDEVRLADTLEAYLRRDGYRTERATNGRAALELWRAARPDLILLDLMLPEVSGLDVARQVRAAG-D
TPIIMLTALDEEVDRLVGLGLGADDYVVKPYSPREVVARV-RALVADIAHDLRTPLAVLRADIEAMQDTD
AAGLARLHGEVLHLARLVTDLRTLTLAE

>A3QFF9_A3QFG0_1_323850
ILVVEDEPDQRALIVQMLTANQYLVESADSVEQAIVMIKASAPDLVFSDWKLGQLTGMDLLNYVRREHPD
MGFIIATAYGTITHAVDAMQAGADDYLAKPYQRQSLLLAI-GEVTRGIAHSLRNPLHTLGLLSEAVAQDA
NKLLSQMQQKIAMMDKSIQSLLTLSS--

>A3QDV9_A3QDV8_1_323850
IAIVEDEAAIRENYKEVLQQQGYFVQAYANRPSAMEAFNTRLPDLAIIDIGLEDDGGFTLCQSLRAMSNT
LPIIFLTARDSDFDTVCGLRLGADDYLSKDVSFPHLIARL--NMSSRLGHELRTPVAVVRSSLEHLQDQH
QKYVDRAHEGVSRLNMILNNMSEATRLE

>A3QIY8_A3QIY9_1_323850
ILLIDDDLGLAELLAQLLELEGFNLTLAHDGEAGLALALEQQFDLILLDVMLPKLNGFEVLKALRSKK-Q
TPVLMLTARGDEIDRVVGLEIGADDYLPKPFNDRELVARIKQRLISDISHELRTPLTRLQLALALTRKQA
STEIDRIGYEAEQLEAMIAELLELSR--

>A3QGS1_A3QGR9_2_323850
VLVVDDEAVIRARLKGYFEKEGYRVLEAADGEEMWQQFSQQHIDLVMLDINLPGVDGLSLTRELRSRS-E
VGIILVTGRDEAIDKIIGLEMGADDYVTKPFELRELLVRV-SLFLATMSHEIRTPLNGLLGTLTLLGEAQ
KQMLALSQYSGALLQTVLNDILDFSRLE

>A3Q921_A3Q922_1_323850
ILLVEDDATTTEYVVKGFAEQGHNIETASDGHQGLLLATSMQYDLVILDRMLPQLDGLKLLAALRATGNQ
TPVLILSALSHVDERVKGLRAGGDDYMTKPFAFSELLVR------DNIAHDLRTPLSHLRIGLEQLQREL
DEASAILIEELDHCLATFDAMLSLTRIE

>A3QAF7_A3QAF6_1_323850
-LLVEDNTLLVDELAKQLKQAGYVTDVTDRAAEADYLIKETHYDCVILDIGLPDGNGLQLLETWRNQGID
TPVIMLTARSQWHEKVEGFNAGADDYLGKPFHSQELLARI----LGNLSHGLKTPLAVMQQQVEVLGLKD
PEAASAMQSQLDQIHKMIERKLAAARIT

>A3QII7_A3QII8_1_323850
ILLVEDEPDLARLIRLNLESLQHEVTQVNTLNQARQQLRSKCFDLLLLDRMLSDGDGLTLCQQLRQEGKS
LPCMMITARDSEADIVLGLESGADDYLVKPFSVLELRARV-QEFLLHLSHDLKTPLTTLLGYLDTLLSRD
DSLLQYAAASGQKLQQLLAQMLELAALE

>A3QI26_A3QI27_1_323850
ILVIEDEIKIGDYLKKGLEEAGYTISLCRNGLDGYHCAISEHFDLIILDVMLPDMNGWQILEKIRLNNSD
IPVMFLTAKDSLEDKINGLESGADDYLVKPFAFAELLARVKSHFSADIAHELRTPLTALAMQNEVLLSEY
QELIYSNLEELERLTVMVNDMLWLAKSD

>A3Q905_A3Q904_1_323850
VVLVEDDEKISQLLSSYLTMQQIETVCVHDGADAVATILAEQPDLVILDLMLPNLDGFSICRQLQPVF-D
GKILFLTASEDDMDQVAALEMGADDFIIKPIQPRVLLARIRKNLTNAIAHESRTPIFRIQCNLDMLDDEQ
MQYLEGIQEDLNELGGMIEELLHFAKLE

>E0MZZ7_E0MZZ6_1_862512
VLVVDDEPNIVELLTVSLKFQNFEVYSANSGNEALRVAREVNPDAYILDVMMPGMDGFELLGKLRQEGLD
GPVLYLTAKDGVDQRIHGLTIGADDYVTKPFSLEEVITRL-RRFVGDASHELRTPLTSLRGYTELYRSDV
DLVFSKIDKESKRMSLLVEDLLALTRAE

>E0MUI3_E0MUI2_1_862512
VLVVDDEQPLAQMVASYLIRAGFDTRQAHTGTQAVDEARRFSPDVVVLDLGLPELDGLEVCRRIRTFS-D
CYILMLTARGSEDDKISGLTLGADDYITKPFSIRELVTRV-RQMLSDLAHEMGTPLSVLTVYLDGLQDWN
NATHTIMADQLTRLTRLMEDIDDVSRAQ

>E0MW77_E0MW78_1_862512
ILVVDDDPAISEMLTIVLESEGLNPVPVMDGNDAVPAFREHEPDLILLDLMLPGMNGVDICRTIRRES-A
VPIVMLTAKTDTVDVVLGLESGADDYITKPFKPKELIARIRRQFTSDVSHELRTPITTVRMAADLIESGA
QRASKLMSRELDRFEELLADLLEISRHD

>Q57G23_Q57G22_1_321314
VWLVEDEQGIADTLIYTLQLEGFTVELFARGLPALEKARQQRPDAVILDVGLPDISGFELCRQLLERHPA
LPILFLTARSDEVDRLLGLEIGADDYVAKPFSPREVSARV---YVYALTHELKSPLAAIRGAAEILREVV
TRFTENILAQNTRMQALVETLLRQARLE

>Q57MM2_Q57MM3_1_321314
ILIVEDEPKLGQLLIDYLRAASYAPTLINHGDKLLPYVRQTPPDLILLDLMLPGTDGLTLCREIRRFS-D
IPIVMVTAKIEEIDRLLGLEIGADDYICKPYSPREVVARV-RDFMADISHELRTPLAVLRGELEAIQDFT
PESVTSLQAEVGTLTKLVDDLHQLSLSD

>Q57I14_Q57I13_1_321314
IVIVEDEPVTQARLQAYFEQEGYSVSVTDSGAGLRDIMEHEHVSLILLDINLPDENGLMLTRALRERS-T
VGIILVTGRCDQIDRIVGLEMGADDYVTKPLELRELVVRV-STFLAAMSHEIRTPLYGILGTVQLLADNY
RDDLQAINDSGESLLAILNDILDYSAIE

>Q57PP3_Q57PP2_1_321314
ILLVDDHEIIINGIMNALLWPHFIVEHVKNGLEVYNACCAYEPDILILDLSLPGINGLDIIPQLHQRWPA
MNILVYTAYQQEYMTIKTLAAGANGYVLKSSSQQVLLAAL----LTVISHELRTPMNGVLGAIELLQTEQ
QGLADTARNCTLSLLAIINNLLDFSRIE

>Q57GT5_Q57GT6_1_321314
ILIVEDDTLLLQGLILAAQTEGYACDGFSTVRAAEHSLESGHYSLMVLDLGLPDEDGLHFLTRIRQKKYT
LPVLILTARDTLNDRITGLDVGADDYLVKPFALEELHARIRRLFTADVAHELRTPLSGVRLHLELLSKTH
NVDVAPLIARLDQMMDSVSQLLQLARVG

>Q57JT5_Q57JT4_1_321314
ILLVEDDTLIGDGIKAGLSKMGFSIDWFTEGRPGKEALYSAPYDAVILDLTLPGMDGRDILREWREKGKQ
EPVLILTARDALAERVEGLRLGADDYLCKPFALIEVAARL-RRFTSDAAHELRSPLAALKVQTEVAQLSR
DKALTQLHAGIDRATRLVDQLLTLSRLD

>Q57QQ9_Q57QR0_1_321314
ILLIEDNQKTIEWVRQGLTEAGYVVDYACDGRDGLHLALQEHYSLIILDIMLPGLDGWQVLRALRTAH-Q
SPAICLTARDSVEDRVKGLEAGANDYLVKPFSFAELLARVRNQFADDLAHELRTPVNILLGKNQVMLSEY
QQALVDNIEELEGLSRLTENILFLARAE

>Q57QC3_Q57QC4_1_321314
VLVVEDNALLRHHLKVQLQDSGHQVDATEDAREADYYLNEHLPDIAIVDLGLPDEDGLSLIRRWRSSDIS
LPVLVLTAREGWQDKVEVLSSGADDYVTKPFHIEEVMARM---TLTDLTHSLKTPLAVLQSTLRSLRNSV
SKAEPVMLEQISRISQQIGYYLHRASM-

>Q57LE9_Q57LE7_2_321314
-LLVDDDPGLLKLLGMRLTSEGYSVVTAESGQEGLRVLHREKVDLVISDLRMDEMDGMQLFTEIQKVQPG
MPVIILTAHGSIPDAVAATQKGVFSFLTKPIDRDALYKAI-HQFLRHLSHELKTPLASMREGTELLADEQ
KEVVDILDDSSRNLQKLIEQLLDYNR--

>I5DTT8_I5DTT7_1_1005473
ILIVEDEPKLGQLLIDYLRAASYAPTLISHGDQVLSYVRQTPPDLILLDLMLPGTDGLTLCREIRRFS-D
IPIVMVTAKIEEIDRLLGLEIGADDYICKPYSPREVVARV-RDFMADISHELRTPLAVLRGELEAIQDFT
PETVASLQAEVGTLTKLVDDLHQLSMSD

>I5EFP2_I5EFP1_1_1005473
-LIVEDEKKTGEYLTKGLTEAGFVVDLADNGLNGYHLAMTGDYDLIILDIMLPDVNGWDIVRMLRSANKG
MPILLLTALGTIEHRVKGLELGADDYLVKPFAFAELLARVRSNFSADIAHEIRTPITNLITQTEIALSEL
EDVLYSNLEELTRMAKMVSDMLFLAQAD

>I5DRC2_I5DRC4_2_1005473
-LLVDDDPGLLKLLGLRLTSEGYSVVTAESGAEGLRVLNREKVDLVISDLRMDEMDGMQLFAEIQKVQPG
MPVIILTAHGSIPDAVAATQQGVFSFLTKPVDKDALYQAI-HQFLRHLSHELKTPLASMREGTELLADEQ
KEVVSILDSSSRNLQKLIEQLLDYNRKQ

>I5EKF8_I5EKF9_1_1005473
VWLVEDEQGIADTLVYMLQQEGFAVEVFERGLPVLDKARQQVPDVMILDVGLPDISGFELCRQLLALHPA
LPVLFLTARSEEVDRLLGLEIGADDYVAKPFSPREVCARV---YVYALTHELKSPLAAIRGAAEILREVV
ARFTDNILTQNARMQALVETLLRQARLE

>I5E9K1_I5E9J9_2_1005473
IVIVEDEPVTQARLQSYFTQEGYTVSVTASGAGLREIMQNQPVDLILLDINLPDENGLMLTRALRERS-T
VGIILVTGRSDRIDRIVGLEMGADDYVTKPLELRELVVRV-SAFLAAMSHEIRTPLYGILGTAQLLADAQ
RDDLRAITDSGESLLTILNDILDYSAIE

>I5DBY4_I5DBZ2_8_1005473
VLVVDDDTAICALLQDVLSEHVFTVSVCHTGQEAILRIEGDPIALVVLDMMLPDTNGLRVLQQIQKLRPT
LPVVMLTGMGSESDVVVGLEMGADDYICKPFTPRVVVARL-GQLTGGLAHDFNNLLAVIIGSLELVNPPD
APRIQRALQAAERGALLTQRLLAFSRKQ

>I5DL09_I5DL10_1_1005473
ILLIEDDMLIGDGIKTGLSKMGFSVDWFTQGRQGKEALYSAPYDAVILDLTLPGMDGRDILREWREKGQR
EPVLILTARDALEERVEGLRLGADDYLCKPFALIEVAARL-RRFTSDAAHELRSPLTALKVQTEVAQLAR
KKALLQLHSGIDRATRLVDQLLTLSRLD

>I5DC14_I5DC13_1_1005473
ILIVEDDTLLLQGLILAAQTEGYACDGVTTARMAEQSLEAGHYSLVVLDLGLPDEDGLHFLARIRQKKYT
LPVLILTARDTLTDKIAGLDVGADDYLVKPFALEELHARIRRLFTADVAHELRTPLAGVRLHLELLAKTH
HIDVAPLVARLDQMMESVSQLLQLARAG

>I5DWK0_I5DWJ9_1_1005473
ILLIEDNQRTQEWVTQGLSEAGYVIDAVSDGRDGLYLALKDDYALIILDIMLPGMDGWQILQTLRTAK-Q
TPVICLTARDSVDDRVRGLDSGANDYLVKPFSFSELLARVRSQFADDLAHELRTPINALLGQNQVTLSSI
AEYQKTIAGNIENISRLTENILFLARAD

>H8MPC4_H8MPC8_4_1144275
ILVIDDHDTLREGMTVTLTRSGHTVSAVRSGADGLAAYKKGPFDLVVTDLKMDGMDGIAVTRALKQADPG
AVVMVVTAFGTIETAVQAMQEGAYDFITKPFPPEVLRAKV-KLMLAGVAHEVRNPLGGIALFSGLLQEDA
NSHVDRIQREVAYLQRIVEDFLAFAREQ

>H8MP50_H8MP49_1_1144275
ILIVEDEREMRAMVEKGLQRRGFPVA-VAAADEALQKLAAEDFDTVLTDLRMPGMDGLALCERIVLNRPD
IPVVVVTAFGSLETAVAAIRAGAYDFITKPIDLDALVLV--GKLASGVAHELGTPLNVVMGRAKMVSSEV
NECARIIFQQAQHMTAIIRQLLDFARRR

>H8MLQ7_H8MLQ6_1_1144275
VLLIDDDTRMFELLAEYLGQNGITVSHAPDGGRGLAALEANAYDAVLLDVMMPGMDGLEVCKRIRAKS-R
IPVLMLTAKGDETDRVVGLELGADDYLPKPFGPRELLARL-RELLAAVSHELRTPLARLRVLTELLRDGN
PRTLDQVDREVVELDALVGELLASSRLD

>H8MWB5_H8MWB7_2_1144275
VLVVDDERNIRHTLRVCLEGLGCEVREAATPEAALAALAQGPADLAFVDLRLGNASGLELLPRLLAESPA
LDVILITAYATFDTAVEAVKRGARDYLPKPFTPAQIRHVL-NDLVATVAHEFRTPLTSLRMAIHLVAEKQ
ADLLFAAREDCERLQGIVDDLLDLSRIQ

>H7L662_H7L663_1_760798
ILLVDDEVEITDIHQRYLIQAGYQVLVAHDGLEALELFKKKPIDLIITDVMMPRMDGYDLISEVQYLSPE
QPFLFITAKTSEQDKIYGLSLGADDFIAKPFSPRELVLRV-GLMIAQLSHDIKTPITSIQATVEGILDEQ
AHYLATIGRQTERLNKLVEELNFL----

>H7L9D8_H7L9D7_1_760798
ILIVDDEKPISDIIKFNMTKEGYEVVTAFNGREALEQFEAEQPDIIILDLMLPEIDGLEVAKTIRKTS-S
VPILMLSAKDSEFDKVIGLELGADDYVTKPFSNRELQARV-RLFVSNVSHELRTPLTSVKSYLEALDEVA
PDFIKVSLDETNRMMRMVTDLLHLSRID

>G7UNJ0_G7UNJ1_1_1045855
-LVVEDEHKTADYVRQGLTEAGFVVDLARDGPDGLHLATTEHYDLIVLDVMLPGIDGRKVLQSIRATGNQ
VPVLFLTARSSVDDRVQGLELGADDYLIKPFAFSELLARVRANFSADIAHELRTPVTNLMTQTEVVLGEY
REILYSNLEEFGRLNRTINDMLFLAQTE

>G7USB5_G7USB4_1_1045855
-LVIEDNRNLVANLFDYFESRGHALDAAPDGVTGLHLATTQVFDAVLLDWMLPRMDGREVLRRLRGEYSI
VPVIMLTARDELPDKIDGFRTGADDYLTKPFAMQELEVRL-RAFIDSASHELRTPVAVIAGANELALEAA
RQPLLRVRRTARNVEQLIALLLALAKD-

>G7UPA0_G7UPA1_1_1045855
IILVEDDAQLGAAIQRALERLSYTVTWLRDGRSASAALADRSADLVLLDLGLPGRDGLEVLTTARRDHVD
TPVIVMTARDGLESRVKGLDAGADDYLVKPFHLDELAARIRRRFSADVAHELRTPITTSLINVETAIGDT
ELALSQTQQALTMLARRVEQLLALARIE

>G7UP78_G7UP77_1_1045855
ILLVEDDVSLGQGICIALRREAFAVDWVRDGASALAAINDGGVDLVLLDLGLPRVDGIEVIRQVRAQDSD
VPILVLSARERAADRTLGLDVGADDYLGKPFDTAELHARIRRRFIADAAHELRTPISALKVHVANLLQER
AESQQHVEASASRLEKLVAQLLALSRAE

>G7UPC6_G7UPC7_1_1045855
ILVIEDNSDIAANLGDYLEDRGHTVDFAADGVTGLHLAVVHDFDAIVLDLNLPGMDGLEVCRKLRNEAKQ
TPVLMLTARDSLDNKLAGFDSGADDYLIKPFALQEVEVR--REFNADVSHELRTPLAVIRGATELLGRKI
QARLLRIQRAEAACTDLIGSLLLLSRNE

>G7UQB1_G7UQB2_1_1045855
VLVVEDNRNISEMIGEYLEGKGFEVDYASDGLDGYRLATENSYDVLVLDLMLPRMDGLEVCRRLRSEAKS
TPVLMLTARDTLDDKLSGLGTGADDYLTKPFAIQELEARL-RDFTRDASHELRTPLTVIRVASDLALARA
VRSLQRIQRSSREMEAVIDAFLILARE-

>G7UT79_G7UT80_1_1045855
VLVVEDEAAIADAVLYALRSEGLQAEHVTLARQVAPRVRAGGVDVVVLDVGLPDGSGLDVCRQLRAFS-E
VPVLFLTARNEEIDRVLGLELGADDYIAKPFSPRELVARVR-QYVQSLTHEMKSPLAGIRGAAELLQEER
QRFARNILEQQQRLTETIDKLLALAEVE

>G7UTI8_G7UTI9_1_1045855
-LIIEDEAKTAGYLTRGLGEEGYSVDHAANGVDGLHLALTGDYDAVVLDIMLPGMDGLQVLQALRAQR-D
TPVIMLTARDQVDDRLRGLGAGADDYLVKPFSFLELLARV-NAFNADVAHELRTPLGNMIGETQVLTRAL
QSTLQSNLEELERLRNIVNAMLFLARAD

>G7USD1_G7USD2_1_1045855
ILLVEDNLLIAKGIVAGLAAAAITVDHVASAAEAEAALASATHEVIVLDLGLPDEDGLLLLRRLRQRGEQ
AAVLVLSARGETPERIVGLEAGADDYMGKPFDLGELAARL-RAFASSAAHELRTPLTVIDTHLQVARLRG
REALDDARQGALRMRAIIEDLLLLARLD

>F9M3U8_F9M3U9_1_1035185
ILLVDDEVEITDIHQRYLVQAGYQVLVAHDGVEALEIFKRKPIDLIITDIMMPRMDGYDLISEVQYQSPD
QPFLFITAKTSEQDKIYGLSLGADDFIAKPFSPRELVLRV-GLMIAQLSHDIKTPITSIQATVEGILDEQ
AHYLATIGRQTERLNKLVEELNFL----

>F9M3L4_F9M3L5_1_1035185
ILVVDDEKPISDIIKFNMAKEGYEVLTAFDGREALEVFSAENPDVIILDLMLPEIDGLEVARTIRKTS-N
VPIIVLSAKDTEFDKVIGLEIGADDYVTKPFSNRELQARV-RLFVSNVSHELRTPLTSVKSYLEALDDVA
PDFVKVSLNETNRMMRMVTDLLSLSRID

>C4VNF4_C4VNF5_1_596325
ILMVEDDSSVAEMMELFFKKEQWNVDIARDGVEAVDKFKERPYDMITLDLNLPKKDGIQVAKEVRAISES
IPIIMLTARDSESDQVLGLEIGADNYVTKPFSPIALIARIKDQFMADAAHEMRTPLTTINGILEGLEYSK
PKSYQLMHRETNRLIRLVNENLDYEKIR

>C4VKI0_C4VKI1_1_596325
ILIIEDEKNLARFVQLELQHEEYETVVENNGRRGLDLALNEKFDAILLDLMLPDLNGLEIARRVRQVK-T
TPIIMMTARDSVIDRVSGLDHGADDYIVKPFAIEELLARL-KQFVGDVSHELRTPVAVIEGHLSLLERIL
DESIDASLQEAERMKHLIQEMLDLTRAE

>I5I7M2_I5I7L8_4_1005496
ILLIEDNQRTQEWVTQGLSEAGYVIDAVSDGRDGLYLALKDDYALIILDIMLPGMDGWQILQTLRTAK-Q
TPVICLTARDSVDDRVRGLDSGANDYLVKPFSFSELLARVRSQFADDLAHELRTPINALLGQNQVTLSSI
AEYQKTIAGNIENISRLTENILFLARAD

>I5IK22_I5IK38_16_1005496
IVIVEDEPVTQARLQSYFTQEGYTVSVTASGAGLREIMQNQPVDLILLDINLPDENGLMLTRALRERS-T
VGIILVTGRSDRIDRIVGLEMGADDYVTKPLELRELVVRV-SAFLAAMSHEIRTPLYGILGTAQLLADAQ
RDDLRAITDSGESLLTILNDILDYSAIE

>I5HR70_I5HR77_7_1005496
ILIVEDDTLLLQGLILAAQTEGYACDGVTTARMAEQSLEAGHYSLVVLDLGLPDEDGLHFLARIRQKKYT
LPVLILTARDTLTDKIAGLDVGADDYLVKPFALEELHARIRGQLTGGLAHDFNNLLAVIIGSLELVNPPD
APRIQRALQAAERGALLTQRLLAFSRKQ

>I5I130_I5I125_5_1005496
-LLVDDDPGLLKLLGLRLTSEGYSVVTAESGAEGLRVLNREKVDLVISDLRMDEMDGMQLFAEIQKVQPG
MPVIILTAHGSIPDAVAATQQGVFSFLTKPVDKDALYQAI-HQFLRHLSHELKTPLASMREGTELLADEQ
KEVVSILDSSSRNLQKLIEQLLDYNRKQ

>I5HXY7_I5HXY8_1_1005496
ILLIEDDMLIGDGIKTGLSKMGFSVDWFTQGRQGKEALYSAPYDAVILDLTLPGMDGRDILREWREKGQR
EPVLILTARDALEERVEGLRLGADDYLCKPFALIEVAARL-RRFTSDAAHELRSPLTALKVQTEVAQLAR
KKALLQLHSGIDRATRLVDQLLTLSRLD

>Q8G876_Q8G875_1_206672
IVVVDDEPSIRELLVASLHFAGFEVNTAASGSEAIEVIEKVQPDLIVLDVMLPDIDGFTVTRRIRQEGIN
APVLFLTARDDTQDKIMGLTVGGDDYVTKPFSLEEVVARIRKRFVSDASHELRTPLAAIHGYAELYKMRA
DESIEHIERSSQRMTVLVEDLLSLARLD

>Q8G851_Q8G850_1_206672
IFIVDDDQAIGEMLSLVLENEGFQTVTCLDGLRAVEMFPIVKPDLILLDVMLPGLDGTGVARRIRATS-N
VPIIMLTAKSDTLDVVAGLEAGADDYVPKPFKVAELLARIRKRFVSDVSHELRTPVTTMRMASDLLEMST
KRTVELLAGQISRFQDMLADLLEISRYD

>L5VWZ5_L5VW10_15_1029979
ILVVEDEAPIREMVCFVLEQNGFQPVEAEDYDSAVNKLNEPWPDLILLDWMLPGGSGLQFIKHLKREARD
IPVVMLTARGEEEDRVRGLETGADDYITKPFSPKELVARIKSEFLANMSHELRTPLNGVIGFTRLLKTTQ
RDHLNTIERSANNLLAIINDVLDFSKLE

>L5VW75_L5VW67_8_1029979
ILIVEDELVTRNTLKSIFEAEGYDVFKATDGAEMHQILSEYDINLVIMDINLPGKNGLLLARELREQA-N
VALMFLTGRDNEVDKILGLEIGADDYITKPFNPRELTIR----YVYALTHELKSPLAAIRGAAEILREVV
TRFTENILAQNTRMQALVETLLRQARLE

>L5W151_L5W137_14_1029979
ILIVEDDTLLLQGLILAAQTEGYACDGVSTARAAEHSLESGHYSLMVLDLGLPDEDGLHFLTRIRQKKYT
LPVLILTARDTLNDRITGLDVGADDYLVKPFALEELHARIRRLFTADVAHELRTPLSGVRLHLELLSKTH
NVDVAPLIARLDQMMDSVSQLLQLARVG

>H4DDI0_H4DDI1_1_931452
-LVVDDDPRILNYIASHLQTEHIDAFTQPSGEAALKLLEKQRVDIAVVDIMMDGMDGFQLCNTLKNDY-D
IPVIMLTARDALSDKERAFISGTDDYVTKPFEVKELIFRI-QHFVQNVSHEIKTPLTHIHHLLSELQQLR
QQYINDIYTITTQLSGLTTELLLLSELD

>H4DJ23_H4DJ22_1_931452
ILIVEDEQNLARFLELELTHENYNVDTEYDGQDGLDKALSHYYDLIILDLMLPSINGLEICRKIRQQQ-S
TPIIIITAKSDTYDKVAGLDYGADDYIVKPFDIEELLARIRRQFVEDASHELRTPLQIIQGHLNLIQRVL
EESLNISIEEMNRIIKLVEELLELTKGD

>H4DGK8_H4DGK7_1_931452
-LIVDDEQDIVDICQTYFEYEGYKVTTTTSGKEAISLLSND-IDIMVLDIMMPEVNGYDIVKEMKRQKLD
IPFIYLTAKTQEHDTIYALTLGADDYVKKPFSPRELVLRI-TELIQNLAHDLKTPLASIISYSEGLRDEI
KESYDILIKQANRLSTLFDDMTH-----

>H4DH93_H4DH92_1_931452
----------------YLERESFEIHEASNGQEAYELAMENNYACILLDLMLPEMDGIQVATKLREHK-Q
TPIIMLTAKGEETNRVEGFESGADDYIVKPFSPREVVLRV-KDFIANVSHELRTPISLLQGYTESIVDEI
KESLAIVLDESKRLNRLVNELLNVARMD

>F7LW92_F7LW91_1_665938
ILIIEDEPSLRELIQRSLEKERYVVEAAADFQSGLRKIEDYDYDCVLLDIMLPDGNGLNLLEQLKKMRKR
ENVIIISAKDSLDDKVLGLELGADDYLPKPFHLAELNARIKKQFIGNASHEMQTPLAICRNRLEMLMEAQ
LEELIKTHQTLEHITKLNKSLLLLSKID

>F7LJP8_F7LJP9_1_665938
ILIIEDEQRVADLLRVGLEENGYNCLVAYDGAMGLRMFRANTFDLVISDIVLPKMDGFELCKEIRAANPA
IPILMLTALGSTDDKLDGFDAGADDYMVKPFDFRELYARIRRMFVSNVSHELRTPMAALSAELDLLQKQY
QNSIHNALQDSQRVIELIDGLLNLAKAD

>F7LQU1_F7LQU2_1_665938
ILLVEDEVNIASFIERGLKEFGHSVSVANDGDAGWELIRQEAFDLLILDIIMPKMNGLELCRLYRQQYYL
TPVIMLTALGTTEDIVKGLDSGADDYLVKPFSFQELEARIK-SFVSHASHELNNPITAIQGECEILKEEY
IEALRRIAGESKRLSNLIRHLLFLSRQE

>F7LKA0_F7LKA6_6_665938
ILIIDDEVQIRGLLARMMELEGYEVCQAGDCKTALRQLELQMPDVALCDVFLPDGNGVDLVTEMKKKSPG
VEIILLTAHGNIPDGVQAIKNGAFDYITKGDDNNKII----TTFISTISHELKTPISAIMMSLQLLEDEQ
EQLSKNIRDNSQRLLDITGELLNMTQVE

>E2YYC6_E2YYC7_1_749509
ILIIEDEKNLARFVELELKHEGYTTEVHYNGRTGLEAALNNEWDAILLDLMLPELNGLEVCRRVRQVK-N
TPIIMMTARDSVIDRVSGLDHGADDYIVKPFAIEELLARL-EQFVEDVSHELRTPVAIMEGHLNLLNRIL
DESLKASLQEISRMKSLVQEMLDLSRAE

>E2YVH6_E2YVH7_1_749509
VLVVDDEPSILTLLTFNLEKEGYQVTTSEDGKNGFELALSNQYDFIILDVMLPGMDGLEITKALRREKID
TPILILTAKDEQVDKIIGLEIGADDYLTKPFSPREVLARM-KDFVSNVSHELKTPVTSLLGFTETLIDVL
DQFLHIMQKDAQRLQQLIQEILELSRGS

>E2YZ75_E2YZ74_1_749509
VLIIEDDPSIADLQKDYLEINDMTVTIEHDGKKGLEAALNEPFDLIILDVMLPTMDGFEICRAIRKKK-Q
TPIMIVSAKKEDIDKIRGLGLGADDYIIKPFSPNELVARA-KELIANISHDLKTPITSIIGYVEGLMDKK
QRYLTVIHEKSLGLNDLIEELFLYSKLD

>E2YWN4_E2YWN5_1_749509
---IEDNESVSEMMQMFFLNEGWEATFKDDGKEGLATFSPEKWDMITLDLNLPSMDGMAVCREIRKVSAN
VPIIMLTARDSESDQVIGLEMGADDYVTKPFSPLTLIARM-RQFMADASHEMRTPLTTINGLLEGLQYNQ
KEAIKLMQNETARLIRLVNENLDYEKIR

>A7NHX6_A7NHX5_1_383372
ILVVDDEPALRDMLRLYLEQEGFHVVEAGDGRRALYVARVEKPDLVILDLMMPEMGGYEFLRAFAKES-R
TPVIVLTAKIEDTDKILGLELGADDYVTKPFNVRELIARIRRQMTADLAHDLRTPLSIMRGYTEGLRDGS
PRIYQIMHGEVEHLQRLIDDLRLLSLAD

>A7NRX8_A7NRY1_3_383372
IHLVDSDSTSLSITAALLERAHYHISSSSGGRDALRAVFGSMPDMVILEAELNDYDGFEVLRRIRRSL-D
TPVVFYSQRARAEDRIMGLRLGADDYVAKYTPASEFVARV-SMFLATMSHELRTPLNAILGYVQLLLEEM
LPDLERIRSAGKHLLTIISNILDFSKIE

>A7NG98_A7NG97_1_383372
ILVVEDEEPILNLVVAYLKADGFAVHTARDGESALMLAQTLQPDLIVLDLLLPGMDGLEICRRLQRDG-G
PYVLMLTARAEEVDKVVGLSVGADDYLTKPFSPRELVARVK-ALIADVAHELRTPLTTIEGYMEGLLDPD
EQTFTLIRHEAARLRRLTEELGLLSRAE

>A7NIH3_A7NIH2_1_383372
ILIIEDEASIRTVARAYLEQAGFRVLLADSGPEGVELARHECPDLVILDLNLPGMDGMEVAARLRQDS-D
VFIVMLTARSEESDRVAGLRIGADDYVIKPFSPRELVARVE-TLIGNVAHELRTPLAGLEGYLEGLLDGD
PETISAMQHEVRRLRRLVDDLQHLSRVE

>A7NMB3_A7NMB2_1_383372
VLIVEDERAIAGYIKRGLEEQGYAVDVAYDGREALDWLDAAPFDLVILDLMLPQIDGLTVCRELRARGFR
MPVLMLTARDSIDDRVRGLDSGADDYLVKPFAIQELLARL-RQFTADASHELRTPVAAMEAIITVTREEY
TQALDDLLVQTRRLRSLIDDLLQLTRSE

>A7NJC8_A7NJC7_1_383372
ILVVDDDRQITRLVSAYLEHAGFQTLTAHDGATALRLARSERPDLMVLDLMLPDIDGADLTRAIRADPAA
MPIIMLTARVDDTDRIVGLELGADDYITKPFNPREVVARV-RRLLADIAHELRTPLSVIQGNLRALLDLE
KDEIATIYDETLLLSRLVADLRELTLAE

>A7NMU2_A7NMT1_11_383372
ILLVDDEANIRLTLSAMLTRAGYDVTTASGGAEAITLLEEQTFDLLIVDLKMPGVDGMQVVTSARAHHPD
VPIIILTGHGSLETAIEGLRHGIFDYLLKNTEPAKVLERV--ALIGDVAHELRTPLATIEGYAEGVLDAN
GETWALILDEVGRLRRLVADLQELSRAE

>J8I618_J8I631_13_1053225
ILLVDDETAILQLLTTILEKEGFHITTATSAEMALSLTKQNNYDLIILDVMLPGQSGFDICPIIRQQT-D
CPIFFLSAKASDLDKISGFSYGADDYITKPFNPLEVVARM-NEFIASISHEIRTPLTGIKGWSETLKTEI
KQGMGIISGETDRLIHLVEELLDFSRLQ

>J8I3E4_J8I3G1_17_1053225
ILIVDDEDRIRRLLKMYLEREQYTIEEADNGDTALEMALQNDYDLILLDLMMPGKDGIEVCKGVREKK-A
TPIIMLTAKGEEVNRVQGFEVGTDDYIVKPFSPREVVLRV-KDFLDRITHELKTPLTAIIGYVDLIPKDV
QESLRYVAVESERLLSLVEELLKSSKY-

>J8IAT6_J8IAS3_13_1053225
ILIADDEAEIADLIEIHLEKEGYHVVKAADGEEAIHIIETQPIDLVILDIMMPKMDGYEVTRQIRTKH-H
MPIIFLSAKTSDFDKVTGLVLGADDYMTKPFTPIELVARVNREFFAIVAHELKSPLTVMKGYLEGMIYNR
DQYLKKNHQIIESMEQLVREILSVSKLE

>J8ICW0_J8ICU4_16_1053225
-LIVDDQPFVRESLRTLLDYEDLVVGLAEDGNEAIDLCGRLQPHVILMDLDMQHMDGVEATKKIKQQWPH
IRILIFTTFQDTEQALESLRNGADGFLLKSIETLELANTI-QEFVSNVSHEFQSPLSSIQGFSKTLQTER
NHYLQIIEGESKRMSSLCKQLLTLASLD

>E4EQW4_E4EQW3_1_765087
ILVVDDDAALAEMLQLVLIKEGFSTAWVGHGSDVMDVFREHRPALVLLDLMLPGRDGIRICQDIRRES-G
VPIIMLTARTDTPNVVQGLGAGADDYVCKPFRSAELIARIRQQFVSDVSHELRTPMTTMRMASEMVEAVQ
VRSVELMRAQMERLELLLADLLEISRFD

>E4ENE7_E4ENE8_1_765087
ILVVDDDRAVRESLARSLQYSGYEVDSAADGVEALAHLSGTHPDAVIMDVMMPRLDGLEATRMLRSNGND
VPILVLTARDAVDDRVDGLDAGADDYMVKPFALDELLARL-KQLIADASHELRTPLTSMRTNVELLMAAR
GEILDDVAAQLGEFSSLIGDLVQLSRED

>A9ZVY0_A9ZVY1_1_404214
IWLVEDEPSIADTLIYTLESEGFTLRWFDRGEPALAALSSGSPALAIVDVGLPDINGFDLCRRMLAAAPD
LPVIFLTARSEELDRIVGLEIGADDYIAKPFSPREVSARV--QYVHTLTHELKSPLAAISGAAELLRETA
QRFLINIEQQSARIQQLVDKMLVQARLE

>B0A101_B0A100_1_404214
-LIVDDHELIIHGIKNMLAYPRYIVGQADNGLEVYNLCRQTEPDMVILDLGLPGMDGLDVIIQLLRRWPA
LKILTLTARNEEHYASRTFNSGALGYVLKKSPQQILMAAI-SDHLTTISHEIRTPLNGALGAVELLQNGQ
MRLAETAHQCSLSLLAIINNLLDFSRIE

>B0A140_B0A141_1_404214
ILLVDDDLELGTMLKEYLGGEGFTAKHVLTGKAGIDGALSGDYTALILDIMLPDMSGIDVLRQVRKKS-R
LPIIMLTAKGDNIDRVIGLEMGADDYMPKPCYPRELVARL-EQLLHDVSHELRSPLARLQLAIGLAHQNV
DNALQRIEHESERLDKMIGELLALSRAE

>A9ZZZ2_A9ZZZ3_1_404214
-LLVEDEEKTSSYINRALSELGFTVDVAATGIDGLYLALEYDYDTIVLDVMLPGMDGYSVLEGLRASK-Q
TPVLMLSARGSVDERVKGLRHGADDYLPKPFSLIELVARIQESFNADVAHELRTPLTNLMGQTQLLSREL
EDLLESNLEELERMTSIVNDMLFLSHAQ

>B0A537_B0A535_2_404214
-LLVDDDPSLLKLLGMRLTSEGFNVTTAESGHEALRLLMREKIDIVISDLRMDEMDGMALFAEIQKYQPG
MPVIILTAHGSIPDAVAATQQGVFSFLTKPVDRDALYKAI-HEFLRHISHELKTPLASMREGTELLADDQ
QEVVAILDHSSRHLQQLIEQLLDYNR--

>B0A1J3_B0A1I5_8_404214
ILVVDDDTAICEVLRDVLNEHVFDVLLCHSGNEALQITATQPIALILLDMMLPDINGLLVLQQVQKLRPS
LPVVMLTGMGSESDMVVGLEMGADDYIAKPFNARVVVARV-GQLTGGLAHDFNNLLAVIIGSLELTATSD
ATRIHRALKAAERGAQLTQRLLAFSRKQ

>B0A4Y0_B0A4X9_1_404214
-LIVEDDELLQRGIAMALTSEGYVCDCAATAAEAHSLLQTSQYSMIILDLGLPDQDGTLLLRQWRRQHVT
LPVLILTARDALEDRVDGLDAGADDYLVKPFALAELLARVRRLFTADAAHELRTPLAGIRLHLELMEKGI
AE-SKSLINRIDLLMHTIEQLLMLSRAG

>G8NBI7_G8NBI6_1_1111069
-LLLEDEPHLGRAVEGALRAQGYGVRWAKGLEEAREAFCELEPDLLVLDVRLPEDGGFRLAQEARQAGYK
GPILFLTARDALEDRVQGLDLGGDDYLVKPFHLEELLARVRRRFTRDAAHELRTPVAAALAQLEAAEASR
EEALAAAKEELLRMKRLVEALLVLAREG

>G8NA19_G8NA18_1_1111069
ILIVEDEKDIARFIELELQAEGYRTEVAHDGITGLSRFREVNPNLVILDLMLPVMDGIEVAKRIRKTS-N
VPILILTAKDRVEDKVEGLDAGADDYLVKPFSIEELLARVRTRFLQDASHELRTPLTAILGHVGYLLRAQ
RESLEVVKREAERMGKLVSDLLELSQSG

>G5K9I7_G5K9I6_1_875093
ILLVDDEVSITDINKRYLQQAGYQVTVAGDGAQALAKFNQYQYDLIISDIMMPNMDGYDFIGEVLLAKPN
QPFLFITAKVSEPDKIYSLSLGADDFISKPFSPRELVLRV-SMMIAQLSHDIKTPLTSIQATVEGILDEE
KDYLNTISRQTNRLNQLVEELHV-----

>G5K845_G5K846_1_875093
ILIVEDEKNLARFVSLELQHEGYEVTVEVNGREGLETALEKDFDLILLDLMLPEMDGFEVTRRLQTEK-T
TYIMMMTARDSIMDVVAGLDRGADDYIVKPFAIEELLARIRSRFISDVSHELRTPVAIIKGHIGLLQRIL
EESLSATAHEADRMAIMINDMLDMIRV-

>G5K9K5_G5K9K6_1_875093
IMIVEDDTTINQVVCEFLSEKGFQVTSFIDGKKAFEAFQTQEFDLLVLDIMIPSMSGLELLQAVRKIS-S
VPVVMLTAMADEYTQLVSFNHQISDYVVKPFSPLILIKRI-AEFLRATSHELKTPIASMMGLVEGMRYDH
DTYLKKCDDILQEQNGLVASILEATR--

>J6EA47_J6EA34_13_1211117
ILIVDDEDRIRRLLKMYLEREQYTIEEADNGDTALEMALQNDYDLILLDLMMPGKDGIEVCKGVREKK-A
TPIIMLTAKGEEVNRVQGFEVGTDDYIVKPFSPREVVLRV-KEFISGVSHELKTPLSVIRSFAEGIKDDT
TYYTDVILEETENMNRLIVEMLELAKLE

>J4TIN5_J4TIL7_18_1211117
ILLADDDKHIRELLHYHLQKEGFKVFEAEDGKVAQEVLEKENIHLAIVDIMMPFVDGYTLCEEIRKYH-D
IPVILLTAKDQLVDKEKGFISGTDDYIVKPFEPAEVI----KQFTSDASHELRTPTSVIISQCEYAQREM
EESLEVILKQSRKMSALISQLLLLARAD

>F5LHV2_F5LHV3_1_944559
ILIVDDEPDIRIMIEKFLRKEGFRIFTAADCASALSICHTGKPDIAILDVMLPDGDGFSLLSSIRQFS-E
TPILFLSARGEDEDRLLGLGLGADDYIVKPFLPRELVLR--SNWIAGISHDIRTPLSLVLGYASEMEDEQ
RHQAGIIRRQGEKLRSLVSDLNLVSMLE

>F5LQU4_F5LQU5_1_944559
ILLVEDESKIARVLQLELQHEGYEVSLAEDGREGLDMALAEPWDLILLDIMLPELSGLEVLRRLRQQS-A
VPVILLTARDAVPDRVSGLDQGANDYVTKPFAIEELLARIRKQFLADASHELRTPLTIIESYARLLKRIR
EEAIEAILSESVRLREMTKSLLTLADSD

>F5LG46_F5LG45_1_944559
VLIIDDEPEIRDIVQIFLKNEGYEVMEAEDGAAGLELLRKKEFDLVILDVMMPRLDGIKACIQIRQTR-N
TPIIMLSAKNEDMDKILGLTSGADDYLSKPFNPLELVARVKSELITNISHDLRTPLTSIIGYLTVLIEVL
KNYVNNALNKSNQLKKLIDDLFEYTRLT

>F5LQC2_F5LQC3_1_944559
ILVVDNEKEIVELIRIYLTNEGYETVSAGDGLEALDVLKSREVDLIILDIMMPRMDGVQACLEIRKEK-N
MPILMLSAKSEDMDKILGLTAGADDYLTKPFNPLELMARVKNELITNVSHDLRTPLTLIIGYLRLLKDQA
ANYMQIAYGRAEKLKILIDELFEFSRMT

>F5LF41_F5LF42_1_944559
ILIVEDDIHISNIIKMNLNIVNYATVEVYDGLSALDAVKQDKFDLILLDVMIPKLDGFALMEKIQSCG--
IPVIFLTAKNSVYDKVNGLRLGADDYMVKPFEAIELLARIEQRFIDNFTHELKTPLTSIIGYANFLRTAL
YLGLNVIYSEGKRLESLSMKLMDL----

>F5LSJ8_F5LSJ9_1_944559
-LIVDDEPALLHMLEKVLAKEGFRINTVSTAEEALEACKRQTYDLIVLDVMLPGKSGFDICPLLRAET-D
APILFLTARGSDLDKLTGFALGGDDYVTKPFNPLEVAARV-DEWISGISHDLKTPLASIKGYAHMLETEI
REFAAIIKDKADFMDELIGDLL------

>F5LHY9_F5LHZ0_1_944559
-LIADDDAHIRELLQFIFKKENYLVSEAADGEEAAALLEREQIHLAVIDVMMPGKNGLELCEEIRSYY-D
IPVILLTAKGELEDKEKGYLSGTDDYLVKPFEPKELLFRV-QEFVANVSHEIQSPLTTIQGFAQSILEEE
RRYLRIIEEESRRLSSLSKELLTLAALD

>F5LR33_F5LR32_1_944559
ILVADDDANIRELVCLFLRNDGFATAEAADGKEALTVYASTHIDLVVLDIMMPIMDGWTLCKELRRANPD
LPLLMLTARGETWEKVKGFELGTDDYLTKPFDPLELTVRV-REFVTNVSHEVQSPLTSISGYASALKQER
SRYLDIIIAEAKRMSKMSDSLLKLSLLE

>F5LQA9_F5LQA8_1_944559
ILVIDDDEKITSMLRRSLAFEGYTIVTANNGNDGLKKMLEQEPHLVILDVMMPVVDGWEVCRRIRESGSG
VPILMLTAKDEVTDRVKGLDLGADDYLIKPFALEELLARVRRRFVSDASHELRTPLTTIRGNVELLEKEQ
MEAMQDIAGEAHRMSRLVNDMLSLARAD

>F5LEL8_F5LEL9_1_944559
ILIVEDERLIAELQRDYLEVHGFQVEIAEDGENGLRLGLSGNYDLILLDLMIPRIGGFEVCRKIREER-D
IPILMVTAKKEDIDIIRGLGLGADDYITKPFKPAELVARVKKELISNISHDIRTPLTAIRGYVEGLGDKR
EKYIGIITSKAEEMDHLIDELFLYSKLD

>F5LIK0_F5LIJ9_1_944559
ILIADDEKEIRELLKTYLERETYMADTAHNGEEALRLAEERDYSLIVLDLMMPIVDGIEVCRRLRQTS-N
VPILMLTAKDQEVDKLVGLSIGADDYITKPFSIHEVIARIKKRFLSNISHDIRTPLTSIIGYIDALRDQK
RQYLDVLARKSGALKKLIDEVFLLAKLD

>F5LK77_F5LK76_1_944559
IAVVDDEPYIAEVARLYLEHAGYQPLIVDHAAEVLPLLREHNPSLVILDVMLPDGSGFDVCRSIRSMSCD
VPVIMLTARGEAFDKLEGFNVGADDYLVKPFDPSELIARVKQEFLAQVSHELRSPLTSLRGLISAMRDKY
GHYFRICESEVRRLERLVQELLDLARIQ

>F5LFM3_F5LFM2_1_944559
---MDDEDKIREVIVSYLQKEGFRTAEAGSGQEALQTVRQGGVDLLVLDLMLPDMDGEQVCREIRRSD-A
VPVLMLTAKVSKTNQIHGLSLGADDYLTKPFDPRELVARVR--MTEDIAHELRTPLATLKSHMRALEDPT
PERIHSCYEEIVRLADLINELEELNELD

>F5LM53_F5LM54_1_944559
VLILEDEESIRGFIRINLKRNDIDVTEAATGEEALQLVKDEGFHIAILDVMLPTLSGFDVCAQLRKMYPK
MGIIMLTAKSQDTDKAEGLEIGADDYVTKPFSPVELIARIKNEFISSISHELRTPLTSIKGWSETLVSET
LTGLSVISKETDRLIGLVEDLLDFSKLQ

>F5LKA9_F5LKA8_1_944559
ILVVDDEERIRRLLRMYLEKEGYGIEEAEDGETALTLATERDFDLILLDLMLPGIDGTEVCARLRQVK-S
TPVIMLTAKGEETNRVHGFEVGADDYVVKPFSPREVIYRV-KDFVANVSHELRTPLSMVQGYSEALLDER
KELAQVIYDEALRMGRLVRDLLDLARME

>F5LGL3_F5LGL2_1_944559
-LVVEDDRSVCEMLRPFLEREGT-VTFVHTGSEAESLIREASWNLIILDWMLPNRSGIELCRMIRTTQ-D
TPVILLTARGEEGDRVLGLESGADDYITKPFSPLELLARIKRRFITDVTHELRTPLTSIRGIVEGLKSEQ
VKYYGIIEQETLRLIRLINELLDMEKIQ

>F5LRV8_F5LRV7_1_944559
ILLVDDEPHILQFLEFGLVNEGFEIKTAPDGMSAINLVREFQPHVVVLDVMMPGMDGFEVCRLLKKNGSN
IAVIMLTAKDEVEDRVKGLTIGADDYLVKPFSFEELLARIERRFIADASHELRTPLTSIHGFLEVLLRQL
YAALTSMHGESTRIKKLVEDLLTLAKLD

>F5LFM9_F5LFM8_1_944559
ILVADDEQTITSAIAYGLKREGFVVETAADGEEALRKTESFRPHVLVMDVMMPRLTGFEVCRKLENRK-N
LGILLLTVKNDIVDKILGLELGADDYMTKPFDLRELIARVRQHFINNISHELKTPLTSIRAYTDLLHMLV
REARDVIDKEAARLYELVEKVLKLAALD

>F5LTE2_F5LTE1_1_944559
ILIVDDDDKIAQLIEIYLQNEGYTVYKADNGLTALEIMAAQTVHLVILDIMMPGMDGLQVCMKIREKQ-M
TPILMISAKDGDLDKITGLMTGADDYVVKPFNPLELIARVKNDLITNVSHDLRTPLTSITGYLGLVQDEL
RHYIGMAYEESQRLNQLVQDLFEYTRLR

>H4PF47_H4PF46_1_868149
-LIVEDEKKTGEYLTKGLTEAGFVVDLADNGLNGYHLAMTGDYDLIILDIMLPDVNGWDIVRMLRSANKG
MPILLLTALGTIEHRVKGLELGADDYLVKPFAFAELLARVRSNFSADIAHEIRTPITNLITQTEIALSEL
EDVLYSNLEELTRMAKMVSDMLFLAQAD

>H4PTT4_H4PTT5_1_868149
VWLVEDEQGIADTLVYMLQQEGFAVEVFERGLPVLDKARQQVPDVMILDVGLPDISGFELCRQLLALHPA
LPVLFLTARSEEVDRLLGLEIGADDYVAKPFSPREVCARV---YVYALTHELKSPLAAIRGAAEILREVV
ARFTDNILTQNARMQALVETLLRQARLE

>H4PL31_H4PL30_1_868149
ILLIEDNQRTQEWVTQGLSEAGYVIDAVSDGRDGLYLALKDDYALIILDIMLPGMDGWQILQTLRTAK-Q
TPVICLTARDSVDDRVRGLDSGANDYLVKPFSFSELLARVRSQFADDLAHELRTPINALLGQNQVTLSSI
AEYQKTIAGNIENISRLTENILFLARAD

>H4PLM3_H4PLM2_1_868149
ILIVEDEPKLGQLLIDYLRAASYAPTLISHGDQVLSYVRQTPPDLILLDLMLPGTDGLTLCREIRRFS-D
IPIVMVTAKIEEIDRLLGLEIGADDYICKPYSPREVVARV-RDFMADISHELRTPLAVLRGELEAIQDFT
PETVASLQAEVGTLTKLVDDLHQLSMSD

>H4PMA8_H4PMB0_2_868149
-LLVDDDPGLLKLLGLRLTSEGYSVVTAESGAEGLRVLNREKVDLVISDLRMDEMDGMQLFAEIQKVQPG
MPVIILTAHGSIPDAVAATQQGVFSFLTKPVDKDALYQAI-HQFLRHLSHELKTPLASMREGTELLADEQ
KEVVSILDSSSRNLQKLIEQLLDYNRKQ

>H4PSW3_H4PSX1_8_868149
VLVVDDDTAICALLQDVLSEHVFTVSVCHTGQEAILRIEGDPIALVVLDMMLPDTNGLRVLQQIQKLRPT
LPVVMLTGMGSESDVVVGLEMGADDYICKPFTPRVVVARL-GQLTGGLAHDFNNLLAVIIGSLELVNPPD
APRIQRALQAAERGALLTQRLLAFSRKQ

>H4PSZ4_H4PSZ3_1_868149
ILIVEDDTLLLQGLILAAQTEGYACDGVTTARMAEQSLEAGHYSLVVLDLGLPDEDGLHFLARIRQKKYT
LPVLILTARDTLTDKIAGLDVGADDYLVKPFALEELHARIRRLFTADVAHELRTPLAGVRLHLELLAKTH
HIDVAPLVARLDQMMESVSQLLQLARAG

>H4PGR1_H4PGQ9_2_868149
IVIVEDEPVTQARLQSYFTQEGYTVSVTASGAGLREIMQNQPVDLILLDINLPDENGLMLTRALRERS-T
VGIILVTGRSDRIDRIVGLEMGADDYVTKPLELRELVVRV-SAFLAAMSHEIRTPLYGILGTAQLLADAQ
RDDLRAITDSGESLLTILNDILDYSAIE

>H4PPE8_H4PPE9_1_868149
ILLIEDDMLIGDGIKTGLSKMGFSVDWFTQGRQGKEALYSAPYDAVILDLTLPGMDGRDILREWREKGQR
EPVLILTARDALEERVEGLRLGADDYLCKPFALIEVAARL-RRFTSDAAHELRSPLTALKVQTEVAQLAR
KKALLQLHSGIDRATRLVDQLLTLSRLD

>F8E0Z6_F8E0Z5_1_662755
ILVVDDDPAIAEMLTIVLQGEGFETVVVGDGNEAVNAARNHNPDLILLDVMLPGMNGVDVCRAIREDS-T
VPIVMLTARTDTVDVGLGLESGADDYVHKPFKPKELVARVRRQFTSDVSHELRTPLTTVRMAADLINDLT
ARAASLMNKELDRFETLLGDLLEISRHD

>F8E1J7_F8E1J6_1_662755
VLVVDDEANISDLLKVSLKFQGFDVETADSGQAALDIVDEYQPDAFILDVMMPGMDGFSLLNKLRAKGHD
APVLFLTAKDGVEDRIHGLTIGADDYVTKPFSLEEVITRL-RRFIGDASHELRTPLTSVRGYAELYQSDA
GMVIERISEEAGRMSLLVEDLLALVRMD

>H7CZJ3_H7CZJ2_1_883064
ILIVDDDENICEVIKMYLETTGYNVKVAHDGKAAKEEFVNFSPNLVVLDMMLPGIDGMEVLKWIRKDS-N
VPVIMLTAKGETFDKVLALEIGADDYVVKPFEPKELLARVKREFISNVSHELRSPMTSIKGFITAILDKE
EYYLVIVNDEISRLTRLINDLLDLSAMQ

>H7CYR4_H7CYR3_1_883064
ILLVEDEESIRGFLRINFQRENFQVIECESGEEGVRKALIEKPDIAILDVMLPGMNGFEVCQKLRESFPR
MGIIMLTAKGEDMDKIMGLQFGADDYVLKPFNPLEITLRV-NEFISSVSHELRTPLTSIKGWAITLNNTL
KMGFDIIEKEADRLSNMVEELLDFSKF-

>H7CS29_H7CS28_1_883064
ILVVDDEVSILQLIKMNLEIEGHIPITAENALDALELVIKEKPDIIILDAMLPDISGFNLIPKIKNID-D
IPIIMLTAKSDINDKLLGLQLGADDYITKPFNSTELILRI-KKFFDNVSHEFKTPLTAIIGFSEIIPKKI
VQSSALIEKEGKRLLNLVEEILLLAKS-

>H7CVM8_H7CVM7_1_883064
ILIAEDEQDIRNLLELHLLKEGYTVFKAVNGLEALDILKKEHIHLALLDVMMDGIDGFNLLKMLREWS-Q
IPVIFLTAKIEDDDKILGLGLGADDYVIKPFKPVELMARIKKEFVRNIAHDLKTPLSSIIGYSNIIKNSL
HKYISIIENNGERANEMIMELFEFYTLQ

>H7CXV1_H7CXV2_1_883064
VLIVEDEIRIRFLVRDYFKKEGFNVLEASDGEEALRIFSENIVDLAILDIMMPKLDGLAVCRNIREVS-N
TPIILLTAKSQEEDKLLGYELGADDYMTKPFSPKVLLAKA-KDFIAGASHELKTPIGIISGYAEGIKDDQ
GVYLDIIIDEAEKMNKLVMDMLELSKLE

>H7CZ38_H7CZ37_1_883064
ILLVDDEEKIIEVLEAYLKKEGFSVFSCSNGEEALKIFDNNKIDLILLDLMLPDLSGEEVCKVVRAKS-C
VPIIMITAKTEEEDLLEGFDIGADDYVTKPFSVKQLIARIKKRLTGDISHELKTPLTNIQSHLEAMIDPT
EERLLSVKEEAERLSSLVSDMQKLNKYD

>E0R7A9_E0R7A8_1_753642
ILLIEDDMLIGDGIKTGLSKMGFSVDWFTQGRQGKEALYSAPYDAVILDLTLPGMDGRDILREWREKGQR
EPVLILTARDALAERVEGLRLGADDYLCKPFALIEVAARL-RRFTSDAAHELRSPLTALKVQTEVAQLAR
KKALLQLHSGIDRATRLVDQLLTLSRLD

>E0R1X7_E0R1X8_1_753642
ILIVEDEPKLGQLLIDYLRAASYAPTLISHGDQVLPYVRQTPPDLILLDLMLPGTDGLTLCREIRRFS-D
IPIVMVTAKIEEIDRLLGLEIGADDYICKPYSPREVVARV-RDFMADISHELRTPLAVLRGELEAIQDFT
PETLASLQAEVGTLTKLVDDLHQLSMSD

>E0R3M0_E0R3L9_1_753642
VWLVEDEQGIADTLVYMLQQEGFDVEVFERGLPVLDKARQQVPDVMILDVGLPDISGFELCRQLLALHPA
LPVLFLTARSEEVDRLLGLEIGADDYVAKPFSPREVCARV---YVYALTHELKSPLAAIRGAAEILREVV
ARFTDNILTQNARMQALVETLLRQARLE

>E0QW50_E0QW51_1_753642
-LIVEDEKKTGEYLTKGLTEAGFVVDLADNGLNGYHLAMTGDYDLIILDIMLPDVNGWDIVRMLRSANKG
MPILLLTALGTIEHRVKGLELGADDYLVKPFAFAELLARVRSNFSADIAHEIRTPITNLITQTEIALSEL
EDVLYSNLEELTRMAKMVSDMLFLAQAD

>E0R061_E0R062_1_753642
ILLIEDNQRTQEWVTQGLSEAGYVIDAVSDGRDGLYLALKDDYALIILDIMLPGMDGWQILQTLRTAK-Q
TPVICLTARDSVDDRVRGLDSGANDYLVKPFSFSELLARVRSQFADDLAHELRTPINALLGQNQVTLSEY
QKTIAGNIEELENISRLTENILFLARAD

>E0R4L9_E0R4M0_1_753642
ILIVEDDTLLLQGLILAAQTEGYACDGVSTARMAEQSLEAGHYSLVVLDLGLPDEDGLHFLARIRQKKYT
LPVLILTARDTLTDKIAGLDVGADDYLVKPFALEELHARIRRLFTADVAHELRTPLAGVRLHLELLAKTH
HIDVAPLVARLDQMMESVSQLLQLARAG

>E0R0R1_E0R0Q9_2_753642
-LLVDDDPGLLKLLGLRLTSEGYSVVTAESGVEGLRVLNREKVDLVISDLRMDEMDGMQLFAEIQKVQPG
MPVIILTAHGSIPDAVAATQQGVFSFLTKPVDKDALYQAI-HQFLRHLSHELKTPLASMREGTELLADEQ
KEVVSILDSSSRNLQKLIEQLLDYNRKQ

>E0QXE8_E0QXF0_2_753642
IVIVEDEPVTQARLQSYFTQEGYTVSVTASGAGLREIMQNQPVDLILLDINLPDENGLMLTRALRERS-T
VGIILVTGRSDRIDRIVGLEMGADDYVTKPLELRELVVRV-SAFLAAMSHEIRTPLYGILGTAQLLADAQ
RDDLRAITDSGESLLTILNDILDYSAIE

>E0R1J8_E0R1J6_2_753642
VIIADDHPIVLFGIRKSLEIEWVVVGEFEDSTALINNLPKLDAHVLITDLSMPGGDGITLIKYIKRHFPS
LSIIVLTMNNNPAILSAVLDLDIEGIVLKQGAPTDLPKAL-GELMAGVAHEVRNPLTAIRGYVQILRQIH
QEYLSVVLKEIDSINKVIQQLLEFSRP-

>G6TAJ9_G6TAJ8_1_760833
ILIVDDEKPISDIIKFNMTKEGYEVVTAFNGREALEQFEAEQPDIIILDLMLPEIDGLEVAKTIRKTS-S
VPILMLSAKDSEFDKVIGLELGADDYVTKPFSNRELQARV-RLFVSNVSHELRTPLTSVKSYLEALDEVA
PDFIKVSLDETNRMMRMVTDLLHLSRID

>G6T7D1_G6T7D2_1_760833
ILLVDDEVEITDIHQRYLIQAGYQVLVAHDGLEALELFKKKPIDLIITDVMMPRMDGYDLISEVQYLSPE
QPFLFITAKTSEQDKIYGLSLGADDFIAKPFSPRELVLRV-GLMIAQLSHDIKTPITSIQATVEGILDEQ
AHYLATIGRQTERLNKLVEELNFL----

>G2K6E0_G2K6D9_1_393126
VLVVDDEDRIRRLLKMYLERENYRIEEASDGDQALSMALNNNYEVILLDLMMPGKDGIEVCRELREFK-S
TPVVMLTAKGEEANRVQGFEVGADDYIVKPFSPREVVLRV-SDFVNNVSHELRTPISMLQGYSEAIIDEV
REFAQIIYDESLRIGRLVNDMLDLARME

>G2KBI6_G2KBI7_1_393126
-LMIEDNVSVCEMIEMFFMKEEIDATFVHDGKMGYEAFFKDDYDIAIIDLMLPNMDGMTICRKIREVS-D
VPIIILTAKESESDQVLGLEMGADDYVTKPFSPLTLMARIKRQFIADVSHEMRTPLTTISGLTEGLVNET
DRCIALIDTEARRLTKLVNENLDYEKIR

>G2KAQ9_G2KAR0_1_393126
ILIVEDEKNLARFIELELQHENYETAVANDGRAGLELALNEEWDAILLDLMLPHLNGVEVCRRVRQVK-Q
TPIIMITARDSVIDRVSGLDHGADDYIVKPFAIEELLARL-KQFVEDASHELRTPVQIMEGHLKLLTRVL
DESLNASLTELERMKKLVQEMLDLSRAE

>G2KAE5_G2KAE4_1_393126
ILVVDDDRHILKLVGHYLRAEGFHVLEASDGVEAEKIVETEQVHLAVIDVMMPNMDGFELCQKMRASYPD
IPVIMLTAKDALADKSRGFEVGTDDYVTKPFEPEELIFRI-QEFVANVSHELQSPLTSMQGFARLLGSEQ
AEYLTVLSEETTRLSSLTKQLLTLASLD

>G6M1W1_G6M1W0_1_760854
ILIVDDEKPISDIIKFNMTKEGYEVVTAFNGREALEQFEAEQPDIIILDLMLPEIDGLEVAKTIRKTS-S
VPILMLSAKDSEFDKVIGLELGADDYVTKPFSNRELQARV-RLFVSNVSHELRTPLTSVKSYLEALDEVA
PDFIKVSLDETNRMMRMVTDLLHLSRID

>G6LYN3_G6LYN4_1_760854
ILLVDDEVEITDIHQRYLIQAGYQVLVAHDGLEALELFKKKPIDLIITDVMMPRMDGYDLISEVQYLSPE
QPFLFITAKTSEQDKIYGLNLGADDFIAKPFSPRELVLRV-GLMIAQLSHDIKTPITSIQATVEGILDEQ
AHYLATIGRQTERLNKLVEELNFL----

>I2QG51_I2QG50_1_319003
ILLIEDDAETAEAIVAELADRGFEVHWSADGVDGLDRARVSSPDAMIVDRMLPGMDGLTVIEALRNDQVR
TPVLVLSALGAVDDRVRGLRMGGDDYLTKPFAIIELVARIE-----DIAHDLRTPLTRVRLALERGRSEL
QETIDKAIAGIDQSLAIVTALLRLTEIE

>I2QHV2_I2QHV3_1_319003
ILIVDDEGHIREVIRVALKKAGMDVIEARDGKEALSRFAADKPDLIVLDIGMPEFDGLDVCREVRKAS-D
VPILFLSARDEEIDRILGLEIGGDDYVTKPFSPRELVARVN-TFSAHLTHELKSPLTSIKGAAELLQDEQ
ETFIANILSDTKRLEAMAQRLRELARAE

>I2Q7W9_I2Q7W8_1_319003
ILLVEDEAEMADALASALKRYDMVVDHAPTLAEAEEAISADVHAAVLLDRQLPDGDGLTLIPKLRARADG
VPIIVLTARGELADRVAGLDCGADDYLSKPFAVEELLARL-KRFVADAAHELRTPIAILNTRLESLPAEK
T----RLLEDSARLATLAEQLLDIQRLD

>I2QAW4_I2QAW3_1_319003
-LIVEDNAELSRLVAGGLSAAGYESDIVGSAAEAREAVSSVSYAAMILDLGLPDGDGLSVLRELRRQMEP
LPVLVLTARGGLQDRVSGLRSGADDYLAKPFAMEELVARL-RQFTADAAHQLRTPLAILRTRIETLGD--
GAARQALHADIEGMSRIVAQLLEIAELD

>I2QC56_I2QC55_1_319003
-LIIEDDRESADYLVKAFREVGHIADHAADGEEGLAMAENGDYDVLVVDRMLPKRDGLSVIGALRDKDDS
TPVLILSALGQVDDRIKGLRAGGDDYLPKPYSFAELLARV--EVSDNIAHDLKTPLTRLRNRAEEALADY
RAALERTIEESDGLIRTFNALLMIARAE

>I2Q8P9_I2Q8Q0_1_319003
ILIVDDEADIRDLVAGILEDEGFVTRTARDSDTALAEIANRRPHLVFLDIWLQGLDGLQLLEQVKKDNPD
LPVVMISGHGNIETAVAAIKRGAYDFIEKPFKTDRLIL---GDVARRIAHEIKNPLTPIQLSAERIRRIF
EQCTDTIVRQVDDIRRMVDEFSRFARM-

>I2QJD5_I2QJD3_2_319003
IMIVDDEAPAREMVGDYLKMHGFTVTLCDGGKSLRTAIDGSMPDLVVLDLNMPEEDGLSIIRDLKSRI-N
VPVIMLTATASPIDRVVGLELGADDYVAKPCELRELMARIRGGLVAGVAHEVNNPIGISLTVASSFARQL
EEFVQSSRDASQQLV-------------

>I2QIF1_I2QIF0_1_319003
ILIVEDDAAMARGLAERLKLSGFAVDIESDGASAAQTALLEPYSLIILDINLPNVSGFGVLHKIRQAGST
VPVMILTARYATGDKVSGLDLGADDYLSKPFDIAEFDARV-RRFTADASHQMRTPLAILRTHLDLVRRAG
QSALDEVDNAINRLERLLEQLVTLARVD

>I2QIZ3_I2QIZ4_1_319003
IALVDDDRNILTSVSIALEAEGYRIMTYTDGASALDGFRTTQPDLAILDIKMPRMDGMETLRRLRQKS-D
LPVIFLTSKDEEIDELFGLKMGADDFIRKPFSQRLLVERVK-MFAADVAHELKNPLTSLRSAVETLARSR
ARLLEVIEHDVKRLDRLISDISDASRLD

>B1BLU3_B1BLU4_1_445334
ILIAEDEQDIRNLLELHLLKEGYTVFKAVNGLEALDILKKEHIHLALLDVMMDGIDGFNLLKMLREWS-Q
IPVIFLTAKIEDDDKILGLGLGADDYVIKPFKPVELMARIKKEFVRNIAHDLKTPLSSIIGYSNIIKNSL
HKYISIIENNGERANEMIMELFEFYTLQ

>B1BH79_B1BH78_1_445334
ILVVDDEVSILQLIKMNLEIEGHVPITAENALDALELVIKEKPDIIILDAMLPDISGFNLIPKIKNID-D
IPIIMLTAKSDINDKLLGLQLGADDYITKPFNSTELILRI-KKFFDNVSHEFKTPLTAIIGFSEIIPKKI
VQSSALIEKEGKRLLNLVEEILLLAKS-

>B1BIT9_B1BIT8_1_445334
VLIVEDEIRIRFLVRDYFKKEGFNVLEASDGEEALRIFSENIVDLAILDIMMPKLDGLAVCRNIREVS-N
TPIILLTAKSQEEDKLLGYELGADDYMTKPFSPKVLLAKA-KDFIAGASHELKTPIGIISGYAEGIKDDQ
GVYLDIIIDEAEKMNKLVMDMLELSKLE

>B1BMQ1_B1BMQ2_1_445334
ILLVDDEEKIIEVLEAYLKKEGFSVFSCSNGEEALKIFDNNKIDLILLDLMLPDLSGEEVCKVIRAKS-C
VPIIMITAKTEEEDLLEGFDIGADDYVTKPFSVKQLIARIKKRLTGDISHELKTPLTNIQSHLEAMIDPT
EERLLSVKEEAERLSSLVSDMQKLNKYD

>B1BK58_B1BK59_1_445334
ILLVEDEESIRGFLRINFQRENFQVIECESGEEGVRKALIEKPDIAILDVMLPGMNGFEVCQKLRESFPR
MGIIMLTAKGEDMDKIMGLQFGADDYVLKPFNPLEITLRV-NEFISSVSHELRTPLTSIKGWAITLNNTL
KMGFDIIEKEADRLSNMVEELLDFSKF-

>B1BHV2_B1BHV3_1_445334
ILIVDDDENICEVIKMYLETTGYNVKVAHDGKAAKEEFVNFSPNLVVLDMMLPGIDGMEVLKWIRKDS-N
VPVIMLTAKGETFDKVLALEIGADDYVVKPFEPKELLARVKREFISNVSHELRSPMTSIKGFITAILDKE
EYYLVIVNDEISRLTRLINDLLDLSAMQ

>D7DJG5_D7DJG4_1_666681
-LLVEDDVMIGESINEALNGENYAVDWARDGRSAELALANGVYDLILLDLGLPKKQGLQVLSEYRQRGGM
LPVLIITARDSMADKVGGLDAGADDYLVKPFDLDELFARV-HAFIADAAHELRTPLTALKLQLQLTERVI
REGFVKLNERLDRSIHLVKQLLTLARSE

>D7DKZ3_D7DKZ2_1_666681
ILVVDDEIGIRELLRDILQDEGYQVQLAENAAAARAARLHERPDIVLLDIWMPDCDGITLLKEWANSSLT
MPVVMMSGHGTIDTAVEATRIGAFDFLEKPIALQKLLKTV-GEVARRLAHEIKNPLTPIQLSAERMSHML
KRSTETIVNQVDAMKRMVNEFSDYARS-

>D7DKF8_D7DKF9_1_666681
VLIIEDEPAIAETLIYAFKEAGIATTHKLLGGDAITQIKQQTFDFVILDVGLPDMTGFDVCKLIRAES-N
IPILFLTARNHEIDRIVGLEIGADDYVTKPFSPREVVARVN---VQHLTHELKSPITAIQASLELISPTQ
AHFLAQIKTQSNRVQTIIQNMLGLATLE

>D7DJS3_D7DJS2_1_666681
ILAVDDEPHMRRLLEISLRQAGYQPVVAENGKEALTILRNDNIDLVVSDLHMPVMDGLKLLEALRAENID
TPVIIVTAQGEISSAVQAMKLGASDYILRPFDLETLEIAI-GEMAAAMSHEVRTPLGILRSSAQVLLREG
HEVCGFIISETERLNKLVSALIDSAR--

>D7DQB8_D7DQC0_2_666681
ILIVDDDKDILKLISMRLNAAGYATVTTNNGAEAMSAIMLQRPDLVISDLRMPAMDGMALLDAIQQSHPS
LPVIMLTAHGSIPDAVNATQRGVFSFLTKPFDSQALLQQV-QQFLRHVSHELKTPLTAIREATELLYDQQ
SEITLILRENSIRLQRMIENLLNYTRME

>D7DMC6_D7DMC5_1_666681
ILLVEDDTHLGESTARALRSQQWFVDWVRNGDSVINMIGLVSYDAIILDVGLPGMDGFEILHSLRSQNNS
LPVLMLTARDTIDDRVYGFQLGADDYLVKPFALKELVARIQKAFLADAAHQLRTPLTALQTESELLLESL
NTTLERLNRSASRAAKLANQLLAIARAD

>D7DJ12_D7DJ11_1_666681
VLLIDDDVELVEMLKEYIEQENFSVQVAHDGIAGAQMLLEQPFDIVVLDVMMPRLNGIETLKAIRQHS-N
VPVIMLTAKGDNTDRIVGLELGADDYVPKPSSPRELVARIRTRLLHQVSHELRSPLARLQIAVGLARQKL
ESSLMRIERESVRMDDLVGELLALSRLE

>D7DK70_D7DK71_1_666681
VLLVEDDALLGDGVRAGLKQAGFAVDWTQDGQAAKLALETEEYALMVLDLGLPKLSGIDVLKWLRGANLA
LPVLVLTARDTVADRVIGLNAGADDYLIKPFDLDELIARLNRRFTADAAHELRTPLAALKIQAQVALRER
NAALENVLHGVDRATRLVEQLLTLARID

>D7DN58_D7DN59_1_666681
-LLVEDDLILKDGLERSFVKSGYAVDVICDGEGANKLLTYQEYDVIVLDLGLPKLSGFEVLKRLRARGSN
TPVLILTALEDTQNRVKGLDLGADDYLTKPFELAELEARV-RHFLANAAHQLKTPLAGLKIQAEAALRSI
QHALKQISAGSDNLARLANQLLSLARAE

>F8B9R4_F8B9R5_1_1030009
ILIVEDEKNLARFIELELQHENYETAVANDGRAGLELALNEEWDAILLDLMLPHLNGVEVCRRVRQVK-Q
TPIIMITARDSVIDRVSGLDHGADDYIVKPFAIEELLARL-KQFVEDASHELRTPVQIMEGHLKLLTRVL
DESLNASLTELERMKKLVQEMLDLSRAE

>F8BDW0_F8BDV9_1_1030009
VLVVDDEDRIRRLLKMYLERENYRIEEASDGDQALSMALNNNYEVILLDLMMPGKDGIEVCRELREFK-S
TPVVMLTAKGEEANRVQGFEVGADDYIVKPFSPREVVLRV-SDFVNNVSHELRTPISMLQGYSEAIIDEV
REFAQIIYDESLRIGRLVNDMLDLARME

>F8BB03_F8BB04_1_1030009
-LMIEDNVSVCEMIEMFFMKEEIDATFVHDGKQGYEAFFKDEYDIAIIDLMLPNMDGMTICRKIREVS-D
VPIIILTAKESESDQVLGLEMGADDYVTKPFSPLTLMARIKRQFIADVSHEMRTPLTTISGLTEGLVNET
DRCIALIDTEARRLTKLVNENLDYEKIR

>F8B9B4_F8B9B3_1_1030009
ILVVDDDRHILKLVGHYLRAEGFRVLEAIDGIEAEKIVETEQVHLAVIDVMMPNMDGFELCQKMRASFPD
IPVIMLTAKDALADKSRGFEVGTDDYVTKPFEPEELVFRI-QEFVANVSHELQSPLTSMQGFARLLGSEQ
AEYLTVLSEETTRLSSLTKQLLTLASLD

>H0UCQ8_H0UCQ7_1_1118154
ILIADDEREIVELLTLYLEKEDFHVIEVHNGDSVLPVLAQKKVDLVILDIMMPGKDGFQLIKEIRQAY-N
IPVMFLSARTQDHDVILGLGLGADDYITKPFNPLEVIARI-QRMLMDISHDLKTPITSIQGYAKALKERK
QRYLEYIYQKSIRVNHLINNLFELLKLD

>H0UC13_H0UC14_1_1118154
VYLVDDETNLLELLRSYLVRAGFEVKTFQSGEEVLAVLDDTKPHLWILDIMLPDIDGYELLRLIRNKWED
VPIMFISARDQDIDKIIGLELGSDDYLAKPFLPRELVI---QHFVQNISHELKTPIMAIQGYAQGLIDEA
QKGLSIIMEESNRLENVVEQLLYLTKVE

>H0UET5_H0UET6_1_1118154
ILVADDEQEIVELLRLYLEKENLRVIEASDGEAALLCIQNQSIDLVLIDIMMPKLNGLHLLTQIRQDY-T
LPVIFLSARSQDHDIILGLGMGADDYITKPFNPLEVVARI-QRMLMDISHDLKTPITSIQGYASALQDKK
RRYLQLIYNKSQSVNALINSLFDFLTLD

>H0UCL3_H0UCL4_1_1118154
ILVVDDEENILQVIRAYLERSGYIVYVAETGEAALQLHQLLQPDLIILDLMLPDMSGEDICRKLRKTS-D
IPILMLTAKSAEDDKINGLLMGADDYVSKPFSPRELVARV-KNLTADIAHELRTPLATIQSYMEAFEDPT
SEKLQICQEQTSQLVLLIKDLEKLTE--

>H0UE90_H0UE89_1_1118154
ILLVDDEVDMITFMRDALEDEGYEVMTALHAEQAFLMISEKLPDLIVLDVMMPGTDGFSFCKQMRDRV-D
GPILFVSAKQSEADRIYGLAVGGDDYLVKPFSLRELKARI-RDMVAALAHDLRTPLAIIQGHVEGLMNRL
DSYLLTIQKNTQRAARMIGEINEVSEME

>H0U874_H0U873_1_1118154
VLLLEDEESIRGFVRIQFKRNGFEVLEAQTGEKALEIAKKEPIAIAVLDVMLPGISGLEVCQELRKMYPQ
LGIIMLTAKAQEVNKIEGLNLGADDYITKPFSAAELIARM-NDFISSVSHELRTPLTSIKGWSEVVLTET
RLAMQIIVKETDRLTGLVEQLLDFSRLQ

>H0U5M2_H0U5M1_1_1118154
VLVVDDEWNMRNLLRIYLMKEGFNVKEASSGYEALSMIKQHMFDLLILDVMMPGMDGWQACKTIRETE-T
MPILMLTARSETKDKVHGLGIGADDYLTKPFEPEELLARV-QEFFANISHELRTPITYLEGYAKVVKNEK
DRYLDIIYQEGVRIQHLVDDLFELAKME

>H0UBP9_H0UBQ0_1_1118154
VLVVDDENSLQNLIRLTLEIEGHQVLVAANGEEALAQWEQR-PDMIILDVMLPDIDGYQLLREFREKDSD
IPIIMLTAKGQINDKLLGLQLGADDYITKPFHSTELLLRI-KDFLDRVTHELKTPLTAIMGYANLIPRDV
KDCLRHISIESERLLALVEELLKTSKY-

>H0UE35_H0UE34_1_1118154
IFVVDDNQEIVDLLQDILENEGFDVSHANSGEEALAKLDSLTPNLILLDIMMPHMSGYELCAQIRRER-E
MPIIFLSAKGKPVDKVVGLEIGADDYITKPFDTEELLARIRQELMAAIAHDFRTPLTTIKGYASYIASRI
QKQMAKIEDKALDLENLLDELQD-----

>H0U8K5_H0U8K4_1_1118154
ILLVDDERSIVIMLEKVLRNEGFQIFQASTAKEALQMVQKQKPDFIVLDVMLPDQSGFDICPKIRQMS-H
AHILFVTARASDLDILTGFATGGDDYVTKPFNPLEIAARI-EEWMTGITHDLRTPLTTIQGYGHMLESEL
QQVGHMIREKADYMRILVEDF-------

>H0U6Q4_H0U6Q5_1_1118154
-LVVDDELAIGKMLRTVLSKEGFHVDVAISAEDALNACQNKTYDLILLDVMLPGKSGVEICPLLRVYT-N
APILFVTAKNTDLDKLSGFAVGADDYITKPFHPLEVVARI-EEWIAGVSHDLKTPLSSILGYSKMLENEI
RDFGSTMSEKSAYMDALINDLSMTYRL-

>H0U536_H0U535_1_1118154
ILIIEDETTIAELQRDYFELNGFLVDLCYSGNEGLLLALQGNYNLIIVDLQLPVMNGFELCNQIRQSK-E
VPILIVSAKKEEIDKIRAFNLGADDYITKPFSPSELVARA-KELISNISHDLRTPITNIKGYIEGIRDKM
NKYVNIIYSKAVDLDKLVDELFLYSKLD

>H0U9G5_H0U9G4_1_1118154
ILIVDDEERIRRLLKMYLERENYYIDEAEHGEEALDKALNQDYDIILLDLMLPGMDGIEVCTRIREQK-A
TPIIMLTAKGEETNRVNGFEAGADDYVVKPFSPREVVFR--QDFVANISHELRTPLSMLQGYSEAIVDEH
KELAKIIYDESVRMTKLVNELLSLARME

>H0U4Y6_H0U4Y5_1_1118154
IVIVEDEVPISRVLQVYLEKAGYQVELAFDGEEAIHTFERVAPSLVLLDVMLPGQSGWKVLEHIRTKS-S
CPVIMLTALGQLDQKINGLNQGADDYITKPFIGEEVVARV-TELLAGVTHELKTPVTSISGLLQAVKDVA
KEFLEICSKEIVRLQKMVEDLLDFNS--

>H4NEY8_H4NEZ6_8_868146
VLVVDDDTAICALLQDVLSEHVFTVSVCHTGQEAILRIEGDPIALVVLDMMLPDTNGLRVLQQIQKLRPT
LPVVMLTGMGSESDVVVGLEMGADDYICKPFTPRVVVARL-GQLTGGLAHDFNNLLAVIIGSLELVNPPD
APRIQRALQAAERGALLTQRLLAFSRKQ

>H4N402_H4N400_2_868146
IVIVEDEPVTQARLQSYFTQEGYTVSVTASGAGLREIMQNQPVDLILLDINLPDENGLMLTRALRERS-T
VGIILVTGRSDRIDRIVGLEMGADDYVTKPLELRELVVRV-SAFLAAMSHEIRTPLYGILGTAQLLADAQ
RDDLRAITDSGESLLTILNDILDYSAIE

>H4N249_H4N248_1_868146
-LIVEDEKKTGEYLTKGLTEAGFVVDLADNGLNGYHLAMTGDYDLIILDIMLPDVNGWDIVRMLRSANKG
MPILLLTALGTIEHRVKGLELGADDYLVKPFAFAELLARVRSNFSADIAHEIRTPITNLITQTEIALSEL
EDVLYSNLEELTRMAKMVSDMLFLAQAD

>H4NCG1_H4NCG2_1_868146
ILLIEDDMLIGDGIKTGLSKMGFSVDWFTQGRQGKEALYSAPYDAVILDLTLPGMDGRDILREWREKGQR
EPVLILTARDALEERVEGLRLGADDYLCKPFALIEVAARL-RRFTSDAAHELRSPLTALKVQTEVAQLAR
KKALLQLHSGIDRATRLVDQLLTLSRLD

>H4NF18_H4NF17_1_868146
ILIVEDDTLLLQGLILAAQTEGYACDGVTTARMAEQSLEAGHYSLVVLDLGLPDEDGLHFLARIRQKKYT
LPVLILTARDTLTDKIAGLDVGADDYLVKPFALEELHARIRRLFTADVAHELRTPLAGVRLHLELLAKTH
HIDVAPLVARLDQMMESVSQLLQLARAG

>H4NAF1_H4NAF3_2_868146
-LLVDDDPGLLKLLGLRLTSEGYSVVTAESGAEGLRVLNREKVDLVISDLRMDEMDGMQLFAEIQKVQPG
MPVIILTAHGSIPDAVAATQQGVFSFLTKPVDKDALYQAI-HQFLRHLSHELKTPLASMREGTELLADEQ
KEVVSILDSSSRNLQKLIEQLLDYNRKQ

>H4N8U5_H4N8U4_1_868146
ILIVEDEPKLGQLLIDYLRAASYAPTLISHGDQVLSYVRQTPPDLILLDLMLPGTDGLTLCREIRRFS-D
IPIVMVTAKIEEIDRLLGLEIGADDYICKPYSPREVVARV-RDFMADISHELRTPLAVLRGELEAIQDFT
PETVASLQAEVGTLTKLVDDLHQLSMSD

>H4N7Y4_H4N7Y3_1_868146
ILLIEDNQRTQEWVTQGLSEAGYVIDAVSDGRDGLYLALKDDYALIILDIMLPGMDGWQILQTLRTAK-Q
TPVICLTARDSVDDRVRGLDSGANDYLVKPFSFSELLARVRSQFADDLAHELRTPINALLGQNQVTLSSI
AEYQKTIAGNIENISRLTENILFLARAD

>G9RJV9_G9RJV7_2_665944
-LLVDDDPGLLKLLGMRLVSEGYSVVTAESGPEALRVLGREKVDLVISDLRMDEMDGLQLFSEIQKGHPG
MPVIILTAHGSIPDAVAATQQGVFSFLTKPVDKDALYKAI-HQFLRHLSHELKTPLASMREGTELLADEQ
QEIVEILDSSSRNLQKLIEQLLDYNRKQ

>G9RLX5_G9RLX6_1_665944
ILIVEDEKKTGEYLTKGLTEAGFVVNLADNGLNGYHLAMTSDYDLLILDIMLPDVNGWDIVRMLRAAGKG
MPILLLTALGTIEHRVKGLELGADDYLVKPFAFAELLARVRSNFSADIAHEIRTPITNLVTQTEIALSEL
EEVLYSNLEEFSRMSRMVSDMLFLAQAD

>G9RIB4_G9RIB5_1_665944
IWLVEDEQSIADTLVYMLQQEGFQVTVFDRGLPALEAAAHQAPDVAILDVGLPDISGFELCRRLLTRFPA
LPVLFLTARSDEVDKLLGLEIGADDYIAKPFSPREVCARV----VYDLTHELKSPLAAIRGAAEILREVA
ARFTENILAQNTRMQLLVERLLQQARLE

>G9RDK9_G9RDK8_1_665944
VLVVEDNALLRHHLKVQLQELGHQVDAAEDAREADYYLGEHLPDIAIVDLGLPDEDGLSLIRRWRSHDVS
LPVLVLTAREGWQDKVEVLSAGADDYVTKPFHIEEVAARM----LTDLTHSLKTPLAVMQSTLRSLRGSV
DEAEPVMLEQISRISQQIGYYLHRASMR

>G9RCI2_G9RCI1_1_665944
ILVIEDDALLLQGLILAMQSEGYVCDGVSTAHEAALSLASNHYSLIVLDLGLPDEDGLHFLSRMRREKMT
QPVLILTARDTLEDRISGLDTGADDYLVKPFALEELNARIRRLFTADVAHELRTPLAGLRLHLELLAKVH
GMGVDPLIQRLDQMTTSISQLLQLARVG

>G9RJI7_G9RJH9_8_665944
ILVVDDDRAMGELLSDVLGAHAFEVLVSQTGNDALTTVQRADIALVLLDMILPDTHGLQVLQQLQRTRPE
LPVVMLSGLGSESDVVVGLEMGADDYIAKPFSSRVVVARV-GQLTGGLAHDFNNLLAVIIGSLELVEPRD
APRLSRALKAAERGALLTQRLLAFSRKQ

>G9RAE9_G9RAF0_1_665944
ILVVDDDRDIRELIVDYLEKSGYRASGAANGKAMWSVLKNHQIDLIVLDIMMPGEDGLTLCRQLRANPQD
IPVLMLTARTDDSDRILGLEMGADDYLIKPFVARELLARIKARILAAISHDLQTPITRMKLRVEMA--DQ
PELRDKLLQDLDNMTRLVREGIA-----

>G9R8B2_G9R8B3_1_665944
ILIVEDEPKLGQLLIDYLQAAGYAPALINHGDKVLPYVRQTPPHLILLDLMLPGTDGLTLCREIRRFS-D
VPVVMVTAKIEEIDRLLGLEIGADDYICKPYSPREVVARV-RDLMADISHELRTPLAVLRGELEAIQDFT
PESIPSLQAEVATLTKLVDDLHQLSMSD

>G9R9L4_G9R9L3_1_665944
IIVAEDDDDIAAILTGYLRKAGMKTLRAEDGEQAINLTRLNKPDLLLLDIHLPVYDGWNVLTTLRKET-N
VPVIMVTALDQDVDKLMGLRLGADDYVIKPFNPSEVIARV--LWNAAIAHELRTPVTILRGRLQGLVDPE
PSLFRNLLKQTEGLTNLIEDLRVVSSSG

>G9RCS2_G9RCS3_1_665944
ILLVEDDEDIATLLRLNLQDEGYIVH-EADGGQALARLETQVWDAVILDLMLPGVDGLEICRRIRQMTRY
LPVIIISARTSEMHRVLGLEMGADDYLAKPFSLLELIARV-REFVANISHDLRTPLTSLLGYLETLKDER
RQYLTIALRQGNKVRHLSQQLFELARLE

>G9RF43_G9RF44_1_665944
ILLVEDDKLIGDGIKAGLSKMGFSIDWFTAGLEGKNALYSAPYDAAILDLTLPGIDGLDILREWRDKGCH
EPVLILTARDALSQRVEGLRLGADDYLCKPFALIEVAARL-RRFTSDAAHELRSPLAALKVQTEVAQLGR
EKALDQLHQGIDRATRLVDQLLTLSRLD

>G9RM59_G9RM60_1_665944
ILIVEDEIKTGEYLSKGLTEAGFVVDHADNGLTGYHLAMTAEYDLVILDIMLPDVNGWDIIRMLRTAGKG
MPVLLLTALGTIEHRVKGLELGADDYLVKPFAFAELLARVRANFSADIAHEIRTPITNLVTQTEIALSEL
EDVLYSSLEEYNRMTKMVSDMLFLAQAD

>Q09II4_Q09II5_1_1304
ILIIDDDKILNSSIRDILTAYGFNLTSAYDIESSLDMIETEQFDLFLLDIMLPDGDGYTLAKHIRKKG-D
TPILFLTAKNNPEDEVAGFNAGGDDYVMKPFIPKNLIYRI-EQWISGIAHDIKTPLSVIISNASLLNDQS
EKHIRPILTESYYIQNILNDLNIVARLS

>D0EM96_D0EM95_1_1304
ILVVDDDVALNHSIREILSVSGFKIYSAYSISEGIESFVKNSIDLIILDVMLPDGEGYLLSKYVRKES-D
IPILFLTAKNEPEDEIQGLQSGGDDFITKPFLPKIL-----ENWISGIAHDIKTPLSVIISNASLIKSNQ
LRRLRSILNESYYIQNTINDLNIFARLT

>F8C6V3_F8C6V4_1_483219
-LLVEDEERMAKLLRRGLGEEGHLVDTCRTAEDALEQAGEVAYDAIILDWALPGMDGVALLRRWRERGLM
TPVLMLTARGTVGERVTGLRAGADDYLVKPFAFEELLARL-ERLIARAAHELRTPLALMRTGLDLALREL
RTVLEENRREVDRLAGVAGALLELSAA-

>B8QZU2_B8QZU4_2_483219
VLVVEDEREMRAMLEKGLTRRGFTPVAMPSADEALVRLAAEDFDVVLTDLRMPGMDGLALCERIALNRPD
IPVVVVTAFGSLETAVAAIRAGAYDFVTKPIDVDALVLV--DEFLALASHELKTPLTALQLQLQSLPSRL
LERLDKAIRQTERLATHIDGLLDVSRLG

>F8CJY8_F8CJY7_1_483219
ILVVEDDAPIAAGIVRGLKLAGFQVALATDGVLALEMAEREQPDLVVLDLNLPGQDGFEVMEAWRFRL-R
VPVIVLTARQELEARLRSFGLGAADYLPKPFWMEELVARIRERHLADVAHDLKTPIASLQLSLELASTPA
AALLRQGLEDTVYLTSLVDNL-------

>F8CHS8_F8CHS9_1_483219
VLLIDDDTRMYELLEQYLGQNGLSVTHAADGGRGLAALEASAFDAVLLDVMMPGMDGLEVCKRIRARS-R
IPVIMLTAKGDETDRVVGLELGADDYLPKPFSPRELLARL-RELLAAVSHELRTPLARLRVLTELLRDGN
PKTLDQVDREVVELDALVGELLASSRLD

>F8CKR3_F8CKR2_1_483219
---------MRAMLEKGLTRRGFTPVAMPSADEALVRLAAEDFDVVLTDLRMPGMDGLALCERIALNRPD
IPVVVVTAFGSLETAVAAIRAGAYDFVTKPIDVDALVLV--GKMASGVAHELGTPLNVVMGRAKMISSEV
GECAQIISQQAQHMTAIIRQLLDFARRR

>F8CFB8_F8CFB5_3_483219
ILVIDDHDTLREGMTVTLTRSGHAVSAVRSGQDGLAAYRKAPFDLVVTDLKMDGMDGIAVTKSLKALDAA
AVVMVVTAFGTIETAVQAMQEGAYDFITKPFPPEVLRAKV-KMMLAGVAHEVRNPIGGIALFSGILKEEA
GAHVERIQREVAYLQRIVEDFLAFAREQ

>I4NTY4_I4NTY6_2_1165940
-LLVDDDPGLLKLLGLRLTSEGYSVVTAESGAEGLRVLNREKVDLVISDLRMDEMDGMQLFAEIQKVQPG
MPVIILTAHGSIPDAVAATQQGVFSFLTKPVDKDALYQAI-HQFLRHLSHELKTPLASMREGTELLADEQ
KEVVSILDSSSRNLQKLIEQLLDYNRKQ

>I4NQF1_I4NQF0_1_1165940
ILLIEDNQRTQEWVTQGLSEAGYVIDAVSDGRDGLYLALKDDYALIILDIMLPGMDGWQILQTLRTAK-Q
TPVICLTARDSVDDRVRGLDSGANDYLVKPFSFSELLARVRSQFADDLAHELRTPINALLGQNQVTLSSI
AEYQKTIAGNIENISRLTENILFLARAD

>I4NV10_I4NV12_2_1165940
IVIVEDEPVTQARLQSYFTQEGYTVSVTASGAGLREIMQNQPVDLILLDINLPDENGLMLTRALRERS-T
VGIILVTGRSDRIDRIVGLEMGADDYVTKPLELRELVVRV-SAFLAAMSHEIRTPLYGILGTAQLLADAQ
RDDLRAITDSGESLLTILNDILDYSAIE

>I4P747_I4P746_1_1165940
ILIVEDDTLLLQGLILAAQTEGYACDGVTTARMAEQSLEAGHYSLVVLDLGLPDEDGLHFLARIRQKKYT
LPVLILTARDTLTDKIAGLDVGADDYLVKPFALEELHARIRRLFTADVAHELRTPLAGVRLHLELLAKTH
HIDVAPLVARLDQMMESVSQLLQLARAG

>I4NYS1_I4NYS0_1_1165940
ILLIEDDMLIGDGIKTGLSKMVFSVDWFTQGRQGKEALYSAPYDAVILDLTLPGMDGRDILREWREKGQR
EPVLILTARDALEERVEGLRLGADDYLCKPFALIEVAARL-RRFTSDAAHELRSPLTALKVQTEVAQLAR
KKALLQLHYGIDRATRLVDQLLTLSRLD

>I4NKH2_I4NKH1_1_1165940
-LIVEDEKKTGEYLTKGLTEAGFVVDLADNGLNGYHLAMTGDYDLIILDIMLPDVNGWDIVRMLRSANKG
MPILLLTALGTIEHRVKGLELGADDYLVKPFAFAELLARVRSNFSADIAHEIRTPITNLITQTEIALSEL
EDVLYSNLEELTRMAKMVSDMLFLAQAD

>I4P208_I4P207_1_1165940
ILIVEDEPKLGQLLIDYLRAASYAPTLISHGDQVLPYVRQTPPDLILLDLMLPGTDGLTLCREIRRFS-D
IPIVMVTAKIEEIDRLLGLEIGADDYICKPYSPREVVARV-RDFMADISHELRTPLAVLRGELEAIQDFT
PETVASLQAEVGTLTKLVDDLHQLSMSD

>G9Y374_G9Y375_1_1002364
IWLVEDESSIADTLIYTLESEGFTVCWFERGLPVLEMMTEQKPDLVILDVGLPDINGFELCRKILVKSPD
LPVLFLTARNDEIDRLIGLEIGADDYVAKPFSPREVCARV--QYVHTLTHELKSPLAAIRGAAEILQEVA
QRFTLNIQQQGKRLQLLIDKMLTLAKIE

>G9Y8Y4_G9Y8Y3_1_1002364
ILIVEDDELIQQGLAKALGNESYACDCASTAAQAKSLQQVGQYSLIILDLGLPDLDGASLLRQWRRSGVD
VPVLVLTARDAIEDRVDGLDAGADDYLVKPFALVELQARV-RLFTADAAHELRTPLAGIRLHLELLEQSG
VAEARALVTRIDQLMHTVEQLLMLSRAG

>G9Y130_G9Y131_1_1002364
ILIVEDDSHIADLLALHLRDEGYQIEHAADGIAGMSMLEQGGWDALILDLMLPGIDGLDICRRAHSMTRY
TPIIMISARSSEVHRVLGLELGADDYVAKPFSMIELAARV-REFIANISHDLRTPLTSLHGYLETLSVER
KRYLDIALAQSLKVGRLAQELFELARLE

>G9Y5P7_G9Y5P8_1_1002364
VLIVEDEPKLGQLLIDYLTAGGYQPHLLADGNAVLPYVHQTPPDLILLDLMLPGTDGLTLCCEIRRFS-D
VPIVMVTAKIEEIDRLLGLEIGADDYICKPYSPREVVARV-RALMADVSHELRTPLAVLRGELEAMQDMT
QDSLASLQAEVETLTKLVNDLHQLSMSD

>G9YE32_G9YE31_1_1002364
ILIVDDEKNVLRMLNTVFSQEGNQVFCADNGQDALVIFEQERPDIVLMDIRMPTMNGLEALQRMREKWLD
TPIILMTAYAAVETAVEALRLGAFDYVIKPFELDELKLLI-GELMAGVAHEVRNPLTAISGFIQYLKQQR
IEYIDIIIHEVRSINKVIQQLLDFARPQ

>G9YA33_G9YA31_2_1002364
-LLVDDDPSLLKLLGMRLSSEGFRVTTAESGHDALRVLGREQIDLVISDLRMDEMDGMALFAEIQKRQPG
MPVIILTAHGSIPDAVAATQQGVFGFLTKPVDRDALYKAI-HEFLRHISHELKTPLASMREGTELLADDQ
KEVVGILDSSSRHLQQLIEQLLDYNR--

>G9Y3F1_G9Y3F0_1_1002364
VLLIEDDKLIGDGIKAGLIKMGFSVDWFTEGKQGLNALDSAPYDAVVLDLSLPGMDGLDILRKWRQNGHD
EPVLILTARDALEQRVAGLQQGADDYLCKPFALIEVAARL-RRFTSDAAHELRSPLAALKVQTEVAQLMR
EHALTNLTEGIDRATRVVDQLLTLSRLD

>I0F3D5_I0F3D6_1_1127744
ILIVEDEEKIARVLQLELEYEGYDVTIKHNGTEGLNAAAEGGYSLVLLDVMLPGLSGLEVLRRLRKTDQQ
TPVILLTARDSIPDKVTGLDIGANDYVTKPFEIEELLARIRQQFVQDASHELKTPLTIIEGYSSLMKRVL
EESIEAIHAEAVHMKKLANQLLALAKSH

>I0F0C4_I0F0C5_1_1127744
ILMIEDNVSVCTMTEMFFFKEGFEAEFVHDGLEGYQRFTEENWDLIILDIMLPSMDGVTICRKIRETS-T
VPIIMLTAKDTESDQVIGFEMGADDYVTKPFSPLTLVARIKRQFIADVSHELKTPLTTINGLVEGLNSKK
DKCFSLISEETKRMLRLVKENLDYEKIR

>I0F8U1_I0F8U0_1_1127744
ILIVDDEKAIVDMIKRVLEKEGYNILDAASAEEAIPVVKANKVDLIVLDVMMGGMSGFEACTLIREYS-E
APIFFLTARSSDADKLSGFAVGADDYITKPFNPLELAARIREEWIAGLSHDLKTPLSSIYGYSMMLESEV
KEMGQVVREKSEYMSKLIEDLNL-----

>I0F8R6_I0F8R7_1_1127744
IYLVEDEDNLNELLTKYLENEGWNITSFTKGEDARKKMTPS-PHLWILDIMLPDIDGYTLIKEIKAKDPD
VPVIFISARDADIDRVLGLELGSNDYISKPFLPRELIIRV-RTLLQNISHDLKTPVMVIRGYTQSIKDDL
ENTVDVIECEALKLEKKIKDLLYLTKLD

>I0F7H9_I0F7H8_1_1127744
ILVVDDEESIVTLLQYNLERSGYDVITASDGEEALKKAETEKPDLIVLDVMLPKLDGIEVCKQLRQQKLM
FPILMLTAKDEEFDKVLGLELGADDYMTKPFSPREVNARV-KDFVANVSHELKTPITSIKGFTETLLDAL
SEFLSIILKESERLQSLVQDLLDLSKIE

>I0F5V1_I0F5V0_1_1127744
ILVVDDEARIRRLLRMYLERENYVIDEAENGDEAIAKGLEANYDLILLDLMMPGTDGIEVCRQIREKK-A
TPIIMLTAKGEEANRVQGFEAGTDDYIVKPFSPREVVLRV-EDFIANVSHELRTPISMLQGYSEAIVDDR
KEIAQIIYDESLRMGRLVNDLLDLARME

>I0FB48_I0FB47_1_1127744
ILLVDDEPAILDFLTMGLENEGFEVKTAADGMTAMNTVKTFQPHVAILDVMMPGMDGLEVSRMMKKTG-H
TAVIMLTAKDEVGVRVKALTEGADDYMIKPFSFEELLARI-RQFVSDASHELRTPLTSIHGFIEVLLRQR
DRALNSMYEESKRATRLIEDLLFLAKID

>B1ER37_B1ER38_1_502347
ILIVEDEPKLGQLLIDYLRAASYAPTLISHGDQVLPYIRQTPPDLILLDLMLPGTDGLTLCREIRRFS-D
VPIIMVTAKIEEIDRLLGLEIGADDYICKPYSPREVVARV-RDFMADISHELRTPLAVLRGELEAIQDFT
PETVASLQAEVGTLTKLVDDLHQLSMSD

>B1EQG5_B1EQG6_1_502347
ILIVEDDTLLLQGLILAAQTEGYACDGVSTARMAEQSLEAGHYSLVVLDLGLPDEDGLHFLARIRQKKYT
LPVLILTARDTLTDKIAGLDVGADDYLVKPFALEELHARIRRLFTADVAHELRTPLAGVRLHLELLAKTH
HIDVAPLVARLDQMMESVSQLLQLARAG

>B1EHG1_B1EHG2_1_502347
ILIVEDEIKTGEYLSKGLTEAGFVVDHADNGLTGYHLAMTAEYDLVILDIMLPDVNGWDIIRMLRTAGKG
MPVLLLTALGTIEHRVKGLELGADDYLVKPFAFAELLARVRANFSADIAHEIRTPITNLVTQTEIALSEL
EDVLYSSLEEYNRMTKMVSDMLFLAQAD

>B1EMS1_B1EMS0_1_502347
VWLVEDEQGIADTLVYMLQQEGFSVDVFERGLPVLDKARQQAPDVIILDVGLPDISGFELCRQLLAIHPA
LPVLFLTARSEEVDRLLGLEIGADDYVAKPFSPREVCARV---YVYALTHELKSPLAAIRGAAEILREVV
ARFTDNILAQNVRMQALVERLLRQARLE

>B1EPZ8_B1EPZ7_1_502347
ILLIEDNQRTQEWVTQGLSEAGYVIDAVSDGRDGLYLALKDDYALIILDIMLPGMDGWQILQTLRTAK-K
TPVICLTARDSVDDRVRGLDSGANDYLVKPFSFSELLARVRSQFADDLAHELRTPINALLGQNQVTLSEY
QKTIAGNIEELENISRLTENILFLARAQ

>B1ERT4_B1ERT2_2_502347
IVIVEDEPVTQARLQTYFTQEGYTVSVTASGAGLREIMQNQPVDLILLDINLPDENGLMLTRALRERS-T
VGIILVTGRSDRIDRIVGLEMGADDYVTKPLELRELVVRV-SAFLAAMSHEIRTPLYGILGTAQLLADAQ
RDDLRAITDSGESLLTILNDILDYSAIE

>B1EJR5_B1EJR3_2_502347
VIIADDHPIVLFGIRKSLEIEWVVVGEFEDSTALINNLPKLDAHVLITDLSMPGGDGITLIKYIKRHFPG
LSIIVLTMNNNPAILSAVLDLDIEGIVLKQGAPTDLPKAL-GELMAGVAHEVRNPLTAIRGYVQILRQMH
QEYLSVVLKEIDSINKVIQQLLDFSRP-

>B1EGE8_B1EGE7_1_502347
ILLIEDDMLIGDGIKTGLSKMGFSVDWFTEGRQGKEALYSAPYDAVILDLTLPRMDGRDILREWRNKGQR
EPVLILTARDALAERVEGLRLGADDYLCKPFALIEVAARL-RRFTSDAAHELRSPLTALKVQTEVAQLAL
KKAFVQLHSGIDRATRLVDQLLTLSRLD

>B1EIV6_B1EIV4_2_502347
-LLVDDDPGLLKLLGLRLISEGYSVVTAESGAEGLRVLNREKVDLVISDLRMDEMDGMQLFAEIQKVQPG
MPVIILTAHGSIPDAVAATQQGVFSFLTKPVDKDALYQAI-HQFLRHLSHELKTPLASMREGTELLADEQ
KEVVSILDSSSRNLQKLIEQLLDYNRKQ

>J3B7Y5_J3B7X1_14_1144311
VLIADDHPHAREAIKSVLAHRIFLVDEARDGQHAIQLCRLHQPDLVLMDISMPQCNGLEATRIIKAQYPF
IKIVMLSVSDDIVDLFTAIQYGAQGYLLKNTNHEDWIS---QEFVSNVSHEIQSPLASIQGFSQAIRSQR
DEYLTIIEEESRRLSSLSKQLLTLASLD

>J3AZ42_J3AZ45_3_1144311
ILIVEDELPISRVLKAYLEKHQFCVEQAFNGDEAQRKFDSFNPALVLLDVMLPGRSGWSILEYIRSKS-S
CPVIMLTALGHIDNKLTGLNQGADDYITKPFIADEVVARV-NDFVANVSHELRTPLSMLQGYSEAIVDEH
KELAQIIYDESVRMTKLVNELLSLARME

>C0WSQ9_C0WSR0_1_525318
-LMIEDNKSVSEMMSMFFQKEGWDVSFAYDGIEAVDMFNEDPWDMITLDLNLPKKDGMEVAKEIRAKSKS
VPIIMLTARDSDSDQVLGFEMGADDYVTKPFSPITLVARIKQEFLADAAHEMRTPLTTISGILEGIKYQR
GKSIDLMSNETQRLIRLVNENLDYEKIR

>C0WU43_C0WU42_1_525318
ILIIEDEKNLARFVELELKHEGYDTQVELNGRTGLQAALDENFDVILLDLMLPELNGMEVARRLREKK-N
TPIIMMTARDSVIDRVSGFDHGADDYIVKPFAIEELLARIRQQFVEDVSHELRTPVAVIQGHIDMLLRVL
EESLKASLQETKRMKSLVSEMLDLSRAE

>C0WTS7_C0WTS8_1_525318
ILLVEDEEGLSSYLTTELQFENYTIILATDGKQALDTYESMRLNLIILDWMLPKLDGLEVLRRIRQND-D
IPILMMTARDYVGDKVAGLDAGADDYITKPFEIEELLARIRKTFISNAAHELRTPIAAIRGHIQLVQRIV
DRSIQFINNESARMQTLVNDLLALSRAD

>G4CS26_G4CS28_2_1030841
VLLVEDDTMIGEAVSGSLKDARYTVDWAKNGLLALSSLNAQKYDLVLLDLGLPQKDGLEVLAELRAADNQ
LPVIILTARDDIDSRLRGLDGGADDYVIKPFDMSELLARM-QRFIADAAHELRSPMTALSLQAERLQRDT
ADQLKTLREGIRRNRHLLEQLLAMARAQ

>G4CTJ2_G4CTJ1_1_1030841
VLLVDDDALLTELLTEYLTAEGLSVNSVPDGEAGVQEILSGNYDVVVLDSMMPKMNGLEVLKTVRAQS-T
IPVIMLTAKGDDIDRIIGLEMGADDYVPKPCTPRELLARINRHLLHHVSHEMRSPLARMQAIVGLIQAKQ
DEYLQRLESELVRMDALVGELLTLSRLE

>A3V353_A3V354_1_314232
-----------------LEAEGFEVETYNDGQAAWDAFNKRMPDMAVLDIKMPRMDGMDLLQRLRQKT-S
MPVIFLTSKDDEIDEVLGLRMGADDYVKKPFSQRLLVERIREQFAADVAHEIKNPLASLRSAVGTMRIQR
ERMLDLIEHDVKRLDRLISDISSASRLD

>A3V2X7_A3V2X8_1_314232
VLLVEDNHDIGEAVERRLRMAGHVVTWNRTGDDVVAMLDHDPVDAVILDLMLPAADGIAILRQIRRQQRD
LPVLVITARAEIDDKVSLLDLGADDYLVKPFDMREMEARL-GGLVAEAAHQVRNPLASLRAQSEMALDQL
RARVGRIHTSAVEASHLVTQLLMDATI-

>A3V665_A3V666_1_314232
ILITDDERDIRELISDILRDEGFSTRLAGTSDECMAQIAAEVPALMILDIWLKDMDGIDILKTVKRDHPE
VPIVIISGHGNIEIAVAAIKQGAYDFIEKPFNIDQLLVVI-GDVARRIAHEIKNPLTPIQLSAERIKRAL
DQMTDVIVRQTNDLRRIVDEFSKFARM-

>B1BBE3_B1BBE4_1_445337
ILIADDEEEIIELLSLYLEKDKHCIYSAVNGLEAFEIISNNKVDIAIIDIMMPKIDGYHLIKKIREKY-D
IPIIMLSAKSEYSDKILGLDLGADDYVTKPFNAMEVVARVNQQLFTDISHDLKTPITSIQGYSKALYDKK
QKYINIIYNKSRRLTSLIENVHELAKLG

>B1BBH0_B1BBH1_1_445337
ILIVDDDENICEIIKMYLESSGYSTECCYDGKSAQGAFFEYKPDLVLLDVMLPHMDGIDVLKWIRKES-E
TPVIMLTAKGETFDKVLALELGADDYIVKPFEPKELIARIKRSFISNVSHELRSPITSIKGFIGGILDKE
KYYLSIAYEEIQRLTRLINDLLDLSAIE

>B1B7S2_B1B7S1_1_445337
ILLVDDEESLLNLVKINLMFENYEVITAECGKDAVELFQTQSPDLVVLDLMLPDIDGFQVIHEIQEINSE
IPIVVLSAKNQINDRLLGLQLGADDYITKPFDSRELILRI-KRFLDNITHEFKTPVAAVMGYSDLLFRDT
KECIKYIKKSSDRLLNLVEQLLELSLL-

>B1BCL5_B1BCL4_1_445337
VLVIEDEQSISKFIKLVLQKQNFEVIQAFSGEDGLKKVTTENPVVVILDIMLPGIDGFKVCEILRKNYSS
IGIIMLTALGQDVDKIKGLENGADDYMIKPFNPLELAARI-TEFIASISHELRTPLTSIKGWTVALSLEF
EDGLTIIEEETDRLSNLVEELLDFSKLS

>B1B7N8_B1B7N7_1_445337
ILVIEDDIEIANIIRSHLTRQEYSVNWSSTGKEGLEDFRKDEYDLIILDIMLPEIDGFAVCKNIRLLS-N
VPILILSAKKQEVDKVKGLKLGADDYITKPFSLVELEARV-EYLIAALSHDLKTPLTAIRAYSEAINKMI
KEYSLVIINKSDYMKKMLEDLLAYTL--

>B1B7D9_B1B7D8_1_445337
ILAIDDEEGILNIIKSALEKEGHNVTTISNPT-CFSKDKYLKHDLILLDVMMPEIDGFSLCRQIRNLV-D
CPIIFLTAKTMEQDIVMGLSLGGDDYISKPFGISELRARV-KEQIGALAHDIKTPLTIIRGNSELLEEEQ
TKFNDATLNEIKNMEFYIKSLIEITRSE

>B1B854_B1B853_1_445337
ILVVEDDFDIQEIISEVLKNSGYIVEVASDGLSGIEMFEKYKFDLIILDIMLPKIDGFVVCEIIRKKS-D
VPIIMLTALGEEDDEIKGFELKIDDYITKPFSINLLIKRVEREFIATISHELKTPITILKGQIEGMLSDR
DKYLKRNLEVLTDMEYMVKETLEISRFE

>B1B826_B1B824_2_445337
ILLVEDDMALAIGMDYTLKQEKFNVIKVRNLKEAKEKFNNK-IDLILLDVMLPDGTGYDFCSEIRKES-D
VPIIFITACDEEANIVLGLEIGGDDYITKPIRIKEMLARIN-NIIQDISHQLKTPLSSLMMFNEIILNDK
KYFLKLSYEQLRRMEWLIVNLLKLGRIE

>B1B748_B1B747_1_445337
ILIIEDEERMRKLLRDYFNRSEFSVLEAEDGVKALKVFKENSVDIVILDIMIPYLDGWTVCKSIRQNS-K
VPIIMLTAKGEEEDKLLGYELGADDYVTKPFSPKVLVAKV-KEFVAAVSHELKTPISLIEGYAEGIKDDR
EYYINVIIDEAEKMGMLVTDMLELSRLE

>E8LGT1_E8LGT2_1_626939
-LIADDNKQITTILSGYAKKEGFPVV-ALDGAEALDKYYEHEIAVVLLDVMMPEIDGFEVCRRLRKES-M
VPIIMITARGEDYDKIMGLDIGADDYVIKPFSAPEVMARV-REFIANISHELRTPVTVIRGSLEALRDDV
EEFHEQMYKESLFLQRLINDLLDLSRLQ

>E8LBU4_E8LBU3_1_626939
ILIADDEAQIREILRIYFEKEGFEVIEAEDGAAAILKVQSEKPDILLLDIMMPVLDGIEVCKQVRKMS-D
LPIIMVTAKDDDDDRIAGLEIGADDYITKPFNSREVVARV-RDFVANVSHELRTPITIIRGYNEAICDLI
QRYRGLINEETVRLERMVRELLDISRLE

>D9SUL8_D9SUL9_1_573061
VLLVEDDSTLAFGIEYTLKNEGFDVILADNLAKARKAFETEKLDIVLLDVTLPDGNGYEFCREIRSNS-T
MAIIFLTSCNDEANVVMGLDLGADDYISKPVRIKELISRIN-NIISDISHQLKTPLASLVILNDNLQDIR
MEFLNRSKAQLDRIEWLVENLLKMARLE

>D9SWC4_D9SWC5_1_573061
ILIIEDEKSVLEVTKAYLEREGYRVYCAENGLEGIKLFKKNDIQLVILDLMLPDIEGEEVCKILRKIS-E
VYIFMLTAKASLSDKIEGLNIGADEYLIKPLSPRELTARVNKRLVSDISHEIRTPLNILQNNLEAMIDVT
EEGLIALNEEVIRFGKLLNNLNSLKQVD

>D9SP09_D9SP08_1_573061
VLIVEDNTNIRKLMIARLEKEGYKIFDAEDGIKALQILDSYHIDLIISDIMMPNMDGYELTMSLRESQYN
MPILMITARESYEDKEKGFLFGADDYMVKPINLNEMVLRV-KDFIVNVSHEFKTPIASIQGFVEIIKDKF
DEYTDIIIEETKRLSNLSTNILRLSRLD

>D9SRR7_D9SRR6_1_573061
ILIVEDDLTIAKLQRDYLEVKGFEVDIATDGVEGLDKIKNNSYDLVILDIMLPKLHGYNVMKSIQDEK-D
FPVLMVSAKKEEIDKIKGLSLGADDYITKPFSPGELVARVERLIVSSISHDLKTPITSIKGYVEGILDKV
FDYLKIINMKADYMNVIIDDLLLHSKLD

>D9SWB3_D9SWB4_1_573061
ILIAEDDKDIIDLLKLYLENEKFQVLSAINGEEALEIVENNEIHLAILDIMMPKLNGFELTKKIREIS-N
MPILILSAKNLDSDKILGLDLGADDYLTKPFNPLEIIARV-QKMLADISHDLKTPITNIQGYAKALSDDY
DKYLKIIYQKSNTLTELINIFYEYSKIE

>D9SPI1_D9SPI2_1_573061
ILIADDNFEIIKILKPYIEKENFNVIFAFDGEEALLKFDHYNPQLVLLDIMMPLIDGIEVCNRIREKS-N
TPIIMITAKSEDADKILGLNSGADDYIIKPFSPGEVVARIKKDFISNVSHEFRTPLTVIKGNLESIVDDV
METCINLIKETNRLERMVKDLLNLSKLE

>D9QHC8_D9QHC7_1_633149
ILVVDDEADIRDLVSGLLEDEGHAVRVASSSEEALAGIRARKPSLIVLDIWMQGMDGLELLDVVKALDAD
LPVVMISGHGNIETAVSALKRGAYDFIEKPFKSDRLVVVI-RDVARRIAHEIKNPLTPIQLSAERLKRIF
DRCTDTIIRQVGDIGRMVDEFSSFARM-

>D9QJ49_D9QJ50_1_633149
ITLVDDDENIVASVSLALESHGHKVVAYHDGATGLEALEASPPDLAILDVKMPRMDGMEVLRRLRQTS-Q
IPVIMLTSKDEEIDEILGFNLGADDYMHKPFSQRLLIERVKERFAADVAHEIKNPLTSIRSALETLDLKR
DRLTLVLQQDVKRLDRLITDISNASRLD

>D9QMM8_D9QMM9_1_633149
ILVVEDDAEAAQAMVRGLTEGGHTVSHAIDGAYGLLEAQKGEYDVYVVDRMMPRLDGIGMVETLRKDGDQ
TPVLFLSAMGEVEDRVVGLKAGGDDYLVKPYAFAELIARVE------IAHDLRSPLTRMRAKLEVLIDTG
VEALGIALDEADTLLKTFNTVLAIARLQ

>Q83Q55_Q83Q54_1_623
ILLIEDDMLIGDGIKTGLSKMGFSVDWFTQGRQGKEALYSAPYDAVILDLTLPGMDGRDILREWREKGQR
EPVLNLTARDALAERVEGLRLGADDYLCKPFALIEVAARL-RRFTSDAAHELRSPLTALKVQTEVAQLAR
KKALLQLHSGIDRATRLVDQLLTLSRLD

>Q83QJ3_Q83QJ2_1_623
-LLVDDDPGLLKLLGLRLTSEGYSVVTAESGAEGLRVLNREKVDLVISDLRMDEMDGMQLFAEIQKVQPG
MPVIILTAHGSIPDAVAATQQGVFSFLTKPVDKDALYQAI-HQFLRHLSHELKTPLASMREGTELLADEQ
KEVVSILDSSSCNLQKLIEQLLDYNRKQ

>Q83R23_Q83R24_1_623
ILLIEDNQRTQEWVTQGLSEAGYVIDAVSDGRDGLYLALKDDYALIILDIMLPGMDGWQILQTLRTAK-Q
TPVICLTARDSVDDRVRGLDSGANDYLVKPFSFSELLARVRSQFADDLAHELRTPINALLGQNQVTLSEY
QKTIAGNIEELENISRLTENILFLARAD

>Q83ML9_Q83MM0_1_623
IVIVEDKPVTQARLQSYFTQEGYTVSVTASGAGLREIMQNQPVDLILLDINLPDENGLMLTRALRERS-T
VGIILVTGRSDRIDRIVGLEMGADDYVTKPLELRELVVRV-SAFLTAMSHEIRTPLYGILGTAQLLADAQ
RDDLQAITDSGESLLTILNDILDYSAIE

>Q83PA2_Q83PA1_1_623
ILIVEDDTLLLQGLILAAQTEGYACDGVTTARMAEQSLEDGHYSLVVLDLGLPDEDGLHFLARIRQKKYT
LPVLILTARDTLTDKIAGLDVGADDYLVKPFALEELHARIRRLFTADVAHELRTPLAGVRLHLELLAKTH
HIDVAPLVARLDQMMESVSQLLQLARAG

>K8DYW1_K8DYX2_11_1121428
ILIVDDEPNILHFLELGLQNEGFAVQTAQDGMTAITLMQQFQPQVVILDVMMPGMDGFEVCRMIKKMD-N
VAVIMLTARDEVDDRVKGLNLGADDYMVKPFSFKELLARI-QSMLQNISHELKTPVMVIRSYVQAMQDDW
AGSMQVIKEESERLEKLVKQLLYLTRLD

>K8E9D9_K8E9C7_12_1121428
IFLVEDEENLNQILTSYLAKEGWDIRSFTAGLPALEAMSL-KPHLWILDIMLPDMDGYQLLRRIKEAAPD
TPVIFISARDAHIDRIMGLEMGSEDYLAKPFLPRELVIRV-RRFIADASHELRTPLTSIHGFLEVLLRQL
HRALKSMYGESERLNKLVQDLLLLAKLD

>H3NNI5_H3NNI4_1_883114
VLLVEDEVAIRKFTKINVQKAGFEVYEAGTGEEGVEMALDIKPDVVILDIMLPGMDGFEVCSILRNELPD
LGIIMLTAKSQDVDRILGLEQGTDDYMVKPFNPQELVLRI-TDFISSVSHELRTPLTSIKGWAITLQDII
DDGLRIIEKEADRLSDMVEDLLDFSRFT

>H3NNM0_H3NNM1_1_883114
ILIVEDEPGIANMEKNYLNKSDFTTDIAKDGSEALNLFYKNHYDLIVLDLMLPKLSGENLLEVIRETS-N
IPVILVTAKVSEKDIISGFRNGADDYIKKPFSGNEFVERV-SDYARDIAHELRTPMTNLLLHLEGIRDAD
EDTINLLISEIQRLNRMIDDL-------

>H5DML7_H5DML9_2_868180
-LLVDDDPGLLKLLGLRLTSEGYSVVTAESGAEGLRVLNREKVDLVISDLRMDEMDGMQLFAEIQKVQPG
MPVIILTAHGSIPDAVAATQQGVFSFLTKPVDKDALYQAI-HQFLRHLSHELKTPLASMREGTELLADEQ
KEVVSILDSSSRNLQKLIEQLLDYNRKQ

>H5DL01_H5DL00_1_868180
ILIVEDEPKLGQLLIDYLRAASYAPTLISHGDQVLPYVRQTPPDLILLDLMLPGTDGLTLCREIRRFS-D
IPIVMVTAKIEEIDRLLGLEIGADDYICKPYSPREVVARV-RDFMADISHELRTPLAVLRGELEAIQDFT
PETVASLQAEVGTLTKLVDDLHQLSMSD

>H5DKI7_H5DKI6_1_868180
ILLIEDNQRTQEWVTQGLSEAGYVIDAVSDGRDGLYLALKDDYALIILDIMLPGMDGWQILQTLRTAK-Q
TPVICLTARDSVDDRVRGLDSGANDYLVKPFSFSELLARVRSQFADDLAHELRTPINALLGQNQVTLSSI
AEYQKTIAGNIENISRLTENILFLARAD

>H5DES3_H5DES2_1_868180
-LIVEDEKKTGEYLTKGLTEAGFVVDLADNGLNGYHLAMTGDYDLIILDIMLPDVNGWDIVRMLRSANKG
MPILLLTALGTIEHRVKGLELGADDYLVKPFAFAELLARVRSNFSADIAHEIRTPITNLITQTEIALSEL
EDVLYSNLEELTRMAKMVSDMLFLAQAD

>H5DHF6_H5DHF4_2_868180
IVIVEDEPVTQARLQSYFTQEGYTVSVTASGAGLREIMQNQPVDLILLDINLPDENGLMLTRALRERS-T
VGIILVTGRSDRIDRIVGLEMGADDYVTKPLELRELVVRV-SAFLAAMSHEIRTPLYGILGTAQLLADAQ
RDDLRAITDSGESLLTILNDILDYSAIE

>H5DSU1_H5DSU0_1_868180
ILIVEDDTLLLQGLILAAQTEGYACDGVTTARMAEQSLEAGHYSLVVLDLGLPDEDGLHFLARIRQKKYT
LPVLILTARDTLTDKIAGLDVGADDYLVKPFALEELHARIRRLFTADVAHELRTPLAGVRLHLELLAKTH
HIDVAPLVARLDQMMESVSQLLQLARAG

>H5DCU4_H5DCU5_1_868180
VWLVEDEQGIADTLVYMLQQEGFAVEVFERGLPVLDKARQQAPDVMILDVGLPDISGFELCRQLLALHPA
LPVLFLTARSEEVDRLLGLEIGADDYVAKPFSPREVCARV---YVYALTHELKSPLAAIRGAAEILREVV
ARFTDNILTQNARMQALVETLLRQARLE

>H5DP66_H5DP67_1_868180
ILLIEDDMLIGDGIKTGLSKMGFSVDWFTQGRQGKEALYSAPYDAVILDLTLPGMDGRDILREWREKGQR
EPVLILTARDALEERVEGLRLGADDYLCKPFALIEVAARL-RRFTSDAAHELRSPLTALKVQTEVAQLAR
KKALLQLHYGIDRATRLVDQLLTLSRLD

>I4WSY2_I4WSY3_1_1163409
VLVIEDNSDIATNIGDYLEDRGHVVDFAGDGVTGLHLAVVHDFDVIVLDLTLPGMDGLEVARKLRHEAKQ
TPILMLTARDALEQKLTGFESGADDYMTKPFALQELAARL-REFNSDVSHELRTPLAVIASTTELLQGKL
AERLKRIERASRQATELIEALLLLSRAE

>I4WV52_I4WV53_1_1163409
IILVEDDPQLGAAIQRALERLAYTVSWLRDGRAALLALRDQTADLVLLDLGLPGKDGLDVLVETRRTHIR
TPVIVMTARDGLDDRVRGLDAGADDYLVKPFHVDELAARIRRRFSADVAHELRTPLASAMINLENAMAEV
DLALGSAQHVIGELARRVEQLLALARLE

>I4WU04_I4WU05_1_1163409
ILLAEDDRALGQALADGLRQLGYAVDWITDGQQAAAALADTSYAAAVLDWNLPRSSGPAIIAGMRRRQDA
TPVLLLTARDELADRVAGLDAGADDYVVKPVHLDELAARL-RRFTADAAHELRHPLAALRLELDLAGRAR
ARHLQRAQDALDRMQRLVAQLLMLARVE

>I4WE90_I4WE89_1_1163409
ILLVEDEAPLRETLAARLKRDGFAVDAAQDGEEGIYLGREVPFDLAIIDLGLPKMSGMELVRALREHGQR
YPILILTARGSWQDKVEGLKYGADDYLVKPFHVEELLARIN--TLADLAHSLKTPLAVIRSQLESPAADE
AARRASVLDQVRRMNELV----------

>C9A337_C9A338_1_565653
ILIVEDEESLASFIQTELTFEGYDTVWAKDGQEALTLFNQQTFDLILLDWMLPIYDGITVARRIRKES-D
IPILMMTARNQTADVVTGLDVGLDDYLTKPFEIEELFARIRKRFVADASHELRTPLAAIRGHVQLIQRVI
PSSLAFIDKESKRLETLSNQLLDLEKNQ

>C9A1C2_C9A1C3_1_565653
ILMIEDNESVSEMMQMFFLNEGWDATFKYDGKEGLEAFAETPWDMITLDLNLPTMDGMIVAREIRKISNT
VPIIMLTARDSESDQVIGLEMGADDYVTKPFSPLTLIARIKRQFMADASHEMRTPLTTINGLLEGLEYNQ
RDAIRLMKNETNRLIRLVNENLDYEKIR

>C9A1F3_C9A1F4_1_565653
ILIIEDEKNLARFVELELKHEGYNTEVHYNGRTGLDAALNNEWDAILLDLMLPELNGLEVCRRVRQTK-N
TPIIMMTARDSVIDRVSGLDHGADDYIVKPFAIEELLARL-ERFVEDVSHELRTPVAIIEGHMSLLQRVL
DESLAASMQEISRMKTLVQEMLDLSRAE

>Q1ZTC8_Q1ZTC7_1_314292
VLVVDDEPGMRAILKKALSKKF-QVDTAGSIEEAEEIRKRCHFDLLIVDINLPGRSGIEWHEAFDPNTRR
SDVIFMTGYADLDMAIQALRAGASDFILKPFNLEQMMQSV-GELTAGIAHEINNPLGVILGNVELIQFQV
QEELDAIHAQIDRIRNITRSLLQYSRQG

>Q1ZQZ8_Q1ZQZ9_1_314292
-IIVEDDSKLQKMLQEYFVAQDFDVKTLDDGSNATQTILEEQPDIVLLDLMLPVTDGLTICRQVRAHY-R
GKILILTASDDDFDQVAGLETGADDYVTKPIKPRVLLARV-RSLTNAVAHELRTPIFRIQWQAEVLKDEQ
KATIESIVDDTEEMEKMVDELLYYAKLD

>Q1ZMJ5_Q1ZMH6_19_314292
ILIVEDEHVTRNTLKSIFEAEGYTVFEANDGAEMHQMLSENPVHLVIMDINLPGKNGLLLARELREQG-D
MALMFLTGRDNEVDKILGLEIGADDYITKPFNPRELTIR--DEFLATTSHELRTPLHGMVGIAESLLASQ
RRQLEMIINSGQRLTNLVDDLLDYHKMR

>D4SMJ9_D4SMK0_1_645663
ILIIEDEKNLARFVELELKHEGYNAEVHYNGRTGLDAALNNEWDAILLDLMLPELNGLEVCRRVRQVK-N
TPIIMMTARDSVIDRVSGLDHGADDYIVKPFAIEELLARL-EQFVEDVSHELRTPVAIIEGHLSLLNRIL
EESLSASMQEISRMKSLVQEMLDLSRAE

>D4SLZ0_D4SLZ1_1_645663
ILMIEDNQSVSEMMQMFFLNEGWEATFKYDGKEGLDAFNPQHWDMITLDLNLPTLDGMLVGREIRKVSST
VPIIMLTARDSESDQVIGLEMGADDYVTKPFSPLTLIARM-RQFMADVSHEMRTPLTTINGLLEGLEYNQ
REAIKLMKNETERLIRLVNENLDYEKIR

>D0X7J6_D0X7J7_1_673519
VVIIEDESAIAENLIHVLEMDGYHAEWFATAGEGLAFLQHNSAALLVLDVGLPDGNGFELCKTIREFS-D
IPIIFLTARSDEIDRVVGLEIGADDYVTKPFSPREMLARIK-EYVQTLTHELKSPLSAIKGASEILQMKV
TRFAGNIERESDRMQSLIDKLLELARLE

>D0X9D6_D0X9D7_1_673519
-LIVEDEVKAGEYLQKGLVESGYVVDWVRDGVDGLYHATSEPYDLILLDIMLPKLDGWQVLNTLRSSDIH
TPVIMLTAKEQIEDRVRGFELGANDYVVKPYAFAELLARIQSEFSSDIAHELKTPLTNITTQNQVILGEY
QEAIASTLEELERITKTINDLLYIAKAE

>D0XGS0_D0XGS1_1_673519
-IIVEDDPKLQAMLSEYFEGQGFEVSCIDNGTDAPDAILESQPDLVLLDLMLPGQDGLSVCRQIRECY-K
GKVLMLTASDDDFDHVAALEIGADDFVTKPIKPRVLLARIR--LTNAVAHELRTPIFRLQWQADLLADQQ
QKYVDSIVEDIDDMENMVEELLYYAKME

>D0XFA9_D0XFB0_1_673519
VLVVDDELGMQAILKKALGKLFSQVDTAGSIEEAEELRNSRHYDLILLDINLPGRSGIEWEEAFEDDDKR
ADVIFMTGYADLEIAIRALQLGASDFILKPFNLEQMLKAV-GELTAGIAHEINNPTAVILGNVELIQFRV
QEEIDAIHAQIDRIRNITRSLLQYSRQG

>H3TL11_H3TL10_1_1131758
ILIIEDEVKTADYLHQGLTESGYIVDRANDGIDGLHMALQHPYELVILDVNLPGIDGWDLLRRLRERS-S
ARVMMLTGHGRLTDKVRGLDLGADDFMVKPFQFPELLARVRSQFSDDLAHELRAPICNLLVRNQVLLSAY
REALESNAEELERLSRIVTDMLFLVQVD

>H3T9Z9_H3T9Z8_1_1131758
-LIVEDEPRIGQYLRQGLAEAGFAVDLSDDGNEGEQLALGGDYDLLILDVMLPGRDGWQILRSVRDAGMT
VPVLFLTARDAVEDRVRGLEQGADDYLVKPFAFVELLARV-SAFSADIAHELRTPLTSLLTQTQVLSRDY
REALHGNLEELERLTAMVNDMLLLAKAD

>H3TIE4_H3TIE2_2_1131758
-LLIDDDRELCELLGTWLVQEGFSVRASHDGAQARRALAEQTPDAVVLDVMLPDGSGLELLKQLRGDHPD
LPVLMLSARGEPLDRILGLELGADDYLAKPCDPRELTARL-RQLLRDVSHELRSPLARLRIALALAERAR
AQMWPRLEQECDRLEALIGEILALARLD

>H3THL7_H3THL6_1_1131758
ILVIEDDTKTGEYLKKGLGESGYAVDWSQHGADGLYLALENRYDLVVLDVMLPGLDGWQIMEVLRKKH-D
VPVLFLTARDQLQDRIRGLELGADDYLVKPFSFTELLLRI-QQFSADLAHEIRTPIGSLMGHGQVALREY
QALIASNQEELERIARMVESILFLARAD

>H3T798_H3T797_1_1131758
ILLVEDHPQLAESVVQALKGAGWTVDLLQDGVAADLALASEEYALAILDVGLPRMDGFEVLARLRGRGKT
LPVLMLTARGEVKDRVHGLNLGADDYLAKPFELSELEARV-SHFIADAAHELRTPLAALKARLELGLRAW
RSTLETTAKNTDRLIHLANQLLSLARIE

>H3T6X9_H3T6Y0_1_1131758
-LAIEDDPTLGAHLFQHLNGSGFEVTWCRDGEEGLAAARSGGYDLILMDIMLPGRDGLEILRQLRQEQ-A
LPVILMSALGAEQDRIAGFSQGADDYLPKPFSLAELRVRI-SEFLANMSHEIRTPLNGILGFTNLLQKRQ
QDYLTTIQKSAESLLGIINEILDFSKIE

>H3TDY4_H3TDY3_1_1131758
-LVVEDEALLRHHLYTRLGEQGHVVDAVPDAEEALYRVSEYHHDLAVIDLGLPGMSGLDLIRELRSQGKS
FPILILTARGNWQDKVEGLAAGADDYVVKPFQFEELEARL----LGDLAHSLKTPLAVLQGVGDQLAEGN
REQVRVLQGQIERMSQQIGYQLQ-----

>H3T8W3_H3T8W2_1_1131758
ILVVEDNRDILANLADYLSLKGYTVDCAQDGLSGLHLAATEHYDLIVLDVMLPGIDGYALCRRLREDARD
TPVIMLTARDQLDDRLQGFRSGADDYLVKPFALSELSARI--LFTSDVSHELRTPLMVIATSCELLAERA
RGQLERMTKATEEMRDLVQTFLLLARAQ

>H3TEP3_H3TEP4_1_1131758
ILIVEDEAAIADTLLYALQAEGFATTWVTLAGEALALQERQPADLLILDVGLPDISGFEACKRLRRFS-E
VPVIFLTARDAEIDRVVGLEIGADDYVVKPFSPREVAARV--RYVHTLTHELKSPLAAIRGAAELLDGQR
ARFVGNIAGESERLQQLIERLLSLAQVE

>H3TLX1_H3TLX3_2_1131758
VLVVDDDPVIRELLQAYLGEEGYDVLCAGNAEQAEACLAECAVELVLLDIRLPGKDGLTLTRELRVRS-E
VGIILITGRNDEIDRIVGLECGADDYVIKPLNPRELVSRA-SRFLATMSHEIRTPLNGILGMAELLRERD
RQRLRALATAGEGLLAILNEVLHFARLE

>H3TKJ6_H3TKJ7_1_1131758
VLLTEDDDLIASGIVAGLNAQGLTVDRVASAADTQALLQVARFDVLVLDLGLPDEDGLRLLQRLRQQGVD
LPVLVLTARDAVTDRVAGLQAGADDYLLKPFDLRELGARL-RRLTGDAAHELRSPLTAIKTHLQVARMAA
EQALAHAEEGADRLHRTLDQLLLLARVE

>H3TMM4_H3TMM5_1_1131758
ILIVEDDRRLAELTREYLEGNGLKVDIEANGALAAARILAERPDLVVLDLMLPGEDGLSICRQVRPQF-D
GPILMLTARTDDMDEVLGLEMGADDYVCKPVRPRVLLARIRREMVRAVSHELRTPVARLRFGLEMIETAR
LKYLEGMDNDIQDLDKLVDEMLTYARLE

>H3TEH4_H3TEH3_1_1131758
ILLAEDDLLLGDGIRAGLRLEGDTVEWVTDGVAAENALVTDEFDLLVLDIGLPRRSGLDILRNLRHQGLL
TPVLLLTARDKVADRVAGLDSGADDYLTKPFDLDELQARV-RRLTSDAAHEIRTPLASLRTHAQVALRAH
ARGLLQVSRSVERISTLMEQILLLARLD

>H3TE44_H3TE45_1_1131758
ILLVDDESAILRTFRYCLEDEGYSVATASSAPQAEALLQRQVFDLCFLDLRLGEDNGLDVLAQMRVQAPW
MRVVIVTAHSAVDTAVDAMQAGAVDYLVKPCSPDQLRLA--SEFVLRASHELRTPVTGMQMAFSLLRERE
ADLIQTVDEEMSRLVLLINDLLNFSRYQ

>H3TBB3_H3TBB2_1_1131758
VLIVEDEAKTADYLNRGLSEQGFTVDLADNGIDGRHLALHGEYDVIVLDVMLPGVDGYGVLRALRERR-Q
TPVIMLTARERVEDRVRGLREGADDYLIKPFSFLELVARL-ESFNADVAHELRTPLTNLIGQTQVLSRHY
EEVLQSNLEELERLRAIVNDMLFLARAD

>L3QVX8_L3QVZ8_20_1182684
VMIVDDHPLMRRGVRQLLEDPGFVVAEAGDGASAIDLANRLDIDVILLDLNMKGMSGLDTLNALRRDGVT
AQIIILTVSDASSDVFALIDAGADGYLLKDSDPEVLLEAIRSQFADDLAHELRTPINALLGQNQVTLSSI
AEYQKTIAGNIENISRLTENILFLARAD

>L3R0Y4_L3R0Y7_3_1182684
VIIMDTHPIIRMSIEVLLQNSELIVLKTDDYRITIDYLRTRPVDLIIMDIDLPGTDGFTFLKRIKQIQST
VKVLFLSSKSECFYAGRAIQAGANGFVSKCNDQNDIFHAV-SNFSADIAHEIRTPITNLITQTEIALSEL
EDVLYSNLEELTRMAKMVSDMLFLAQAD

>D5Q2A7_D5Q2A8_1_525259
ILLLEDDKSLNRGISFKLKKEGYNVFSAFSIEEAKSIFAKEEICLIISDIGLPDGSGFDFCEEVRKKS-D
VYIIMLTALDEEVDIVTGYDLGADDYITKPFSLMVLISKV--SLVTDISHQLKTPLASLKLYNTLLIEEA
NEFLLTNKASINKLENLINSLVNISRLE

>D5Q1G2_D5Q1G3_1_525259
ILLVEDDLSLIYGLEFSIQKSGFSIDIARTVKEAMQMYEEKNYDLLLLDVSLPDGNGFQICEKVREVS-N
IPIIFLTASDEEVNVVMGLDMGGDDYITKPFKLNELISRIK-NTISDISHQLKTPLTALIMYNQILQEVV
EAFVQKSQSELERIETLIKNLLKITKID

>D5Q6Z0_D5Q600_10_525259
VLIIDDEVEILKLLETVLKKEGLNIYTAKTRKEGLEVFKNINPDLIILDIMLPDGEGYDICKEIRKTS-N
SPIIFLSAKTEELDKLLGLAIGGDDYVTKPFSPKEVA----KEQISALAHDIKTPLTIIHGNTDLLIEEL
SEYMEYIAKGATQIEKYINTLIEISKTE

>D5Q4X1_D5Q4X0_1_525259
ILILEDEIGIRSFVSINLKREGYEIVEAGTGREAIEKMTTENITIALLDVMLPDISGIEVCKFIRENFDQ
VGIIMLTAKAQEDDKIEGFISGADDYIIKPFSIKELLVRV-EEFISSVSHELRTPLTSIKGWSETLGYEL
DLGLGIIQDETERLIKLVEELLDFSRLS

>D5Q046_D5Q047_1_525259
ILIIDDEIDLVMLLEDELKAKGHEVLIAYDGQAGIELSKNE-PDLIILDIMMPKMDGFEVCQAIRDDV-L
CPIIFLSAKQSETDKIKGLTFGGDDYVTKPFGLRELMARIEVEMVEALAHDLKSPLSIVLGYTDALGNKL
HRYLTVIRENTEKSAALVQKMQYTSDL-

>D5Q7T5_D5Q7T6_1_525259
ILVVEDEKRMQSIIVEYMQKGGYTCVTADDGVEALTILKSNNIDLMILDVMMPYLDGFSVCRVSREMT-N
IPIIILTAKGEEEDKLKGYEYGADDYITKPFSPKVLLAKVNKELVDTISHEMKTPLGIIRAYTEGLMDKK
KNYMNVIIEETDRMNNMIVSLLDLSALE

>D5Q6B7_D5Q6B8_1_525259
-LIVEDDSTISFGIKYALEQEGFSIDISKDLSSGKEMISSNEYSLILLDVTLPDGTGYELCQYIRGFS-Q
IPIIFLTACDEEVNIVMGLDIGGDDYITKPFRIRELISRIK-NTISDISHQLKTPMTSLIMLNDLLNDVK
IDFLNKIKNQLNRMDWLIKSMLKLSKVE

>D5Q092_D5Q091_1_525259
ILVVDDEEGIITLLKDYFEMNSYEVYTAQSGKDALKKISKN-PDIILLDINIPEIDGIEVCNRIRDYV-S
CPILFLTARIENTDKINGFRAGADDYIVKPFDLDELGARV-KQLNAAFSHDLRNPLTVLKGYSNYLTKKI
LSTTQLMSEHINRIEYYVENMSNAQRL-

>D5Q0Q2_D5Q0Q3_1_525259
ILVVDDHKELLKMIDEILRKEGFRIFLASSCEEAVRVFRNIKPDCAILDVVLPDGDGFSIMRKIRETS-K
MPVIFLSARGEDEDRLIGLGLGADDYIVKPFLPKELTLR--SNWIAGISHDIRTPLSMIIGYAGELEEKE
QEQVSIICNQGVKIRELVNDLNLVSKLE

>B7VT35_B7VT36_1_575788
IVLIDDEIDVVEAVSEMLELEGFSVTTFTDPNLGLKSLKANSPSVVLCDVRMPQVDGLTLLSSIQHRAAN
VPVLLMSGHGDIPMAIEAMKLGAFDFLEKPLNASELVEKL-GQLSVGITHEINQPLTAVNSHVRSAQLRA
EENLKKIEVLLDKVAAITRHLKAFSRKS

>B7VNT5_B7VNT4_1_575788
VLVVDDEVGMQAILKKALGKFFGKVSSAGSVEEAEILRSSEHFDLIVLDINLPGRSGIEWEEAFNDNDKR
ADVIFMTGYADLEMTISALKLGASDFILKPFNLEQMIQAV-GELTAGIAHEINNPTAVILGNVELMKFRV
DEEVHAIMEQIDRIRNITRSLLQYSRHG

>B7VQ15_B7VQ14_1_575788
-IIVEDDLKLQQMLKDYFVAQDFEVTALDDGSDAVQTILDDQPDIVLLDLMLPVTDGLTICRQTRTLF-K
GKILMLTASDDDFDHVAGLETGADDYVTKPIKPRVLLARV-RSLTNAVAHELRTPIFRIQWQAEMLKDEQ
QDTIESIVEDTEEMEKMVDELLYYAKLD

>B7VML2_B7VMK5_7_575788
VLLVEDNREIAGVLFDYFECIGMELDYADNGELGLQLALENSFDIIILDLMLPRMDGLTVCNKLRDQGNA
TPILMLTALDSRDDMLKGFEHGADDYLTKPFDLDILEARM-TAFLATLSHEIRTPMNGVLGTAQILLKEQ
EKHLKSLYDSGDHMMTLLNEILDFSKIE

>B7VPU0_B7VPU1_1_575788
ILVVEDEPRLGQQIIDTLEGADWVPELSQDGIDALYRATSEEWDAIVLDLGLPKLDGLTVLKGIRDENIN
TPVIILSARDTLTQRVEGLNAGADDYLTKPFEMVELIARIR----GNLSHALKTPLSVLKNEIERLEDLL
QQPINQIQSQID----------------

>E6GBZ4_E6GBZ3_1_749500
VLVVDDEPSILTLLTFNLEKEGYQVTTSENGKNGFELALSNQYDFIILDVMLPGMDGLEITKALRREKID
TPILILTAKDEQVDKIIGLEIGADDYLTKPFSPREVLARM-KDFVSNVSHELKTPVTSLLGFTETLIDVL
NQFLHIMQKDAQRLQQLIQEILELSRGS

>E6GCB5_E6GCB4_1_749500
ILMIEDNESVSEMMQMFFLNEGWEATFKDDGKEGLATFSPEKWDMITLDLNLPSMDGMAVCREIRKVSAN
VPIIMLTARDSESDQVIGLEMGADDYVTKPFSPLTLIARM-RQFMADASHEMRTPLTTINGLLEGLQYNQ
KEAIKLMQNETARLIRLVNENLDYEKIR

>E6GA02_E6GA03_1_749500
ILIIEDEKNLARFVELELKHEGYTTEVHYNGRTGLEAALNNEWDAILLDLMLPELNGLEVCRRVRQVK-N
TPIIMMTARDSVIDRVSGLDHGADDYIVKPFAIEELLARL-EQFVEDVSHELRTPVAIMEGHLNLLNRIL
DESLKASLQEISRMKSLVQEMLDLSRAE

>D3HRI8_D3HRI7_1_661367
-LLVEDDELLGDAVKTGLTQFGYIVDWLKDGEAARAALKSESFELIILDLGLPKLSGLALLQSIRNDGNP
TPVIILTARESVEDRVKGLDSGADDYLVKPFDLNELSARIRKRFAADAAHELRTPLAALKTQAQVALHEK
NQALQKLIASVNRSTHIVQQLLTMSRL-

>D3HTB6_D3HTB7_1_661367
ILIIDDDTELTDLLSQYLEPEGYHAVCVHDGENGVKKALNQPFDAVILDVMLPKLNGFEVLKSIREHL-E
TPVLMLTARGDDIDRIVGLEIGADDYLPKPCNPRELVARL-ERLLQDISHELRSPLARLQIAIELGRKHL
ADEFNRMELECSRLNALITEILDFARLE

>G6W6F8_G6W6F7_1_760754
ILIVDDEKPISDIIKFNMTKEGYEVVTAFNGREALEQFEAEQPDIIILDLMLPEIDGLEVAKTIRKTS-S
VPILMLSAKDSEFDKVIGLELGADDYVTKPFSNRELQARV-RLFVSNVSHELRTPLTSVKSYLEALDEVA
PDFIKVSLDETNRMMRMVTDLLHLSRID

>G6W2S5_G6W2S6_1_760754
ILLVDDEVEITDIHQRYLIQAGYQVLVAHDGLEALELFKKKPIDLIITDVMMPRMDGYDLISEVQYLSPE
QPFLFITAKTSEQDKIYGLSLGADDFIAKPFSPRELVLRV-GLMIAQLSHDIKTPITSIQATVEGILDEQ
AHYLATIGRQTERLNKLVEELNFL----

>B0TU35_B0TU36_1_458817
-LLVEDNTLLVEELIKQLKQAGYVTDTTDKVSEADYLIKETNYDCVILDIGLPDGNGLELLETWREQGIH
TPVIMLTARSQWHEKVEGFNSGADDYLGKPFHTQELLVRI----LGNLSHGLKTPLAVMQQQVEALKEAM
QKQLDLVHKMIEAAARITGDML------

>B0TK57_B0TK58_1_458817
ILVVEDEPDQRELICQILAANEYQIRSAASVEEAILSIKQSVPDLVFSDWKLGQLTGMDLLSYVRREYPD
LGFIIATAYGTITHAVDAMQAGADDYLSKPYQRQSLLMAI-GQITRGIAHSLRNPLHTLGLLSEQSTEER
EKLNSKMQQKIALMDKSIQSLLTLSSNE

>B0TQ21_B0TQ20_1_458817
IAIVEDEAAIRENYKEVLQQQGYCVQAYANRPQAMLAFNTRLPDLAIIDIGLENDGGFTLCQSLRAMSST
LPIIFLTARDSDFDTVCGLRLGADDYLSKDVSFPHLIARL-ENMSSRLSHELRTPVAVVRSSLEHLQQDS
RKYVDRAQEGVNRLNMILNNMSEATRLE

>B0TMZ6_B0TMZ7_1_458817
ILMVEDDATTIEYVVKGFVEQGHNIETATDGHQGLLLATSMKYDLIILDRMLPQLDGLKLLAALRATGSQ
TPVLILSALSHVDERVKGLRAGGDDYMTKPFAFSELLVR-----TDNIAHDLRTPLSHLRIGLEQLPSEL
EEGCAILTEELDHCLATFDAMLSLTRIE

>B0TSL1_B0TSK9_2_458817
VLVVDDEAVIRARLKGYFEKEGYEVLEAQDGDQMWYEFERQHIDLVMLDINLPGVDGLSLARELRGKS-H
VGIILVTGRDETIDKIVGLEMGADDYVTKPFELRELLVRV-SLFLATMSHEIRTPLNGLLGTLTLLGHAQ
MQLLALSQYSGTLLQTVLNDILDFSRLE

>B0TN14_B0TN15_1_458817
VLIVDDEPGMRSFLKKALAKKFALVETASSVEDAEQLRSRCHFDLLIVDIRLPGRSGIEWHEALNDQERR
SDIIFMTGYADMDVAIKALRAGASDFIMKPFHLEQMMKAV-GELTAGIAHEINNPTAVILGNMELLKYDV
EEEIELVIQQVGRISTIIRSLLQYSRPG

>I3EZW2_I3EZW3_1_1116214
-LVVDDDPRILNYIASHLQTEHIDAYTQPSGEAALKLLEKQRVDIAVVDIMMDGMDGFQLCNTLKNDY-D
IPVIMLTARDALSDKERAFISGTDDYVTKPFEVKELIFRI-QHFVQNVSHEIKTPLTHIHHLLSELQQLR
QQYINDIYTITTQLSGLTTELLLLSELD

>I3F7T1_I3F7T0_1_1116214
ILIVDDEDRIRRLLKMYLERESFEIHEASNGQEAYELAMENNYACILLDLMLPEMDGIQVATKLREHK-Q
TPIIMLTAKGEETNRVEGFESGADDYIVKPFSPREVVLRV-KDFIANVSHELRTPISLLQGYTESIVDEI
KESLAVVLDESKRLNRLVNELLNVARMD

>I3FFV2_I3FFV1_1_1116214
-LIVDDEQDIVDICQTYFEYEGYKVTTTTSGKEAISLLSND-IDIMVLDIMMPEVNGYDIVKEMKRQKLD
IPFIYLTAKTQEHDTIYALTLGADDYVKKPFSPRELVLRI-TELIQNLAHDLKTPLASIISYSEGLRDEI
KESYDILIKQANRLSTLFDDMTH-----

>I3F9H2_I3F9H1_1_1116214
ILIVEDEQKLARFLELELTHENYNVDTEYDGQDGLDKALSHYYDLIILDLMLPSINGLEICRKIRQQQ-S
TPIIIITAKSDTYDKVAGLDYGADDYIVKPFDIEELLARIRRQFVEDASHELRTPLQIIQGHLNLIQRVL
EESLNISIEEMNRIIKLVEELLELTKGD

>I4D2B4_I4D2B3_1_646529
VLLVDDEAGLRELVQVYLENSGFEVIEAADGLKAEAELKNEAFDLVILDVMMPQLDGLTLCRMIRSSQVD
LPILLLTAKGEEADRLLGFEYGADDYVVKPFSPRELTARA-RDFVANVSHELRTPLSYLQGYSEALLDKK
RSYLETIHNETLRMRRLVNDLLELNRIQ

>I4D4N7_I4D4N8_1_646529
ILLVDDEPNIIQFLEMGLLNEGFEVQTAPDGMTGVNLAQQFHPHIVILDVMMPGMDGFEVCRMLKKTE-N
VAIIMLTAKDEVDDRVKGLTLGADDYMVKPFSFEELLARI-RRFVADASHELRTPLTAIHGFLEVLLRML
DRSLKSMYAESERMKKLVEDLLLLAKLD

>I4D7C9_I4D7D0_1_646529
ILVVDDEKKITSVLKAYLQQEGFQVNTALNGIIALTMFKENPYDLVILDLMLPGMTGIEVCQEIRKIS-S
VPIIMLTARVEEEDRIQGLSIGADDYITKPFSPREVVARV-KQFTADIAHELRTPLTSIKSYIEAFQDAD
EENLSSIHEEIDRLVDLASDLRDLN---

>I4DBQ4_I4DBQ3_1_646529
IVLVDDEAEILSLVRDYLTRDGFTVVTALNGVEGMELIEKEKPDLVLLDWMLPGMSGLEMCKRLRETS-T
IPIIMLTAKSEEIDRVLGLEFGADDYIVKPFSLRELAARIKRNMVADIAHELRTPLAVILGKLESIQEST
PENILPIQDETLRLIRLVRDLQQLSLAE

>I4D2V4_I4D2V3_1_646529
ILIIEDDLNIAELERDYLCLNGYDTEIVQDGIQGLKKALTGRYDVIIVDLMLPGKDGYQITKEIREKF-E
IPVIIVSAKNEDIDKIRGLGFGADDYLTKPFSPAELTARVKKTLIANISHDLKTPISSVQGYLEAILDKV
NKYLKTIYQNTVYIDKLIDDLFLFSKLD

>I4D0N7_I4D0N6_1_646529
VLIADDQKLLRESFRTIIENSEIVVACASNGKEAYELCGKLRPDVVLMDISMPLCNGTEATKLIKSQYPN
IKVLIVTASDDQIDVCQAIRNGADGYILKSVGTEELILSI-SQFLANMSHEIRTPMNGIIGYIELLSTEQ
ASYIAEVKASTDALLVLINDILDYSKIE

>I4D0M1_I4D0M0_1_646529
ILIIEDDLSIAELQKDYLEVADFDVMVCGNGSAGLSLLQEEEIDLLILDIMLPGMDGLEILKVMKENK-A
IPVLLVSAKKEEIDKIKGFSLGADDYITKPFSPGELVARVK--IISSISHDLKTPVTSIKGYVEGILDKM
ERYLKTISLKAHQVDQMIDDLLLYAKLD

>I4D6A8_I4D6A9_1_646529
-LIADDNESIVDILKSYVSKEGYYPIVARDGEETLSKFAEYRPLLILLDVLMPKKDGFTVCREIRQNS-S
VPIIMITSKGEDGDRIMGLDIGADDYIVKPFSPGEVMARIRRDFVANVSHEFRTPLTVIRGYLEAINDDI
QNVHRKILSETHSLERLVKDLLELSYLQ

>I4D9M7_I4D9M6_1_646529
ILIVDDEERIRSLVRLYLEREGFAVEEAEDGSVALAKFKAGRFSLLIVDLMMPEIDGWRVCREIRESS-G
IPIIMLTARGEEFDRVLGLELGADDYLVKPFSTKELVARVKREFLASVTHELRTPLHLIQGYLEAIQDQR
GEYIDLVLEEAKRLARLVKDLQDINWLE

>I4D0Y6_I4D0Y7_1_646529
ILILDDEEALRTIIAQRLKRKGYEVLEAGTAQEGLSFLKETLIDAVLLDIKLPDGDGLALLPTFKQFQPD
LQVVMLTGNGTIESAIEAMKLGAYDYLTKPCNLSELE----GLLASGVAHEINNPLAIVAAHCEDLLDEF
KGGFKIVLEQIVRCKKITDRLLGFARKR

>I4DAF1_I4DAF2_1_646529
ILLVDDEKKIITVLKAYLQQEGFQVTTALNGLIALTLFKENTYDLIILDLMLPGMSGIEICREIRKIS-S
VPIIMLTAKVEEEDRIQGLGIGADDYITKPFSPREVVARV-KQFTADIAHELRTPLTSIKSFIEAFQDAS
PENLTSIHEEIDRLVDLSSDLKDLN---

>I4D9I3_I4D9I2_1_646529
ILVVEDEESIRRFITLNLFAAGYQVDEAITGEEALPKLKTFCPEVVVLDLMLPGIGGLEVCQQIRVSAPE
TLVIILTAKGQDTDKILGLELGADDYMVKPFNPFELIARIKNDFISSVSHELRTPLTSILGWAITLQNTL
NDGLSIIAKESERLTHMVEELLDFSKF-

>I4DAM2_I4DAM1_1_646529
VLIVEDDAKIRQLVKLYLEKEGYEALEAEDGEDALDKFKQFDPCLVILDLMLPKLSGEEVCTMIRSDLST
VPIIMLTAKVEEAERIQGLKMGADDYVTKPFSPQELVTRVEKKVVSDIAHELRTPLTNLTGYLEALNTGN
PELYRSLHEEALHLTGLVEELHQL----

>I3XUF6_I3XUF5_1_760154
ILIVEDEVTLNKTIAEGLQEFGYQTDSSENYKDAEYYIGIRNYDLVLTDWMLPDGDGVDLINLIKQKSPR
TAAVIISAKDDKESEIKALKAGADDYIRKPFDFDILVARIEKELFIGAAHELKTPLAVMKTKNEVALRKY
IETLKSNNQTINDMNKMIGNILEIGRQE

>I3XZQ6_I3XZQ7_1_760154
ILVVEDDEKIASFLKQGLEEERFSVDGCDNGEDALYLAQMNPYDIIILDLMIHGMQGDAVCQKLREQKLT
TPIIVLSAKSTINDKVGLLHLGADDYLTKPFSFEELLARI--EFGQNASHELKTPLTIMQGEIEILKKEY
QHILHKVAKEVTHLHEVIEKILFLSSS-

>I3XZ74_I3XZ75_1_760154
ILIIEDEEDLLELLEYNLQKEGYETLGFLNTKNVEKCLQEEPIDLLIVDRNLPGMEGSEFVQTLRQKGFM
QAVIFVTAKDSDANIEEGFLRGCDDYLTKPYNMKELLLRI-SDVISAISHEFKNPIASIMGYAQTLLEIK
ERFLGKIVQNGQKISHMIDRLALTTK--

>H7PZR9_H7PZR8_1_760776
ILIVDDEKPISDIIKFNMTKEGYEVVTAFNGREALEQFEAEQPDIIILDLMLPEIDGLEVAKTIRKTS-S
VPILMLSAKDSEFDKVIGLELGADDYVTKPFSNRELQARV-RLFVSNVSHELRTPLTSVKSYLEALDEVA
PDFIKVSLDETNRMMRMVTDLLHLSRID

>H7PWD9_H7PWE0_1_760776
ILLVDDEVEITDIHQRYLIQAGYQVLVAHDGLEALELFKKKPIDLIITDVMMPRMDGYDLISEVQYLSPE
QPFLFITAKTSEQDKIYGLNLGADDFIAKPFSPRELVLRV-GLMIAQLSHDIKTPITSIQATVEGILDEQ
AHYLATIGRQTERLNKLVEELNFL----

>G9U8K8_G9U8K9_1_749947
ILLVEDDTLIGDGIKAGLSKMGFSVDWFTEGRPGKEALYSAPYDAVILDLTLPGMDGRDILREWREKGKQ
EPVLILTARDALAERVEGLRLGADDYLCKPFALIEVAARL-RRFTSDAAHELRSPLAALKVQTEVAQLSR
DKALTQLHAGIDRATRLVDQLLTLSRLD

>G9UBA4_G9UBA3_1_749947
VLVVEDNALLRHHLKVQLQDSGHQVDAAEDAREADYYLNEHLPDIAIVDLGLPDEDGLSLIRRWRSSDVS
LPVLVLTAREGWQDKVEVLSSGADDYVTKPFHIEEVMARM---TLTDLTHSLKTPLAVLQSTLRSLRNSV
SKAEPVMLEQISRISQQIGYYLHRASM-

>G9UHL2_G9UHL1_1_749947
ILIVEDEPKLGQLLIDYLRAASYAPTLINHGDKVLPYVRQTPPDLILLDLMLPGTDGLTLCREIRRFS-D
IPIVMVTAKIEEIDRLLGLEIGADDYICKPYSPREVVARV-RDFMADISHELRTPLAVLRGELEAIQDFT
PESVTSLQAEVGTLTKLVDDLHQLSLSD

>G9U9U7_G9U9U8_1_749947
ILIVEDDTLLLQGLILAAQTEGYACDGVSTARAAEHSLESGHYSLMVLDLGLPDEDGLHFLTRIRQKKYT
LPVLILTARDTLNDRISGLDVGADDYLVKPFALEELHARIRRLFTADVAHELRTPLSGVRLHLELLSKTH
NVDVAPLIARLDQMMDSVSQLLQLARVG

>G9U761_G9U760_1_749947
VWLVEDEQGIADTLIYTLQLEGFTVELFARGLPALEKARQQRPDAVILDVGLPDISGFELCRQLLERHPA
LPILFLTARSDEVDRLLGLEIGADDYVAKPFSPREVSARV---YVYALTHELKSPLAAIRGAAEILREVV
TRFTENILAQNTRMQALVETLLRQARLE

>G9UHZ6_G9UHZ7_1_749947
-LLAEDNRELAHWLEKALVQNGFAVDCVFDGLAADHLLHSEMYALAVLDINMPGMDGLEVVQRLRKRGQT
LPVLLLTARSAVADRVKGLNVGADDYLPKPFELEELDARL-ERFSADASHQLKTPLAVLKTQAAVALAHW
YESLQAMSVTLDSTIQLTERLLQLS---

>G9UAW4_G9UAW3_1_749947
ILLIEDNQKTIQWVRQGLTEAGYVVDYACDGRDGLHLALQEHYSLIILDIMLPGLDGWQVLRALRTAH-Q
SPVICLTARDSVEDRVKGLEAGANDYLVKPFSFAELLARVRNQFADDLAHELRTPVNILLGKNQVMLSEY
QQALVDNIEELEGLSRLTENILFLARAE

>G9UH29_G9UH31_2_749947
-LLVDDDPGLLKLLGMRLTSEGYSVVTAESGQEGLRVLHREKVDLVISDLRMDEMDGMQLFTEIQKVQPG
MPVIILTAHGSIPDAVAATQKGVFSFLTKPIDRDALYKAI-HQFLRHLSHELKTPLASMREGTELLADEQ
KEVVDILDDSSRNLQKLIEQLLDYNR--

>G9UII2_G9UII0_2_749947
IVIVEDEPVTQARLQAYFEQEGYRVSVTDSGAGLRDIMEHEHVSLILLDINLPDENGLMLTRALRERS-T
VGIILVTGRCDQIDRIVGLEMGADDYVTKPLELRELVVRV-STFLAAMSHEIRTPLYGILGTVQLLADNY
RDDLQAINDSGESLLAILNDILDYSAIE

>G9UBS0_G9UBS1_1_749947
ILLVDDHEIIINGIMNALLWPHFIVEHVKNGLEVYNACCAYEPDILILDLSLPGINGLDIIPQLHQRWPA
MNILVYTAYQQEYMTIKTLAAGANGYVLKSSSQQVLLAAL----LTVISHELRTPMNGVLGAIELLQTEQ
QGLADTARNCTLSLLAIINNLLDFSRIE

>F5QBB9_F5QBB8_1_766157
ILIVEDDTLLLQGLILAAQTEGYACDGVTTARMAEQSLEDGHYSLVVLDLGLPDEDGLHFLARIRQKKYT
LPVLILTARDTLTDKIAGLDVGADDYLVKPFALEELHARIRRLFTADVAHELRTPLAGVRLHLELLAKTH
HIDVAPLVARLDQMMESVSQLLQLARAG

>F5QA13_F5QA14_1_766157
ILLIEDDMLIGDGIKTGLSKMGFSVDWFTQGRQGKEALYSAPYDAVILDLTLPGMDSRDILREWREKGQR
EPVLNLTARDALAERVEGLRLGADDYLCKPFALIEVAARL-RRFTSDAAHELRSPLTALKVQTEVAQLAR
KKALLQLHSGIDRATRLVDQLLTLSRLD

>F5Q8F5_F5Q8F8_3_766157
-LLVDDDPGLLKLLGLRLTSEGYSVVTAESGAEGLRVLNREKVDLVISDLRMDEMDGMQLFAEIQKVQPG
MPVIILTAHGSIPDAVAATQQGVFSFLTKPVDKDALYQAI-HQFLRHLSHELKTPLASMREGTELLADEQ
KEVVSILDSSSCNLQKLIEQLLDYNRKQ

>F5QED8_F5QED9_1_766157
VWLVEDEQGIADTLVYMLQQEGFAVEVFERGLPVLDKARQQVPDVMILDVGLPDISGFELCRQLLALHPA
LPVLFLTARSEEVDRLLGLEIGADDYVAKPFSPREVCARV---YVYALTHELKSPLAAIRGAAEILREVV
ARFTDNILTQNARMQALVETLLRQARLE

>F5Q1L0_F5Q1K9_1_766157
-LIVEDEKKTGEYLTKGLTEAGFVVDLADNGLNGYHLAMTGDYDLIILDIMLPDVNGWDIVRMLRSANKG
MPILLLTALGTIEHRVKGLELGADDYLVKPFAFAELLARVRSNFSADIAHEIRTPITNLITQTEIALSEL
EDVLYSNLEELTRMAKMVSDMLFLAQAD

>F5Q749_F5Q748_1_766157
ILIVEDEPKLGQLLIDYLRAASYAPTLISHGDQVLAYVRQTPPDLILLDLMLPGTDGLTLCREIRRFS-D
VPIVMVTAKIEEIDRLLGLEIGADDYICKPYSPREVVARV-RDFMADISHELRTPLAVLRGELEAIQDFT
PETVASLQAEVGTLTKLVDDLHQLSMSD

>F5Q3L1_F5Q3K8_3_766157
IVIVEDKPVTQARLQSYFTQEGYTVSVTASGAGLREIMQNQPVDLILLDINLPDENGLMLTRALRERS-T
VGIILVTGRSDRIDRIVGLEMGADDYVTKPLELRELVVRV-SAFLTAMSHEIRTPLYGILGTAQLLADAQ
RDDLQAITDSGESLLTILNDILDYSAIE

>E2TWE9_E2TWF0_1_675515
ILVVDDDRAVRESLRRSLSFNGYSVELAHDGVEALDMIASDRPDALVLDVMMPRLDGLEVCRQLRGTGDD
LPILVLTARDSVSERVAGLDAGADDYLPKPFALEELLARM-ARLVTDAGHELRTPLTSLRTNVELLMAEM
VDLRADVLAQIEELSTLVGDLVDLSRGD

>E2U2U6_E2U2U5_1_675515
ILVVDDDASLAEMLTIVLRGEGFDTAVIGDGTQALTAVRELRPDLVLLDLMLPGMNGIDVCRVLRADS-G
VPIVMLTAKTDTVDVVLGLESGADDYIMKPFKPKELVARVRRRFTSDVSHELRTPLTTVRMAADLIYDTL
RRSTELMVSELDRFETLLNDLLEISRHD

>E2TVS9_E2TVT0_1_675515
VLVVDDEANIVELLSVSLKFQGFEVYTATNGAQALDRARETRPDAVILDVMMPGMDGFGVLRRLRADGID
APALFLTARDSLQDKIAGLTLGGDDYVTKPFSLEEVVARL-RQFITDASHELRTPLTTIRGFAELYRQDV
GMLLSRIESEASRMGLLVDDLLLLARLD

>E2TWI9_E2TWI8_1_675515
VLLVDDEPALTNLVKMALHYEGWDVEVAHDGQEAIAKFDKVGPDVLVLDIMLPDVDGLEILRRVRESDVY
TPTLFLTARDSVMDRVTGLTSGADDYMTKPFSLEELVARL-RQFITDASHELRTPLAAIQGYAELTRQTT
EYALARIESEARRMTLLVDELLLLSRLS

>E2TW67_E2TW66_1_675515
VLVVDDDSDVLASLERGLRLSGFEVATAVDGAEALRSATENRPDAIVLDINMPVLDGVSVVTALRAMDND
VPVCVLSARSSVDDRVAGLEAGADDYLVKPFVLAELVARVKRDFAAVSSHELRTPLTAMRTNLEVLSTQR
KEVLNDVIRTQSRIEATLSALERLAQG-

>Q0KEX5_Q0KEX6_1_381666
ILVVEDEQAIADTILYALRTDGMLAEHCTLGGAALERMRAGAADLVILDVGLPDLSGFEVCRTLRTFS-N
APVVFLTARHEEIDRIVGLEIGADDYVVKPFSPRELAARV-----HTLTHEMKSPLAAIGGAAELLQEDR
QRFVANIRAQSGRLETMIRKLLALADVE

>Q0K5D9_Q0K5E0_1_381666
ILLVEDEIELARWVARALEQGGFVIEHVADGLQAEARLQAEEYDAVLLDLRLPGKDGLAVLKSMRARDDR
TPVLILTAQDTLDERVRGLNLGADDYLPKPFAIAELEARL-AQFIADAAHQLRTPLAILKTQAEYAQR--
-QAVGGIVTQLEQAARLTNQLLALARVR

>Q0JY29_Q0JY30_1_381666
VLLVEDDAMIGDSVKLALRQEGFTVDWVRDGDAGLAAASTAQYDLILLDLGLPRRPGLDVLRTLRARGVP
TPVLILTARDAVADRVAGLNAGADDYLVKPFDLQELAARM-RAFVADAAHALRTPLAALQLQAQLVERAR
DEAIGKLRQGLERLTHLVTQLLTLARQE

>Q0K5I4_Q0K5I3_1_381666
ILLIEDDRQIASGVEAGLSRAGHQMRVVHDGVYATEHLLREQHDLVILDLGLPGIDGMTLLARYRARNRT
TPVIILTARDELEDKLSGLNAGADDYLIKPFALPELEARV-RKFIADAAHQLRTPLTAVKLHADRAQEVA
RHALREVQTAADRAVRLSNQLLSLARAE

>Q0KBQ9_Q0KBQ8_1_381666
ILIVEDAPMLGDGLRRGLQLLDYAVDWFSTGTEADHALGVVHYDAVVLDLGLPGEDGMSLLARWRARGSR
IPVIVLTARDAIDSRIGGLDAGADDYLVKPIALDELAARL-RRLTADAAHEMRTPLAALKAQWEIAERER
AQARANVATGIDRISRLVSQLLTLSRLE

>Q0K947_Q0K946_1_381666
ILLAEDNVMLANSLSQALGQAGFTVDCMHDGRSADNLLSTQDYALLILDLGLPGLDGLEVLRRLRQRRNP
LPVLILTAHGSVEDRVRGLDLGADDYLAKPFDLSELEARA-KRFFADAAHQLKTPLAIIQAQSELALRRV
REHMRLLHGTVRHASKGVQQLLSLSRLE

>Q0K177_Q0K178_1_381666
ILVVDDEAGMRSFLSRALEGKVGSVVTADSAEAGAALLEQRHFDLILLDVALPGASGMEWLKALRAAGNP
ADVILMTAFADMDTAIAALRSGAADFIVKPFRVDQMLNAIRGHLTAGVAHEINNPIAVIQGNLDVAREPV
RHELRLIDEQVRRIHLLTNRLLQFVRPE

>Q0K0P2_Q0K0P3_1_381666
ILIVEDEPKAGDYLHKGLTESGFVVDLARDGADGLAHAREHPYDLIVLDVMLPGLDGWQVLRELRRER-D
TPVLFLTARDELSDRLKGLELGADDYMVKPFAFAELVLRI-SEFSADLAHDFRTPISNLIGQTQVTLAEY
EALLESNLEEYERLARMIENMLFLARAD

>Q0K9Q7_Q0K9Q6_1_381666
-LLVEDEIKTVDYLRRGLSENGYVVDTAHNGVDGLHLACTEPYDAIVLDVMLPALDGVSVLKSLRREQ-Q
TPVLMLTARDDLDDRLNAFDAGADDYLSKPFSFLELLARL-SAFNADVAHELRTPLGNVIGQTQVLSRQL
EEILQSNLEDLERLSRIVIDMLFVAQSD

>Q0JZ56_Q0JZ55_1_381666
-LVVEDESKTGEYLRQGLTEAGFVVDLVANGLDGQHLAMTEPYDLVILDVMLPDVDGWRIVQALRAAEIA
VPVLFLTARDSVADRVKGLELGADDYLVKPFAFSELLARVRSEFSSDLAHELRTPITNLMTQTQVVLSKY
RDVLASNVEELQRLSRMVSDMLYLAKME

>Q0KE79_Q0KE80_1_381666
ILIAEDDDVLADGLTRSLRHSGYAVDHVTNGLEADSALSTQTFDLLILDLGLPRMSGLEVLKRLRARGAM
LPVLILTAADSVDERVKGLDLGADDYMAKPFALSELEARV-KRFIADAAHQMKTPLAGLRMQAELAQREL
RRSLAQIAGSSERTAHLVTQLLSLARME

>B6JJT2_B6JJT3_1_504832
IALVDDDRNILTSVSIALEAEGYRIMTYTDGASALDGFKTSPPDMAILDIKMPRMDGMETLRRLRQKS-D
LPVIFLTSKDEEIDELFGLKMGADDFIRKPFSQRLLVERVKERFAADVAHELKNPLTSMRSAVETLLASR
GRLLAVIEHDVRRLDRLISDISDASRLD

>B6JDY8_B6JDY7_1_504832
ILIVDDEADIRDLVAGILDDEGYKTRTARDSDSALAEIATRRPNLIFLDIWMQGLDGLQLLEQIKKDHAD
VPVVMISGHGNIETAVAAIKRGAYDFIEKPFKADRLV-----DVARRIAHEIKNPLTPIQLSAERIRRIF
DQCTDTIVRQVDDIRRMVDEFSKFARM-

>B6JDT1_B6JDT0_1_504832
ILLIEDDTILGAAVRDHVVADNHSVDWVTRLDAANDHLGSAAYDLILLDMMLPDGQGITFLRDLRRKGCV
TPVIIMTALDQISDRIQGLNVGADDYMTKPFDLSELLARL--SFTANSAHELRTPVAAALAQTQRLEAAI
RERARLIETALQRLSRLSEKLMQLARAE

>B6JFF1_B6JFF0_1_504832
-LIIEDDRESAEYLAKAFREAGHVAELARDGEEGLALAQSGGYDVLVVDRMLPKRDGLSVIGTLRETGDT
TPALILSALGQVDDRIKGLRAGGDDYLPKPYSFAELLARV--EVSDNIAHDLKTPLTRLRNRAEELADSY
REALERTIEESDGLIRTFNALLMIARAE

>I4F4B7_I4F4B8_1_1144889
VLVVDDEPSICELLSMALRYEGWDVRTAHDGTDAVRAAREFRPDAVVLDVMLPDMDGLEVLRRLRADSPL
VPVVFLTAKDALEDRIAGLTAGGDDYVTKPFSLEEVAARL-RQFVADASHELRTPLASIRGYAELVRRDV
GHAMRRVESEALRMSELVEELLLLARLD

>I4F356_I4F355_1_1144889
VLVVDDDAALAEMLGIVLRREGYEPAFVSDGARAVATFQQLRPDLVLLDLMLPGRNGLQICADIRTQS-T
VPIVMLTAKGDTIDIVQGLEAGADDYVTKPFKPVELVARVRQRFTSDVSHELRTPLTTVQMAAAVLHEAV
ARSAELLRAELDRFEGLLSDLLEISRYD

>I4EUH6_I4EUH7_1_1144889
VLVVDDEAKIRELVGAYLKRDGHSVLLAQTGLEALDMAERLAPDLLVLDLGLPDIPGEDLLRLLRRSS-D
VPVIMLTARAGEGDRVAGLRLGADDYVTKPFSPRELMARVEQSFAADVAHELRTPLAILRSQLEAVQDLT
PALVTSLHEETLRLGRLVADLETLTTAE

>I4F479_I4F480_1_1144889
-LVVDDEPNIRELLSASLRYAGFEVAVASDGQQALAVAAEFRPDLLVLDVMMPGLDGFGVVRRLRQNGTH
TPVLFLTARDAADDKVTGLTLGGDDYVTKPFSLDEVLARIRRRFVADASHELRTPLTSIRGFAELHRQDT
GRIMQRIEAEATRMGMLVEDLLQLARLD

>Q3DK93_Q3DK94_1_342614
ILIIEDEKNLARFVSLELLHEGYDVVVETNGREGLDTALEKDFDLILLDLMLPEMDGFEITRRLQAEK-T
TYIMMMTARDSVMDIVAGLDRGADDYIVKPFAIEELLARVRSQFISDVSHELRTPVAVVKGHIGLLQRIL
EESLAAAYHEADRMSLMINDMLNMIR--

>Q3DN49_Q3DN48_1_342614
ILVVEDEFDLNRSIVKLLKKQHYSVDSASNGEEALQFVSVAEYDVIILDVMMPKMDGFTFLKLLRNKGSQ
VSILMLTARDAVEDRIAGLDFGADDYLVKPFEFGELMARIRKQFNNDVSHELRTPVTVILSESEYGKNEA
KESFEVIHRQSLSMKKLVEQLLELTKAE

>Q3DL14_Q3DL15_1_342614
-LLVDDEFEIIDINRRYLEQAGYEVSVAADGIEALKEVDENRFDLIISDIMMPKMDGYDFISEVLVREPN
QPFLFITAKVSEPDKIYSLSMGADDFISKPFSPRELVLRV-TMMIAQLSHDIKTPITSIQSTVEGILDEV
NYYLNTISRQTNRLNHLVEEL-------

>F7QGB0_F7QGB1_1_709797
IALVDDDRNILTSVSIALEAEGYRIMTYTDGASALEGFKTSPPDLAILDIKMPRMDGMETLRRLRQKS-D
LPVIFLTSKDEEIDELFGLKMGADDFIRKPFSQRLLVERVKERFAADVAHELKNPLTSMRSAVETLARSR
SRLLAVIEHDVRRLDRLISDISDASRLD

>F7QN34_F7QN35_1_709797
ILIVDDEADIRDLVAGILEDEGFKTRTARDSDSALAEIAGRRPNLIFLDIWLQGLDGLQLLEQIKLEHPE
VPIVMISGHGNIETAVAAIKRGAYDFIEKPFKADRLIL----DVARRIAHEIKNPLTPIQLSAERIRRVF
DQCTDTIIRQVDDIRRMVDEFSKFARM-

>F7QLG1_F7QLG2_1_709797
-LIVEDDRESADYLVKAFREVGHVADHASDGEEGLALAESGEYDVLVIDRMLPKRDGLSIIGTLRAKGNH
TPALILSALGQVDDRIKGLRAGGDDYLPKPYSFAELLARV--EVSDNIAHDLKTPLTRLRNRAEEALAEY
RAALERTIDESDGLIRTFNALLMIARAE

>C5NUZ8_C5NUZ9_1_546270
ILVVEDERDLNRIITKHLKRNNYSVDSCFDGEEALDFVGYSDYDLIITDIMMPNVDGYEFIKRLRESKNN
TPVIMLTAKDTLEDKIVGLDSGADDYIVKPFEFDELFARIRRRFSSDVSHELRTPISVVMAESEYGAKDA
KESFEVIERQSKRMASMINQILELARLD

>C5NUG6_C5NUG7_1_546270
ILLVDDEIEITEINKRYLEQGGYDIDIANDGKEALEKYKRNKYSLIITDIMMPNMDGYDLISEVQYLDTE
QPFLFITAKTTEPDKIYALSMGADDYIVKPFSPRELVLRV-SLMIAQLSHDIKTPITSIQSTAEGMLDEY
KYYLETICRQTTRLNKLVEELLT-----

>A6X122_A6X123_1_439375
ILVVDDEADIRELVAGILSDEGHETRTAFDADSALAAINDRVPRLVFLDIWLQGLDGLALLDEIKKQHPE
LPVVMISGHGNIETAVSAIRRGAYDFIEKPFKADRLIL----DVARRIAHEIKNPLTPIQLSAERIRRVF
DQCTDTIIRQVGDIGRMVDEFSAFARM-

>A6X406_A6X405_1_439375
VLIVEDDAVLRDGLTVGLSIGGFTADAVKTCEEAGAALTNHEFDALVLDLMLPDGSGLDVLKSLRERQDA
TPVLLLTARDQVADRIHGLDAGADDYLGKPFDLDEVAARL-RNFTAFAAHELRTPLAGLKTQAQVALAIR
EQALRQIMVGVDRTGRLVRQLLDMSAVE

>A6WX46_A6WX45_1_439375
IALVDDDRNILTSVSIALESEGYRVETYTDGASALDGLMARPPNLAIFDIKMPRMDGMELLRRLRQKS-D
LPVIFLTSKDDEIDELFGLKMGADDFITKPFSQRLLVERVK-SFAADVSHELKNPLTSLRSAVETLLASR
KRLLDIIQHDVRRLDRLITDISDASRLD

>A6X4R8_A6X4R7_1_439375
ILLVEDNLTLANWLAKSLQQSNYSVDTVHDAADAEQALAFTEYDLVVLDLGLPDKTGLDVLEHIRGRGNE
VPVIILTANASLDGRIRGLDAGADDYLAKPFELSELEARIRHRFIQNAAHQLRTPLATLSTQASFAERDR
KDVLAGIKNTTMQLSRLAGQLLTLSRAE

>A6WW48_A6WW47_1_439375
ILVVEDDAILLDGLTVGLGLAGFTVDAVSNCGDAEAALAAQNYHAVVLDLMLPDGSGLDILRTMRRGRDE
TPVLLLTARDQVPERIAGLDAGADDYVGKPFDLHELAARV-------AAHELKTPLAGLKTQAQIAEGMR
ANAVRQIAAGVDRTSRLTNQLLDLAALE

>A6X2C4_A6X2C3_1_439375
ILVIEDDREAARYLEKAFTEAGHSADIAGDGETGYTLAENGSYDVLVVDRMLPKRDGLSVVAGLRARGME
TPVLILSALGEVDDRVTGLRAGGDDYLTKPYAFSELLARV--QVSDNIAHDLKTPLTRLRNRAEEALSEY
REALEDIIGESDQLIRTFNAILMISRLE

>I6KEF3_I6KEF4_1_992181
-LIVEDDELLQRGIAMALTSEGYVCDCAATAAEAHSLLQTSQYSMIILDLGLPDQDGTLLLRQWRRQHVT
LPVLILTARDALEDRVDGLDAGADDYLVKPFALAELLARVRRLFTADAAHELRTPLAGIRLHLELMEKGI
AE-SKSLINRIDLLMHTIEQLLMLSRAG

>I6KZA3_I6KZA4_1_992181
-LIVDDHELIIHGIKNMLAYPRYIVGQADNGLEVYNLCRQTEPDMVILDLGLPGMDGLDVIIQLLRRWPA
LKILTLTARNEEHYASRTFNSGALGYVLKKSPQQILMAAI-SDHLTTISHEIRTPLNGALGAVELLQNGQ
MRLAETAHQCSLSLLAIINNLLDFSRIE

>I6KBP0_I6KBP8_8_992181
ILVVDDDTAICEVLRDVLNEHVFDVLLCHSGNEALQITATQPIALILLDMMLPDINGLLVLQQVQKLRPS
LPVVMLTGMGSESDMVVGLEMGADDYIAKPFNARVVVARV-GQLTGGLAHDFNNLLAVIIGSLELTATSD
ATRIHRALKAAERGAQLTQRLLAFSRKQ

>I6KVU1_I6KVU0_1_992181
IWLVEDEPSIADTLIYTLESEGFTLRWFDRGEPALAALSSGSPALAIVDVGLPDINGFDLCRRMLAAAPD
LPVIFLTARSEELDRIVGLEIGADDYIAKPFSPREVSARV--QYVHTLTHELKSPLAAISGAAELLRETA
QRFLINIEQQSARIQQLVDKMLVQARLE

>I6KNJ5_I6KNJ4_1_992181
-LLVEDEEKTSSYINRALSELGFTVDVAATGIDGLYLALEYDYDTIVLDVMLPGMDGYSVLEGLRASK-Q
TPVLMLSARGSVDERVKGLRHGADDYLPKPFSLIELVARIQESFNADVAHELRTPLTNLMGQTQLLSREL
EDLLESNLEELERMTSIVNDMLFLSHAQ

>I6KH62_I6KH61_1_992181
ILLVDDDLELGTMLKEYLGGEGFTAKHVLTGKAGIDGALSGDYTALILDIMLPDMSGIDVLRQVRKKS-R
LPIIMLTAKGDNIDRVIGLEMGADDYMPKPCYPRELVARL-EQLLHDVSHELRSPLARLQLAIGLAHQNV
DNALQRIEHESERLDKMIGELLALSRAE

>I6KHR4_I6KHR6_2_992181
-LLVDDDPSLLKLLGMRLTSEGFNVTTAESGHEALRLLMREKIDIVISDLRMDEMDGMALFAEIQKYQPG
MPVIILTAHGSIPDAVAATQQGVFSFLTKPVDRDALYKAI-HEFLRHISHELKTPLASMREGTELLADDQ
QEVVAILDHSSRHLQQLIEQLLDYNR--

>H3KE21_H3KE20_1_762967
ILIVEDDDMIGESVVAGLESEDYAVDWVRDGNSALIALKTTPFSLVVLDLGLPGKDGLKVLQEMRARRMS
TPVLVTTARDTVEDRIKGLDAGADDYLIKPYDLDELSARV-QRFASDAAHELRTPLTALKLQVQLAQRAQ
QKCFVKLNEGINRATRLVSQLLTLARLD

>H3KI26_H3KI25_1_762967
ILLVEDDEDVARAVEGALVSEGHAVTRAADGRFALTAARTEPWDAILLDLGLPGVDGMRVLRTLRSEFVS
TPVLILTARDALESRLSGLDAGADDYLVKPFHTSELLARL-ARFAADAAHELRTPLTALKLEAESLVRAA
KASVAAMERGIERLGRLVDQLLTLQRAQ

>B8HCW1_B8HCW0_1_452863
-LVVDDEPNIRELLSTSLRFAGFEVVSAANGRDALAAADAHAPDLAVLDVMLPDMDGFTVTRRLRASGKH
FPVLFLTAKDDTEDKVTGLTVGGDDYVTKPFSLDEVVARIRRRFAADASHELRTPLVTIRGFSELYRHDV
ATAMGRIESEAKRMGSMVEDLLLLARLD

>B8HDW6_B8HDW5_1_452863
ILIADDEPRIAAFIAKGLTAAGYTTSSVEDGIRALDYGSSGEFDLLILDIGMPRMDGFGVLSALRAMNCT
VPVIVLTARDSLPDTLAALDGGADDYMSKPFRFEELLSRIRRQFVDDASHELRTPLTIIGGHLQLLQPDV
AETRVLLLEEVDRMQSLVNELLVLARSG

>B8HBM0_B8HBL9_1_452863
ILVVDDDEALAEMIGIVLRNDGFEPVFCADGAQALDIFRSSRPDLVLLDLMLPGVDGIEVCRQVRAES-D
VPIVMLTAKADTSDVVRGLESGADDYVPKPFKPAELVARVRQRFVSDVSHELRTPLTTVRMAAEVLYDIN
KRSAELLYNQVERFQSLLSDLLEISRFD

>B8HCL6_B8HCL5_1_452863
-LVVDDEPSLSELMSMGLRMAGWSVAVAADGPEAVKLAKDFRPDVLVLDVMLPGFDGVELLGRIRAFAPE
VPALFLTAKDAVQDRIVGLAAGGDDYVTKPFSMEEVILR--RQFVADASHELRTPLTAIRGYTELMRMDG
QKSLARVQSQSERMTALVEDLLLLARLD

>B8HC02_B8HC01_1_452863
VLIVEDDDAMAGALAAGVATAGHRTRRVARGADAL--LAHRDFEVILLDLGLPDMDGLDVLRKLRQIT-D
CPILILTARDDERSVVLGLRSGADDYLVKPVKLVELLARIERQLIADASHQLRNPIGALRLRLDVLQLRE
HDAAASAVAELERVEEILDDVLKLAAAE

>F0PFF1_F0PFF2_1_936153
VLIIEDDPSIADLQKDYLEINDMTVTIEHDGKKGLEAALNEPFDLIILDVMLPTMDGFEICRAIRKKK-Q
TPIMIVSAKKEDIDKIRGLGLGADDYIIKPFSPNELVARA-KELIANISHDLKTPITSIIGYVEGLMDKK
QRYLTVIHEKSLGLNDLIEELFLYSKLD

>F0PDV7_F0PDV8_1_936153
ILMIEDNESVSEMMQMFFLNEGWEATFKDDGKEGLATFSPEKWDMITLDLNLPSMDGMAVCREIRKVSAN
VPIIMLTARDSESDQVIGLEMGADDYVTKPFSPLTLIARM-RQFMADASHEMRTPLTTINGLLEGLQYNQ
KEAIKLMQNETARLIRLVNENLDYEKIR

>F0PBZ0_F0PBZ1_1_936153
ILIIEDEKNLARFVELELKHEGYTTEVHYNGRTGLEAALNNEWDAILLDLMLPELNGLEVCRRVRQVK-N
TPIIMMTARDSVIDRVSGLDHGADDYIVKPFAIEELLARL-EQFVEDVSHELRTPVAIMEGHLNLLNRIL
DESLKASLQEISRMKSLVQEMLDLSRAE

>F0PG39_F0PG40_1_936153
VLVVDDEPSILTLLTFNLEKEGYQVTTSEDGKNGFELALSNQYDFIILDVMLPGMDGLEITKALRREKID
TPILILTAKDEQVDKIIGLEIGADDYLTKPFSPREVLARM-KDFVSNVSHELKTPVTSLLGFTETLIDVL
DQFLHIMQKDAQRLQQLIQEILELSRGS

>G7SKI0_G7SKH9_1_1004951
ILVVEDDIVISQVVCEFLKEHGYQVESVFDGKVALERFQEEQFDLIVLDIMIPSMTGLEVLKEIRKTS-Q
IPILMLTAMGDEYTQLISFNQIISDYVVKPFSPTILVKRIESDFLRITSHELKTPIASMLGLVEGMIYEQ
SELVHSILEATNRLDQLIDS--------

>G7SLU9_G7SLV0_1_1004951
ILIVDDEKPISDIIKFNMTREGYEVVTAFDGREALEVFEAEFPDIVILDLMLPELDGLEVARTIRKTS-N
VPILMLSAKDSEFDKVIGLEIGADDYVTKPFSNRELQARV-RLFVSNVSHELRTPLTSVKSYLEALDESV
APFVKVSLDETNRMMRMITDLLSLSRID

>B9MMX2_B9MMX1_1_521460
ILVIEDQKSLANTIARRLQEVGYSVDMALDGQEGLNFIQTASYDLIILDIMLPKIDGITLLKLVRNKGVQ
TPVLCLTAKDSIEDRVTGLDAGADDYLVKPFSFDELLARVRRRFLSDASHELRTPLTTVKALVEELEDEY
KEVLYVIHKEISKMNKIISQLFMLTRCE

>B9MLN2_B9MLN3_1_521460
ILVVDDEKPIVDIIKFNLEKEGYKVTASYDGEDALNRIKNENFDMVLLDVMLPKLDGFSVCKKVREFS-D
VPIIMITAKADEVDKVLGLELGADDYITKPFGIRELIARIRKQFVADVSHELRTPITTIKTYSETLLDVK
REFLTVIIKECDRMTRLISDLLYLSRLD

>L6P0V7_L6P0W1_4_938147
IHLLDDDTAVTNACAFLLESLGYDVKCWTQGADFLAQASLYQAGVVLLDMRMPVLDGQGVHDALRQCGST
LAVVFLTGHGDVPMAVEQMKRGAVDFLQKPVSVKPLQAAL----LTVISHELRTPMNGVLGAIELLQTEQ
QGLADTARNCTLSLLAIINNLLDFSRIE

>L6NTU7_L6NTV2_5_938147
-LLAEDNRELAHWLEKALVQNGFAVDCVFDGLAADHLLHSEMYALAVLDINMPGMDGLEVVQRLRKRGQT
LPVLLLTARSAVADRVKGLNVGADDYLPKPFELEELDARL-HQFLRHLSHELKTPLASMREGTELLADEQ
KEVVDILDDSSRNLQKLIEQLLDYNR--

>G6VLY3_G6VLY2_1_760882
ILIVDDEKPISDIIKFNMTKEGYEVVTAFNGREALEQFEAEQPDIIILDLMLPEIDGLEVAKTIRKTS-S
VPILMLSAKDSEFDKVIGLELGADDYVTKPFSNRELQARV-RLFVSNVSHELRTPLTSVKSYLEALDEVA
PDFIKVSLDETNRMMRMVTDLLHLSRID

>G6VIW6_G6VIW7_1_760882
ILLVDDEVEITDIHQRYLIQAGYQVLVAHDGLEALELFKKKPIDLIITDVMMPRMDGYDLISEVQYLSPE
QPFLFITAKTSEQDKIYGLSLGADDFIAKPFSPRELVLRV-GLMIAQLSHDIKTPITSIQATVEGILDEQ
AHYLATIGRQTERLNKLVEELNFL----

>B8G9I8_B8G9I7_1_326427
VLIVEDERAIAGYIKRGLEEQGYAVDVAYDGREALDWLDAAPFDLVILDLMLPQIDGLTVCRELRARGFR
MPVLMLTARDSIDDRVRGLDSGADDYLVKPFAIQELLARL-RQFTADASHELRTPVAAMEAIITVTREEY
TQALDDLLVQTRRLRSLIDDLLQLTRSE

>B8G896_B8G897_1_326427
ILIVDDEARLRELVRRYLEQAGFRVVQAADGVTALEQARAWTPDVVILDIMLPVLDGLAVCRRLRTFS-D
AYILMLTARAEESDRVTGLETGADDYLTKPFAPRELVARVR-ALIGDVAHELRTPLATIAGYVEGVLDAD
EDTWVLVLDEVNRLHRLAGDLQELSRVE

>B8GCZ1_B8GCZ2_1_326427
ILVVDDEQPIVDLVSSYLINEGFIVHRAFDGPSALALARSVKPDLVILDIMLPGLDGIEVCRQLHRET-T
VYVLMLTARADEIDKLIGLSVGADDYLTKPFSPRELVARVK-ALLADVTHELRTPLATIGGYMEGLVDAN
PATFNLILRETRRLQRLIEDLELLSRVE

>B8G334_B8G333_1_326427
VLVVDDDPGIVRLVRSYLEQAGFRVASAFDGATARRLIRQERPDLVILDLMLPDEDGFDIARSLRSDPAT
LPIIMLTARIDDTDRIVGLELGADDYIVKPFNPREVVARV-RQMIADIAHELRTPLTVIQGNLRAILDLS
REEVGKIYEATVGLRRLVDDLRELSLAD

>B8G4V1_B8G4V0_1_326427
ILVVDDEPGIVKIARDYLERAGFHVISAGDGPSALRLARQEHPSLIVLDLMLPGMDGLDVTRALRQDPAG
VPIIMLTARVEETDRLIGLELGADDYITKPFSPRELVARVRRQLTADIAHELRTPLSIIKGRLEGIQDAD
DEQIEALLAEVALLERLINDLHLLALAD

>D0DV28_D0DV29_1_575599
ILIIEDEENLARFVELELKHDGYETDVELDGRQGLDAALNQDFDVILLDLMLPELNGLEVARRVREVK-D
TPIIIMTARDSVIDRVSGLDHGADDYIVKPFAIEELLARVRSQFVGDVSHELRTPVAIIQGHMQLLERQL
EESIQAALAETNRMNTLIKEMLDLTRAG

>D0DTW7_D0DTW6_1_575599
ILMIEDNRSVCEMMSMFFKKEKWDATFAYDGEEAVEKFEADDWEMVLLDLNLPKKDGMQVAADIRRISPT
VPIIILTARDSESDQVLGLEMGADDYVTKPFSPLTLIARIKKQFMADVAHEMRTPLTTINGLLEGLAYDK
MHSIQLMQNDTKRLIRLVNDNLNYEKIR

>B2TWL6_B2TWL7_1_344609
ILLIEDNQRTQEWVTQGLSEAGYVIDAVSDGRDGLYLALKDDYALIILDIMLPGMDGWQILQTLRTAK-Q
TPVICLTARDSVDDRVRGLDSGANDYLVKPFSFSELLARVRSQFADDLAHELRTPINALLGQNQVTLSSI
AEYQKTIAGNIENISRLTENILFLARAD

>B2TZT1_B2TZT2_1_344609
----EDEQGIADTLVYMLQQEGFAVEVFERGLPVLDKARQLVPDVMILDVGLPDISGFELCSQLLALHPA
LPVLFLTARSEEVERLLGLEIGADDYVAKPFSPREVCARV---YVYALTHELKSPLAAIRGAAEILREVV
ARFTDNILTQNARMQALVETLLRQARLE

>B2TTQ1_B2TTQ2_1_344609
IVIVEDEPVTQARLQSYFTQEGYTVSVTASGAGLREIMQNQPVDLILLDINLPDENGLMLTRALRERS-T
VGIILVTGRSDRIDRIVGLEMGADDYVTKPLELRELVVRV-SAFLAAMSHEIRTPLYGILGTAQLLADAQ
RDDLRAITDSGESLLTILNDILDYSAIE

>B2TXW7_B2TXW9_2_344609
-LLVDDDPGLLKLLGLRLTSEGYSVVTAESGAEGLRVLNREKVDLVISDLRMDEMDGMQLFAEIQKVQPG
MPVIILTAHGSIPDAVAATQQGVFSFLTKPVDKDALYQAI-HQFLRHLSHELKTPLASMREGTELLADEQ
KEVVSILDSSSRNLQKLIEQLLDYNRKQ

>B2TYA4_B2TYA5_1_344609
ILIVEDEPKLGQLLIDYLRAASYAPTLISHGDQVLPYVRQTPPDLILLDLMLPGTDGLTLCREIRRFS-D
IPIVMVTAKIEEIDRLLGLEIGADDYICKPYSPREVVARV-RDFMADISHELRTPLAVLRGELEAIQDFT
PETVASLQAEVGTLTKLVDDLHQLSMSD

>B2U1D4_B2U1D5_1_344609
ILLIEDDMLIGDGIKTGLSKMGFSVDWFTQGRQGKEALYSAPYDAVILDLTLPGMDGRDILREWREKGQR
EPVLILTARDALAERVEGLRQGADDYLCKPFALIEVAARL-RRFTSDAAHELRSPLTALKVQTEVAQLAR
KKALLQLHSGIDRATRLVDQLLTLSRLD

>G1ZH50_G1ZH48_2_754080
IVIVEDEPVTQARLQSYFTQEGYTVSVTASGAGLREIMQNQPVDLILLDINLPDENGLMLTRALRERS-T
VGIILVTGRSDRIDRIVGLEMGADDYVTKPLELRELVVRV-SAFLAAMSHEIRTPLYGILGTAQLLADAQ
RDDLRAITDSGESLLTILNDILDYSAIE

>G1ZKP4_G1ZKP3_1_754080
ILIVEDEPKLGQLLIDYLRAASYAPTLISHGDQVLPYVRQTPPDLILLDLMLPGTDGLTLCREIRRFS-D
IPIVMVTAKIEEIDRLLGLEIGADDYICKPYSPREVVARV-RDFMADISHELRTPLAVLRGELEAIQDFT
PETVASLQAEVGTLTKLVDDLHQLSMSD

>G1ZJH3_G1ZJH2_1_754080
ILLIEDNQRTQEWVTQGLSEAGYVIDAVSDGRDGLYLALKDDYALIILDIMLPGMDGWQILQTLRTAK-Q
TPVICLTARDSVDDRVRGLDSGANDYLVKPFSFSELLARVRSQFADDLAHELRTPINALLGQNQVTLSSI
AEYQKTIAGNIENISRLTENILFLARAD

>G1ZTC4_G1ZTC5_1_754080
VWLVEDEQGIADTLVYMLQQEGFAVEVFERGLPVLDKARQLVPDVMILDVGLPDISGFELCRQLLALHPA
LPVLFLTARSEEVDRLLGLEIGADDYVAKPFSPREVCARV---YVYALTHELKSPLAAIRGAAEILREVV
ARFTDNILTQNARMQALVETLLRQARLE

>G1ZFK0_G1ZFJ9_1_754080
-MIVEDEKKTGEYLTKGLTEAGFVVDLADNGLNGYHLAMTGDYDLIILDIMLPDVNGWDIVRMLRSANKG
MPILLLTALGTIEHRVKGLELGADDYLMKPFAFAELLARVRSNFSADIAHEIRTPITNLITQTEIALSEL
EDVLYSNLEELTRMAKMVSDMLFLAQAD

>G1ZNU3_G1ZNU4_1_754080
ILLIEDDMLIGDGIKTGLSKMGFSVDWFTQGRQGKEALYSAPYDAVILDLTLPGMDGRDILREWREKGQR
EPVLILTARDALEERVEGLRLGADDYLCKPFALIEVAARL-RRFTSDAAHELRSPLTALKVQTEVAQLAR
KKALLQLHYGIDRATRLVDQLLTLSRLD

>G1ZS23_G1ZS22_1_754080
ILIVEDDTLLLQGLILAAQTEGYACDGVTTARMAEQSLEAGHYSLVVLDLGLPDEDGLHFLARIRQKKYT
LPVLILTARDTLTDKIAGLDVGADDYLVKPFALEELHARIRRLFTADVAHELRTPLAGVRLHLELLAKTH
HIDVAPLVARLDQMMESVSQLLQLARAG

>Q49XM7_Q49XM6_1_342451
ILIVEDEQNLARFIELELEHENYDVDIEYDGKPGLEKALSNTYDLILLDLMLPNINGLEICRQIRQNQ-T
TPIIIITAKSDTYDKVAGLDYGADDYIVKPFDIEELLARIRRQFVEDASHELRTPLQIIQGHLNLINRIL
EESLDISLEEMTRITKLVEELLLLTKDN

>Q49ZT8_Q49ZT9_1_342451
-LIVDDDPKILEYVSKYIEREHFETIVQSSAENALSYLETHQVDIAIVDVMMGKMSGFELCKILKEDF-D
IPVIMLTARDALSDKEQAYLTGTDDYVTKPFEVKELMFRI-QHFVQNVSHEIKTPLTHIHHLLDLLKFAR
EQYIEEIYEVTTQLSELTKALLLLSEID

>K9PNV1_K9PNT7_14_99598
ILLVDDQTLIRDGIKVMLNEPDLVVGTADNGEKAIEQATVLQPDLVLMDVQMPVMDGKTATRIICERFPT
IKILVLTTFDDDQNIAESMQAGAKGYLLKDMPSEELAQVI-SEFLANMSHELRTPLNGILGYAQILQRKQ
KDGINIIYDCASHLLNLINDILDLSKIE

>K9PHZ6_K9PH03_7_99598
-LLVDDEPGLREAVKDYLQESGFSVQVASNAREGWDLMQQNTPDLVISDVMMPQMDGYQFLKQLREDPQA
LPVVFLTAKGMTGDRIQGYQAGVDAYLPKPFDPDELIAIV-SRFSGDAAHELKTPLAILQGELEQLQNEI
QQTFSNLLDEVCRLSGIVRKLSLLSLAD

>C2G4U5_C2G4U4_1_525372
ILIVEDELELQRSVQEFLEAEQYVVEVASDYSSALSKINLYTYDCILLDINLPGGNGLTLLDELRGKE-Q
QHTIIISARDSIDDKIRGLDLGADDYLTKPFHLSELNARIKKDFVENAAHELQTPLAISQSKVEMLLPEV
LNQLAEVLHQLDRMKRLNKSLLLLTKID

>C2G5B4_C2G5D4_20_525372
IMITDDHPMVLEGLKNVLAEEDLLAACFTDGASLVAGLKEKQPDILLLDINLPDINSIELVARLKSAHPD
MKIIALSVHNEFAVINSMLSEGASGYIQKNASGAEIITG--TNFIATVSHELKTPISSIKMSLNILEREQ
QQLLESIGDDSERLLKITSELLNMSQVE

>C2FXJ9_C2FXK0_1_525372
ILLVEDDSAVVSLIRRGLSELNFNISVALNGLTGLEMAVSGSYDLIILDVMLPGMDGLRVCRNIRQQKKN
VPILILSALDQPEDIVDGFKSDADDYLTKPFNMEELKARV-KSFIANASHSFRTPLTIIKGEAELTLRES
IKSLKNIIAETDSIISMINNLLMIARSG

>C2G3R9_C2G3R8_1_525372
ILIIEDDLRVAELIERAVQEQGFQTMLAYDGMSGKKLALQHDFSLIITDIILPKIDGLDLCKEVRQLKPD
LPIIMLTALGTTDNKVEGFDAGADDYLVKPFEMRELIARIRKQFVSNVAHELRTPLAAITAELELSSREY
QEVIRNTLNDAKKLGRLSNSLLDFAKA-

>F3Z393_F3Z392_1_690850
ILLIDDDADLGSMLTEYLAGEGFETTTILNGDTGAEAALSGAYDAVILDVMLPGLGGVEVLRRVRQAS-R
IPIIMLTAKGDHVDRIVGLEMGADDYVPKPCYPRELVARL-EQLLHDVSHELRSPLARLHMAIGLARQRL
QASLDRIELESCRLDELVGELLTLSRVE

>F3YXN5_F3YXN4_1_690850
ILVIEDDLEAASYMLKGLRESGHVVEHAADGKDGLYMAAAGSYDAMVVDRMLPGVDGLTIVKTLRSTGNA
TPVLFLSAMGEVDDRVRGLKAGGDDYLTKPYAFAELLARL-RQVSDNIAHDLRTPLNRLRSRLEVLLETY
REALERTIAETEDILGTFNALLRIAQAE

>F3Z3E0_F3Z3E2_2_690850
-LIVDDDANLSTTFTFLLDERGYTTLTANQGRLGIEAYDSNLPDVVFLDLKLPDMSGLEVLEELGKRSHK
ASIVMITGHASVDTAVSAIRKGAFDYLVKPFSSAQVEH---SEFVMTASHELRTPLTSIGMSIDLLKDRE
RQLLTVAQEDVQRLKALVNELLDLSKIE

>F3Z0K5_F3Z0K6_1_690850
VLVVDDEKIVGESISAALAD-LCTLSWAGSGESALELIEERHFDLIFLDISMPGLSGLEVLKRVKHLDYS
MNVVMISAIDRAHEAVEAMKLGAFDYLTKPFSKEDVVEI--GSFSAAMAHEIRNPLTAIKTYTGMVEKSQ
PEFLESFDRNVSRIEGIVNDLLQLSR--

>F3YWK5_F3YWK4_1_690850
ILLVEDEEIARSNYEYVLAKEGHDVTGVGDGQSALAALERSTFDLVVTDLRLPDMDGLDVLQKAKERLPE
AEVLLITAYGTVPMAVEAMRLGAYHFLQKPIGLDELRVTV-GTLSSGIAHQLNNPLNNISTSSQILKEFQ
RRMLANIEQETFRARDIVRGLLEFSRH-

>C2P4R6_C2P4R5_1_526967
ILVVDDEEFILTLIEFNLQQAGFEVITAMDGEMALQKATTERPDLIILDLMLPKMDGMEVCKELRLQRVM
TPILMLTAKDDEFDKVLGLELGADDYMTKPFSPREVVARV-KDFLANVSHELKTPITSIKGFSETLLDKF
CEFLHIILKESERMQGLIEDLLDLSKIE

>C2NVI5_C2NVI4_1_526967
ILLVDDETAILQLLTTILEKEGFHITTATSAEMALSLTKQNNYDLIILDVMLPGQSGFDICPIIRQQT-D
CPIFFLSAKASDLDKISGFSYGADDYITKPFNPLEVVARM-EEWITGLTHDLKTPLSSIYGYALLLESDI
QQFGSVMKEKSQYMTTLIDDL-------

>C2NU26_C2NU25_1_526967
ILLVDDEERMLRLLDLFLSPRGYFCMKATSGLEALNLIEQKEFDIILLDVMMPNMDGWDTCYQIRQIS-N
VPIIMLTARNQNYDMVKGLTMGADDYITKPFDEHVLVARIENEFLASVAHELLTPLTYMKGYAKVAKRER
EEYLQIIEDETDSVTDLVQDLFMLVQLE

>C2NUS1_C2NUS2_1_526967
ILIADDDLKIAELIEIHLKKEGYQVVKATDGEAAIEIIQSQAIDLVVLDIMMPKMDGYEVTRQIRTKQ-N
MPIIFLSAKTSDFDKVTGLVLGADDYMTKPFTPIELVARVNDQLVVNLAHDLRTPLTSVLGYLDLILNQI
KYYSTIAFAKSQRLESLIDELFEITRMN

>C2P6H1_C2P6H0_1_526967
-----------------LEMEGYEVLAAADGREALERWNEG-PDVLILDVMLPDTDGYELLRLFRERDRD
IPVLMLTAKSQMNDKLLGLQLGADDYVTKPFNYAELILRV-KDFLDRITHELKTPLTAIIGYVDLIPKDV
QESLHYVAVESERLLSLVEELLKSSKY-

>C2NZD4_C2NZD5_1_526967
ILVVEDDQEIQELIKQFLMTQHYTVVVASDGLEGMTQFNKQSFDLILLDVMMPNLNGFEVSKMIRSQS-N
VPIIMLTALEEEEDQMKGFDLGIDDYITKPFSFHVLIRRV-REFFAIVAHELKSPLTVMKGYLEGMIYNR
DQYLKKNHQIIESMEQLVREILSVSKLE

>C2NZS8_C2NZS7_1_526967
VLIADDEQDMLRILKAYFEKEGFEVLLAKDGEEALQIFYDEKIDLAILDWMMPKHSGITVCQEIKKNS-S
VKVLMLTAKSESEDELAALQSGADEYVKKPFHPGVLITRA-KRFMGDVTHELKTPIALVKAYSMGIKDDD
GTYVDTIIKQTDQISNLIEELLRFSKLE

>C2P8E3_C2P8E2_1_526967
VLFVEDDNDLGMAIEFTLKGEGLEVIRVSTVQDAKDQYENNKFDLAILDVGLPDGNGYDLCTYLKRKG-D
IPIIFLTALDEEANVVMGLDIGGDDYITKPFRVKELLSRV--QTLQDISHQLKTPLSTLTVNNDILLQQQ
YHFLHNNDVQISRINFLIHNLLKVSKID

>C2P8N5_C2P8N4_1_526967
ILIVDDDKDIIDLLKLFLEMENFFVVEASNGEVALKCLEENHIDLAIVDIMMPKMDGYQLIKKIRETL-Q
FPILILSAKSQEVDKIIGLGIGADDFITKPFSALEIIARV-QKMLVDLSHDLRTPITTVQGYVEALQLER
ERTLNVIYNKIRIIAVLTEDIFELSKLE

>C2NU88_C2NU87_1_526967
ILLVDDEPRMLELLTLYLTPIGYNCVCATSGEEAILHIENRNFKFVLLDIMMPKMDGWETCKKIRSFS-N
IPIIMVTARDQTVDVVQGLKLGADDYVTKPFHEEELFARIESEFLASVAHELRTPLTYVRGYADILKEQR
LRYLSIIKDESDYITNLVQDLFSLAQME

>C2NXP6_C2NXP7_1_526967
ILVLEDELTIRSFIVLNLKRAGFYVIEATTGEEALQILSEQTVDIALLDVMLPGIDGLEVCKAIRKENKK
MGIIMLTARVQDEDKVQGLGIGADDYIAKPFSPVVLTARIQNEFIASISHEIRTPLTGIKGWSETLKTEI
KQGMGIISGETDRLIHLVEELLDFSRLQ

>C2P0S9_C2P0S8_1_526967
ILLADDDKHIRELLHYHLQKEGFKVFEAEDGKVAQDVLEKENIHLAIVDIMMPFVDGYTLCEEIRKYH-D
IPVILLTAKDQLVDKEKGFISGTDDYIVKPFEPAEVI----QEFVSNVSHEFQSPLSSIQGFSKTLQTER
NHYLQIIEGESKRMSSLCKQLLTLASLD

>C2NWH8_C2NWH9_1_526967
ILIVDDEDRIRRLLKMYLEREQYTIEEADNGDTALEMALQNDYDLILLDLMMPGKDGIEVCKGVREKK-A
TPIIMLTAKGEEVNRVQGFEVGTDDYIVKPFSPREVVLRV-QDFIANVSHELRTPMVMLQGYSEAILDEI
DEFVQIIYDESVRLGKLVNELLDLARME

>C2P5X8_C2P5X9_1_526967
---IEDNPDIQELIREFLMAQNFTVDVVGAGTEGILLFQKNSYDLVLLDVMLPDIDGYSICKIMRGQS-D
VPIIMLTGLHNEESEIKGFELGIDDYITKPFHYTVFIKRV-KEFMSMVSHELKTPIAAVMGQLDGMIHDR
DKYLKRSYEMMQDINILTEKMSELSKIQ

>C2P5D9_C2P5D8_1_526967
ILIVEDEDILREILKDYFLSEQYVVFEARDGKEALVVFEEEEVDLVILDIMLPELDGWSVCRRIRKTS-E
VPIIMLTARVDEDDTLLGFELGADDYVTKPYSPPILLAR--KEFISGVSHELKTPLSIMKSCISILKDHK
KEYFQAMEREVDKMDTLILDMLELAKFE

>C2P4Z7_C2P4Z8_1_526967
ILLIEDEVSIAELQRDYLEINDFQVDVEHSGEIGLQTALQEDYDLIILDIMLPKMNGFEICKQIRAVK-D
IPILLVSAKKEDIDKIRGLGLGADDYITKPFSPSELVARVKKELISNISHDLKTPITSIIGYVEGIKDKM
DKYLTTIHTKAKHMDTLIDELFLFSKLD

>Q5P7S6_Q5P7S8_2_76114
-LLVDDDTDLLKLLSLRLHASGYRVSTAETAEAALGRIAVERFSLVVSDVRLPDRDGLALFEEIRRTCPV
LPVILLTAHGSIPDAVEATSRGVFGYLTKPFDSQALLEKI-TRVLRHVSHELKTPLASLREGIALLKDGQ
HEVVGILEHNTRALQLRIEGLL------

>Q5P3W8_Q5P3W7_1_76114
ILVIEDNRDILVNVLDYLQLKGYIVDCAQDGLSGLHLAVTEQYDLIVLDIMLPGVDGYQVCKRLREDARD
TPIIMLTARDALDDRLRGLNAGADDYLIKPFALSELVARIERLFTSDVSHELRTPLMIVATSCELLEARE
RDLVARIGRAAEEMGDLVQTFLTLVRMR

>Q5P613_Q5P614_1_76114
ILIVEDEPKTGDYLRQGLAEAGFVVDLARDGLDGLHLALDGDYDLMVLDVMLPSLDGWGVLQTVRRSGRD
MPVLFLTARDQVEDRVRGLELGADDYLVKPFAFSELLARVRSDFSADIAHELRTPVSNLMTQTAVCSREY
RDVLASNLEEYERIARMVGDMLFIAKAE

>Q5P349_Q5P351_2_76114
ILIVEDHALVREALAHTLAGEGVECVEAKGSEEALAQLEESAWDLAVIDLMLPDLNGFGLLAVLARRFPD
VPAIVVSALDDSATIRRAMRGGASGFVSKASSGEVLRSAV-SRFLAAASHDLRQPMHALGLFIAELSQAS
RRLVERIAASAEAMENLLDSLLDISKLD

>Q5NZ25_Q5NZ26_1_76114
VLLVEDDASLGEGILTSLKPEGYTVDWVRDGSSALHALTHESFGLAVLDLGLPRLDGLEVLRQLRAAENP
TPVLVLTARDTIADRIAGLDAGADDYLVKPFDVAELKARL-KRFLADAAHELRTPLAVLRIHAQNALDDR
AESLHQLVHGVDRSTRLVAQLLTLARLE

>Q5P7G4_Q5P7G5_1_76114
ILLAEDDQVIANGLGRALKRSGYAVDHVASGSEADTALATQTYDLLILDLGLPKLPGIDVLKRLRARKSA
LPVLILTAQDGVEERVRGLDAGADDYLTKPFALPELEARV-QRFIADAAHQMRTPLTGLKMQTDLLLEQL
RESLQRIADSTDRASHLITQLLSLARAE

>F9JH71_F9JH70_1_944562
ILIIEDEENLANFVNLELKHEGYETDVELDGRAGLDAALNQDFDVILLDLMLPELNGIEVARRVRELK-D
TPIIIMTARDSVIDRVSGLDHGADDYIVKPFAIEELLARVRSQFVSDVSHELRTPVAIIQGHLEMLQRVL
DDSLAASLVETKRMKNLVQEMLDLSRAE

>F9JK06_F9JK05_1_944562
ILMIEDNHSVCEMMAMFLKKQNWQYEFAYDGVEAEEKFNAAPWDVILLDLNLPKKDGMQVAADIRRVSPT
VPLIMLTARDTESDQVLGLEIGADDYVTKPFSAITLIARIKRQFMANAAHEMRTPLTTINGILEGLQYDK
QHSIELMQNETKRLIRLVNDNLNYEKIR

>G7B2P2_G7B2P1_1_991956
--------------QVALSRQGYTVDWLERGGGVVTALKTEQFTALILDLTLPDMDGLEVLRQIRRAGYT
LPVMILTARDDISDRVKGLDGGADEYIGKPFALEELLARL-KRFTRMAAHELKTPLTVLRVNAENALRQL
KQDLERIFKGIERTDRLIHQLLMLAKVE

>G7AXV2_G7AXV1_1_991956
VLLVDDEVGMQLVLKKALS-KWFRVDLASSIEEAEVLRGEHHYDLLILDINLPGRSGIEWEEAFTDPDHR
ADVIFMTGFADLETAISALKLGASDFILKPFNLEQMLQAVQGELTAGIAHEINNPTAVILGNTELIRFRV
EEEIDAILLQIERIRNITRSLLQYSRQG

>G7AWB6_G7AWB5_1_991956
-YIIEDDTKLREMLAEYMTNQGFQVTTFATGETAPEQILLNQPDLVLLDLMLPGENGLTICRQIRAQF-L
GKILMLTASDDDFDHVAALEMGADDFVNKPIKPRVLLARIR-ALTNAIAHDLRTPIFRIQWQAEVLAEKQ
QQQVASIIEDTEEMETMVDELLYYAKLE

>G7B1C2_G7B1C1_1_991956
ILLIEDDERIARFIERGLKAEGHQIHRLKDGQYGLETVKSSEPDLLILDRMLPHVDGLTLCQQIRATGNQ
VLILMLSALGEVEERIQGLRTGADDYLAKPFHFEELLARIEKEFFANVSHELRSPATAILGEAQITLREY
RQTLLRISESAEQLAFRIEDLLMLIRHD

>G7B140_G7B139_1_991956
VLVVDDDARLRALLERYLSEQGFQVRSVANGEQMDRLLTRENFHLMVLDLMLPGEDGLSICRRLRNSNNM
IPILMLTAKGDEIDRIVGLEVGADDYLPKPFNPRELLARIK-LLMAGISHDIRTPLTRIRLATEMM--ED
SYLAESIISDTEECNQIISQFMDY----

>G7AY68_G7AY69_1_991956
ILVVEDDVQLGQQILSALEQTGWVPELAQDGIDALYRATAEEWDVIVLDLGLPKLDGLTVLKGIRDENIN
TPVVILSARDTLTQRVEGLNAGADDYLTKPFEMVELIARIR----GNLSHALKTPLSVLKNEVTQLNDQL
QPSVEQIQQQIDR---------------

>C9Q6Z9_C9Q6Z8_1_675810
VLVVDDEVGMQMVLKKALS-KWFRVDSAGSIEDAEELRSEHHYDLLILDINLPGRSGIEWDEAFTDPDHR
ADVIFMTGYADLDTAISALKLGASDFILKPFNLEQMLQAVQGELTAGIAHEINNPTAVILGNTELIRFRV
EEEIDAILLQIERIRNITRSLLQYSRQG

>C9QB71_C9QB70_1_675810
-LLVEDDTLLGESMQVALSRQGYTVDWLERGGGVVTALKTEQFTALILDLTLPDMDGLEVLRQIRRAGYT
LPVMILTARDDISDRVKGLDGGADEYIGKPFALEELLARL-KRFTRMAAHELKTPLTVLRLNAENALRQL
KHDLERIFKGIERTDRLIQQLLMLAKVE

>C9Q503_C9Q504_1_675810
-YIIEDDSKLREMLAEYMTTQGFQVTTFATGETAPEQILLNQPDLVLLDLMLPGENGLTICRQIRAQF-L
GKILMLTASDDDFDHVAALEMGADDFVNKPIKPRVLLARIR-ALTNAIAHDLRTPIFRIQWQAEVLAEKQ
HQQIASIIEDTEEMETMVDELLYYAKLE

>C9Q5A8_C9Q5A7_1_675810
VLVVDDDARLRALLERYLSEQGFQVRSVANGEQMDRLLTRENFHLMVLDLMLPGEDGLSICRRLRNSNNM
IPILMLTAKGDEIDRIVGLEVGADDYLPKPFNPRELLARIK-LLMAGISHDIRTPLTRIRLATEMM--ED
SYLAESIISDTEECNQIISQFMDY----

>H0D5X5_H0D5X6_1_904737
-LIVDDEQDIVDICQTYFEYEGYKVTTTTSGKEAISLLSND-IDIMVLDIMMPEVNGYDIVKEMKRQKLD
IPFIYLTAKTQEHDTIYALTLGADDYVKKPFSPRELVLRI-TELIQNLAHDLKTPLASIISYSEGLRDEI
KESYDILIKQANRLSTLFDDMTH-----

>H0D741_H0D740_1_904737
-LVVDDDPRILNYIASHLQTEHIDAYTQPSGEAALKLLEKQRVDIAVVDIMMDGMDGFQLCNTLKNDY-D
IPVIMLTARDALSDKERAFISGTDDYVTKPFEVKELIFRI-QHFVQNVSHEIKTPLTHIHHLLSELQQLR
QQYINDIYTITTQLSGLTTELLLLSELD

>H0D6K1_H0D6K0_1_904737
ILIVEDEQNLARFLELELTHENYNVDTEYDGQDGLDKALSHYYDLIILDLMLPSINGLEICRKIRQQQ-S
TPIIIITAKSDTYDKVAGLDYGADDYIVKPFDIEELLARIRRQFVEDASHELRTPLQIIQGHLNLIQRVL
EESLNISIEEMNRIIKLVEELLELTKGD

>H0D5L6_H0D5L5_1_904737
ILIVDDEDRIRRLLKMYLERESFEIHEASNGQEAYELAMENNYACILLDLMLPEMDGIQVATKLREHK-Q
TPIIMLTAKGEETNRVEGFESGADDYIVKPFSPREVVLRV-KDFIANVSHELRTPISLLQGYTESIVDEI
KESLAIVLDESKRLNRLVNELLNVARMD

>C4S103_C4S101_2_349968
-----------------LTSEGFNVTTAESGQEALRLLMREKIDLVISDLRMDEMDGMALFVEIQKHQPG
MPVIILTAHGSIPDAVAATQQGVFSFLTKPVDRDALYKAI-HEFLRHISHELKTPLASMREGTELLADDQ
KEVVAILDNSSRHLQLLIEQLLDYNR--

>C4RY34_C4RY33_1_349968
-LLVEDEEKTSSYINRALSELGFTVDVAANGTDGLYLALEYDYDTIVLDVMLPGMDGYSVLQGLRASK-Q
TPVLMLSARGSVDERVKGLRHGADDYLPKPFSLIELVARIQESFNADVAHELRTPLTNLMGQTQLLSREL
EDLLASNLEELERMTSIVNDMLFLSHAQ

>C4RZ33_C4RZ34_1_349968
-LIVEDDELLQRGIAMALTSEGYACDCAGTAAEAQGLLQSSQYSMVILDLGLPDQDGAVLLRQWRRQHVT
LPVLILTARDALEDRVDGLDAGADDYLIKPFALAELLARVRRLFTADAAHELRTPLAGIRLHLELMEQGI
T-ESQSLINRIDLLMHTIEQLLMLSRAG

>C4S4U8_C4S4U7_1_349968
ILLVDDDVELGTMLREYLSGEGFNAELVLTGKEGIDGALSGDYTALILDIMLPDMSGIDVLRQVRKKS-R
LPIIMLTAKGDNIDRVIGLEMGADDYMPKPCYPRELVARL-EQLLHDVSHELRSPLARLQLAIGLARQNV
ENSLQRIEHESQRLDKMIGELLALSRAE

>C4S5C3_C4S5C2_1_349968
-LIVDDHELIINGIKNMLAYPRYIVGQAENGLDVYNLCRQAEPDMAIIDLGLPGMDGLDVIIQLLRRWPT
MKILALTARHEEHYASRTLSSGALGYVLKKSSQQILMAAIQRMHLTTISHEIRTPLNGALGAVELLQNEQ
YQLAETARQCSQSLLAIINNLLDFSRIE

>C4RZY0_C4RZY1_1_349968
VLIVEDEPKLGQLLVDYLQAAGYSTQWITNGAEVVAAVRQAPPAMILLDLMLPGSDGITICREIRRFS-D
VPIMMVTAKTEEIDRLLGLEIGADDYICKPYSPREVVARV-RDFMADVSHELRTPLAVLRGELEALQDPT
PESLISLQAEVGILTKLVNDLHQLSLSD

>C4RXN1_C4RXN2_1_349968
ILVVDDDMRLRALLERYLTEQGFQVRSVANAEQMDRLLTRESFHLMVLDLMLPGEDGLSICRRLRSQSNP
MPIIMVTAKGEEVDRIVGLEIGADDYIPKPFNPRELLARIRTLLMAGVSHDLRTPLTRIRLATEMM--AD
GYLSESINKDIEECNAIIEQFIDYLR--

>C4S6H7_C4S6H8_1_349968
IWLVEDEPSIADTLIYTLESEGFTLRWFDRGEPALAALANGPPALAIVDVGLPDINGFELCRRLLVQMPE
LPVVFLTARSEELDRIVGLEIGADDYIAKPFSPREVSARV--QYVHTLTHELKSPLAAITGAAELLREMA
QRFLLNIEQQSARIQLLVDKMLIQARLE

>C7NBE7_C7NBE8_1_523794
ILLAEDEIDLNNIITKYLKKNGYSVDSVLDGEEALDYLEYGEYDLVILDIMMPKVNGFEVIKKLRDKGNH
TSVLMLTARDSADDKVKGLDLGADDYIVKPFDFNELMARIRKQFSSDVSHELRTPVSVILTESQYSLEEA
KDSFSVIQRQAKKMSELINQIMELSKIE

>C7ND40_C7ND41_1_523794
ILVIEDDPKISRLLEIELKFEGFDVFFAYDGKEGLNMAKYGSYDIILLDVMLPKMSGMEVCKRIRETS-Q
VPIIMLTAKDEISDKVVGFDYGADDYMTKPFSNEELLARIKTKFVSDASHELRTPLAIIKGYAEIIRKIF
VESIDSIISETDNMRNLIQKLLFLAKGE

>Q1YWQ3_Q1YWQ4_1_314280
-VIVEDDVKLQEMLKDYLLKQGFDVTVIGVGNDAPDVILRVQPDIVLLDLMLPGLDGLTICRQIRDQF-R
GKILMLTASDDDFDHVAALEMGMDDFVSKPVKPRVLLARIRRALTNAVAHELRTPIFRVQWQAEILADQQ
QAGVASIIEDTEEMEMMVDELLYYARVE

>Q1YY02_Q1YY03_1_314280
ILLVEDDVMLGKSMVTSLSRHGYTVDWLQQGNGVEVNLNTETFMAIILDLTLPDTDGLEVLRRVRKAGHS
LPILILTARDEIDDRVKGLDGGADDYLVKPFALEELLARL-RRLTRTAAHELKTPLAVLRLNAENLKSEL
RNDLTNILHGIDRTDRLIQQLLILSKVE

>Q1YZD7_Q1YZD6_1_314280
VLVVDDEPGMRAILKKALSKKF-QVDTAGSIEEAEELRKRCHFDLLIVDINLPGRSGIEWHEALDPSTRR
SDVIFMTGYADLDTAIKALRAGASDFILKPFNLEQMMQSV-GELTAGIAHEINNPTAVILGNVELLQLRV
KEELDAIHEQIDRIRNITRSLLQYSRQG

>Q1YWC9_Q1YWC8_1_314280
ILLVDDDVELTSLLTDILEMEGFDIVEANNGIEGLAKIDTS-IDLILLDVMMPKMNGTQMLRKLRESF-A
TPVLMLTAKGEEIDRVLGLELGADDYLPKPFSDRELLARIRQRLLSDISHELRSPLTRLRMANALAKRGE
SKELTRIDTEAERLEKMISELLELSRMQ

>C2SWA9_C2SWA8_1_526978
ILLVDDEPRMLELLTLYLTPIGYNCVCATSGEEAILHIENQNFKFVLLDIMMPKMDGWETCKKIRSFS-N
IPIIMVTARDQTVDVVQGLKIGADDYVTKPFHEEELFARIESEFLASVAHELRTPLTYVRGYADILKEQR
LRYLSIIKDESDYITNLVQDLFSLAQME

>C2SW44_C2SW43_1_526978
ILLVDDEERMLRLLDLFLSPRGYFCMKATSGLEALKLIEQKEFDIILLDVMMPSMDGWDTCYQIRQIS-N
VPIIMLTARNQNYDMVKGLTMGADDYITKPFDEHVLVARIENEFLASVAHELLTPLTYMKGYAKVAKRER
EEYLQIIEDETDSVTDLVQDLFMLVQLE

>C2T770_C2T769_1_526978
ILVVDDEEFILTLIEFNLQQAGFEVITAMDGEMALQKATTERPDLIILDLMLPKMDGMEVCKELRLQRVM
TPILMLTAKDDEFDKVLGLELGADDYMTKPFSPREVVARV-KDFLANVSHELKTPITSIKGFSETLLDKF
CEFLHIILKESERMQGLIEDLLDLSKIE

>C2T8S0_C2T8R9_1_526978
---VDDESSIRNLIRMQLEMEGYEVLAAADGREALERWNEG-PDVLILDVMLPDTDGYELLRLFRERDRD
IPVLMLTAKSQMNDKLLGLQLGADDYVTKPFNYAELILRV-KDFLDRITHELKTPLTAIIGYVDLIPKDV
QESLRYVSVESERLLSLVEELLKSSK--

>C2SYK6_C2SYK7_1_526978
ILIVDDEDRIRRLLKMYLEREQYTIEEADNGDTALEMALQNDYDLILLDLMMPGKDGIEVCKGVREKK-A
TPIIMLTAKGEEVNRVQGFEVGTDDYIVKPFSPREVVLRV-QDFIANVSHELRTPMVMLQGYSEAILDEI
DEFVQIIYDESVRLGKLVNELLDLARME

>C2SZI0_C2SZI1_1_526978
ILIVDDDQDIVRFVKANLMQEGFKVFSAHNGEESLEIINNNSIQLAILDIMMPQMDGIELCRRIREKH-S
LPIMFLSAKSSDVDKVVGFSTGADDYIVKPFSTIEFIARV-NEMISNISHDLRTPVTSLIGYADLLGNEC
EQYVSILKRKSYELKNQVDDLLEY----

>C2T318_C2T319_1_526978
VLIVEDEQDLQNILVKRLNAEHYSVDACGNGEDALDYINMATYDLIVLDIMIPGIDGLHVLQRLRADNNA
TPVLLLTAKDTIDDRVTGLDLGADDYLVKPFAFDELLARIRKQFTSDASHELRTPTSVIISQCEYAQREM
EESLEVILKQSRKMSALISQLLLLARAD

>C2T6Z0_C2T6Z1_1_526978
ILLIEDEVSIAELQRDYLEINDFQVDVEHSGETGLQIALQEDYDLIILDIMLPKMNGFEICKQIRAVK-D
IPILLVSAKKEDIDKIRGLGLGADDYITKPFSPSELVARVKKELISNISHDLKTPITSIIGYVEGIKDKM
DKYLTTIHTKARHMDTLIDELFLFSKLD

>C2T288_C2T287_1_526978
VLIADDEQDMLRILKAYFEKEGFEVLLAKDGEEALQIFYDEKIDLAILDWMMPKHSGITVCQEIKKNS-S
VKVLMLTAKSESEDELAALQSGADEYVKKPFHPGVLITRA-KRFMGDVTHELKTPIALVKAYSMGIKDDD
GTYVDTIIKQTDQISNLIEELLRFSKLE

>C2T851_C2T852_1_526978
---IEDNPDIQELIREFLMAQNFTVDVVGAGTEGILLFQKNSYDLVLLDVMLPDIDGYSICKIMRGQS-D
VPIIMLTGLHNEESEIKGFELGIDDYITKPFHYTVFIKRV-KEFMSMLSHELKTPIAAVMGQLDGMIHDR
DKYLKRSYEMMQDINILTEKMSELSKIQ

>C2T005_C2T006_1_526978
ILVLEDELTIRSFIVLNLKRAGFYVIEATTGEEALQILSEQTVDIALLDVMLPGIDGLEVCKAIRKENKK
MGIIMLTARVQDEDKVQGLGMGADDYIAKPFSPVVLTARIQNEFIASISHEIRTPLTGIKGWSETLKTEI
KQGMGIISGETDRLIHLVEELLDFSRLQ

>C2SXJ8_C2SXJ7_1_526978
ILLVDDETAILQLLTTILEKEGFHITTATSAEMALSLTKQNNYDLIILDVMLPGQSGFDICPIIRQQT-D
CPIFFLSAKASDLDKISGFSYGADDYITKPFNPLEVVARM-EEWITGLTHDLKTPLSSIYGYALLLESDI
QQFGSVMKEKSQYMTTLIDDL-------

>C2T345_C2T344_1_526978
ILLADDDKHIRELLHYHLQKEGFKVFEAEDGKVAQDVLEKENIHLAIVDIMMPFVDGYTLCEEIRKYH-D
IPVILLTAKDQLVDKEKGFISGTDDYIVKPFEPAEVI----QEFVSNVSHEFQSPLSSIQGFSKTLQTER
NHYLQIIEGESKRMSSLCKQLLTLASLD

>C2T7K8_C2T7K7_1_526978
ILIVEDEDILREILKDYFLSEQYVVFEARDGKEALVVFEEEEVDLVILDIMLPELDGWSVCRRIRKTS-E
VPIIMLTARVDEDDTLLGFELGADDYVTKPYSPPILLAR--KEFISGVSHELKTPLSIMKSCISILKDHK
KEYFQAMEREVDKMDTLILDMLELAKFE

>D4CVD8_D4CVD9_1_546275
ILIIEDDKNIQRLLSLELKHKGYIVSSAYDGEEGLELFTKNSYDVVLLDLMLPKKSGKELCQEFRKLT-D
TPIIITTAKDNVLDKVELLDLGANDYICKPFAIEELLARIRTNFVNNASHELKTPIFVLKGYVDMLNDVL
DESLIILKKEIQNMQDLTEKLLFLAKS-

>D4CVC0_D4CVB9_1_546275
ILVVEDEKDLNNIITKHLKKNNFSVDSVFNGEEALEYLEYGTYDLIVLDIMLPKLNGYEVVKKLRENKNE
TAVLMLTARDSIDDKIKGLDLGADDYLIKPFDFGELLARIRKQFSSDVSHELRTPITVILAQSDYSLQEA
KESLEVINRHAKRMTNLINQIMELSKLE

>B5RYY5_B5RYY4_1_564065
ILCIEDDAETAELIGEALLEHGFAVTVAHDGEAGLAALLREVPDLVLCDVGMPGMTGFELLERIGTLAAE
IPFVFLTAMAQRESELKGRRLGADDYVTKPVDFEILVSII-RNFVSMASHEFRTPLGVIDGHAQRLMRVL
EERCGRIRAAVQRMTHLMDHLLDSSQ--

>B5S5P6_B5S5P7_1_564065
ILIVEDEPKLAALMGDYLRAAHYETEWVDDGTRAVQRVRETSPELVLLDLMLPGKDGLEICREVRAFS-D
LPIVMVTARVEEIDRLLGLELGADDYICKPFSPRELVARIKRQLTADISHELRTPLAVLRGELEALEDLT
PASLTSLQAEVGTLSKLIDDLYELSLAD

>B5S9L5_B5S9L6_1_564065
ILIAEDEPEIADILAAYLARSGLRSVHAADGREALELHLSLKPDLVLLDVQMPHVDGWKALSEIRHRG-D
TPVIMLTALDQDIDKLMGLRIGADDYVVKPFNPAEVVAR------AAIAHELRTPVTILRGRLQGLAEPD
APQFRSLLTQVEGLARLIEDLRVVSLAE

>B5RWN6_B5RWN7_1_564065
ILLVEDEEELAAWLSRALAQSSFVVERAADGLAAEAFLASGEFDAVVLDLRLPRKDGFAVLADMRARDDR
TPVLILTAQGALDERVRGLNAGADDFLTKPFAMSELEARL-SQFLADASHQLRTPLAVLLTQAEYALRRV
RESLTAIITRLQSTNRLTSQLLALARAR

>B5S3Z4_B5S3Z3_1_564065
-LIVEDEPKAGDYLLKGLTESGFVADLARSGPDGLYQAMEHDYDLIVLDVMLPGMDGWQVIRELRRRK-P
TPVLFLTARDELSDRLKGLELGADDYLVKPFAFAELVARVRSQFSADLAHDFRTPLANLIGQTEVTLAEY
RAVLESSLEEYARLSRMIEDMLFLARAD

>B5S0Z5_B5S0Z6_1_564065
ILLVEDNLKLAGTLEEALGQAGFAVDCVHDGHAADLLLTTQDYALLLLDLGLPRLDGLEVLRRLRLRRNP
LPVMILTAHGAVEERVRGLNLGADDYLTKPFDLTEVEAR--KRFFADAAHQLKTPLAVIQAQSELALRRI
RRHLAPLHDTVRQAAKGVQQLLSLSRLE

>B5S8Q6_B5S8Q5_1_564065
ILIAEDDATLADGLTRSLRQAGYAVDRAADGAAADAALSAQTYDLLILDVGLPRLSGLEVLKRLRSRGAM
LPVLILTAADSVDERVKGLDLGADDYMAKPFALSELEARV-KRFIADAAHQMKTPLAGLRMQAELAQREL
RRTLAHIADSSDRTAHLVKQLLSLARME

>B5S3H0_B5S3G9_1_564065
ILVIEDDARVSDFLSRGLRAEGYRVLLARTGPEGLQLARTGEPALLLLDLMLPGMSGLELCQTLRAERNH
VPILMLTSLTDIDDRVTGLRLGADDYMTKPFAFEELLARIERQLFADLGHELRTPTTAIRGEAEIALREY
RMALERIVGGAKQLTGRINDLLLIAKAE

>B5RXD9_B5RXD8_1_564065
-LLIEDNAPLAQWLSEALRRAQFTVDHASDGESADTLLLTQHYDVVLLDLQLPSLSGRAVLQRLRDRRSA
VPVMILTASGGIDDKVACLGAGADDYLVKPFEIRELIARIQKRFIADAAHQMRTPLAILATQMQVAAQGL
REVLHAARTSTRNLADLINDLLLLSQAE

>B5S420_B5S421_1_564065
ILLIEDDLPLGTALARALRQAGYNTTWVRRLMDAQKWMTSNTFDAIVLDLGLPDGEGHVFLEELRAAQSD
VPVIIASARDALSERLKGLDEGADDFLVKPFPVDELVARL-RRFFADAAHELRTPLAAIQAQAYVVSHDR
STALREFDRGISRATQSLSKLLALARLD

>B5RXC6_B5RXC7_1_564065
VLLIEDDPMIGAVVEAALRDAAYAVDWVRDGQTAIDVSGHQHYDVLLLDLGLPGQDGHAVLRTLRARDNP
VPVLILTARDAVDERVRGLDGGADDYVLKPFEMVELLARM-HRFVADAAHELRTPLTALSLQAERLGEVA
QERLAALRQGIERGRALLEQLLTLARAQ

>B5S3I9_B5S3I8_1_564065
VLLVDDDAELTGMLVQYLGHEGFAAEVAHDGEAGVARALSGDFAIVVLDVMMPRLSGIDALRRIRAAS-Q
VPVVMLTARGDNIDRISGLDLGADDYVPKPCTPGELVARL-RQLFHDVSHELRSPLARIQAAVGLMQQSG
LVMAERIAREAERLDRLIEELLTLHKLE

>B5RWA7_B5RWA6_1_564065
ILLIEDDRAIASGIHAGLTQAGHRVLAVHDGVFAAEHLARQSHDLVILDLGLPGIDGMTLLSQYRARDRG
TPVLILTARDSLQDKVDGLNTGADDYLLKPFEMLELVARVQRTFIADAAHQLRTPLTALKLHADRAVDEA
RPALLELQVGANRAVRLSNQLLTLARAE

>F7SEH6_F7SEH5_1_1037411
ILMVEDDNSVAEMMKMFFSKEQWDVDIAKDGVEAVEMFKADPYDIVTLDLNLPKKDGMEVAKEIRAISIS
IPIIMLTARDSETDQILGLGIGADEYVTKPFSPLALIARIKEQFMADAAHEMRTPLTTINGLLEGFEYAK
PKSIALMHSETKRLIRLVNENLDYEKIR

>F7SHK1_F7SHK0_1_1037411
ILLIEDEESLASFIQPELELEGYEVVWAKDGKEGLEFFEKEKPTLILLDWMLPVYDGITVLRRIRKVS-D
IPIIMLTARNQASDISNALDQGLDDYMTKPFEIEELFARIRQQFVTDASHELKTPLAAIRGHINLIKRIV
AKSLQYIDSESSRMEILVNELLELGRA-

>F7SEW7_F7SEW6_1_1037411
ILIIEDEKNLARFVELELRHEKYETQVEGNGRKGLDLALNEDFDAILLDLMLPDLNGLEIARRVRQEK-T
TPIIMMTARDSVIDRVSGLDHGADDYIVKPFAIEELLARL-KQFVGDVSHELRTPVAVIEGHLNLLERVL
EESIQASLQESKRMKHLIQEMLDLTRAE

>E1YE00_E1YEZ5_5_201089
VLVVDDEEEIRKILIQILEKEGLRVVTAEDGQESMQQICLEVPDLILLDVHMPGINGIEVLKKIKGIDDD
LPVVLITAYANIHQAVEAMKGGAYDYLAKPFDNNEVV----GILAGGIAHDFNNILTAISGNISLAKMKI
FDFLNAAELASVRAQALTMQLLTFAKGG

>E1YED0_E1YEC9_1_201089
ILIVDDEKIARENLDHILKKEGYETVPAESGAVAIKELEKTEFDLVLTDLKMQVVDGLKVLEKTKELYPD
TEVIIITGYATVATAVEAMQGGAFYYIPKPVKIDEVRL---GILTSGIAHQLNNPLNNISTSCQILLEFM
HRMLSNIEQEVNRARDTVKGLLEFSRD-

>E1YES8_E1YES7_1_201089
IAIVDDEITVCRILSKALTKDGFKVETYTSGSPFLERMKASPFGIVFVDLMLPDINGMELLAEIKKINEN
SEVIIITGYSSIDKAIEAIKQGAYHYAPKPLKLSEIR----GTFTAGIAHELNNPINNISLTAETFLDEG
KEMLNDIIAQVERANDIVRNLLDFSRTE

>E1YG22_E1YG21_1_201089
ILIVDDETNIRKTLTVCLESRGHRVIAVSNAKDARAEADRRVFDLSFVDLRLGTDNGLDLIPALLSTSPW
LKIIVITAYASVNTAVEAMRRGATDYIPKPFTPEQV-----SGMISTVSHQLKTPLTSLRMSIYLLLEKQ
IELLIAARDDSERLLNIINDLLDLNCIE

>E1Y9Y3_E1Y9Y4_1_201089
ILIVDDEHSLLKQLQQIFENQRYTVETATDGEEAFDKLFEAPFDLIILDIMMPKIDGLAVLQEIRKSGIK
TPVLMLTAKGDVEDKIKGLDLGADDYLPKPFSSDELMARVR-NLLFDTSHEIKTPLSTMRLAIDEICSFQ
EENLLRLKNQVLRMERLVKDLLNLSSLE

>E1YIF6_E1YIF7_1_201089
-LVIDDEENMRHMLNAMLKKFGYIVDTAADGYEGLMMLDSTQYDFILCDIKMPKMNGIDFLKKVRNKI-S
ATIIMMSAYGTMDTAIEAMKEGAYDYISKPFKADEVF----GRLSSGIAHEIGNPVGIVLGYLDLLKQDK
YDYIERAGNEINRINVIIRQLLDFSR--

>E1YCD9_E1YCE1_2_201089
ILIVDDDLNILRVLQMRLEAEGYATTSISDVQKAIEVTREEEFDLALVDLKLARKDGIELMGILHDIRPE
MPVIILTAFGTIESTVNAMQKGAYSYITKPFDHRQLLLQI-IDFISHISHKLRTPLTAIQEASGMLLERQ
QELYSIIKDECKRLIVEVNRILDLSRME

>D9XTG5_D9XTG4_1_467200
-LLVEDDNHVAAALSAVLARHGFDVTHARSGEEALQALEGEGFGVVLLDLGLPDQDGYEVCGKIRKRT-G
TPVIMVTARSDVRSRIHGLNLGADDYVVKPYDTGELLARI-RAFVADASHQLRNPLSALLLRIELLLEEG
NQEIASVQAEGKRLAQVLDDLLDLALAE

>D9XSI8_D9XSI7_1_467200
VLVVEDEQLLADAVATGLRREAMAVDVVYDGAAALERIGVNDYDVVVLDRDLPLVHGDDVCRKVVELGMP
TRVLMLTASGDVSDRVEGLEIGADDYLPKPFAFSELIARVRQRFVGNASHELRTPLAINRTLLEVLSDEL
QQLGKTLLATNERSEQLVEGLLLLARSD

>D9XZ74_D9XZ75_1_467200
VLVVEDDQFVRSALIRQLTDASHTVRSVGTALEALREVAHHRFDVVVLDLGLPDLDGSEALKMLRGIT-D
VPVIVATARDDETEIVRLLNAGADDYLTKPFSVEHLSAR--RELAADLSHRLRTPLTVLRLNAASLGDQT
RAAVEQLEREVDTIIR------------

>D9XM91_D9XM92_1_467200
VLVVEDDATIVDAIATRLRAEGFLVQTAGDGPSAVDTAEAWQPDLLILDIMLPGFDGLEVCRRVQAQR-P
LPVLMLTARDDETDMLVGLGVGADDYMTKPFSMRELAARV-KELVANVSHELRTPIAGLRAVLENIVDAD
PETMRTALKQTERLGRLVETLLDLSRLD

>D9XRW6_D9XRW5_1_467200
ILIVDDEPAVREALQRSLAFEGYGTEVAVDGADALEKAAAYRPDLVVLDIQMPRMDGLTAARRIRATGDT
TPILMLTARDTVGDRVTGLDAGADDYLVKPFELDELFARIRQQLIADAGHELRTPLTSLRTNIELLTRDR
RALLASVKAQMTELAALIGDLQELSRPD

>D9XTK0_D9XTK1_1_467200
-LLIEDDDAIRTALELSLTRQGHRVATAASGEDGLKLLREQRPDLIVLDVMLPGIDGFEVCRRIRRTD-Q
LPIILLTARNDDIDVVVGLESGADDYVVKPVQGRVLDARI-RRFVADMSHELRTPLTAITAVTEVLEEMV
EPAVRLVVSETRRLNDLVENLMEVTRFD

>D9XPM2_D9XPM3_1_467200
VLVAEDDEKQAELIRRYLVHDGYAVTVVHDGPTALDETVKRPPDLLVLDWMLPGLDGLEICRRIRATG-D
MPILMLTARSTEDDLLLGLDIGADDYMTKPFRPRELVARVRRVMVSDIAHELRTPLTNIRGWLDAAQDTD
SALLTSLQEEAELLQHIVDDLQVLAAAD

>D9XWW5_D9XWW6_1_467200
VLVVDDDSALAEMLGIVLRGEGFEPSFVADGDKALAAFREAKPDLVLLDLMLPGRDGIEVCRLIRAES-G
VPIVMLTAKSDTVDVVVGLESGADDYIVKPFKPKELVARIRRRFVSDVSHELRTPLTTVRMAADVIHEVT
ARSAELLADQLDRFESLLADLLEISRFD

>D9XWR5_D9XWR6_1_467200
VLLAEDDASISEPLARALRREGYEVEVREDGPAALEAGMRGGIDLVVLDLGLPGMDGLEVARRLRSEGHT
VPLLILTARADEVDTVVGLDAGADDYVTKPFRLAELLARVRRRLAADASHQLRTPLTALSMRLEEITDTV
KEEATIALAQVERLTDVVERLLTNSR--

>D9Y067_D9Y068_1_467200
VLFVEDDDVIREATQLALERDGFAVTAMPDGLSGLEAFRTDRPDIALLDVMVPGLDGVSLCRRIRDES-M
VPVIMLSARADAIDVVLGLEAGADDYVTKPFDGAVLVARIRRRVTADIAHELRTPVTGLLTAAELLP--P
GRPTELVLDRARAMRTLVEDVLEVARLD

>C1DAP0_C1DAP1_1_557598
ILVVEDEPKLAQLLADYLHAAGFEVECLDNGLTALDRLRAAPPDLMLLDLMLPGLDGLSLCRALRSFS-S
LPVIMLTARVEESDRLLGLEIGADDYICKPFSPREVVARV-RQLIADVSHELRTPLAVLRGEIEALEDLT
PEALGSLAGEVALLAKLVDDLHALSLAD

>C1D8K6_C1D8K7_1_557598
VWVVEDDPILGETLSELLTDAGYHCRWINDGAEAMNKLNQPSPDMVLLDLGLPGLDGEIVLERLREQGKD
VPVLVLTARDALEQRIRGLNLGADDYVVKPFDVDELLARVRRRFIGDAAHELRTPLAGMLAALDLAERDV
RTALGNVRRAGLNATRLVAQLLELARLD

>C1DBC7_C1DBC6_1_557598
VLLVEDDPLLGDGLEAGLRQSGFNVDWMKDGAAARAAMAAAPYDAVVLDLGLPKVSGLDVLGEWRRQGVD
TPVLILTARDSVEDRIRGLDTGADDYLVKPFALGEVVARL-RRFTADAAHELRTPLAALRVQAEVAMLAR
RKALVQVMTGIDRATRLVEQLLTLARLD

>E7TNZ7_E7TNZ8_1_941435
ILIVEDEPKLGQLLIDYLRAASYAPTLISHGDQVLSYVRQTPPDLILLDLMLPGTDGLTLCREIRRFS-D
IPIVMVTAKIEEIDRLLGLEIGADDYICKPYSPREVVARV-RDFMADISHELRTPLAVLRGELEAIQDFT
PETVASLQAEVGTLTKLVDDLHQLSMSD

>E7TVN0_E7TVN2_2_941435
-LLVDDDPGLLKLLGLRLTSEGYSVVTAESGAEGLRVLNREKVDLVISDLRMDEMDGMQLFAEIQKVQPG
MPVIILTAHGSIPDAVAATQQGVFSFLTKPVDKDALYQAI-HQFLRHLSHELKTPLASMREGTELLADEQ
KEVVSILDSSSRNLQKLIEQLLDYNRKQ

>E7TM57_E7TM59_2_941435
IVIVEDEPVTQARLQSYFTQEGYTVSVTASGAGLREIMQNQPVDLILLDINLPDENGLMLTRALRERS-T
VGIILVTGRSDRIDRIVGLEMGADDYVTKPLELRELVVRV-SAFLAAMSHEIRTPLYGILGTAQLLADAQ
RDDLRAITDSGESLLTILNDILDYSAIE

>E7TK97_E7TK96_1_941435
-LIVEDEKKTGEYLTKGLTEAGFVVDLADNGLNGYHLAMTGDYDLIILDIMLPDVNGWDIVRMLRSANKG
MPILLLTALGTIEHRVKGLELGADDYLVKPFAFAELLARVRSNFSADIAHEIRTPITNLITQTEIALSEL
EDVLYSNLEELTRMAKMVSDMLFLAQAD

>E7TRI7_E7TRI6_1_941435
VWLVEDEQGIADTLVYMLQQEGFAVEVFERGLPVLDKARQQVPDVMILDVGLPDISGFELCRQLLALHPA
LPVLFLTARSEEVDRLLGLEIGADDYVAKPFSPREVCARV---YVYALTHELKSPLAAIRGAAEILREVV
ARFTDNILTQNARMQALVETLLRQARLE

>E7TNN3_E7TNN2_1_941435
ILLIEDNQRTQEWVTQGLSEAGYVIDAVSDGRDGLYLALKDDYALIILDIMLPGMDGWQILQTLRTAK-Q
TPVICLTARDSVDDRVRGLDSGANDYLVKPFSFSELLARVRSQFADDLAHELRTPINALLGQNQVTLSSI
AEYQKTIAGNIENISRLTENILFLARAD

>E7TXL9_E7TXM0_1_941435
ILLIEDDMLIGDGIKTGLSKMGFSVDWFTQGRQGKEALYSAPYDAVILDLTLPGMDGRDILREWREKGQR
EPVLILTARDALEERVEGLRLGADDYLCKPFALIEVAARL-RRFTSDAAHELRSPLTALKVQTEVAQLAR
KKALLQLHSGIDRATRLVDQLLTLSRLD

>E7TTM1_E7TTM2_1_941435
ILIVEDDTLLLQGLILAAQTEGYACDGVTTARMAEQSLEAGHYSLVVLDLGLPDEDGLHFLARIRQKKYT
LPVLILTARDTLTDKIAGLDVGADDYLVKPFALEELHARIRRLFTADVAHELRTPLAGVRLHLELLAKTH
HIDVAPLVARLDQMMESVSQLLQLARAG

>D7WNW6_D7WNW7_1_714961
ILICDDDKEIVRAISIYLENEGYQVFKAYNGIEAIDLIRDHVIHLIIMDIMMPKMDGITATMKIRQDN-M
IPLIMLSAKSEDYDKILGLNIGADDYMAKPFNPLELVARVKTELITNVSHDIRTPLTSIITYVDLLKLMI
AEYVEVLDQKSKRLKLLTDDLFEAAKAS

>D7WZ15_D7WZ16_1_714961
ILVVDDDVHILQLVNIYLTKEGYQVLLAENAKQALALLEGNLPDLAVVDVMMPGMDGFTLTEYLTQDY-D
IPVLLLTAKGELEDKERGFLAGSDDYVVKPFEPKELLFRI-KEFISNVSHDFQSPLLNIQGYVDLLKNER
QEYAAIIELETKRLSTLTKQLLLLTSLD

>D7WZJ0_D7WZJ1_1_714961
ILVIEDEYPISQVLKVYLQKVGYSVTQCFNGGQALVMFRETQPDLVLLDIMLPEKNGWTILKEIRERS-T
CPVIMLTALGEVNYRLEGFDHGADDYIGKPFIADEVVARV-TELLAGVTHELKTPVTSISGLLQAVRDDA
MEFIEMAMVETTKMKTMVGDLLAF----

>D7WV73_D7WV74_1_714961
VLIVDDEQDMRNLIEMMLNNSDIETFTAASGTEAYDVIVRENIDLVLLDVMMPHEDGFVVCQSIRAMS-N
VPIIFLTARDANEDKVKGLTLGGDDYIVKPFTHDELVARI-KTFLATVSHELRTPISYVKGYSEAMQNQK
EETIQLIVREANRMERLTNELLQLARTE

>D7WVJ9_D7WVJ8_1_714961
ILVADDDANIRELVCLFLRKDGFTTMEAGDGKEALAIYGSAPIDLVVLDIMMPTMDGWTLCKELRKMNTD
LPLLMLTARGETWEKVKGFELGTDDYLTKPFDPLELTVRV-RDFVSNVSHEVQSPLTSISGYALALKQEK
RRYLDIIISEANRMSKMSDSLLKLSLLE

>D7WSK2_D7WSK1_1_714961
-LLIEDDTAIGRIVKDTLEQEGYYVTWSTTGLEGLADFQTQPFDLVLVDWMLPEMDGLTVCQNIRWES-D
VPILMMSARKEDADKVEGLQ-GADDYIAKPFSLEELKARV-EMMIASISHDLKTPLTAIQAYAESLQNQE
AEYQQVIVTKADRMKHMLEDLMMFTLLQ

>D7WRG4_D7WRG5_1_714961
ILIIEDEENIARVLQLELQFEGYEAAMAHTGTEGLLQYREQQWDLILLDIMLPEMSGIDVLKRIRATESQ
TPVIMLTAKSEVEDKVKGLDLGANDYVTKPFEIEELLARIRQEFVSNASHELKTPITVIESYAKLLLRVA
QESLQAIANESSRMHEMVLQLLELAKNK

>D7WML2_D7WML1_1_714961
ILVVDDEIDILMLVKNALHKDNHLVNIVFNSTEV-EKMDLGFFDLILLDVMMPAIDGFTLCRQIRHAV-D
CPILFLTAKTLEEDIMFGLGLGADDYLIKPFSIGELRARVNREQISALAHDLKTPLTIIRGNAELLLDMQ
KEFNHYILKNTVEIEKFTKQLMDLSNVE

>D7WY68_D7WY67_1_714961
VLIVEDENDIANIIRDYLSVNQFDSHIVRTGHEAIHYLQESKPDFIILDLSLPDCDGIEICRKIRENS-N
VAILILSARGSDTDKVLGLGFGADDYMTKPFSLSELVARINKKLISNISHEVRTPLTTIKAYLDAISESL
MAYIQIMQSNTDKMSRLVDDLF------

>D7WY04_D7WY05_1_714961
VLVVDDEDRIRRLLKMYLEREGYLVDEAENGEQAIEKSLEKEYHCILLDIMMPEKDGLEVCAEIRERA-A
TPIILLTAKGEEANRVQGFELGADDYIVKPFSPREVVLRV-SDFIANVSHELRTPIAMLQGYSEALMDER
NEITKIIYDESKRMGRLVTDLLDLARME

>B5PLA4_B5PLA3_1_465518
VLVVEDNALLRHHLKVQLQDSGHQVDAAEDAREADYYLNEHLPDIAIVDLGLPDEDGLSLIRRWRSSDVS
LPVLVLTAREGWQDKVEVLSSGADDYVTKPFHIEEVMARM---TLTDLTHSLKTPLAVLQSTLRSLRNSV
SKAEPVMLEQISRISQQIGYYLHRASM-

>B5PB53_B5PB54_1_465518
ILIVEDEPKLGQLLIDYLRAASYAPTLINHGDKVLPYVRQTPPDLILLDLMLPGTDGLTLCREIRRFS-D
IPIVMVTAKIEEIDRLLGLEIGADDYICKPYSPREVVARV-RDFMADISHELRTPLAVLRGELEAIQDFT
PESVTSLQAEVGTLTKLVDDLHQLSLSD

>B5PIR4_B5PIR5_1_465518
ILIVEDDTLLLQGLILAAQTEGYACDGVSTARAAEHSLESGHYSLMVLDLGLPDEDGLHFLTRIRQKKYT
LPVLILTARDTLNDRITGLDVGADDYLVKPFALEELHARIRRLFTADVAHELRTPLSGVRLHLELLSKTH
NVDVAPLIARLDQMMDSVSQLLQLARVG

>B5PF38_B5PF37_1_465518
ILLVEDDTLIGDGIKAGLSKMGFSVDWFTEGRPGKEALYSAPYDAVILDLTLPGMDGRDILREWREKGKQ
EPVLILTARDALAERVEGLRLGADDYLCKPFALIEVAARL-RRFTSDAAHELRSPLAALKVQTEVAQLSR
DKALTQLHAGIDRATRLVDQLLTLSRLD

>B5PK04_B5PK05_1_465518
ILLIEDNQKTIEWVRQGLTEAGYVVDYACDGRDGLHLALQEHYSLIILDIMLPGLDGWQVLRALRTAH-Q
SPVICLTARDSVEDRVKGLEAGANDYLVKPFSFAELLARVRNQFADDLAHELRTPVNILLGKNQVMLSEY
QQALVDNIEELEGLSRLTENILFLARAE

>B5PL33_B5PL34_1_465518
ILLVDDHEIIINGIMNALLWPHFIVEHVKNGLEVYNACCAYEPDILILDLSLPGINGLDIIPQLHQRWPA
MNILVYTAYQQEYMTIKTLAAGANGYVLKSSSQQVLLAAL----LTVISHELRTPMNGVLGAIELLQTEQ
EGLADTARNCTLSLLAIINNLLDFSRIE

>B5PMN2_B5PMN3_1_465518
-LLAEDNRELAHWLEKALVQNGFAVDCVFDGLAADHLLHSEMYALAVLDINMPGMDGLEVVQRLRKRGQT
LPVLLLTARSAVADRVKGLNVGADDYLPKPFELEELDARL-ERFSADVSHQLKTPLAVLKTQAAVALAHW
YESLQAMSVTLDSTIQLTERLLQLS---

>B5PBI5_B5PBI2_3_465518
IVIVEDEPVTQARLQAYFEQEGYRVSVTDSGAGLRDIMEHEHVSLILLDINLPDENGLMLTRALRERS-T
VGIILVTGRCDQIDRIVGLEMGADDYVTKPLELRELVVRV-STFLAAMSHEIRTPLYGILGTVQLLADNY
RDDLQAINDSGESLLAILNDILDYSAIE

>B2J2N1_B2J2M9_2_63737
-LIVDDQSLIRQGLKAMLEEPDLVVGDAENGKVALELVAELQPDVVLMDIRMPEMDGRTATKLIMQSFPN
IKVLVLSTFDDDSYLTGAMRAGAKGYLLKDMPSSELADAIRSQFLSNMSHELRTPLNIILGFTQLLLRQQ
QEYLDTINRSGEDLLTLINDVLEMSKIE

>B2J5S3_B2J5Q4_19_63737
ILLVEDDELFRLGLRMRLQETSLIVAEAEDGEQAVELANRYPLDLVLLDIGLPGIGGIEACRQIKQKHPN
LPILVLTSRSEKPLISRLIAAGAQGYCLKGIPAESLILAV-SDFLANMSHELRTPLNGILGYAQILARKQ
QRGIDIIYQCGSHLLTLINDILDLSKIE

>B2IXM7_B2IXL9_8_63737
ILVVEDDVQLAEMLMEALTDRQYVVDIAQDGEEAWDCIKVLEYDLVVLDITLPKLDGVSFCQRLRSPMPS
IPVLMLTARDTLGDKITGLDAGADDYMVKPFEMPELMARVRRVFLANVSHELRTPISNVQVTVDALKALR
DRFFQTIENETKRLSRLIHDLLDLGRLE

>B2J4E7_B2J4E6_1_63737
VLFVEDEAKIANFVRAGLKEQGFVVDYCDNGDEGYLRALENEYDVLILDIMVPGKDGLSILKLLRGQGRN
APVILLTARNELDDRLAGLNLGADDYIAKPFFVEELAARI-SRFSGDAAHELKTPLTILQGEIERLQQEV
QQRLSNLLDEVRRLSGIMRKLLLLSLAD

>B2IW51_B2IW50_1_63737
ILIVEDEPEIAHLIQLSLEKEGFFCRISRDGINALRMFQEQPPDLIILDLMIPGLDGLEVCARIRQKPKD
PYILMLTAKGEEIDRVIGLSTGADDYMVKPFSPRELIARVRREVIGDMTHELRTPLTVVRGYLEELADAS
PEIYRRLAKETRRLERLVNDLQELSKAE

>B2IZM4_B2IZL6_8_63737
IILIEDHDLTRMGLRAALQHSALVIGEAANATQGLKLLETAKPDVAVVDIGLPDMDGIELTRKFKRHQTT
TKILILTMDHTEDAVLAAFAAGADSYYMKETSISKLTEAIQREFVSNVSHELRTPLTIVHGYLQSVLRTQ
QEALETAASEAERTIRLLQDLLDLARAD

>F3AE57_F3AE58_1_658083
ILIVEDEEAIADLEKDYLELSGFEVEIENRGDVGLKRALEEDYDLFILDLMLPEVDGFEICREIRNQK-N
TPIIMVSAKKDDIDKIRGLGLGADDYMTKPFSPSELVARVKKELISNISHDLKTPITAVKGYVEGIMDKM
ERYIKTIYNKANEMDRLINELTFYSKMD

>F3AH60_F3AH59_1_658083
VLVVDDEKLIVKGIRFSLEQEGMEVDCAYDGEEALEKAKEKEYDMILLDIMLPKLTGLEVCQQIREFS-S
VPIIMLTAKGEDMDKILGLEYGADDYITKPFNILEVKARI-QEFVANVSHELKTPMTSIKVLADSLQELY
KEFMQDIAVEIDRENKIITDLLSLVKMD

>F3AB67_F3AB66_1_658083
VLVVDDESRMRKLVSDFLTKQGYEVLEAGDGEAALDIFKDKDIQLIILDVMMPKLDGWGVCREIRKDS-K
IPIIMLTARGDERDELLGFELGVDEYISKPFSPKILVARV-KEFLSNVSHELKTPIALIQGYAEGLQESR
EFYCDVIIDEAGKMNNMVKKLLTLNQLE

>F3AEW1_F3AEW0_1_658083
IYCVEDERNIRELLVYTLGTTGFEAKGFGDGKEFKKALKEELPELILLDIMLPGEDGYTLLEELKKEPSE
IPVIMVTAKEAEYDKVRGLEGGADDYITKPFGMMEFLARV-REFSANVSHELKTPLMSISGYAEIMKNDI
SEFAGRIYDEASRLTSLVQDIIEISKLD

>F3ACM6_F3ACM5_1_658083
ILLVDDDTELVKMLSKYFERKKYRVITAQNGKEAIEKLQTA-PDIILLDINMPQMDGLEVCRKIRDKI-S
CPILFLTARVEEEDRVNGLLSGGDDYILKPFSLKELDARI-----AAIAHDIRSPLAVLKGYQEMLLEET
EEILLEGMKQIERLNRFIETMRKMTRLE

>F3AE88_F3AE87_1_658083
ILIVEDEKPISDLIKLSLKGAGYFCSCVYDGETAADMIEENRYDLILLDIMIPYIDGFELLEYIKPFD--
IPVIFITAMNSIDDRVKGLKMGAEDYIVKPFEVVELLARV-NQFIANFTHELKTPMTSMIGYADLLRREQ
TDAANYIYSESKRLERLSIKLLEL----

>F3AG10_F3AG11_1_658083
-LVVEDDYNTNEAICEYMKMVGHNTLSAFDGEQAVITLQENHIDLVILDIMLPKKDGISVLKEIRETS-S
IPVLVLTAIENEHTQISCFDAEVDDYITKPFSMILLEKRV-VDFLRSASHELKTPVTALNAILENMILNK
DVYLLECKEIADRLSHMIKEILDTSRLD

>Q4JUA2_Q4JUA3_1_306537
VLVVDDEQPLAQMVASYLIRAGFDTRQAHTGPQAVDETRRFSPDVVVLDLGLPELDGLEVCRRIRTFS-D
CYILMLTARGSEDDKISGLTLGADDYITKPFSIRELVTRV-RQMLSDLAHEMGTPLSVLTVYLDGLQDWN
NATHTIMADQLTRLTRLMEDIDDVSRAQ

>Q4JTP7_Q4JTP8_1_306537
ILVVDDDPAIAEMLTIVLQGEGFRTVVVGDGVEAVKAAEEHNPDLILLDVMLPGMNGIDVCKAIRETS-T
VPIVMLTARTDTVDVVLGLESGADDYVHKPFKPKELVARVRRQFTSDVSHELRTPLTTVRMAADMIEDLT
ARAAHLMTKELDRFETLLGDLLEISRHD

>Q4JU02_Q4JU03_1_306537
ILVVDDDQAVRESLRRSLIFNGYTVILATDGEEALKLIAEERPDLAILDVMMPKKDGLDVCRELRSHGDD
LPILLLTARDSVEERVAGLDAGADDYLPKPFALEELLART-KNLVADASHELKTPLTSLRTNIELLMLDR
KDLERDVIAQIDEMSGLIGDLVDLARED

>Q4JXG4_Q4JXG3_1_306537
VLVVDDEANISDLLKVSLKFQGFDVETADNGQDALALAATYKPDAFILDVMMPGMDGFTLLNKLRAAGHD
APALFLTAKDGVEDRIHGLTIGADDYVTKPFSLEEVITRL-RRFIGDASHELRTPLTSVRGYAELYQSDA
PMVIDRISEEAGRMSLLVEDLLALVRMD

>C2QIV8_C2QIV7_1_526968
ILIVEDEDILREILKDYFLSEQYVVFEARDGKEALVVFEEEEVDLVILDIMLPELDGWSVCRRIRKTS-E
VPIIMLTARVDEDDTLLGFELGADDYVTKPYSPPILLAR--KEFISGVSHELKTPLSIMKSCISILKDHK
KEYFQAMEREVDKMDTLILDMLELAKFE

>C2Q8L2_C2Q8L1_1_526968
ILLVDDETAILQLLTTILEKEGFHITTATSAEMALSLTGQHNYDLILLDVMLPGQSGFDICPIIRQQT-D
CPIFFLSAKASDLDKISGFSYGADDYITKPFNPLEVVARI-EEWITGLTHDLKTPLSSIYGYALLLESDI
QQFGSVMKEKSQYMTTLIDDL-------

>C2QJX6_C2QJX5_1_526968
ILVVDDESSIRNLIRMQLEMEGYEVLTAADGREAVEKWNEG-PDVLILDVMLPDTDGYELLRLFREKDRD
IPVLMLTAKSQMNDKLLGLQLGADDYVTKPFNYAELILRV-KDFLDRITHELKTPLTAIIGYVDLIPKDV
QESLRYVAVESERLLSLVEELLKSSKY-

>C2QCZ7_C2QCZ6_1_526968
VLIADDEQDMLKILKAYFEKEGFEVLLAKDGEEALQIFYDEKVDLAILDWMMPKQSGIAVCQEIKKNS-S
VKVLMLTAKSESEDELAALQSGADEYVKKPFHPGVLITRA-KRFMGDVTHELKTPIALVKAYSIGIKDDD
GTYLNTIIKQTDQISNLIEELLRFSKLE

>C2QE44_C2QE43_1_526968
ILLADDDKHIRELLHYHLQKEGFKVFEAEDGKVAQGVLEKENIHLAIVDIMMPFVDGYTLCEEIRKYH-D
IPVILLTAKDQLVDKEKGFIAGTDDYIVKPFEPAEVI----QEFVSNVSHEFQSPLSSIQGFSKTLQTER
NHYLQIIEGESKRMSSLCKQLLTLASLD

>C2QI71_C2QI70_1_526968
ILVVDDEEFILTLIEFNLQQAGFEVITAMDGEMALQKATTERPDLIILDLMLPKMDGMEVCKELRLQRIM
TPILMLTAKDDEFDKVLGLELGADDYMTKPFSPREVVARV-KDFLANVSHELKTPITSIKGFSETLLDKF
CEFLHIILKESERMQGLIEDLLDLSKIE

>C2QJD4_C2QJD5_1_526968
---IEDNPDIQELIREFLMAQNFTVDVVGAGTEGILLFQKNSYDLVLLDVMLPDIDGYSICKIMRGQS-D
VPIIMLTGLHNEESEIKGFELGIDDYITKPFHYTVFIKRV-KEFMSMVSHELKTPIAAVMGQLDGMIHDR
DKYLQRSYEMMQDINILTEKMSELSKIQ

>C2Q7B6_C2Q7B5_1_526968
ILLVDDEPRMLELLTLYLTPIGYNCVCVVSGEEAISHIENQNFTFVLLDIMMPKMDGWETCKRIRSFS-N
VPIIMVTARDQTVDVVQGLKIGADDYITKPFHEEELFARIESEFLASVAHELRTPLTYVRGYADILKEQR
LRYLSIIKDESDYITNLVQDLFLLAQME

>C2QBG6_C2QBG7_1_526968
ILIVEDEEKIARVVQLELEFEGYESEIAKTGTEAMEKFLNSSWDLILLDVMLPNISGLEVLRRVRLKNAV
IPIILLTARDSVVDKVSGLDQGASDYITKPFQIEELLARIRQQFVSDASHELRTPLTVIESYAKLLKRVL
EESVEAIYSEAVRMKGMTNQMLLLAN--

>C2QFQ7_C2QFQ6_1_526968
ILAIDDEDGILYIIKSALEKEGHEVTAVSNPL-AISKDKFCHYDLILLDVMMPEIDGFTLCKEIRDLV-D
SPIVFLTAKTMEKDLITGFSLGGDDYITKPFGIGELRARV-REQIAALAHDIKTPLTILRGNAELLNENQ
KKCNEHILKSVDEMEMYMKTLLEITKCE

>C2QAI1_C2QAI0_1_526968
ILIIEDEAIIAELEKDYLEVAGYTVDIDYSGEKGLQRVLLEDYDLLILDIMLPGIDGYEICKQVRLEK-D
IPILMVSAKQEEIDKIKGLGFGADDYIIKPFSPSEMVARVNKELLSNISHDLRTPITAIKGYVQGIKEQL
DKYLTIIYHKVFDMDQLIDELFLFSKLD

>C2Q761_C2Q760_1_526968
ILLVDDEERMLRLLDLFLSPRGYFCMKANSGLEALKLIEQKDFDIILLDVMMPNMDGWDTCYQIRQIS-N
VPIIMLTARNQNYDMVKGLTMGADDYITKPFDEHVLVARIENEFLASVAHELLTPLTYMKGYAKVAKRER
EEYLQIIEDETDSVTDLVQDLFMLVQLE

>C2Q940_C2Q941_1_526968
-LVVDDESDMRQLVGMYLDNFGYEWGEAENGKEALTKLESDHYDFVVLDIMMPEMDGLSVCKEIRKTS-D
VPIIFLTAKGEEWNRVNGLRMGADDYIVKPFSPGELIARM-KEFLANVSHELRTPLSYIKGYSEAILDQQ
EKVTHLIHKEADRMQRLVHDLLDLAQLE

>C2QCM0_C2QCM1_1_526968
---VEDDQEIQELIKQFLMTQQYTVVVASDGLEGMTQFNKQSFDLILLDVMMPNLNGFEVSKMIRSQS-N
VPIIMLTALEEEEDQMKGFDLGIDDYITKPFSFHVLIRRV-REFFAIVAHELKSPLTVMKGYLEGMIYNR
DQYLKKNHQIIESMEQLVREILSVSKLE

>C2QIY5_C2QIY4_1_526968
ILIADDEAEIADLIEIHLEKEGYHVVKAADGEEAIQVIETQPIDLVVLDIMMPKMDGYEVTRQIRAKH-H
MPIIFLSAKTSDFDKVTGLVLGADDYMTKPFTPIELVARVNDQLIVNLAHDLRTPLTSVLGYLDLLKDQI
KHFSTIAFTKSERLESLIDELFEITRMN

>C2QC54_C2QC55_1_526968
ILIVDDDKEIRNLISVYLENEGLKTQKAEDAIEALELLEEKRFDLIILDVMMPNMDGIEACMKIREER-N
MPIIMLSAKSEDIDKIQGLASGADDYLSKPFNPLELIARVKNELITNVSHDLRTPLTSIIGYVDLLKRQL
QEYLETTYLKSQRLKYLIDELFEYTRL-

>C2Q9L2_C2Q9L3_1_526968
ILIVDDEDRIRRLLKMYLEREQYTIDEADNGDTALEMALQNDYDLILLDLMMPGKDGIEVCKGVREKK-A
TPIIMLTAKGEEVNRVQGFEVGTDDYIVKPFSPREVVLRV-QDFIANVSHELRTPMVMLQGYSEAILDEI
NEFVQIIYDESVRLGKLVNELLDLARME

>C2QL29_C2QL28_1_526968
---MDDEPRMLDLLSLYLTPRGYHCIKATSGKEAISLVEAKEFRLLLLDIMMPEMNGWETCNKIREFS-S
VPIIMLTARDDTQDVIQGLKKGADDYVTKPFHEEELLARIEGEFLASVAHELRTPLTYIRGYADIILKDQ
KHYLSIIKEEADHVTGLVQDLFELAKME

>C2QIF7_C2QIF8_1_526968
ILLVEDEISIAELQRDYLEISDFQVDVEHSGETGLQRALQEDYDLIILDIMLPKMNGFEICKQIRAIK-D
IPILLVSAKKEDIDKIRGLGLGADDYITKPFSPSELVARVKKELISNISHDLKTPITSIIGYVEGIKDKM
DKYLTTIHTKARHMDTLIDELFLFSKLD

>C2Q8C4_C2Q8C5_1_526968
VLIVEDEQDLQNILVKRLHAEHYSVDGCGSGEDALDYISMATYDLIVLDIMIPGIDGLQVLQRLRADNNT
TPVLLLTAKDTIDDRVKGLDLGADDYLVKPFAFDELLARIRKQFTSDASHELRTPTSVIISQCEYAQREM
EESLEVILRQSRKMSSLISQLLLLARVD

>F3T754_F3T753_1_904725
ILIVDDEDRIRRLLKMYLERESFEIHEASNGQEAYELAMENNYACILLDLMLPEMDGIQVATKLREHK-Q
TPIIMLTAKGEETNRVEGFESGADDYIVKPFSPREVVLRV-KDFIANVSHELRTPISLLQGYTESIVDEI
KESLAIVLDESKRLNRLVNELLNVARMD

>F3T691_F3T692_1_904725
-LVVDDDPRILNYIASHLQTEHIDAYTQPSGEAALKLLEKQRVDIAVVDIMMDGMDGFQLCNTLKNDY-D
IPVIMLTARDALSDKERAFISGTDDYVTKPFEVKELIFRI-QHFVQNVSHEIKTPLTHIHHLLSELQQLR
QQYINDIYTITTQLSGLTTELLLLSELD

>F3T4Z7_F3T4Z8_1_904725
-LIVDDEQDIVDICQTYFEYEGYKVTTTTSGKEAISLLSND-IDIMVLDIMMPEVNGYDIVKEMKRQKLD
IPFIYLTAKTQEHDTIYALTLGADDYVKKPFSPRELVLRI-TELIQNLAHDLKTPLASIISYSEGLRDEI
KESYDILIKQANRLSTLFDDMTH-----

>F3T382_F3T381_1_904725
ILIVEDEQNLARFLELELTHENYNVDTEYDGQDGLDKALSHYYDLIILDLMLPSINGLEICRKIRQQQ-S
TPIIIITAKSDTYDKVAGLDYGADDYIVKPFDIEELLARIRRQFVEDASHELRTPLQIIQGHLNLIQRVL
EESLNISIEEMNRIIKLVEELLELTKGD

>I5QQM0_I5QQL9_1_1005518
-LIVEDEKKTGEYLTKGLTEAGFVVDLADNGLNGYHLAMTGDYDLIILDIMLPDVNGWDIVRMLRSANKG
MPILLLTALGTIEHRVKGLELGADDYLVKPFAFAELLARVRSNFSADIAHEIRTPITNLITQTEIALSEL
EDVLYSNLEELTRMAKMVSDMLFLAQAD

>I5Q932_I5Q934_2_1005518
-LLVDDDPGLLKLLGLRLTSEGYSVVTAESGAEGLRVLNREKVDLVISDLRMDEMDGMQLFAEIQKVQPG
MPVIILTAHGSIPDAVAATQQGVFSFLTKPVDKDALYQAI-HQFLRHLSHELKTPLASMREGTELLADEQ
KEVVSILDSSSRNLQKLIEQLLDYNRKQ

>I5QM36_I5QM34_2_1005518
IVIVEDEPVTQARLQSYFTQEGYTVSVTASGAGLREIMQNQPVDLILLDINLPDENGLMLTRALRERS-T
VGIILVTGRSDRIDRIVGLEMGADDYVTKPLELRELVVRV-SAFLAAMSHEIRTPLYGILGTAQLLADAQ
RDDLRAITDSGESLLTILNDILDYSAIE

>I5QSV7_I5QSV8_1_1005518
VWLVEDEQGIADTLVYMLQQEGFAVEVFERGLPVLDKARQQVPDVMILDVGLPDISGFELCRQLLALHPA
LPVLFLTARSEEVDRLLGLEIGADDYVAKPFSPREVCARV---YVYALTHELKSPLAAIRGAAEILREVV
ARFTDNILTQNARMQALVETLLRQARLE

>I5PZ92_I5PZ91_1_1005518
ILIVEDDTLLLQGLILAAQTEGYACDGVTTARMAEQSLEAGHYSLVVLDLGLPDEDGLHFLARIRQKKYT
LPVLILTARDTLTDKIAGLDVGADDYLVKPFALEELHARIRRLFTADVAHELRTPLAGVRLHLELLAKTH
HIDVAPLVARLDQMMESVSQLLQLARAG

>I5QDV1_I5QDV0_1_1005518
ILIVEDEPKLGQLLIDYLRAASYAPTLISHGDQVLSYVRQTPPDLILLDLMLPGTDGLTLCREIRRFS-D
IPIVMVTAKIEEIDRLLGLEIGADDYICKPYSPREVVARV-RDFMADISHELRTPLAVLRGELEAIQDFT
PETVASLQAEVGTLTKLVDDLHQLSMSD

>I5PZ62_I5PZ70_8_1005518
VLVVDDDTAICALLQDVLSEHVFTVSVCHTGQEAILRIEGDPIALVVLDMMLPDTNGLRVLQQIQKLRPT
LPVVMLTGMGSESDVVVGLEMGADDYICKPFTPRVVVARL-GQLTGGLAHDFNNLLAVIIGSLELVNPPD
APRIQRALQAAERGALLTQRLLAFSRKQ

>I5Q5C5_I5Q5C6_1_1005518
ILLIEDDMLIGDGIKTGLSKMGFSVDWFTQGRQGKEALYSAPYDAVILDLTLPGMDGRDILREWREKGQR
EPVLILTARDALEERVEGLRLGADDYLCKPFALIEVAARL-RRFTSDAAHELRSPLTALKVQTEVAQLAR
KKALLQLHSGIDRATRLVDQLLTLSRLD

>I5QGD4_I5QGD3_1_1005518
ILLIEDNQRTQEWVTQGLSEAGYVIDAVSDGRDGLYLALKDDYALIILDIMLPGMDGWQILQTLRTAK-Q
TPVICLTARDSVDDRVRGLDSGANDYLVKPFSFSELLARVRSQFADDLAHELRTPINALLGQNQVTLSSI
AEYQKTIAGNIENISRLTENILFLARAD

>H7LWV1_H7LWV0_1_760824
ILIVDDEKPISDIIKFNMTKEGYEVVTAFNGREALEQFEAEQPDIIILDLMLPEIDGLEVAKTIRKTS-S
VPILMLSAKDSEFDKVIGLELGADDYVTKPFSNRELQARV-RLFVSNVSHELRTPLTSVKSYLEALDEVA
PDFIKVSLDETNRMMRMVTDLLHLSRID

>H7LWC6_H7LWC7_1_760824
ILLVDDEVEITDIHQRYLIQAGYQVLVAHDGLEALELFKKKPIDLIITDVMMPRMDGYDLISEVQYLSPE
QPFLFITAKTSEQDKIYGLNLGADDFIAKPFSPRELVLRV-GLMIAQLSHDIKTPITSIQATVEGILDEQ
AHYLATIGRQTERLNKLVEELNFL----

>E9XCX4_E9XCX6_2_656383
-LLVDDDPGLLKLLGLRLTSEGYSVVTAESGAEGLRVLNREKVDLVISDLRMDEMDGMQLFAEIQKVQPG
MPVIILTAHGSIPDAVAATQQGVFSFLTKPVDKDALYQAI-HQFLRHLSHELKTPLASMREGTELLADEQ
KEVVSILDSSSRNLQKLIEQLLDYNRKQ

>E9X6Z0_E9X6Y9_1_656383
ILLIEDDMLIGDGIKTGLSKMGFSVDWFTQGRQGKEALYSAPYDAVILDLTLPGMDGRDILREWREKGQR
EPVLILTARDALEERVEGLRLGADDYLCKPFALIEVAARL-RRFTSDAAHELRSPLTALKVQTEVAQLAR
KKALLQLHYGIDRATRLVDQLLTLSRLD

>E9X255_E9X256_1_656383
ILIVEDEPKLGQLLIDYLRAASYAPTLISHGDQVLPYVRQTPPDLILLDLMLPGTDGLTLCREIRRFS-D
IPIVMVTAKIEEIDRLLGLEIGADDYICKPYSPREVVARV-RDFMADISHELRTPLAVLRGELEAIQDFT
PETVASLQAEVGTLTKLVDDLHQLSMSD

>E9X9K1_E9X9K2_1_656383
VWLVEDEQGIADTLVYMLQQEGFAVEVFERGLPVLDKARQLVPDVMILDVGLPDISGFELCRQLLALHPA
LPVLFLTARSEEVDRLLGLEIGADDYVAKPFSPREVCARV---YVYALTHELKSPLAAIRGAAEILREVV
ARFTDNILTQNARMQALVETLLRQARLE

>E9X2F2_E9X2F3_1_656383
ILLIEDNQRTQEWVTQGLSEAGYVIDAVSDGRDGLYLALKDDYALIILDIMLPGMDGWQILQTLRTAK-Q
TPVICLTARDSVDDRVRGLDSGANDYLVKPFSFSELLARVRSQFADDLAHELRTPINALLGQNQVTLSSI
AEYQKTIAGNIENISRLTENILFLARAD

>E9X8M7_E9X8M6_1_656383
ILIVEDDTLLLQGLILAAQTEGYACDGVTTARMAEQSLEAGHYSLVVLDLGLPDEDGLHFLARIRQKKYT
LPVLILTARDTLTDKIAGLDVGADDYLVKPFALEELHARIRRLFTADVAHELRTPLAGVRLHLELLAKTH
HIDVAPLVARLDQMMESVSQLLQLARAG

>E9X5E7_E9X5E9_2_656383
IVIVEDEPVTQARLQSYFTQEGYTVSVTASGAGLREIMQNQPVDLILLDINLPDENGLMLTRALRERS-T
VGIILVTGRSDRIDRIVGLEMGADDYVTKPLELRELVVRV-SAFLAAMSHEIRTPLYGILGTAQLLADAQ
RDDLRAITDSGESLLTILNDILDYSAIE

>E9XBA8_E9XBA7_1_656383
-LIVEDEKKTGEYLTKGLTEAGFVVDLADNGLNGYHLAMTGDYDLIILDIMLPDVNGWDIVRMLRSANKG
MPILLLTALGTIEHRVKGLELGADDYLMKPFAFAELLARVRSNFSADIAHEIRTPITNLITQTEIALSEL
EDVLYSNLEELTRMAKMVSDMLFLAQAD

>B3XMR6_B3XMR5_1_349123
ILIIEDEENLANFVELELKHEGYDTDVELDGRAGLEAALNQDFDVILLDLMLPELNGIEVARRVRELK-D
TPIIIMTARDSVIDRVSGLDHGADDYIVKPFAIEELLARVRSQFVSDVSHELRTPVAIIQGHLEMLQRVL
DDSIKATLIETRRMKNLVQEMLDLSRAE

>B3XR10_B3XR11_1_349123
ILMIEDNHSVCEMMAMFFKKEKWQYEFAYDGVEAEEKFAPHKWDIILLDLNLPKKDGMQVAADIRRVSPT
VPLIMLTARDTESDQVLGLEIGADDYVTKPFSTITLIARIKRRFMANAAHEMRTPLTTINGILEGLQYDK
KHSIQLMQNDTRRLIRLVNDNLDYEKIR

>B3XMN1_B3XMN0_1_349123
IMLVEDEESLASFLITELELEGYEVIWAKDGREALEIFKEKDITLILLDWMLPIYDGLTVLRRIRQSS-N
VPIIMITARSQTSDISMALDQGLDDYITKPFEIEELLARIRKEFIANASHELKTPLAGILGHVNLIRRLI
GKSLKYIDQEAQRMSQLINELLILE---

>C5QQ75_C5QQ74_1_525378
-LIVDDEQDIVDICQTYFEYEGYQVTTTTNGKEAIQLLSSD-IDVMILDIMMPEVSGYDIVKEMKAKQLD
IPFIYLTAKTQEHDTIYALTLGADDYVKKPFSPRELVLR--TEIIQNLAHDLKTPLAGILSYTEGLRDEV
HAAYDVLIKQANRLSTLFDDMT------

>C5QSM9_C5QSM8_1_525378
ILIVDDEDRIRRLLKLYLERESFEIHEASNGKEAYELAMENNYACILLDLMLPEMDGIEVASKLREHK-E
TPIIMLTAKGEETNRVEGFESGADDYIVKPFSPREVVLRV-KDFIANVSHELRTPISLLQGYTESIVDEI
RDSLAVVLDESKRLNRLVNELLNVARMD

>C5QSF6_C5QSF5_1_525378
ILIVEDEQNLARFIELELTHENYNVDIENDGRTGLDKALNKSYDLIILDLMLPNINGLEICRQIRQEY-S
TPIIIITAKGETYDKVAGLDYGADDYIVKPFDIEELLARIRRQFVEDASHELRTPLQIIQGHLNLIQRVL
EESLDISIEEVNRITKLVEELLMLTKD-

>C5QMK0_C5QMK1_1_525378
-LIVDDDRKILDYVATHLINEHIRTHTFLSGETALHFLEKENVDIAIVDIMMKGMDGFELCQKLKEDY-E
LPVIMLTARDALSDKERAFLSGTDDYVTKPFEVKELLFRI-QHFVQNVSHEIKTPLTHMQRLLTQLQFER
TSYINELFSITSQVSELTKELLLLSELD

>C7XCQ9_C7XCQ8_1_563193
ILVVEDENALREVIVRSLEKERYVVESASSFREASLKINDYDYDCIVLDIMLPGGSGLTLLKELRALRKK
DSIIIISAKDSIEDKVTGLDLGADDYLTKPFHLAELNARIKRHFVENAAHELQTPLAVCMNKLELLSEDQ
LKEIAGLHQALNGIIRLNKSLLLLSRID

>C7XF71_C7XF72_1_563193
VLIIDDEKQILGLLSRIIGLEGYEVLQAATCKAGLRQMEQHSPEVVLCDVFLPDGNGVDLVSDLKKLRPL
SEIILLTAHGNIPDGVQAIKNGAFDYITKGDDNNKII----TTFISTISHELKTPISAIMMSLKLLEDEQ
KALAESIKESSNRLLEITSELLKMTQVE

>A5EYW4_A5EYW5_1_345073
ILLIEDDERIARFIERGLKAEGHQIHRLKDGQYGLETVKSSEPDLLILDRMLPHVDGLTLCQQIRATGNQ
VLILMLSALGEVEERIQGLRTGADDYLAKPFHFEELLARIEKEFFANVSHELRSPATAILGEAQITLREY
RQTLLRISESAEQLAFRIEDLLMLIRHD

>A5F1A3_A5F1A4_1_345073
-LLVEDDTLLGESMQVALSRQGYTVDWLERGGGVVTALKTEQFTALILDLTLPDMDGLEVLRQIRRAGYT
LPVMILTARDDISDRVKGLDGGADEYIGKPFALEELLARL-KRFTRMAAHELKTPLTVLRVNAENALRQL
KQDLERIFKGIERTDRLIHQLLMLAKVE

>A5F7P4_A5F7P5_1_345073
ILVVEDDVQLGQQILSALEQTGWVPELAQDGIDALYRATAEEWDVIVLDLGLPKLDGLTVLKGIRDENIN
TPVVILSARDTLTQRVEGLNAGADDYLTKPFEMVELIARIR----GNLSHALKTPLSVLKNEVTQLNDQL
QPSVEQIQQQIDR---------------

>A5F8J3_A5F8L2_19_345073
-YIIEDDTKLREMLAEYMTNQGFQVTTFATGETAPEQILLNQPDLVLLDLMLPGENGLTICRQIRAQF-L
GKILMLTASDDDFDHVAALEMGADDFVNKPIKPRVLLARIR-ALTNAIAHDLRTPIFRIQWQAEVLAEKQ
QQQVASIIEDTEEMETMVDELLYYAKLE

>A5F4T3_A5F4T2_1_345073
VLVVDDDARLRALLERYLSEQGFQVRSVANGEQMDRLLTRENFHLMVLDLMLPGEDGLSICRRLRNSNNM
IPILMLTAKGDEIDRIVGLEVGADDYLPKPFNPRELLARIK-LLMAGISHDIRTPLTRIRLATEMM--ED
SYLAESIISDTEECNQIISQFMDY----

>A5F816_A5F815_1_345073
VLLVDDEVGMQLVLKKALS-KWFRVDLASSIEEAEVLRGEHHYDLLILDINLPGRSGIEWEEAFTDPDHR
ADVIFMTGFADLETAISALKLGASDFILKPFNLEQMLQAVQGELTAGIAHEINNPTAVILGNTELIRFRV
EEEIDAILLQIERIRNITRSLLQYSRQG

>C8L5V4_C8L5V3_1_553565
-LVVDDDPRILNYIASHLQTEHIDAYTQPSGEAALKLLEKQRVDIAVVDIMMDGMDGFQLCNTLKNDY-D
IPVIMLTARDALSDKERAFISGTDDYVTKPFEVKELIFRI-QHFVQNVSHEIKTPLTHIHHLLSELQQLR
QQYINDIYTITTQLSGLTTELLLLSELD

>C8L301_C8L300_1_553565
ILIVDDEDRIRRLLKMYLERESFEIHEASNGQEAYELAMENNYACILLDLMLPEMDGIQVATKLREHK-Q
TPIIMLTAKGEETNRVEGFESGADDYIVKPFSPREVVLRV-KDFIANVSHELRTPISLLQGYTESIVDEI
KESLAVVLDESKRLNRLVNELLNVARMD

>C8L4K4_C8L4K5_1_553565
ILIVEDEQNLARFLELELTHENYNVDTEYDGQDGLDKALSHYYDLIILDLMLPSINGLEICRKIRQQQ-S
TPIIIITAKSDTYDKVAGLDYGADDYIVKPFDIEELLARIRRQFVEDASHELRTPLQIIQGHLNLIQRVL
EESLNISIEEMNRIIKLVEELLELTKGD

>C8L1V0_C8L1V1_1_553565
-LIVDDEQDIVDICQTYFEYEGYKVTTTTSGKEAISLLSND-IDIMVLDIMMPEVNGYDIVKEMKRQKLD
IPFIYLTAKTQEHDTIYALTLGADDYVKKPFSPRELVLRI-TELIQNLAHDLKTPLASIISYSEGLRDEI
KESYDILIKQANRLSTLFDDMTH-----

>E7XTG1_E7XTG0_1_749950
VLVVEDNALLRHHLKVQLQDSGHQVDAAEDAREADYYLNEHLPDIAIVDLGLPDEDGLSLIRRWRSSDVS
LPVLVLTAREGWQDKVEVLSSGADDYVTKPFHIEEVMARM---TLTDLTHSLKTPLAVLQSTLRSLRNSV
SKAEPVMLEQISRISQQIGYYLHRASM-

>E7XY61_E7XY63_2_749950
IVIVEDEPVTQARLQAYFEQEGYRVSVTDSGAGLRDIMEHEHVSLILLDINLPDENGLMLTRALRERS-T
VGIILVTGRCDQIDRIVGLEMGADDYVTKPLELRELVVRV-STFLAAMSHEIRTPLYGILGTVQLLADNY
RDDLQAINDSGESLLAILNDILDYSAIE

>E7Y1J2_E7Y1J3_1_749950
ILIVEDEPKLGQLLIDYLRAASYAPTLINHGDKVLPYVRQTPPDLILLDLMLPGTDGLTLCREIRRFS-D
IPIVMVTAKIEEIDRLLGLEIGADDYICKPYSPREVVARV-RDFMADISHELRTPLAVLRGELEAIQDFT
PESVTSLQAEVGTLTKLVDDLHQLSLSD

>E7XX42_E7XX43_1_749950
VWLVEDEQGIADTLIYTLQQEGFTVELFARGLPALEKARQQRPDAVILDVGLPDISGFELCRQLLERHPA
LPILFLTARSDEVDRLLGLEIGADDYVAKPFSPREVSARV---YVYALTHELKSPLAAIRGAAEILREVV
TRFTENILAQNTRMQALVETLLRQARLE

>E7Y0T9_E7Y0T8_1_749950
ILLIEDNQKTIQWVRQGLTEAGYVVDYACDGRDGLHLALQEHYSLIILDIMLPGLDGWQVLRALRTAH-Q
SPVICLTARDSVEDRVKGLEAGANDYLVKPFSFAELLARVRNQFADDLAHELRTPVNILLGKNQVMLSEY
QQALVDNIEELEGLSRLTENILFLARAE

>E7Y4J7_E7Y4J6_1_749950
ILIVEDDTLLLQGLILAAQTEGYACDGVSTARAAEHSLESGHYSLMVLDLGLPDEDGLHFLTRIRQKKYT
LPVLILTARDTLNDRISGLDVGADDYLVKPFALEELHARIRRLFTADVAHELRTPLSGVRLHLELLSKTH
NVDVAPLIARLDQMMDSVSQLLQLARVG

>E7Y154_E7Y153_1_749950
-LLAEDNRELAHWLEKALVQNGFAVDCVFDGLAADHLLHSEMYALAVLDINMPGMDGLEVVQRLRKRGQT
LPVLLLTARSAVADRVKGLNVGADDYLPKPFELEELDARL-ERFSADASHQLKTPLAVLKTQAAVALAHW
YESLQAMSVTLDSTIQLTERLLQLS---

>E7XZ80_E7XZ81_1_749950
ILLVDDHEIIINGIMNALLWPHFIVEHVKNGLEVYNACCAYEPDILILDLSLPGINGLDIIPQLHQRWPA
MNILVYTAYQQEYMTIKTLAAGANGYVLKSSSQQVLLAAL----LTVISHELRTPMNGVLGAIELLQTEQ
QGLADTARNCTLSLLAIINNLLDFSRIE

>E7XVE8_E7XVE6_2_749950
-LLVDDDPGLLKLLGMRLTSEGYSVVTAESGQEGLRVLHREKVDLVISDLRMDEMDGMQLFTEIQKVQPG
MPVIILTAHGSIPDAVAATQKGVFSFLTKPIDRDALYKAI-HQFLRHLSHELKTPLASMREGTELLADEQ
KEVVDILDDSSRNLQKLIEQLLDYNR--

>E7Y3L3_E7Y3L2_1_749950
ILLVEDDTLIGDGIKAGLSKMGFSVDWFTEGRPGKEALYSAPYDAVILDLTLPGMDGRDILREWREKGKQ
EPVLILTARDALAERVEGLRLGADDYLCKPFALIEVAARL-RRFTSDAAHELRSPLAALKVQTEVAQLSR
DKALTQLHAGIDRATRLVDQLLTLSRLD

>Q3Z4M1_Q3Z4M2_1_300269
-LIVEDEKKTGEYLTKGLTEAGFVVDLADNGLNGYHLAMTGDYDLIILDIMLPDVNGWDIVRMLRSANKG
MPILLLTALGTIEHRVKGLELGADDYLVKPFAFAELLARVRSNFSADIAHEIRTPITNLITQTEIALSEL
EDVLYSNLEELTRMAKMVSDMLFLAQAD

>Q3Z3C6_Q3Z3C8_2_300269
IVIVEDEPVTQARLQSYFTQEGYTVSVTASGAGLREIMQNQPVDLILLDINLPDENGLMLTRALRERS-T
VGIILVTGRSDRIDRIVGLEMGADDYVTKPLELRELVVRV-SAFLAAMSHEIRTPLYGILGTAQLLADAQ
RDDLRAITDSGESLLTILNDILDYSAIE

>Q3Z0M1_Q3Z0M2_1_300269
ILLIEDNQRTQEWVTQGLSEAGYVIDAVSDGRDGLYLALKDDYALIILDIMLPGMDGWQILQTLRTAK-Q
TPVICLTARDSVDDRVRGLDSGANDYLVKPFSFSELLARVRSQFADDLAHELRTPINALLGQNQVTLSSI
AEYQKTIAGNIENISRLTENILFLARAD

>Q3YUN0_Q3YUN1_1_300269
ILIVEDDTLLLQGLILAAQTEGYTCDGVTTARMAEQSLEAGHYSLVVLDLGLPDEDGLHFLARIRQKKYT
LPVLILTARDTLTDKIAGLDVGADDYLVKPFALEELHARIRRLFTADVAHELRTPLAGVRLHLELLAKTH
HIDVAPLVARLDQMMESVSQLLQLARAG

>Q3YTZ6_Q3YTZ5_1_300269
VWLVEDEQGIADTLVYMLQQEGFAVEVFERGLPVLDKARQQVPDVMILDVGLPDISGFELCRQLLALHPA
LPVLFLTARSEEVDRLLGLEIGADDYVAKPFSPREVCARV---YVYALTHELKSPLAAIRGAAEILREVV
ARFTDNILTQNARMQALVETLLRQARLE

>Q3YZY9_Q3YZY7_2_300269
VIIADDHPIVLFGIRKSLEIEWVVVGEFEDSTALINNLPKLDAHVLITDLSMPGGDGITLIKYIKRHFPS
LSIIVLTMNNNPAILSAVLDLDIEGIVLKQGAPTDLPKAL-GELMAGVAHEVRNPLTAIRGYVQILRQIH
QEYLSVVLKEIDSINKVIQQLLEFSRP-

>Q3YXL4_Q3YXL3_1_300269
ILLIEDDMLIGDGIKTGLSKMGFSVDWFTQGRQGKEALYSAPYDAVILDLTLPGMDGRDILREWREKGQR
EPVLILTARDALAERVEGLRLGADDYLCKPFALIEVAARL-RRFTSDAAHELRSPLTALKVQTEVAQLAR
KKALLQLHSGIDRATRLVDQLLTLSRLD

>Q3Z0C5_Q3Z0C6_1_300269
ILIVEDEPKLGQLLIDYLRAASYAPTLISHGDQVLPYVRQTPPDLILLDLMLPGTDGLTLCREIRRFS-D
IPIVMVTAKIEEIDRLLGLEIGADDYICKPYSPREVVARV-RDFMADISHELRTPLAVLRGELEAIQDFT
PETVASLQAEVGTLTKLVDDLHQLSMSD

>B5MPW1_B5MPW2_1_439847
ILIVEDDTLLLQGLILTAQTEGYACDGVSTARAAEHSLESGHYSLMVLDLGLPDEDGLHFLTRIRQKKYT
LPVLILTARDTLNDRITGLDVGADDYLVKPFALEELHARIRRLFTADVAHELRTPLSGVRLHLELLSKTH
NVDVAPLIARLDQMMDSVFQLLQLAR--

>B5MTC4_B5MTC5_1_439847
VLVVEDNALLRHHLKVQLQDSGHQVDAAEDAREADYYLNEHLPDIAIVDLGLPDEDGLSLIRRWRSSDVS
LPVLVLTAREGWQDKVEVLSSGADDYVTKPFHIEEVMARM---TLTDLTHSLKTPLAVLQSTLRSLRNSV
SKAEPVMLEQISRISQQIGYYLHRASM-

>B5MM29_B5MM28_1_439847
ILIVEDEPKLGQLLIDYLRAASYAPTLINHGDKVLPYVRQTPPDLILLDLMLPGTDGLTLCREIRRFS-D
IPIVMVTAKIEEIDRLLGLEIGADDYICKPYSPREVVARV-RDFMADISHELRTPLAVLRGELEAIQDFT
PESVTSLQAEVGTLTKLVDDLHQLSLSD

>B5MQX6_B5MQX7_1_439847
-LLAEDNRELAHWLEKALVQNGFAVDCVFDGLAADHLLHSEMYALAVLDINMPGMDGLEVVQRLRKRGQT
LPVLLLTARSAVADRVKGLNVGADDYLPKPFELEELDARL-ERFSADASHQLKTPLAVLKTQAAVALAHW
YESLQAMSVTLDSTIQLTERLLQLS---

>B5MNE8_B5MNE7_1_439847
ILLVDDHEIIINGIMNALLWPHFIVEHVKNGLEVYNACCAYEPDILILDLSLPGINGLDIIPQLHQRWPA
MNILVYTAYQQEYMTIKTLAAGANGYVLKSSSQQVLLAAL----LTVISHELRTPMNGVLGAIELLQTEQ
QGLADTARNCTLSLLAIINNLLDFSRIE

>B5MP24_B5MP23_1_439847
ILLVEDDTLIGDGIKAGLSKMGFSVDWFTEGRPGKEALYSAPYDAVILDLTLPGMDGRDILREWREKGKQ
EPVLILTARDALAERVEGLRLGADDYLCKPFALIEVAARL-RRFTSDAAHELRSPLAALKVQTEVAQLSR
DKALTQLHAGIDRATRLVDQLLTLSRLD

>B5MPQ0_B5MPP9_1_439847
VWLVEDEQGIADTLIYTLQLEGFTVELFARGLPALEKARQQRPDAVILDVGLPDISGFELCRQLLERHPA
LPILFLTARSDEVDRLLGLEIGADDYVAKPFSPREVSARV---YVYALTHELKSPLAAIRGAAEILREVV
TRFTENILAQNTRMQALVETLLRQARLE

>B5MGU3_B5MGU0_3_439847
IVIVEDEPVTQARLQAYFEQEGYRVSVTDSGAGLRDIMEHEHVSLILLDINLPDENGLMLTRALRERS-T
VGIILVTGRCDQIDRIVGLEMGADDYVTKPLELRELVVRV-STFLAAMSHEIRTPLYGILGTVQLLADNY
RDDLQAINDSGESLLAILNDILDYSAIE

>B5MQQ8_B5MQQ9_1_439847
ILLIEDNQKTIEWVRQGLTEAGYVVDYACDGRDGLHLALQEHYSLIILDIMLPGLDGWQVLRALRTAH-Q
SPVICLTARDSVEDRVKGLEAGANDYLVKPFSFAELLARVRNQFADDLAHELRTPVNILLGKNQVMLSEY
QQALVDNIEELEGLSRLTENILFLARAE

>I5KNA7_I5KNA6_1_1005502
VWLVEDEQGIADTLVYMLQQEGFAVEVFERGLPVLDKARQQVPDVMILDVGLPDISGFELCRQLLALHPA
LPVLFLTARSEEVDRLLGLEIGADDYVAKPFSPREVCARV---YVYALTHELKSPLAAIRGAAEILREVV
ARFTDNILTQNARMQALVETLLRQARLE

>I5LRA5_I5LRA2_3_1005502
IVIVEDEPVTQARLQSYFTQEGYTVSVTASGAGLREIMQNQPVDLILLDINLPDENGLMLTRALRERS-T
VGIILVTGRSDRIDRIVGLEMGADDYVTKPLELRELVVRV-SAFLAAMSHEIRTPLYGILGTAQLLADAQ
RDDLRAITDSGESLLTILNDILDYSAIE

>I5KPH0_I5KPF3_17_1005502
ILIVEDDTLLLQGLILAAQTEGYACDGVTTARMAEQSLEAGHYSLVVLDLGLPDEDGLHFLARIRQKKYT
LPVLILTARDTLTDKIAGLDVGADDYLVKPFALEELHARIRGQLTGGLAHDFNNLLAVIIGSLELVNPPD
APRIQRALQAAERGALLTQRLLAFSRKQ

>I5LAK6_I5LAK7_1_1005502
ILIVEDEPKLGQLLIDYLRAASYAPTLISHGDQVLSYVRQTPPDLILLDLMLPGTDGLTLCREIRRFS-D
IPIVMVTAKIEEIDRLLGLEIGADDYICKPYSPREVVARV-RDFMADISHELRTPLAVLRGELEAIQDFT
PETVASLQAEVGTLTKLVDDLHQLSMSD

>H7PCM4_H7PCM5_1_1069628
ILLVDDEVEITDIHQRYLIQAGYQVLVAHDGLEALELFKKKPIDLIITDVMMPRMDGYDLISEVQYLSPE
QPFLFITAKTSEQDKIYGLSLGADDFIAKPFSPRELVLRV-GLMIAQLSHDIKTPITSIQATVEGILDEQ
AHYLATIGRQTERLNKLVEELNFL----

>H7PGH7_H7PGH6_1_1069628
ILIVDDEKPISDIIKFNMTKEGYEVVTAFNGREALEQFEAEQPDIIILDLMLPEIDGLEVAKTIRKTS-S
VPILMLSAKDSEFDKVIGLELGADDYVTKPFSNRELQARV-RLFVSNVSHELRTPLTSVKSYLEALDEVA
PDFIKVSLDETNRMMRMVTDLLHLSRID

>A9KT19_A9KT20_1_357809
ILVVEDDKNTARLMKAVLMHAGYEVFCADNGVSALELMDKQHIDLIVLDVMMPEMDGYEFTKQLRGSNDN
TPILMVTAKQLPEDKCKGFLAGTDDYMVKPVNEDEMLLRI-SDFINNFSHEFKTPIVSMRGFAKMLKYEK
DEYLDIIINESDRLSELATNVLNLSKIE

>A9KP17_A9KP19_2_357809
IYIVEDDRNIREIEGYALRNSGFEVEVFETGEELYRALEKEIPELILLDVMLPNEDGLSILSNVRKDSEN
IPIMMVTAKTTEMDKVKGLDLGADDYITKPFGIMELVSRV-QEFFSNASHELKTPITSIRGYTELLLGTS
EEFMKRILAETESMTNLINDILLISRLE

>A9KHN7_A9KHN8_1_357809
VLVVDDEKLIVKGIRFSLEQDGMEVDCAYDGEEALVFAKQKEYDVILLDVMLPRMNGFEVCQQIREFS-N
MPVIMLTAKGDDMDKILGLEYGADDYITKPFNILEVKARI-QEFVSNVSHELKTPITSIKVLAESLLTLY
REFMTDINEEIERENNIITDLLSLVKLD

>A9KHT5_A9KHT4_1_357809
ILIADDNPDITDVLAAYAKKEDLVPVIAADGEEAIRMFRQYNPAVVLLDVMMPKEDGYEVCRKIRAKS-D
VPVILITARGEDFEKIMGLDIGADDYIVKPFSPSEVMARIRMDFFANVSHELRTPITVVRAYTESLVDTK
QQCYEKMLLECKSMERLVGDLLILAKMQ

>A9KJT6_A9KJT7_1_357809
ILICDDEPGLRAVIKRYALFEGYEIAEAENGMEAVEACRNDTFDIIIIDIMMPELDGFSAVKEIRKKS-N
TPVIMLSARGEEYDKVLGFELGIDDYVVKPFSSKEIMLRV-RELMANISHDLRTPLALIYSYAEMMHDIT
PEQTQMIMDESTRLSSLVGDILDISRLE

>A9KR75_A9KR76_1_357809
ILIVDDDANIAELISLYLMKECFDTKIVYDGEEAITQYREYQPNLILLDLMLPGIDGYEVCREVRKTS-T
IPIIMLSAKGEIFDKVLGLELGADDYMIKPFDTKELVARVKKKFVANISHDFRSPLTSIGGYAEAMRDMQ
NKYLDIILFETERLTKLTTNLLALNSFE

>A9KJ75_A9KJ76_1_357809
ILVVDDEPKILEVVASFLESQDYQVFQAENGAKAFEIFEKENISLIILDLMLPDITGEEICKKIRKTS-R
VPIIMLTAKVEENNLLEGLEIGADDYITKPFRLKELLARVKKQLTSDVSHELRTPLTTIGTHIEAMIEPT
TERLKSCYEEINRITNLVKDLEQLAKVE

>A9KM02_A9KM03_1_357809
ILIVDDDKDISELIAVYLKSEDYYVDKACSGLEALQLIKENNFDLVILDIMMPKMDGLETLIHIRKDF-N
MPIIFLTAKNQEIDLIRGLSLGADDYISKPFSSMELIARVKYELITSVSHDLKTPLTSIIGYSDLLNKEL
TRYISIVYNKSLRLKDLVNELFEYTKLT

>A9KL70_A9KL71_1_357809
ILIVEDEAAIAELEKDYLELSGFEVDIENTGDKGLAAALTGDYKLIILDLMLPNVDGFEICKRVREEK-N
IPVIMVSAKKDDIDKIRGLGLGADDYMTKPFSPSELVARVKRELLSNISHDLKTPLTAIKGYSEGIIDKL
DRYVKTIYTKANDMSSLVDELSLYARID

>A9KP45_A9KP44_1_357809
VLVVDDESRMRKLVKDFLSRSNYDVLEAENGEQAVDIFEQKDISLIILDVMMPKMDGWQVCKEIRKYS-K
VPIIMLTAKSDEKDELLGFELGVDEYISKPFSPKILVARV-KEFLSNVTHELKTPIALIQGYAEGLKDQS
REYCEVIIDEAMKMNKMVKKLLSLNQLE

>A9KRB5_A9KRB4_1_357809
ILIVEDEIDLCDTIAEGLQIDGYAVDTCYHGDVAYELISTETYDLVVLDLNLPGMDGIDILSDLRKTNKD
MKILILSARSSVSDKVLGLDIGANDYLAKPFAFEELEARIRKRFSQSAAHELRTPLTVLRTKVDVFKKEY
DNLLSVITTHTNRLSELVKDLLDLTNMD

>F9R9A1_F9R9A2_1_701176
VLVVDDEAGMQAILQKALS-KWFKVDTAGSIEQAETLRIANHYDLIILDINLPGRSGIEWEEAFNDEERR
ADVIFMTGYADLETAISALKLGATDFILKPFNLSQMLQSV-GELTAGIAHEINNPSAVILGNVELIQFRV
KDELEAIHAQIDRIRNITRSLLQYSRQG

>F9R9I7_F9R9I8_1_701176
ILLVEDDRNLNHQLTALLQANGYTVTNLECGAQALTLLKMRQFDLILLDVNVPNVDGFGLLKYVRSHS-R
TPVIMLTAYGAEEHRIKGLRNGADDYISKPCNFEEVKLRI-RNLIAEMSHEIRTPLARVEMATDCVESDS
YTMVERIRTEVKNIRHMAEDTLTLAWLE

>F9RDX9_F9RDX8_1_701176
VVIIEDEPAIADNLIHVLEMDGYHTQWFATAGEGLAFLQANTADLLVLDVGLPDGNGFELCKTIRDFS-N
IPIIFLTARNDEIDRVVGLEIGADDYVTKPFSPREMVARVK-EYVQTLTHELKSPLSAIKGASEILQMKI
TRFASNIERESDRMQSLIDKLLELARLE

>F9RAS7_F9RAR0_17_701176
ILIVEDEQVTRNTLKSIFEAEGYAVFEASDGEEMHHVLTESQINLVIMDINLPGKNGLLLARELREQA-N
VALMFLTGRDNEVDKILGLEIGADDYITKPFNPRELTIR--SEFLANMSHELRTPLNGVIGFTRQMLKSQ
TDYLQTIEKSANNLLTIINDILDFSKLE

>F0KNV5_F0KNV6_1_871585
VMLVEDEVELAHLVRDYLEAAGFEVSMFHDGQDAYASFQQRKPNLMILDLMVPRMDGLTICRKVREQS-D
LPIIMVTARTEEIDRVLGLNMGADDYVCKPFSPKELVARVQRQWVADTSHELKTPLAVLQAQIEAMQDAT
PEHLDAMMRQVSSLKKLTQDLADLAQAD

>F0KK07_F0KK06_1_871585
ILCIEDEAAIVLPLRYALEREGWNVSWANTGTQALQYLSEQAFDFIILDIGLPDLNGFEVCKQLRQKS-Q
TPLLFLTARDDEIDRVVGLEIGADDYCTKPFSAREIVARIK---VNTLTHELKSPLTAIQASAELLQDDQ
QQFAAHIVEQSHRLQSLIERLLLLTRLE

>F0KIG4_F0KIG3_1_871585
ILIIEDEIKIATYLVKGLKESGYQAECVHLGLQGLEMLKRDQYDLLILDVMLPDIDGWSVLQVLRQFS-R
IPVIFLTAKDQVMDRVKGLELGADDYLAKPFSYIELLARIKNRFSEDIAHEFRTPLNNLIGQTEIALT-V
EQYEDLLVSHLDRLKRMIDSMLFLARAD

>F0KPL8_F0KPL9_1_871585
ILIVEDDERLARLTQEYLIRNGLEVGVETDGNRAIRRIISEQPDLVVLDVMLPGADGLTVCREVRPHY-H
QPILMLTARTEDMDQVLGLEMGADDYVAKPVQPRVLLARIRRELMRAVSHELRTPVARIRFGTEMLAEHR
MHQVDMIDKDIEALNTLIDEIMTYAKLE

>F0KMJ4_F0KMJ3_1_871585
---IEDDFMIAESTITLLQYHQFEVEWVNNGLDGLAQLAKNKFDLILLDLGLPMMDGMQVLKQIRQRA-A
TPVLIISARDQLQNRVDGLNHGADDYLIKPYEFDELLARI-KQFIADAAHELRTPVTALNLQTKILISPE
QESLQNLSKGLARIQHLVTQLLALAKQD

>F0KP54_F0KP55_1_871585
ILVVEDEYDIGDIIEHYLKREGMRVVRAMNGKQAIEIHAAQPIDLVILDIKMPELSGWEVLNKIRQKA-A
TPVIMLTALDQEIDKVMALRIGADDFVVKPFNPNEVVARV-----AAIAHELRTPVTILQGRLQGIIDAD
PILFKNLLNQVEGLSNLVEDLRTLSLFE

>F0KJ40_F0KJ39_1_871585
ILLAEDDRSQAESIQSWLELDGYQVDWVERGDYALTAIEQHDYDCILLDRGLPQLAGEKVLTTIRHKQKN
VPVIFITARDSIHDRVEGLDLGANDYLVKPFSLEELSARIRQRFTADASHELRSPLSAIQMRLQVLQREL
HQDFERIQEDVSRSTKILENLLLLARLE

>F0BGA5_F0BGA4_1_925775
-LVIEDNRNMVANLFDYFEARGHTLDAAPDGVTGLHLATTQQYDVLVLDWMMPRMDGPEVLRRLREQHSE
LPVIMLTARDELPDKIAGFRAGADDYLTKPFALPELEVRI-RAFIDSASHELRTPIAVIGNAVELALEAV
RHQLRRIAQTSASVEQLITLLLVLAKD-

>F0BE29_F0BE30_1_925775
ILVIEDNSDIAANLGDYLEDRGHTVDFAADGVTGLHLAVVHEFDAIVLDLNLPGMDGIEVCRKLRNEAKQ
TPVLMLTARDSLDNKLAGFDSGADDYLIKPFALQEVEVR--REFNADVSHELRTPLAVIRGATELLLTKM
LQRLQRIQRAEQQCSDLIGSLLLLSRNE

>F0B9J5_F0B9J4_1_925775
ILLVEDEAPLRETLAARLKREGFAVDAAQDGEEGLYMGLEVPFDVGIIDLGLPKMSGMELIKALRDEGKK
FPVLILTARSSWQDKVEGLKQGADDYLVKPFHVEELLARVNRNTLADLAHSLKTPIAVLRTQLDSG--SE
HDLHKEMDVQLRRMNDLVS---------

>F0B9E8_F0B9E9_1_925775
-LLVEDDTMLANAICDGVRQQSWTIDHVGSANAAKTALVDHRYTAVLLDIGLPGESGLTVIRFLRSHYDA
TPVIALTARGQLTDRIRGLDAGADDYLVKPFQFDELMARL-RDFVADAAHELRTPLSALHAYAEVALRAK
DAALHQLLETARRSNRLAEQLLDLARLD

>F0BAV2_F0BAV3_1_925775
VLVVEDNRNISEMIGEYLEGRGFEVDYAQDGLDGYRLAAENSYDVVVLDLMLPRLDGIEVCRRLRNDAKS
TPVLMLTARDTLDDKLTGLGFGADDYLTKPFAIQELEARL-RNFTRDASHELRTPLTVIRVASDMALART
QRSLRRIQRAGRDMEAVIDAFLILARE-

>F0BFC0_F0BFC1_1_925775
-LLVEDNADLADAIVRRMRRSGHAVDWQADGLAAASVLRYQSFDLVVLDIGLPKLDGLRVLAGMRERGDS
TPVLMLTARDGIEDRVQALDVGADDYLGKPFDFREFEAR--RAFMAEAAHQMRTPLAALRAQAQLAMDDM
QRSLAAIERNASHMSRLLNQLLS-----

>F0BEY1_F0BEY0_1_925775
VLVVEDEAAIADTVLYALRSEGYAAEHCLLGREALARLRADPADVVVLDVGLPDINGFEVCRNLRSFS-E
VPVIFLTARTDEIDRVLGLELGADDYMAKPFSPRELVARVR---VQSLTHEMKSPLAAIRGASELLTEAD
RQFVASIRAQEQRLTETIDKLLALAEVE

>B2DPI2_B2DPI1_1_453363
ILLVDDEVEITDIHQRYLIQAGYQVLVAHDGLEALELFKKKPIDLIITDVMMPRMDGYDLISEVQYLSPE
QPFLFITAKTSEQDKIYGLSLGADDFIAKPFSPRELVLRV-GLMIAQLSHDIKTPITSIQATVEGILDEQ
AHYLATIGRQTERLNKLVEELNFL----

>B2DNG8_B2DNG7_1_453363
ILIVDDEKPISDIIKFNMTKEGYEVVTAFNGREALEQFEAEQPDIIILDLMLPEIDGLEVAKTIRKTS-S
VPILMLSAKDSEFDKVIGLELGADDYVTKPFSNRELQARV-RLFVSNVSHELRTPLTSVKSYLEALDEVA
PDFIKVSLDETNRMMRMVTDLLHLSRID

>I7UJQ2_I7UJP3_9_992170
ILVVDDDTAICEVLRDVLNEHVFDVLLCHSGNEALQITATQPIALILLDMMLPDINGLLVLQQVQKLRPS
LPVVMLTGMGSESDMVVGLEMGADDYIAKPFNARVVVARV-GQLTGGLAHDFNNLLAVIIGSLELTATSD
ATRIHRALKAAERGAQLTQRLLAFSRKQ

>I8LSG5_I8LSH0_5_992170
ILIAEDNAHIRNGLMEVLAHEGYRPIAAENGVQALALYRQQQPDFIILDIMMPELDSYKVCREIRKHDWQ
TPIIFLSAKDEEIDRVIGLELGADDYISKPFGIHEMRARIKEQLLHDVSHELRSPLARLQLAIGLAHQNV
DNALQRIEHESERLDKMIGELLALSRAE

>P71814_P71815_1_1773
VLVVDDEANIVELLSVSLKFQGFEVYTATNGAQALDRARETRPDAVILDVMMPGMDGFGVLRRLRADGID
APALFLTARDSLQDKIAGLTLGGDDYVTKPFSLEEVVARL-RQFITDASHELRTPLTTIRGFAELYRQDV
GMLLSRIESEASRMGLLVDDLLLLARLD

>O53894_O53895_1_1773
ILVVDDDRAVRESLRRSLSFNGYSVELAHDGVEALDMIASDRPDALVLDVMMPRLDGLEVCRQLRGTGDD
LPILVLTARDSVSERVAGLDAGADDYLPKPFALEELLARM-ARLVTDAGHELRTPLTSLRTNVELLMAEM
VDLRADVLAQIEELSTLVGDLVDLSRGD

>O69730_O69729_1_1773
VLVVDDEPVLAEMVSMALRYEGWNITTAGDGSSAIAAARRQRPDVVVLDVMLPDMSGLDVLHKLRSENPG
LPVLLLTAKDAVEDRIAGLTAGGDDYVTKPFSIEEVVLRL-RQFVADASHELRTPLAAIRGYTELTQRAV
AHAMSRVASETERITRLVEDLLLLARLD

>P0A5Z6_P0A5Z8_2_1773
VLVVDDDSDVLASLERGLRLSGFEVATAVDGAEALRSATENRPDAIVLDINMPVLDGVSVVTALRAMDND
VPVCVLSARSSVDDRVAGLEAGADDYLVKPFVLAELVARVKRDFAAVSSHELRTPLTAMRTNLEVLSTQR
KEVLNDVIRTQSRIEATLSALERLAQG-

>Q7D9B8_Q7D9B7_1_1773
VLVVDDEANIVELLSVSLKFQGFEVYTATNGAQALDRARETRPDAVILDVMMPGMDGFGVLRRLRADGID
APALFLTARDSLQDKIAGLTLGGDDYVTKPFSLEEVVARL-RQFITDASHELRTPLTTIRGFAELYRQDV
GMLLSRIESEASRMGLLVDDLLLLARLD

>F4EBQ5_F4EBQ4_1_999891
VLIVDDEPAIIDFLTMGLVNEGFEVMSAADGMSAMNLVKTFQPHIAVLDVMMPGMDGLELSRMLKKTS-N
TAVIMLTAKDEVELRVKALIEGADDYMIKPFSFEELLARI-RQFVSDASHELRTPLTSIHGFIEILMRQK
EKALRSMYAESVRANKLIEDLLFLAKID

>F4EBH5_F4EBH6_1_999891
IYLVEDEDNLNELLTKYLENEGWNITSFTKGEEARKQMQPS-PHLWILDIMLPDTDGYTLIKEIKEKDPD
VPVIFISARDADIDRVLGLELGSNDYIAKPFLPRELIIRV-RTLLQNISHDLKTPVMVIRGYTQSIKDDL
ENTIDVIEGEAEKLEKKIKDLLYLTKLD

>F4E0H8_F4E0H7_1_999891
ILIVDDEKAIVDMVKRVLVKEGYNIKTAGSAEEAIEFVKHETADLLVLDVMMEGMSGFEACTEIRNYT-D
APIFFLTARSSDADKLSGFALGADDYITKPFNPLELAARIREEWIAGLSHDLKTPLSTIYGYSMMLESEV
KEMGQIVREKSEYMSKLIEDLNL-----

>F4E3S3_F4E3S4_1_999891
ILVVDDEARIRRLLRMYLERENYVIEEAENGDEAIKMGLASDYDLVLLDLMMPGTDGIEVCRQLREKK-A
TPIIMLTAKGEEANRVQGFEAGTDDYIVKPFSPREVVLRV-EDFIANVSHELRTPISMLQGYSEAIVDEK
KEIAQIIYDESLRMGRLVNDLLDLARME

>F4E9X3_F4E9X2_1_999891
ILVVDDEQSIVTLLQYNLERSGYDVITASDGEEALEQAEKENPDLIVLDVMLPKVDGIDVCKQLRQQKMM
VPILMLTAKDEEFDKVLGLELGADDYMTKPFSPREVTARV-KDFVANVSHELKTPITSIKGFTETLLDAL
SDFLSIILKESERLQSLVQDLLDLSKME

>F4E2C9_F4E2D0_1_999891
ILMIEDNISVCTMTEMFFFKEGFEAEFVHDGVEGYQRFTEEDWDLVILDIMLPSMDGVTICRKIRETS-S
VPIIMLTAKDTESDQVIGFEMGADDYVTKPFSPLTLVARIKRQFIADVSHELRTPLTTINGLVEGLNSDK
EKCFSLISEETKRMLRLVKENLDYEKIR

>H1X6R4_H1X6R3_1_1127131
-LMVEDNTSVSEMMGMFFKKENWDAHYAYDGNDAVTMFNEDPWDMVILDLNLPGLDGMQVAVKIREVSKY
VPIIMLTARDSESDQVLGLEMRADDYVTKPFSPITLIARIKKEFMANASHEMRTPLTTISGIVEGLQYEK
MHSYDLIKAEADRLTRLVKDNLDYERLR

>H1XAL2_H1XAL1_1_1127131
ILIVDDSVRINQLVKMSLM-NTYAIVQAFTGEDAVATLQSTKIDLVLLDITLPKMSGYDVLPYITDKE--
IPVIFLTAKTEVADVVQGLQLGADDYITKPFHLEVLKSRV-KEFASHLTHEINTPLTIILGYAELIAEVK
QEAVRYIVDESTRLKQLGS---------

>H1X8U0_H1X8U1_1_1127131
VLVIEDEVNLARFVELELQHEGYETHVEDNGRGGLQAALDNDYDLILLDLMLPELSGLEVARRLREVK-N
TPIIMMTARDSVIDRVSGLDYGADDYVVKPFAIEELLARVRHQFVEDVSHELRTPVAIVKGHMELLNRIL
AESIEASLQEMRRMEGLVSEMLDLTRAD

>K0JXQ5_K0JXR2_7_1179773
VLVCEDQELVRAGYNTIFSQPDMVVGEAADGRRAVEEALRLRPDVVVMDIRMPILDGIEATRRLAGPGTP
AKVLMVTTFNVDEYVYEALKAGASGFLLKDAPPAELIKGV-RQFVGNASHELKTPLAINRTLLEVAMNEL
RELGETLLVVNARHESLVDGLLTLAQSQ

>K0JPT9_K0JPR9_20_1179773
VLLVDDHEVVRRGLRELLDEDDIVVAEAGGVDEAFVRATATRPDVAVVDVRLPDGTGVELCRRLRDVG--
VRCLVLTAFDDEEALVGAIMAGASGYLLKQVRGQDLVVAV-RRFVADASHEMRTPLAVKRALIEVATRDA
RRLGAELLEVNARHERLIDGLLALADAE

>K0JYP2_K0JYP5_3_1179773
VLVVDDESTLAELMSMALRMEKWEVRTALDGTSAVRVAREFRPDVVVLDVMLPDFDGLEVLRRLRSEVPA
LPVLFLTAKDAVEDRIAGLTAGGDDYVTKPFSLEEVVLRL-RRLIADTSHQLRNPMAALRLRMDTLGGDG
VRAYDAGVAEIERLESLLDGLLALATAE

>K0JY86_K0JY78_8_1179773
VVIVDDHPVVRDGLRGMLAAGDVVVGEAADGAEAEAVVRAKNPDVVLMDLRMPGVDGVTAIGRLRDFP--
ARVLVLTTYDTDSDVLPAIKAGATGYLLKDTPREELFRAV-RRFVANASHELRTPLSVIRTELEVLTDEL
RRMASVVRAATERAEQLVSALLLLARTD

>K0JT31_K0JT30_1_1179773
VLLVEDDDRVAEALVPALTRRGFTVDRQATGRGTLDRLA--GVDVVLLDLGLPDMDGVTLCRNIRAAS-D
VAIIVVSARGEIDDRILGLHAGADDYLVKPYDVGELVARV-RRLVADAGHELRTPLTSMRTNLELLLADK
AEINTDVRAQLDELTTLIGDLVELARED

>H2H477_H2H478_1_698965
ILVVEDDPAISEMLTIVLEAEGFEPVAVTDGAVAVDAFRTESPDLVLLDLMLPGMNGIDICRIIRQES-A
VPIVMLTAKTDTVDVVLGLESGADDYINKPFKPKELIARL-KQFTSDVSHELRTPLTTVRMAADLIVDGT
RRASELMVRELDRFEALLADLLEISRHD

>H2H4S7_H2H4S8_1_698965
IVVVDDEQAVRESLCRSLSFNGYEVHLAQDGVEALEVIEREQPELVILDVMMPRMDGLEVCRTLRGSGDD
RPILVLTARDGVSDRVAGLDAGADDYLPKPFALEELLARVRTELVADAGHELKTPLTSMRTNIELLMMDK
QALQSDVIAQMEELSTLIGDLIDLARQE

>H2H3Z9_H2H3Z8_1_698965
VLVVDDEPNIVELLKVSLKFQGFEVETAQSGIEALEKARSFQPDAFILDVMMPGMDGYELLPKLRADGFE
GPVLYLTAKDAVEHRIHGLTIGADDYVTKPFSLEEVITRL-RRFVGDASHELRTPLTSVKGYAELYRSDA
DLVIEKIEDEAKRMSLLVEDLLALTRAE

>C8KKD5_C8KKD4_1_452948
-LVVDDDPRILNYIASHLQTEHIDAYTQPSGEAALKLLEKQRVDIAVVDIMMDGMDGFQLCNTLKNDY-D
IPVIMLTARDALSDKERAFISGTDDYVTKPFEVKELIFRI-QHFVQNVSHEIKTPLTHIHHLLSELQQLR
QQYINDIYTITTQLSGLTTELLLLSELD

>C8KPU3_C8KPU2_1_452948
ILIVDDEDRIRRLLKMYLERESFEIHEASNGQEAYELAMENNYACILLDLMLPEMDGIQVATKLREHK-Q
TPIIMLTAKGEETNRVEGFESGADDYIVKPFSPREVVLRV-KDFIANVSHELRTPISLLQGYTESIVDEI
KESLAIVLDESKRLNRLVNELLNVARMD

>C8KNM5_C8KNM4_1_452948
-LIVDDEQDIVDICQTYFEYEGYKVTTTTSGKEAISLLSND-IDIMVLDIMMPEVNGYDIVKEMKRQKLD
IPFIYLTAKTQEHDTIYALTLGADDYVKKPFSPRELVLRI-TELIQNLAHDLKTPLASIISYSEGLRDEI
KESYDILIKQANRLSTLFDDMTH-----

>Q1K0W7_Q1K0W6_1_281689
ILIVDDEAFIRENLERILGEDGYQLFGCDGPKSALQIAEQEEIDLVLLDLNLGAASGLDVLQQLQAVDPD
ILVIIITGYGTVESAVQALKMGAYDYIKKPFKSDAIRLIV-GRLAAGLAHEIRNPLTGISLLLDDLHDKD
QELIRRALEEMERLEGLVGDLLKFSRV-

>Q1K3Q1_Q1K3Q0_1_281689
ILVVEDEKKVASFIKRGLEEENFTVDIAANGEEGLYMAESNHYDLILMDIMLPKKDGLTVIKELRSKEVT
TPVLCLTAKDSVEDIVAGLDSGSDDYLTKPFAFAELLARVKRQFSGDASHELRTPLTILRGETEVTLHEF
RAALQSNMEEIDRMGRILEDLLTLAKSE

>Q1K2E9_Q1K2E8_1_281689
VLLIDNEEGLCRMMEAVLKDSGYQVKSYTRSFEAVEDFEAETYDLVISDIKMPGMDGLEVLQKIRSKDQR
VPVIMITAYATVETSIQALRKGAYDMLTKPFEPEELLYRV-GVLSSGVAHEINNPLGVILGYAGYIENPN
YHYIHEIKRESKRCRKIVQDLLSYAR--

>Q1JYZ5_Q1JYZ6_1_281689
-FLVEDDQRLGDLITSYLTQQGFSVTIERRGDSAPARILDEQPDLVVLDLLLPGLDGLTICQQVRTGY-G
GPILMLTALEDDMDQVAGLEMGADDYVKKPVQPRVLLARIRKELTRAVSHELRTPIARIRFALEMAHADQ
RMFLNEINRDVDELDELVSELLTHARFD

>Q1JWJ7_Q1JWJ6_1_281689
VLVVDDEHLIRWSLEQSLKKQGYHVQTVGSGEEALDYVRSDSPDLVFLDIQLPGIDGIETLEKIKEIDSD
ISVIMITALGVLETAVKAMQLGAYDYINKPFNLDELSV---GEMATGMAHEIKNPLAGISGAVTVLADPR
RQVVQDILAQIARLNKTATDLLNFGRPG

>D5BXF7_D5BXF1_6_472759
VFVVDDDEAVRDSLRWVIESAGFKVKTYPSAGEFLKKLDPSQSGCLVLDVRMPEMSGLQLQKLLSEKNNP
LPVIFISAHGSVPDAVGALHGGAIDFLMKPFDNQILLERIEERFIYTVSHDLRSPLITIKGFSGMLKRQM
QGDIKRIQAAADKMQLLLDDLLELSRIG

>D5C597_D5C595_2_472759
ILLVDDDRDLLRLLSMRLAGRGYETVVAESGEEALAQVELARPQAVITDLRMEGMDGMVLADCIHRKNPA
LPVIILTAHGSIPDAVHATKNGVFAFLTKPFNSRELLAQV-TKFLRHVSHELKTPLAALREGAELLCDQQ
LEVARILRDNSLRLQKLIEDMLRFSLAG

>A3XSN9_A3XSP0_11_314290
-IIVEDDLKLQQMLKDYFVAQDFEVTALDDGSDAVQTILDDQPDIVLLDLMLPVTDGLTICRQTRTLF-K
GKILMLTASDDDFDHVAGLETGADDYVTKPIKPRVLLARV-RSLTNAVAHELRTPIFRIQWQAEMLKDGQ
QDTIESIVEDTEEMEKMVDELLYYAKLD

>A3XWQ4_A3XWQ3_1_314290
VLVVDDEVGMQAILKKALGKFFGKVSSAGSVEEAEILRSSEHFDLIVLDINLPGRSGIEWEEAFNDNDKR
ADVIFMTGYADLEMTISALKLGASDFILKPFNLEQMIQAV-GELTAGIAHEINNPTAVILGNVELMKFRV
DEEVHAIMEQIDRIRNITRSLLQYSRHG

>A3XRW3_A3XRW2_1_314290
IVLIDDEIDVVEAVSEMLELEGFSVTTFTDPNLGLKSLKANSQSVVLCDVRMPQVDGLTLLSSIQHRAAN
VPVLLMSGHGDIPMAIEAMKLGAFDFLEKPLNASELVEKL-GQLSVGITHEINQPLTAVNSHVRSAQLRA
EENLKKIEVLLDKVAAITRHLKAFSRKS

>A3Y2L0_A3Y2L1_1_314290
ILVVEDEPRLGQQILETLEGADWVPELSQDGIDALYRATSEEWDAIVLDLGLPKLDGLTVLKGIRDENIN
TPVIILSARDTLTQRVEGLNAGADDYLTKPFEMVELIARIR----GNLSHALKTPLSVLKNEIERLEDLL
QQPINQIQSQID----------------

>A3XXJ6_A3XXJ5_1_314290
ILLIEDDIHIARFLVNGFQQEGITVTHATDGVDGLHEAVTEEYDVIILDIMLPKKDGFEVLAELRGQGYA
TPVIILSAKHSVEERVQGLQSGADDYLVKPFAFPELLAR--NTTVDAIAHDIRTPLSRITLASQTLLNAM
KDALADCSEHAMQASNMLTAL-------

>Q1J8D4_Q1J8D3_1_370554
ILIIEDEKNLARFVSLELQHEGYEVIVEVNGREGLETALEKEFDLILLDLMLPEMDGFEVTRRLQTEK-T
TYIMMMTARDSIMDVVAGLDRGADDYIVKPFAIEELLARIRSRFISDVSHELRTPVAIIKGHIGLLQRIL
EESLTATAHEADRMAIMINDMLDMIRV-

>Q1J4H0_Q1J4H1_1_370554
ILVVEDDDTISQVICEFLKANNYDPDCVFDGQAALDKWQTTSYDLIILDIMLPSLSGLEVLKTIRKTS-D
VPIIMLTALDDEYTQLVSFNHLISDYVTKPFSPLILIKRI-SEFLRMTSHELKTPITSVIGMIDGMLYDR
DKYLRKCRDVLEGQAQLVQSILSLSKIE

>C5D3X1_C5D3X0_1_471223
VLIIEDDANIVELIQLYMDKAGYSYISASDGEEGLELFYSESPDCIILDIMLPKLNGWEVCKTIRMEDRH
VPIIMLTGKGETYDVIKGLNIGADDYIVKPFDPNELIARVKKQYISNLSHELRSPLTTLKGFIIALMDRQ
QHYYRLMRDETERMIRLVNDTLNMNQLE

>C5D2L7_C5D2L6_1_471223
VLIVDDEEDMRFLVGMYLENANFSYLEAENGEEALQILKNNKVDVILIDVMMPKMDGFTLCARIREQS-D
VPILFLTARGDEWDKVKGLKLGGDDYIVKPFSPGELIARIEREFLANVSHELRTPLSYVKGYSEAILQEE
RKYVQLIHREADRMERLVRDLLDLARLE

>C5D3L3_C5D3L2_1_471223
ILVVDDEERIRRLLKMYLERENYIIDEADNGDDALEKALENDYDVILLDLMLPGRDGIEVCKGIREKK-A
TPIIMLTAKGEESNRVQGFEVGTDDYIVKPFSPREVVLRV-KDFVANVSHELRTPIAMLQGYSEAIIDEK
KEMAKVIYDESLRIGRLVNDLLDLARME

>C5D652_C5D651_1_471223
VLVVDDEQSIVTLLTYNLEQAGFTVLTANDGEEAIEKVAFEQPAFIILDLMLPKLDGVEVCKQLRQQKVM
TPILMLTAKDDEFDKVLGLELGADDYMTKPFSPREVVARV-KDFVANVSHELKTPITSIKGFAETLLDTL
EYFLSIIWKESERLQTLVQDLLDLSKIE

>G4FR06_G4FR07_1_666685
ILLVEDEAPLRETLAARLKRDGFAVDAAQDGEEGIYLGREVPFDLAIIDLGLPKMSGMELVKALREHGQR
YPILILTARGSWQDKVEGLKYGADDYLVKPFHVEELLARIN--TLADLAHSLKTPLAVIRSQLESPTTDE
AARRASVLDQVRRMNELV----------

>G4FSD7_G4FSD8_1_666685
IILVEDDPQLGAAIQRALERLAYTVSWLRDGREALLALRDQTADLILLDLGLPGKDGLDVLVEARRLHVR
TPVLVMTARDTLDDRVRGLDAGADDYLVKPFHLEELAARIRRRFSADVAHELRTPLASAMINLESAMAEL
KTGLGSAQHGIAGLARRIEQLLALARLE

>G4G164_G4G165_1_666685
VLVIEDNSDIATNIGDYLEDRGNVVDFAGDGVTGLHLAVVHDFDVIVLDLTLPGMDGLEVARKLRHEAKQ
TPILMLTARDALEQKLTGFESGADDYMTKPFALQELAARL-REFNSDVSHELRTPLAVIASTTELLQGKL
SERLKRIERASRQATELIEALLLLSRAE

>G4FTL3_G4FTL2_1_666685
ILLAEDDPSIADGLCAALRHGGHAVDHAARGNLADVALRDHDYDLLVLDLGLPALDGTEVLRRLRHRGTG
MPVLVVTAREGLAERIRVLDLGADDYLVKPFALAEFEARV-DRFIADAAHQLRTPLTGLSLHVEHAMAIV
ADALLHIQRLVRRAARTSAQLLALTRAQ

>G4FRZ5_G4FRZ6_1_666685
-LVVEDNHGLVSNLFAFFEPRGYTLDAAPDGVVGLQLAQTGNYDAMVLDWTLPRLEGKEVARRLRASGSD
LPILMLTVRDELPDKLAGFGAGVDDYLTKPFAFDELAARV-RTFLNMASHELRTPVAVIRSSTELALSMT
QRYLQRIRQTAEGMDELLALVLVLAK--

>Q8YN43_Q8YN44_1_103690
ILIVEDESEIAQLIQHSLEKEGFSCRTSRDGINALQMFHERPPDLIILDLMIPGLDGLEVCARIRQKPKD
PYILMLTAKGEEIDRVIGLSTGADDYMVKPFSPRELVARVRRELIGDMTHELRTPLTVVRGYLEELADPS
PEVYRRLAKETRRLERLVNDLQELSKAE

>Q8YXL8_Q8YXM0_2_103690
ILLVEDEVKLARFVELELSSEGYKVSVAHDGITGLTLARESTPDLAVLDWMLPGLSGLEICRRLRATGNS
IPVILLTARDEVSDRVAGLDAGADDYVVKPFSIEELLARIRREFVSNVSHELRTPLTIVHGYLQSVLRIQ
QEALEIAASEAERTIRLLQDLLDLARAD

>Q8YLV8_Q8YLV7_1_103690
ILIAEDEPRIAAFIEKGLRSQGFTTAVATDAYSATNMALSSGFDLMILDLGLPGKDGLDVLEELRGQGEN
IPVIILTARDDIQDKVAGFEAGADDYLTKPFRFEELLVRV-RNFINDAGHELRTPITIIRGHLELMGNEI
QETLTIVIDELERMNRFVNDLMLLAKAE

>B9JXX5_B9JXX6_1_311402
IALVDDDRNILTSVSIALEAEGYKVETYTDGASALDGLLARPPQLAIFDIKMPRMDGMELLRRLRQKS-D
IPVIFLTSKDEEIDELFGLKMGADDFITKPFSQRLLVERVK-SFAADVSHELKNPLTSLRSAVETLLASK
QRLLDVIQHDVRRLDRLISDISDASRLD

>B9K2Y2_B9K2Y1_1_311402
VLLVEDDAVLGQAIRDHVGAAGHAVDWMKGLQDAEACTRTVAYGLILLDLRLPDGNGIDFLKRLREHGDV
TPIIILTAHDQISDRIEGLNSGADDYLVKPFNLDELTARI-REFTANSAHELRTPIAGALAQTQLMLSEA
RARASQVETSLQKLAGLAEKLLQLSRAE

>B9K2P4_B9K2P3_1_311402
VLLIDDDLEFTGLLCEYLTDEGFDVLSTDDGAKGLAFVDSGATDIIVLDVMMPIMNGVDVLQNIRKSS-E
IPIVMLTARGDDKDRITGLDLGADDYVSKPCSPGELVARL-ERLFHDISHELRSPLSRLQAVTGILRKRL
PGLLDRMDHEIERLDRLVGEILTMARLS

>B9JW96_B9JW95_1_311402
ILVVDDEEDIRDIVSGILSDEGHETRTAHDADSALAAISDRAPRLIFLDIWMHGLDGLALLDEIKARHPD
LPVVMISGHGNVETAVSAIKRGAFDFIEKPFKADRLIL----DVARRIAHEIKNPLTPIQLSAERLKRVF
DQCTDTIVRQVEDIGRMVDEFSSFARM-

>B9JSA6_B9JSA5_1_311402
VILIEDDEDTAQDICAELKDYGYAVDWESDGARGLERARNGGADILIVDRMLPGMDGLAVIDTLRREQVR
TPVLVISALSAVNDRVRGLRAGGDDYLTKPFAILELVARV------DIAHDLRTPLARVRLGLERARRED
MQAMDRAISGIDHAISIVTAILRVREIE

>B9K5H0_B9K5H1_1_311402
VLLIDDDTELTTILSEYLTGEGFTVFAVVNGKQGLAEIAARRIDMVVLDIMMPQMNGIDVLQRIRRVS-E
VPVLMLTARGDDVDRISGLNLGADDYVAKPCSSGELVARL-QRLFHDVSHELRSPLSRLQAVLGMLDKRI
DMIASRMGREVMRLDALVDEILTLARIS

>B9K181_B9K182_1_311402
ILVVEDDVILGSSLKKAFEKHAYGVDLMRDGESGLLAIQDNDYAVVILDVNLPKASGFEVVRTLRASGNK
VPVLLLTALDSIRSRVEGLDEGADDYLVKPFDLDELLARVRRRFADLAAHQLRTPQAGIKLLLQLIERER
QALMKDLTASNERAMHLIEQMLNLARV-

>B9JZT1_B9JZT0_1_311402
-LIVEDNHELADWLAKALTQANYTVDAAHDGEEAEDFLNLADYAAVILDLSLPKIDGMTLLKRIRRSGRK
VPVIILTANASLDGRVAGLDSGADDYLAKPFEMAELEARL-KRFVANAAHQLRTPLTLISTQASFAARRR
EEALHALIRSTRQVTRLAEQLLTLTRAE

>B9JU49_B9JU50_1_311402
ILVIEDDLEAAAYMTKAFREAGIMADHASDGEAGLFMGCENTYDVMIIDRMLPRRDGLSVISELRKRSIN
TPVLILSALGQVDDRVTGLRAGGDDYLPKPYAFSELLARV-RQVSDNIAHDLKTPLTRLRNAADALAELR
RQALEGIIGESDQLIRTFNALLMISRVE

>B9K2L5_B9K2L4_1_311402
ILLVEDNKALADGLSAILRGTGYAVDTVSDGASADAAIATENFDLVILDLNLPEMDGIEVLRCVRARHDK
VAILILTARGTPEDKVKGLDLGADDYMIKPFDIGEFEARV-RHFTGNASHQLRTPLAIIRTQLALSARDA
QSAARKGDEALAHAEHILAQLLLMARID

>D5QTY0_D5QTX9_1_595536
VLLVEDDGMIGRAICEGLEQDHLVVDWARDGEHARLALPNNGYAVLLLDLALPRLSGLDLLAELRRQGDA
IPVLILTARDAVADRVKGLNSGADDYLVKPFDLEELIARI-RQFIADAAHELRTPLAALSLQAQVAERRK
AAAIAALREGIARANHLVHQLLTLARLD

>D5QT50_D5QT49_1_595536
ILLVEDHDELASRIARRIRRAGYAVDHADSIERAKTALEAGPFAVALLDRRLPDGDGLSLIPLMRARQPG
GRILVLTALDAVDDRIEGLDAGADDYLTKPFNLDELMARIRRRYTANAAHELRTPLAILRARLED---ED
PTFKSDLMRDASQLQAIVEQLLAAARLG

>D5QT90_D5QT89_1_595536
ILIVDDEEDIRELVAGILGDEGHGVRTAKDSDSALAAIEARRPHLVFLDIWLQGLDGMQVLEQVQQQHKG
LPVVMISGHGNIETAVSAIKLGAYDFIEKPFKADRLVL----DVARRIAHEIKNPLTPIQLSAERLKRIF
DQCTDTIVRQVDDIKRMVDEFSSFARM-

>D5QPA9_D5QPA8_1_595536
ILLVEDNRRLADQVAKRMRSAGFAVDLAETLELASAALADHPYPIVVLDRRLPDGDGLAMVAEVRHRHPA
SRVLILTALDTVDDRIAGLDAGADDYLVKPFDLEELMARIRRRYTANAAHELRTPLAILRARLQN---EE
PSFKADLEQDTRQLQAIVEQMLIAARLG

>D5QTV9_D5QTW0_1_595536
ILLVEDRNSFAHLVTRHLARSGYTVDHVGTIRDALKALSDRDYSATLLDRKLPDGDGMSIIKEIKRRRND
TRVLLLTAMDAVGDKIEGLDSGADDYLVKPFDLEEMMARIRRRYTANAAHELRTPIAILRARLQS---DE
PTFKSDLERDTCQLQAIVEQMLIAARLN

>D5QLT7_D5QLT6_1_595536
IALVDDDRNILTSVSIALEGEGYRVQTYTDGAAALDGLRANPPDLAIFDIKMPRMDGMELLRRLRQKS-D
LPVIFLTSKDEEIDELFGLKMGADDFIHKPFSQRLLVERVK-HFAADVAHELKNPLTSLRSAVETLARAR
ARLLTIIKHDVGRLDRLITDISDASRLD

>D5QUS7_D5QUS6_1_595536
---------------------GFVVDRVGTVRDALFAVSSARYDLAVLDRRLPDGDGLQVIPKLRQAQPE
SRVLILSALDDIDQRIGGLDAGGDDYLVKPFDLDELMARVRRRYTASAAHELRTPLAVLDAHIED---AG
PGYKTQLKRDVARMRIIVDQILASARLT

>D5QTY3_D5QTY4_1_595536
-LLIEDDEMFGKALVRGLRDNAMTVDWVRNGRDGYAALEQAEHTIVLLDIGLPDISGFDVLKAARKAGGS
VPILIITARDGVESTVDGLDLGADDYIVKPFSLCALLARI-RRFVEDAAHQLRTPLAALQLQVDNLFEPF
PDLVADLREGIGRGTRLVGQLLRMARAE

>D5QK61_D5QK62_1_595536
ILLIEDESEMARLIASLVAHAGFVIDRVGTLGDALASLRVNAYDLLLLDRRLPDGDGISLLPEVRAAQPG
IRVMMITALDGLTEKISGLEAGADDYLTKPFQGAELIARIRRRFTANAAHELRTPVAVLTARLDA---EE
ASFKSDLKRDAHRIKYIVEQL--LATL-

>D5QJP2_D5QJP1_1_595536
VLMVEDEPEMARLVERKLARSGFVADRVGSLDETIEALRQHKYSLVLLDRRLPDGDAVSVLPAIRRLQPS
IRIVMMTARNAVDDRIEGLDAGADDYVTKPFDANELVARVRRRFTANAAHELLTPIAILRARLDA---NE
PGFLSDLGRDMRRMQSVVEQLLVLARG-

>D5QWF1_D5QWF0_1_595536
ILLVEDHAPLAKEVASKIERAGYGVDTVGAIEGAMLALDDCVYSVALLDRRLPDGDAISIIPRIREKQPQ
IRIMMLTALDAVDERIDALEAGADDYLTKPFNLDELIARIRRRFTANAAHELRTPLAIMRARLENARE--
TALNNELLVDASQLRSIVEQMLMAARIA

>D5QWE7_D5QWE6_1_595536
ILIVEDDDVLANGLKVGLELAGNSVDSVSTCADARAALASPGFDAVVLDLMLPDGSGIEILAELRRCGDN
LPVLLLTALDEVVDRIEGLDAGADDYLGKPFDLDELAARIRRELTAFAAHELRTPLAGLKTQAQIALAAV
REALLQILVSADRTTRLIRQLLTLATLD

>E2ZRI3_E2ZRI4_1_798130
VLIVEDEAKTADYLNRGLSEQGFTVDLADNGIDGRHLALHGEYDVIVLDVMLPGVDGYGVLRALRERR-Q
TPVIMLTARERVEDRVRGLREGADDYLIKPFSFLELVARL-ESFNADVAHELRTPLTNLIGQTQVLSRHY
EEVLQSNLEELERLRAIVNDMLFLARAD

>E2ZQS3_E2ZQS4_1_798130
-LVVEDEALLRHHLYTRLGEQGHVVDAVPDAEEALYRVSEYHHDLAVIDLGLPGMSGLDLIRELRSQGKS
FPILILTARGNWQDKVEGLAAGADDYVVKPFQFEELEARL----LGDLAHSLKTPLAVLQGVGDQLAEGN
REQVRVLQGQIERMSQQIGYQLQ-----

>E2ZST1_E2ZST0_1_798130
ILVVEDNRDILANLADYLSLKGYTVDCAQDGLSGLHLAATEHYDLIVLDVMLPGIDGYALCRRLREDARD
TPVIMLTARDQLDDRLQGFRSGADDYLVKPFALSELSARI--LFTSDVSHELRTPLMVIATSCELLAERA
RGQLERMTKATEEMRDLVQTFLLLARAQ

>E2ZP60_E2ZP61_1_798130
ILLVEDHPQLAESVVQALKGAGWTVDLLQDGVAADLALASEEYALAILDVGLPRMDGFEVLARLRGRGKT
LPVLMLTARGEVKDRVHGLNLGADDYLAKPFELSELEARV-SQFIADAAHELRTPLAALKARLELGLRAW
RSTLETTAKNTDRLIHLANQLLSLARIE

>E2ZVN0_E2ZVN1_1_798130
-LIVEDEPRIGQYLRQGLAEAGFAVDLSDDGNEGEQLALGGDYDLLILDVMLPGRDGWQILRSVRDAGMT
IPVLFLTARDAVEDRVRGLEQGADDYLVKPFAFVELLARV-SAFSADIAHELRTPLTSLLTQTQVLSRDY
REALHGNLEELERLTAMVNDMLLLAKAD

>E2ZU30_E2ZU31_1_798130
VLLTEDDDLIASGIVAGLNAQGLTVDRVASAADTQALLQVARFDVLVLDLGLPDEDGLRLLQRLRQQGVD
LPVLVLTARDAVTDRVAGLQTGADDYLLKPFDLRELGARL-RRLTGDAAHELRSPLTAIKTHLQVARMAA
EQALAHAEEGADRLHRTLDQLLLLARVE

>E3A5W7_E3A5W6_1_798130
ILIVEDEAAIADTLLYALQAEGFATTWVTLAGEALALQERQPADLLILDVGLPDISGFEACKRLRRFS-E
VPVIFLTARDAEIDRVVGLEIGADDYVVKPFSPREVAARV--RYVHTLTHELKSPLAAIRGAAELLDGQR
ARFVGNIAGESERLQQLIERLLSLAQVE

>E2ZQQ1_E2ZQQ2_1_798130
ILIVEDDRRLAELTREYLEGNGLKVDIEANGALAAARILAERPDLVVLDLMLPGEDGLSICRQVRPQF-D
GPILMLTARTDDMDEVLGLEMGADDYVCKPVRPRVLLARIRREMVRAVSHELRTPVARLRFGLEMIETAR
LKYLEGMDNDIQDLDKLVDEMLTYARLE

>E2ZU77_E2ZU78_1_798130
ILIIEDEVKTADYLHQGLTESGYIVDRANDGIDGLHMALQHPYELVILDVNLPGIDGWDLLRRLRERS-S
ARVMMLTGHGRLTDKVRGLDLGADDFMVKPFQFPELLARVRSQFSDDLAHELRAPICNLLVRNQVLLSAY
REALESNAEELERLSRIVTDMLFLVQVD

>E2ZWT9_E2ZWU1_2_798130
-LLIDDDRELCELLGTWLVQEGFSVRASHDGAQARRALAEQTPDAVVLDVMLPDGSGLELLKQLRGDHPD
LPVLMLSARGEPLDRILGLELGADDYLAKPCDPRELTARL-RQLLRDVSHELRSPLARLRIALALAERAR
AQMWPRLEQECDRLEALIGEILALARLD

>E3A3A3_E3A3A2_1_798130
----EDEAKTAEYLQQGLTESGYIVDRASNGVDALHLFQHNTYGLVILDVNLPKVDGWDVLDTIRKTS-R
VRIIMLTGRGRLHDKLKGLDGGADDYLVKPFEFPELLARIRSQFSDDLSHELRAPLTNLMGKAQVLSREY
REVLESCAEELDRMKSMVADMLFLAH--

>E3A064_E3A065_1_798130
ILLAEDDLLLGDGIRAGLRLEGDTVEWVTDGVAAENALVTDEFDLLVLDIGLPRRSGLDILRNLRHQGRL
TPVLLLTARDKVADRVAGLDSGADDYLTKPFDLDELQARV-RRLTSDAAHEIRTPLASLRTHAQVALRAH
ARGLLQVSRSVERISTLMEQILLLARLD

>E2ZPU3_E2ZPU2_1_798130
-LAIEDDPTLGAHLFQHLNGSGFEVTWCRDGEEGLAAARSGAYDLILMDIMLPGRDGLEILRQLRQEQ-A
LPVILMSALGAEQDRIAGFSQGADDYLPKPFSLAELRVRI-SEFLANMSHEIRTPLNGILGFTNLLQKRQ
QDYLTTIQKSAESLLGIINEILDFSKIE

>E3A4Z2_E3A4Z1_1_798130
ILLVDDESAILRTFRYCLEDEGYSVATASSAPQAEALLQRQVFDLCFLDLRLGEDNGLDVLAQMRVQAPW
MRVVIVTAHSAVDTAVDAMQAGAVDYLVKPCSPDQLRLA--SEFVLRASHELRTPVTGMQMAFSLLRERE
ADLIQTVDEEMSRLVLLINDLLNFSRYQ

>E3A0I0_E3A0I1_1_798130
ILVIEDDTKTGEYLKKGLGESGYAVDWSQHGADGLYLALENRYDLVVLDVMLPGLDGWQIMEVLRKKH-D
VPVLFLTARDQLQDRIRGLELGADDYLVKPFSFTELLLRI-QQFSADLAHEIRTPIGSLMGHGQVALREY
QALIASNQEELERIARMVESILFLARAD

>A5G054_A5G053_1_349163
ILIIDDEPDIRLLVEAILQDEGYTTRNAGNSDEALAAFRDRRPSLVVLDVWLQNLDGIDLLKVMKAEAED
VPVVIISGHGTIEMAVNAIQHGAYDFIEKPFKSDRLLLVI--DVARRIAHEIKNPLTPIQLSAERLKRSF
TQCADTIVRHVGDIGRMVDEFSAFARM-

>A5G0J5_A5G0J4_1_349163
ILVVDDDREIRELLARFLERQRFRVTAVRDAREARRAYLNGHYQLVVLDLMLPGESGIDFARWLRGES-Q
VPIIMLTALGEEPDRIIGLELGADDYVTKPFNPRELVARIR-FLLTAIGHDLRTPITRLRLRAEFLDDQR
EKILADLDE-------------------

>A5FT03_A5FT04_1_349163
VLIVEDEAKTAAYLRKGLEENGFTADVATDGETGLEFARHGGYDAIILDIMLPRRNGFEILDEIRRRDSQ
TAVLLLTARDQVTDRVAGLEAGADDYLVKPFAFSELLARVRSQFSADLAHELRTPISNLRGELEVLSRTY
REVLGSALEECTRISRVIQSLLFLARAE

>A5FZQ4_A5FZQ3_1_349163
IALVDDDRHILESVQMTLEQEGFAVRTYTDGESALQGLMTRPADLAVLDIKMPRMDGMELLQRLRARS-A
MPVIFLTSKDDELDELMGLRLGADDYITKPFSQRLLLERIRERFAADVAHEIKNPLSSIRSAVETVRRRA
ARLFDIISQDVRRLDRLISDISDSSRLD

>A5FVA6_A5FVA7_1_349163
ILLVEDDELTANLVRAALGAEGHLVAVAADGRDGLLRAAAGHWDLLIVDRMLPGLDGLALVRTLRGAGLS
MPALFLTALSGIDDRVEGLRAGGDDYLVKPFAAAELAARV-----NDIAHDLRSPLARLRETLELALRAA
GAAIAEAIAQVDGALALCGAILRLAQIE

>A5FVP3_A5FVP4_1_349163
ILVVEDDKDVGGFVVKGLREAGHTVEHADNGRDGLFMAASENFDAIILDRMLPGIDGLRLLETLRAQDNV
TPVLFLSALGEVDDRVKGLKAGGDDYLTKPFAFAELLARV---VSNSIAHDLRTPITRARARLEDAAAEL
QSAVERATLDLDGIVNVFQALLRIAEIE

>H4RT89_H4RT87_2_868154
IVIVEDEPVTQARLQSYFTQEGYTVSVTASGAGLREIMQNQPVDLILLDINLPDENGLMLTRALRERS-T
VGIILVTGRSDRIDRIVGLEMGADDYVTKPLELRELVVRV-SAFLAAMSHEIRTPLYGILGTAQLLADAQ
RDDLRAITDSGESLLTILNDILDYSAIE

>H4RR60_H4RR59_1_868154
-LIVEDEKKTGEYLTKGLTEAGFVVDLADNGLNGYHLAMTGDYDLIILDIMLPDVNGWDIVRMLRSANKG
MPILLLTALGTIEHRVKGLELGADDYLVKPFAFAELLARVRSNFSADIAHEIRTPITNLITQTEIALSEL
EDVLYSNLEELTRMAKMVSDMLFLAQAD

>H4S4S4_H4S4S5_1_868154
VWLVEDEQGIADTLVYMLQQEGFAVEVFERGLPVLDKARQQVPDVMILDVGLPDISGFELCRQLLALHPA
LPVLFLTARSEEVDRLLGLEIGADDYVAKPFSPREVCARV---YVYALTHELKSPLAAIRGAAEILREVV
ARFTDNILTQNARMQALVETLLRQARLE

>H4S0R7_H4S0R8_1_868154
ILLIEDDMLIGDGIKTGLSKMGFSVDWFTQGRQGKEALYSAPYDAVILDLTLPGMDGRDILREWREKGQR
EPVLILTARDALEERVEGLRLGADDYLCKPFALIEVAARL-RRFTSDAAHELRSPLTALKVQTEVAQLAR
KKALLQLHSGIDRATRLVDQLLTLSRLD

>H4S3V4_H4S3W2_8_868154
VLVVDDDTAICALLQDVLSEHVFTVSVCHTGQEAILRIEGDPIALVVLDMMLPDTNGLRVLQQIQKLRPT
LPVVMLTGMGSESDVVVGLEMGADDYICKPFTPRVVVARL-GQLTGGLAHDFNNLLAVIIGSLELVNPPD
APRIQRALQAAERGALLTQRLLAFSRKQ

>H4RZE2_H4RZE4_2_868154
-LLVDDDPGLLKLLGLRLTSEGYSVVTAESGAEGLRVLNREKVDLVISDLRMDEMDGMQLFAEIQKVQPG
MPVIILTAHGSIPDAVAATQQGVFSFLTKPVDKDALYQAI-HQFLRHLSHELKTPLASMREGTELLADEQ
KEVVSILDSSSRNLQKLIEQLLDYNRKQ

>H4RX44_H4RX43_1_868154
ILLIEDNQRTQEWVTQGLSEAGYVIDAVSDGRDGLYLALKDDYALIILDIMLPGMDGWQILQTLRTAK-Q
TPVICLTARDSVDDRVRGLDSGANDYLVKPFSFSELLARVRSQFADDLAHELRTPINALLGQNQVTLSSI
AEYQKTIAGNIENISRLTENILFLARAD

>H4S3Y4_H4S3Y3_1_868154
ILIVEDDTLLLQGLILAAQTEGYACDGVTTARMAEQSLEAGHYSLVVLDLGLPDEDGLHFLARIRQKKYT
LPVLILTARDTLTDKIAGLDVGADDYLVKPFALEELHARIRRLFTADVAHELRTPLAGVRLHLELLAKTH
HIDVAPLVARLDQMMESVSQLLQLARAG

>H4RXW1_H4RXW0_1_868154
ILIVEDEPKLGQLLIDYLRAASYAPTLISHGDQVLSYVRQTPPDLILLDLMLPGTDGLTLCREIRRFS-D
IPIVMVTAKIEEIDRLLGLEIGADDYICKPYSPREVVARV-RDFMADISHELRTPLAVLRGELEAIQDFT
PETVASLQAEVGTLTKLVDDLHQLSMSD

>K0QUZ4_K0QUZ0_4_930779
IHLLDDDTAVTNACAFLLESLGYDVKCWTQGADFLAQASLYQAGVVLLDMRMPVLDGQGVHDALRQCGST
LAVVFLTGHGDVPMAVEQMKRGAVDFLQKPVSVKPLQAAL----LTVISHELRTPMNGVLGAIELLQTEQ
QGLADTARNCTLSLLAIINNLLDFSRIE

>K0QT99_K0QT86_13_930779
IVFVEDDAEVGSLIAAYLAKHDIDVIVEPRGDRAEDLILTTQPDLVLLDIMLPGKDGMTICRDLRHRW-Q
GPIVLLTSLDSDMNHILALEMGACDYILKTTPPAVLLARL-RDFMADISHELRTPLAVLRGELEAIQDFT
PESVTSLQAEVGTLTKLVDDLHQLSLSD

>A1USA5_A1USA4_1_360095
ILIVDDEVDIRELVAGILNDEGYETRVACNSDEALAEINGRIPKLIFLDIWLQGVDGLALLDKIKIRYPA
LPVVMISGHGNIEMAVSAIKRGAYDFIEKPFKADRLVL----DVARRIAHEMKNPLTPIQLSAERIRRVF
DRCIDTIVRQVGDIGRMVDEFSSFARM-

>A1UUC7_A1UUC8_1_360095
IVLVDDDRNILTSLSFALETEGYRVESYTNGVSALKSLTLHPPHLAIFDIKMPRMDGMELLRRLRQKS-D
IPVIFLTSKDDEIDELFGLKMGADDFITKPFSQRLLIERVKERFAADVSHELKNPLTSLRSAVETLTKTQ
EKLLKIIQHDIRRLDRLITDISDASRLD

>A1US00_A1US01_1_360095
ILIIEDDRETGRYLEKAFLEAGHAADIACDGDTGYALAETERYDVMIIDRMLPHRDGLSIISELRAKGNE
TPVLILSALGQVDDRVMGLRAGGDDYLTKPYAFSELLARV-RQVSDNIAHDLKTPLMRLRNRAEEALSEY
RQALDDVIAESDQLIRTFNAILMISRIE

>Q32BT2_Q32BT3_1_300267
ILLIEDDMLIGDGIKTGLSKMGFSVDWFTQGRQGKEALYSAPYDAVILDLTLPGMDGRDILREWREKGQR
EPVLILTARDALEERVEGLRLGADDYLCKPFALIEVAARL-RRFTSDAAHELRSPLTALKVQTEVAQLAR
KKALLQLHYGIDRATRLVDQLLTLSRLD

>Q329G1_Q329G8_7_300267
VLVVDDDTAICALLQDVLSEHVFTVSVCHTGQEAILRIEGDPIALVVLDMMLPDTNGLRVLQQIQKLRPT
LPVVMLTGMGSKSDVVVGLEMGADDYICKPFTPRVVVARL-GQLTGGLAHDFNNLLAVIIGSLELVNPPD
APRIQRALQAAERGALLTQRLLAFSRKQ

>Q32EI3_Q32EI2_1_300267
ILIVEDEPKLGQLLIDYLRAASYAPTLISHGDQVLPYVRQTPPDLILLDLMLPGTDGLTLCREIRRFS-D
IPIVMVTAKIEEIDRLLGLEIGADDYICKPYSPREVVARV-RDFMADISHELRTPLAVLRGELEAIQDFT
PETMASLQAEVGTLTKLVDDLHQLSMSD

>Q32D18_Q32D16_2_300267
-LLVDDDPGLLKLLGLRLTSEGYSVVTAESGAEGLRVLNREKVDLVISDLRMDEMDGMQLFAEIQKVQPG
MPVIILTAHGSIPDAVAATQQGVFSFLTKPVDKDALYQAI-HQFLRHLSHELKTPLASMREGTELLADEQ
KEVVSILDSSSRNLQKLIEQLLDYNRKQ

>A1RQC6_A1RQC7_1_351745
VLIAEDEAEIADILIAYLQRSGLRTQHAIDGIQALAMHQTFKPDLLLLDVQMPNLDGWNVLNEIRSRG-D
TPVIMLTALDQDIDKLMGLRLGADDYVVKPFNPAEVVARV----NAAIAHELRTPVTILRGRLQGLAEPS
SELFEGLLRQVEGLNHLIEDLRVLSLND

>A1RE33_A1RE34_1_351745
VLIVDDEPGMRSFLNKALSKK-FLVETAGSIEDAEQLRSRCHFDLLIVDIRLPGRSGIEWHEALDEQGRR
SDIIFMTGYADMEVAITALRAGASDFIMKPFHLDQMMAAV-GELTAGIAHEINNPTAVILGNMELMRYLV
KEEIDLVIQQVMRISTIIRSLLQYSRPG

>A1REK7_A1REK8_1_351745
ILLVEDDATTIDYIVKGFLEQGHNIETANDGHQGLSLATSCQYDLVILDRMLPQLDGLKLLAALRATGNQ
TPVLILSALAHVDERVKGLRAGGDDYMTKPFAFSELLVR------DNIAHDLRTPLSHIRIGLEELATDI
SEGCAILIEELDHCLATFDAMLSLTRIE

>A1RNU1_A1RNU2_1_351745
-LLVEDNPMLVNELAKQLKLAGYVTDITDKALEADYLIKETQYDCVILDIGLPDGNGLELLEGWRNQGIS
TPVIMLTARSQWHEKVEGFNAGADDYLGKPFHAQELLARIQ---LGNLSHGLKTPLAVMQQQVEALKDAL
QQQLDSIHKMVEAAARIT----------

>A1RJB9_A1RJC0_1_351745
IMLVEDNELLAQGICLSLAKLGMQVDHLNSYQQALQGVKNETFSAIVLDLGLPDGNGKDLLKAWRQQGIS
IPTIVLTANTNFDTKLECLDMGADDYLGKPFDVRELAARIRRRFSADAAHELKTPLSVIKLHQHGLESQQ
RFHLAAIDAGVVHMSHTVEQLLVLARVD

>A1RN99_A1RN97_2_351745
ILVVEDDTSLAEWISDYLLDHGYEVTVASQGDFALEMIADETPDLVLLDVMMPVKNGFDVCKEARAFY-A
GPILFMTACVEDGDEIRGLDAGADDYLTKPIRPQVLLARIK--LSRAVSHDLKTPIARLRFGIAALEEQL
RVYFQRLNRDLDTMEDLVMTLLSYARLD

>A1RKB6_A1RKB7_1_351745
IAIVEDEAAIRENYKDVLQQHGYSVQTYADRPSAMLAFNTRLPDLAIIDIGLGNDGGFMLCQSLRAMSNT
LPIIFLTARDSDFDTVCGLRLGADDYLSKEVSFPHLTARL-ENMSSRLSHELRTPVAVVRSSLEHLQTDA
QKYVDRAQEGVSRLSMMLNNMSEATRLE

>A1REH4_A1REH3_1_351745
ILLIDDDLGLSELLGQLLELEGFTLTLAYDGKKGLDLALTTDFDLILLDVMLPKLNGFEVLRALRQHK-Q
TPVLMLTARGDEIDRVVGLEIGADDYLPKPFNDRELIARIRQRLMGDISHELRTPLTRLQLSLALARKQQ
TTETDRIGYEAEQLEKLIAELLELSRV-

>L3RDK7_L3RDM1_14_1182688
ILLIEDDMLIGDGIKTGLSKMGFSVDWFTQGRQGKEALYSAPYDAVILDLTLPGMDGRDILREWREKGQR
EPVLILTARDALAERVEGLRLGADDYLCKPFALIEVAARL-HQFLRHLSHELKTPLASMREGTELLADEQ
KEVVSILDSSSRNLQKLIEQLLDYNRKQ

>L3RQI8_L3RQJ2_4_1182688
VIIMDTHPIIRMSIEVLLQNSELIVLKTDDYRITIDYLRTRPVDLIIMDIDLPGTDGFTFLKRIKQIQST
VKVLFLSSKSECFYAGRAIQAGANGFVSKCNDQNDIFHAV-SNFSADIAHEIRTPITNLITQTEIALSEL
EDVLYSNLEELTRMAKMVSDMLFLAQAD

>H3MSF2_H3MSF3_1_883121
ILLVEDDKLIGDGIKVGLTKMGFSIDWFTRGEEGKTALYTAPYDAAILDLTLPGIDGLDILREWRNQGRH
EPVLILTARDALSQRVEGLRLGADDYLCKPFALIEVAARL-RRFTSDAAHELRSPLAALKVQTEVAQLGR
EKALAQLHEGIDRATRLVDQLLTLSRLD

>H3MJM6_H3MJM7_1_883121
ILLVEDDDDIAALLRLNLQDEGYQIVHEADGAQALVQLEKGGWDAAILDLMLPNVDGLEICRRIRQMTRY
LPVIIISARSSETHRVLGLEMGADDYLAKPFSVIELVARVKREFIANISHDLRTPLTSLLGYLETLKAES
KRYLNIALRQGNKVRSLSQQLFELARLE

>H3MV99_H3MV98_1_883121
ILIVEDEIKTGEYLSKGLTEAGFIVDHADNGLTGYHLAMTAEYDLVILDIMLPDVNGWDIIRMLRTAGKG
MPVLLLTALGTIEHRVKGLELGADDYLVKPFAFAELLARVRANFSADIAHEIRTPITNLVTQTEIALSEL
EDVLYSSLEEYNRMTKMVSDMLFLAQAD

>H3MGS5_H3MGS6_1_883121
ILIVEDEKKTGEYLTKGLTESGFVVDLADNGLNGYHLAMTGDYDLLILDIMLPDVNGWDIVRMLRAANKG
VPVLLLTALGTVEHRVKGLELGADDYLVKPFAFAELLARVRSNFSADIAHEIRTPITNLVTQTEIALSSQ
KELEDVLYSSLERMSRMVSDMLFLAQAD

>H3MLV6_H3MLV7_1_883121
ILVVDDDRDIRELVTDYLNKSGYRATGAANGKAMWSVLQGHHVDLIVLDIMLPGDDGLILCRQLRSHGQN
IPVLMLTARTDDSDRILGLEMGADDYLVKPFVARELLARIKARILAAISHDLQTPITRMKLRLEMTDA--
PELRDKLLQDLDNMSRLVRE--------

>H3MR04_H3MR06_2_883121
-LLVDDDPGLLKLLGMRLTSEGYSVVTAESGAEALRILARDKVELVVSDLRMDEMDGLQLFSEIQKVHPG
MPVIILTAHGSIPDAVAATQQGVFGFLTKPVDKDALYKAI-HQFLRHLSHELKTPLASMREGTELLADEQ
QEIVEILDNSSRNLQKLIEQLLDYNRKQ

>H3MJG7_H3MJG6_1_883121
ILVIEDDALLLQGLILAMQSEGYVCDGVATAHEAALSLASNHYSLIVLDLGLPDEDGLHFLMRMRREKFS
QPVLILTARDTVEDRISGLDTGADDYLVKPFALEELNARIRRLFTADVAHELRTPLAGLRLHLELMAKVH
HVEVGQLIQRLDQMTNSISQLLQLARVG

>H3MPR2_H3MPR1_1_883121
ILVVEDEPKLGQLLLDYLFAAGYAPTLINHGDKVLPYVRQTPPHLILLDLMLPGTDGLTLCREIRRFS-D
VPVVMVTAKIEEIDRLLGLEIGADDYICKPYSPREVVARV-RDLMADISHELRTPLAVLRGELEAIQDFT
PDSVTSLQAEVATLTKLVDDLHQLSMSD

>H3MG93_H3MG94_1_883121
----------AEVLEAYLKRECFTVAKVGDGVKGLEMVFSWQPDLILLDVMLPGINGHEILARVRRKS-D
VPVIMVTAIGEIQDKISSLRHGVDDYIVKPYNPGEVVARV-------MAHELRSPLTASIARLQGIMDPG
REQLSLVMQPLVNLNRLIDDLQMLSLSQ

>H3MPY0_H3MPX9_1_883121
-LLAEDNRELAHWLEKALVQGGFAVDCVFDGRAADHLLQSEKYALAVLDIGMPGFDGLEVVQRLRKRGQT
LPVLLLTARSAVADRVKGLNVGADDYLPKPFELEELDARL-ERFSADASHQLKTPLAVLKTQASVALALW
RESLQAMRTTLDGTIMLTERLLQLASV-

>H3MKN6_H3MKN5_1_883121
VLVVEDNALLRHHLKVQLQELGHQVDAAEDAKEADYYLGEHVPDIAIVDLGLPDEDGLSLIRRWRSHDVS
VPVLVLTAREGWQDKVEVLSAGADDYVTKPFHIEEVAARM----LTDLTHSLKTPLAVLQSTLRSLRGDL
NEAEPIMLEQISRISQQIGYYLHRASMR

>H3MFW3_H3MFW7_4_883121
ILVVDDDSAVGELLSDVLSAHVFDVLLCQTGSDALAVAAQRTISLVLLDMILPDTNGLLVLQQLQRSRPD
LPVVMLTGLGSESDVVVGLEMGADDYIAKPFNSRVVVARV-GQLTGGLAHDFNNLLAVIIGSLELVQPAD
VPRISRARKAAERGALLTQRLLAFSRKQ

>I4LFI9_I4LFJ0_1_698950
ILVVEDEPDLATAIAQRIVARGWKARVVSDGVSAVKAALTLKPDLIIMDVMLPVMDGIEATRRIVSRY-P
IPVLMLTARDAESDKLAGLSAGADDYVTKPFSPRELIAR--RDLIANVSHELRTPVSALQAMVENLADPT
PSNMEAILNQIHKLADLITFLLDLSRVE

>I4LHA1_I4LHA2_1_698950
IVVVDDEPSIRELLVASLHFAGFDVETAASGSEAIDVIERVHPDLIVMDVMLPDIDGFTVTRRIRQNGVA
VPVLFLTARDDTQDKIMGLTVGGDDYVTKPFSLEEVVARIRKQFVSDASHELRTPLAAIHGYAELYYMKA
DDSIAHIKASSERMTELVEDLLSLARFD

>G4HY10_G4HY09_1_931627
-LVVDDEKPLADVVASYLQREHFEVTVAYSGADALELARQVDPDVVVLDLGLPGIDGLEVCRQLRTFS-D
AYVVMLTARDTEVDTIVGLSVGADDYVTKPFSPRELVARIRRQLFGDLAHEIRTPVAVLEAYLEAVEDLD
QPTITMLREQTGRLVRFSADV-------

>G4HU26_G4HU27_1_931627
---------MRESLRRSLSFNGYSVDLAQDGVEALDAIANDRPDALVLDVMMPRLDGLEVCRQLRSTGDD
LPILVLTARDSVSERVAGLDAGADDYLPKPFALEELLARM-ARLVADAGHELRTPLTSLRTNVELLMAEM
AELRTDVIGQIEELSTLVGDLVDLTRED

>G4HS91_G4HS94_3_931627
VLVVEDEVVLADAIAAGLRRHAMAVDIAYDGASGLERATVNDYDVIVLDRGLPVLSGDDVCAELTGTGGV
ARILMLTAASAVADRVNGLQLGADDYLSKPFAFTELVARVQYRFVANASHELRTPLAINRTVIEVLEDST
RHLAETLLGVNKRHERLIDGLLVLASSD

>G4HTK8_G4HTK7_1_931627
VLVVDDDPDVLASLDRGLRLSGFEVATAVDGAEALRSATETRPDAIILDINMPVLDGVSVVTALRAMDND
VPVCVLSARSSVDDRVAGLEAGADDYLVKPFVLAELVARVKRDFAAVSAHELRTPLTAMRTNIEILATQR
AELLGDVTRTQNRIEATLSALERLAQG-

>G4HVG4_G4HVG5_1_931627
ILVVDDDPSLAEMLTIVLRGEGFDTAVIGDGSQALTAVRELRPDLVLLDLMLPGMNGIDVCRVLRADS-G
VPIVMLTAKTDTVDVVLGLESGADDYVMKPFKPKELVARVRRRFTSDVSHELRTPLTTVRMAADLIHDAL
RRSTELMVNELDRFETLLNDLLEISRHD

>G4HRZ6_G4HRZ7_1_931627
VLVVDDETNIVELLSVSLKFQGFEVHTASSGPAALDRAREVRPDAVILDVMMPGMDGFGVLRRLRADGID
APALFLTARDSLQDKIAGLTLGGDDYVTKPFSLEEVVARL-RRFITDASHELRTPLTTIRGFAELYRQDV
EMLMSRIESESRRMGLLVDDLLLLARLD

>G4I0K3_G4I0K2_1_931627
VLVVDDETVLAEMVSMALRYEGWNIATAADGASAITAARGARPDAVVLDVMLPDMSGLDVLRKLREQNPQ
LPVLLLTAKDALEDRIAGLTAGGDDYVTKPFSIEEVVLRL-RQFVADASHELRTPLAAIRGYTELAQRDV
AHAMSRVESEAERMTQLVEDLLLLARLD

>G4HYI7_G4HYI8_1_931627
VLMVDDDPDVRTSVARGLRHSGFDVRVAATGKEALRLLANENHDALVLDVQMPELDGVAVVTALRALGND
IPICVLSARDTVNDRIAGLEAGADDYLTKPFDLGELVARL-QDFAANAAHELRTPLTAMRADLDTLRIER
EEVVGDLSRAQRRVEAIITALGQLAS--

>G4HQM3_G4HQM2_1_931627
VLLVEDDDGVASALVELLGQAGTVVIRTSRGADALHRIKG--CDLVLLDLGLPDMDGLDVLRTLRRAS-T
VPVIIMTARDSDGAVVLGLRAGADDYLVKPVRKAVLLARIERRLVADASHQLRNPLAAVRLRADTLEESG
QATFQSMSAELDRLENLLHQLLRLARAE

>H3R1U3_H3R1U2_1_1051062
ILVIEDDREAARYLEKAFAEAGHSADIAGDGETGYALAENGNYDVLVVDRMLPKRDGLSVVAGLRAKGME
TPVLILSALGEVDDRVTGLRAGGDDYLTKPYAFSELLARV--QVSDNIAHDLKTPLTRLRNRAEEALGEY
RAALEDIIGESDQLIRTFNAILMISRLE

>H3R5V9_H3R5W0_1_1051062
IALVDDDRNILTSVSIALESEGYRVETYTDGASALDGLMARPPNLAIFDIKMPRMDGMELLRRLRQKS-D
LPVIFLTSKDDEIDELFGLKMGADDFITKPFSQRLLVERVK-SFAADVSHELKNPLTSLRSAVETLLASR
KRLLDVIQHDVRRLDRLITDISDASRLD

>H3R360_H3R359_1_1051062
IILIEDDPILGAAVRDHIAAEGHCVDWVSRLDTAHDYMESARYDLVLLDLMLPDGQGLSFLRDLRTKGCS
TPVIILTALDQISDRIQGLNAGADDYLTKPFDLSELSARL-RSFTANSAHELRTPIAAALAQTQRLIAAA
RDRGEQIEAALHRLSRLSEKLMQLAKAE

>H3R0J6_H3R0J5_1_1051062
ILVVDDEVDIRDLVAGILSDEGHETRTAFDADSALAAINDRAPRLVFLDIWLQGLDGLALLDEIKKQHPE
LPVVMISGHGNIETAVSAIRRGAYDFIEKPFKADRLIL----DVARRIAHEIKNPLTPIQLSAERIRRVF
DQCTDTIIRQVGDIGRMVDEFSAFARM-

>F6IVD8_F6IVD7_1_1028490
ILIIEDEKNLARFVELELKHEGYDIQVEYNGRKGLDAALAEDFDAILLDLMLPELNGLEVCRRVREVK-N
TPIIMMTARDSVIDRVSGLDHGADDYIVKPFAIEELLARL-QQFVEDVSHELRTPVAIIQGHMELLNRVL
SESLAASLSETKRMQSLVQEMLDLSRAE

>F6ISG6_F6ISG5_1_1028490
-LMIEDNKSVSEMMAMFFKKEQWDAHFAYDGNEAVEMFNEDPWDMVTLDLNLPGKDGMQVSADIRKASPT
VPIIMLTARDSESDQVLGLEMGADDYVTKPFSPITLIARIKREFMADAAHEMRTPLTTINGILEGLAYDK
AHSIELMQNETKRLIRLVNENLDYEKIR

>C4IJ40_C4IJ41_1_632245
ILIVEDELRIRFLLRDYLTKDDFNVFEASNGEEGLFVFSTQKIDLVILDIMMPVMDGMTMLEKLREVS-T
VPVILLTAKSEEDDKLQGYDYGADDYITKPFSPKVLIAKV-KEFTANVSHELKTPIGIIEGYAEGLKDDA
ALYLETIIDESKKMSVLVTNMLELSKLE

>C4IFV5_C4IFV6_1_632245
ILAIDDEVGILNIIKSALEKAGHNVRMLDNPTI-ISDNEYLKYDLILLDVMMPEIDGFLLCRKIRNLV-D
CPILFLTAKNMEEDVVTGLSVGGDDYISKPFSIKELRARVE-EQTGAMAHDIKTPLTIIKGNAELINEEE
YKFTQNILTEVENMEGYIKTLIEI----

>C4IAX3_C4IAX2_1_632245
ILVAEDDNDIVKILKLYLDNSGFEVVYVDNGMDALKKIQEEHIDLALLDLIMPIMNGYELTKNIREIS-N
IPILIFSAKYEISDKILALSIGADDYLTKPFEPMEVIARINRRLLADISHDLKSPLTVIQGYAIALRDEQ
EKYLNLICEKSKYTMELLSDFHEYSKLE

>C4IEP8_C4IEP7_1_632245
ILVVDDEKSIVNLIRMNLELEGYQVVISMNGIDAIEKFETERPELVILDIMLPDISGHEVIRKFQKIDSE
IPVIMLTANSQINDKLLGLQLGADDYITKPFNSIELMLRI-KDFLDNVTHEFKTPLTAIIGYSELIPRDI
EESSVYIKKEGERLLKLVEELLDLSKLG

>C4IBX6_C4IBX7_1_632245
VLIIDDEVEIVELMEVYLVNEGYKVFKAYNGNDGINIVDKEKIDLIVLDIMMPGIDGFQICMKIRKDY-N
IPIIMISAKSQDMDKIQGLSVGADDYMVKPFNPMEFIARV-NNLITNLSHDLRTPLTSILGFLDLIEKDD
KQYCNIALEKAKKLKYSIDQLFEFTKIN

>C4IML6_C4IML7_1_632245
VLIVDDDENICEVIDMYLKSVGFNTKIALNGKEAKMLYMDYNPDLVLLDMMIPQVDGIDVLKWIRKQG-E
RPVIMITAKGDTFDKVLALELGADDYIVKPFEPKELLARVKRDFISNVSHELRSPITSIKGFIAGIIDKE
NEYLERAYFEIQRLTRLINDLLDLSAIS

>C4IK61_C4IK60_1_632245
ILIVEDDKSIAELEQDYLEINGFKAEIALTGVSGLEKAINKEYDLILLDVMLPGKDGFEICQEIRKVK-E
IPILLVTAKKDDIYIIRGLGIGADDYIVKPFSPSELVARV-KELMAGISHDLRTPLTGIKGYVEGLIDKV
NKYLYTIHRKACDMDELVDRLFLFSKLD

>C4IBL5_C4IBL4_1_632245
ILICDDNEAVHETIGTYLKNDGMIYISAFDGEEALEKFKKENVDLVILDLMMPKIFGTEVCKEIRKIS-E
VPIIMLTAKGEEIDKIIGLEIGADDYIVKPFSPREVVARIKRDYIANVSHELRTPISSIRAISETLCDKK
KRYYLIVLRESKRLQKLINDMLELSRLQ

>C4ILT0_C4ILT1_1_632245
ILLVEDDRAVALAVIYSLKKEGFEVEHATNLKSARSILNDS-IDLILLDVMLPDGDGYELCSEIRTAQNN
IPIIFMTACDEENNVVIGLDLGADDYVSKPVKIRELVSRIN-NIINDISHQLKTPLMALQMYNEILKDEI
ENFILLSNEQLQRMEWLVKTLLKYARLE

>C4ID00_C4ID01_1_632245
-LVVEDEKTLANIIKKGLGKYGYAVDVASDGEEALWYYDINEYDVIILDLNLPKIDGIEVLKQIRQKDSE
IKILILSARTQIEDRVLGLDEGANDYLVKPFDFLELEARI-KNFASSAAHELKTPIAVMKASLQVLLDDY
KENKEVIEQQVEKLRLIVDDLFNLT---

>G2DHI0_G2DHI1_1_1048808
ILVVDDDPEIRHLLKTYLEKNGYQVTTAAEGTGMWMALDQARIDLITLDLMLPGVDGMELCRTLRTRS-R
IPVIMLTARGDEMDRILGLEMGADDYLAKPFSARELLARIK--ILAAVSHDLKTPLTRIRLRTDLMDD--
-ELRAKTEKDLDDMESMVSATLDFMR--

>G2DDN7_G2DDN8_1_1048808
VLIVEDEPDIARLVRSHLNDIGCDADIAGDGATAMQRFNGGDYQLVVLDLMLPDTDGLSLCRQMRQSGDY
LPILMLTAKSGELDRVLGLEMGADDYLSKPFSIAELLARIKRELVAQISHDLRTPLAALQGYLETLQMER
QEYLGIALRQSRQLTRMIEALFELAQLE

>F9NXU2_F9NXU3_1_1051006
ILVVDDDRAVRESLARSLQYSGYEVDSVADGVEALAHLSGSHPDAVIMDVMMPRLDGLEATRMLRSNGND
VPLLILTARDAVDDRVDGLDAGADDYMVKPFALDELLARL-KQLIADASHELRTPLTSMRTNVELLMAAR
REILDDVAAQLGEFSSLIGDLVQLSRED

>F9NSQ6_F9NSQ7_1_1051006
ILVVDDDAALAEMLQLVLVKKGFSTVWVSHGSDVMGVFRERRPALVLLDLMLPGRNGIQICQDIRRES-G
VPIIMLTARSDTPDVVRGLGAGADDYVCKPFRSAELVARIRQQFVSDVSHELRTPMTTMRMASEMIEAVQ
VRSVELMRAQMERFELLLVDLLEISRFD

>D5YD79_D5YD78_1_520140
VLVVDDDSDVLASLERGLRLSGFEVATAVDGAEALRSATENRPDAIVLDINMPVLDGVSVVTALRAMDND
VPVCVLSARSSVDDRVAGLEAGADDYLVKPFVLAELVARVKRDFAAVSSHELRTPLTAMRTNLEVLSTQR
KEVLNDVIRTQSRIEATLSALERLAQG-

>D5YLL7_D5YLL6_1_520140
VLVVDDEPVLAEMVSMALRYEGWNITTAGDGSSAIAAARRQRPDVVVLDVMLPDMSGLDVLHKLRSENPG
LPVLLLTAKDAVEDRIAGLTAGGDDYVTKPFSIEEVVLRL-RQFVADASHELRTPLAAIRGYTELTQRAV
AHAMSRVASETERITRLVEDLLLLARLD

>D5YBN2_D5YBN3_1_520140
VLVVDDEANIVELLSVSLKFQGFEVYTATNGAQALDRARETRPDAVILDVMMPGMDGFGVLRRLRADGID
APALFLTARDSLQDKIAGLTLGGDDYVTKPFSLEEVVARL-RQFITDASHELRTPLTTIRGFAELYRQDV
GMLLSRIESEASRMGLLVDDLLLLARLD

>D5YJL4_D5YJL3_1_520140
ILVVDDDASLAEMLTIVLRGEGFDTAVIGDGTQALTAVRELRPDLVLLDLMLPGMNGIDVCRVLRADS-G
VPIVMLTAKTDTVDVVLGLESGADDYIMKPFKPKELVARVRRRFTSDVSHELRTPLTTVRMAADLIYDTL
RRSTELMVSELDRFETLLNDLLEISRHD

>H8D9Y8_H8D9Y7_1_1144302
ILLIEDNQRTQEWVTQGLSEAGYVIDAVSDGRDGLYLALKDDYALIILDIMLPGMDGWQILQTLRTAK-Q
TPVICLTARDSVDDRVRGLDSGANDYLVKPFSFSELLARVRSQFADDLAHELRTPINALLGQNQVTLSSI
AEYQKTIAGNIENISRLTENILFLARAD

>H8D7C7_H8D7C5_2_1144302
IVIVEDEPVTQARLQSYFTQEGYTVSVTASGAGLREIMQNQPVDLILLDINLPDENGLMLTRALRERS-T
VGIILVTGRSDRIDRIVGLEMGADDYVTKPLELRELVVRV-SAFLAAMSHEIRTPLYGILGTAQLLADAQ
RDDLRAITDSGESLLTILNDILDYSAIE

>H8DBS0_H8DBS2_2_1144302
-LLVDDDPGLLKLLGLRLTSEGYSVVTAESGAEGLRVLNREKVDLVISDLRMDEMDGMQLFAEIQKVQPG
MPVIILTAHGSIPDAVAATQQGVFSFLTKPVDKDALYQAI-HQFLRHLSHELKTPLASMREGTELLADEQ
KEVVSILDSSSRNLQKLIEQLLDYNRKQ

>H8D4S0_H8D4S1_1_1144302
VWLVEDEQGIADTLVYMLQQEGFDVEVFERGLPVLDKARQQVPDVMILDVGLPDISGFELCRQLLALHPA
LPVLFLTARSEEVDRLLGLEIGADDYVAKPFSPREVCARV---YVYALTHELKSPLAAIRGAAEILREVV
ARFTDNILTQNARMQALVETLLRQARLE

>H8D642_H8D641_1_1144302
-LIVEDEKKTGEYLTKGLTEAGFVVDLADNGLNGYHLAMTGDYDLIILDIMLPDVNGWDIVRMLRSANKG
MPILLLTALGTIEHRVKGLELGADDYLVKPFAFAELLARVRSNFSADIAHEIRTPITNLITQTEIALSEL
EDVLYSNLEELTRMAKMVSDMLFLAQAD

>H8DAE8_H8DAE7_1_1144302
ILIVEDEPKLGQLLIDYLRAASYAPTLISHGDQVLPYVRQTPPDLILLDLMLPGTDGLTLCREIRRFS-D
IPIVMVTAKIEEIDRLLGLEIGADDYICKPYSPREVVARV-RDFMADISHELRTPLAVLRGELEAIQDFT
PETLASLQAEVGTLTKLVDDLHQLSMSD

>H8DGA6_H8DGA5_1_1144302
ILIVEDDTLLLQGLILAAQTEGYACDGVSTARMAEQSLEAGHYSLVVLDLGLPDEDGLHFLARIRQKKYT
LPVLILTARDTLTDKIAGLDVGADDYLVKPFALEELHARIRRLFTADVAHELRTPLAGVRLHLELLAKTH
HIDVAPLVARLDQMMESVSQLLQLARAG

>H8DAT2_H8DAT4_2_1144302
VIIADDHPIVLFGIRKSLEIEWVVVGEFEDSTALINNLPKLDAHVLITDLSMPGGDGITLIKYIKRHFPS
LSIIVLTMNNNPAILSAVLDLDIEGIVLKQGAPTDLPKAL-GELMAGVAHEVRNPLTAIRGYVQILHQIH
QEYLSVVLKEIDSINKVIQQLLEFSRP-

>H8DCU2_H8DCU3_1_1144302
ILLIEDDMLIGDGIKTGLSKMGFSVDWFTQGRQGKEALYSAPYDAVILDLTLPGMDGRDILREWREKGQR
EPVLILTARDALAERVEGLRLGADDYLCKPFALIEVAARL-RRFTSDAAHELRSPLTALKVQTEVAQLAR
KKALLQLHSGIDRATRLVDQLLTLSRLD

>C0E5C4_C0E5C5_1_566549
VLVVDDEPNIVELLTVSLKFQGFEVATATSGLQALEVAPEFKPDAFILDVMMPGMDGFELLPKLRALGFE
GPVLFLTAKDAVEHRIHGLTIGADDYVTKPFSLEEVITRL-RRFLGDASHELRTPLTSVKGYAELYRSDA
TMVMKKIEEEAARMSLLVEDLLSLTRSE

>C0E7W6_C0E7W5_1_566549
IVVVDDEQAVRDSLRRSLSFNGYDIAIAEDGEQALDVIEKEQPDLVILDVMMPKMDGLEVCRHLRSHGDD
RPILVLTARDGVSDRVAGLDAGADDYLPKPFALEELLARVRAQLVADAGHELKTPLTSMRTNIELLMLEK
KALEHDVMAQMEELSTLIGDLVDLARED

>C0E127_C0E128_1_566549
VLVVDDDPAISEMLTLVLSTEGFASVVVNDGGQAVEVFQRENPDLVLLDLMLPGMNGIDICRAIRQES-T
VPIVMLTAKTDTVDVVLGLESGADDYIPKPFKPKELVARVRRQFTSDVSHELRTPLTTVRMAADLINDAL
QRASELMVRELDKFESLLNDLLEISRHD

>B0G2C4_B0G2C5_1_411461
ILAVDDEPAILEMIESILNKDGHLVTKVSNPLK-LNMEELHRYDLILLDIMMPGMDGFELCKRIRALV-D
CPILFLTAKTEENSLVNGLSLGADDYISKPFGVMELRARINKQQMSALAHDIKTPLTIVRGNAELLSEEQ
KNNITYVLNGTTQIQSYVKQLIDVTK--

>B0G2S0_B0G2R9_1_411461
ILIIDDDKNIRRYLKTILLAAGYPI-CTETADEALHIMETNNIALIILDIMLPGTDGFTFTKLLRDCKND
IPILMHTAKQLPDDIKTGFLAGADDYMTKPADKDVLLLRI-SDFINNFSHEFKTPIVSVLGFAKLLKSQR
EEYLDIIIEESRRLSELSTTILDLSRIE

>B0GA30_B0GA29_1_411461
-LIVEDEKQICDAIAKSLYDAGYEVDTCYDGEEALECILTENYDLVVLDLNLPGMDGMEILKELRQSNEE
TKVLILSARGQIADKVEGLDAGANDYMEKPFHLQELEARIRRQFTANAAHELRTPLSLMQVQLDLYHSDT
LQMIKMVTEQNDRLSKMVKTLLDMSELQ

>B0G6B4_B0G6B5_1_411461
ILIVDDDIELLKMLKNYFEIKRYDVMMAEDGTDALEKIHKK-PDIILLDINMPKIDGLEVCRRIRGKV-T
CPIIFLTAKVEEQDRVNGLLSGGDDYILKPFSLKELDARI-----AAIAHDIRSPLAIMRGYQEMLLEKM
MEMLRGGMLQIERMNHFIDSMRKMTKLE

>B0G875_B0G874_1_411461
VLVVDDEKLIVKGIRFSLEQDGMDVDCAYDGEEALKLIRENKYNIILLDVMLPKLDGFQVCQQVREFS-D
VPIVMLTAKGEDMDKILGLEYGADDYITKPFNILEVKARI-TEFVSNVSHELKTPLTSMKVLSDSLLTLY
KEFMGDLSEEIERENKIINDLLSLVKMD

>B0G1M7_B0G1M8_1_411461
ILIVDDDEAIAELVSLYLAKECFDTMMVHDGEKALVAFDTYHPNLVLLDLMLPGIDGYQVCREIRARA-N
TPIIMLSAKGEVFDKVLGLELGADDYIMKPFDSKELVARVKKKFVANVSHDFRSPLTSIKGYVEAIADMQ
GKYLNIILFETERLTDLTKDLLTLNEFD

>B0G8V5_B0G8V4_1_411461
ILMVDDDRELLKMLNQYFTLKNYTVIIAENGIEAMEKISVN-PDIILLDVNMPGMDGIEVCRRIRDMV-S
CPIIFLTAKVEEQDRVMGLLSGGDDYVLKPFSLKELDARI------AIAHDIRSPLSVLEGYQEMLSEQA
LDMVNESKKQIERMDIFVETMRKMSSLD

>B0G8C4_B0G8C3_1_411461
ILVVDDESRMRKLVKDFLEREGYQVLEAGDGLEAMEAFAEKDIALIILDVMMPKMDGWQTCREIRQSS-K
VPIIMLTARGDERDELQGFDLGVDEYISKPFSPKILVARVNTEFMGNVSHELKTPIALIQGYAEGLKESR
DFYCDVIMDEAGKMNRMVKNLMTLNQLE

>F1YCP7_F1YCP8_1_997825
ILLIEDDMLIGDGIKTGLSKMGFSVDWFTQGRQGKEALYSAPYDAVILDLTLPGMDGRDILREWREKGQR
EPVLILTARDALEERVEGLRLGADDYLCKPFALIEVAARL-RRFTSDAAHELRSPLTALKVQTEVAQLAR
KKALLQLHSGIDRATRLVDQLLTLSRLD

>F1Y6E5_F1Y6E6_1_997825
ILIVEDDTLLLQGLILAAQTEGYACDGVTTARMAEQSLEAGHYSLVVLDLGLPDEDGLHFLARIRQKKYT
LPVLILTARDTLTDKIAGLDVGADDYLVKPFALEELHARIRRLFTADVAHELRTPLAGVRLHLELLAKTH
HIDVAPLVARLDQMMESVSQLLQLARAG

>F1Y0Z9_F1Y0Z8_1_997825
VWLVEDEQGIADTLVYMLQQEGFAVEVFERGLPVLDKARQQVPDVMILDVGLPDISGFELCRQLLALHPA
LPVLFLTARSEEVDRLLGLEIGADDYVAKPFSPREVCARV---YVYALTHELKSPLAAIRGAAEILREVV
ARFTDNILTQNARMQALVETLLRQARLE

>F1Y8Q3_F1Y8Q5_2_997825
-LLVDDDPGLLKLLGLRLTSEGYSVVTAESGAEGLRVLNREKVDLVISDLRMDEMDGMQLFAEIQKVQPG
MPVIILTAHGSIPDAVAATQQGVFSFLTKPVDKDALYQAI-HQFLRHLSHELKTPLASMREGTELLADEQ
KEVVSILDSSSRNLQKLIEQLLDYNRKQ

>F1Y250_F1Y249_1_997825
ILLIEDNQRTQEWVTQGLSEAGYVIDAVSDGRDGLYLALKDDYALIILDIMLPGMDGWQILQTLRTAK-Q
TPVICLTARDSVDDRVRGLDSGANDYLVKPFSFSELLARVRSQFADDLAHELRTPINALLGQNQVTLSSI
AEYQKTIAGNIENISRLTENILFLARAD

>F1Y041_F1Y042_1_997825
-LIVEDEKKTGEYLTKGLTEAGFVVDLADNGLNGYHLAMTGDYDLIILDIMLPDVNGWDIVRMLRSANKG
MPILLLTALGTIEHRVKGLELGADDYLVKPFAFAELLARVRSNFSADIAHEIRTPITNLITQTEIALSEL
EDVLYSNLEELTRMAKMVSDMLFLAQAD

>F1XYP6_F1XYP7_1_997825
ILIVEDEPKLGQLLIDYLRAASYAPTLISHGDQVLSYVRQTPPDLILLDLMLPGTDGLTLCREIRRFS-D
IPIVMVTAKIEEIDRLLGLEIGADDYICKPYSPREVVARV-RDFMADISHELRTPLAVLRGELEAIQDFT
PETVASLQAEVGTLTKLVDDLHQLSMSD

>F1Y6H5_F1Y6G7_8_997825
VLVVDDDTAICALLQDVLSEHVFTVSVCHTGQEAILRIEGDPIALVVLDMMLPDTNGLRVLQQIQKLRPT
LPVVMLTGMGSESDVVVGLEMGADDYICKPFTPRVVVARL-GQLTGGLAHDFNNLLAVIIGSLELVNPPD
APRIQRALQAAERGALLTQRLLAFSRKQ

>F1YBZ7_F1YBZ9_2_997825
IVIVEDEPVTQARLQSYFTQEGYTVSVTASGAGLREIMQNQPVDLILLDINLPDENGLMLTRALRERS-T
VGIILVTGRSDRIDRIVGLEMGADDYVTKPLELRELVVRV-SAFLAAMSHEIRTPLYGILGTAQLLADAQ
RDDLRAITDSGESLLTILNDILDYSAIE

>Q9RWC6_Q9RWC5_1_243230
VLVIEDEKDIARFIELELAAEGYATEVAFDGVTGLSKFREVNPDLVILDLMLPVLDGLEVARRIRKTS-N
TPIIILTAKDGIQDKVEGLDSGADDYLIKPFSIEELLARVRRRFTSDASHELRTPVTAISGHASYLLRQE
RESLNIIRSESERLTNLITSLLQLARSD

>Q9RZN2_Q9RZN3_1_243230
-LLVEDDPRIALPTVRALEEAGHEAAWEPDGVRGLAAARAGAFDALLLDVMLPGLGGFELARELRAGGAE
VPIVFLTARSDLADRVEGLDLGGDAYLVKPFELPELLAVL-EEFTRAAAHDLRSPLAALKVRLQGSLAEL
RENMREALADVDRMQRLTDHLLLLARG-

>E0DTT9_E0DTT8_1_693748
IALVDDDRNILTSVSIALESEGYRVETYTDGASALDGLMARPPNLAIFDIKMPRMDGMELLRRLRQKS-D
LPVIFLTSKDDEIDELFGLKMGADDFITKPFSQRLLVERVK-SFAADVSHELKNPLTSLRSAVETLLASR
KRLLDVIQHDVRRLDRLITDISDASRLD

>E0DV86_E0DV87_1_693748
ILVVDDEVDIRDLVAGILSDEGHETRTAFDADSALAAINDRAPRLVFLDIWLQGLDGLALLDEIKKQHPE
LPVVMISGHGNIETAVSAIRRGAYDFIEKPFKADRLIL----DVARRIAHEIKNPLTPIQLSAERIRRVF
DQCTDTIIRQVGDIGRMVDEFSAFARM-

>E0DSP5_E0DSP4_1_693748
IILIEDDPILGAAVRDHIAAEGHCVDWVSRLDTAHDYVESARYDLVLLDLMLPDGQGLSFLRDLRTKGCS
TPVIILTALDQISDRIQGLNAGADDYLTKPFDLSELSARL-RSFTANSAHELRTPIAAALAQTQRLIAAA
RNRGEQIEAALHRLSRLSEKLMQLAKAE

>H5U3A6_H5U3A5_1_1089453
ILVVDDDRAVRESLRRSLTFNGYTVDTAGDGIEALEKIVAERPDVAILDVMMPRLDGLEVCRRLRSTGDD
LPILVLTARDTVSERVSGLDAGADDYLPKPFALEELLARL-ARLVADAGHELRTPLTSLRTNLELLMADM
IELRSDIVAQIEELSTLVGDLVDLARED

>H5TUP3_H5TUP4_1_1089453
VLVVDDDVRAAETIRRVLVSDGWNVAVLHDGAQALQRAVDEEFDAVVLDIMLPGLNGYEVVRELRRQSQW
VPIVMLSAKDGEYDQAEALDFGADDYLVKPFSVVVLKAHL-LRFIGDASHELRSPLTTLVGLLDLADDDV
ETVRTILLPEARRMQAMAEDLLLLARAD

>H5U5A6_H5U5A7_1_1089453
ILVVDDDAALAEMLTIVLRGEGFEPFVVSDGTQALTAVREVRPDLVLLDLMLPGMNGIDVCRVLRADS-G
VPIVMLTAKSDTVDVVLGLESGADDYMVKPFKPKELVARVRRQFTSDVSHELRTPLTTVRMASDVLGRVR
KRSVELLDKELDRFETLLNELLEISRHD

>H5U3Q2_H5U3Q3_1_1089453
VLVVDDETNIRELLSVSLKFQGYDVEVAAGGPEAIDRCRTYKPDVLILDVMMPGMDGFGLLRRLRADGVD
APALFLSARDSVEDKINGLTIGGDDYVTKPFSLEEVVARL-RRFVADASHELRTPLTSIKGFAELSRSDT
GDALARIDDEAGRMALLVEDLLVLARLD

>D7BB92_D7BB91_1_526227
ILIVEDEIRLAEILEDYLRREGYKTERAKDGGRALELWRVAQPDLILLDLMLPVLDGLEVARRIRAES-D
VPIIMLTARDDEVDKLVGLGLGADDYVVKPYSPREVVARV-RGLVADIAHDLRTPLAVLRSEIEAMQDPN
AAGLERLHGQVMHLSKLVDDLRTLSLAE

>D7BGT3_D7BGT2_1_526227
VLLVDDDPAIREVLSAYLRQEGYEVVEAADGLEALGKIPQA--SLVVLDLMLPRLSGWEVARELRRDYPE
LPVLMLTAKGEEEERIRGLDLGADDYVTKPFSPREVVARV-VELIGSVAHELRTPLAGLQGYAEALADEQ
AA--HRIAHEVRAMRRLVEDLSLVSRVE

>D7BBM4_D7BBM5_1_526227
ILIVEDEKDIARFIELELQAEGYRTEVAYDGITGLSRFRETNPNLVVLDLMLPVMDGIEVARRIRKTS-N
VPILILTAKDRVEDKVEGLDAGADDYLVKPFSIEELLARIRTRFLADASHELRTPVTAILGHVSYLLRQQ
RESLEIVRREGERMKKLVGDLLELSKTG

>D7BA95_D7BA94_1_526227
-LIADDHPLFRLGLRAALEREGFVVGEASDGEETVKLGLKLRPEAILLDIKMPKRDGISACRALREGGYA
GLIAMVTTFHEPALVHQAATAGADAYWSKEMPPDELAHRL--AVFATLAHDLKTPLLAAIRALEYLEDRR
KEVIRDLWKELSRSYWLVENLLTASRLE

>G8LIB1_G8LIC2_11_1045856
ILVVDDDMRLRALLERYLTEQGFQVRSVANAEQMDRLLTRESFHLMVLDLMLPGEDGLSICRRLRSQSNP
MPIIMVTAKGEEVDRIVGLEIGADDYIPKPFNPRELLARIRGQLTGGLAHDFNNLLAVIIGSLELT-DQD
APRITRALKAAERGAVLTQRLLAFSRKQ

>G8LQC0_G8LQB9_1_1045856
ILIIEDDADAADVLSAYLARENYAVSVAGDGPTGLEMSQRLKPDLILLDVMLPGMNGTEVLAAVRRRG-N
IPVIMVTAMGDIPDRIGALRYGADDYVVKPYNPGEVVARV-------MAHELRSPLTAAIGRLQGMMDES
RQ-LAMVMKQLQLLSRLTDELHLLSLAD

>G8LLX6_G8LLX7_1_1045856
VWLVEDEISIADTLLYMLQQEGFAVKAFGRGLPVLEEARRQVPALAILDVGLPDISGFELCRQLLAQHPS
LPILFLTARSDEVDKLLGLEMGADDYVAKPFSPREVCARV----VHALTHELKSPLAAIRGAAEILNEVA
ARFIDNILVQNARMQSLVEKLLSQARLE

>G8LIZ6_G8LIZ5_1_1045856
ILIVEDEPKLGQLLIDYLRAASYAPTLISHGDQVLPYVRQTPPDLILLDLMLPGTDGLTLCREIRRFS-D
VPVVMVTAKIEEIDRLLGLEIGADDYICKPYSPREVVARV-RDFMADISHELRTPLAVLRGELEAIQDFT
PESVASLQAEVGTLTKLVDDLHQLSMSD

>G8LEC7_G8LEC6_1_1045856
VLIIEDDLDAANVLEAYLKRDQFQTSSASSGNRGLELAFSWKPDIILLDVMLPGMSGNDVLLALRRRS-D
IPVIMITAIRDGSDKISALRFGADDYVVKPYNPGEVVARV-------MAHELRSPLTAAIGRLQGIMDPS
QAQLNLIMQQMNDLNRLVDDLHLLK---

>G8LKQ1_G8LKQ0_1_1045856
-LLAEDNRELAHWLEKALVQEGFAVDCVSDGRAADHLLQGESYAVAILDIGMPGFDGLEVVHRLRKRGQT
LPVLFLTARSNVADRVKGLNAGADDYLPKPFELEELDARL-ERFNADASHQLKTPLAVLKTQVSVLMRLW
QESLRAMNATLDDTIVLTERLLQLS---

>G8LNA1_G8LNA3_2_1045856
-LLVDDDPGLLKLLGMRLVSEGYSVVTAESGQEGLKVLSREKVDLVISDLRMDEMDGLQLFAEIQKQQPG
MPVIILTAHGSIPDAVAATQQGVFSFLTKPVDKDALYKAI-HQFLRHISHELKTPLASMREGTELLADEQ
KEIVDILDASSRNLQKLIEQLLDYNR--

>G8LJP3_G8LJP2_1_1045856
VLVVEDNALLRHHLKVQLQEMGHQVDDAEDAKEADYYLNEHLPDIAIVDLGLPDEDGLSLIRRWRSHDVS
LPVLVLTAREGWQDKVEVLSAGADDYVTKPFHIEEVAARI----LTDLTHSLKTPLAVMQSTLRSMRSSV
DDAEPVMLEQISRISQQIGYYLHRASMR

>G8LGD6_G8LGD7_1_1045856
-LIVEDDLLLQEGLALALANEGYALDCAATAAEADALIQSGEYSLVILDLGLPDKDGATQLSQWRRRGIA
NPVLILTARDAIEDRINGLDSGADDYLVKPFALAELQARV-RLFTADAAHELRTPLAGIRLHLELMA-SG
SPQATTLITRIDQLMHTVEQLLMLSRAG

>G8LGT7_G8LGT8_1_1045856
ILLVEDDHDIAALLRLNLEDEGYAITHEPDGGNALQRLEKQPWDAVILDLMLPNVDGLEICRRIRQMTRY
LPVIIISARSSETDRITGLETGADDYLAKPFSVQELIARIKREFIANISHDLRTPLTSLLGYLETLSLEH
QQYLATALRQGQKVRHLSQQLFELARLE

>G8LQ03_G8LQ04_1_1045856
ILIVEDEIKTGEYLSKGLTEAGFVVDHADNGLTGYHLAMTAEYDLLILDIMLPDVNGWDIIRMLRSAGKG
MPVLLLSALGTIEHRVKGLELGADDYLIKPFAFAELLARVRSNFSADIAHEIRTPITNLVTQTEIALSEL
EDILYSSLEEYNRMTRMVSDMLFLAQAD

>G8LEJ2_G8LEJ3_1_1045856
ILLVEDDKLIGDGIKAGLSKMGFSVDWFTDGKTGQTALHSAPYDAVVLDLTLPEIDGLDILRAWRESGRR
EPVLILTARDALNQRVEGLRLGADDYLCKPFALIEVAARL-RRFTSDAAHELRSPLAALKVQTDVAQLAQ
QKALAQLHAGIDRASRLVDQLLTLSRLD

>G8LDG9_G8LDH0_1_1045856
ILLIEDDLDLGNGVRIALADQGFDVIWVRRKEDALHQLDACVPELILLDLGLPDGDGMGLMTCLRQQFKG
IPVIILTARGTLQDRLCGLDAGADDYLVKPFILAELLARV--IFIADAAHELRTPLAAMRINVEALQSTQ
QELLAGIIRSNSRAARLVNQLLLMMHSE

>Q3IID5_Q3IID6_1_326442
-LMIDDDTGLCELLSEYLTAQGFNVQSVHDGEQGLKLAQANDYALILLDVMLPTLDGFEVLKQLRQTK-L
TPVIMLTAKGEDFDRIFGLELGADDYIPKPFNHRELLARVKKRLLADISHELRSPLTRLKMATGLAQMAS
QSYLLRIEKEANQLDKMIADVLQVSRLE

>Q3IK66_Q3IK67_1_326442
IAIIEDEPAIRENYTEMLSAQGYQVTGYANRSSAEAAFKNALPDLAIVDIGLGNDGGFLLCQTLRSLSKT
LPIIFLTARDSEIDTVCGLRMGADDYLTKDISLAHLAARI-ENMSSRLSHELRTPVAVVRSSLENLQMLS
QKYLDRASEGVERLGKIITTMSEATRLE

>Q3IEV6_Q3IEV5_1_326442
ILIVEDEVKLANLISDFLTSHHYITHQIHHGNEVLPWLEINKPSVILLDIMLPGQSGIELCKAIRQFS-N
VPIIMVSAKVEEIDRLLGLELGADDYICKPFSYAELVARVKKRWLANISHELRTPMSILLGELEAMLLPN
AKNINSANDEALHLKRLIDDLHMLNSAE

>Q3ICN8_Q3ICN7_1_326442
ILIVEDEIKTGDYLKQGLTEAGFQVCLARNGLDGHHLAMTELFDVIILDIMLPDVSGWRILESVREAKND
TPVLFLSARDSVDDRVKGLELGADDYLIKPFAFSEVLARV-SNFSTDIAHELRTPLTNIITQTQVLTKQY
QELLFSNLEELERLTKMVSDMLWLAKTQ

>Q3ILJ3_Q3ILI5_8_326442
ILIVEDEDVTRLNLVSLFEAEGYKVIEAIDGDDMHDKLTNNDVNLVVMDINLPGKNGLILARELRQKR-K
VGLIFLTGRDNDVDRILGLEIGADDYITKPFNPRELTIR--TTFLATMSHEIRTPMNGVIGTIDLLRQSQ
YRLSTIIRESAFSLLSILDDILDFSKIE

>Q3ID21_Q3ID22_1_326442
VLLVEDDDVIADAICTYLTHQGLAVEHVSTLSAATTYMQSSNFDLCILDLNLPDGNGINWLSWLRDSRFS
LPVLILTASNTIDDKVIGLKKGADDYLVKPFDLRELLARL--HFTSNAAHELRTPLAGILAQIQLAELTQ
QKALGQAKKSAHRLNTILDNLLVLAHVD

>H5N5N5_H5N5N4_1_868202
-LIVEDEKKTGEYLTKGLTEAGFVVDLADNGLNGYHLAMTGDYDLIILDIMLPDVNGWDIVRMLRSANKG
MPILLLTALGTIEHRVKGLELGADDYLMKPFAFAELLARVRSNFSADIAHEIRTPITNLITQTEIALSEL
EDVLYSNLEELTRMAKMVSDMLFLAQAD

>H5NIV0_H5NIV1_1_868202
VWLVEDEQGIADTLVYMLQQEGFAVEVFERGLPVLDKARQQVPDVMILDVGLPDISGFELCRQLLALHPA
LPVLFLTARSEEVDRLLGLEIGADDYVAKPFSPREVCARV---YVYALTHELKSPLAAIRGAAEILREVV
ARFTDNILTQNARMQALVETLLRQARLE

>H5NAS1_H5NAS0_1_868202
ILLIEDNQRTQEWVTQGLSEAGYVIDAVSDGRDGLYLALKDDYALIILDIMLPGMDGWQILQTLRTAK-Q
TPVICLTARDSVDDRVRGLDSGANDYLVKPFSFSELLARVRSQFADDLAHELRTPINALLGQNQVTLSSI
AEYQKTIAGNIENISRLTESILFLARAD

>H5NC48_H5NC50_2_868202
-LLVDDDPGLLKLLGLRLTSEGYSVVTAESGAEGLRVLNREKVDLVISDLRMDEMDGMQLFAEIQKVQPG
MPVIILTAHGSIPDAVAATQQGVFSFLTKPVDKDALYQAI-HQFLRHLSHELKTPLASMREGTELLADEQ
KEVVSILDSSSRNLQKLIEQLLDYNRKQ

>H5NB55_H5NB54_1_868202
ILIVEDEPKLGQLLIDYLRAASYAPTLISHGDQVLPYVRQTPPDLILLDLMLPGTDGLTLCREIRRFS-D
IPIVMVTAKIEEIDRLLGLEIGADDYICKPYSPREVVARV-RDFMADISHELRTPLAVLRGELEAIQDFT
PETVASLQAEVGTLTKLVDDLHQLSMSD

>H5NEA5_H5NEA6_1_868202
ILLIEDDMLIGDGIKTGLSKMGFSVDWFTQGRQGKEALYSAPYDAVILDLTLPGMDGRDILREWREKGQR
EPVLILTARDALEERVEGLRLGADDYLCKPFALIEVAARL-RRFTSDAAHELRSPLTALKVQTEVAQLAR
KKALLQLHYGIDRATRLVDQLLTLSRLD

>H5N7Q8_H5N7Q6_2_868202
IVIVEDEPVTQARLQSYFTQEGYTVSVTASGAGLREIMQNQPVDLILLDINLPDENGLMLTRALRERS-T
VGIILVTGRSDRIDRIVGLEMGADDYVTKPLELRELVVRV-SAFLAAMSHEIRTPLYGILGTAQLLADAQ
RDDLRAITDSGESLLTILNDILDYSAIE

>A6F559_A6F560_1_443152
-LVIEDDQDVANYLVKGLKESDFVVDHAADGKEGMMMAASEDYDIMIVDRMLPGMDGLSIIKTVRATGNQ
VPVLILSALGDVDDRVEGLRGGGDDYLTKPFSFTELLARIE-----SIAHDLRTPLTRLRNQLENTLMEA
REQAGKAVAEADQLLATFNALLRIARLE

>A6F2K1_A6F2K0_1_443152
VLLVEDDEELRELLSRYLANQGFTVREAANGQDGLSLALGQHCDLVVLDIMLPDISGLEVLRQLRAKT-H
LPVVLLTARGDETDRIVGFEVGADDYIPKPCNPRELIARL-THLLRDISHDLRTPLTRQRIAIELASDVD
ADLLASILRQNERLEAMTSQILTLYRV-

>A6EVB8_A6EVB7_1_443152
-LIVEDQVDLAENLFEFLGEDRYCLDFAADGLTALHLLATQSYDVIVLDLMLPGVNGFDVCRRIREDLCQ
TPIILMTSLSALNDKEKGFDCGADDYLVKPFELRELQLRI--SFVKLASHELRTPLAVMGGALNVLEQAD
QKTLGRLRRAMQTMRDDTEVLLELARSE

>A6EY28_A6EY27_1_443152
VLIVEDNPGIGELVRMHVADLGMNAVLCDRGDTGLERFREGDIDLVVLDLMLPGMDGLSVCREIRSGPGY
VPVLMLTAKSTELDRVLGLEMGADDYLTKPFSVAELSARV-RQLVAQVSHDLRTPLASMQGYIESLRREQ
DRFLDIALKEGRRLSRLVDELFELAALE

>A6F2G7_A6F2G8_1_443152
-MLVEDDASLRTLLSEELEVDGYAVRSAATVEEGCSGLREWRPDLIVSDLRLPDGDGLAILRQLQAESHS
VPFIIITAFGTVDQAVEALKAGADDFLTKPLSTDHLRLKI-GRVAGGVAHELGAPLNVIQGRANILGRSD
RRHLRDIEHQVERMTLIIQQLLD-----

>F9AAC4_F9AAC3_1_991998
ILLIEDDERIARFIERGLKAEGHQIQHLKDGQYGLETVKSSEPDLLILDRMLPHVDGLTLCQQIRATGNQ
VLILMLSALGEVEERIQGLRTGADDYLAKPFHFEELLARIEKEFFANVSHELRSPATAILGEAQITLREY
RQTLLRISESAEQLAFRIEDLLMLIRHD

>F9AHG1_F9AHG2_1_991998
ILVVEDDVQLGQQILSALEQTGWVPELAQDGIDALYRATAEEWDVIVLDLGLPKLDGLTVLKGIRDENIN
TPVVILSARDTLTQRVEGLNAGADDYLTKPFEMVELIARIR----GNLSHALKTPLSVLKNEVAHLNDQL
QPSVEQIQQQID----------------

>F9AF84_F9AF83_1_991998
ILIAEDELEIVDILSAYLTRSNMRTIHASDGQRALELHASMKPDLILLDIQMPKMDGWKVLSELRQKS-N
TPVIMLTAMDQDLDKLMALRIGADDYVVKPFNPAEVVARV-----AAIAHELRTPVTILRGRLQGLAEPD
KTQFTKLLVQIEGLSRLIEDLRVISLMN

>F9AJR7_F9AJR6_1_991998
VLVVDDDARLRALLERYLSEQGFQVRSVANGEQMDRLLTRENFHLMVLDLMLPGEDGLSICRRLRNSNNM
IPILMLTAKGDEIDRIVGLEVGADDYLPKPFNPRELLARIK-LLMAGISHDIRTPLTRIRLATEMM--ED
SYLAESIISDTEECNQIISQFMDY----

>F9AFS3_F9AFS2_1_991998
-YIIEDDTKLREMLAEYMTNQGFQVTTFATGETAPEQILLNQPDLVLLDLMLPGENGLTICRQIRAQF-L
GKILMLTASDDDFDHVAALEMGADDFVNKPIKPRVLLARIR-ALTNAIAHDLRTPIFRIQWQAEVLAEKQ
QQQVASIIEDTEEMETMVDELLYYAKLE

>F9AH57_F9AH56_1_991998
VLVVDDEVGMQLVLKKALS-KWFRVDLVGSIEDAEVLRGENHYDLLILDINLPGRSGIEWEEAFTDPDHR
ADVIFMTGYADLETAISALKLGASDFILKPFNLEQMLQAVQGELTAGIAHEINNPTAVILGNTELIRFRV
EEEIDAILLQIERIRNITRSLLQYSRQG

>Q1QH86_Q1QH84_2_323097
IIVVDDEAPAREMVGDYLKMHGFTITLCDGGKSLREAIGTATPDLVVLDLNMPEEDGLSIIRDLKSRT-N
VPVIMLTATASPIDRVVGLELGADDYVAKPCELRELMARIRGGLVAGVAHEVNNPIGISLTVASSFARQL
EEFVRICRDAAQRAGEL-----------

>Q1QR14_Q1QR15_1_323097
IALVDDDRNILTSVSIALEAEGYRIMTYTDGASALDGFRTSQPDLAILDIKMPRMDGMETLRRLRQKS-D
LPVIFLTSKDEEIDELFGLKMGADDFIRKPFSQRLLVERVKETFAADVSHELKNPLTSLRSAVETLLASR
ARLLEVIEHDVRRLDRLISDISDASRLD

>Q1QIC0_Q1QIB9_1_323097
-LLIEDDAMFGKALVRGLKQNGMTIDWVRNGPDGFAALKRAEHAIALLDVGLPEMSGFDVLKAMRGTSKA
PPILIITARDQVEDMVTGLDLGADDYIVKPFELRALLARIRRRFVADAAHELRTPLAALQIQADNLLAQS
REMANELGEGVRRSSYLASQLLEMARTE

>Q1QM94_Q1QM95_1_323097
ILIVDDEADIRDLVAGILEDEGFTTRTARNSDEALAEVSSRRPHMVFLDIWLQGLDGLQLLEMIKQDSPD
MPVVMISGHGNIETAVAAIKRGAYDFIEKPFKADRLI----GDVARRIAHEIKNPLTPIQLSAERIRRIF
EQCTDTIVRQVEDIRRMVDEFSRFARM-

>Q1QND3_Q1QNC8_5_323097
-LIIEDDRESADYLVKAFREVGHVAELASDGEEGLSLADGGDYDVLVIDRMLPKRDGLSVIGSLRDKGNR
TPVLILSALGQVDDRIKGLRAGGDDYLPKPYAFAELLARV--EVSDNIAHDLKTPLTRLRNRAEQALADY
RAALEQTIEESDGLIRTFNALLMIARAE

>Q1QIB7_Q1QIB8_1_323097
VLIVEDSEELADLLAKGLQAAGYEIDVLANVSDAYSGLGTTRYAALILDLGLPDGDGLSILRELRHRKDP
IPILVLTARGGVEDRVNGLRSGADDYLVKPFAFDELVARL-REFSADAAHELRTPLAILRTRIETL--PH
SEASRALGRDVENMSRVVGQLLDATELE

>Q1QPJ9_Q1QPK0_1_323097
ILLVEDDQMVGAAVTQALKDAAYAVDWVKDGQTAIEAARAETYDLTLLDLGLPSRDGTEVLRAFRTMNRQ
LPVIIVTARDAIDDRIHGLDLGADDYLVKPFEIRELLARM-RRFVADAAHELRTPITALVVQAENLDHDG
RERLSSLKTGIRRTGHLLEQLLALARYD

>H3UZE8_H3UZE9_1_904335
-LIVDDDKKLLQYVSSHLERESIQTHTFTSGEASLDFLENKNVDIAIVDIMMSGMDGFELCQTLKDDY-H
IPVIMLTARDALSDKERAFLSGTDDYVTKPFEVKELLFRI-QHFVQNVSHEVKTPLTHLQRLLTQLELEK
QLCINEMFEITNQVSELTKELLLLSELD

>H3V222_H3V223_1_904335
-LIVDDEKDIVDICQTYFEYEGYQVTTTTCGKEALKLLSSD-IDIMILDIMMPEVSGYDIVKKMKDMQLD
IPFIYLTAKTQEHDTIYVLTLGADDYIKKPFSPRELVLR--TEIIQNLAHDLKTPLAGIRSYSEGLRDEV
HEAYEILIKQANRLSILFDDI-------

>H3V052_H3V051_1_904335
ILIVEDEQNLARFIELELTHENYTVDIENDGKAGLDKALSKPYDLYILDLMLPNINGLEICRQIRQKT-T
TPIIIITAKSETYDKVAGLDYGADDYIVKPFDIEELLARIRRQFVEDASHELRTPLQIIQGHLNLIQRVL
EESLNISIEEVNRITKLVEELLLLTKD-

>H3V3S2_H3V3S1_1_904335
ILIVDDEDRIRRLLKLYLERESFEIHEARDGKEAYELALENNYACILLDLMLPEMDGIEVASKLREHK-D
TPIIMLTAKGEETNRVEGFESGADDYIVKPFSPREVVLRV-KDFIANVSHELRTPISLLQGYTESIVDEI
RDSLAIVLDESKRLNRLVNELLNVARMD

>F2NSE7_F2NSE6_1_869209
VIIVEDNSLIRDAVSGYLKLDGYKTLEFGGVSGVLDAVKRETCDLAILDVMLPDGSGFALAKEIRAAS-D
IPLIFLTAKDSESDRILGFELGADDYICKPFSAKELVLRV-RQWMQDISHDLRTPLTAVKMQVEGMNDAT
AERFAALYSELTIIEKLVWNLQDLSRFE

>F2NW45_F2NW46_1_869209
ILIVDDEEPIRELIKYNVEKQKYETFTAENGQQALELCRNKNPDLVILDLMLPDMSGLDICRIIRNDSKN
IPIIMVTAKTEDSDIVTGLELGADDYVTKPFSPKVLLARIQKDFVANVSHELKTPVTSIKGFTETLLDTA
KHFLGIINTQCERLINIIEDLLTLSRLE

>D4SR58_D4SR59_1_427081
-LLVEDNADLADAIVRRMRRSGHAVDWQADGLAAASVLRYQSFDLVVLDIGLPKLDGLRVLAGMRERGDT
TPVLMLTARDGIEDRVQALDVGADDYLGKPFDFREFEAR--RAFMAEAAHQMRTPLAALRAQAQLAMDEM
QRSLVAIERNASHMSRLLNQLLS-----

>D4SYG9_D4SYG8_1_427081
-LVIEDNRNMVANLFDYFEARGHTLDAAPDGVTGLHLATTQHYDALILDWMMPRMDGPEVLRRLREQHSE
LPVIMLTARDELPDKIAGFRAGADDYLTKPFALPELEVRI-RAFIDSASHELRTPIAVIGNAVELALDAV
RHQLQRIAQTSASVEQLITLLLVLAKD-

>D4SXG7_D4SXG8_1_427081
ILLVEDEAPLRETLAARLKREGFAVDAAQDGEEGLYMGREVPFDVGIIDLGLPKMSGMELIKALRDEGKK
FPVLILTARSSWQDKVEGLKQGADDYLVKPFHVEELLARVNRNTLADLAHSLKTPIAVLRTQLDSG--SE
RDLHEEMDVQLRRMNDLVS---------

>D4SRH1_D4SRH0_1_427081
VLVVEDEAAIADTVLYALRSEGYAPEHCLLGRDALTRLRADPADVVVLDVGLPDINGFEVCRTLRSFS-E
VPVIFLTARNDEIDRVLGLELGADDYMAKPFSPRELVARVR-QYVQSLTHEMKSPLAAIRGASELLTEAD
RQFVATIRAQEHRLTETIDKLLALAEVE

>D4SZT1_D4SZT2_1_427081
VLIVEDEPRLAAVLGEYLHAAGYSHDWIADGAQALGAFRAQQPDLVLLDLMLPNRGGLDICRDLRKES-A
VPVIMVTARVEEIDRLLGLEIGADDYICKPFSPREVVARV-RDFMADISHELRTPLAVLRAELEALQDMT
PNSLGSLHQQVGQLGKLIEDLYDVSL--

>D4SXL0_D4SXK9_1_427081
-LLVEDDTMLANAICDGVRQQSWTIDHVGHANAAKTVLVDHRYSAVLLDIGLPGESGLSVIRFMRSHYDA
TPVIALTARGQLTDRIRGLDAGADDYLVKPFQFDELMARL-RDFVADAAHELRTPLSALHAYAEVALRAK
DAALRQLLETARRSNRLAEQLLDLARLD

>D4ST16_D4ST17_1_427081
VLLVEDDSDSASILEAYLRRDGFDVAVAGDGERAIQLHRQWAPDLVLLDVMLPKLSGIEVLSTIRRAG-D
TPVIMVTAIGDEPEKLGALRYGADDYVVKPYSPKEVVARV-RDSSAMLAHELRTPLNAAMGRVQGMLDRE
PEQLRLVHRQLEQINRLIGDLHLVSL--

>D4SQU9_D4SQU8_1_427081
ILVIEDNSDIAANLGDYLEDRGHTVDFAADGVTGLHLAVVHEFDAIVLDLNLPGMDGIEVCRKLRNEAKQ
TPVLMLTARDSLDNKLAGFDSGADDYLIKPFALQEVEVR--REFNADVSHELRTPLAVIRGATELLLTKV
LQRLQRIQRAEQQCSDLIGSLLLLSRNE

>D4SVQ3_D4SVQ2_1_427081
VLVVEDNRNISEMIGEYLEGRGFEVDYAQDGLDGYRLAAENSYDVVVLDLMLPRLDGIEVCRRLRNDAKS
TPVLMLTARDTLDDKLTGLGFGADDYLTKPFAIQELEARL-RNFTRDASHELRTPLTVIRVASDMALART
QRSLRRIQRAGHDMEAVIDAFLILARE-

>H5BN92_H5BN89_3_868176
IVIVEDEPVTQARLQSYFTQEGYTVSVTASGAGLREIMQNQPVDLILLDINLPDENGLMLTRALRERS-T
VGIILVTGRSDRIDRIVGLEMGADDYVTKPLELRELVVRV-SAFLAAMSHEIRTPLYGILGTAQLLADAQ
RDDLRAITDSGESLLTILNDILDYSAIE

>H5BVW9_H5BVX0_1_868176
ILLIEDDMLIGDGIKTGLSKMGFSVDWFTQGRQGKEALYSAPYDAVILDLTLPGMDGRDILREWREKGQR
EPVLILTARDALEERVEGLRLGADDYLCKPFALIEVAARL-RRFTSDAAHELRSPLTALKVQTEVAQLAR
KKALLQLHYGIDRATRLVDQLLTLSRLD

>H5BME2_H5BME1_1_868176
-LIVEDEKKTGEYLTKGLTEAGFVVDLADNGLNGYHLAMTGDYDLIILDIMLPDVNGWDIVRMLRSANKG
MPILLLTALGTIEHRVKGLELGADDYLVKPFAFAELLARVRSNFSADIAHEIRTPITNLITQTEIALSEL
EDVLYSNLEELTRMAKMVSDMLFLAQAD

>H5BS87_H5BS86_1_868176
ILIVEDEPKLGQLLIDYLRAASYAPTLISHGDQVLPYVRQTPPDLILLDLMLPGTDGLTLCREIRRFS-D
IPIVMVTAKIEEIDRLLGLEIGADDYICKPYSPREVVARV-RDFMADISHELRTPLAVLRGELEAIQDFT
PETVASLQAEVGTLTKLVDDLHQLSMSD

>H5C034_H5C033_1_868176
VWLVEDEQGIADTLVYMLQQEGFAVEVFERGLPVLDKARQLVPDVMILDVGLPDISGFELCRQLLALHPA
LPVLFLTARSEEVDRLLGLEIGADDYVAKPFSPREVCARV---YVYALTHELKSPLAAIRGAAEILREVV
ARFTDNILTQNARMQALVETLLRQARLE

>H5BRP0_H5BRN9_11_868176
ILLIEDNQRTQEWVTQGLSEAGYVIDAVSDGRDGLYLALKDDYALIILDIMLPGMDGWQILQTLRTAK-Q
TPVICLTARDSVDDRVRGLDSGANDYLVKPFSFSELLARVRSQFADDLAHELRTPINALLGQNQVTLSSI
AEYQKTIAGNIENISRLTENILFLARAD

>A3K9L3_A3K9L2_1_388399
-LLVEDTADVADAIVASFGHRGDAVDHVNSVEDALGALAVQDYDVIILDIGLPDGLGTDILSSLRSRGTP
TPVMMLTARSNIEDRVAALDKGADDYLIKPFDLRELHARVRRTLIADASHQLRTPIAALRAQAELAREDQ
LQIVEKIYERSRNLSRLTDQLLN-----

>A3K7R7_A3K7R6_1_388399
IVLIEDNDSLAKGVVNALSDQGHAVDWLSDGFEGSQFLKSEGADLAIIDVNLPGLSGFEIVRTLREQGST
VPVILLTARTDLDDRITGLDAGADDYLGKPFEMGELAARIRDAFISDAAHQLRNPVAAIQAQAEAATTEL
RVRVEELAETARRTGRLTQQLLSMEKAR

>A3JYX8_A3JYX7_1_388399
IMLAEDDTKVADYIVAGLSEHGHSVDHVADGRDALSYLLYNDCDLAILDRMLPGMDGLSVLKALRASKKS
LPVLFLTAMGQVDDRVEGLAAGSDDYLTKPFHFSELVARI---TAAATAHDLKSPLGRAYLSLGKMERDP
SAELADTQDELENMRVIFDSYLQLSRIE

>A3K6F0_A3K6F1_1_388399
ILIVDDERDIRELIGDILEDEGYTTRLAGNSNDAMAEINSEPPALLILDIWLKDMDGIDILKTVKRDNPD
IPVVIISGHGNIEIAVAAIKQGAYDFIEKPFNIDQLLVVI-GDVARRIAHEIKNPLTPIQLSAERIKRKL
EEMTGVIVRQTDGLRRIVDEFSKFARM-

>A3JZA4_A3JZA3_1_388399
IAVIEDNEALAHGIAFRLRDRGHSVDLLHDGTEADAFLAQEGADLVVLDLNLPGMDGLSVLRALRRRNDG
TPVILLTARSETAERVAGLDAGADDYLTKPFEMDELEARL--SFISDAAHQLRNPAAALLALAETLPDRQ
AELIAAARVSARLANQLL----------

>F8YHI3_F8YHI2_1_1040638
ILIVEDEPKLGQLLIDYLRAASYAPTLISHGDQVLPYVRQTPPDLILLDLMLPGTDGLTLCREIRRFS-D
IPIVMVTAKIEEIDRLLGLEIGADDYICKPYSPREVVARV-RDFMADISHELRTPLAVLRGELEAIQDFT
PETVASLQAEVGTLTKLVDDLHQLSMSD

>F8YIW6_F8YIW8_2_1040638
-LLVDDDPGLLKLLGLRLTSEGYSVVTAESGAEGLRVLNREKVDLVISDLRMDEMDGMQLFAEIQKVQPG
MPVIILTAHGSIPDAVAATQQGVFSFLTKPVDKDALYQAI-HQFLRHLSHELKTPLASMREGTELLADEQ
KEVVSILDSSSRNLQKLIEQLLDYNRKQ

>F8YEB9_F8YEB7_2_1040638
IVIVEDEPVTQARLQSYFTQEGYTVSVTASGAGLREIMQNQPVDLILLDINLPDENGLMLTRALRERS-T
VGIILVTGRSDRIDRIVGLEMGADDYVTKPLELRELVVRV-SAFLAAMSHEIRTPLYGILGTAQLLADAQ
RDDLRAITDSGESLLTILNDILDYSAIE

>F8YPT9_F8YPU0_1_1040638
VWLVEDEQGIADTLVYMLQQEGFAVEVFERGLPVLDKARQLVPDVMILDVGLPDISGFELCRQLLALHPA
LPVLFLTARSEEVDRLLGLEIGADDYVAKPFSPREVCARV---YVYALTHELKSPLAAIRGAAEILREVV
ARFTDNILTQNARMQALVETLLRQARLE

>F8YH77_F8YH76_1_1040638
ILLIEDNQRTQEWVTQGLSEAGYVIDAVSDGRDGLYLALKDDYALIILDIMLPGMDGWQILQTLRTAK-Q
TPVICLTARDSVDDRVRGLDSGANDYLVKPFSFSELLARVRSQFADDLAHELRTPINALLGQNQVTLSSI
AEYQKTIAGNIENISRLTENILFLARAD

>F8YKD2_F8YKD3_1_1040638
ILLIEDDMLIGDGIKTGLSKMGFSVDWFTQGRQGKEALYSAPYDAVILDLTLPGMDGRDILREWREKGQR
EPVLILTARDALEERVEGLRLGADDYLCKPFALIEVAARL-RRFTSDAAHELRSPLTALKVQTEVAQLAR
KKALLQLHYGIDRATRLVDQLLTLSRLD

>F8YNQ3_F8YNQ2_1_1040638
ILIVEDDTLLLQGLILAAQTEGYACDGVTTARMAEQSLEAGHYSLVVLDLGLPDEDGLHFLARIRQKKYT
LPVLILTARDTLTDKIAGLDVGADDYLVKPFALEELHARIRRLFTADVAHELRTPLAGVRLHLELLAKTH
HIDVAPLVARLDQMMESVSQLLQLARAG

>Q07W88_Q07W87_1_318167
ILLVEDDKMIGDAMQSALKDVAYAVDWICDGEAALHSLRCQQYDVVLLDLGLPKLDGLQVMQYIRAQHPA
LAVIILTARDSLEDRVKGLDLGADDYLVKPFDITELLARIRKRFIADAAHELRSPITALSLQAQRLQQDA
RQKLNALQAGIGRSIHLLEQLLSMARQQ

>Q088Z1_Q088Z2_1_318167
ILLIDDDIGLSDLLSQLLELEGFVLTQAYDGEQGLMMAQQQDFDLILLDVMLPKLNGFEVLRALRQRK-Q
TPILMLTARGDEIDRVVGLEIGADDYLPKPFNDRELVARIRQRLMGDISHELRTPLTRLQLALALGRKQQ
SEELERIGYEALQLEALISELLTLSRV-

>Q088G8_Q088G9_1_318167
ILLVEDEQDLAKLIILNLKALNYSVDHATTLKQAMHIIEHKKLDLILMDRMLPDGDGIMLCEQLRQDGKE
VPLMLLTAKDSEADVVLGLEAGADDYLVKPFSVLELRARV-HDFLLHLSHDLKTPLTALLGYIDTWLIRD
EALIQYAANSGQTLQQLLAQLLELAALE

>Q07YL4_Q07YL5_1_318167
ILVVEDDTSLAEWISDYLLDHDYEVTVASQGDYALDMIAEELPDLVLLDVMIPVKNGFDVCKEARGFY-S
GPILFMTACVEDGDEIQGLEMGADDYLTKPIRPQVLLARIK--LSRAVSHDLKTPIARLRFGIEALEEQL
KIYFQRINRDLDTMEDLVMTLLSYARLG

>Q083Z1_Q083Z2_1_318167
ILVVEDEPKIAQILVDFLTLEGFNTLVQHDGRDVIETIKAQQIDFMILDLMLPYKDGLTICRELRQFS-M
LPVLMLTARVDEIDRLMGLDIGADDYVCKPFSAREVVARV-NRWLADISHELRTPLSILCGEIDAIKAFD
STQLNSLEQEVLRMKHLVDDLYELSLSD

>Q07W73_Q07W74_1_318167
VLIVDDEPGMRSFLMKALAKKFALVETASTIAQAEELRSHGHFDLLIVDIRLPDRSGIEWHEALDDPERQ
SDIIFMTGYADMDVAIKALRAGASDFIMKPFHLEQMITAV-GELIAGIAHEINNPTAVILGNMELLKYIV
EEEIELVIQQVGRITTIIRSLLQYSRPG

>Q082H9_Q082H7_2_318167
VLVVDDEAVIRARLKGYFEREGYRVLEAGDGEQMWQQFTNQHIDLVMLDINLPGTDGLSLARELRSRS-D
VGIILVTGRDETIDKIVGLEMGADDYVTKPFELRELLVRV-SLFLATMSHEIRTPLNGLLGTLTLLSHAQ
KQMLALSQYSGTLLQNVLNDILDFSRLE

>Q083U1_Q083U2_1_318167
IAIVEDEAAIRENYKDVLQQQGYSVQAYANRPAAMLAFNARLPDLAIIDIGLEHDGGFTLCQALRAMSSS
LPIIFLTARDSDFDTVCGLRLGADDYLTKEVSFPHLMARI-ENMSSRLSHELRTPVAVVRSSLEHLQQQS
QKYVSRAQEGVSRLHLILNNLSEATRLE

>Q07XY4_Q07XY3_1_318167
-LLVEDNPLLVAELEKQLKQAGYITDVTDKAIEADYLMKETDYDCVILDIGLPDGNGLSLVTKWRERGIN
TPVIMLTARSQWHEKVEGFNAGADDYLGKPFHAQELLARIQ---LGNLSHGLKTPLAVMQQQVEALGLAM
QQQLDLVHKMIEAAARITGDM-------

>Q089W2_Q089W1_1_318167
ILLVEDDATTLKYVADGFTAQKYQVDSATDGQEGLTLAKHNQYDLLILDRMLPKLDGLTLLSALRTSGNK
TPVLILSALSHVDERVKGLRAGGDDYMTKPFAFAELLVR-----TDNIAHDLRTPLSHLRIGIEQLSQEL
ADATAELLEELDHCLGTFDAMLSLTRIE

>H2GRM7_H2GRM6_1_698973
VLVVDDEQPLAQMVASYLIRAGFDTRQAHTGTQAVDEARRFSPDVVVLDLGLPELDGLEVCRRIRTFS-D
CYILMLTARGSEDDKISGLTLGADDYITKPFSIRELVTRV-RQMLSDLAHEMGTPLSVLTAYLDGLQDWN
NANHTIMANQLTRLTRLMEDIDDVSRAQ

>H2GNC7_H2GNC6_1_698973
VLVVDDEPNIVELLKVSLKFQGFEVETAQSGLEALEKARSFQPDAFILDVMMPGMDGYELLPKLRADGFE
GPVLYLTAKDAVEHRIHGLTIGADDYVTKPFSLEEVITRL-RRFVGDASHELRTPLTSVKGYAELYRSDA
DLVIEKIEDEAKRMSLLVEDLLALTRAE

>E1R341_E1R340_1_573413
ILVVEDDENTRKLMKTIFLLNGYKVFVAKDGIDALDKIQDHHIDLIVLDLMMPRMDGYEFTTTLRKANNN
VPILMVTAKEAPADKKKGFLVGTDDYMVKPVDEEEMLLRV-NNFINDFSHEFKTPIGSIRGFARQLQNKR
TEYTDIIIKESERLTNMASNILLLNNLD

>E1R8V8_E1R8V7_1_573413
ILVVDDEKELAKMICDYLSAMGFTSESASDGPRALRLIGEKEWDLLVLDVMMPGLDGFDVARKVRADR-G
LPIIFLTARAEESDRILGFEIGGDDYVTKPFSMKELAARIRRQLIADVSHELRTPVALLKSRMEMVSDLD
DRQLNALLSDVDRLSSLIEELRAISSME

>E1R0T4_E1R0T5_1_573413
IAIVDDEEALTATLAFAFRREGFEIELFHDGAAAWQHFSQRLPHLIVLDIMMPKMDGLTLCKLLRSEGMQ
VPIIFLSSRDDEIDRLLGFESGGDDYLSKPFSVRELLARVR-DFTSDTLHELKNPLSAIRSAAEVASSEL
SVFFRTILRSVARIDRLLGELREIGRID

>E1R8P5_E1R8P6_1_573413
ILLIEDNPFIREALSGYLQLEEHQIVEFEGTKGVIETIKRDIADLVILDIMLPDGNGFSLAKTIREFS-N
VPLMFLTAKDSESDRILGFEMGADDYVTKPFSTKELVLRV-RQWMQDISHDLRTPITAIKAQFEAMLDIG
RPRLANLLTELNRVETLVRNLQELSRYE

>F6ERY7_F6ERY8_1_443218
ILVVEDDPTISQALADRLTAEGFRVIQAFDGPAAVLAHDAHEPDVVVLDVMLPGFDGLEVCRRIQAAR-P
VPVLMLTARDAETDLLVGLGVGADDYVTKPFRMRELVARVNRQLVATVSHELRTPLTAQQALLENLVDPD
SESLRTALAQAERLSALVSDLLDLSRVD

>F6ERZ7_F6ERZ6_1_443218
VAVVEDDDGVGDALVDALTARSHNATRMQRGEDLL--LHHKGFDAVLLDLGLPDADGLVILRNLRAVS-D
VPVIILTARDDERSVVRGLRIGADDYLVKPPRLNELVARL-RQLITDTAHKLRNPLAALQIRLDMLTSTA
LPSLDRAAAEAQRLRSLLDGMLKLA---

>F6EFW6_F6EFW5_1_443218
ILVVDDDAALAEMLTIVLRGEGFEPYVIGDGTQALSAVREIRPDLVLLDLMLPGMNGIDVCRVLRADS-G
VPIVMLTAKTDTVDVVLGLESGADDYVIKPFKPKELVARVRKRFTSDVSHELRTPLTTVRMAADVIYDML
QRSAELMVRELDRFEGLLADLLEISRHD

>F6EMA6_F6EMA5_1_443218
VLVVDDDADVLSSLKRGLRLSGFDVMTAEDGESALRTIRTQEPDAIVLDVTMPRLDGVSVVTALRAMGSD
IPICVLSARSSVDDRIAGLEAGADDYLTKPFALGELIARVRRDFAAVSAHELRTPLTAMRTNLEVLESPE
PERREVIIETLQSVRRIEQTLQALERLA

>F6ERC8_F6ERC7_1_443218
ILVVDDDRAVRESLRRSLSFNGYTVELAVDGADALEKVAEAPPDAIVLDVMMPRMDGLEVCRRLRSQGDE
RPILVLTARDSVSERVSGLDAGADDYLPKPFALEELLARL-ARLVADAGHELRTPLTSLRTNMELLIADM
AGLRNDVMAQIEELSTLVGDLVDLARED

>E4GFC1_E4GFC2_1_765097
ILVVDDDRAVRESLARSLQYSGYEVDSAADGVEALAHLSGTHPDAVIMDVMMPRLDGLEATRMLRSNGND
VPILVLTARDAVDDRVDGLDAGADDYMVKPFALDELLARL-KQLIADASHELRTPLTSMRTNVELLMAAR
GEILDDVAAQLGEFSSLIGDLVQLSRED

>E4GL36_E4GL35_1_765097
ILVVDDDAALAEMLQLVLIKEGFSTAGVGHGSDVMDVFREHRPALVLLDLMLPGRDGIRICQDIRRES-G
VPIIMLTARTDTPNVVQGLGAGADDYVCKPFRSAELIARIRQQFVSDVSHELRTPMTTMRMASEMVEAVQ
VRSVELMRAQMERLELLLADLLEISRFD

>B0K6H5_B0K6H6_1_399726
ILVVDDEIKILEVVKSYLEREGFSVITETNGNNVLDTFKKEKPDLVILDLMLPGISGEELCKRLRQFS-N
VPILMLTAKVQESDKINGFSIGADDYITKPFSPRELVMRV-KQMTSDIAHELRTPLTTLQSHIEAMLDPT
HERLKSLNEEVLRLINIVKDLETLNKFE

>B0K377_B0K378_1_399726
-LIIDDEEMFVKGLKLSLEEEGFEVDAAYDGEEGLDKVRLGNYDLVILDIMLPKLDGFSVCREIRTFS-N
IPIIMLTARGDDIDKIVGIEIGADDYLAKPFNTRELTARIRKRFVSDASHELKTPLASVKALIESLINFY
KEILKDVDGELNRMTRLVNDLLELARMD

>B0K463_B0K464_1_399726
IYVVDDDKNICEIVSLYLEKEGFDVEQIYDGQTALKKIQEKPPKLVILDIMLPGIDGIALCREVRKFS-K
VPIIMLTAKGDTLDKVLALEIGADDYIVKPFDGKELVARVKKDFVANVSHELRSPLTSIQGYIDGILDKA
CDYLKIVQKETRRMSRLIDDFLEMTKLE

>B0K577_B0K578_1_399726
IFVVDDEIKILEVVKSYLEHEGFSVITETNGNNVLDTFKKEKPDLVILDLMLPGISGEELCKRLRQFS-N
VPILMLTAKVQESDKINGFSIGADDYITKPFSPRELVMRV-KQMTSDIAHELRTPLTTLQSHIEAMLDPT
HERLKSLNEEVLRLINIVKDLETLNKFE

>B0K4L5_B0K4L6_1_399726
VLVIEDEEGMRDILKTYLENNGYEVLVAENGKIGLEYFNNNKISIILLDIMLPDISGWSLLKTIREKS-K
VPVMMITARGEEYDKLLGFELGADDYVVKPFSPKEVIARV-KDLIANISHDLKTPLGLIRGYSEMLLDKR
EKYLNTVIKETERMSKLVDDVLQLSKLQ

>I0HTF6_I0HTF7_1_983917
VLIAEDETEIAEILAAYLGRSGLRTAHARDGREALALHLSLKPDLVLLDVLMPRLDGWKVLSEIRHRG-Q
TPVIMLTAMDQDIDKLTGLRIGADDYVVKPFNPAEVVARV---WSAAIAHELRTPVTVLRGRLQGLTEPD
PQLFESLLRQVEGLSRLIEDLRVLSLTD

>I0HMN0_I0HMN1_1_983917
ILLVEDDPLLGDGLRAGLSQAGFQVDWVRDGEAASRELRSAVHTAAVLDLGLPRKDGLEVLAETRAAGVR
LPVLVLTARDAVSDRVIGLDGGADDYVVKPVDLDELAARL-RRFTADAAHELRTPIAAIRTQAQVLGERR
RHALQSTIEGCDRAVRLVEQLLTLARLD

>I0HPY3_I0HPY4_1_983917
-LLIEDDALIARELQLRWRPRGWIVHAAATLAEADKLLAAGQLELVVLDLGLPDGDGLDWLKALRRQDRQ
LPVLALTARDRIADRVLGLQSGADDYLVKPFAPEELDARV-RQFSSVAAHQLRTPLAGLQLGLARARETV
RAVLGELEQTTQRTARVVQQLLALGRLT

>I0HM44_I0HM43_1_983917
-LLVEDDRMIGESLRAALRLEGHAVDWVRDVAAARASLASERFDCVLLDLGLPPGDGLDVLRELRGRADT
TPVIVLTARDASGDRVRGLDGGADDYLVKPFEFDELTARIRRAFVADAAHELRSPLQALKLQIRLLERTR
AEAVRALAEGVERSAWLVEQLLVLARNE

>I0HMK9_I0HMK8_1_983917
VLVVEDEPSLGRLVADYLAAAGYETHWIADGLAVLPAVRERLPDLIVLDLMLPGQDGLSICRELRSFS-D
VPVLMLTARVEELDRLVGLEAGADDYVCKPFSPREVVARV-RDFMADVSHELRTPLAVLRGELEALEDPT
PELLRRLQQEVAMLAQLVGDLHELALAD

>I0HTL5_I0HTL6_1_983917
-LIVEDDPDLGDALRAGLRQAGHAVDLFPEGKLADAALRDAPYDAIVLDLGLPGTDGVTWLQRWRERGVA
SPVLILTARDGIEQRIEGLDSGADDYLVKPIAIAELAARL-RRFTADAAHELRTPLALLRAQWDVARNER
AHAEGRLEAGIARMDRLVSQMLALSRVE

>I0HYA7_I0HYA8_1_983917
ILIAEDDQVLADGLLRSLRASGYAVDQVGSGTEADAALSAHEFDLLILDLGLPKLHGFEVLKRLRARGAA
VPVLILTAADSVEQRVKGLDLGADDYMAKPFSLQELEARV-RHFLADAAHQLKTPLAGLRTQAELAERSM
KHSLQQIALSSQRAAHMVNQLLAMARAE

>B5MYN1_B5MYN0_1_440534
ILIVEDDTLLLQGLILAAQTEGYACDGVSTARAAEHSLESGHYSLMVLDLGLPDEDGLHFLTRIRQKKYT
LPVLILTARDTLNDRITGLDVGADDYLVKPFALEELHARIRRLFTADVAHELRTPLSGVRLHLELLSKTH
NVDVAPLIARLDQMMDSVSQLLQLARVG

>B5MVP1_B5MVP0_1_440534
ILLVEDDTLIGDGIKAGLSKMGFSVDWFTEGRPGKEALYSAPYDAVILDLTLPGMDGRDILREWREKGKQ
EPVLILTARDALAERVEGLRLGADDYLCKPFALIEVAARL-RRFTSDAAHELRSPLAALKVQTEVAQLSR
DKALTQLHAGIDRATRLVDQLLTLSRLD

>B5N3U9_B5N3U8_1_440534
ILLIEDNQKTIEWVRQGLTEAGYVVDYACDGRDGLHLALQEHYSLIILDIMLPGLDGWQVLRALRTAH-Q
SPVICLTARDSVEDRVKGLEAGANDYLVKPFSFAELLARVRNQFADDLAHELRTPVNILLGKNQVMLSEY
QQALVDNIEELEGLSRLTENILFLARAE

>B5N701_B5N702_1_440534
ILLVDDHEIIINGIMNALLWPHFIVEHVKNGLEVYNACCAYEPDILILDLSLPGINGLDIIPQLHQRWPA
MNILVYTAYQQEYMTIKTLAAGANGYVLKSSSQQVLLAAL----LTVISHELRTPMNGVLGAIELLQTEQ
QGLADTARNCTLSLLAIINNLLDFSRIE

>B5MZU2_B5MZU3_1_440534
VLVVEDNALLRHHLKVQLQDSGHQVDAAEDAREADYYLNEHLPDIAIVDLGLPDEDGLSLIRRWRSSDVS
LPVLVLTAREGWQDKVEVLSSGADDYVTKPFHIEEVMARM---TLTDLTHSLKTPLAVLQSTLRSLRNSV
SKAEPVMLEQISRISQQIGYYLHRASM-

>B5N118_B5N117_1_440534
-LLAEDNRELAHWLEKALVQNGFAVDCVFDGLAADHLLHSEMYALAVLDINMPGMDGLEVVQRLRKRGQT
LPVLLLTARSAVADRVKGLNVGADDYLPKPFELEELDARL-ERFSADASHQLKTPLAVLKTQAAVALAHW
YESLQAMSVTLDSTIQLTERLLQLS---

>B5MUV3_B5MUV4_1_440534
VWLVEDEQGIADTLIYTLQLEGFTVELFARGLPALEKARQQRPDAVILDVGLPDISGFELCRQLLERHPA
LPILFLTARSDEVDRLLGLEIGADDYVAKPFSPREVSARV---YVYALTHELKSPLAAIRGAAEILREVV
TRFTENILAQNTRMQALVETLLRQARLE

>B5MXE2_B5MXE1_1_440534
ILIVEDEPKLGQLLIDYLRAASYAPTLINHGDKVLPYVRQTPPDLILLDLMLPGTDGLTLCREIRRFS-D
IPIVMVTAKIEEIDRLLGLEIGADDYICKPYSPREVVARV-RDFMADISHELRTPLAVLRGELEAIQDFT
PESVTSLQAEVGTLTKLVDDLHQLSLSD

>B5N0U5_B5N0U8_3_440534
IVIVEDEPVTQARLQAYFEQEGYRVSVTDSGAGLRDIMEHEHVSLILLDINLPDENGLMLTRALRERS-T
VGIILVTGRCDQIDRIVGLEMGADDYVTKPLELRELVVRV-STFLAAMSHEIRTPLYGILGTVQLLADNY
RDDLQAINDSGESLLAILNDILDYSAIE

>C8SYW7_C8SYW9_2_667127
-LLVDDDPGLLKLLGMRLVSEGYSVVTAESGPEALRVLGREKVDLVISDLRMDEMDGLQLFSEIQKGLPG
MPVIILTAHGSIPDAVAATQQGVFSFLTKPVDKDALYKAI-HQFLRHLSHELKTPLASMREGTELLADEQ
QEIVEILDSSSRNLQKLIEQLLDYNRKQ

>C8T0Z0_C8T0Y9_1_667127
ILLVEDDEDIATLLRLNLQDEGYIVH-EADGGQALARLETQVWDAVILDLMLPGVDGLEICRRIRQMTRY
LPVIIISARTSEMHRVLGLEMGADDYLAKPFSLLELIARV-REFVANISHDLRTPLTSLLGYLETLKDER
RQYLTIALRQGNKVRHLSQQLFELARLE

>C8TA94_C8TA93_1_667127
ILVVDDDRDIRELIVDYLEKSGYRASGAANGKAMWSVLKNHQIDLIVLDIMMPGEDGLTLCRQLRANPQD
IPVLMLTARTDDSDRILGLEMGADDYLIKPFVARELLARIKARILAAISHDLQTPITRMKLRVEMA--DQ
PELRDKLLQDLDNMTRLVREGIA-----

>C8T4E4_C8T4E3_1_667127
ILLVEDDKLIGDGIKAGLSKMGFSIDWFTAGLEGKNALYSAPYDAAILDLTLPGIDGLDILREWRDKGRH
EPVLILTARDALSQRVEGLRLGADDYLCKPFALIEVAARL-RRFTSDAAHELRSPLAALKVQTEVAQLGR
EKALDQLHQGIDRATRLVDQLLTLSRLD

>C8TBM6_C8TBM5_1_667127
IWLVEYEQSIADTLVYMLQQEGFQVSVFGRGLPALEAAAHQAPDVAILDVGLPDISGFELCRRLLTRYPA
LPVLFLTARSDEVDKLLGLEIGADDYIAKPFSPREVCARV----VYDLTHELKSPLAAIRGAAEILREVA
ARFTDNILAQNTRMQLLVERLLQQARLE

>C8SYD8_C8SYD7_1_667127
ILIVEDEPKLGQLLIDYLQAAGYAPALINHGDKVLPYVRQTPPHLILLDLMLPGTDGLTLCREIRRFS-D
VPVVMVTAKIEEIDRLLGLEIGADDYICKPYSPREVVARV-RDLMADISHELRTPLAVLRGELEAIQDFT
PESIPSLQAEVATLTKLVDDLHQLSMSD

>C8T181_C8T182_1_667127
ILVIEDDALLLQGLILAMQSEGYVCDGVSTAHEAALSLASNHYSLIVLDLGLPDEDRLHFLSRMRREKMT
QPVLILTTRDTLEDRISGLDTGADDYLVKPFALEELNARIRRLFTADVAHELRTPLAGLRLHLELLAKVH
GMGVDPLIQRLDQMTTSISQLLQLARVG

>C8T6S1_C8T6S2_1_667127
VLVVEDNALLRHHLKVQLQELGHQVDAAEDAREADYYLGEHLPDIAIVDLGLPDEDGLSLIRRWRSHDVS
LPVLVLTAREGWQDKVEVLSAGADDYVTKPFHIEEVAARM----LTDLTHSLKTPLAVMQSTLRSLRGSV
DEAEPVMLEQISRISQQIGYYLHRASMR

>C8LZP9_C8LZP8_1_553573
ILIVDDEDRIRRLLKMYLERESFEIHEASNGQEAYELAMENNYACILLDLMLPEMDGIQVATKLREHK-Q
TPIIMLTAKGEETNRVEGFESGADDYIVKPFSPREVVLRV-KDFIANVSHELRTPISLLQGYTESIVDEI
KESLAVVLDESKRLNRLVNELLNVARMD

>C8M362_C8M361_1_553573
ILIVEDEQNLARFLELELTHENYNVDTEYDGQDGLDKALSHYYDLIILDLMLPSINGLEICRKIRQQQ-S
TPIIIITAKSDTYDKVAGLDYGADDYIVKPFDIEELLARIRRQFVEDASHELRTPLQIIQGHLNLIQRVL
EESLNISIEEMNRIIKLVEELLELTKGD

>C8LY24_C8LY25_1_553573
-LVVDDDPRILNYIASHLQTEHIDAYTQPSGEAALKLLEKQRVDIAVVDIMMDGMDGFQLCNTLKNDY-D
IPVIMLTARDALSDKERAFISGTDDYVTKPFEVKELIFRI-QHFVQNVSHEIKTPLTHIHHLLSELQQLR
QQYINDIYTITTQLSGLTTELLLLSELD

>C8LX81_C8LX80_1_553573
-LIVDDEQDIVDICQTYFEYEGYKVTTTTSGKEAISLLSND-IDIMVLDIMMPEVNGYDIVKEMKRQKLD
IPFIYLTAKTQEHDTIYALTLGADDYVKKPFSPRELVLRI-TELIQNLAHDLKTPLASIISYSEGLRDEI
KESYDILIKQANRLSTLFDDMTH-----

>B1Y5U3_B1Y5U4_1_395495
VLVVDDEPGMRHFLEKALAPRVGQVFTAGSAEEAELLLQQHRIDLVLLDIALPGKNGIALLKDMRAQGIG
AEVVLITAFADLETAIEALRAGAGDMLLKPFRVTQAL----GQLTASIAHEVNNPIAVIQGNLDVLRSTV
HTELRLIDEQIERMRLIVTQLLQFAK--

>B1Y7D4_B1Y7D3_1_395495
-LLAEDDALLGDGLRAGLRALGFQVDWVRDGVAAERELSNQSYTAAVLDLGLPRIDGLDVLQAVRRRGVK
TPVLVLTARDAVPQRIETLDAGADDYVVKPIDLHELAARL-RRFTSDAAHELRTPIAGIRAQAQAALEQR
RQALHGTLAGCDHAAHLVDQLLQLARLE

>B1XY63_B1XY62_1_395495
-LLAEDDAILADALSANLQAAGFEVEVADNGAVAEYLLIRQSFDVGIVDLGLPMVDGLTVVSRVRQAKPK
LPLIILTALDGLEHRVAGLNAGADDYLTKPFDFPELEARIRRRFISDAAHQLRTPLAGLKGQTELLKEAL
RTRLERVHESATRSAHLVTQLLTLARAE

>B1Y345_B1Y346_1_395495
VLLLEDDIDLGQAVDDHLEAAGHSVYWC----KLVSQVRNVTFDLALVDLNLPDGDGVDLVRYWRQAGRL
TPVIMLTARDQVSDRIRGLQAGADDYLVKPFDLDEMLARI-RAFAAHTAHELRTPLAAARAQAQRLEAQL
VERALALMRQLDRLTRLASRLLQLARVD

>B1XY04_B1XY05_1_395495
ILIAEDDQVLADGLLRSLRSAGYAVDHVGSGSEADAALAAHEFDMLILDLGLPKLHGLEVLKKLRGRGSS
VPVLILTAADSIEQRVKGLDFGADDYMAKPFSLQELEARV-KRFLADAAHQLKTPLAGLRMQAELAARAL
QASLEHMANASQRAAHMVNQLLSMARAD

>B1Y7V4_B1Y7V2_2_395495
-LLVEDDPMIGSSLRAALRLEGMAVDWVRDVAAAQATLASERFDLVLLDLGLPPGDGLSLLRSLRSREDS
TPVIVLTARDGPGDRVRGLDAGADDYLVKPFELDELAARIRRAFVADAAHELRSPLTALKLQLHLLQRDR
DEAIATLRAGIERAVRLVEQLLALARSE

>B1XZA1_B1XZA2_1_395495
ILLVEDDPLLGDALRAGLRQQGFQVDWVREGPAAERELLTGAYQAAVLDLGLPGKDGIEVLADLRRRKIA
TPVLVLTARAAVRDRVHCLDLGADDYVVKPVDLDELAARL-RRFNADAAHELTTPIAAIRAQAQVALRQR
QHALRATLSGCDRASHLVAQLLQLARIE

>B1Y780_B1Y781_1_395495
-LLIEDNLAMQTSLQRAFERRGMQVVTCADGARALDRWQASQPDVVLLDLSLPGVDGLEVLTRARAEGLR
TPVIILTARGAVGDRVLGLNTGADDYLAKPFDLDELEARV-KRFVRDASHQLRTPLAVLKTQVQSALRPA
HEALREIRATVDGATRLANQMLALAKLD

>B1Y5M9_B1Y5M8_1_395495
VLVVEDEPRLARLVSDYLVAAGYTTRIVDHGLDVLPAVRQHAPDLIVLDLMLPGRDGLSLCQELRRFS-E
VPVIMLTARVEEVDRLIGLEAGADDYICKPFSPREVVARV-RDYMADISHELRTPLSVLRGEIEAMEDLT
PQNLGVLHGEVQTLTQLVNDLHELALAD

>B1Y006_B1Y007_1_395495
-LLLEDDLILGEGLRDYLRTEGHVVDWCSRL-AHAEALRGEPYDALLVDWQLPDGSGLAWLRGRRAHGDT
TPALMLTARDRLEDRVMGLDQGADDYLVKPFAPEELAARL---FSAHAAHALRTPLAGIDAQLAVALREL
QPRLRRVREASTRLQRVVAALLLLFRN-

>A0LND9_A0LNE0_1_335543
ILIVDDDEGLVHFLTRFFSRKEYEVLSCNSGTAALEAVGREPFDLILLDYKMPGKNGLETLKEIRRLQVK
TPIIVMTAYGTMDTAIEAMKLGAYDYLLKPFDRNGLE----GQLAAGVAHEIRTPLTSLKMFLQSIESEY
EEDFQIAMTQILRMEATINRFLDFAKPQ

>A0LKM2_A0LKM4_2_335543
ILVVDDDRGLRTLMKARLEGAGYRVTLAERGEEALTAAQEEVYSAAVLDLKMEEMDGMVLLEKLLLVQPY
LPVIILTAYGTIAGAVEATKKGAYDFMTKPFEAKDLLYRL-ADFTAHVSHELRTPLTAIREGIALLLESQ
KEILEVVRGNGERLFVSISSILDLSRME

>A0LLJ8_A0LLJ7_1_335543
ILVVDDEPNIRKTLTISLEAEGHRVAAVSNSRDALMEARRRHFDLALIDLRLGAESGMELITALHASCPW
MKSAVITAYASIDSAVEAMRRGAFDYLPKPFTHDQVA----SGLISTVSHELKTPLTSVRLAAHVLLSKQ
VEILVAAREDSDRLYQIIENLLDISRIE

>A0LLN2_A0LLN3_1_335543
VLIVEDEPAIVDNIQYALETEGFATVCLVSGEPVLTFLARDTVDLIILDIGLPDMSGMELCKEIRKSH-S
TPVIFLTARTDEVDRVVGLEIGADDYVTKPFSPRELSARV--RYVQTLTHEIKAPLSAIRGAAELMEEVR
ARFLSNIRTEANRIQRLVDRMLRLSELE

>A0LJT8_A0LJT7_1_335543
-LVVEDEKKVASFIRKGLEEEGYAVDVALDGEVGLQMAMDRVHDLIILDIQLPRLSGMELLRSLRAKRIS
TPVLLLTVRATIEDKVLGLDAGADDYLTKPFSFRELVARVRRRFSADASHELQTPLTILKGELEVALREY
QAVLKSALEEIDRIAHLVEGLLLLARAE

>J1CRB2_J1CRC3_11_991927
IIIADDHPLFRNALFQSVHISGANLLEADSLDALLTLLNKESPDLLLLDLKMPGANGMSGLIHLRSEYPD
LPIVVISASEEPSVVSQVKSHGAFGFIPKSSDMRSLIAALN-LLMAGISHDIRTPLTRIRLATEMM--ED
SYLAESIISDTEECNQIISQFMDY----

>J1WHU2_J1WHU7_5_991927
---VDDHQVVLDGFIARLEEPEIVVATASNGLEALELVKLHQPDVVLMDVSMPIMNGIEATRLIKEEVPH
TKVLMLTMHDNREYIMQVMQAGAMGYMLKEISALKMVQAIKGTLAAGFAHEINNPNGALKSHLQLLQQGI
EESLRDALHCVDRIKTIVDKV-------

>J1CZQ5_J1CZQ0_5_991927
-YIIEDDTKLREMLAEYMTNQGFQVTTFATGETAPEQILLNQPDLVLLDLMLPGENGLTICRQIRAQF-L
GKILMLTASDDDFDHVAALEMGADDFVNKPIKPRVLLARIRKRFTRMAAHELKTPLTVLRVNAENALRQL
KQDLERIFKGIERTDRLIHQLLMLAKVE

>Q9A4S3_Q9A4S5_2_190650
ILIIEDDLEAAGAMAHGLKEAGYDVAHAPDGEAGLAEAQKGGWDVLVVDRMMPKMDGVTVVETLRREGDQ
TPVLFLSALGEVNDRVVGLKAGADDYLVKPYAFPELMARVE------IAHDLRSPLTRLRARMEVLIDDP
VAALETALQDADGVLKTFNAVLAIARLQ

>Q9ABJ0_Q9ABI9_1_190650
ITLIDDDENIVASVSLALESHGHTVKAYYDGASGLEAVEASPPDLVILDVKMPRMDGMEVLRRLRQTS-E
IPVIMLTSKDDEIDEILGFNLGADDYMHKPFSQRLLLERV-ERFAADVAHEIKNPLTSIRSAIETLDLAR
ARLLAILQNDVNRLDRLVTDISNASRLD

>Q9A7I0_Q9A7I1_1_190650
VLVVDDEADIRDLVAGILEDEGYAVRTAADSDQALAAIRARKPALLVLDIWMQGMDGLELLDMVKALDAD
LPVIMISGHGNIETAVSAIKRGAYEFLEKPFKSDRLLLIV--DVARRIAHEIKNPLTPIQLSAERLRRTF
DRCTDTIIRQVGDIGRMVDEFSAFAR--

>Q9A8R0_Q9A8Q9_1_190650
ILVVEDDTRVADFLERGLKAEGYKVRVARDGVSGLEAARDLDRGVILLDLMLPKMTGMEVCQTLRASGVL
TPVLMLTALGAVDDRVTGLRTGADDYLVKPFSFEELLARIERQLLGDISHELRTPMTAIRGEAEVTLRDY
REALQRITLASGQMGALIEDLLMMARSD

>Q9A4R4_Q9A4R5_1_190650
ILLVEDDPDLTRQLKLALADAGYAVDHAPDGEEAQYLGENEPYDAVILDLGLPKVDGVSVLERWRRGNVT
TPVLILTARGAWSDKVAGFDAGADDYLAKPFHTEELLARL-RTHVGNLAHALKTPLSVMLTEASQ---QP
GQLAEVVTRQAQTMREQVDHHLRRARA-

>F4QUP0_F4QUN9_11_751586
ILVVEDDAEAATAMVRGLSEAGHEVTHAVDGAFGLLESQKGGYDVYVVDRMMPRLDGVAMVETIRKGGDQ
TPVLFLSALGEVEDRVTGLKAGGDDYLVKPYALAELVARVE------IAHDLRTPLNRMKAKMEVLIDSG
VDALGVALDEADALLKTFNTVLAIARLQ

>F4R2K8_F4R2K7_1_751586
ILVVDDEADIRELVSGLLEDEGHSVRTAANSDEALAAIRARKPSLAVLDIWMQGLDGLELLDVVRELDQD
LPVVMISGHGNIETAVSALKRGAYDFIEKPFKSDRLVVVV-RDVARRIAHEIKNPLTPIQLSAERLRRRV
GDDVEVFDRCTETIIRQVGDI-------

>F4QUV0_F4QUV1_1_751586
-LVIDDDARTRAFVAEGLRQQGHTVDEAGDGEAGLHMAMEGAYAAIVVDRMMPGLPGLEAVQAMRAGGLK
TPVLMLTALGSVDDRVAGLNAGADDYLVKPFAFSELSARL-KTLSEGVAHELRAPLNRIRNRLEDLAAAQ
ARAVERALEETDQVSALFEALLTLARIE

>I0BI41_I0BI42_1_997761
ILVVDDEERIRRLLRMYLEKENYRIDEAEDGESALAKALETDYDLILLDVMLPGIDGNEVCARLRQVK-S
TPVIMLTARGEETNRVQGFESGADDYVVKPFSPREVIYRV-KDFVANVSHELRTPLSMLQGYSEALIDER
KELAQVIYDESLRMGRLVADLLDLAKLE

>I0BTJ2_I0BTJ1_1_997761
ILLVDDETSITAMLDMVLRKEGFHIYKAATAAEALSLLERHGADIIVLDVMLPDGSGFELGPRIRQCS-D
AHVIYLTARATDLDVLTGFAAGGDDYVTKPFNPLEIAARM-EEWMTGISHDLRTPLATIQGYGHLLESEL
SEMGRMIRAKSDYMLELVKDF-------

>I0BER8_I0BER9_1_997761
ILLVDDDNHIRELMKLSLREEGYRLIEAGDGQAALHCLEEVQVHLVVLDVMMPRMDGFELCRQIRRKYND
LPVLMVTAKGETGDKVEGFQLGADDYLVKPFDPRELIMRV-QDFVSNVSHEIQSPLTSIAGFSKVLQQER
KEYLRIIEAEAQRLSRLSENLLKLASLE

>I0BCH9_I0BCI0_1_997761
ILVVDDEDKIRDVVVSYLQKEGFRTLEAGAGREALGILQREQVDLIVLDLMLPDMDGEQVCQAVRAVN-S
VPILMLTAKVSENSRIRGLSLGADDYVVKPFDPREVVARV-KTMTEDIAHELRTPLTTLKSHMRAFEDPT
PERIHSCYEEIERLTRLVAELEELTYME

>I0BH78_I0BH79_1_997761
ILIIDDEQEIRELLGIYLKNLGYVTLEASNGAEALRIFSKEGADLIIADIMMPEMDRFELLRAMRAAS-N
IPFLFISAKSDDMDKIYGLQLGADDYVGKPFNPLEVVSRV-RNMLLHLSHDLKTPVTSVFGYSKLLMDQQ
EKYIRYIHDKSSYMAKLIQDLFELAKLD

>I0BDU3_I0BDU2_1_997761
VLLVEDEEKILSLMETYLLAEGYEILTARDGNAAVQLYMESKPDIIVLDWMLPHMNGLDACRRFREIG-E
PGIIMVTAKTEEMDKIVGLEVGADDYLTKPFSLRELSARIRKQLLSDAAHELKTPLMIMQGELELALEVS
PERLSSLLDEVLRLSRLVHDVLDLAKME

>I0BH08_I0BH09_1_997761
VLVADDEKEIRELLRLYLERERCRVDLAADGEEALRRFGGQTYSLVLLDLMMPGLDGVEVCRRIRAVS-N
VPILMLTAKDQEIDKVLGLSMGADDYITKPFSIHEVMARV-KSLLANISHDIRTPLTSMIGYVDALRDER
EEYVAILSRKAYALKRLVDETFHLAKLD

>I0BLT3_I0BLT4_1_997761
ILLVDDEVKMLEATASYLQNEGFRMVTATTGEDALTAAKAESPALVVLDWMLPGMSGIEVCRELRNRG-P
YGIIMLTAKTEEVDKILGLEIGADDYMTKPYSLRELAARIRKHLTADVAHELRTPLSIIQCHMEMIQEIP
PETLLPIQDEVIRLSKLVDDLHQLTLAE

>I0BIG5_I0BIG6_1_997761
ILVVEDERHIAEVIRLYLEHAGYEPILRERGDGIAEAVPTVAPDLILLDVMLPGLSGFEICSRIRELPGS
TPVIFLTAKGESIDKLRGFQLGVDDYIVKPFDPNELVARIKQEFLAHVSHELRSPLTSLRGLIVAMNDKV
SHYLRICDGEVQRLQRLVNDLLDLARIQ

>I0BLQ7_I0BLQ8_1_997761
ILIIEDDPYIAELQKDYLQLNDFEVDVTGDGDDGLAKALGGGYDLLIVDLQLPGTDGFGICRKVREKL-D
IPVLIVSAKNEEIDKIRGFGLGADDFVTKPFSPGELVARA-KQLLSNISHDLRTPITTIKGYAEGIRDKL
AQYAGAIHTRAADMERMVEELFFYSKLD

>I0BLG4_I0BLG5_1_997761
ILIIEDDQSIANLQRDYLELSGYAVRIVESGAEGLKALKEEEFSLVILDIMLPGMDGFEVLRTIREQE-E
LPVLLVSARSEEIYKINGLGLGADDYITKPFSSGELVARVNNFLVSSISHDLKTPVTSIKGYIEGIIDKR
AEYLETARSKAVLVNTMIDDLLLYSKLD

>I0BEX3_I0BEX4_1_997761
ILILEDEDSIRSFVVVNLKRQGHEVTEAVNGDEALAHLGEPGFDIALLDVMVPGIDGFEVCRRVREVNER
IGIIFLTAKVQEQDKVMGLSLGADDHVSKPFSPGELMARIQNDWISSISHEIRTPLSSIKGWSETMLTET
RLGLSIISKETERLVGLVEELLDFSRL-

>I0BSH4_I0BSH3_1_997761
ILVIDDDEKITSMLRRSLAFEGYTVFTANHGMDGLKQILENDPDAVVLDVMMPQLDGWEVVRRIREGGSK
VPVLMLTAKDEISDRVRGLDLGADDYLVKPFALEELLARIRRRFVSDASHELRTPLTTIRGNVDLLEKMT
LEAMHDISGEAERMSRLVNDLLSLARAD

>I0BHJ5_I0BHJ6_1_997761
VLVVDDDPEIRDVIHVYLRNEGYSVLEAADGLEALDAVSSNSVHLVILDVMMPRMDGIKTCIKIRETS-K
VPIIMLSAKEEDMDKITGLITGADDYMTKPFNPLELLARV-MDLITGVSHDLRTPLTSIIGYLELLRTEY
TRFVQNTYSKAVHLKKLIDDLFEYTRLT

>I0BV50_I0BV49_1_997761
VMLVDDEPNILQFLELGLLNEGFEVRTAPDGMTAITLAKEFQPHIAILDVMMPGMDGFEVCRMLKKTD-H
IAVIMLTAKDEVDDRVKGLNLGADDYMVKPFSFDELLARIQRRFVADASHELRTPLTSIHGFLEVLLRQL
DKALKSMHGESARMNKLVNDLLQLAKLD

>I0BAY4_I0BAY3_1_997761
ILIIEDESVIAEVQKDYLEVSGYAVEIAATGEAGLQKALLEPYDLILLDLMLPGVDGYEICRQVRAAK-N
IPILMVSARREEIDKIRGLGLGADDYIMKPFSVGELVARVKKELLTNISHDLKTPITAIQSCAEGLRDKQ
AKYVGMIHSKALHLNRLIDELFLFSKLD

>E9SGQ3_E9SGQ2_1_246199
VLVVDDDKNICELLRLYLEKDGYGVILAHDGEEAVVKFNALKPDIILLDIMLPGIDGWQVCREIRKKS-N
VPIIMITAKVETFDKVLGLELGADDYIVKPFDTKEVIARIKNSFLANVSHELRTPMTSIGGFVDGILDQQ
GYYLRIISSEVGRLTRLVKSMLNLAKIE

>E9SDV4_E9SDV5_1_246199
ILVVEDDASLRRLMSAALKQNGYQPFTANDGVEALDMLEKTNIDLIISDIMMPNMDGYELTRQLRNADFQ
IPIIMVTAKESFEDKKEGFGAGADDYMVKPIDINEMILRV-GDFISNVSHEFKTPLASIQGFAKLLQDDR
AEYTQIIIDETSRLSKLSSNILSLTKLE

>E9SD65_E9SD64_1_246199
ILIVDDEAKIRMIIKEYAEFEGYETAEAEDGMEAVEMVKKDDYDIIIMDIMMPRLDGYSACKEIQKIK-K
IPVIMLSARGEEYDKLFGFEIGIDDYMVKPFSPKELMARIRRDLIGNVSHDLRTPLTMVKAYAEMIRDKR
AEHIQVIIDEADRLSNLVNNLLELSKLE

>E9SHJ2_E9SHJ3_1_246199
VLVCEDEDSIREFVVINLVRSGYEVVDVNCGEDALKAYEENEFDVALLDIMMPGIDGMQVCKKIREKNSG
MGIIMLSAKSQEMDKISCLMSGADDYITKPFSISELIARV-NEFISSVSHELRTPLTAIKGWTETVATTF
KKGMRVINSETERLSQMVEELLDFSRIQ

>E9S8E4_E9S8E5_1_246199
ILVVEDDKELNSTVCKYLELNGFTAVGCLNAQDAYNEMYGQNFDMIISDIMMPKTDGFEFAETVRSLNKE
IPIIFMTAKDDMNSKQRGYRLGIDDYLVKPIDLEELVLKI-TDFVSNVSHEMKTPLAVIQNYAALLGSED
RIYASAINDATKRLAALITNILKLNKLE

>K8WP00_K8WPY9_11_1141662
IHLVDDDSDVTDACHFLLEALGYIAVVWNDSEEFTQRANLHQEGVVLLDMRMPKLDGRQVHQLLKTQQST
LAVIFLSGHGDIPMAVEQVKLGAVDFLQKPIDSQRLAETL-TQLADDLAHELRTPINAIKVQNEILQREY
ESIIVSNIEELDKLAKIIQSVLFIARAE

>K8W6E5_K8W6E8_3_1141662
ILIVEDEIVTRNTLKSIFEAEGYVVHEATDGEEMHNVLSEHDINLVIMDINLPGKNGLLLARELREQE-S
IALMFLTGRDNEVDKILGLEIGADDYITKPFNPRELTIR--TNFSADIAHEMRTPITNLMTETQILSKEL
IEVLYSNLEEYSRLSRMISDMLFLAQAD

>F9KGL0_F9KGK9_1_904744
ILIVDDEDRIRRLLKMYLERESFEIHEASNGQEAYELAMENNYACILLDLMLPEMDGIQVATKLREHK-Q
TPIIMLTAKGEETNRVEGFESGADDYIVKPFSPREVVLRV-KDFIANVSHELRTPISLLQGYTESIVDEI
KESLAIVLDESKRLNRLVNELLNVARMD

>F9KKY9_F9KKZ0_1_904744
-LVVDDDPRILNYIASHLQTEHIDAYTQPSGEAALKLLEKQRVDIAVVDIMMDGMDGFQLCNTLKNDY-D
IPVIMLTARDALSDKERAFISGTDDYVTKPFEVKELIFRI-QHFVQNVSHEIKTPLTHIHHLLSELQQLR
QQYINDIYTITTQLSGLTTELLLLSELD

>F9KMK5_F9KMK6_1_904744
ILIVEDEQNLARFLELELTHENYNVDTEYDGQDGLDKALSHYYDLIILDLMLPSINGLEICRKIRQQQ-S
TPIIIITAKSDTYDKVAGLDYGADDYIVKPFDIEELLARIRRQFVEDASHELRTPLQIIQGHLNLIQRVL
EESLNISIEEMNRIIKLVEELLELTKGD

>G9YWS3_G9YWS4_1_411475
ILIVEDEKNIVDILSFNLSKEGYETLEAYDGEAGLQLALEQNPDLILLDLMLPKMNGFDVCRSLRRENRS
TPVIMLTAREEETDKVLGLELGADDYITKPFSMRELLARVKREFVANVSHELRTPLTNIRSYAETLADTE
KNFLGVILNESDRMTHIVQDLLTLSRFD

>G9YSR4_G9YSR5_1_411475
ILIVEDEQDIQELLEAYLGDAGYETATAWDGIEAVSLFQQEAFDLVLLDVMLPKLDGFGVCELIRRQS-R
VPIVLLTALDGEAEQLRGFDLEIDDYITKPFSMPILLRK--LAFFSAASHELKTPVTILKGQLSGMLDDR
EKYLARSLQVAGRMEALVGELLAVSRME

>G9YUT6_G9YUT5_1_411475
VLVLEDEANIRSFVVINLKRAGYEAIEAETGEEALAQLKRNPIKVALLDIMLPDMDGFEVCRRIRAGDNN
IGIIMLTARTQEMDKVTGLMTGADDYVTKPFSPAELTARI-NEFISSVSHELRTPLTAINGWAETIMNDV
KKGMGIIVSEARRLTNMVEELLEFSRIQ

>G9YS84_G9YS82_2_411475
VLIVEDDSNIAELLHLYLEKEGFETAVAGDGGKGVELFRSFHPELVLLDIMLPVMDGWSVLKKIREND-K
TPVIMLTAKGETQDKVAGLEGGADDYIVKPFEMKEVLARI-SEFVANISHELKTPMTTIAGFSDGILDKE
RAALQTISSETRRLSRLVRRMLDLSRLQ

>H5URK0_H5URJ9_1_1089455
-LVVEDEPNIRELLATSLRFAGFEVFTAGDGATAISVATSEHPDLIVLDVMLPDMDGFAVTRRLRDNGRH
MPVVFVTARDSVEDKVTGLTVGGDDYVTKPFSLEEVIARIRRRFVTDASHELRTPLATIRGYAELYRQAV
ASSMQRIEGEATRMSVLVEDLLTLARLD

>H5URW1_H5URW2_1_1089455
VLVVDDDLALAEMLGIVLRNEGFDVDHVDDGSEVLRVFRETRPDVVLLDVMLPGMDGIEVCKRLRAES-S
VPIIMLTARTDTVDVVVGLESGADDYVSKPFKPQELIARVRQRFVSDVSHELRTPLTTIHMASALIQRMV
ERTAELLHTQVERFEALLGDLLEISRFD

>B1JEK4_B1JEK5_1_390235
VLIIEDEEKTADYLHRGLSEQGFTVDLARDGIDGLHLALEGDYAVIVLDVMLPGLDGYGVLRALRARK-Q
TPVIMLTARERVEDRIHGLREGADDYLGKPFSFLELVARL-EAFNADVAHELRSPLTNLIGQTQVLTRHY
FEVLQSNLEELERLRSIINDMLFLASAD

>B1JCJ8_B1JCK0_2_390235
-LLIDDDQELCELLGSWLTQEGFAVRACHDGQSARRALAEHAPAAVVLDVMLPDGSGLELLKQLRSDHAE
LPVLMLSARGEPLDRILGLELGADDYLAKPCDPRELTARL-RQLLRDVSHELRSPLARLRIALALAERQR
QALWPRLTRECDRLEDLISEILTLARVD

>B1J613_B1J612_1_390235
-LIVEDQARTGQYLSQGLSEAGFATELVADGETGQHLALSGDHDLLILDVMLPGRDGWQILQAVRQAGLD
TPVLFLTARDAVEDRVRGLELGADDYLVKPFAFSELLARVRSAFSADIAHELRTPLSNLLTHTQVLTREY
REALHGNLEELQWMAQMINDMLFLAKAD

>B1JFS0_B1JFR9_1_390235
-LVAEDEPKTGVYLQQGLTEAGFTVDRVMTGTDALQQAQSEAYDLLILDVMMPGLDGWEVLRKIRAAGKD
VPVLFLTARDGVDDRVKGLELGADDYLVKPFAFSELLARVRSNFSADIAHELRTPVSNLLTHTEVVKRAY
EENLYSNLEDLKRMSRMIDDMLFLAKAD

>B1J1L3_B1J1L2_1_390235
ILAIEDDPVLGAYLHEELQRGGFQVTWCRNGAEGLETAGRQAFDVVLMDILLPGLNGLDALAQLRRRS-A
TPVILMSALGAEADRINGFQLGADDYLPKPFSIVELQVRI-SEFLANMSHEIRTPLNGILGFTHLLQKRQ
LDYLSTIEKSADNLLGIINEILDFSKIE

>B1J4C7_B1J4C8_1_390235
VLLVEDHVQLAESVAQALKSHGLTVDVLHDGVAADLALASEEYAVAVLDVGLPRMDGFEVLARLRGRGKT
LPVLMLTARSDVKDRVHGLNLGADDYLAKPFELTELEARV-AQFIAEAAHELRTPLAALKARVELGLREW
HQTLESAAQGTDRLTHLANQLLSLARVE

>B1J807_B1J806_1_390235
VLTIEDDAVTGQEIVAELTSHGLEVDWADNGREGLAKAIGGGYDLITLDRMLPEVDGLTIVTTLRNLKIA
TPILMISALSDVDERVRGLRAGGDDYLTKPFASDEMAARV------NIAHDLRTPLTRLRAQLYRIRQAQ
AEALDQAIGETDTLMARFRGLLRISELE

>B1J1J8_B1J1J9_1_390235
-LVVEDEALLRHHLYTRLGESGHVVQAVADAEEALYQAEQFHFDLAVIDLGLPGMSGLELIGRLRTQAKT
FPILILTARGNWQDKVEGLAAGADDYLVKPFQFEELEARL----LGDLAHSLKTPLAVLQGLGESMQQSE
REQARVLQSQIERMSQQIDYQLQRAS--

>B1J3X8_B1J3X9_1_390235
VLVVEDEIKTAEYLQQGLSESGYVVDIVHNGVDALHLFNTNVYSLVLLDVNLPGIDGWDLLETIRKTS-R
VRIIMLTARGRINDKLKGLDGGADDYLVKPFEFPELLARIRSQFSDDLAHELRAPLSNLMGKAQVLTREY
REVLESCTEELDRMSRMVSDMLFLAQ--

>B1J3K6_B1J3K7_1_390235
ILLVEDNRDILANLADYLGMKGYTVDCAQDGLSGLHLAATEHYDLIVLDIMLPGIDGYTLCKRLREDARD
TPVIMLTARDQLDDRLQGFRSGADDYLLKPFALSELAARIERLFTSDVSHELRTPLMVLATSCELLIERS
RSQVERIARATEEMRELVKTFLMLARAQ

>B1JE86_B1JE85_1_390235
ILIVEDEAAIADTLIYALQAEGHSTAWVTLGTAALEQQRQRPADLVILDIGLPDISGFDTCRQLRRFS-E
VPVMFLSARDGEIDRVVGLEIGADDYVVKPFSPREVAARV--RYVHTLTHELKSPLAAIRGASELLQGQR
ARFAGNIERESERLQQMIERLLNLARVE

>B1JBV7_B1JBV6_1_390235
VLLCEDDDLIASGICAGLTAQGLTVDRVANAGAARAMLQAAQFDVMILDLGLPDEDGLKLLRRLRQQGID
LPVLVLTARDAVTDRVDGLQAGADDYLLKPFDLRELAARL-RRLTDDAAHELRSPLTAIKTHLQVARMVR
EQALEHAEQGTDRMHRTLEQLLLLARVE

>B1J3U9_B1J3V0_1_390235
-LVAEDEPKIGAYLQQGLTEAGFTVDRVVTGTDALQYALSEAYDLLILDVMMPGLDGWEVLRMVRAAGKE
VPVLFLTARDGVDDRVKGLELGADDYLVKPFAFSELLARVRSNFSADIAHELRTPVSNLLTHTEVVKRAY
EDNLYSNLEDLKRMSRMIDDMLFLAKAD

>B1JFI4_B1JFI5_1_390235
ILLVDDESAILRTFRYCLEDEGYSVATANSAAQAEALLQRQVFDLCFLDLRLGEDNGLDVLAQMRIQAPW
MRVVIVTAHSAIDTAVDAIQAGAADYLVKPCSPDQLRLA--SEFVLRASHELRTPVTGMHMAFGLLRERE
NDLLETIGEEMQRLTQLINDLLNFSRYQ

>B1J1J3_B1J1J4_1_390235
ILIVEDDQRLAELTAEYLQANGFDVAVEGDGARAARRIVDSQPDMVILDLMLPGEDGLSICRRVRGQY-A
GPILMLTARSDELDQVQGLDLGADDYVCKPVRPRLLLARIQRELVRAVSHELRTPVARLRFGLEMIESEQ
ARHLAGMDGDIQDLDKLVDEMLTYARLE

>Q0AC62_Q0AC63_1_187272
-CLIEDDPIMGESLQDRFTLEGFQVDWFVTAAQAREHLRGGGYAAAISDIRLPDQEGDALYLSLKRDGVL
PPFIFITGHGAIETAVQLLKEGAADYVTKPFDLDELVTKVRGRLTSGIAHEINNPLGGMLNALNTYKHFT
LKTLSLVERGLLQIRDIVGALLVETRLK

>Q0A8W1_Q0A8W2_1_187272
ILLVEDDQGLRDLLHEEFEDSGAQVQAVAAAEQAAPLLLAWEPDLVVSDLRLPGADGMALLAQARELHVP
PAFLIITAFGSIDQAVEALKAGADEFLTKPLDLEHLML---GRLSAGVAHELGTPLSVIDGQSQRLRDPA
SKAFRRIRSEVDRMSQIVQQLLDFGRPS

>Q0A7Z5_Q0A7Z6_1_187272
VLVIDDEPGVRNFLERALV-RHFHVRVAANVKEAEAAREEGHYDLIISDIRLPGVSGVDWVEAVRAQGDP
TDVIFITAYADLETAIAALRAGASDFILKPFRMDQLYTAI-GELTAGVAHEINNPTAVILGNMDVLQEPV
RREVDLIIEQVYRIRDIVDNLLQYSRP-

>F3TLT4_F3TLT5_1_904726
-LIVDDEQDIVDICQTYFEYEGYKVTTTTSGKEAISLLSND-IDIMVLDIMMPEVNGYDIVKEMKRQKLD
IPFIYLTAKTQEHDTIYALTLGADDYVKKPFSPRELVLRI-TELIQNLAHDLKTPLASIISYSEGLRDEI
KESYDILIKQANRLSTLFDDMTH-----

>F3TJQ3_F3TJQ2_1_904726
ILIVDDEDRIRRLLKMYLERESFEIHEASNGQEAYELAMENNYACILLDLMLPEMDGIQVATKLREHK-Q
TPIIMLTAKGEETNRVEGFESGADDYIVKPFSPREVVLRV-KDFIANVSHELRTPISLLQGYTESIVDEI
KESLAIVLDESKRLNRLVNELLNVARMD

>F3TKR8_F3TKR9_1_904726
-LVVDDDPRILNYIASHLQTEHIDAYTQPSGEAALKLLEKQRVDIAVVDIMMDGMDGFQLCNTLKNDY-D
IPVIMLTARDALSDKERAFISGTDDYVTKPFEVKELIFRI-QHFVQNVSHEIKTPLTHIHHLLSELQQLR
QQYINDIYTITTQLSGLTTELLLLSELD

>G8S8J0_G8S8I9_1_134676
-LVAEDDPKQAELVRRYLEHEGHAVVVVGDGRAALEEIRQNPPDLVVLDVMMPRVDGLDVCRILRRDS-E
LPVLMLTARTTEDDLLLGLDLGADDYMTKPYSPRELAARV--AMVGDIAHEMRTPVTNIRGWLEAAADLD
RELMASLLEEAMLLQHVIDDLQDLSAAD

>G8SLB0_G8SLB1_1_134676
VLVVDDDPALAEMLGIVLRSEGFLPSFVADGERALAAFRENRPDIVLLDLMLPGMSGIDVARAIRAES-G
IPIVMLTAKSDTVDVVLGLESGADDYVVKPFKPKELVARM-RRFTSDVSHELRTPLTTVRMAADLIERAV
ARSAELLQAELDRFEGLLTDLLEISRFD

>G8S126_G8S128_2_134676
VLLVDDQPLIRAALQMVISAPDLVVGEAGNGGEAVRLAAELRPDLVVMDLRMPGMDGIEATRRIAG---Q
TRVLVLTTFDDDENVHRALRAGASGFLVKDMALDDILDAV-RRLVADVAHELRTPLSNLRGYLEGLADPT
PELFASLHEETLLQRRILDDLQMLALAE

>G8SKZ6_G8SKZ8_2_134676
VLVIEDDVDVRQAVGRLLSATGHDVRLCATALDGLREAAAWAPDVVVLDLGLPDLDGAAVLRRIRATS-Q
VPIVVATAREQESEMIRLLRAGADDYVVKPYSAEQIEARI-RALAANLSHRLRVPLTALRLNTEALTADR
DRQLRVVDRLEYE---------------

>G8SGT4_G8SGT3_1_134676
VLVVEDERTMADAIARGLRRHGMAVDVAYDGAQGHEMAYVTRYDVVVLDRDLPGMSGDEICAALVDSGAL
TRVLMLTASASVADRVEGLQLGADDYLPKPFAFDELVARVQKRFVANASHELRTPLAVMRTEIDVLSDEY
RRMARVVRDASSRANGLVDALLVLARSE

>G8SJH9_G8SJH8_1_134676
-LLVDDDTRFAEVLIVALGKIGY---QLDHVERAGDAVAVSAYDAVLLDLNLPDLDGLDVCRRIRQHS-N
VPIIILTARGALGDKVIGLRRGADDYLIKPFSVMELQARL-GSFVSYAGHQLRTPLASLRIALDNLAPKR
DRSHEIAVQEADRSAAIIDSLLAYASAN

>G8S2K0_G8S2J9_1_134676
ILVVEDDAAVRDSLARTLRFEGYQVEIAGDGLQALDAVRAAEPDAVILDVSMPRMDGLEACRRMRADGLL
LPVLMLTARDSVGDRVAGLDAGADDYLIKPFALQELLARVRRALVEDAGHELRTPLTSIRTNVELLLEER
AKLLADLDAQVQELATLTTELVELAREE

>G8S7J3_G8S7J2_1_134676
VLVVEDERPIADLVRLYLSREGFGVQVEHDGAAGLAAARRLRPVACILDIALPGMDGTEICRRLRADGDW
TPVIFLTARDDEVDRILGLELGGDDYVTKPFSPRELVTRVKRDFLLSVSHELRTPLSTIRGYAEAIADGA
PQAGATMLAEADRLDRLISDLLVLSRLE

>G8S0B3_G8S0B2_1_134676
-LVVEDDANILELLSASLRFAGFDVTTATSGSAAVSAARSAAPDLVVLDVMLPDLDGFEVIRLMREGGQR
TPVVFLTARDGTDDKIRGLTLGGDDYVTKPFSLEELTARIRRQFVADASHELRTPLTTIRGFAELYRQAV
ARLVRRIEDEAARMGLLVEDLLLLARLD

>G8SFB4_G8SE99_15_134676
VVLAEDHALLRDGLTRLLTAHGCVVIAVDNGPALLPALVEHRPDVAVVDVRLPPDEGLQAAIAARGVLPG
MPVLVLSQHVEPLYARELLRSGGVGYLLKD-----------RQFVADASHELRTPLAAIRGYAELTRREV
AHVLGRVESEAKRMTTLVEDLLLLARLD

>B1V5B4_B1V5B5_1_488537
ILLVEDEESIRGFLRINFQRENFQVIECESGEEGVRKALIEKPDIAILDVMLPGMNGFEVCQKLRESFPR
MGIIMLTAKGEDMDKIMGLQFGADDYVLKPFNPLEITLRV-NEFISSVSHELRTPLTSIKGWAITLNNTL
KMGFDIIEKEADRLSNMVEELLDFSKF-

>B1V022_B1V023_1_488537
VLIVEDEIRIRFLVRDYFKKEGFNVLEASDGEEALRIFSENIVDLAILDIMMPKLDGLAVCRNIREVS-N
TPIILLTAKSQEEDKLLGYELGADDYMTKPFSPKVLLAKA-KDFIAGASHELKTPIGIISGYAEGIKDDQ
GVYLDIIIDEAEKMNKLVMDMLELSKLE

>B1V003_B1V004_1_488537
ILIVDDDENICEVIKMYLETTGYNVKVAHDGKAAKEEFVNFSPNLVVLDMMLPGIDGMEVLKWIRKDS-N
VPVIMLTAKGETFDKVLALEIGADDYVVKPFEPKELLARVKREFISNVSHELRSPMTSIKGFITAILDKE
EYYLVIVNDEISRLTRLINDLLDLSAMQ

>B1V2H2_B1V2H1_1_488537
ILVVDDEVSILQLIKMNLEIEGHVPITAENALDALELVIKEKPDIIILDAMLPDISGFNLIPKIKNID-D
IPIIMLTAKSDINDKLLGLQLGADDYITKPFNSTELILRI-KKFFDNVSHEFKTPLTAIIGFSEIIPKKI
VQSSALIEKEGKRLLNLVEEILLLAKS-

>B1V435_B1V436_1_488537
ILLVDDEEKIIEVLEAYLKKEGFSVFSCSNGEEALKIFDNNKIDLILLDLMLPDLSGEEVCKVIRAKS-C
VPIIMITAKTEEEDLLEGFDIGADDYVTKPFSVKQLIARIKKRLTGDISHELKTPLTNIQSHLEAMIDPT
EERLLSVKEEAERLSSLVSDMQKLNKYD

>F4XBA0_F4XBA1_1_552398
ILIVEDEAELCDTIAEGLELDGYAVDRCYDGKVAHELLAVETYDLAVLDLNLPGMDGMDVLREVRKVNQE
LKVLILSARGSVSDKVQGLDNGANDYLAKPFAFEELEARIRRRFAQSAAHELRTPLTVLRTKVDVFRKDY
DKLIEGVLVQTRRLSDLVQELLELTNLD

>F4X9R5_F4X9R4_1_552398
ILIAEDDADIRGLLKLYLEGEGFRVLEADNGARALDLARAQAPDMAILDIMMPQLNGFELTRALRKFS-D
IPILILSAKSQDNDKILGLNLGADDYITKPFNPVEIVARV-QKLIADISHDLKTPITVIAGYIDAICDEQ
TRYLRAIQSKAEALTELVNAFHEYSKVE

>F4XE92_F4XE93_1_552398
VLIVEDEQNIVDILSFNLEREGYDTLEAYDGNTGLQLALEQNPDLVLLDLMLPGMDGFEVCRRIRETGSA
VPILMLTAREEEADKVLGLELGADDYITKPFGMRELLARVKREFVANVSHELRTPLTNIRSYAETLSDTE
KKFLGVILNESDRMTHIVQDLLTLSRFD

>F4XHE5_F4XHE4_1_552398
VLVLEDEENIRSFVVINLKRAGYQTIEAATGEDALVALKENPIKVALLDIMLPGIDGFEVCRRIRAMDNK
IGIIMLTARTQEMDKVTGLMTGADDYVTKPFSPAELTARV-SEFISSVSHELRTPLTAITGWAETIQSDV
RKGMDIIVSEARRLTNMVEELLEFSRMS

>F4XF11_F4XF12_1_552398
VLIVEDDSNIAELLHLYLEKEGFETKVAKDGGKGVEYFRSFQPALVLLDIMLPVMDGWTVLKKIREES-A
TPVIMLTAKGETEDKVTGLESGADDYIVKPFEMKEVLARI-ADFIANVSHELKTPMTTISGFAEGILDKE
QDALKIVVSETRRLSRLVRRMLDLSRLN

>E6H417_E6H416_1_749504
VLIIEDDPSIADLQKDYLEINDMTVTIEHDGKKGLEAALNEPFDLIILDVMLPTMDGFEICRAIRKKK-Q
TPIMIVSAKKEDIDKIRGLGLGADDYIIKPFSPNELVARA-KELIANISHDLKTPITSIIGYVEGLMDKK
QRYLTVIHEKSLGLNDLIEELFLYSKLD

>E6H5H4_E6H5H3_1_749504
ILIIEDEKNLARFVELELKHEGYTTEVHYNGRTGLEAALNNEWDAILLDLMLPELNGLEVCRRVRQVK-N
TPIIMMTARDSVIDRVSGLDHGADDYIVKPFAIEELLARL-EQFVEDVSHELRTPVAIMEGHLNLLNRIL
DESLKASLQEISRMKSLVQEMLDLSRAE

>E6H1Z3_E6H1Z2_1_749504
ILMIEDNESVSEMMQMFFLNEGWEATFKDDGKEGLATFSPEKWDMITLDLNLPSMDGMAVCREIRKVSAN
VPIIMLTARDSESDQVIGLEMGADDYVTKPFSPLTLIARM-RQFMADASHEMRTPLTTINGLLEGLQYNQ
KEAIKLMQNETARLIRLVNENLDYEKIR

>E6H0Q6_E6H0Q5_1_749504
VLVVDDEPSILTLLTFNLEKEGYQVTTSEDGKNGFELALSNQYDFIILDVMLPGMDGLEITKALRREKID
TPILILTAKDEQVDKIIGLEIGADDYLTKPFSPREVLARM-KDFVSNVSHELKTPVTSLLGFTETLIDVL
NQFLHIMQKDAQRLQQLIQEILELSRGS

>H2JQ62_H2JQ61_1_1133850
VLVVDDDTALAEMLGIVLRGEGFEPSFVADGDKALAAFREAKPDLVLLDLMLPGRDGIEVCRLIRAES-G
VPIVMLTAKSDTVDVVVGLESGADDYIVKPFKPKELVARIRRRFVSDVSHELRTPLTTVRMAADVIHEVT
ARSAELLADQLDRFESLLADLLEISRFD

>H2JTS8_H2JTS7_1_1133850
VLVAEDDEKQAELLRRSLLAEGHTATVVHDGAAALDAARRLRPDLVVLDLMLPVLDGFGVCRALRADPPD
IPVVMLTARSAEDDVLLGLDTGADDYLTKPYSPRELMARIRKAMVSDIAHELRSPLTNIRGWLEVVRDPD
PALLDSLHEEALVLQRIIDDLQDLAAAD

>H2JLM8_H2JLM7_1_1133850
VLVVDDDPDLAEVLTGALRYERWEVRAAGDGAAALAAARELMPDAVVLDVMLPDTDGFAVLRRLHEVKPD
VCVLFLTARDAVEDRIAGITAGGDDYVTKPFSLEEVVARL-RRFAADASHELRTPVASVRGHAELALLEV
TRALERITAESARMGEMVDDLLLLARLD

>H2K3W3_H2K3W2_1_1133850
VLVVEDDPTIVDAIAARLRAEGFLVQTAADGPAAVDTAEAWQPDLLILDIMLPGFDGLEVCRRVQAQR-P
VPVLMLTARDDETDMLVGLGVGADDYMTKPFSMRELAARV-KELVANVSHELRTPIAGLRAVLENIVDAD
PETMRTALKQTERLGRLVETLLDLSRLD

>H2JRJ2_H2JRJ1_1_1133850
VLLAEDDASISEPLARALRREGYEVEVREDGPAALDAGMQGGVDLVVLDLGLPGMDGLEVARRLRADGHT
VPILILTARADEVDTVVGLDAGADDYVTKPFRLAELLARVRRRLAADASHQLRTPLTALSMRLEEITDTV
KEEATIALTQVERLTDVVQRLLTNSR--

>H2JV07_H2JV08_1_1133850
VLLIEDDDRVALPLMEGLRRFGFTVEHAGTGADGLAAPEAA---MVLLDLGLPDMDGLDVCRAIRSRS-S
VPIIMITARDDEVDRVLGLELGADDYVSKPFGVRELVARIRQAFASEASHQLKTPLTALRLRLENFEPRA
HHSLDQALGELERLGRMVQGLLALARLE

>H2JVZ9_H2JVZ8_1_1133850
-LLIEDDDAIRTALELSLTRQGHRVATAASGEDGLKLLREQRPDLVVLDVMLPGIDGFEVCRRIRRTD-Q
LPIILLTARSDDIDVVVGLESGADDYVVKPVQGRVLDARI-RRFVADMSHELRTPLTAITAVTEVLEEMI
EPAVRLVVSETRRLNDLVENLMEVTRFD

>H2K2C0_H2K2C1_1_1133850
VLVVEDEQLLADAVATGLRREAMAVDVVYDGAAALERIGVNDYDVVVLDRDLPLVHGDDVCRKIVELGMP
TRVLMLTASGDVSDRVEGLEIGADDYLPKPFAFSELIARVRQRFVGNASHELRTPLAINRTLLEVLSDEL
QQLGKTLLATNERSEQLVEGLLLLARSD

>H2JMW8_H2JMW9_1_1133850
VVVAEDDAKQAELIRRYLEHEGHDVILVQDGRAALDQIRRRLPDLLVLDVMMPGLDGLDVCRTIRSEAEG
LPLLMLTARSTEDDLLLGLDLGADDYLTKPFSPRELMARIRKAMVSDVAHELRTPLSNIRGWLEAVEDAD
EKLVASVLEEAVLLQHVIDDLRDLSAAD

>H2K1T0_H2K1S9_1_1133850
VLVVDDEMSITELLSMALRYEGWQIRSAGDGQGAIQTAREFRPDAVVLDMMLPDMDGLSVLGRLRRELPD
VPVLFLTAKDAVEDRIAGLTAGGDDYVTKPFSLEEVVARL-RQFVADASHELRTPLASIRGYAELTRRDT
RHALGRIESEAGRMTLLVEDLLLLARLD

>H2JNV1_H2JNV2_1_1133850
-LLAEDDRAIRHALERALTLEGYQVTAVADGVEALAQAHRNPPDVLVLDVMMPGIDGLQVCRVLRAEGDR
TPILMLTALVETADRIAGLDAGADDYVVKPFDVEEVFARL-RRLVQDAGHELRTPLTSLRTNISLLRRTR
EDLVADLSQEARELTDLVNELVDLAA--

>H2K0Q1_H2K0Q2_1_1133850
-LLVEDDNHVAAALSAVLAKHGFQVTHARSGEEALQALEGNGFGVVLLDLGLPDQDGYEVCGKIRKRT-S
TPVIMVTARSDVRSRIHGLNLGADDYVVKPYDTGELLARI-RAFVADASHQLRNPLAALLLRIELLLEED
NEEIASVRTEGKRLAQVLDDLLDLALAE

>H2JLY1_H2JLY0_1_1133850
-LVVEDDQFVRSALIRHLTDAAHTVRSVGTALEALREVAHFRFDLVILDLGLPDLDGSEALKMLRGIT-D
VPVIIATARDDETEIVRLLNAGADDYLTKPFSVEHLSARI-RELAADLSHRLRTPLTVLRLNAASLGAQT
RAAVAQLEREVDTI--------------

>A9QZ27_A9QZ28_1_349746
-LLVEDEEKTSSYINRALSELGFTVDVAATGIDGLYLALEYDYDTIVLDVMLPGMDGYSVLEGLRASK-Q
TPVLMLSARGSVDERVKGLRHGADDYLPKPFSLIELVARIQESFNADVAHELRTPLTNLMGQTQLLSREL
EDLLESNLEELERMTSIVNDMLFLSHAQ

>A9QZU5_A9QZU6_1_349746
VLIVEDEPKLGQLLVDYLQAAGYRTQWLTNGAEVVATVRQTPPAIILLDLMLPGSDGITLCREIRRFS-D
IPIVMVTAKTEEIDRLLGLEIGADDYICKPYSPREVVARV-RDFMADVSHELRTPLAVLRGELEALQDPT
PESLSSLQAEVAILTKLVNDLHQLSQSD

>A9R559_A9R558_1_349746
-LIVDDHELIIHGIKNMLAYPRYIVGQADNGLEVYNLCRQTEPDMVILDLGLPGMDGLDVIIQLLRRWPA
LKILTLTARNEEHYASRTFNSGALGYVLKKSPQQILMAAI-SDHLTTISHEIRTPLNGALGAVELLQNGQ
MRLAETAHQCSLSLLAIINNLLDFSRIE

>A9R4L7_A9R4L8_1_349746
IWLVEDEPSIADTLIYTLESEGFTLRWFDRGEPALAALSSGSPALAIVDVGLPDINGFDLCRRMLAAAPD
LPVIFLTARSEELDRIVGLEIGADDYIAKPFSPREVSARV--QYVHTLTHELKSPLAAISGAAELLRETA
QRFLINIEQQSARIQQLVDKMLVQARLE

>A9R5K2_A9R5J6_6_349746
ILVVDDDTAICEVLRDVLNEHVFDVLLCHSGNEALQITATQPIALILLDMMLPDINGLLVLQQVQKLRPS
LPVVMLTGMGSESDMVVGLEMGADDYIAKPFNARVVVARV-GQLTGGLAHDFNNLLAVIIGSLELTATSD
ATRIHRALKAAERGAQLTQRLLAFSRKQ

>A9QZH8_A9QZH7_1_349746
ILLVDDDLELGTMLKEYLGGEGFTAKHVLTGKAGIDGALSGDYTALILDIMLPDMSGIDVLRQVRKKS-R
LPIIMLTAKGDNIDRVIGLEMGADDYMPKPCYPRELVARL-EQLLHDVSHELRSPLARLQLAIGLAHQNV
DNALQRIEHESERLDKMIGELLALSRAE

>A9R420_A9R418_2_349746
-LLVDDDPSLLKLLGMRLTSEGFNVTTAESGHEALRLLMREKIDIVISDLRMDEMDGMALFAEIQKYQPG
MPVIILTAHGSIPDAVAATQQGVFSFLTKPVDRDALYKAI-HEFLRHISHELKTPLASMREGTELLADDQ
QEVVAILDHSSRHLQQLIEQLLDYNR--

>E4EZS8_E4EZS7_1_765077
ILVVDDDRAVRESLARSLQYSGYEVDSAADGVEALAHLSGTHPDAVIMDVMMPRLDGLEATRMLRSNGND
VPILVLTARDAVDDRVDGLDAGADDYMVKPFALDELLARL-KQLIADASHELRTPLTSMRTNVELLMAAR
GEILDDVAAQLGEFSSLIGDLVQLSRED

>E4F3H1_E4F3H2_1_765077
ILVVDDDAALAEMLQLVLIKEGFSTAWVGHGSDVMDVFREHRPALVLLDLMLPGRDGIRICQDIRRES-G
VPIIMLTARTDTPNVVQGLGAGADDYVCKPFRSAELIARIRQQFVSDVSHELRTPMTTMRMASEMVEAVQ
VRSVELMRAQMERLELLLADLLEISRFD

>E4FVW1_E4FVW2_1_765102
ILVVDDDRAVRESLARSLQYSGYEVDSAADGVEALAHLSGTHPDAVIMDVMMPRLDGLEATRMLRSNGND
VPILVLTARDAVDDRVDGLDAGADDYMVKPFALDELLARL-KQLIADASHELRTPLTSMRTNVELLMAAR
GEILDDVAAQLGEFSSLIGDLVQLSRED

>E4FZD9_E4FZD8_1_765102
ILVVDDDAALAEMLQLVLIKEGFSTAWVGHGSDVMDVFREHRPALVLLDLMLPGRDGIRICQDIRRES-G
VPIIMLTARTDTPNVVQGLGAGADDYVCKPFRSAELIARIRQQFVSDVSHELRTPMTTMRMASEMVEAVQ
VRSVELMRDQMERLELLLADLLEISRFD

>C2DNQ4_C2DNQ3_1_525281
ILLMEDDYDIAALLRLNLQDEGYQIVHEADGARARLLLDKQTWDAVILDLMLPNVNGLEICRYIRQMTRY
LPVIIISARTSETHRVLGLEMGADDYLPKPFSIPELIARIKREFIANISHDLRTPLTSLLGYLETLSMDC
HKYLTTALRQGHKVRHLSCQLFELARLE

>C2DN98_C2DN97_1_525281
VWLVEDEQGIADTLVYMLQQEGFDVEVFERGLPVLDKARQQVPDVMILDVGLPDISGFELCRQLLALHPA
LPVLFLTARSEEVDRLLGLEIGADDYVAKPFSPREVCARV---YVYALTHELKSPLAAIRGAAEILREVV
ARFTDNILTQNARMQALVETLLRQARLE

>C2DPP1_C2DPP2_1_525281
ILLIEDNQRTQEWVTQGLSEAGYVIDAVSDGRDGLYLALKDDYALIILDIMLPGMDGWQILQTLRTAK-Q
TPVICLTARDSVDDRVRGLDSGANDYLVKPFSFSELLARVRSQFADDLAHELRTPINALLGQNQVTLSEY
QKTIAGNIEELENISRLTENILFLARAD

>C2DLR6_C2DLR7_1_525281
-LIVEDEKKTGEYLTKGLTEAGFVVDLADNGLNGYHLAMTGDYDLIILDIMLPDVNGWDIVRMLRSANKG
MPILLLTALGTIEHRVKGLELGADDYLVKPFAFAELLARVRSNFSADIAHEIRTPITNLITQTEIALSEL
EDVLYSNLEELTRMAKMVSDMLFLAQAD

>C2DUG3_C2DUG5_2_525281
VIIADDHPIVLFGIRKSLEIEWVVVGEFEDSTALINNLPKLDAHVLITDLSMPGGDGITLIKYIKRHFPS
LSIIVLTMNNNPAILSAVLDLDIEGIVLKQGAPTDLPKAL-GELMAGVAHEVRNPLTAIRGYVQILRQIH
QEYLSVVLKEIDSINKVIQQLLEFSRP-

>C2DK90_C2DK92_2_525281
IVIVEDEPVTQARLQSYFTQEGYTVSVTASGAGLREIMQNQPVDLILLDINLPDENGLMLTRALRERS-T
VGIILVTGRSDRIDRIVGLEMGADDYVTKPLELRELVVRV-SAFLAAMSHEIRTPLYGILGTAQLLADAQ
RDDLRAITDSGESLLTILNDILDYSAIE

>C2DVS3_C2DVS4_1_525281
ILLIEDDMLIGDGIKTGLSKMGFRVDWFTQGRQGKEALYSAPYDAVILDLTLPGMDGRDILREWREKGQR
EPVLILTARDALAERVEGLRLGADDYLCKPFALIEVAARL-RRFTSDAAHELRSPLTALKVQTEVAQLAR
KKALLQLHSGIDRATRLVDQLLTLSRLD

>C2DT87_C2DT88_1_525281
ILIVEDDTLLLQGLILAAQTEGYACDGVSTARMAEQSLEAGHYSLVVLDLGLPDEDGLHFLARIRQKKYT
LPVLILTARDTLTDKIAGLDVGADDYLVKPFALEELHARIRRLFTADVAHELRTPLAGVRLHLELLAKTH
HIDVAPLVARLDQMMESVSQLLQLARAG

>C2DU23_C2DU22_1_525281
ILIVEDEPKLGQLLIDYLRAASYAPTLISHGDQVLPYVRQTPPDLILLDLMLPGTDGLTLCREIRRFS-D
IPIVMVTAKIEEIDRLLGLEIGADDYICKPYSPREVVARV-RDFMADISHELRTPLAVLRGELEAIQDFT
PETVASLQAEVGTLTKLVDDLHQLSMSD

>C2DVC5_C2DVC7_2_525281
-LLVDDDPGLLKLLGLRLTSEGYSVVTAESGVEGLRVLNREKVDLVISDLRMDEMDGMQLFAEIQKVQPG
MPVIILTAHGSIPDAVAATQQGVFSFLTKPVDKDALYQAI-HQFLRHLSHELKTPLASMREGTELLADEQ
KEVVSILDSSSRNLQKLIEQLLDYNRKQ

>B1H523_B1H524_1_320374
VLLVEDNPILAQSLADALSSARFAVDHMADGEAADHVLHTQDYALVILDLGLPKLDGLDVLRRLRARRNP
VPVLILTAHGSVEDRVRGLDLGADDYLAKPFELTELEARA-RRFFADAAHQLKTPLAAAQAGVELALRRV
SVHLRRVNGAVRQAAKIVQQLLSLSRLE

>B1HFB1_B1HFB0_1_320374
ILLVEDDRMIAEGVRKALKADGCAVDWVQDGDAALTALGGEAYDLLLLDLGLPKRDGIDVLRTLRARGLA
LPVLILTARDAVADRVKGLDAGADDYLVKPFDLDELAARM-KAFVADAAHELRTPLAAVQIQAQLVARSR
REAIVDLQSGVTRATRLAEQLLALARAE

>B1H8Z6_B1H8Z5_1_320374
VLLVEDDPWLGEAVRAQIEKDGHPTDCVASLAHARRHVAVAPYDLILLDLLLPDGRGLDFLRELRAGGST
VPVIILTALDQVANRIAGLNAGADDYLIKPFDLSELSARV-RSFTANSAHELRTPIAAALAQTQRLIAPL
RERARRVEGALHTLSRVSEQLMQLAKAE

>B1HA27_B1HA26_1_320374
-LLIEDDRPIARGIQSSLEQAGFTVDMVHDGIFAEQALAQNRHELVILDLGLPGIDGMTLLSRFRQTNRH
TPVIVLTARDELNDRVQGLNSGADDYMLKPFEPAELEARIRRKFIADAAHQLRTPLTAIKLHAEQAARQQ
ALAVRELRSAADRAVRLSNQLLSLARAE

>B1H678_B1H677_1_320374
ILIVEDEPKTGMYLRKGLTEAGFIADWVEDGVTGLHQAETEEYDLIILDVMLPGHDGWTVLERLRRAH-S
TPVLFLTARDDVGDRVKGLELGADDYVVKPFDFVELVARVRSQFSSNLAHDMRTPLTNLLAEAQVALSEY
RDVIESSIDEYQRLSRMIEDMLFLARSD

>B1H926_B1H927_1_320374
VLIVEDEPKTGMYLKRGLTEAGFVCDWTQDGISGLHQLQTENYDLAILDVMLPGCDGWTVVRELRRTH-R
TPVLFLTARDHVDDRVKGLELGGDDYLAKPFDFAELLARVR-EYSSDLAHDIRTPLTNLLAEAQVAQREY
RQVIESSVEEYQRLARMVDDMLFLARAD

>B1HAM2_B1HAM3_1_320374
-LLVEDNAELAHWIVDLLRGEGFGVDSAPDGESADTVLKAQRYDALLLDMRLPGMSGKELLARLRRRGDN
VPVLMLTAHGSVDDKVDCFSAGADDYVVKPFESRELVARIRRRFIADAAHQLRTPIAVIDTQIQCARQAL
AALLASMQRSSRRMADVTDKLLLLAHAE

>B1H4V6_B1H4V5_1_320374
VLLVEDDPLIGSGLEQGLKQEGFAVDWAQNADAATLALRTTSYGLLLLDLGLPDKDGLAVLAALRRRDDA
LPVIVVTARDALPDRIAGLDCGADDYLVKPFALEELLARIRRHFIADAAHELRTPIMGLSIQTQLLQRER
ARILAQIQAGTTRLSHLAEQLLTLARLE

>D5BMD6_D5BMD5_1_488538
ILIIEDNETLATALSHRLKDNGHAVNMTHDGETGLAFLKQEDFDLAILDINLPLRDGLDLLCQARRDNVT
TPVLILTARDTTQERIIGLDTGADDYLVKPFEMDELDARV-DRFISNAAHQLRNPLASILALAEVATDDA
RHRSGELLTASRQAVRLSEQLLSYERLR

>D5BND3_D5BND2_1_488538
ILIVEDTAKLAKSLADHFTLQGHNADIAETVKLAEELRSLTHYDIMLLDIMLPDGDGRTFLRSLRSQKIS
LPIIVMTARSEVSDKVDLLDIGADDYIIKPFDFAELEAR---TFIAEAAHHIRTPLSLVKSESQLALSHL
RNIMQAVDQSSRSASQLLDHAI------

>D5BTB3_D5BTB2_1_488538
IALVDDDQNILTSVSLMLESEGFDVDCYNDGEAALQGMARQPVELAVLDIKMPRMDGVELLQKIRKNS-Q
LPVIFLTSKDDELDEALGFGMGADDYITKPFSQRLLLARIR--FAADVAHELKNPLSSLRSAAETISRQQ
QKLMNVILQDVERLNRLITDISQASRVD

>E4VQ41_E4VQ42_1_457424
ILLVEDEVNIASFIERGLKEFGHTVSVANDGNSGWELIRQEVFDLLIIDIIMPGMNGLELCRLYRRQYYL
VPVIMLTALGTTEDIVKGLDAGADDYLVKPFSFQELEARIK-SFVSHASHELNNPITAIQGECEILKEEY
VEALQRIAGESKRLSNLIRHLMFLSRQE

>E4VST2_E4VST1_1_457424
-MVVEDEQRVAELLKRGLEESGYQVELAYDGVWGLRLFRAGEFQMVISDVILPKMSGFELCKEIRNINNR
VPVLMLTALGTTDDKLDGFDAGADDYMVKPFDFRELNARIKKMFVSNVSHELRTPMAALIAELELLKEEY
RRAIGNALDDSRKLVKLSEGLLNLAKAD

>E4VXS4_E4VXS5_1_457424
ILIIEDEPSLRELIQRSLEKERYVVEAAADFQSGLRKIEDYDYDCVLLDIMLPDGNGLNLLEQLKKMHKR
ENVIIISAKDSLDDKVLGLELGADDYLPKPFHLAELNARIKKQFIGNASHEMQTPLAICRNRLEMLMEAQ
LEELIKTHQTLEHITKLNKSLLLLSKID

>E4VXE7_E4VXE1_6_457424
ILIIDDEVQIRGLLARMMELEGYEVCQAGDCKAALRQLELQMPDVALCDVFLPDGNGVDLVTEIKKKAPG
VEIILLTAHGNIPDGVQAIKNGAFDYITKGDDNNKII----TTFISTISHELKTPISAIMMSLQLLEDEQ
EQLSKNIKDNSQRLLDITGELLNMTQVE

>G2SI29_G2SI30_1_762570
ILVVDDEEDVVEVIGHFLSEEGYQVEKAYDGEEALKKASPE-IDLIVLDIMLPGLDGYEVCKRLRSRAEH
IPIIFLTAKSEEEDQVKGLMMGGDDYLTKPVSPQVLLARIKTEFIGNVSHEVRNPIFSIGGYLEALASTR
KRYVEKALQNLNRLNNLFNDLIEIARLE

>G2SI35_G2SI34_1_762570
ILIVEDDAPLRALLQERLAAEGYTVEAVATGEEALQALEARPPDLVVLDLMLPGMDGLEVCRRLRARHPA
VYVLMLTARSSELDRVVGLEVGADDYVTKPFSLNELVARVRRELMAGIGHDLRTPLAALLGYAEEARRAA
AEALAVVEERGRHLQRLVEALFELSLLE

>G2SHN7_G2SHN6_1_762570
ILLVEDDERLARALARGLREEGYQVDRVADGVEAEARVQASHYDALIVDWRLPRMDGQTLVRRLREAGYQ
MPILMLTALDDLEHRVAGLDAGADDYLGKPFAFEELLARL-RRFTDNAAHELLTPLSALRSELEVALRYY
REVLEEALRDVERMTETVRGLLHLARLE

>C4LK79_C4LK78_1_645127
ILVVDDDPAIAEMLMIVLQGEGFDTVVVGDGAEAVTAASNEDPDLILLDVMLPSMNGVDVCRAIRKTS-G
VPIVMLSARTDTVDVVLGLESGADDYINKPFKPKELVARVRKQFTSDVSHELRSPLTTVRMAADIIEDVM
RRASSLMNKELGRFEGLLSDLLDISRHD

>C4LLE8_C4LLE9_1_645127
VLVVDDEQPLAQMVASYLIRAGFDTRQAHTGTQAVDEARRFSPDVVVLDLGLPELDGLEVCRRIRTFS-D
CYILMLTARGSEDDKICGLTLGADDYITKPFSIRELVTRV-RQMLSDLAHEMGTPLSVLTVYLDGLQDWN
NATHTIMADQLTRLTRLMEDIDDVSRAQ

>C4LH36_C4LH37_1_645127
VLVVDDEANIVELLKVSLKFQGFEVATASDGGEALDIARSFHPDAFILDVMMPRMDGFTLLSKLRADGHD
APVLFLTAKDAVDDRIHGLTIGADDYVTKPFSLEEVVTRL-RRFIGDASHELRTPLTSVSGYAELYRTDL
NLVLDSISAEAERMSVLVQDLLDLARMD

>C7V893_C7V894_1_565644
VLIIEDDPSIADLQKDYLEINDMTVTIEHDGKKGLEAALNEPFDLIILDVMLPTMDGFEICRAIRKKK-Q
TPIMIVSAKKEDIDKIRGLGLGADDYIIKPFSPNELVARA-KELIANISHDLKTPITSIIGYVEGLMDKK
QRYLTVIHEKSLGLNDLIEELFLYSKLD

>C7VC21_C7VC22_1_565644
ILMIEDNESVSEMMQMFFLNEGWEATFKDDGKEGLATFSPEKWDMITLDLNLPSMDGMAVCREIRKVSAN
VPIIMLTARDSESDQVIGLEMGADDYVTKPFSPLTLIARM-RQFMADASHEMRTPLTTINGLLEGLQYNQ
KEAIKLMQNETARLIRLVNENLDYEKIR

>C7V9X5_C7V9X6_1_565644
ILIIEDEKNLARFVELELKHEGYTTEVHYNGRTGLEAALNNEWDAILLDLMLPELNGLEVCRRVRQVK-N
TPIIMMTARDSVIDRVSGLDHGADDYIVKPFAIEELLARL-EQFVEDVSHELRTPVAIMEGHLNLLNRIL
DESLKASLQEISRMKSLVQEMLDLSRAE

>C7VD23_C7VD24_1_565644
VLVVDDEPSILTLLTFNLEKEGYQVTTSEDGKNGFELALSNQYDFIILDVMLPGMDGLEITKALRREKID
TPILILTAKDEQVDKIIGLEIGADDYLTKPFSPREVLARM-KDFVSNVSHELKTPVTSLLGFTETLIDVL
DQFLHIMQKDAQRLQQLIQEILELSRGS

>F6CT24_F6CT23_1_491952
ILVVEDTQVLGQAINERLTSLGHGVDLITDGKQADEMLRYQSVDLILLDLNLPGLSGLQLLQKLRQRDDD
TPVLILTARDHIEDRIRLLDAGADDYLTKPFDFGELEAR--ENYTADAAHQLRTPLASLKALAENARDKH
HQALENIVRQCDYLSQTVTLLL------

>F6CVP9_F6CVP8_1_491952
-LLIEDNQGLAESIQVYFRNLGEPIDWVNSVEQAENSLSFADFDLLILDINLPGKSGFQLLQSLRASGNR
LSVLMLTARTEVDDRVSSLDFGADDYLAKPFDFRELAAR--KTFIADASHQIRTVQSSTQAQLDIASQEL
PEHLHRIREEHVRLTRLTNQLL------

>F6CUC4_F6CUC3_1_491952
ILIIDDDVELSDLLKEVLSFENFQVSTAYDGLAGLAAMSEA-VDLVLLDVMMPKLNGVDTLKQLREKW-D
VPVLMLTAKGDEIDRVVGLELGADDYLPKPFSERELLARIRQRLLSDISHELRSPLARLRMAQALASRGE
SNELNRIDLEAQRLEQMIGKLLELSSLQ

>F6D103_F6D102_1_491952
IYIVEDEEKIANILFDYLNKDGFEPHIILDGTHAAERIIQDKPNLVILDLMLSGKSGFDICSEVRQVS-N
VPIIMLTARIDEKDRILGLNIGADDYVCKPFLPGEVVARV-RHWLANISHDLRTPITILAGEIQSLKDFS
QERLDSLEQEVFHLRKLTDDLYQLS---

>F6CV39_F6CV38_1_491952
ILLVEDDTLLGQSMVTSLSRQGYTIDWLERGSGVTTALKTQTFTAVILDLTLPDMDGLQVLRAVRQKGYE
LPIMILTARDDIRDRVNGLDGGADDYLGKPFALEELLARL-KRFTRAAAHELKTPLTILRLNVENALAQK
QQDLHNILLGIERTDRLIHQLLMLAKVD

>F6CVD6_F6CVD7_1_491952
ILIIEDEPKLAELMGAYLEQAGYEHHHLDRGDVAVNYVKNNQVDLILLDLMLPGLDGVEICKQVRQFS-G
VPIIMVTAKAEEIDRLIGLEMGADDYVCKPFSPREIVARVKKRWVADTAHELRTPVAILRGEIEAMQDVT
PESLASLQHETIHITRLIDDLNQLSMHD

>F6CWI8_F6CWI7_1_491952
ILIVEDDVSVSHWISSKLHASGHTCKLVDNGEDALKLIKEEVFDVILLDRIIPKIDGIQLLGLLAKES-H
PPVLILSANDQTSDRIEGLRAGADDYLGKPFDFAELLLRL---ITSHVAHELRTPLTRLQHKLINLSEHE
LQELEEAIKETEQIQRLFRSIMRLSEVE

>F6D0W5_F6D0X7_12_491952
VWIVDDDRSIRWVLEKTLEQEGIQCRLFDSAENLVHMIDKEQPNAIISDIRMPGMDGLKLLEKLQSDYPY
LPVIIMTAHSDLESAVASYQGGAFEYLPKPFDVEEAVSL--SDFLSNMSHEIRTPMNAILGMSHLALQKQ
RNYVEKVHRSAESLLGIINDILDFSKIE

>F6D067_F6D066_1_491952
IIMIDDDQTIIEALTEMLELEGFQTESHSRADKAISLLNKDSPVVVLSDVRMPKMNGMNLLAHLQELDNE
LPVLLMSGHGDIPMAIEAMKEGAYDFLEKPLQPAQLISQL-----VGITHEINQPLTAIASHLHTAGRME
KEQVNKAQTSLQKISLLLTKITRI----

>D5XRZ2_D5XRZ1_1_515617
VLLVDDEPALTNLVKMALHYEGWDVEVAHDGQEAIAKFDKVGPDVLVLDIMLPDVDGLEILRRVRESDVY
TPTLFLTARDSVMDRVTGLTSGADDYMTKPFSLEELVARL-RQFITDASHELRTPLAAIQGYAELTRQTT
EYALARIESEARRMTLLVDELLLLSRLS

>D5XNS0_D5XNR9_1_515617
VLVVDDEPVLAEMVSMALRYEGWNITTAGDGSSAIAAARRQRPDVVVLDVMLPDMSGLDVLHKLRSENPG
LPVLLLTAKDAVEDRIAGLTAGGDDYVTKPFSIEEVVLRL-RQFVADASHELRTPLAAIRGYTELTQRAV
AHAMSRVASETERITRLVEDLLLLARLD

>D5XR43_D5XR44_1_515617
VLVVDDEANIVELLSVSLKFQGFEVYTATNGAQALDRARETRPDAVILDVMMPGMDGFGVLRRLRADGID
APALFLTARDSLQDKIAGLTLGGDDYVTKPFSLEEVVARL-RQFITDASHELRTPLTTIRGFAELYRQDV
GMLLSRIESEASRMGLLVDDLLLLARLD

>D5XYR6_D5XYR5_1_515617
ILVVDDDASLAEMLTIVLRGEGFDTAVIGDGTQALTAVRELRPDLVLLDLMLPGMNGIDVCRVLRADS-G
VPIVMLTAKTDTVDVVLGLESGADDYIMKPFKPKELVARVRRRFTSDVSHELRTPLTTVRMAADLIYDTL
RRSTELMVSELDRFETLLNDLLEISRHD

>F3SAS9_F3SAT0_1_1004836
ILVADDDRSIRTVLSQALGRAGYQVRATAQASTLWQWVEEGEGDLVITDVVMPDENGLDLIPRIRRVRPD
LRVVVMSAQSTLMTAVKATQRGAFEYLPKPFDLKEVLAVV--DVARRIAHEIKNPLTPIQLGAERLKRTF
VQCVDTIIRHVGDIGRMVDEFSAFARM-

>F3S3W0_F3S3W1_1_1004836
ILIVEDEYDLGVAVQERVGLDGHAVDWFTTLEDARAAMATVDYDFMLLDLGLPDGSGRDLLREVRRTSSD
IAILITTAEDQISDRIAGLSEGADDYIVKPYDLNELVARI-RAFAASAAHELRNPLGALLAQVQMLGRDT
GRRVELIADRTRRLGRTVEKLLQFSRAS

>F3S6R1_F3S6R0_1_1004836
ILIIDDDREIRDLLARFLERNELRVTTARDGHEARRRWSEGHYQLVILDLMLPGESGLDISRWLRTQA-N
VPIVMLTAMGDDTDRIIGLELGADDYVPKPFNPRELLARIRTLMLTAIGHDLRTPITRLKLRAEFVED--
DEMRARMLSDLDELEAMVAATLAFGR--

>F3SD86_F3SD85_1_1004836
ILVVEDDPTVRNFVAKGLKEAGHLVELTDNGKDGLFMAVSEKFDLIILDRMLPGIDGVRLLETIRAQNNT
TPVLLLSALADVDDRVQGLKAGGDDYVTKPFAFSELLARV--QVSNAIAHDLRTPIARARTQLEDAALEL
RGAIDRAVGNLDNVTAVFEALLRIAQIE

>F3S5C7_F3S5C8_1_1004836
IVLVDDDRNILTSVQMTLEAEGFIVRTYTDGESALHGLSSRPADLAVLDIKMPRMDGMELLQRLRARS-Q
LPVIFLSSKDEEVDQLMGLRLGADDYITKPFSQRLLLERIRERFAADVSHEIKNPLSSIRSAIESLLRRQ
RRLMSIINDDVRRLDRLITDIADASRVD

>F3S203_F3S202_1_1004836
ILIVEDEHDLGAAVQEHVRLDGHAVDWFTTLEDARAAMATVDYDFMLLDLGLPDGSGRDLLRDIRRTSSN
IAILITTAEDQISDRIAGLSDGADDYIVKPYDLNELVARI-RAFAASAAHELRNPLGALLAQVQMLGREA
GRRVNIIADRTRRLGRTVEKLLQFSRAS

>F3SCJ3_F3SCJ4_1_1004836
ILLVEDDSKIAQEVIEELESRHYHVQHEVSGAAGLAMGLNAHFDVMIVDRMLPELDGLSLIETLRERRVH
VPVLVLSALSAVDDRVSGLKAGGDDYLTKPFAMEELAARL------DIAHDLRTPLTRVRARLDRALSAL
RNVISRTIDDLDQSFAIITALLRIGEIE

>F7UXK4_F7UXK3_1_502558
-YYVEDDTNIRDLTVYALKQAGFEAQGFPAAGEFFAACKQQLPDLVLLDIMLPEIDGLEILHMLREDAKH
VPVMMLTAKGTEFDTVSGLDAGADDYLAKPFGMMELVSRVNRDFSSNVSHEMKTPLQVISGYAELMKNDR
QKFAGLIYDEAQAMRSLINDVLTLSKLD

>F7UZB9_F7UZC0_1_502558
ILIVDDEKAIADLVGKLLAAEGMDVRACYSGERALELFERERFDLAILDIMMPGLDGFEVCQRIRTVS-D
LPVIFLSAKDEEVDKVVGLTLGADDYVTKPFKSRELVARVKNELVAYLAHDIKTPLTSVLGYLSLLREAR
QEYADIAYAKAERLEGLVDEFFEITR--

>E6CXL5_E6CXL6_1_765084
ILVVDDDRAVRESLARSLQYSGYEVDSVADGVEALAHLSGSHPDAVIMDVMMPRLDGLEATRMLRSNGND
VPILILTARDAVDDRVDGLDAGADDYMVKPFALDELLARL-KQLIADASHELRTPLTSMRTNVELLMAAR
GEILDDVAAQLGEFSSLIGDLVQLSRED

>E6D3E3_E6D3E2_1_765084
ILVVDDDAALAEMLQLVLIKEGFSTAWVGHGSDVMDVFREHRPALVLLDLMLPGRDGIRICQDIRRES-G
VPIIMLTARSDTPDVVQRLGAGADDYVCKPFRSAELIARIRQQFVSDVSHELRTPMTTMRLASEMIEAVQ
VRSVELMRAQMERLELLLADLLEISRFD

>F8JDF2_F8JDF1_1_717785
ILLVEDDQETVRIVRESLIGQGHDVVVATNGAEGLKAAMVETFDVLVIDRMLPGLDGLHLVQSLRRADVL
SGIILLTAVGGIEDRIEGLESGADDYLVKPFALGELLARI---LSVDIAHDLRTPISRMRQRLEHVRSAY
REAADASIAEIDNIAETFDALMRISEIE

>F8JAK7_F8JAK6_1_717785
IALVDDERNILTSLRMALEAEGYKVRTYGDGVSALEALTEEPADLGIFDIKMPRMDGMELLRRVRQQS-A
MPVIFLTSKDEEIDELFGLKMGADDYIAKPFSQRLIVERV-EKFAADVAHELKNPLAAARSTAEALAYDR
TELVQEIQAELKRLNRLINDISSTSRLD

>F8JGF3_F8JGF4_1_717785
VLVADDHGLYRSGFGFLLRRMGFSVIEAATFDAALDRLAETPVELALFDLAMPGISGPEGLSVVKETYPG
IRVAIVSGSEERNDVVKAVAMGLNGYVPKSLADDEIVGAL-SRFLAAASHDLRQPLHALTLFARALSREA
TTLVAQMEEGLRGLKGMFDALLNVSRLD

>F8JGT6_F8JGT5_1_717785
VLVIEDDKETALFLQKSLKENGHTADLAHDGEAGLSMATDGAYDVLIVDRMLPLLDGLSLIKSLRTEGNR
TPVLILSALGEVDDRVKGLRAGGDDYLTKPYAYSELLARV-REVSDNIAHDLKTPLNRMRNAAEAALRAY
REGLERTIEKADDLIKTFNALLLIARLE

>F8JAF3_F8JAF4_1_717785
-LIVEDNVRIAEYIGTALRAQGFAVDAVGTGADGDAAIATTSYDAVILDLGLPDIDGLTWLGAVRKQVNQ
VPILVLTARDALRDLVQGLDSGADDYMRKPFEVDELVARVRQHFIADAAHELRTPIAVIKAHVGILPN--
SPEIESLKEEIRAAERLVNQLLDSARLD

>H1F5T5_H1F5T7_2_656405
IVIVEDEPVTQARLQSYFTQEGYTVSVTASGAGLREIMQNQPVDLILLDINLPDENGLMLTRALRERS-T
VGIILVTGRSDRIDRIVGLEMGADDYVTKPLELRELVVRV-SAFLAAMSHEIRTPLYGILGTAQLLADAQ
RDDLRAITDSGESLLTILNDILDYSAIE

>H1F7Q4_H1F7Q5_1_656405
ILLIEDDMLIGDGIKTGLSKMGFSVDWFTQGRQGKEALYSAPYDAVILDLTLPGMDGRDILREWREKGQR
EPVLILTARDALEERVEGLRLGADDYLCKPFALIEVAARL-RRFTSDAAHELRSPLTALKVQTEVAQLAR
KKALLQLHYGIDRATRLVDQLLTLSRLD

>H1F3B7_H1F3B6_1_656405
VWLVEDEQGIADTLVYMLQQEGFAVEVFERGLPVLDKARQQVPDVMILDVGLPDISGFELCRQLLALHPA
LPVLFLTARSEEVDRLLGLEIGADDYVAKPFSPREVCARV---YVYALTHELKSPLAAIRGAAEILREVV
ARFTDNILTQNARMQALVETLLRQARLE

>H1F468_H1F469_1_656405
ILIVEDDTLLLQGLILAAQTEGYACDGVTTARMAEQSLEAGHYSLVVLDLGLPDEDGLHFLARIRQKKYT
LPVLILTARDTLTDKIAGLDVGADDYLVKPFALEELHARIRRLFTADVAHELRTPLAGVRLHLELLAKTH
HIDVAPLVARLDQMMESVSQLLQLARAG

>H1F0V2_H1F0V3_1_656405
IMIVEDEPKLGQLLIDYLRAASYAPTLISHGDQVLPYVRQTPPDLILLDLMLPGIDGLTLCREIRRFS-D
IPIVMVTAKIEEIDRLLGLEIGADDYICKPYSPREVVARV-RDFMADISHELRTPLAVLRGELEAIQDFT
PETVASLQAEVGTLTKLVDDLHQLSMSD

>H1EZG1_H1EZF9_2_656405
-LLVDDDPGLLKLLGLRLTSEGYSVVTAESGAEGLRVLNREKVDLVISDLRMDEMDGMQLFAEIQKVQPG
MPVIILTAHGSIPDAVAATQQGVFSFLTKPVDKDALYQAI-HQFLRHLSHELKTPLASMREGTELLADEQ
KEVVSILDSSSRNLQKLIEQLLDYNRKQ

>H1F919_H1F918_1_656405
-LIVEDEKKTGEYLTKGLTEAGFVVDLADNGLNGYHLAMTGDYDLIILDIMLPDVNGWDIVRMLRSANKG
MPILLLTALGTIEHRVKGLELGADDYLVKPFAFAELLARVRSNFSADIAHEIRTPITNLITQTEIALSEL
EDVLYSNLEELTRMAKMVSDMLFLAQAD

>H1F156_H1F157_1_656405
ILLIEDNQRTQEWVTQGLSEAGYVIDAVSDGRDGLYLALKDDYALIILDIMLPGMDGWQILQTLRTAK-Q
TPVICLTARDSVDDRVRGLDSGANDYLVKPFSFSELLARVRSQFADDLAHELRTPINALLGQNQVTLSSI
AEYQKTIAGNIENISRLTENILFLARAD

>G6P5L8_G6P5L9_1_760765
ILLVDDEVEITDIHQRYLIQAGYQVLVAHDGLEALELFKKKPIDLIITDVMMPRMDGYDLISEVQYLSPE
QPFLFITAKTSEQDKIYGLSLGADDFIAKPFSPRELVLRV-GLMIAQLSHDIKTPITSIQATVEGILDEQ
AHYLATIGRQTERLNKLVEELNFL----

>G6P8N1_G6P8N0_1_760765
ILIVDDEKPISDIIKFNMTKEGYEVVTAFNGREALEQFEAEQPDIIILDLMLPEIDGLEVAKTIRKTS-S
VPILMLSAKDSEFDKVIGLELGADDYVTKPFSNRELQARV-RLFVSNVSHELRTPLTSVKSYLEALDEVA
PDFIKVSLDETNRMMRMVTDLLHLSRID

>G2C7I4_G2C7I6_2_754089
-LLVDDDPGLLKLLGLRLTSEGYSVVTAESGAEGLRVLNREKVDLVISDLRMDEMDGMQLFAEIQKVQPG
MPVIILTAHGSIPDAVAATQQGVFSFLTKPVDKDALYQAI-HQFLRHLSHELKTPLASMREGTELLADEQ
KEVVSILDSSSRNLQKLIEQLLDYNRKQ

>G2C214_G2C212_2_754089
IVIVEDEPVTQARLQSYFTQEGYTVSVTASGAGLREIMQNQPVDLILLDINLPDENGLMLTRALRERS-T
VGIILVTGRSDRIDRIVGLEMGADDYVTKPLELRELVVRV-SAFLAAMSHEIRTPLYGILGTAQLLADAQ
RDDLRAITDSGESLLTILNDILDYSAIE

>G2CDC3_G2CDC4_1_754089
VWLVEDEQGIADTLVYMLQQEGFAVEVFERGLPVLDKARQQVPDVMILDVGLPDISGFELCRQLLALHPA
LPVLFLTARSEEVDRLLGLEIGADDYVAKPFSPREVCARV-----YALTHELKSPLAAIRGAAEILREVV
ARFTDNILTQNARMQALVETLLRQARLE

>G2C5H2_G2C5H1_1_754089
ILLIEDNQRTQEWVTQGLSEAGYVIDAVSDGRDGLYLALKDDYALIILDIMLPGMDGWQILQTLRTAK-Q
TPVICLTARDSVDDRVRGLDSGANDYLVKPFSFSELLARVRSQFADDLAHELRTPINALLGQNQVTLSSI
AEYQKTIAGNIENISRLTENILFLARAD

>G2C9A9_G2C9B0_1_754089
ILLIEDDMLIGDGIKTGLSKMGFSVDWFTQGCQGKEALYSAPYDAVILDLTLPGMDGRDILREWREKGQR
EPVLILTARDALEERVEGLRLGADDYLCKPFALIEVAARL-RRFTSDAAHELRSPLTALKVQTEVAQLAR
KKALLQLHSGIDRATRLVDQLLTLSRLD

>G2C0T0_G2C0S9_1_754089
-LIVEDEKKTGEYLTKGLTEAGFVVDLADNGLNGYHLAMTGDYDLIILDIMLPDVNGWDIVRMLRSANKG
MPILLLTALGTIEHRVKGLELGADDYLVKPFAFAELLARVRSNFSADIAHEIRTPITNLITQTEIALSEL
EDVLYSNLEELTRMAKMVSDMLFLAQAD

>G2CCI6_G2CCI5_1_754089
ILIVEDDTLLLQGLILAAQTEGYACDGVTTARMAEQSLEAGHYSLVVLDLGLPDEDGLHFLARIRQKKYT
LPVLILTARDTLTDKIAGLDVGADDYLVKPFALEELHARIRRLFTADVAHELRTPLAGVRLHLELLAKTH
HIDVAPLVARLDQMMESVSQLLQLARAG

>G2C5I8_G2C5I7_1_754089
ILIVEDEPKLGQLLIDYLRAASYAPTLISHGDQVLPYVRQTPPDLILLDLMLPGTDGLTLCREIRRFS-D
IPIVMVTAKIEEIDRLLGLEIGADDYICKPYSPREVVARV-RDFMADISHELRTPLAVLRGELEAIQDFT
PETVASLQAEVGTLTKLVDDLHQLSMSD

>G2CCF6_G2CCG4_8_754089
VLVVDDDTAICALLQDVLSEHVFTVSVCHTGQEAILRIEGDPIALVVLDMMLPDTNGLRVLQQIQKLRPT
LPVVMLTGMGSESDVVVGLEMGADDYICKPFTPRVVVARL-GQLTGGLAHDFNNLLAVIIGSLELVNTPD
APRIQRAQQAAERGALLTQRLLAFSRKQ

>F9B3P5_F9B3P4_1_991947
VLVVDDEVGMQLVLKKALN-KWFRVDSAGSIEDAEVLRGEHHYDLLILDINLPGRSGIEWEEAFTDPDHR
ADVIFMTGYADLETAISALKLGASDFILKPFNLEQMLQAVQGELTAGIAHEINNPTAVILGNTELIRFRV
EEEIDAILLQIERIRNITRSLLQYSRQG

>F9B608_F9B607_1_991947
VLVVDDDARLRALLERYLSEQGFQVRSVANGEQMDRLLTRENFHLMVLDLMLPGEDGLSICRRLRNSNNM
IPILMLTAKGDEIDRIVGLEVGADDYLPKPFNPRELLARIK-LLMAGISHDIRTPLTRIRLATEMM--ED
SYLAESIISDTEECNQIISQFMDY----

>F9B4A6_F9B4A7_1_991947
ILVVEDDVQLGQQILSALEQTGWVPELAQDGIDALYRATAEEWDVIVLDLGLPKLDGLTVLKGIRDENIN
TPVVILSARDTLTQRVEGLNAGADDYLTKPFEMVELIARIR----GNLSHALKTPLSVLKNEVAQLNDQL
QPSVEQIQQQID----------------

>F9B472_F9B456_16_991947
-LIIEDDAAIAQLHHRYLSLEGFVVGIATSQADARLQMEVLNPDLVLLDVYLPDGTGLELLQWIRGRNVH
CDVILITAAREVETLQQAMRGGVVDYLLKPVMFPRLETAL-SEFLANMSHELRTPLNGVIGFTRQMLKSQ
ADYLQTIEKSANNLLTIINDILDFSKLE

>F9AX03_F9AX04_1_991947
-LLVEDDTLLGESMQVALSRQGYTVDWLERGGGVVTALKTEQFTALILDLTLPDMDGLEVLRQIRRAGYT
LPVMILTARDDISDRVKGLDGGADEYIGKPFALEELLARL-KRFTRMAAHELKTPLTVLRLNAENALRQL
KQDLERIFKGIERTDRLIHQLLMLAKVE

>F9B0F5_F9B0F4_1_991947
-YIIEDDTKLREMLAEYMTNQGFQVTTFATGETAPEQILLNQPDLVLLDLMLPGENGLTICRQIRAQF-L
GKILMLTASDDDFDHVAALEMGADDFVNKPIKPRVLLARIR-ALTNAIAHDLRTPIFRIQWQAEVLAEKQ
QQQVASIIEDTEEMETMVDELLYYAKLE

>F9AYR0_F9AYR1_1_991947
ILLIEDDERIARFIERGLKAEGHQIHHLKDGQYGLETVKSSEPDLLILDRMLPHVDGLTLCQQIRATGNQ
VLILMLSALGEVEERIQGLRTGADDYLAKPFHFEELLARIEREFFANVSHELRSPATAILGEAQITLREY
RQTLLRISESAEQLAFRIEDLLMLIRHD

>I0NW37_I0NW36_1_497738
ILIVDDEKPISDIIKFNMTKEGYEVVTAFNGREALEQFEAEQPDIIILDLMLPEIDGLEVAKTIRKTS-S
VPILMLSAKDSEFDKVIGLELGADDYVTKPFSNRELQARV-RLFVSNVSHELRTPLTSVKSYLEALDEVA
PDFIKVSLDETNRMMRMVTDLLHLSRID

>I0NYI4_I0NYI5_1_497738
ILLVDDEVEITDIHQRYLIQAGYQVLVAHDGLEALELFKKKPIDLIITDVMMPRMDGYDLISEVQYLSPE
QPFLFITAKTSEQDKIYGLSLGADDFIAKPFSPRELVLRV-GLMIAQLSHDIKTPITSIQATVEGILDEQ
AHYLATIGRQTERLNKLVEELNFL----

>H4DY03_H4DY02_1_931447
-LIVDDEQDIVDICQTYFEYEGYKVTTTTSGKEAISLLSND-IDIMVLDIMMPEVNGYDIVKEMKRQKLD
IPFIYLTAKTQEHDTIYALTLGADDYVKKPFSPRELVLRI-TELIQNLAHDLKTPLASIISYSEGLRDEI
KESYDILIKQANRLSTLFDDMTH-----

>H4DUS9_H4DUT0_1_931447
-LVVDDDPRILNYIASHLQTEHIDAFTQPSGEAALKLLEKQRVDIAVVDIMMDGMDGFQLCNTLKNDY-D
IPVIMLTARDALSDKERAFISGTDDYVTKPFEVKELIFRI-QHFVQNVSHEIKTPLTHIHHLLSELQQLR
QQYINDIYTITTQLSGLTTELLLLSELD

>H4DZX1_H4DZX0_1_931447
ILIVEDEQNLARFLELELTHENYNVDTEYDGQDGLDKALSHYYDLIILDLMLPSINGLEICRKIRQQQ-S
TPIIIITAKSDTYDKVAGLDYGADDYIVKPFDIEELLARIRRQFVEDASHELRTPLQIIQGHLNLIQRVL
EESLNISIEEMNRIIKLVEELLELTKGD

>H4E0B4_H4E0B3_1_931447
----------------YLERESFEIHEASNGQEAYELAMENNYACILLDLMLPEMDGIQVATKLREHK-Q
TPIIMLTAKGEETNRVEGFESGADDYIVKPFSPREVVLRV-KDFIANVSHELRTPISLLQGYTESIVDEI
KESLAIVLDESKRLNRLVNELLNVARMD

>D9ULD3_D9ULD2_1_591157
VLFVEDDDVIREATQLALERVGFRVTAVPDGLQGLESFRAGAPDIALLDVMVPGMDGVSLCRRIRDES-T
VPVIMLSARADSIDVVLGLEAGADDYVTKPFDVSVLVARL-RRVTADIAHELRTPVTGLLTAAELLPP--
GRPTELVKDRAQLLRTLVEDVLEVARLD

>D9UE86_D9UE87_1_591157
-LLVEDDNHVAAALSAVLARHGLRVTHARNGEDALRALQEEPYAVVLLDLGLPDQDGYEVCGKIRTRS-A
VPVIMVTARADVRSRIHGLNLGADDYVVKPYDTRELLARI-RAFVADASHQLRNPLSALLLRIELLLEED
NEEVASVRTEGQRLARVLDDLLGLALAE

>D9UJ62_D9UJ61_1_591157
ILVVDDEPAVREALRRSLVFEGYGVEVAADGHEALQKAAATPPDLVVLDIQMPGMDGLTAARRLRATGST
VPVLMLTARDTVGDRVTGLDAGADDYLVKPFELDELFARIRRQLIADAGHELRTPLTSLRTNIELLVRDR
RELLESVKAQMTELAALIGDLQELSRPD

>D9UQ20_D9UQ21_1_591157
VLVVDDDTALAEMLGIVLRGEGFEPSFVADGDKALAAFRDTKPDLVLLDLMLPGRDGIEVCRLIRAES-G
VPVVMLTAKSDTVDVVVGLESGADDYIVKPFKPKELVARIRRRFVSDVSHELRTPLTTVRMAADVIHEVT
ARSAELLADQLDRFESLLADLLEISRFD

>D9UR39_D9UR40_1_591157
VLLIEDDEPVRRAVTLGLRRQGHEVRAAASGEEGLAAFAAAVPDVVVLDWMLPGMDGLEVCRRLRTPEAH
VPLLLVTARGDDIDVVVGLEAGADDYVVKPVRARVLDARI-RRFAADVSHELRTPLAAMTAVTDVLAEDT
ADAVRLVTEETMRLARLVEDLMEISRFD

>D9UF66_D9UF67_1_591157
VLVVEDEQLLADAVATGLRREAMAVDVVYDGAAALERVEVNDYDVLVLDRDLPLVHGDDVCRRVVELGLP
TRVLMLTASGDVSDRVEGLELGADDYLPKPFAFSELIARVRQRFVANASHELRTPLAINRTLLEVLSDEL
QQLGKTLLATNERSEQLVEGLLLLARSD

>D9UNT8_D9UNU0_2_591157
VLLAEDDASISEPLARALRREGYEVEVREDGPAALEAGMQGAIDLVVLDLGLPGMDGLEVARRLRAEGLP
VPILILTARADEVDTVVGLDAGADDYVTKPFRLAELLARVRRRLAADASHQLRTPLTALSMRLEEITLTV
QEEANIAINQVERLTAVVERLLTNSR--

>D9UU16_D9UU15_1_591157
VLVVEDDPTIVDAVAARLRAEGFLVQTAQDGPSAVETAEAWQPDLLVLDVMLPGFDGLEVCRRVQAHR-P
VPVLMLTARDDETDMLVGLGVGADDYMTKPFSMREVAARV-KELVANVSHELRTPIAALRAVLENVVDAD
PETMRTALKQTERLGRLVETLLDLSRLD

>D9UPY7_D9UPY8_1_591157
-LLIEDDDAIRTALELSLSRQGHRVATAATGEDGLTKLREERPDLIVLDVMLPGIDGFEVCRRIRRTD-Q
LPIILLTARSDDIDVVVGLESGADDYVVKPVQGRVLDARI-RRFVADMSHELRTPLTAITAVTEVLEEMI
EPAVRLVVSETRRLNTLVENLMEVTRFD

>L4VES6_L4VEU6_20_1169377
VLLVDDHELVRAGIRRILEIKGIVVGEASCGEDAVKWCRANAVDVVLMDMSMPGIGGLEATRKIARSTAD
VKIIMLTVHTENPLPAKVMQAGAAGYLSKGAAPQEVVSAI-GELMAGVAHEVRNPLTAIRGYVQILRQIH
QEYLSVVLKEIDSINKVIQQLLEFSRP-

>L4V3L7_L4V3K0_17_1169377
VWVVDDDSSIRWVLERALAGAGLTCTTFENGAEVLEALASKTPDVLLSDIRMPGMDGLALLKQIKQRHPM
LPVIIMTAHSDLDAAVSAYQQGAFDYLPKPFDIDEAVALV-RLFTADVAHELRTPLAGVRLHLELLAKTH
HIDVAPLVARLDQMMESVSQLLQLARAG

>D2Q516_D2Q517_1_479435
ILVAEDDVKQAELIRRYLEREGHLTVVVHDGRAAIDEARRRSPDLLVLDVMMPKVDGLDVCRVLRADRAG
VPIIMLTARSTEDDLLLGLDLGADDYLTKPYNPRELVARVRKAMVSDVAHELRTPLANIKGYLVASEDLD
RELVTSLLEETGLLERLVADLQDLALAD

>D2PQ27_D2PQ28_1_479435
VLIVEDDDRIRAVLRLALEDEGYQVAEAGDADTALDLTRKAMPDLMIVDLMLGATDGYTCIREVRRSS-D
IPIVVVSARSDTHDIVAGLEAGADDYVTKPFQVKEITARL--RLAADVSHELRSPLTTLVGSVDLLRRRS
QQALDLVTADLDRFRRLLDDLLELARSD

>D2Q2H7_D2Q2H8_1_479435
VLVVDDDRAVRDSLRRSLEFNDFEVVTASDGAEALAVIGNVDPDVVVMDVMMPRLDGLETTKALRAAGNN
VPILVLTARDAVADRVDGLDAGGDDYLTKPFALEELLARL-RRLVGDAGHELRTPLTSVRTNLDLLAQDR
QQLLDDVRAQMDELTTLIGDLTELARD-

>D2PQR9_D2PQR8_1_479435
-LVVDDEATVRELLAATLRFAGFQVTSAATATEAVAAATAEPPDLVLLDVMLPDLDGFEVVRRLRERRGP
VPVLFLTARDGQADKVTGLSLGADDYVTKPFDLEELIARIRRTFLSDVSHELRTPLFGIKGSTELYRMDV
DETMRRIDLEATRLTGLTEDLLLLARLD

>D2PNN7_D2PNN8_1_479435
-LMVEDDAVIREATQLTLERHGYDVTTAEDGLEAIETFEKVHPDAVMLDVMLPGLDGISVCRRIRETS-L
VPIVMVSARGDALDVVLGLEAGADDYVTKPFDTQVLVARL-RRFTADVAHDLRTPVTGLLTAAELL--R-
--PSELVRDRAKVLRGLVEDLLEIARFD

>D2PMH5_D2PMH6_1_479435
ILIVDDDTALSEMLSIVLRNEGYDTYLCATGDKAVPAFREFKPDLLLLDLMLPGMDGIDVCRAIRAES-G
VPIVMLTAKSDTVDVVLGLESGADDYVVKPFKPKELVARIRRRFVSDVSHELRTPLTTVRMAADLLHEMS
RRSVELLQNELNRFEELLADLLEISRFD

>D2PW05_D2PW06_1_479435
ILVVEDERVLADAIGEWLRRESFAVDIVYDGAAALERTAVTGYDVVVLDRDLPSVHGDEVCRQIVTAGGQ
TRVLMLTAAAAVRERVAGLAIGADDYLGKPFAFAELSARV-RRFVANASHELRTPLALNRALVELATDDA
RRLGTALLTVNQRHERLIEGLLMLADSE

>D2PT76_D2PT77_1_479435
ILIAEDEQRIASFVERGLRSNGFVTTVVADGETAYQEGVSGGYDLLLLDLGLPRVDGFTVLRRLREARVT
MPVVILTARDGVRDTVAGLEGGADDYIAKPFAFEELLARVRREFVDNAGHELRTPITVIRGHLELMSDDR
EQTRALILDELARMNRMVDDLLVLAKSG

>D2PLR4_D2PLR3_1_479435
-LVVDDEPNIVELLSASLRFAGYDVTTAAHGTEALRKAREVEPDLVVLDVMMPGLDGFEVVRRLRGEDRH
VPVLFLTARDAVEDKVLGLQTGGDDYVTKPFSLDELVARVRRRFVADASHELRTPLTSIRGFAELSRQAD
PATMRRIEEEAKRMGLLVDDLLLLARLD

>D2PMY0_D2PMX9_1_479435
-LVVEDEQYLAEAIRDGLRLEAIAADIAGDGDTALELLSVNAYDIAVLDRDIPGPSGDEVAASIVASGSG
TPILMLTAADRLDDKVTGFELGADDYLTKPFELQELVLRL-RRFAANASHELRTPLAITQTLLEVARNDT
GELVERLHLVNSRAIDLTEAMLLLSRAN

>D2PLZ1_D2PLZ2_1_479435
ILVVEDERRLARAIGHGLEDHGFTVELAHDGETGLWKGREQDYDAIVLDLMLPGLSGDEVCRQLRAAGCW
TPILILTARVGAEAEAGGLNLGADDYLRKPFSYQVLIARL-RRFVADTAHELRSPIASLRTQLETARDDW
EQVSADLLAETVRMQALAEQLLLLARAD

>H1ULJ6_H1ULJ5_1_940265
VLLVEDDGTIAEEIAAELTARGFKVLHEATGNAGLEAALRLEADIMVVDRLLPGLDGLSVIETMRQQGIR
MPVLVLSALSAVDDRVTGLKAGGDDYLTKPFAIEELVARIE----NDIAHDLRTPLSRMRARLERALSAL
EAAVGRAVDDLDQCLGIITALLRIAEIE

>H1UQH2_H1UQH1_1_940265
IALVDDDRNILTSVQMTLEAEGFNVRTYTDGESALQGLTAYPVDLAVLDIKMPRMDGMELLQRLRTRS-N
LPVIFLSSKNEEVDQLMGLRLGADDYITKPFSQRLLLERIRERFAADVSHEIKNPLSSIRSAIETLLRQQ
RRLLTIINDDVRRLDRLITDISDASRLD

>H1UQ38_H1UQ37_1_940265
ILIVDDEPDIRMLIEGILSDEGYETRVAASADTALAAFRARRPSLVILDVWLQGMDGLAILQAMKAEEPS
VPVVMISGHGTIETAVAALQHGAYDFIEKPFQADRLLVIV--DVARRIAHEIKNPLTPIQLAAERLKRTF
SQCADTIVRQVGDIGRMVDEFSAFARM-

>D6T265_D6T264_1_682148
ILVVEDEPDLATAIAQRITAQGWRARVATDGASAVRAAEQLKPDLIIMDIMLPIMDGIEATRRIISKM-P
VPILMLTARDAEADKIVGLSAGADDYMTKPFSPRELIAR--RELIANVSHELRTPVSALQAMLENLADPT
PSNMEAILNQTHRLADLITFLLDLSRVE

>D6T2P1_D6T2P2_1_682148
IVVVDDEPSIRELLVASLHFAGFEVETAASGSEAVEVIERVNPNLIVMDVMLPDIDGFTVTRRIRQNGIK
VPVLFLTARDDTQDKIMGLTVGGDDYVTKPFSLEEVVARIRKRFVSDASHELRTPLAAIHGYAELYTMRA
DDSIAHIKASSERMTELVEDLLSLARFD

>D3KL63_D3KL62_1_393121
ILVVDDDRHILKLVGHYLRAEGFRVLEAIDGIEAEKIVETEQVHLAVIDVMMPNMDGFELCQKMRASFPD
IPVIMLTAKDALADKSRGFEVGTDDYVTKPFEPEELVFRI-QEFVANVSHELQSPLTSMQGFARLLGSEQ
AEYLTVLSEETTRLSSLTKQLLTLASLD

>D3KJC8_D3KJC7_1_393121
VLVVDDEDRIRRLLKMYLERENYRIEEASDGDQALSMALNNNYEVILLDLMMPGKDGIEVCRELREFK-S
TPVVMLTAKGEEANRVQGFEVGADDYIVKPFSPREVVLRV-SDFVNNVSHELRTPISMLQGYSEAIIDEV
REFAQIIYDESLRIGRLVNDMLDLARME

>D3KPB8_D3KPB9_1_393121
-LMIEDNVSVCEMIEMFFMKEEIDATFVHDGKQGYEAFFKDEYDIAIIDLMLPNMDGMTICRKIREVS-D
VPIIILTAKESESDQVLGLEMGADDYVTKPFSPLTLMARIKRQFIADVSHEMRTPLTTISGLTEGLVNET
DRCIALIDTEARRLTKLVNENLDYEKIR

>B7I735_B7I736_1_480119
ILIVEDDERLARLTQEYLIRNGLEVGVETDGNRAIRRIISEQPDLVVLDVMLPGADGLTVCREVRPHY-H
QPILMLTARTEDMDQVLGLEMGADDYVAKPVQPRVLLARIRRELMRAVSHELRTPVARIRFGTEMLAEHR
MHQVDMIDKDIEALNTLIDEIMTYAKLE

>B7I8L4_B7I8L5_1_480119
IMLVEDEVELAHLVRDYLEAAGFEVSMFHDGQDAYTNFQQRKPNLMILDLMVPRMDGLTICRKVREQS-D
LPIIMVTARTEEIDRVLGLNMGADDYVCKPFSPKELVARVQRQWVADTSHELKTPLAVLQAQIEAMQDAT
PEHLDAMMRQVSSLKKLTQDLADLAQAD

>B7I7F9_B7I7G0_1_480119
ILVVEDDYDIGDIIENYLKREGMSVIRAMNGKQAIELHASQPIDLILLDIKLPELNGWEVLNKIRQKA-Q
TPVIMLTALDQDIDKVMALRIGADDFVVKPFNPNEVVARV-----AAIAHELRTPITILQGRLQGIIDPD
EVLFKSLLNQVEGLSHLVEDLRTLSLVE

>B7IAZ0_B7IAZ1_1_480119
ILVVDDDVRLRTLLQRFLEDKGFVVKTAHDASQMDRLLQRELFSLIVLDFMLPVEDGLSICRRLRQSNID
TPIIMLTARGSDSDRIAGLEAGADDYLPKPFNPNELLARIRRIMLAGISHDLRTPLTRIRLTAEMLPDFL
RE---GLVYDVDDMDAILNQFI------

>B7I6Y0_B7I6X9_1_480119
ILMIEDDFMIAESTITLLQYHQFEVEWVNNGLDGLAQLAKTKFDLILLDLGLPMMDGMQVLKQIRQRA-A
TPVLIISARDQLQNRVDGLNLGADDYLIKPYEFDELLARI-KQFIADAAHELRTPVTALNLQTKILLSPE
HESLQNLSKGLARIQHLVTQLLALAKQD

>B7IC46_B7IC45_1_480119
ILIIEDEIKIATYLVKGLKESGYQAECVHLGLQGLEMLKRDQYDLLILDVMLPDIEGWSVLQVLRQFS-K
IPVIFLTAKDQVMDRVKGLELGADDYLAKPFSYIELLARIKNRFSEDIAHEFRTPLNNLIGQTEIALT-V
EQYEDLLVSHLDRLKRMIDSMLFLARAD

>B7I2P8_B7I2P7_1_480119
ILLAEDDRSQAESIQSWLELDGYQVDWVERGDYALTAIEQHDYDCILLDRGLPQLAGEKVLTTIRHKQKN
VPVIFITARDSIHDRVEGLDLGANDYLVKPFSLEELSARIRQRFTADASHELRSPLSAIQMRLQVLQREL
DHDFERIQEDVSRSTKILENLLLLARLE

>H7IU55_H7IU56_1_760878
ILLVDDEVEITDIHQRYLIQAGYQVLVAHDGLEALELFKKKPIDLIITDVMMPRMDGYDLISEVQYLSPE
QPFLFITAKTSEQDKIYGLSLGADDFIAKPFSPRELVLRV-GLMIAQLSHDIKTPITSIQATVEGILDEQ
AHYLATIGRQTERLNKLVEELNFL----

>H7IYE1_H7IYE0_1_760878
ILIVDDEKPISDIIKFNMTKEGYEVVTAFNGREALEQFEAEQPDIIILDLMLPEIDGLEVAKTIRKTS-S
VPILMLSAKDSEFDKVIGLELGADDYVTKPFSNRELQARV-RLFVSNVSHELRTPLTSVKSYLEALDEVA
PDFIKVSLDETNRMMRMVTDLLHLSRID

>F6B3B0_F6B3A9_1_868595
ILVVDDEQPIRELVKYNLEREGFEVLLAGDGNTGLDMARTEAPDLIILDIMLPGMDGLSVCRTLHQEPRA
IPIIMLSARGEEVDKVLGLELGADDYITKPFSPRELIARVKTEFVANVSHELRTPLTSINGFLETLLDTA
RHFLEIMNAETKRLANLIDDLLQLSRLE

>F6B2X3_F6B2X2_1_868595
ILVIDDDPKITAMLQRVLTYEGYRVEVANDGYTGLKMAQKNPPELLILDIMMPGLDGWEICRRFRREN-F
IPILILSARDEVESRVKGLNLGADDYLVKPFALEELLARVQKRFVADVSHELRTPLTTIRGNIALIRKIR
EEALADIASEAERMSRLVSDMLVLARAD

>F6B8Z6_F6B8Z5_1_868595
ILLVDDEPNILQFLELGLSNEGFEVQTAQDGLTAINLMKQFQPHVVILDVMMPGMDGFEVCRMLKKMD-N
VAVIMLTAKDEVDDRVKGLNLGADDYMIKPFSFEELLARI-RRFIADASHELRTPLTSIHGFLEVLLRQL
HKALKSMHGESERLNKLVHDLLLLAKLD

>F6B6V4_F6B6V5_1_868595
IFLVEDELNLSQILTSYLQKEGWEVQPFNDGESALQAIAER-PHLWILDIMLPDIDGYQLLRRIKEESPD
VPVIFISARDADIDRIMGLEMGSDDYLAKPFLPRELVI---QSMLQNISHELKTPVMVIRSYAQAIQDDL
NGSIEVIDEEGERLEKLIKQLLYLTRLD

>G6W8S9_G6W8T0_1_760758
ILLVDDEVEITDIHQRYLIQAGYQVLVAHDGLEALELFKKKPIDLIITDVMMPRMDGYDLISEVQYLSPE
QPFLFITAKTSEQDKIYGLSLGADDFIAKPFSPRELVLRV-GLMIAQLSHDIKTPITSIQATVEGILDEQ
AHYLATIGRQTERLNKLVEELNFL----

>G6WBY5_G6WBY4_1_760758
ILIVDDEKPISDIIKFNMTKEGYEVVTAFNGREALEQFEAEQPDIIILDLMLPEIDGLEVAKTIRKTS-S
VPILMLSAKDSEFDKVIGLELGADDYVTKPFSNRELQARV-RLFVSNVSHELRTPLTSVKSYLEALDEVA
PDFIKVSLDETNRMMRMVTDLLHLSRID

>A8Z3Z2_A8Z3Z1_1_451516
ILIVEDEQNLARFLELELTHENYNVDTEYDGQDGLDKALSHYYDLIILDLMLPSINGLEICRKIRQQQ-S
TPIIIITAKSDTYDKVAGLDYGADDYIVKPFDIEELLARIRRQFVEDASHELRTPLQIIQGHLNLIQRVL
EESLNISIEEMNRIIKLVEELLELTKGD

>A8Z2C6_A8Z2C5_1_451516
ILIVDDEDRIRRLLKMYLERESFEIHEASNGQEAYELAMENNYACILLDLMLPEMDGIQVATKLREHK-Q
TPIIMLTAKGEETNRVEGFESGADDYIVKPFSPREVVLRV-KDFIANVSHELRTPISLLQGYTESIVDEI
KESLAIVLDESKRLNRLVNELLNVARMD

>A8YZX7_A8YZX6_1_451516
-LIVDDEQDIVDICQTYFEYEGYKVTTTTSGKEAISLLSND-IDIMVLDIMMPEVNGYDIVKEMKRQKLD
IPFIYLTAKTQEHDTIYALTLGADDYVKKPFSPRELVLRI-TELIQNLAHDLKTPLASIISYSEGLRDEI
KESYDILIKQANRLSTLFDDMTH-----

>A8Z552_A8Z553_1_451516
-LVVDDDPRILNYIASHLQTEHIDAYTQPSGEAALKLLEKQRVDIAVVDIMMDGMDGFQLCNTLKNDY-D
IPVIMLTARDALSDKERAFISGTDDYVTKPFEVKELIFRI-QHFVQNVSHEIKTPLTHIHHLLSELQQLR
QQYINDIYTITTQLSGLTTELLLLSELD

>C6BLB2_C6BLB1_1_428406
ILLIEDDLPLGTALARALRQAGYNATWVRRLVDAQKWITTNTFEAIVLDLGLPDGEGHVFLEELRAAHRD
VPVIIASARDALSERLKGLDAGADDFLVKPFPVDELIARL-RRFFADAAHELRTPLAAIQAQAYVVSHDR
STALREFDRGISRATQSLAKLLAIARLD

>C6BBX9_C6BBX8_1_428406
VLLVEDDAHIAELLRMHLRDEGYAVVHAADGHAGQREMERGNWDALVLDLMLPGIDGLEICRRARVQARY
TPIIIISARSTEVHRILGLELGADDYLAKPFSVLELVARV-RELVANISHDLRTPLTSLHGYLETLRLER
RRYLDIALGQSRKVGRLAQELFELARLE

>C6BF93_C6BF94_1_428406
ILLVEDEEELAAWLARALAQSGFVIERAADGVIAEAFLGSGEFDAVVLDLRLPRKDGFAVLADMRARDDR
TPVLILTAQGALDERVRGLNAGADDFLTKPFALSELEARL-SQFLADASHQLRTPLAVLLTQAEYALRRV
RESLSAIIARLQSTNRLTTQLLALARAR

>C6BQH5_C6BQH4_1_428406
-LVVEDESKTGEYLQQGLSEAGFVVDLARNGMDGRHLAMTGDYDLLILDVMLPDLEGWQILHALRSAELA
VPVLFLTARDSVADRVKGLELGADDYLVKPFAFAELLARVRTDFSTDIAHELRTPITNLLTQTEVALSKY
RDVLASNVEELQRLARMVSDMLYLAKME

>C6BHX0_C6BHW9_1_428406
VLLVEDDPMIGAAVEAALQDAAYAVDWVRNGQTALDVAAHQHYDLLLLDLGLPGKDGHAVLGSLRARDNP
VPVLILTARDAVDERVRGLDGGADDYILKPFEMVELLARM-HRFVADAAHELRTPLSALSLQAERLGQDA
QARLGTLRQGIERSRGLLEQLLTLARAQ

>C6BR51_C6BR50_1_428406
-LVVEDEPKTGEYLQQGLTEAGFVVDLARNGTDGRHLAMSGDYDLLLLDVMLPDVDGWQIVQSLRAAEQA
VPVLFLTARDSVADRVKGLEMGADDYLVKPFAFAELLARVRSDFSTDIAHELRTPITNLLTQTEVVLSKY
RDVLTSNAEELQRLARMVSDMLYLAKME

>C6BD89_C6BD88_1_428406
ILCIEDDIETAELIAEELAEHGYTIVTAHDGESGLAMLLREAPDLVLCDVGMPGMTGFELLEQLRTLAAE
IPFVFLTAMAQRDSELRGRRLGADDYVTKPVDFEILISIV-RNFVSMASHEFRTPLGVIDGQAQRLMRAL
EERCGKIRAAVQRMTHLMDHLLDSS---

>C6BHV1_C6BHV2_1_428406
-LLIEDNAPLAHWLSEALRRAQFTVDHASDGESADTLLLTQHYDVVLLDLQLPTLSGQGVLQRLRGRRNP
VPVLILTASGGIDDKVACLGAGADDYLVKPFEIRELIARIQKRFIADAAHQMRTPLAILDTQMQVAAQAL
HEVLRAARTSTRNLADLINDLLLLSQAE

>C6BNA6_C6BNA5_1_428406
ILIIEDEPKLAALMTDYLRAAHYETEWLADGTHAAQRIRETAPELVLLDLMLPGKDGLEICREVRAFS-E
VPIVMVTARVEEIDRLLGLELGADDYVCKPFSPRELVARIKRQLTADISHELRTPLAVLRGELEALEDLT
ATSLASLQAEVSTLSKLIDDLYELSLAD

>C6BHC0_C6BHC1_1_428406
ILLIEDDRAIASGIHAGLTQAGHRVHVVHDGVFATEQLTRQTHDLVILDLGLPGIDGMTLLSQFRARDRV
TPVLILTARDGLLDKVNGLNAGADDYLLKPFEMLELVARV-RTFIADAAHQLRTPLTALKLHADRAVDDA
RPALLELQSGANRAVRLSNQLLTLARAE

>C6BCP9_C6BCP8_1_428406
ILIAEDDATLADGLTRSLRQAGYAVDQASDGATADAALSAQTYDLLILDVGLPRMSGLEVLKRLRSRGAM
LPVLILTAADSVEERVKGLDLGADDYMAKPFALSELEARV-KRFIADAAHQMKTPLAGLRMQAELAQREL
RRTLAHIADSSDRTAHLVKQLLSLARME

>C6BLT7_C6BLT6_1_428406
VLLVEDDDMIGDSVRKGLRHDGFTIDWVRDGEAALHAVG--AFDLMLLDLGLPKRDGLEVVRELRQRGIV
IPILILTARDAVADRVAGLNAGADDYLVKPFDLQELAARM-RAFVADAAHALRTPLAALKLQLQVADRER
RAAHADLHRGVERMIRLVGQLLTLARQE

>G5LY17_G5LY07_10_913241
ILIVEDELVTRNTLKSIFEAEGYDVFEATDGAEMHQILSEYDINLVIMDINLPGKNGLLLARELREQA-N
VALMFLTGRDNEVDKILGLEIGADDYITKPFNPRELTIR----YVYALTHELKSPLAAIRGAAEILREVV
TRFTENILAQNTRMQALVETLLRQARLE

>G5LPZ5_G5LPZ6_1_913241
VLVVEDNALLRHHLKVQLQDSGHQVDAAEDAREADYYLNEHLPDIAIVDLGLPDEDGLSLIRRWRSSDVS
LPVLVLTAREGWQDKVEVLSSGADDYVTKPFHIEEVMARM---TLTDLTHSLKTPLAVLQSTLRSLRNSV
SKAEPVMLEQISRISQQIGYYLHRASM-

>G5LM51_G5LM50_1_913241
ILLIEDNQKTIEWVRQGLTEAGYVVDYACDGRDGLHLALQEHYSLIILDIMLPGLDGWQVLRALRTAY-Q
PPVICLTARDSVEDRVKGLEAGANDYLVKPFSFAELLARVRNQFADDLAHELRTPVNILLGKNQVMLSEY
QQALVDNIEELEGLSRLTENILFLARAE

>G5LTR9_G5LTS0_1_913241
ILLVEDDTLIGDGIKAGLSKMGFSVDWFTEGRPGKEALYSAPYDAVILDLTLPGMDGRDILREWREKGKQ
EPVLILTARDALAERVEGLRLGADDYLCKPFALIEVAARL-RRFTSDAAHELRSPLAALKVQTEVAQLSR
DKALAQLHAGIDRATRLVDQLLTLSRLD

>D4BT04_D4BT05_1_521000
ILVVEDEPKLGQLLFDYLQAANYQPALIARGDQVIDYVKQHQPALILLDLMLPGMDGISVCRELRKFS-D
VPIIMVTAKTEEIDRLLGLEIGADDYICKPFSPREVVARV-RDYMADISHELRTPLSVLRGELEAVQDAT
PETINSLLNETQTLIKLVNDLHQLSLSD

>D4BWH3_D4BWH4_1_521000
ILLVEDHDELSLWLQKALSSSGFAVDLASDGAIADQLLQTERYELVVLDVSLPRMSGLEVLAQMRKRHQE
TPVLLLTANSDVADRVQGLNAGADDYLTKPFDIAELEARL-ERFSADASHQLKTPLTVLKTQVSVAINTQ
RQSLQAINKTLDNTIILTDRLLQLSRLK

>D4BYQ3_D4BYQ2_1_521000
ILLVEDDLQLGKALCRGLELAGFNPCWVRLLADAKLQLASRNFDLMLLDLGLPDGDGHDELIAWRNMGET
IPIIILTARNQMDNLVSSLDSGADDFLTKPFAMPELISRV-KRFMADAAHELRTPIAAVIAQLHLLMQEK
GEIINDMQETLNRAASLSHQLIDLARLE

>D4C1K2_D4C1K3_1_521000
-LIVEDEHKTREYLSKGLSESGFIVDAIENGITGLHMATTEDYDLIILDVMLPDINGWEIAKSLRNSGKN
TPILMLTALGNVEHRVKGLELGADDYLVKPFDFSELLARVRTNFSADIAHEMRTPITNLMTETQILSKEL
VEVLYSNLEEYNRLSRMISDMLFLAQAD

>D4C4Y1_D4C4Y3_2_521000
-LLVDDDPSLLKLLGMRLSSEGFKVTTAESGPEALKILQKEKLDLVISDLRMDEMDGMALFDEIQKAHPN
MPVIILTAHGSIPDAVAATQRGVFSFLTKPVDKDALYKAI-HEFLRHISHELKTPLASMREGTELLADSQ
KEVVEILDHSSKHLQQLIEQLLDYNR--

>D4BYD6_D4BYD5_1_521000
ILLIEDHLKTQVWVKNGLEEAGFLVDVTNDGRDGLYFALENSYQLVILDIMLPGMNGWEILKILRTAK-N
IPVICLTARDAVDDRIKGLELGANDYLVKPFSFSELLARVKTQFADDLAHELRTPINAIRVQNEILQREY
EGMIVSNIEELDKLSQMIQSTLFIARAE

>D4C3U4_D4C3U3_1_521000
ILLIEDDRLIGDGLKVGLTQLGFTIDWFMDGKQGQLALFDAPYDAVVLDLSLPNIDGMDILKHWRKEGRD
EPVLILTARDALDQRVQGLQQGADDYLCKPFALMEVMARL-RQFTSDAAHELRSPLAALRVQAEVVQIIR
NHAVANLSEGIDRATRLVDQLLMLSRLE

>D4C0R9_D4C0R7_2_521000
IVVVEDEPVTQARLQAYFEQEGYRVSVTGNGAGLREIMDQQAVDLILLDINLPDENGLMLTRALRERF-T
VGIILVTGRCDQIDRIVGLEMGADDYVTKPLELRELVVRV-SAFLAAMSHEIRTPLYGILGTAQLLLEQY
HDDLYAITDSGESLLAILNDILDYSAIE

>G6JY09_G6JY10_1_760831
ILLVDDEVEITDIHQRYLIQAGYQVLVAHDGLEALELFKKKPIDLIITDVMMPRMDGYDLISEVQYLSPE
QPFLFITAKTSEQDKIYGLSLGADDFIAKPFSPRELVLRV-GLMIAQLSHDIKTPITSIQATVEGILDEQ
AHYLATIGRQTERLNKLVEELNFL----

>G6K143_G6K142_1_760831
ILIVDDEKPISDIIKFNMTKEGYEVVTAFNGREALEQFEAEQPDIIILDLMLPEIDGLEVAKTIRKTS-S
VPILMLSAKDSEFDKVIGLELGADDYVTKPFSNRELQARV-RLFVSNVSHELRTPLTSVKSYLEALDEVA
PDFIKVSLDETNRMMRMVTDLLHLSRID

>F6ING8_F6ING9_1_702113
ILIVEDEPTLGNQLKTTLEQNGYAVDLSTDGEDGHFLGSTEDYDAVILDLGLPEIDGLTVLGMWRREGRN
FPVLVLTARDSWSDKVAGLDAGADDYLAKPFQTEELIARL--RHAGNLAHALKTPLTVIMNAATA-KS--
PDLSDTVIREAAVMRRQVDHH-------

>F6ICY0_F6ICY1_1_702113
ILLVEDDEATAAYICKGLNEAGFTVDHATDGRDGFFQASDGTYQTIILDRMLPGLDGLAVLNALRAAGIE
TPVIFLSALGTSDDRVEGLLAGSDDYLAKPFAFAELLARL---VTDSLAHDLRSPVTRLKSHIEQAADDD
LAVLEKISAEADTLLRMLTTALQISRAE

>F6IJJ4_F6IJJ5_1_702113
-LLVDDEAALREPLAEYLSRQGFAVSQAVSAAEARSRLREEKPELVLLDIMMPGEDGLSLCRHLVESQ-D
LPVIFLTARGEATDRIVGLEIGADDYVVKPFEPRELVARIR--MLGAIGHDLKTPLAALRVRIESVQDRM
AMTIEDIVRTLDDILS------------

>F6IFU4_F6IFU5_1_702113
IALVDDDRNILTTLSISLQAEGFATRVYTDGETALKALLDNPPDLAIFDIKMPRMDGLHLLQALREQS-S
LPVIFLTSKDEEPDEALGLALGADDYITKPFSQRLLVARIR-SFAADVAHELKNPLTSLRSALESIDRLR
NQLLGIAKDDVRRIDFLVTEIADASRID

>F2PBD9_F2PBE0_1_1001530
ILLVDDDVELTALLKDILELEGFDVVEANNGQQGLEKVDSS-IDLILLDVMMPVMNGTEMLRRLRESH-T
TPVMMLTAKGDEIDRILGLELGADDYLPKPFSDRELLARM-QRLLSDISHELRSPLTRLRMATALAQRGS
SKELSRIDTEAERLETMIGELLELSRMQ

>F2PCB0_F2PCC9_19_1001530
ILIVEDEHVTRNTLKSIFEAEGYTVFEANDGAEMHQMLSENPVHLVIMDINLPGKNGLLLARELREQG-D
MALMFLTGRDNEVDKILGLEIGADDYITKPFNPRELTIR--DEFLATTSHELRTPLHGMVGIAESLLAPQ
RRQLEMLINSGQRLTNLVDDLLDYHKMR

>F2P813_F2P814_1_1001530
VLVVDDEPGMRAILKKALSKKF-QVDTAGSIEEAEEIRKRCHFDLLIVDINLPGRSGIDWHEAFDPTTRR
SDVIFMTGYADLEMAIQALRAGASDFILKPFNLEQMMQSV-GELTAGIAHEINNPLGVILGNVELIQFQV
QEELDAIHAQIDRIRNITRSLLQYSRQG

>F2P7V2_F2P7T6_16_1001530
ILIIEDSSALRRSLAVGFNNLGFTTDEAENGDEGLSLALNNDYDIIILDLMLPGVDGMTILNKLRQTGIE
TRIIILSAKTHSQDRIDGLLQGADDYVTKPFSFDELHARV-AEFMANMSHEIRTPMNGVLGFVQCLEEES
RRQIGYIKESAYSLLVIINEILDYSKLE

>F0HXU9_F0HXV0_1_888027
ILMVEDDKSVSQMMELFFKKEGWEQVSAYDGEEAVEIFQTHPFDIITLDLNLPKKDGIQVAKEIRRISET
VPIIMVTARDSESDQVLGLGVGADDYVTKPFSPIALIARIKDQFMQDVAHEMRTPLTTINGLLEGMKYSI
PESIDLMSRETKRLIRLVNENLDYEKIR

>F0HU67_F0HU66_1_888027
ILIVEDEKNLARFVELELQHEGYETVVENNGRKALDRALSEDFDAILLDLMLPDLNGLEIARRVRQSK-T
TPIIMMTARDSVIDRVSGLDHGADDYIVKPFAIEELLARL-KQFVSDVSHKLRTPVAVIEGHLSMLKRVL
EESIDASISEAERMKHLIQEMLDLTRAE

>L4EF42_L4EF22_20_1182685
VIIMDTHPIIRMSIEVLLQNNELIVLKTDDYRITIDYLRTRPVDLIIMDIDLPGTDGFTFLKRIKQIQST
VKVLFLSSKSECFYAGRAIQAGANGFVSKCNDQNDIFHAV-RLFTADVAHELRTPLAGVRLHLELLAKTH
HIDVAPLVARLDQMMESVSQLLQLARAG

>L4E6F9_L4E6G7_8_1182685
ILLIDDHPMLRTGVKQLISAPDIVVGEASNGEQGIELAESLDPDLILLDLNMPGMNGLETLDKLREKSLS
GRIVVFSVSNHEEDVVTALKRGADGYLLKDMEPEDLLKAL-HQFLRHLSHELKTPLASMREGTELLADEQ
KEVVSILDSSSRNLQKLIEQLLDYNRKQ

>H3MEY9_H3MEZ0_1_883120
ILIVEDEIKTGEYLSKGLTEAGFVVDHADNGLTGYHLAMTAEYDLVILDIMLPDVNGWDIIRMLRTAGKG
MPVLLLTALGTIEHRVKGLELGADDYLVKPFAFAELLARVRANFSADIAHEIRTPITNLVTQTEIALSEL
EDVLYSSLEEYNRMTKMVSDMLFLAQAD

>H3M8R8_H3M8S0_2_883120
-LLVDDDPGLLKLLGMRLVSEGYSVVTAESGPEALRTLSRDKVDLVVSDLRMDEMDGLQLFSEIQKVQPG
MPVIILTAHGSIPDAVAATQQGVFSFLTKPVDKDALYKAI-HQFLRHLSHELKTPLASMREGTELLADEQ
QEIVEILDNSSRNLQKLIEQLLDYNRKQ

>H3M2K7_H3M2K6_1_883120
ILVIEDDALLLQGLILAMQSEGYVCDGVSTAHEAALSLASNHYSLVVLDLGLPDEDGLHFLARMRREKFS
QPVLILTARDTVDERISGLDTGADDYLVKPFALEELNARIRRLFTADVAHELRTPLAGLRLHLELLAKVH
GVSVAPLIQRLDQMTNSINQLLQLARVG

>H3M3N9_H3M3N8_1_883120
VLVVEDNALLRHHLKVQLQELGHQVDAAEDAKEADYYLGEHVPDIAIVDLGLPDEDGLSLIRRWRSHDVS
VPVLVLTAREGWQDKVEVLSAGADDYVTKPFHIEEVAARM----LTDLTHSLKTPLAVMQSTLRSMRGSV
NEAEPVMLEQISRISQQIGYYLHRASMR

>H3M7L5_H3M7L4_1_883120
ILIVEDEPKLGQLLIDYLQAAGYAPTLINHGDRVLPYVRQTPPHLILLDLMLPGTDGLTLCREIRRFS-E
VPVVMVTAKIEEIDRLLGLEIGADDYICKPYSPREVVARV-RDLMADISHELRTPLAVLRGELEAIQDFT
PDSIASLQAEVATLTKLVEDLHQLSMSD

>H3LZJ5_H3LZJ6_1_883120
IWLVEDELSIADTLVYMLQQEGFIVTAFERGLPALDTAHHQIPDLAILDVGLPDISGFELCRRLLARYPA
LPVLFLTARSEEVDKLLGLEIGADDYIAKPFSPREVCARV----VYALTHELKSPLAAIRGAAEILQEIA
ARFTRNILAQNARMQSLVENLLQQARLE

>H3M2C1_H3M2C2_1_883120
ILLVEDDEDIAALLRLNLLDEGYQIVHVADGAQALRQLEKDLWDAVILDLMLPGVDGLEICRRIRQQTRY
LPVIIISARASETQRVQGLEMGADDYLAKPFSILELTARV-REFVANISHDLRTPLTSLLGYLETLKAEN
KQYLNIALRQGNKVRHLSQQLFELARLE

>H3YZ66_H3YZ67_1_904783
ILIVDDEDRIRRLLKMYLERESFEIHEASNGQEAYELAMENNYACILLDLMLPEMDGIQVATKLREHK-Q
TPIIMLTAKGEETNRVEGFESGADDYIVKPFSPREVVLRV-KDFIANVSHELRTPISLLQGYTESIVDEI
KESLAVVLDESKRLNRLVNELLNVARMD

>H3Z335_H3Z334_1_904783
-LVVDDDPRILNYIASHLQTEHIDAYTQPSGEAALKLLEKQRVDIAVVDIMMDGMDGFQLCNTLKNDY-D
IPVIMLTARDALSDKERAFISGTDDYVTKPFEVKELIFRI-QHFVQNVSHEIKTPLTHIHHLLSELQQLR
QQYINDIYTITTQLSGLTTELLLLSELD

>H3YXR4_H3YXR5_1_904783
ILIVEDEQNLARFLELELTHENYNVDTEYDGQDGLDKALSHYYDLIILDLMLPSINGLEICRKIRQQQ-S
TPIIIITAKSDTYDKVAGLDYGADDYIVKPFDIEELLARIRRQFVEDASHELRTPLQIIQGHLNLIQRVL
EESLNISIEEMNRIIKLVEELLELTKGD

>H3YVT2_H3YVT1_1_904783
-LIVDDEQDIVDICQTYFEYEGYKVTTTTSGKEAISLLSND-IDIMVLDIMMPEVNGYDIVKEMKRQKLD
IPFIYLTAKTQEHDTIYALTLGADDYVKKPFSPRELVLRI-TELIQNLAHDLKTPLASIISYSEGLRDEI
KESYDILIKQANRLSTLFDDMTH-----

>B0S1J7_B0S1J8_1_334413
ILIVEDEKNISNAEKKYLEVEGFRVEQAFDGQEAIDMINSTDYSMIILDLMLPKISGEKVMEVIRSRT-E
TPVIMVTAKIDEDEILEGLKLGADDYITKPFSLKILVQKV-KQYAQNISHELRTPLTNIRVNLELMQDTN
EENVNMLLVEIDRLTSLINQLN------

>B0S0Y3_B0S0Y4_1_334413
VLLVEDEDNIRQFTKINLAREGFEILEADSGEKGVELAELNKPDVAVLDIMLPGIDGFEVCKILRNKFPN
IVIIMLTAKTQDNDKIEGLERGADDYLTKPFNPRELILRI-NEFISSVSHELRTPLTSIKGWAQTLKYTT
TMGIDIIDSECDRLTTMVEELLDFSRFT

>B1HZW1_B1HZW0_1_444177
-LLVEDEAVLSRIISKGLKKSGYAVDTAFDGKEALELFEINEYDLIILDLNLPKMDGIEVLEQIRVQNED
VKILILSARSAIHDKIMGLDCGANDYLIKPFDFQELDARI--GFAANAAHELRTPLTTMMAGIQVLKLDY
KETLEVTEEGTQRLIQVVNDLLALAYE-

>B1HVM3_B1HVM4_1_444177
VLIVDDEQDMRNLIEMMLNNSDIETYTAASGTEAYDIIVREKIDLVLLDVMMPHEDGFVVCQSIRAMS-N
VPIIFLTARDANEDKVKGLTLGGDDYIVKPFTHDELAARI-KTFLATVSHELRTPISYVKGYSEAMQNQK
EETIQLIVREANRMERLTNELLQLARTE

>B1HMF1_B1HMF2_1_444177
ILLVEDEKHIARFVELELQHEGYDVTVAFEGREGLSLATTDAFDVLLLDVMLPGINGIEICRRIRTQS-Q
VPIILITARDAVMDRVAGLDAGADDYIVKPFAIEELLARIRQQFVADASHELRTPIQAIEGHLSLLKRIL
EESIDTSLTEIARMRKMIEELLELARRE

>B1HRN7_B1HRN8_1_444177
VLVVDDEDRIRRLLKMYLEREGYLVDEAENGEQAIEKSLEKEYHCILLDIMMPEKDGLEVCAEIRERA-A
TPIILLTAKGEEANRVQGFELGADDYIVKPFSPREVVLRV-SDFIANVSHELRTPIAMLQGYSEALMDER
NEITKIIYDESKRMGRLVTDLLDLARME

>B1HUZ8_B1HUZ9_1_444177
ILVVEDDLEIQELIKQFLMTQNYNIEVASDGVEGIKRLNTQSFDLILLDVMMPNLNGFEVAKMLRNHS-N
IPIIFLTALEEEQDQMKGFDLGIDDYITKPFSFHVLIRRV-REFFATVAHELKTPLTVMKGYIEGMIYNR
DFYLEKNHKIIERMEQLVREILSMSQLE

>B1HY95_B1HY96_1_444177
ILIIEDEENIARVLQLELQFEGYEAVIAHTGADGLLQYREEQWDLILLDIMLPEMSGIDVLKRIRATESK
TPVIMLTAKSEVEDKVKGLDLGANDYVTKPFEIEELLARIRQEFVSNASHELKTPITVIESYAKLLLRVA
QESLQAIANESSRMHEMVLQLLELAKNN

>B1HT37_B1HT36_1_444177
---------------------VFHCRAMSSIHDALIYLEEEHVDLVLLDIMMPEMDGFQVCQEIRKFW-H
VPIIMLTAKGEHSDIVKGLNIGADDYILKPFDEEELLARI-EEFLSSIAHELRTPITFIKGYTDILKRDR
QKYLAIIREETNRLSRLIKDLFDLAKMD

>B1HXG4_B1HXG5_1_444177
ILVVDDDVHILQLVNIYLTREGYQVLRAENAQQALALLNGNLPDLAVVDVMMPGMDGFTLTETLTQDY-D
IPVLLLTAKGELEDKERGFLAGSDDYVVKPFEPKELLFRI-KEFISNVSHDFQSPLLNIQGYVDLLKNER
QEYAAIIELETKRLSTLTKQLLLLTSLD

>B1HQU7_B1HQU6_1_444177
ILVADDDPNIRELVCLFLRKEGFATVEAEDGKEALSIYHSTPVDLVVLDIMMPTMDGWTLCKELRRANAE
IPLLMLTARGETWEKVKGFELGTDDYLTKPFDPLELTVRV-KEFVSNVSHEVQSPLTSISGYALALKQEK
NRYLDIIMAEAQRMSKMSDSLLKLSLLE

>C5F3Z7_C5F3Z6_1_537973
ILIIEDEKNLARFVELELKHEGYETEVHFNGRTGLEAALAEDWDAILLDLMLPELNGLEVCRRVRQVK-N
TPIIMMTARDSVIDRVSGLDHGADDYIVKPFAIEELLARL-GEFVQDVSHELRTPVAILEGHLQLLNRVL
AESLTASLQEVTRMKSLIQEMLDLTRAD

>C5F3G7_C5F3G6_1_537973
-LMIEDNTSVAEMMAMFFQKEKWEVVNAYDGEEGLAKFKEAPFDIITLDLNLPKMDGMQVAKEIRKISQT
VPLIMLTARDTESDQVLGLELGADDYVTKPFSPITLIARIKRQFMADAAHEMRTPLTTINGLLEGLAYSK
GKSIELMRNETNRLIRLVNENLDYEKIR

>C5F727_C5F726_1_537973
-LLVEDEAALADSLTTEFELENMSVIWAKDGAEALTLFKNNEINVIILDWMLPKLDGFSVLRKIRQSN-Q
VPIIMLTARDYIGDKVAGLTGGADDYITKPFEMEELVARVEKLFIMNAAHELRTPIATIRSHAQLIERIV
LKSVNYITEESRQMQQLIEELLQLSRAD

>F5WCH2_F5WCH1_1_904760
-LIVDDEQDIVDICQTYFEYEGYKVTTTTSGKEAISLLSND-IDIMVLDIMMPEVNGYDIVKEMKRQKLD
IPFIYLTAKTQEHDTIYALTLGADDYVKKPFSPRELVLRI-TELIQNLAHDLKTPLASIISYSEGLRDEI
KESYDILIKQANRLSTLFDDMTH-----

>F5WH44_F5WH45_1_904760
ILIVEDEQNLARFLELELTHENYNVDTEYDGQDGLDKALSHYYDLIILDLMLPSINGLEICRKIRQQQ-S
TPIIIITAKSDTYDKVAGLDYGADDYIVKPFDIEELLARIRRQFVEDASHELRTPLQIIQGHLNLIQRVL
EESLNISIEEMNRIIKLVEELLELTKGD

>F5WD92_F5WD91_1_904760
ILIVDDEDRIRRLLKMYLERESFEIHEASNGQEAYELAMENNYACILLDLMLPEMDGIQVATKLREHK-Q
TPIIMLTAKGEETNRVEGFESGADDYIVKPFSPREVVLRV-KDFIANVSHELRTPISLLQGYTESIVDEI
KESLAIVLDESKRLNRLVNELLNVARMD

>F5WGT9_F5WGT8_1_904760
-LVVDDDPRILNYIASHLQTEHIDAYTQPSGEAALKLLEKQRVDIAVVDIMMDGMDGFQLCNTLKNDY-D
IPVIMLTARDALSDKERAFISGTDDYVTKPFEVKELIFRI-QHFVQNVSHEIKTPLTHIHHLLSELQQLR
QQYINDIYTITTQLSGLTTELLLLSELD

>E6J2Y8_E6J2Y7_1_706437
ILLVDDEVEITEINKRYLIQAGYEVNVAHDGQEALEIFQKYSIDLIITDIMMPNMDGYDLIGEVQYLSPE
QPFLFITAKTSEPDKIYSLSMGADDFITKPFSPRELVLRV-GLMIAQLSHDIKTPLTSIQATVEGMLDEQ
QYYLKTISRQTDRLNKLVEEL-------

>E6IZU9_E6IZV0_1_706437
ILVVEDDTTINQVICEFLKENHYEVTPVFDGAEALREFEEKSFDLIILDVMLPSMSGLDVLKEIRKTS-Q
VPVMMLTALDDEYTQLVSFNHLISDYVTKPFSPLILMKRI-AEFLRMTSHELKTPITSMMGIVDGMIYDK
DKYLHKCREILEEQSKLVQSILAISKIE

>E8CKR9_E8CKR7_2_871587
IVIVEDEPVTQARLQAYFEQEGYRVSVTDSGAGLRDIMEHEHVSLILLDINLPDENGLMLTRALRERS-T
VGIILVTGRCDQIDRIVGLEMGADDYVTKPLELRELVVRV-STFLAAMSHEIRTPLYGILGTVQLLADNY
RDDLQAINDSGESLLAILNDILDYSAIE

>E8CR76_E8CR75_1_871587
VWLVEDEQGIADTLIYTLQQEGFTVELFARGLPALEKARQQRPDAVILDVGLPDISGFELCRQLLERHPA
LPILFLTARSDEVDRLLGLEIGADDYVAKPFSPREVSARV---YVYALTHELKSPLAAIRGAAEILREVV
TRFTENILAQNTRMQALVETLLRQARLE

>E8CNA9_E8CNB0_1_871587
ILLIEDNQKTIQWVRQGLTEAGYVVDYACDGRDGLHLALQEHYSLIILDIMLPGLDGWQVLRALRTAH-Q
SPVICLTARDSVEDRVKGLEAGANDYLVKPFSFAELLARVRNQFADDLAHELRTPVNILLGKNQVMLSEY
QQALVDNIEELEGLSRLTENILFLARAE

>E8CQG0_E8CQG1_1_871587
ILIVEDEIKTGEYLSKGLTEAGFVVDHADNGLTGYHLAMTAEYDLVILDIMLPDVNGWDIIRMLRTAGKG
MPVLLLTALGTIEHRVKGLELGADDYLVKPFAFAELLARVRANFSADIAHEIRTPITNLVTQTEIALSEL
EDVLYSSLEEYNRMTKMVSDMLFLAQAD

>E8CVS3_E8CVS4_1_871587
ILLVEDDTLIGDGIKAGLSKMGFSVDWFTEGRPGKEALYSAPYDAVILDLTLPGMDGRDILREWREKGKQ
EPVLILTARDALAERVEGLRLGADDYLCKPFALIEVAARL-RRFTSDAAHELRSPLAALKVQTEVAQLSR
DKALTQLHAGIDRATRLVDQLLTLSRLD

>E8CUA3_E8CUA4_1_871587
ILIVEDDTLLLQGLILAAQTEGYACDGVSTARAAEHSLESGHYSLMVLDLGLPDEDGLHFLTRIRQKKYT
LPVLILTARDTLNDRISGLDVGADDYLVKPFALEELHARIRRLFTADVAHELRTPLSGVRLHLELLSKTH
NVDVAPLIARLDQMMDSVSQLLQLARVG

>E8CT63_E8CT61_2_871587
-LLVDDDPGLLKLLGMRLTSEGYSVVTAESGQEGLRVLHREKVDLVISDLRMDEMDGMQLFTEIQKVQPG
MPVIILTAHGSIPDAVAATQKGVFSFLTKPIDRDALYKAI-HQFLRHLSHELKTPLASMREGTELLADEQ
KEVVDILDDSSRNLQKLIEQLLDYNR--

>E8CMS4_E8CMS5_1_871587
VLVVEDNALLRHHLKVQLQDSGHQVDAAEDAREADYYLNEHLPDIAIVDLGLPDEDGLSLIRRWRSSDVS
LPVLVLTAREGWQDKVEVLSSGADDYVTKPFHIEEVMARM---TLTDLTHSLKTPLAVLQSTLRSLRNSV
SKAEPVMLEQISRISQQIGYYLHRASM-

>E8CND7_E8CND6_1_871587
ILLVDDHEIIINGIMNALLWPHFIVEHVKNGLEVYNACCAYEPDILILDLSLPGINGLDIIPQLHQRWPA
MNILVYTAYQQEYMTIKTLAAGANGYVLKSSSQQVLLAAL----LTVISHELRTPMNGVLGAIELLQTEQ
QGLADTARNCTLSLLAIINNLLDFSRIE

>E8CTL0_E8CTK9_1_871587
ILIVEDEPKLGQLLIDYLRAASYAPTLINHGDKVLPYVRQTPPDLILLDLMLPGTDGLTLCREIRRFS-D
IPIVMVTAKIEEIDRLLGLEIGADDYICKPYSPREVVARV-RDFMADISHELRTPLAVLRGELEAIQDFT
PESVTSLQAEVGTLTKLVDDLHQLSLSD

>E5W6L8_E5W6L7_1_665958
ILVVDDEESIVTLLKYNLERSGYHVVTAMDGEAGLLKAIEEKPDLIVLDLMLPKMDGIEVCKELRQKKLM
YPILMLTAKDDEFDKVLGLELGADDYMTKPFSPREVTARV-KDFVANVSHELKTPITSIKGFTETLLDTL
LQFLSIILKESSRLQTLIQDLLDLSKIE

>E5W7Y7_E5W7Y8_1_665958
IYLVEDEENLNELLTKYLESEGWHVTSFLNGESARQKIGQS-PHLWILDIMLPDIDGYTLIKEIKNQDPE
VPVIFISARDADIDRVLGLELGSSDYISKPFLPRELIIRV-RTLLQNISHDLKTPVMVIRGYTQSIKDDL
ENTIEVIEGEAEKLEKKIKDLLYLTKLD

>E5WAY2_E5WAY1_1_665958
ILMIEDNLSVCTMTEMFFAKEGFETEFVHDGLEGYNRFKSGDWDLLIIDIMLPSMDGVTICKKVREES-T
VPIIMLTAKDTESDQVLGFELGADDYVTKPFSPLALVARIKRQFITDVSHELKTPLTTISGLVEGMNSQQ
DKCMKLITEETKRLIRLVNENLDYEKIR

>E5W823_E5W822_1_665958
ILIVDDEDAIVQMVKRVLTKEGFEVLTASSAEEALDIVKKDTVHLILLDVMMPGQTGFDVSPEIRRHT-N
APIFFLTAKTSDLDKLSGFAYGADDYITKPFNPLELIARIKEEWIAGLSHDLKTPLSTIYGYSMMLESEI
REIGQAMKEKSDYMSQLIEDLNL-----

>E5W545_E5W546_1_665958
VLLVDDENRMLDLLELYLE--HYSCTKAATGKEALDLIKMRNFDLVILDIMMPEMDGWTVCKEIRRLT-S
IPVIMLTAKNGQDDIVRGLNCGADDYLTKPFSEKVLLAKI-NDFLSSVAHELRTPITYIKGYTDVAMRAR
NQYLSIIKEEADNLNTLVDDLFLLTKLK

>G0BTX6_G0BTX5_1_768490
ILLVDDDLELGTMLSEYLTGEGFNATLVLTGKAGVEGALSGEYTAMILDIMLPDMSGIDVLRDVRKKS-R
MPIIMLTAKGDNIDRVIGLEMGADDYMPKPCYPRELVARL-EQLLHDVSHELRSPLARLQLAIGLARQNV
ENSLQRIEHEAGRLDKMIGELLALSRAE

>G0BK85_G0BK84_1_768490
--LVEDEPSIADTLIYTLESEGFQVRWFERGEPALLALAQGAPALAILDVGLPDINGFELCRRLLSQSAD
LPILFLTARSDEVDRLIGLEIGADDYVAKPFSPREVSARV--QYVHTLTHELKSPLAAIRGAAELLQETA
RRFLTNIEQQSVRIQQLVDKLLVQARLE

>G0BSZ6_G0BSZ5_1_768490
-LLVEDHPELSHWLQKALTGAGFAVDIAPDGLAADHLLLNERYALVVLDVALPRLNGLDLLARLRKRGQD
LPVLLLTARTDVADRVKGLNLGADDYLTKPFELDELEARIRERFSADASHQLRTPLTVLKTQVGVALAQW
RESLAAMSVTLDNTVALTDRLLYLSRLK

>G0BGI3_G0BGI2_1_768490
IMIVEDEPKLGQLLVDYLQAAGYATRWLTNGSEVVPAVHEHSPALILLDLMLPGSDGLTVCRELRRFT-D
VPVVMVTAKIEEIDRLLGLEIGADDYICKPYSPREVVARV-RAFMADVSHELRTPLAVLRGELEALQDPT
PASLGSLQAEVTTLTKLVDDLHQLSLSD

>G0BL57_G0BL56_1_768490
ILLIEDDKLIGDGIKAGLTKLGFNLDWFTDGVVGKNALESAPYDAVILDLSLPGLDGLDLLRQWRQAGHD
VPVLILTARDALEQRVSGLQSGADDYLCKPFALTEVAARL-RRFTSDAAHELRSPLAALRVQTEVVQLMR
EHALGNLTVSIDRATRLVDQLLTLSRLD

>G0BIU7_G0BIU6_1_768490
ILIVEDDGDIAELLQLHLRDEGYNISHAADGNLGMAMLEQGGWDALILDLMLPGVDGLEICRRARNMTRY
TPIIITSARSSEVHRVLGLELGADDYLAKPFSMLELVARV-REFIANISHDLRTPLTSLHGYLETLSVDR
RRYLEIALAQSRKVGKLAQELFELARLE

>G0BRP5_G0BRN8_17_768490
VLIVDDDPAICDVLCDVLNEHVFTVHACHRGSEALALLNQQPIALVLLDLILPDTNGLLVLQQIHRLRPD
LPVVMLTGLGSESDVVVGLEMGADDYIAKPFNPRVVVAR--GQLTGGLAHDFNNLLAVIIGSLELTTGQT
AQRIARALKAAERGAQLTQRLLAFSRKQ

>G0BKH6_G0BKH5_1_768490
-LIVEDDELLQQGLALALANEGYACDCAATAAQANALLITSQYSMIILDLGLPDQDGASLLRQWRRQQVD
LPVLILTARDALEDRVDGLDAGADDYLVKPFALVELQARV-RLFTADAAHELRTPLAGIRLHLELMEKQG
IEQSKPLINRIDQLMHTVEQLLMLSRAG

>G0BHI8_G0BHJ0_2_768490
-LLVDDDPSLLKLLGMRLTSEGFHVTTAESGQEALRLLGREQIDLVISDLRMDEMDGMALFAEIQKHQPG
MPVIILTAHGSIPDAVAATQQGVFSFLTKPVDRDALYKAI-HEFLRHISHELKTPLASMREGTELLADDQ
KEVVTILDNSSRHLQLLIEQLLDYNR--

>I2WC38_I2WC42_4_869686
IVIVEDEPVTQARLQSYFTQEGYTVSVTASGAGLREIMQNQPVDLILLDINLPDENGLMLTRALRERS-T
VGIILVTGRSDRIDRIVGLEMGADDYVTKPLELRELVVRV-SAFLAAMSHEIRTPLYGILGTAQLLADAQ
RDDLRAITDSGESLLTILNDILDYSAIE

>I2W6J8_I2W6K1_3_869686
-LIVEDEKKTGEYLTKGLTEAGFVVDLADNGLNGYHLAMTGDYDLIILDIMLPDVNGWDIVRMLRSANKG
MPILLLTALGTIEHRVKGLELGADDYLVKPFAFAELLARVRSNFSADIAHEIRTPITNLITQTEIALSEL
EDVLYSNLEELTRMAKMVSDMLFLAQAD

>D7AGS6_D7AGT8_12_663917
ILVVDDEQDIRTALAGILEDEGYRTAFARDGVEALETVQKDRPDLVLLDIWMPRLDGMETLQRLKTADPG
LTVVMMSGHGTIETAVKSTKMGAFDFIEKPLSLEKILVTV-EAFSYTVSHDLKAPARHISGIVDMLEDAH
RELMERVAAAAGRMQSMIDGLLELSRVG

>D7AKD7_D7AKC5_12_663917
-LIVDDNEDIRKQLKWGIG-KEYTLFLAADAREAIDVFRKQRPTVVTLDLGLPPHEGFRCLEEMLRIAPD
VKVIVITGNDGRENAVKAVQLGAYDFYQKPINLDELKVIV-SRFLANVSHEIRTPMNGVLGMVSLLLEKQ
REYAEIIRSSGELLMQVINDLLDFSRIE

>D7AL21_D7AL22_1_663917
ILVVDDEENMRHMLCAMLRKQGYEAVEAADGEAALAQASAAAYDFILCDIRMPIMDGVGFLRTFQKAELP
GTVIMMSAYGTVDAAIACMKEGAYDYVSKPFKNDEILL---GMLAAGTAHEIGTPLAAIMGYVSLLRDER
ADYLRRIQHETERIDRIVHDLLDYAR--

>D7ADV6_D7ADV7_1_663917
VLIIEDEKKAAAYLQKGFAENGFTADTAASGDDGLHLARTENYDLIILDIMLPGRDGWEVLEELRKEGSE
VPVIYLSARDAVHDRVRGLELGADDYLVKPFAFSELLARA----SANLAHEIRTPLNILRGEAEVLSREY
RRVIESSLEEYERLSRLIDNILFLARAE

>D7AHA2_D7AHA1_1_663917
IMLIDNEEGLCRMMEAVLADSGYAVKGYTRSFEAVEEFKAGDWDLVVSDIKMPGMDGLEVLQRIKAKDPL
VPVIMITAYATVETSIQALRRGAYDMVTKPFEPEELLYRV-GVLSSGVAHEINNPLGVILGYASYLESPT
YKYIHEIKRESKRCKKIVQDLLSYAR--

>D7ADS4_D7ADS5_1_663917
ILVVDDEHLIRWSLEQNLKKQGYDVVSAGNGEDALRIVREEQPDLVLLDIQLPGISGLEALEKIKEYDEE
ILVIMVTAHGALETAVHAMRLGAYDYINKPFNLDEMS----GEMAAGIAHEIKNPLAGISAAMTIIRQPR
REIIGEVIEQVNRLDKTVNDLLFFGKP-

>D7AEY9_D7AEZ0_1_663917
VLVVEDEKKVSSFIKRGLEEEKYEVDAAFNGEEGLKMALDKGYDLIVLDVMLPKKDGLSVVRELRERKNS
TPVLMLTAKDSVEDIVAGLDSGSDDYLTKPFAFAELLARVRRQFTGDVSHELRTPLTILRGEAEVGLKEF
RELLRSNLEEINRMSKIIETLLELSRVE

>D7AK77_D7AK87_10_663917
ILIVDDEAAIRRFLRTVLDAEEFSLHQAETGHAALAAAAAIRPDLILLDLGLPDLDGVEVIRRIREWS-P
VPIIVLSVREREDDKVHALDAGADDYLTKPFGIGELLARM-GKLAAGIAHEVRNPLTGVSLLLDDLHDES
QAMMGKALQEIERVERLVAGLLNFSS--

>D7AHR2_D7AHT2_20_663917
ILLIDDEETGREALTLLLKAAGHAVKSAGAGSEAFQTLTRDTFDIVITDLFLPDASGIDILKKVKEDAPL
TEVILITGHASAETAVKAMKEGAFDYITKPLNFDELKI----SFSYSISHDLRAPLRAIDGFCGILNEEA
GKYLVRMSHNARRMGQLIDDLLAFSRLS

>I1XJ39_I1XJ40_1_754476
VLIVEDDALMGEGIQAGLTALGIQAEWVVNAGGAETAMATASFDAVILDLGLPDQDGMHLLSRWREHGNN
LPVLILTARDAVPDRVSGLQAGADDYMSKPFDLTELAARL-RRFTGDVAHELRTPLAGIKTQLQVARLKA
MHALVQAEKATDRLQRTLDQLLLLARVE

>I1XJR1_I1XJR0_1_754476
-LLVEDEVKTGDYLQKGLSEAGFQVNLVRNGLDGHHLAMTEAFDLIVLDVMLPDVDGWRILQSLREAECQ
TPVLFLTARDTVDDRVKGLELGADDYLVKPFAFAELLARIRSHFSADIAHELRTPLTNLIIQTQVLGKEY
RELLYSNLEEQERLAKMINDILWLAKSD

>I1XK54_I1XK55_1_754476
ILLIEDDQLLALGIITALKRMGYQLEHCTTGLHAKQAVLNGEFALMILDLGLPDGSAVPLIKSIRKNGHS
LPILVLTAQDQIEIKLAALNNGADDYLVKPTDVREIEARI-KRFIIDASHELRTPLSILQLHAQNLNSEK
QQAISAIDTGSKRMVHLVNQLLAMARIE

>I1XII3_I1XII4_1_754476
ILIIEDDLVLNHQLKQLLENQSFVVCQCFNGEQGLLTAVSNHFDLILLDISLPQRDGYSVLNTLRKTR-Q
TPVIILTAHGAEEERILGFKNGADDYLPKPFNFTELVLRI-RHLTSDLSHELRTPLTRVELALSIAEQPN
DESLQRIRHECLQMRELVEDALTLAWLE

>I1XFT4_I1XFT3_1_754476
ILLIEDDQALARLISDELEAEGWNLEIHHQLQSALDWLNINQPALIVTDLRLPDGNGMQVVEQVVTHWQR
PGLIVITAFGSVRQAVQALQAGADDFLTKPLDLEHFLLAV-GQLSAGVAHELGAPLTVVDGRASRLLRND
VKELNEIRQQAARMTSIIQQLLSFGRS-

>I1XFE5_I1XFE4_1_754476
ILVVDDEPDIRELIKDILEDEAYRVVTASNGEEARLVFNQNQPQLVLLDIWMPDVDGITLLKEFKQQNKS
VTIVMMSGHGTIETAVEATRSGANDFIEKPLSMAKLLRAV-GEVARRLAHEIKNPLTPIQLSAERLQHTL
QKLTDTIVQQVEAMKDMVNEFSDYARS-

>I1XIV0_I1XIU9_1_754476
VLIVEDHRDLAANVGDYLEVGGFTVDFATDGITALQLCEEHHYDAIVLDIMLPGIDGFEVCRRLRQEMRH
TPIIMLTARDTINDKVNGFDLGADDYLIKPFEMRELEARL-RNFTRDVSHELRTPIAVIRGALELVERQA
VTEMNRMYRTLTDMESLIETLLLLAREQ

>I1XK78_I1XK77_1_754476
ILLIEDDLSLAQGLMRSLRHDRFTVNHLSLGRQAINSIKTAAPDIVILDLGLPDMDGTAVLAEIRKVNAS
LPILVLTARGSINDRVIGLDAGADDYLAKPFDIDELLARL-QRFAADAAHELRTPISALQIHLHNLRQVN
TEDWQLMQAAVDRMGHLVNQILMLYR--

>I1XGF4_I1XGF3_1_754476
-LLIEDERLFAKSVKRRLEREGYKVNIADTITNGVVLLNNEPPDVLLLDVRLPDGNGLDVLNAIRVDGQN
LPVIMMTAYGELEDAVNAMKSGASDYLKKPVDLDELMLTI-GELVPLVAHNIRNPLAGIRAAAQVIEEES
RAVLKDIIVAVDRLENWVTSLLM-----

>E8KVC9_E8KVC8_1_889206
ILVIDDQEDIVKLVVKALELQNHKVTGLTSVLDL-DKNSLPRFDLILLDIMMPDVDGFQFCHEIRDQV-D
CPILFITAKTQEVDIVQGLTYGADDYICKPFGVKELQARV-QNQISALTHDLKTPLTVSRGNAELLAMDQ
MDLLKHFQKGIAQVDAYVKELSELNKM-

>E8KX39_E8KX40_1_889206
ILIVDDDEALSESIKEVLASRGFNIHVAYSISEGINVFSVSHIDLIILDVMLPDGEGYLLSEYVRESS-D
VPILFLTAKNNPDDEIRGLNSGGDDYVTKPFLPKSLTYRI-ENWISGIAHDIKTPLSVIMANTSLAIEDL
LKNLKPTLVESHYIQNLLNDLNIFARLT

>E8KWV6_E8KWV5_1_889206
ILIVEDERNLARFVSLELQHEGYDVVTADNGREGLEMALEKDFDLILLDLMLPEMDGFEVTRRLQQEK-N
TYIMMMTARDSIMDIVAGLDRGADDYIVKPFAIEELLARIRMRFLSDVSHELRTPIAVIKGHMDLLQRIL
EESLEAASHEANRMTIMINDMLD-----

>G0AC97_G0AC96_1_1005048
--LLEDHERMAQLIRQAMAAVGIEVDVYGRIDHAADGFARIPYAALVIDRGLPDGDGLDLVRKLRAKGVL
APCLMLTALDALHDRVAGLEAGADDYLPKPFSMEELVARVRQEFLATVAHELKTPLALIRGQIEL--D-G
TADRQLLLKDVDRMARQVHQLLHLA---

>G0AAF7_G0AAF6_1_1005048
ILLIEDDLDLGNGVRIALTDHGMDVVWVRQLEDALRHLESDTCDLVLLDLGLPDGDGLSLLTRLRREKKG
LPVIILSARDAVSDRLLGLDSGADDYLVKPFVLAELLSRV-RNFIADAAHELRTPLAAMRVNVEALQSRQ
QELLAGILSSNSRATRLVGQLLMLMRSD

>G0AJ96_G0AJ95_1_1005048
ILLVEDNRPLSEWLALTLHRNKYTVDCVYNGADADHLLLTQQYELVILDMSLPKLDGSEVLKRLRARHNN
VPVLILTANNSVEGRIVGLNTGADDYMAKPFDVNELEARIRGRFIANASHQLRTPLTLLNTQVDYGLRIG
AKALRAINSGVQHGIRLVNQLLTLSNAE

>G0AJ92_G0AJ91_1_1005048
VLLVEDDRMIGDAVQTALRDASHAVDWVHDGAAALSAAASQSYDVMLLDLGLPRQDGFAVLRQLRQQGSA
LPLLIVTARDAVEDRIGGLDLGADDYLVKPFEMGELLARM-RRFLADAAHELRSPLTALSLQAENLAAAS
KARLLPLRQGLNRSKALLEQLLTLARSQ

>G0AH56_G0AH57_1_1005048
-LLIEDNPPLALWLSKILKEDKFTIDLASDGEAADRLLQSESYDVVLLDLQLPKMNGKAVLRRLRERHNN
VPVMILTASGSVDEKVDCLGAGADDYLVKPFEVRELVARIKKRFIADAAHQLRTPLTLLDSQIQFARREV
LQVLQAMHESSSNMTELTNKLLLLSQAE

>G0AED5_G0AED6_1_1005048
ILLAEDESAIADTVIYALGSEGFQVQHCLLGSAALQQARSGQFDLAVLDVGLPDMSGFDVCRELRKFS-S
LPVIFLTARGSEIDRLIGLEIGADDYMVKPFSPRELAARIR----HSLTHEMKSPLAAIRGAAELLDEEQ
RRFAHNIRGQSQRLSELIEKMLALAAIE

>G0AHI2_G0AHI3_1_1005048
ILVIEDDPKTGAYLKKGLRESGYAVDLVRNGSDGLHMALENSYDLVVLDVMLPGTDGWKIMGALRAKR-D
LPVIFLTARDHVNDRIRGLELGADDYLVKPFSFTELLLRI-SQFSADLAHEIRTPIGALMGQTQVLGQEY
QQVLESNLEELQRLSRIVENILFLAHAD

>G0AHP0_G0AHN9_11_1005048
-LLIEDDYMLGNSIRTGFYPYGFTVDWTQDGIAAEAALAAETYSAVLLDLGLPRKSGLEVLKKMRSDSNG
TPVIILSASDRVLNRIEGLDAGADDYLSKPFDLDELAARV-KKFIADASHELRTPLATLQIQTQLVEQRE
TRALADLKAGVKRTSHLVEQLLMVSRLE

>G0AFU0_G0AFU1_1_1005048
ILLIEDHVELSRWLTKALQDAHWSVECAMNGADADSLLHTQQYALVILDLSLPKMDGLEVLKRLRARGSK
TPVLILTARGGLQDRVQGLNLGADDYLAKPFELVELEARV-RRFIADASHQLRTPLTVLKTQAELALRSL
REIVASIAGTTDATVHLANRLLTLARAE

>G0ABG0_G0ABG1_1_1005048
ILLVEDDSVLADGILRIFKGHGMVVDVVRNGNDADALLQRTEISVVVLDIGLPGMDGFEVIRRLRARGSH
IPVLLLTARDSVQDRVYGLELGADDYLVKPFATQELVARVRQNFLANMAHQLRTPLAGFRTQLEWLRQES
AHSIALMTSSTERMIRQTNQLLTLARAE

>G0AFZ5_G0AFZ6_1_1005048
ILLAEDDSVLADGLTRSLRQSGYATDCVMNGMEADSALSTQDFDLLILDLGLPKMTGLEVLRRLRARNSR
LPVLILTAADSLEQRVKGLDLGADDYMAKPFELSELEARV-KRFIADAAHQMKTPLAGMRMQSELALRDI
HRSLEQLAKSSESATRLVNQLLSLARAE

>G0ACP2_G0ACP3_1_1005048
ILLVEDDPSLGATVQSWLQLDGYAVDWVQRGDSAATALQTHGYDCVLLDRGLPGTTGDRLLARLRSGKDL
VPVLIITARDTLADRIEGLDLGADDYLVKPFDLEEMSARI-RRFTADAAHELRTPLAALRMRVQLLQREL
SAPFQKLRDDIDRSTALVENLLALARLD

>G0AAC1_G0AAC2_1_1005048
-LLVEDDLMVGEAVRKGLRQDGFAVDWVQDGAAALSALAQEDYQLLLLDLGLPKKNGLEVLKSLRAGGNR
IPVLIMTARDAISDRVAGLDGGADDYLVKPFDLEELAARIRRAFVADAAHELRTPLTALRLQVQLAERER
QAAFGDLKQGLERATHLLQQLLTLARQE

>G0AJE2_G0AJE1_1_1005048
ILIVEDELKTADYLCKGLTEQGCAVDVAHNGVDGQHLALQHDYDVIVLDVMLPGIDGFTVLHALRAIK-Q
TPVIMLTARDRVEDRIKGLQGGADDYLVKPFSFLELLARL-EAFNADVAHELRTPLANLIGETQVLSRQF
EEVLQSNLEELERLRSIINDMLFLARAD

>H3VQY7_H3VQY8_1_904340
-LIVDDEKDIVDICQMYFEYEGYQVTTTTCGKEALKLLSSD-IDIMILDIMMPEVSGYDIVKKMKDMQLD
IPFIYLTAKTQEHDTIYALTLGADDYIKKPFSPRELVLR--TEIIQNLAHDLKTPLAGIRSYSEGLRDEV
HEAYEILIKQANRLSILFDDI-------

>H3VSD2_H3VSD3_1_904340
ILIVDDEDRIRRLLKLYLERESFEIHEARDGKEAYELALENNYACILLDLMLPEMDGIEVASKLREHK-D
TPIIMLTAKGEETNRVEGFESGADDYIVKPFSPREVVLRV-KDFIANVSHELRTPISLLQGYTESIVDEI
RDSLAIVLDESKRLNRLVNELLNVARMD

>H3VQF5_H3VQF7_2_904340
-LIVDDDKKLLQYVSSHLERESIQTHTFTSGEASLDFLENKNVDIAIVDIMMSGMDGFELCQTLKDDY-H
IPVIMLTARDALSDKERAFLSGTDDYVTKPFEVKELLFRI-QHFVQNVSHEVKTPLTHLQRLLTQLELEK
QLCINEMFEITNQVSELTKELLLLSELD

>G8VB65_G8VB64_1_1114966
ILVVDDDAALAEMLQLVLIKEGFSTAWVGHGSDVMDVFREHRPALVLLDLMLPGRDGIRICQDIRRES-G
VPIIMLTARTDTPNVVQGLGAGADDYVCKPFRSAELIARIRQQFVSDVSHELRTPMTTMRMASEMVEAVQ
VRSVELMRDQMERLELLLADLLEISRFD

>G8VD83_G8VD84_1_1114966
ILVVDDDRAVRESLARSLQYSGYEVDSAADGVEALAHLSGTHPDAVIMDVMMPRLDGLEATRMLRSNGND
VPILVLTARDAVDDRVDGLDAGADDYMVKPFALDELLARL-KQLIADASHELRTPLTSMRTNVELLMAAR
GEILDDVAAQLGEFSSLIGDLVQLSRED

>C9PF54_C9PF53_1_675811
VYVVEDEIKIAEILSDYLTKHDYECRILSSGKNAVAEITNGNPDVVILDVMLPEVSGFTICSQLRAMGNE
VPIILLTARVDEADRLNGLNIGADDYVCKPFLPNEVVARV-KTWLANISHDMRTPLTVLTGEIQAIKDFD
MDRLRSIEQEVDQLRKFTDDIYELSLS-

>C9PHX7_C9PHX6_1_675811
-LLVEDDVLLGRSMVTSLSRHGYTVDWVERGSGVETVLKTEQFMAVILDLTLPDIDGLMVLRHIRRAGFT
LPILILTARDDIDDRVKGLDGGADDYLIKPFALEELMARL-RRFTRMAAHELKTPLTVLRLNAENLLSQL
KSDLSNILRGIERTDRLIQQLLMLARVE

>C9PDC6_C9PDC7_1_675811
-----------AILKKSLG-KWFKVDCSGSIEDAEALRCEQHYDLIILDINLPGRSGIEWEEAFNDESRR
ADVIFMTGYADLETAIRALKLGASDFILKPFNLEQMLQAVKGELTAGIAHEINNPTAVILGNTELIRFRV
TEEIDAIMLQIDRIRNITRSLLQYSRHG

>A9DVR8_A9DVR4_4_391624
IALVDDDRNILTSVSMTLEAEGFEVETYNDGQAALDAFNKKLPDMAVLDIKMPRMDGMDLLQRLRQKT-A
MPVIFLTSKDDEIDEVLGLRMGADDYVKKPFSQRLLVERIREQFAADVAHEIKNPLASLRSAVGTLRLQR
EKLLDVIEHDVRRLDRLVSDISNASRLD

>A9E8H5_A9E8H3_2_391624
IAVIEDNEALAQGIAHRLRDRGHAVDLLHDGEEADAFLRHEGADLIVLDCNLPGSDGLEVLARLRRRGDG
TPVILLTARAETSERVAGLDAGADDYLTKPFEMDELEARL---FISNAAHQLRNPASALLSLAEVLPDER
RLRERELIAAARKSARLANQLLSLERL-

>A9DSZ7_A9DSZ5_2_391624
VLVVEDDGETAEYICTSLKALGHVTKHASDGKQGFLDALDNDFDVIVVDRMLPGLDGLTLVKSVRGANVD
TPILFLSALGGLNDRVNGLEAGADDYLVKPFAFSELSARL-EQISNDIAHDMRTPLQHLRQRLEKLRDIR
PDDITASLDQTEEIIATFNALLRIAQIE

>A9DU97_A9DU88_9_391624
ILIADDHDMVRETIAMFLDADGSVTEAASDLAGALDKIKTEPYDLVLLDYTMPGMKGLQGLQTVLGINEG
RPVGLISGTATRLIAEQALDMGAIGFLPKTLPAKSLVNAV-GSAVSKISHDLRNILTSAQLFTDRIEMTV
KRMAPKLVGSITRAVHLCESTLAFGKAE

>A9E415_A9E413_2_391624
ILIVDDERDIRELISDILKDEGFATRLASNSDETMAEINTEAPALIILDIWLKDMDGIDILKTVKRDNPD
VPVVIISGHGNIEIAVAAIKQGAYDFIEKPFNIDQLLVVI-GDVARRIAHEIKNPLTPIQLSAERIRRAL
EQMTGVIIRQTGDLRRIVDEFSKFARM-

>A9E9I2_A9E9I1_1_391624
-LLVEDNPDLAQAVVSRLRLDGHVIDHAEKLDDASAFVATGEYDLILLDIMLPDGDGRDFLKQQRARGLD
TPVIVLTARSQVSDRVGSLDLGADDYLTKPFDHAELEAR--EDFIAEAAHRVRTPLATVRSHAEALQREN
REAVRAMIKAIDESSRAAGQLLD-----

>C6UBG1_C6UBG3_2_413997
-LLVDDDPGLLKLLGLRLTSEGYSVVTAESGAEGLRVLNREKVDLVISDLRMDEMDGMQLFAEIQKVQPG
MPVIILTAHGSIPDAVAATQQGVFSFLTKPVDKDALYQAI-HQFLRHLSHELKTPLASMREGTELLADEQ
KEVVSILDSSSRNLQKLIEQLLDYNRKQ

>C6UM19_C6UM20_1_413997
VWLVEDEQGIADTLVYMLQQEGFAVEVFERGLPVLDKARQQAPDVMILDVGLPDISGFELCRQLLALHPA
LPVLFLTARSEEVDRLLGLEIGADDYVAKPFSPREVCARV---YVYALTHELKSPLAAIRGAAEILREVV
ARFTDNILTQNARMQALVETLLRQARLE

>C6UE78_C6UE79_1_413997
ILLIEDDMLIGDGIKTGLSKMGFSVDWFTQGRQGKEALYSAPYDAVILDLTLPGMDGRDILREWREKGQR
EPVLILTARDALAERVEGLRLGADDYLCKPFALIEVAARL-RRFTSDAAHELRSPLTALKVQTEVAQLAR
KKALLQLHSGIDRATRLVDQLLTLSRLD

>C6UCG9_C6UCG8_1_413997
-LIVEDEKKTGEYLTKGLTEAGFVVDLADNGLNGYHLAMTGDYDLIILDIMLPDVNGWDIVRMLRSANKG
MPILLLTALGTIEHRVKGLELGADDYLMKPFAFAELLARVRSNFSADIAHEIRTPITNLITQTEIALSEL
EDVLYSNLEELTRMAKMVSDMLFLAQAD

>C6UKN1_C6UKN0_1_413997
ILIVEDEPKLGQLLIDYLRAASYAPTLISHGDQVLPYVRQTPPDLILLDLMLPGTDGLTLCREIRRFS-D
IPIVMVTAKIEEIDRLLGLEIGADDYICKPYSPREVVARV-RDFMADISHELRTPLAVLRGELEAIQDFT
PETVASLQAEVGTLTKLVDDLHQLSMSD

>C6UKB0_C6UKA9_1_413997
ILIVEDDTLLLQGLILAAQTEGYACDGVTTARMAEQSLEAGHYSLVVLDLGLPDEDGLHFLARIRQKKYT
LPVLILTARDTLTDKIAGLDVGADDYLVKLFALEELHARIRRLFTADVAHELRTPLAGVRLHLELLAKTH
HIDVAPLVARLDQMMESVSQLLQLARAG

>C6UFA6_C6UFA4_2_413997
IVIVEDEPVTQARLQSYFTQEGYTVSVTASGAGLREIMQNQSVDLILLDINLPDENGLMLTRALRERS-T
VGIILVTGRSDRIDRIVGLEMGADDYVTKPLELRELVVRV-SAFLAAMSHEIRTPLYGILGTAQLLADAQ
RDDLRAITDSGESLLTILNDILDYSAIE

>C6UK03_C6UK02_1_413997
ILLIEDNQRTQEWVTQGLSEAGYVIDAVSDGRDGLYLALKDDYALIILDIMLPGMDGWQILQTLRTAK-Q
TPVICLTARDSVDDRVRGLDSGANDYLVKPFSFSELLARVRSQFADDLAHELRTPINALLGQNQVTLSSI
AEYQKTIAGNIENISRLTENILFLARAD

>D0K2T1_D0K2T0_1_681288
-LIVDDEQDIVDICQTYFEYEGYKVTTTTSGKEAISLLSND-IDIMVLDIMMPEVNGYDIVKEMKRQKLD
IPFIYLTAKTQEHDTIYALTLGADDYVKKPFSPRELVLRI-TELIQNLAHDLKTPLASIISYSEGLRDEI
KESYDILIKQANRLSTLFDDMTH-----

>D0K572_D0K571_1_681288
ILIVDDEDRIRRLLKMYLERESFEIHEASNGQEAYELAMENNYACILLDLMLPEMDGIQVATKLREHK-Q
TPIIMLTAKGEETNRVEGFESGADDYIVKPFSPREVVLRV-KDFIANVSHELRTPISLLQGYTESIVDEI
KESLAVVLDESKRLNRLVNELLNVARMD

>D0K8E7_D0K8E8_1_681288
-LVVDDDPRILNYIASHLQTEHIDAYTQPSGEAALKLLEKQRVDIAVVDIMMDGMDGFQLCNTLKNDY-D
IPVIMLTARDALSDKERAFISGTDDYVTKPFEVKELIFRI-QHFVQNVSHEIKTPLTHIHHLLSELQQLR
QQYINDIYTITTQLSGLTTELLLLSELD

>D0K4Z1_D0K4Z0_1_681288
ILIVEDEQNLARFLELELTHENYNVDTEYDGQDGLDKALSHYYDLIILDLMLPSINGLEICRKIRQQQ-S
TPIIIITAKSDTYDKVAGLDYGADDYIVKPFDIEELLARIRRQFVEDASHELRTPLQIIQGHLNLIQRVL
EESLNISIEEMNRIIKLVEELLELTKGD

>E1XHC4_E1XHC5_1_869216
ILLVDDEVEITDIHQRYLIQAGYQVLVAHDGLEALELFKKKPIDLIITDVMMPRMDGYDLISEVQYLSPE
QPFLFITAKTSEQDKIYGLSLGADDFIAKPFSPRELVLRV-GLMIAQLSHDIKTPITSIQATVEGILDEQ
AHYLATIGRQTERLNKLVEELNFL----

>E1XJW3_E1XJW4_1_869216
ILIVDDEKPISDIIKFNMTKEGYEVVTAFNGREALEQFEAEQPDIIILDLMLPEIDGLEVAKTIRKTS-S
VPILMLSAKDSEFDKVIGLELGADDYVTKPFSNRELQARV-RLFVSNVSHELRTPLTSVKSYLEALDEVA
PDFIKVSLDETNRMMRMVTDLLHLSRID

>B0QV98_B0QV99_1_456298
ILLIEDDPLIGEGLKLGLSKSGFSVDWFTDGKTGLDALSSAPYDAVVLDLTLPKMDGLEVLQSWRRANQD
VPVLILTARDTLDERITGLQRGADDYLCKPFALAEVVARL-RRFTSDAAHELRSPLAALKIQTEIAQLLR
EKALHNLTQGINRATQLIEQLLTLSRLD

>B0QVX7_B0QVX6_1_456298
ILLVDDDVDLTELLSESLSLEGFDIHTVHNGQDALTELEIQNYDLILLDVMMPILNGIETLKQIRQKY-S
TPVLMLSARDDEIDRVLGLELGADDYLPKPFNDRELVARIKHRLLSDISHELKTPLTRMQLALSLLLRGE
SSEITRIEGEITKLDTMIHDLLVLSRKQ

>I6IVV9_I6IVU8_11_992149
-LIVEDDELLQRGIAMALTSEGYVCDCAATAAEAHSLLQTSQYSMIILDLGLPDQDGTLLLRQWRRQHVT
LPVLILTARDALEDRVDGLDAGADDYLVKPFALAELLARVRRLFTADAAHELRTPLAGIRLHLELMEKGI
AE-SKSLINRIDLLMHTIEQLLMLSRAG

>I6J4G2_I6J4H2_10_992149
-LLVEDEEKTSSYINRALSELGFTVDVAATGIDGLYLALEYDYDTIVLDVMLPGMDGYSVLEGLRASK-Q
TPVLMLSARGSVDERVKGLRHGADDYLPKPFSLIELVARIQESFNADVAHELRTPLTNLMGQTQLLSREL
EDLLESNLEELERMTSIVNDMLFLSHAQ

>I6JBI4_I6JBH7_7_992149
IWLVEDEPSIADTLIYTLESEGFTLRWFDRGEPALAALSSGSPALAIVDVGLPDINGFDLCRRMLAAAPD
LPVIFLTARSEELDRIVGLEIGADDYIAKPFSPREVSARV--QYVHTLTHELKSPLAAISGAAELLRETA
QRFLINIEQQSARIQQLVDKMLVQARLE

>I6IT69_I6IT79_10_992149
ILVVDDDTAICEVLRDVLNEHVFDVLLCHSGNEALQITATQPIALILLDMMLPDINGLLVLQQVQKLRPS
LPVVMLTGMGSESDMVVGLEMGADDYIAKPFNARVVVARV-GQLTGGLAHDFNNLLAVIIGSLELTATSD
ATRIHRALKAAERGAQLTQRLLAFSRKQ

>I6IZ11_I6IZ04_7_992149
ILIAEDNAHIRNGLMEVLAHEGYRPIAAENGVQALALYRQQQPDFIILDIMMPELDSYKVCREIRKHDWQ
TPIIFLSAKDEEIDRVIGLELGADDYISKPFGIHEMRARIKEQLLHDVSHELRSPLARLQLAIGLAHQNV
DNALQRIEHESERLDKMIGELLALSRAE

>I6IZJ2_I6IZJ3_1_992149
-LLVDDDPSLLKLLGMRLTSEGFNVTTAESGHEALRLLMREKIDIVISDLRMDEMDGMALFAEIQKYQPG
MPVIILTAHGSIPDAVAATQQGVFSFLTKPVDRDALYKAI-HEFLRHISHELKTPLASMREGTELLADDQ
QEVVAILDHSSRHLQQLIEQLLDYNR--

>G8SRG6_G8SRG5_1_1104321
ILVIEDDREAARYLEKAFAEAGHSADIAGDGETGYALAENGNYDVLVVDRMLPKRDGLSVVAGLRAKGME
TPVLILSALGEVDDRVTGLRAGGDDYLTKPYAFSELLARV--QVSDNIAHDLKTPLTRLRNRAEEALGEY
RAALEDIIGESDQLIRTFNAILMISRLE

>G8SPH8_G8SPH7_1_1104321
IALVDDDRNILTSVSIALESEGYRVETYTDGASALDGLMARPPNLAIFDIKMPRMDGMELLRRLRQKS-D
LPVIFLTSKDDEIDELFGLKMGADDFITKPFSQRLLVERVK-SFAADVSHELKNPLTSLRSAVETLLASR
KRLLDVIQHDVRRLDRLITDISDVSRLD

>G8SP81_G8SP82_1_1104321
VLVADDDAAIRTVLNQALSRAGYDVRVTSNAASLWRWVAAGDGDLVISDVMMPDENAFDLLPRIKKIRPD
LPVVVMSAQNTFMTAIRASEAGAYEYLPKPFDLTELINIV--DVARRIAHEIKNPLTPIQLSAERIRRVF
DQCTDTIIRQVGDIGRMVDEFSAFARM-

>I5MKA3_I5MKB0_7_1005509
VLVVDDDTAICALLQDVLSEHVFTVSVCHTGQEAILRIEGDPIALVVLDMMLPDTNGLRVLQQIQKLRPT
LPVVMLTGMGSESDVVVGLEMGADDYICKPFTPRVVVARL-GQLTGGLAHDFNNLLAVIIGSLELVNPPD
APRIQRALQAAERGALLTQRLLAFSRKQ

>I5N570_I5N569_1_1005509
ILIVEDEPKLGQLLIDYLRAASYAPTLISHGDQVLSYVRQTPPDLILLDLMLPGTDGLTLCREIRRFS-D
IPIVMVTAKIEEIDRLLGLEIGADDYICKPYSPREVVARV-RDFMADISHELRTPLAVLRGELEAIQDFT
PETVASLQAEVGTLTKLVDDLHQLSMSD

>I5NNX4_I5NNX3_1_1005509
-LIVEDEKKTGEYLTKGLTEAGFVVDLADNGLNGYHLAMTGDYDLIILDIMLPDVNGWDIVRMLRSANKG
MPILLLTALGTIEHRVKGLELGADDYLVKPFAFAELLARVRSNFSADIAHEIRTPITNLITQTEIALSEL
EDVLYSNLEELTRMAKMVSDMLFLAQAD

>I5N0L6_I5N0L8_2_1005509
-LLVDDDPGLLKLLGLRLTSEGYSVVTAESGAEGLRVLNREKVDLVISDLRMDEMDGMQLFAEIQKVQPG
MPVIILTAHGSIPDAVAATQQGVFSFLTKPVDKDALYQAI-HQFLRHLSHELKTPLASMREGTELLADEQ
KEVVSILDSSSRNLQKLIEQLLDYNRKQ

>I5NKB9_I5NKB7_2_1005509
IVIVEDEPVTQARLQSYFTQEGYTVSVTASGAGLREIMQNQPVDLILLDINLPDENGLMLTRALRERS-T
VGIILVTGRSDRIDRIVGLEMGADDYVTKPLELRELVVRV-SAFLAAMSHEIRTPLYGILGTAQLLADAQ
RDDLRAITDSGESLLTILNNILDYSAIE

>I5MJT5_I5MJT4_1_1005509
ILIVEDDTLLLQGLILAAQTEGYACDGVTTARMAEQSLEAGHYSLVVLDLGLPDEDGLHFLARIRQKKYT
LPVLILTARDTLTDKIAGLDVGADDYLVKPFALEELHARIRRLFTADVAHELRTPLAGVRLHLELLAKTH
HIDVAPLVARLDQMMESVSQLLQLARAG

>I5N8X2_I5N8X1_1_1005509
ILLIEDNQRTQEWVTQGLSEAGYVIDAVSDGRDGLYLALKDDYALIILDIMLPGMDGWQILQTLRTAK-Q
TPVICLTARDSVDDRVRGLDSGANDYLVKPFSFSELLARVRSQFADDLAHELRTPINALLGQNQVTLSSI
AEYQKTIAGNIENISRLTENILFLARAD

>I5MI47_I5MI48_1_1005509
VWLVEDEQGIADTLVYMLQQEGFAVEVFERGLPVLDKARQQVPDVMILDVGLPDISGFELCRQLLALHPA
LPVLFLTARSEEVDRLLGLEIGADDYVAKPFSPREVCARV---YVYALTHELKSPLAAIRGAAEILREVV
ARFTDNILTQNARMQALVETLLRQARLE

>I5MWX6_I5MWX7_1_1005509
ILLIEDDMLIGDGIKTGLSKMGFSVDWFTQGRQGKEALYSAPYDAVILDLTLPGMDGRDILREWREKGQR
EPVLILTARDALEERVEGLRLGADDYLCKPFALIEVAARL-RRFTSDAAHELRSPLTALKVQTEVAQLAR
KKALLQLHSGIDRATRLVDQLLTLSRLD

>E3IG85_E3IHA5_20_581103
ILLAEDDLYLGELIVHMLKKKGVQIDWVQEGEDAYDYALASFYDVLILDWMLPNGDGVEICKRLRKNGYT
GAILMLTAKDAVEDRVEGLEAGADDYLVKPFEIDELMARL-GELAAGVAHEIRNPLTSLKGFIQLLKEHN
QMYFDIIESELERLSEIVDGFLLLGK--

>E3IJ50_E3IJ51_1_581103
ILIVDDEEAILNMLKLVFNKEGFSVHTCTNGTDALHLLEQKKFDLIILDIMLPDLSGLEMCRAIRKGC-D
APLFFISAKSSDLDKLTGFAHGCDDYITKPFNPLEVVARV-EEWITGLSHDLKTPLSSLYGFSALLASEI
REMGRVMKEKATYMSELIEDLNL-----

>E3I9U2_E3I9U3_1_581103
VLIIEDEANLARFIELDLTHEGYEVRVSHDGREGLELALSEEWGLILLDVMLPSLNGMEVCRRIRAVK-Q
TPIIMITARDSVFDRVMGLDNGADDYIVKPFAIEELLARIRKQFVEDASHELRTPIAILEGHLSLLKRIL
EESLQAAAQEVARLKKLVLELLDLSRAE

>E3IIM3_E3IIM4_1_581103
ILVVDDEERIRRLLKMYLERENYIIDEADNGDDALTKALENDYDVILLDLMLPGRDGIEVCKEIREKK-A
TPIIMLTAKGEESNRVQGFEAGTDDYIVKPFSPREVVLRV-KDFIANVSHELRTPIAMLQGYSEAIIDEK
KEMAKVIYDESLRMGRLVNDLLDLARME

>E3IBN8_E3IBN9_1_581103
VLIVDDEEDMRFLVKMYLENAGFSCLEAEDGDKALDVLANVKVDAVLIDIMMPKMDGFSLCERIRWQS-D
VPILFLTARGEEWDKVKGLKLGGDDYIVKPFSPGELIARIEREFLANVSHELRTPISYVKGYSEAILQEQ
RKHVQLIYREAGRMERLVRDLLDLAQLE

>I2Q3S9_I2Q3T0_1_596152
ILVVDDEAIARENLVHVLTRAGHRATAAADGREALAALAEEPFDLVLTDLRMPGMDGLELLTALKRRYPE
VEVIVVTGHAAVDTAVAAMGLGAFTYVAKPVHVEEVLA---GTLTAGVAHQLNNPLNNISTSSQIALEFL
KKLLGNILQETLRARDIVQGLLEFSRV-

>I2PYL4_I2PYL3_1_596152
IAVVDDETIVCNRLSRALAKDGAEVEAFTEGQAFLARHGEAPFDLVFLDLMLPDGDGISHIPAVKAVSPG
TEIIVITGYGSIETAIAAVKEGAFHYVQKPVKLAEVRQL--GTFTAGVAHELNNPINNITLTVDALLEDG
RELVADIAGQADRAADIVRNLLDFSRTE

>I2Q4J6_I2Q4J7_1_596152
VLIVEDDLEAAAYMVKGLKESGYVVDHVADGREALYRVAAEAYDAVVVDRMLPGVDGLTIVRTMRSAGNL
APVLILSALGDVDDRVKGLKAGGDDYLVKPYAFAELLARL--QVSNNIAHDLRGPLNRIRSGLEMLAREY
RAVLEQTIAEIDGLLMTFNALLTIAQAE

>I2Q789_I2Q787_2_596152
ILIVEDDEDIVELLAFNLQSAGFATETAKDGYEALTKARRTPPAGIILDLMLPGLDGFEVCKELKRDPAG
APIIMLTARGEEVDRIVGLELGADDYVVKPFSPRELILRL-TEFISTVSHELRTPLTSVLGFAKIIRRQI
RENLDIIVAEGERLTELVDDVLDIAKME

>I2PWL4_I2PWL5_1_596152
ILLVEDDEKIASFIIGGLRQSGFAVDHAADGLDGLHLATTEPYAVAVIDVMLPGMDGLKVIEELRRRKVN
TPIIILSAKRSVEDRVRGLETGSDDYISKPFSFSELLARVQREALDNVAHDLRTPATRTLAAVEMAAAEL
REALLDCAEETRRMVSMLDILMDISEAE

>E8DJF1_E8DJE9_2_871589
IVIVEDEPVTQARLQAYFEQEGYRVSVTDSGAGLRDIMEHEHVSLILLDINLPDENGLMLTRALRERS-T
VGIILVTGRCDQIDRIVGLEMGADDYVTKPLELRELVVRV-STFLAAMSHEIRTPLYGILGTVQLLADNY
RDDLQAINDSGESLLAILNDILDYSAIE

>E8DFN8_E8DFN7_1_871589
VWLVEDEQGIADTLIYTLQQEGFTVELFARGLPALEKARQQRPDAVILDVGLPDISGFELCRQLLERHPA
LPILFLTARSDEVDRLLGLEIGADDYVAKPFSPREVSARV---YVYALTHELKSPLAAIRGAAEILREVV
TRFTENILAQNTRMQALVETLLRQARLE

>E8DLC9_E8DLC8_1_871589
ILLVEDDTLIGDGIKAGLSKMGFSVDWFTEGRPGKEALYSAPYDAVILDLTLPGMDGRDILREWREKGKQ
EPVLILTARDALAERVEGLRLGADDYLCKPFALIEVAARL-RRFTSDAAHELRSPLAALKVQTEVAQLSR
DKALTQLHAGIDRATRLVDQLLTLSRLD

>E8DE85_E8DE84_1_871589
VLVVEDNALLRHHLKVQLQDSGHQVDAAEDAREADYYLNEHLPDIAIVDLGLPDEDGLSLIRRWRSSDVS
LPVLVLTAREGWQDKVEVLSSGADDYVTKPFHIEEVMARM---TLTDLTHSLKTPLAVLQSTLRSLRNSV
SKAEPVMLEQISRISQQIGYYLHRASM-

>E8DKE6_E8DKE7_1_871589
ILIVEDEIKTGEYLSKGLTEAGFVVDHADNGLTGYHLAMTAEYDLVILDIMLPDVNGWDIIRMLRTAGKG
MPVLLLTALGTIEHRVKGLELGADDYLVKPFAFAELLARVRANFSADIAHEIRTPITNLVTQTEIALSEL
EDVLYSSLEEYNRMTKMVSDMLFLAQAD

>E8DH27_E8DH29_2_871589
-LLVDDDPGLLKLLGMRLTSEGYSVVTAESGQEGLRVLHREKVDLVISDLRMDEMDGMQLFTEIQKVQPG
MPVIILTAHGSIPDAVAATQKGVFSFLTKPIDRDALYKAI-HQFLRHLSHELKTPLASMREGTELLADEQ
KEVVDILDDSSRNLQKLIEQLLDYNR--

>E8DB05_E8DB06_1_871589
ILIVEDDTLLLQGLILAAQTEGYACDGVSTARAAEHSLESGHYSLMVLDLGLPDEDGLHFLTRIRQKKYT
LPVLILTARDTLNDRISGLDVGADDYLVKPFALEELHARIRRLFTADVAHELRTPLSGVRLHLELLSKTH
NVDVAPLIARLDQMMDSVSQLLQLARVG

>E8DCT1_E8DCT0_1_871589
-LLAEDNRELAHWLEKALVQNGFAVDCVFDGLAADHLLHSEMYALAVLDINMPGMDGLEVVQRLRKRGQT
LPVLLLTARSAVADRVKGLNVGADDYLPKPFELEELDARL-ERFSADASHQLKTPLAVLKTQAAVALAHW
YESLQAMSVTLDSTIQLTERLLQLS---

>E8DCP3_E8DCP4_1_871589
ILIVEDEPKLGQLLIDYLRAASYAPTLINHGDKVLPYVRQTPPDLILLDLMLPGTDGLTLCREIRRFS-D
IPIVMVTAKIEEIDRLLGLEIGADDYICKPYSPREVVARV-RDFMADISHELRTPLAVLRGELEAIQDFT
PESVTSLQAEVGTLTKLVDDLHQLSLSD

>E8DEB9_E8DEC0_1_871589
ILLIEDNQKTIQWVRQGLTEAGYVVDYACDGRDGLHLALQEHYSLIILDIMLPGLDGWQVLRALRTAH-Q
SPVICLTARDSVEDRVKGLEAGANDYLVKPFSFAELLARVRNQFADDLAHELRTPVNILLGKNQVMLSEY
QQALVDNIEELEGLSRLTENILFLARAE

>E8DME0_E8DME1_1_871589
ILLVDDHEIIINGIMNALLWPHFIVEHVKNGLEVYNACCAYEPDILILDLSLPGINGLDIIPQLHQRWPA
MNILVYTAYQQEYMTIKTLAAGANGYVLKSSSQQVLLAAL----LTVISHELRTPMNGVLGAIELLQTEQ
QGLADTARNCTLSLLAIINNLLDFSRIE

>I4ULR8_I4ULS0_2_752790
-LLVDDDPGLLKLLGLRLTSEGYSVVTAESGAEGLRVLNREKVDLVISDLRMDEMDGMQLFAEIQKVQPG
MPVIILTAHGSIPDAVAATQQGVFSFLTKPVDKDALYQAI-HQFLRHLSHELKTPLASMREGTELLADEQ
KEVVSILDSSSRNLQKLIEQLLDYNRKQ

>I4UZM8_I4UZM9_1_752790
-LIVEDEKKTGEYLTKGLTEAGFVVDLADNGLNGYHLAMTGDYDLIILDIMLPDVNGWDIVRMLRSANKG
MPILLLTALGTIEHRVKGLELGADDYLMKPFAFAELLARVRSNFSADIAHEIRTPITNLITQTEIALSEL
EDVLYSNLEELTRMAKMVSDMLFLAQAD

>I4UKA2_I4UKA1_1_752790
ILIVEDDTLLLQGLILAAQTEGYACDGVTTARMAEQSLEAGHYSLVVLDLGLPDEDGLHFLARIRQKKYT
LPVLILTARDTLTDKIAGLDVGADDYLVKPFALEELHARIRRLFTADVAHELRTPLAGVRLHLELLAKTH
HIDVAPLVARLDQMMESVSQLLQLARAG

>I4UJ78_I4UJ79_1_752790
VWLVEDEQGIADTLVYMLQQEGFAVEVFERGLPVLDKARQLVPDVMILDVGLPDISGFELCRQLLALHPA
LPVLFLTARSEEVDRLLGLEIGADDYVAKPFSPREVCARV---YVYALTHELKSPLAAIRGAAEILREVV
ARFTDNILTQNARMQALVETLLRQARLE

>I4UPC5_I4UPC4_1_752790
ILIVEDEPKLGQLLIDYLRAASYAPTLISHGDQVLPYVRQTPPDLILLDLMLPGTDGLTLCREIRRFS-D
IPIVMVTAKIEEIDRLLGLEIGADDYICKPYSPREVVARV-RDFMADISHELRTPLAVLRGELEAIQDFT
PETVASLQAEVGTLTKLVDDLHQLSMSD

>I4UR10_I4UR09_1_752790
ILLIEDNQRTQEWVTQGLSEAGYVIDAVSDGRDGLYLALKDDYALIILDIMLPGMDGWQILQTLRTAK-Q
TPVICLTARDSVDDRVRGLDSGANDYLVKPFSFSELLARVRSQFADDLAHELRTPINALLGQNQVTLSSI
AEYQKTIAGNIENISRLTENILFLARAD

>I4V2Q0_I4V2P9_1_752790
ILLIEDDMLIGDGIKTGLSKMGFSVDWFTQGRQGKEALYSAPYDAVILDLTLPGMDGRDILREWREKGQR
EPVLILTARDALEERVEGLRLGADDYLCKPFALIEVAARL-RRFTSDAAHELRSPLTALKVQTEVAQLAR
KKALLQLHYGIDRATRLVDQLLTLSRLD

>K3T440_K3T436_4_1005486
VLLVDDHELVRAGIRRILEIKGIVVGEASCGEDAVKWCRANAVDVVLMDMSMPGIGGLEATRKIARSTAD
VKIIMLTVHTENPLPAKVMQAGAAGYLSKGAAPQEVVSAI-SQFADDLAHELRTPINALLGQNQVTLSSI
AEYQKTIAGNIENISRLTENILFLARAD

>K3THW5_K3THX2_7_1005486
IVIVEDEPVTQARLQSYFTQEGYTVSVTASGAGLREIMQNQPVDLILLDINLPDENGLMLTRALRERS-T
VGIILVTGRSDRIDRIVGLEMGADDYVTKPLELRELVVRV-SAFLAAMSHEIRTPLYGILGTAQLLADAQ
RDDLRAITDSGESLLTILNDILDYSAIE

>K3T2H4_K3T2I5_11_1005486
VIIADDHPIVLFGIRKSLEIEWVVVGEFEDSTALINNLPKLDAHVLITDLSMPGGDGITLIKYIKRHFPS
LSIIVLTMNNNPAILSAVLDLDIEGIVLKQGAPTDLPKAL---YVYALTHELKSPLAAIRGAAEILREVV
ARFTDNILTQNARMQALVETLLRQARLE

>Q57AG9_Q57AG8_1_262698
IALVDDDRNILTSVSIALESEGYRVETYTDGASALDGLMARPPNLAIFDIKMPRMDGMELLRRLRQKS-D
LPVIFLTSKDDEIDELFGLKMGADDFITKPFSQRLLVERVK-SFAADVSHELKNPLTSLRSAVETLLASR
KRLLDVIQHDVRRLDRLITDISDASRLD

>Q57D23_Q57D22_1_262698
ILVVDDEVDIRDLVAGILSDEGHETRTAFDADSALAAINDRAPRLVFLDIWLQGLDGLALLDEIKKQHPE
LPVVMISGHGNIETAVSAIRRGAYDFIEKPFKADRLIL----DVARRIAHEIKNPLTPIQLSAERIRRVF
DQCTDTIIRQVGDIGRMVDEFSAFARM-

>Q579L9_Q579M0_1_262698
IILIEDDPILGAAVRDHIAAEGHCVDWVSRLDTAHDYMESARYDLVLLDLMLPDGQGLSFLRDLRTKGCS
TPVIILTALDQISDRIQGLNAGADDYLTKPFDLSELSARL-RSFTANSAHELRTPIAAALAQTQRLIAAA
RDRGEQIEAALHRLSRLSEKLMQLAKAE

>Q57EC8_Q57EC7_1_262698
ILVIEDDREAARYLEKAFAEAGHSADIAGDGETGYALAENGNYDVLVVDRMLPKRDGLSVVAGLRAKGME
TPVLILSALGEVDDRVTGLRAGGDDYLTKPYAFSELLARV--QVSDNIAHDLKTPLTRLRNRAEEALGEY
RAALEDIIGESDQLIRTFNAILMISRLE

>D0DQK1_D0DQK0_1_575607
ILIIEDEKNLARFVQLELQHEEYETVVENNGRRGLDLALNEKFDAILLDLMLPDLNGLEIARRVRQVK-T
TPIIMMTARDSVIDRVSGLDHGADDYIVKPFAIEELLARL-KQFVGDVSHELRTPVAVIEGHLSLLERIL
DESIDASLQEAERMKHLIQEMLDLTRAE

>D0DQB4_D0DQB3_1_575607
ILMVEDDSSVAEMMELFFKKEQWNVDIARDGVEAVDKFKERPYDMITLDLNLPKKDGIQVAKEVRAISES
IPIIMLTARDSESDQVLGLEIGADNYVTKPFSPIALIARIKDQFMADAAHEMRTPLTTINGILEGLEYSK
PKSYQLMHRETNRLIRLVNENLDYEKIR

>A5N4I7_A5N4I8_1_431943
ILIVDDDENICEVIKMYVESAGYEVQVANDGKSAETTFLEYKPDLVILDIMLPNIDGIDVLKWIRKDY-E
TPVIMLTAKGETFDKVLGLELGADDYIVKPFEPKEMLARIKRHFISNVSHEIRSPLTSIKGFIGGMIDKQ
NYYLSVTYSEIQRLTRLVNDLLDLSAIE

>A5MZR6_A5MZR5_1_431943
VLMVDDEERMRLLIEAYLKREGLKVLLAENGEEALRKFKENHVDLVVLDIMMPLMDGWTVCRELRKIS-N
VPIIMLTARGEDEDQLLGFQLGTDSYVTKPVSPKILVAKI-KEFIASASHELKTPINLIGGYAEGLKDEK
DHYIDIIIDESNKMANLVADMLNLSHLE

>A5N487_A5N486_1_431943
ILIIEDDLSIAELQKDYLELEGFEVTICTEGVKGLNTLNNNKFDLLILDIMLPKINGYSILRSIQDKK-D
IPVLLVSAKKEEIDKIKGFTLGADDYITKPFSPGELVARVKKLLISSISHDLKTPITSIEGYVQGILDKL
EHYLKTIHKKTIQIDNMIDDLLLYSKL-

>A5MZ62_A5MZ61_1_431943
ILIVEDEIKIARFVQLELEHEGYMVDQTGDGRVGLEKALKGGYDLIILDVMLPSLNGMEVLRRLRQIS-E
IPVIMLTAKDEIMDKVMGLDIGAEDYMTKPFAIEELLARIRNQFVSDASHELRTPISVIQGYANLLYRVL
EESINAIKSESENMKELVEKLLFLARGD

>A5N8Q4_A5N8Q3_1_431943
ILLLEDDKALALGIEFTLMDEGYDVVKCSYAREAVEAFNSEVFDILVLDIMLPDGNGYDVCKYVRKKS-Q
VPVIFLTACDEEVNVVLGLDIGADDYITKPFRVKEFVSRI----LSDISHQIKTPISSLIIYNDILLNKK
IEFLRISQNQLNRIQWLVKSLLQLARLD

>A5N6T1_A5N6T0_1_431943
ILIVEDDEEINNLIYNTLKREKYNMIQAFNGEDAINKYHSDNFQLVILDLMLPYIDGIEVLRKIRESS-T
VPIIILSAKDQETDRIIGLGMGADDYIVKPFSIRELTARVKKKMISNISHDLRTPLTSILGYIELILNEI
NRYIKIVYTKGNYLYDMLEEFFEISKMD

>A5N3Y5_A5N3Y4_1_431943
ILVIDDDKELCALIRQSVAVESIDADHCYSGADGLAMLQKNDYQLILLDVMMPGMDGFQTMEKIRQTS-S
VPILMLTSKNDSTSKVRGLRSGADDYLTKPFDMDELIARV-RQLMTSLSHDVRTPLTTLIGYLDASHRER
EDYLEIARHKAHDLKDYIDVLFDW----
[truncated: 583,472 more chars]
