# Supplementary material for: Inferring interaction partners from protein sequences using mutual information
Source: PLoS Comput Biol. 2018 Nov 13;14(11):e1006401. doi: 10.1371/journal.pcbi.1006401 (PMC6258550; doi:10.1371/journal.pcbi.1006401)
Supplement: S1 Data — This file contains the various multiple sequence alignments discussed here. (TAR) [file pcbi.1006401.s007.tar › Data/BASR_MALK.fasta]

>null0_null1
ILIVEDDTLLLQGLILAAQTEGYACDSVTTARMAEQSLEAGHYSLVVLDLGLPDEDGLHFLARIRQKKYT
LPVLILTARDTLTDKIAGLDVGADDYLVKPFALEELHARIRKDINLDIHEGEFVVFVGPSGCGKSTLLRM
IAGLETITSGDLFIGEKRMNDTPPAERGVGMVFQSYALYPHLSVAENMSFGLKLAGAKKEVINQRVNQVA
EVLQLAHLLDRKPKALSGGQRQRVAIGRTLVAEPSVFLLDEPL

>I9PTE3_I9PUZ2_569_796735
IHLLDDDTAVTNACAFLLESLGYDVKCWTQGADFLAQASLYQAGVVLLDMRMPVLDGQGVHDALRQCGST
LAVVFLTGHGDVPMAVEQMKRGAVDFLQKPVSVKPLQAAL-DDVSLTIYKGEIFALLGASGCGKSTLLRM
LAGFEPPSSGQIMLDGVDLAHVPPYQRPINMMFQSYALFPHMTVEQNIAFGKLPKAEITSRVNEMLGLVH
MQEFAKRK----PHQLSGGQRQRVALARSLAKRPKLLLLDEPM

>J0AA88_J0AA84_4_796735
VLVVEDNALLRHHLKVQLQDSGHQVDAAEDAREADYYLNEHLPDIAIVDLGLPDEDGLSLIRRWRSSDVS
LPVLVLTAREGWQDKVEVLSSGADDYVTKPFHIEEVMARM-SQLDLTINNGEFLTLLGPSGCGKTTVLRL
IAGLETVDAGHIMLDNQDITHVPAENRYVNTVFQSYALFPHMTVFENVAFGKTPAAEIAPRVTDALRMVQ
LEEFAQRKP----HQLSGGQQQRVAIARAVVNKPRLLLLDES-

>J0AMZ3_J0ALR4_439_796735
-LIVEDEPMLAEILVDTIKFPQFIVGIADKLESAKKQIRLYQPQLILLDNFLPDGKGIDLIRHTISTNYT
GRIIFITADNHMDTISDALRMGVFDYLIKPVHYQRLQHTL-KDINLDIHDGEFVVFVGPSGCGKSTLLRM
IAGLETITSGDLFIGETRMNDIPPAERGVGMVFQSYALYPHLSVAENMSFGGAKKEVMNQRVNQVAEVLQ
LAHLLERKP----KALSGGQRQRVAIGRTLVAEPRVFLLDEPL

>I9FTX2_I9FSE8_544_796735
VIIMDEHPIVRMSIEVLLGNSNIVVLKTDDSRTAIEYLRTYPVDLVILDIELPGTDGFTLLKRIKSIQEH
TRILFLSSKSEAFYAGRAIRAGANGFVSKRKDLNDIYNAV-NDISLDIPSGQMVALLGPSGSGKTTLLRI
IAGLEHQSSGHIRFHGTGVSRLHARERKVGFVFQHYALFRHMTVFDNIAFGRPTAAAIKTKVTQLLEMVQ
LAHLADRFP----AQLSGGQKQRVALARALAVEPQILLLDEPF

>J0A194_J0A0P8_556_796735
-LLVDDDPGLLKLLGMRLTSEGYSVVTAESGQEGLRVLHREKVDLVISDLRMDEMDGMQLFTEIQKVQPG
MPVIILTAHGSIPDAVAATQKGVFSFLTKPIDRDALYKAI-KPLSLTIEPGEVLALIGPSGSGKTTVLRA
VAGFVQPAGGRILIGDTDVTHLPPYKRGLAMVVQNYALFPHLKVEDNVAFGKQPKALINERVTQALKTVG
MSDYAARYP----HQLSGGQQQRVAIARAIAVRPRVLLLDEPL

>F9LWZ8_F9LW23_25_1000588
ILLVEDDQVIRQQVGKLLSEWGFEVVLVEDFMEVLALFVQSEPHLVLMDIGLPLFNGYHWCQEIRKIS-Q
VPIMFLSSRDQAMDIVMAINMGADDFVTKPFDQQVLLAKV-KDINFELEEGKFYTLLGASGSGKSTILNI
IAGLLDATTGDILLDGVRINDIPTNKRDVHTVFQSYALFPHMNVFENVAFPKIDKKEIEQRVAEVLKMVQ
LEGYEKRSI----RKLSGGQRQRVAIARAIINQPRVVLLDEPL

>F9LXY3_F9LYL8_235_1000588
ILVVDDEKPISDIIKFNMTKEGYEVVTAFNGREAIELFEAEQPDIIILDLMLPEIDGLEVAKAIRKTS-S
VPIIMLSAKDSEFDKVIGLELGADDYVTKPFSNRELQARV-EDFNLDIKDKEFIVFVGPSGCGKSTTLRM
IAGLEDITEGTASIDGVVVNDVAPKDRDIAMVFQNYALYPHMTVYDNMAFGKYSKEDIDKRVQEAAGILG
LKEFLDRKP----ADLSGGQRQRVAMGRAIVRDAKVFLMDEPL

>G9VV18_G9VV13_5_859199
VLVVEDNALLRHHLKVQLQDSGHQVDAAEDAREADYYLNEHLPDIAIVDLGLPDEDGLSLIRRWRSSDVS
LPVLVLTAREGWQDKVEVLSSGADDYVTKPFHIEEVMARM-SQLDLTINNGEFLTLLGPSGCGKTTVLRL
IAGLETVDAGHIMLDNQDITHVPAENRYVNTVFQSYALFPHMTVFENVAFGKTPATEIAPRVTDALRMVQ
LEEFAQRKP----HQLSGGQQQRVAIARAVVNKPRLLLLDES-

>G9VM37_G9VM99_62_859199
ILIVEDDTLLLQGLILAAQTEGYACDGVSTARAAEHSLESGHYSLMVLDLGLPDEDGLHFLTRIRQKKYT
LPVLILTARDTLNDRISGLDVGADDYLVKPFALEELHARIRKDINLDIHDGEFVVFVGPSGCGKSTLLRM
IAGLETITSGDLFIGETRMNDIPPAERGVGMVFQSYALYPHLSVAENMSFGGAKKEVMNQRVNQVAEVLQ
LAHLLERKP----KALSGGQRQRVAIGRTLVAEPRVFLLDEPL

>G9VQX0_G9VQM0_110_859199
VIIMDEHPIVRMSIEVLLGNSNIVVLKTDDSRTAIEYLRTYPVDLVILDIELPGTDGFTLLKRIKSIQEH
TRILFLSSKSEAFYAGRAIRAGANGFVSKRKDLNDIYNAV-KPLSLTIEPGEVLALIGPSGSGKTTVLRA
VAGFVQPAGGRILIGDTDVTHLPPYKRGLAMVVQNYALFPHLKVEDNVAFGKQPKALINERVTQALKTVG
MSDYATRYP----HQLSGGQQQRVAIARAIAVRPRVLLLDEPL

>G9VPW3_G9VPS8_35_859199
ILIVEDEQKTGRYLQQGLVEEGYQADLFNNGRDGLGAASKGQYDLIILDVMLPFLDGWQIISALRESGHE
EPVLFLTAKDNVRDKVKGLELGADDYLIKPFDFTELVARVRQPLTLDVADGEFIVMVGPSGCGKSTLLRM
VAGLERVTSGDIWIDRKRVTEMEPKDRGIAMVFQNYALYPHMSVEENMAWGGMSKAHIEERVREAARILE
LDGLLKRRP----RELSGGQRQRVAMGRAIVREPAVFLFDEPL

>G9VUD5_G9VUQ3_128_859199
ILLIEDNQKTIQWVRQGLTEAGYVVDYACDGRDGLHLALQEHYSLIILDIMLPGLDGWQVLRALRTAH-Q
SPVICLTARDSVEDRVKGLEAGANDYLVKPFSFAELLARVR---NETLPASGITAIFGVSGAGKTSLINA
ISGLTRPQKGRIALNGRVLHDLTPEKRRIGYVFQDARLFPHYKVRGNLRY--GMAKSMTGQFDKLVSLLG
IEALLDRLP----GSLSGGEKQRVAIGRALLTAPELLLLDEPL

>G9VR47_G9VSB7_70_859199
-LIVEDETLLAEMHAEYIRIPGFQIWLAGNLAQARMMIDRFKPGLILLDNYLPDGKGITLLHELMQSRYP
GGVVFTTAASDMETVAEAVRSGAFDYLVKPIAYERLGQT--NDISLDIPSGQMVALLGPSGSGKTTLLRI
IAGLEHQSSGHIRFHGTDVSRLHARERKVGFVFQHYALFRHMTVFDNIAFGRPTAAAIKTKVTQLLEMVQ
LAHLADRFP----AQLSGGQKQRVALARALAVEPQILLLDEPF

>G9VVI3_G9VU20_163_859199
IHLLDDDTAVTNACAFLLESLGYDVKCWTQGADFLAQASLYQVGVVLLDMRMPVLDGQGVHDALRQCGST
LAVVFLTGHGDVPMAVEQMKRGAVDFLQKPVSVKPLQAAL-DDVSLTIYKGEIFALLGASGCGKSTLLRM
LAGFEPPSSGQIMLDGVDLAHVPPYQRPINMMFQSYALFPHMTVEQNIAFGKLPKAEITSRVNEMLGLVH
MQEFAKRK----PHQLSGGQRQRVALARSLAKRPKLLLLDEPM

>F8KHP0_F8KHP6_6_1034809
IAIIDDEPDIRDICRTYFEFEGYEVLTASNGQEALDLLEQD-VDLFILDIMMPEKDGYAVIKEMKARQLD
IPYIYLTAKTTESDTIYGLMLGADDYVKKPFSPRELVIR--QGIDLTVKQGTFLSLLGTSGCGKTTLLRL
IAGLETPDNGVITNDDD-VYFMAPGDRDLGMVFQDFALWPHMTVFQNVAYPKKDTNQLKERVMAALAEVK
LADQHDKAI----HQLSGGQQQRVSLARAIISQSKLILMDEPL

>F8KM08_F8KN34_386_1034809
-LIVDDDQTILDYVASHLNNEGYHTYTKPSGTAALQFLEQQTVDIAIVDIMMAGMDGFELCQQIKLDF-D
LPVIMLTARDALTDKERAFLSGTDDYVTKPFEIKELIFRI-DHMDLDIESGYFYTLLGPSGCGKTTILKL
IAGFETPDSGEIIYQNRSIENLPANKRKVNTVFQDYALFPHLNVYDNIAFGKLSKKDIDQKVTDALKLVK
LSGYEQRSI----NDMSGGQKQRVAIARAIVNEPEILLLDES-

>F3SI74_F3SI03_71_888824
ILLVEDDLGLSNSVFDFLD--DFDVMQVFDGEEGLYEAESGVYDLILLDLMLPEKDGFQVLKDLRAKGVT
TPVLIMTAKESLDDKGHGFELGADDYLTKPFYLEELKMRI-KDINFELEEGKFYTLLGSSGSGKSTILNI
IAGLLDATDGDIFLDGVRINDIPTNKRDVHTVFQSYALFPHMNVFENVAFPKVDKKEIQERVAEVLKMVQ
LEGFERRSI----RKLSGGQRQRVAIARAIINQPRVVLLDEPL

>F3SKE0_F3SKH2_32_888824
ILVVDDDRSILKLVKNVLELDAYDVTTLDRIEE-LELTNFVGYDLILLDVMMEPVNGFELCSYIRPHL-S
CPIIFLTAKELEADKVEGLFRGADDYIVKPFGTKELLARVREDFNLDIKDKEFIVFVGPSGCGKSTTLRM
IAGLEDITEGTASIDGTVVNDVAPKDRDIAMVFQNYALYPHMTVYDNMAFGKYSKEDIEKRVNEAAEILG
LKEFLQRK----PADLSGGQRQRVAMGRAIVRDAKVFLMDEPL

>K8AIH1_K8AHB4_417_1208586
ILLIDDHPMLRSGVKQLVSAPAIVVGEAGNGEQGIEMAEALDPDLILLDLNMPGMNGLETLDKLREKALS
GRVVVFSVSNHEEDVVTALKRGADGYLLKDMEPEDLLKAL-DNVSMTIEDGEFFSMLGPSGSGKTTCLRM
IAGFEQLSLGAIRLFGQEASQLPPWSRDVNTVFQDYALFPHMSVLENVAYGMVKGVDKKTRLTRAREALE
RVALGFTHA-RKPSQLSGGQRQRVAIARALVNEPRVLLLDEPL

>K8ACW3_K8ADF8_195_1208586
ILVVEDEAPIREMVCFVLEQNGFQPVEAEDYDSAVNQLNEPWPDLILLDWMLPGGSGIQFIKHIKREARE
IPVVMLTARGEEEDRVRGLETGADDYITKPFSPKELVARIKKPLDLQINSGEFVVVVGPSGCGKSTLLRL
VAGLEEITDGDMYIDDLRVNDDSPSDRGIGMVFQSYALYPHMTVYQNMAFAKVPEKAIDERVRESARILQ
LEHLLDRRP----KDLSGGQRQRVAIGRAIVREPSLFLFDEPL

>K8AUY0_K8AVC9_149_1208586
-LIVEDDLLLQEGLAMALGNEGYALDCAGSAAQGDALLQSGEYSLIILDLGLPDKDGATLLRQWRRSGIS
TPVLILTARDALEDRVSGLDAGADDYLVKPFALAELHARVRHNINLDIADGEFAVFVGPSGCGKSTLLRM
IAGLEEVSDGEVLIGDEVMNDVAPAHRGVAMVFQSYALYPHMTVAENMGYGKVPKDQIRHQVEMVAKTLQ
LSHLLDRKP----KQLSGGQRQRVAIGRAIVRNPQVFMFDEPL

>K8AS86_K8AS65_21_1208586
ILVVDDDMRLRALLERYLTEQGFQVRSVANAEQMDRLLTRESFHLMVLDLMLPGEDGLSICRRLRSQSNP
MPIIMVTAKGEEVDRIVGLEIGADDYIPKPFNPRELLARIR--VNETLPGSGITAVFGVSGAGKTSLINA
ISGLTRPQHGRIALNDRVLSDLPPEKRRIGYVFQDARLFPHYKVRGNLKY--GMAKEMAGQFDKLVTLLG
IEPLLDRFP----GTLSGGEKQRVAIGRALLTAPELLLLDEPL

>K8A850_K8A813_37_1208586
VLIVDDHPLMRRGIRQLLEDAQFVVGEASNGAEAVALANQLTPDVILLDLNMRGLSGLDTLRLLRRDSVS
ARIIVLTVSDARSDVYAVMDAGADGYLLKDSEPEILLAAM-NDISLDIPSGQMVALLGPSGSGKTTLLRI
IAGLEHQTSGHIRFHGTDVSRLHARERKVGFVFQHYALFRHMTVFDNIAFGRPNAAAIKQKVTKLLEMVQ
LAHLADRYP----AQLSGGQKQRVALARALAVEPQILLLDEPF

>I1YHW4_I1YHT8_26_754477
ILIVEDHPELAVLVSRHLARNGHVIDHAATASQAETLLQLSQYEMLILDLGLPDVDGLSLLRRLRQKQTD
SFCLILSARDAIEDRVSGLDAGADDYLVKPFDIAELEARIKNRISFSLNVGEIGCLLGPSGCGKTSLLRA
IAGFEPIQTGTINLDGKQVSQLPPEQRRIGMVFQDFALFPHLTVADNIGFGKLTRQARTERVETLLNLIG
LSEARKQY----PHQLSGGQQQRVALARAMAPRPDILLLDEPF

>I1YIG9_I1YIJ8_29_754477
VLIVEDDPVIASLMADVAGELGYGISQAETLDQAKRQSVTQLPDLVILDRMLGDSEGLDYIEWLNALEKR
PGILIASRLSSVSDHVLGLETGADDYINKPFEREELRARL--DLDLTVATGKVSAIFGPSGSGKTTILRS
IAGLEKNVTGRIQVHNEIWLSLPAHQRRIGFVFQDAGLLPHLTVEENIRFGRLPVSQRRSSFDDTIALLR
LSSMLSRRI----QTLSGGERQRVALARAIMTSPSVLLLDEPL

>K9PBK0_K9PBJ7_3_292564
-LLVDDEPGLRTAVKAYLEDEGFAVTTANDGEEGWTAAQAQMPDVVITDVMMPRCDGYGLLKRLRADEGG
TPVIFLTAKGMTADRIAGFQAGADDYIPKPFDPDELVARVRQGIDLVLGAGELVGLLGPSGCGKTTLLRL
IAGFERPGRGRISIGGQQVAGLPPERRGVGMVFQDDALFPHLDAWRNACFG-LRRGQDTARVAWLLDLLG
LGGLERRYP----HELSGGQRQRLAMARALAPSPSVVLLDEPF

>K9P688_K9P7B5_27_292564
VLVVDPHATLRTVLAQRLRQDGHLAAAVATAREALEICQEQSPDLLVSAELLEETSALRLAAQLH-----
CQVMVLTARSGSEPVVALLDAGADDVLRKPFGLEELAAR--RQLDLHIQDGEFLVLVGPSGCGKSTLLRL
LAGLEATTAGEIYVGERPVSRLRPAQRDVAMVFQSYALYPHLSVADNIGFGSERERRIAARVDEVAATLE
LEPLLQRRP----KELSGGQKQRVALGRAIARQPAVFLMDEPL

>K9P5F9_K9P5H3_14_292564
-LVVEDDDTIRETIRDVLVLEGFSVTACGNGTEALRTLQECPFSLVVLDLMLPGLGGLDLCRQLRSAGNQ
TPILVVSARDSETDRVLGLEVGADDYLIKPFGLRELVAR--DDVSVDVDSGSLVALLGPSGSGKSTLLRL
IAGLEEADAGRIWITGEEATERSVQERQVGFVFQHFALFKHRNVRRNVAFGRWKPEAIRRRVDELLDLVH
LRGYGNRYP----SQLSGGQRQRVALARALAVQPRVLLLDEPF

>E6SII0_E6SIN8_58_644966
ILVVDDDPSVTSLLKRGLAYEGFAVDTAASGEEALKIAREQPPDLVILDIMMPGMDGMEVLRRLRAADPE
LPVLFLTARDAPADQVRGLEAGADDYVVKPFTFEVLVARV-DRLDLTVEPGERLVLLGPSGCGKSTALRL
VAGLEELTDGELYIDGRPASRWAPGERDVAMVFQNYAIYPHLDVFENIAFGRVPEAEIRQRVGRVTELLG
LDKLLRRKP----RELSGGQRQRVALGRALVRDARILLMDEPL

>E6SJY9_E6SJ44_55_644966
VLVVEDEERLAEAVRRALERDGHTVDVAHDGLQGLDLARSGTFDALVLDVMLPGLDGFEICRRLRAEGNP
VPILILTARDAVADRVRGLDSGADDYLVKPFALVELQARV-DGLTLDLEPGRLVALLGPSGCGKSTTLYM
LAGVLRPTAGDIYFDDVRVNDVPPQRRNVGMVFQSYALYPHMTVFENIAFPKLPEGEIRRRVREMAELVQ
VDALLDRRP----EQLSGGQQQRVALARALVKRPALLLLDEPL

>E6SGW2_E6SGY8_26_644966
ILVVDDEAPMRALLRLFLEQHGFAVSEAEDGYEALERVRTERPDLVLLDIMLPGIDGWAVCRILRRES-D
VPVIMLTARDDVRDRVSGLEAGADDYLVKPFAEEELLARIR-GLDLDVDRGEVLVLVGPSGCGKTTTLRL
IAGFENPDAGRIELAGRTVAGVPPEARRVGFVFQEYALFPHLTVAQNIAFGLPRGPERRRRVREMVELVR
LEGLEDRYP----HELSGGQQQRVALARALAPRPEILLLDEPF

>J0GWQ4_J0GZP2_1068_979213
IFIVEDDLVIAESLANELSKWNYEVHVVDNFEKIMEDFRRVEPQLVLLDINLPTLNGFHWCQEMRKVS-H
VPIMFISSRTDNMDQILAIQMGGDDFIEKPFNLSLTVAKI-KDFNLDIEDNEFVVFVGPSGCGKSTTLRM
IAGLEDVSKGTISINDKVINDLQPKDRKIAMVFQNYALYPHMTVYKNLAFGGIKKKIYDEKIQHAAQILE
IENLLDRKP----KALSGGQRQRVALGRAIVREAQIFLMDEPL

>J0GN88_J0GR92_1444_979213
-VITEDQLMLRKAMVQLIEHEEMVIKDFENGVEALEFIENNEPNVAILDIEIPGLTGLEILSYVRKKQLN
TRIIIVTTFKRPGYFEKAVANDVDAYVLKERSIDDLIKTI-NEINIDIEPGYFYTLLGPSGCGKTTILKL
IAGFEYPDSGDIIYKDKPIGKMPPNKRKVNTVFQDYALFPHLNVFDNIAYGKLSKSEIKRKVTEALQLVK
LSGYEHRQI----QGMSGGQKQRVAIARAIVNEPEILLLDES-

>C8MHG3_C8MG10_153_553583
IIIAEDQNMLRQAMVQLIKHGDFILADVDNGLDAIKIIEAHHPDVVILDIEMSGMTGLEVLAEIRKKHLN
IKVIIVTTFKRPGYFEKAVANDVDAYVLKERSIEELVETI-KDFNLHITDKEFIVFVGPSGCGKSTTLRM
VAGLESITSGDFYIDGERMNDVEPKNRDIAMVFQNYALYPHMTVFENMAFGKVNKKEIEQKVNEAAEILG
LTEYLGRKP----KALSGGQRQRVALGRAIVRDAKVFLMDEPL

>C8MEY3_C8ME02_19_553583
ILIVEDDFVIAESLASELKKWNYGVIVVEQFDDILSIFNQHQPQLVLLDINLPTLNGFHWCQEIRKTS-N
VPIIFISSRIDNMDQIMAIQMGGDDFIEKPFNLSLTIAKI-DDIDIDIESGYFYTLLGPSGCGKTTILKL
IAGFEYPDSGEVIYQNKPIGNLPPNKRKVNTVFQDYALFPHLNVYDNIAFGKLSKTEIDQKVTEALKLVK
LSGYEKRNI----NEMSGGQKQRVAIARAIVNEPEILLLDES-

>J0B3Z1_J0B370_79_755176
VFIVDDDERIREALGELLDSHGMHAIAFESACDYVRADKPDVPSCLVLDIELPDINGLDLQKQIADRD-H
PPIVFITGHGDIPSSVRAIKHGAVDFLTKPFSDADLMAAI-KEVDHEWNDGGAYALLGPSGCGKTTLLNI
ISGLLQPSHGRILFDGKDVTNLSTQSRNIAQVFQFPVIYDTMTVYDNLAFPGVAEADVDRRVRDILEMID
LASWARRKA----QGLTADQKQKISLGRGLVRNVNAILFDEPL

>J0V0N5_J0V0X9_104_755176
VLLVDNHPLVLEGLEALLKYDHIVVGTAGMARTGLELALRTSPDVVLMDINMPQLSGIDAIELFRESLPR
TRILMLSMHDSREYISTSVLHGAAGYILKDVSTDEIVSAIEADLDLSIRDGEFVVLLGPTGAGKTTTLRL
IAGLEKPDSGGIEIGGRNVATEAPAERDVAFVFQQYSLYPHMTVYENLAFPKLTAQEIDRRVREVARMVR
IDHKLENRS----TRLSGGEMQRVAIGRALVRKPAIYLMDEPL

>J0BQC3_J0BQE3_20_755176
ILLVDDDDDLRQTLTEQLSYEEFTVLQEANAGKGVATARAMPIDLLIMDVGLPDMDGREAVKLLRKGGFK
APIIMLTGHDTDSDTILGLEAGANDYVTKPFRFAVLLARIRKDISLDVAAGSRTAVVGPSGSGKTTLLRI
IAGFEQPDVGRVTLDGEVLADVPAHKRGIGIVSQDGALFPHLSVAENIGF--GFERGAADREKRVLELLD
MVELDRGMLARRPHQLSGGQQQRVALARALGRKPRLMLLDEPF

>J0V3K8_J0V4F9_311_755176
VLLIEDDSATAQSIELMLKSESFNVYTTDLGEEGVDLGKLYDYDIILLDLNLPDMSGYEVLRTLRLSKVK
TPILILSGMAGIEDKVRGLGFGADDYMTKPFHKDELVARI-HGVDLDIQSGEFIVILGPSGCGKSTLLRM
IAGLEEITGGEIAIDGRVVNQLEPRERGCAMVFQNYALYPHMSVAENIGYAGVSKAERQRRIGEVAKALS
LEPFLERRP----AALSGGQRQRVAMGRAMIREPKVFLFDEPL

>J0VD65_J0VDS7_138_755176
VHIVDDDESYRTATARLLSAHGHRVEVHESGDQFLARLPACEPGCVLLDLQMPGQSGLQIQRRLCELAPL
LPVVFLTGEGDIKASVEAMKAGAKDFLEKSSTTAALMEAI-EKMSIDIAPREFLVLLGPSGCGKSTLLNA
IAGLQDITSGEVWISGKNVSWEEPKDRGIGMVFQSYALYPRMSVRKNLSFGRLPKAEIEARVARTAALLQ
LDKLLDRRP----AELSGGQRQRVAIGRALVREVDVFLFDEPL

>J0VBQ0_J0VBS0_20_755176
ILVVEDDVNLNRQLADTLKEAGYVVDQAFDGEEGHFLGDTEPYDAIILDIGLPEMDGVTVLEKWRGAGRG
VPVLILTARDRWSDKVAGIDAGADDYVTKPFHVEEVLARI-HGVDLEIQDGEFVVLVGPSGCGKSTLLRM
IAGLEEVTSGEIRIAGNRVNELHPKDRDIAMVFQSYALYPHMNVAGNMSYSKVAKEKITSAVAAAAAKLG
LDPLLERRP----KALSGGQRQRVAMGRAIVRQPKAFLFDEPL

>J0BMQ8_J0BMU7_39_755176
ILVVDDDPEIGRLVAALLSREGFDVRTAENGMELDDVLRKVRPDLIILDLMLPGEDGLSICRRMRSEG-A
FPILMLTAKNDEMDRVVGLEVGADDYVSKPFGPRELLARVR-GLDLDVAKGEFLTLLGPSGSGKTTTLMM
LAGFEAPTDGTITLADNRIDSVPPHRRNIGVVFQNYALFPHMTVGENVAFPRLGKAEITERVRRALDMVR
MASFETRRP----NQLSGGQQQRIALARALVFEPQLVLMDEPL

>J0BW83_J0BWR2_171_755176
ILVVDDEPPIRKLLRVGLTAQGYEVQEAANARAARQSVADDMPDLIVLDLGLPDKSGHDLLQEWRDEGLS
MPVVILSSRTDEAGIVRALESGADDYVTKPFGINELGARI-DDLNLAVEDGDFLVLLGPSGCGKTTLLNL
LAGLLEVSDGRIMIGERDVTDLDPRDRGLAMVFQSYALYPTKTVYGNLKFGRLDRAEVEQRIAAAARLLQ
IEPLLSRKP----GQLSGGQRQRVAIGRALVKQAGVILFDEPL

>J0USI6_J0USL9_33_755176
-LVVDDDPRIRQMLTRYFEDEGYAVSSASDGIEMRVRMRQQNFDAILLDLVLPGTDGLDLAREIRAQS-D
VPIMMLTGRDDVVDRIVGLEIGADDYIAKPFHLREVHARL-KNLNIDIADGEFFVLLGQTGAGKTTTLRL
IAGLEKPTAGQIFIDGQDVADWGAAERDVALVLQQYSLYPRYTVRENLEFPRVEPGEIKERVDRVAKTLR
IEHLLDRKT----DRLSGGEMQRVSIGRAIVRKPRVFLMDEPL

>J0BKV6_J0BKW3_7_755176
-GVVDDHPLFREGVTRSLSISGFVVGEGASSDDAAMIASDNHPDVMLLDVSMPG-GGLSAISDVLARSPT
TKVLMLTVSEEVDTLLGALQRGAMGYVLKGVGSRGLAEAI-KDSSFTVHDGEFLALLGPSGCGKTTTLRM
IAGLELPSSGKIYLDGEDVTFNRASARDIAFVFQLFALYPHMNVRRNIGFPGMPKAEIRQRVEETARLLQ
IDHILNRSV----SGLAGGDRQRVALGRAIVRRPKCFLMDEPL

>J0JUV5_J0JUZ8_43_755176
ILIVEDDPAIADMLVDLVRSSGFEVSSVESGAAMDRMMVRQQFDLIVLDAMLPGEDGFSICRRLRAAC-S
VPILMLTALQEDIDRILGLELGADDYVTKPFNSRELLARIKKGVDITVEDGEFAVFVGPSGCGKSTLLRM
IAGLEGIDEGDLILNGRRINDVPPDKRGIAMVFQSYALYPHMSVAENIGFSKVPEAEIRRQVEAVAEILQ
LTDYLDRRP----AALSGGQRQRVAIGRAIIKKPALILFDEPL

>J0URV7_J0URX6_19_755176
-LVVEDNKDLAAWLGKALRQAQYAIDIAHDGEDAEHMLKVAEYSAMILDLALPKLDGLTLLKRLRQSGNK
LPVIILTANASLDGRVAGLDSGADDYLAKPFEIAELEARIRHDVELDIKDGEFVVFVGPSGCGKSTLLRV
IAGLEEVTEGAIAIGGRDVSALSPAERKIAMVFQSYALYPHMSVRKNLAFGKFKRAEIEARIAEAARMLA
IEPYLDRRP----KQLSGGQRQRVAIGRAIVREPDIFLFDEPL

>J0K1B5_J0K1F4_39_755176
ILVVDDDVRIQRMLAQYLGEEGFDVDVAGGSSQMRARMAGAKFDAVLLDLVLPGCDGLQLAREIRSGS-D
VPIIMLSGRDDVMDRVVGLEVGADDYIGKPFHLREVLARV-HDVSLDIRSGELIALLGPSGSGKTTLLRL
IAGLESPTEGLIFFGDEDASKKTVQQRNIGFVFQHYALFRYMTVLENVSFGRPPKADIRRRALELLDLVQ
LSGLETRYP----AQLSGGQRQRVALARAMAVEPNVLLLDEPF

>J0UVP5_J0UT87_528_755176
ILVVDGDLEIRRLLTRYLVDQGFRVKAVACRQDCERWIDTSRPDLIVLDVVLPDGSGLDICRNLRASRSR
IPVILLTALKEEVDRIIGLEFGADDYLGKPLNPRELVARIRKGINLSVADGELIVLVGPSGCGKSTLLRM
IAGLETISEGHVEIAGRNVNKAEPADRDIAMVFQNYALYPHMTVRGNLEYGGTERAEINRRVAEAAEILE
IGPMLDRKP----RELSGGQRQRVAMGRAIVREPAAFLFDEPL

>J0BNC4_J0BNH7_53_755176
VLLIDDDAELTTLLQEYLVEEGYDVVTDTDGRAAIAAAAGNTVDIIVLDIMMPRMNGIEVLQRIRKLS-Q
VPVLMLTARGDDVDRISGLNLGADDYVPKPCSPGELAARL-RGVDLRIDPGEFVVFVGPSGCGKSTLLRL
ISGLEYLSGGELAIGGRVVNEVPASKRGVAMVFQSYALYPHLTVRDNMGFGKVPAQERQKRVDEASATLK
LEALLDRYP----RELSGGQRQRVAIGRAIVGNPDVFLFDEPL

>J0BEE6_J0BEC2_24_755176
ILLTEDNIALADGLSAILRGTGHAVDVVHDGASANAVIAAENFDLVILDLNLPEMDGLDVLRAMRARQNQ
AAVLILTARGTPEERVKGLDLGADDYLIKPFDIAEFEARV-HGVDIDIQDGEFVILVGPSGCGKSTLLRM
IAGLEEISAGRISIGSKVVNNVAPKERDIAMVFQSYALYPHLTVEANMGFSKAPKEQTRQRVREAAEILG
LAHLLDRYP----KNLSGGQRQRVAMGRAIVRNPQVFLFDEPL

>J0V1X1_J0V2A3_132_755176
ILLIEDERELAEALSAALGKHGIVTDHTVHLVDAVELTRQNLYDAILLDRRLPDGEGLSFIPELRRTGKD
TPIIVMTALNEPKERIEGLDLGADDYLGKPFLVEELMARL-KGIDLEVKDGEFVIFVGPSGCGKSTLLRS
IAGLEDVTSGAVVINGRDETLTPPAKRGIAMVFQSYALYPHLTVKDNMGLGGTAKDEIDKRVGKASGMLS
LEPYLARRP----AELSGGQRQRVAIGRAIVREPELFLFDEPL

>J0VAU6_J0VA47_101_755176
ILIIEDDLEAAVYLTKAFREAGIVADHASDGESGLFMGSENTYDVIVIDRMLPRRDGLSVISELRRKAIH
TPVLILSALGQVDDRVTGLRAGGDDYLPKPYAFSELLARV-SDVAFDIEAGEIVALLGPSGCGKSTVLRA
IAGLIQPKTGRIVLGEKDLADVSARSRGVGMVFQNYALFPHLTVAENIAYPKLPRTERKARVEEMLSLVR
LKDYGNRLP----RELSGGQQQRVAVARAIAGRPSLLLLDEPF

>J0V1A3_J0V027_76_755176
ILIVDDDREIRELVSGYLQKNGLRTSVAADGRQMRSFVEANAVDLIVLDVMMPGDDGLVLCRELRAGRKA
IPILMLTARTDEMDRIIGLEMGADDYLPKPFAARELLARIKHGISLHIEDGEFVALVGPSGCGKSTLLRM
IAGLEEITDGEIAIGGKVVNAMTPRERNIAMVFQSYALYPHMTVAENMGFNGVAKPQIEARVAEAARMLD
LAELLDRKP----AQLSGGQRQRVAMGRAVVRNPAVFLFDEPL

>J0V6G9_J0V599_70_755176
IALVDDDRNILTSVSIALEAEGYKVETYTDGASALDGLLARPPQLAIFDIKMPRMDGMELLRRLRQKS-D
IPVIFLTSKDEEIDELFGLKMGADDFITKPFSQRLLVERVRHGIDLTIAEGEFVVFVGPSGCGKSTLLRM
IAGLEDVTDGEVEIKGRVVTDLDPSERGIAMVFQSYALYPHMSVRDNLAFGRTNAAEIETRVKAASAILK
IDHLLDRRP----GQLSGGQRQRVAIGRAIVRKPDVFLFDEPL

>C6WGN0_C6WGK4_26_446462
-LVVDDEPHIADLVATVARYEGWQAVTAGSGEAAIRAALDFQPDIVVLDLMLPDVDGFTVLDRLRGEGAM
VPVVFLTARDGTADRVAGLTRGGDDYLVKPFSVEELMARL-DELSLDVADGEFLVLVGPSGSGKSTALRM
LAGLEDVDEGAIKIGGKDVTNVPPKGRDIAMVFQSYALYPHMTVAENMGFAKVAKEEIKQKVAEAAAMLD
LTKYLDRKP----KALSGGQRQRVAMGRAIVREPSVFLMDEPL

>C6WP21_C6WQC8_107_446462
VVIAEDDALLRQGLVLLLESEGLVEAAVDDGDDLVAAVVEHRPDVAVVDVRLPPDEGLRAAARARELVPG
LPVLVLSAHVADSSAQELLAGGARGYLLK------------DRVSLTIPAGTFHCLLGPSGCGKTTLLRI
VAGLDVPDGGRVVIGGVDHTRAPAHRRPTNLVFQSGALFPHLSVAENVAFGLRDKAEVRRRVGDILDLVA
MAEFAGRSP----ATLSGGQRQRVAIARSLVLKPDVLLLDEPL

>C6WKW0_C6WKV5_5_446462
VLVVDDEVGVRRALERGLAAEGMEVVSAADGDTALRAALTGAFDVVLLDIMLPGLSGYRVLQRMRAEGVR
TPVLMVSAKDGEVDQADGLDLGADGYLVKPFSFVVLVAQV-SGVDLEVAGGEVVALLGPSGCGKSTLLRA
VAGLERVSAGAVTWDGTDLAGTPVHRRGFGLVFQDGQLFPHRDVAGNVAFGGAARGERDKRVAELLELVG
LGGYQRRRV----TELSGGEQQRVALARALAPDPRLLLLDEPL

>C6WFF0_C6WFG1_11_446462
VLLADDQALVRGAFAAMLGESDIVVASVGSGDEVLPEALRTEPDVALLDVQMPGLDGLEAAALLHERLPR
CRVIVCTTFGRPGYLARAMAAGAAGFVVKDASPEQLVDAVR---ALRIERGEVVALLGPNGAGKSTALRA
LAGLVPLAGGHVRVDGDAWDRLPVERRPVGVVFQDYLLFRHMSALENVAFGGVRKAEARATALGWLERVG
LGEHAAA----RPGALSGGQAQRVALARALATSPGLLLLDEPM

>C6WES7_C6WET2_5_446462
VLIADDEPLMRAGIKAILGAEDILVDEVGDGREAVRVATERRVDVAVLDIRMPRLDGLAAARELKAVAPS
TRVVVLTTFGEDDNIVRALSEGAAGFLLKDSAPEELLRAV-DGVDLNVHEGEFFSVLGPSGCGKTTLLRM
IAGFADPDEGRIELDGVDMVGVPPYRRDVNTVFQSYALFPHMSVWDNVAYGGVRGAELKKAVGEHLELVR
LAQFAKRRP----TQLSGGQQQRVAIARALAAGPRLLLLDEPL

>C6WM71_C6WM37_34_446462
VLVIEDAEAIGAAVGSALREQGYQVRVRPDGRDLEGELTRFRPDLVVLDVMLPGRDGFALLEVIRRGS-G
AGVVMLTARDGVQDRLRGLDRGADDYVTKPFVLAEVVARV-RDVDLEIGDGEFVILVGPSGCGKSTTLNM
IAGLEDITSGELRIGGERVNERAPKDRDIAMVFQSYALYPHMTVRENMAFPLRLAKVDDATVQRKVKEAA
DILDLGQHLDRKPANLSGGQRQRVAMGRAIVRSPKAFLMDEPL

>Q5WHU7_Q5WHV6_9_66692
IYLVEDEANLSEVLKAYLQKEGWNVTVFLDGNAAIEAVPDK-PHLWVLDIMLPGTDGYQVLKAIKEQE-D
TPVIFISARDQDLDRVLGLEMGSDDYLAKPFLPQELIIRV-TDFNLDIEDKEFIVFVGPSGCGKSTTLRM
IAGLEEISQGDLIIGDKRMNDVAPKDRDIAMVFQNYALYPHMNVYDNMAFGKFKKEEIKTRVHNAAKILG
LEEMLDRKP----KAMSGGQRQRVALGRAIVRDPQVFLMDEPL

>Q5WCZ9_Q5WCW4_35_66692
IYIVEDDQQIRRIMADHLERYGYRVTWAENFETIKQEFVAIQPDLVLLDINLPLYDGFYWCRQIRTVS-N
APVLFISARTDDMNQVMAIENGGDDYITKPFHLEVLLAKV----------DRFVTILGQSGCGKTTLLKM
LAGLTEPTAGELFFDDHLIFSVKPNKRGIAMVFQDFGLWPHMTVYDNIAFGRNIRSKKDRRVNEALIKVR
LEDKATKK----PGELSGGQQQRVALARAIAVNPKLILFDEAL

>Q5WD84_Q5WD18_66_66692
ILLADDHHVVRKGLAYFLEHPDIIVAEASNGEEAVALYERHRPDILLMDIDMPVMDGIQATHVILRNHPQ
AKVFMLSGYGEKDFVIQALQAGACGYQLKDVEPDVLIYTI-KQFDLKIEKGELLSLLGPSGCGKTTTLRL
IAGFLESKSGRFLFNDKDYTRVPVSKRNFGFVFQNYALFPHLSVYNNIAFGKQTQSEMKKRIAHVLDVVN
LTGFENRFP----KELSGGQRQRVAIARALVIEPDLLLFDEPL

>Q5WIR0_Q5WIN8_32_66692
ILAVDDEQDILVLIQNILQRDGHKVDTIAQPDKVA-LNAFAGYDLILLDVMMPHLNGFDLCEKIRPIV-D
CPILFLTAKAEEAAVVEGFTSGGDDYISKPFSIRELSARVNKQVDLRVEQGELLALLGPSGSGKTTLLRM
IAGLEAVDSGEVWINGKHVTNVNPRKRKVGFVFQHYALFAHMTVEQNIAYGRPSKAEIKSIVEQLLALVK
LEGLEKRRP----SELSGGQRQRVALARALAIKPEVLLLDEPF

>Q5WDE0_Q5WDA4_36_66692
IVIIDDHPLFKEGVKRILSEENFVVADGEDGSEVIDLVRQHQPDVILMDINMPKTNGVEATKDLIKAFPK
VKVIILSIHDDESYVSHVLRTGASGYLLKEMDAESLVEAVKKDATFTINDKEFLVFVGPSGCGKTTSLRM
IAGLEKQTEGNIYIDDQLVNHVHPKDRDIAMVFQDYALYPHMTIKENLSFGKIDKSIIDEKVRYASTILG
LDDLLERKP----KELSGGQRQRVALGRAIVRDPKVFLFDEPL

>Q5WL23_Q5WL61_38_66692
ILLIEDDAAIARYLELELKHEGFELIIENDGEGGLAKALLEKFDVILLDVMLPKISGIEVLRRLRKSKET
TPVILLTAKGEVSDKVTGLDSGANDYMTKPFFIEELLARIRNEIDLEIEQGEFFVLVGPSGCGKSTLLRM
IAGLEEMTGGILKINGREANRLAPKDRNLSMVFQNYALYPHLSVEQNILFGKVNKEEGKRRLQEAAEMMG
LTTLLKRKP----RELSGGQRQRVALARAVVSEAPLCLMDEPL

>Q5WBT6_Q5WBS8_8_66692
ILIVDDEIGIVKLLEITLEKENFHIDKATTGKEALQLTKEKTFNLILLDIMLPDISGFELCTEIRRNT-D
TPIIFVSSRATDFDKLTGLGIGGDDYITKPFNPLEVIARI-DGLSLTIQPGELFTLLGPSGCGKTTLLRM
IIGFNSVDGGAIKVDGQRINDVPVSKRKMGMVFQNYAIFPHMTVAENIAFGKDSKAQMQSKIDHIMKVVH
IQDHHSKK----PDKLSGGQQQRVALARALVINPNVLLMDEPL

>F6C3A5_F6C270_35_698936
ILLVEDNRALTEGLSTLLRGSGYAVDVVSDGASAHAVAAAESFDLVILDLNLPEMDGLDVLRAMRARQNR
AAVLILTARGTPEERVKGLDLGADDYLIKPFDIGEFEARV-HGVSAEIADGEFVALVGPSGCGKSTLLRM
IAGLEEISDGAVVIGGDIVNEVAPKDRNISMVFQNYALYPHMTVAENMAFARLPKDEQKRKVGEAATMLG
LDGLLDRYP----GQLSGGQRQRVAMGRAIVRRPEVFLFDEPL

>F6BND3_F6BNL3_80_698936
ILIVEDDLEAAAYLAKAFREAGIVCDHASDGESGLFMASENAYDVLVVDRMLPRRDGLSLITELRRKDIH
TPVLILSALGQVDDRVTGLRAGGDDYLPKPYAFSELLARV-DRLNLDIDHGEFLVLLGSSGCGKSTLLNC
IAGLLDVSDGQIFIKDRNVTWEEPKDRGIGMVFQSYALYPQMTVEKNLSFGKIPPAEIEKRVKRASEILQ
IQPLLKRKP----SELSGGQRQRVAIGRALVRDVDVFLFDEPL

>F6BX96_F6BX81_15_698936
-LIADDDEFFRIALGFILKKLRFEIIETGSLDEAIERLEREDVSLALFDLAMPGMQSVASLAAVRDVHPD
LKVAVVSASSRRSDILSALTAGINGYVPKGLGATDLAEAVRRDLSFEIADGEFFVLLGETGAGKTTTLRL
IAGLEKPTGGQIFIDGEDVADWGAAERDVALVLQQYSLYPRYTVRENLEFPRVEPVEINERVARVARTLR
IEHLLDRKT----DRLSGGEMQRVSIGRAIVRKPRLFLMDEPL

>F6BWJ4_F6BWU8_114_698936
-LVVDDDRRIRDLLNRYLVEQGFRVTTAADADEARRKLIGIDFDLLVVDVMMPGESGIALTQSLRQIK-S
VPIIMLTALAEANSRIEGLEAGADDYLPKPFEPRELVLRI-KEFSLEIADGEFVVLVGPSGCGKSTMLKI
LAGLEPASGGKIMIGDRDVTDLAPGDRDIAMVFQNYALYPHLTVGQNMGFGGMPKAEIDRRVRAAAKILA
VDHLLDRRP----KALSGGQRQRVALGRAIVREPRAFLMDEPL

>F6C2N5_F6C2U7_72_698936
VLLVDDHPLLLRGLQDIIAAPDFVVGATASGVEAISLISRLQPDIAVLDVAMPGMGGLEILRAIRGTRRL
TRVIFLTATISGPQIAEALKMGLSGLLLKEYAPEALLD---RGVSLAIADGEFIVLVGPSGCGKSTLLRM
IAGLESITSGEISIGDRVVNGLEPSERDIAMVFQNYALYPHMTVRQNLSYGNTPKEEIERRIAKAAKSLE
IEPFLDRKP----RQLSGGQRQRVAMGRAIVREPAAFLFDEPL

>F6C1I0_F6C1G8_12_698936
VFLIDDDRDLRKAMQQTLELAGFTVSSFASATEALAELSADFAGIVISDIRMPGMDGLALFGKVLALDPD
LPMILVTGHGDIPMAVQAIQDGAYDFIAKPFAADRLVQS--HGIDLTIEEGDFVVFVGPSGCGKSTLLRM
IAGLEEVTEGEIAIKGRDVTDLDPSERGIAMVFQSYALYPHMSVSENLGFGRTDPAEIARRVAQVSAILK
IDHLLERRP----GQLSGGQRQRVAIGRAIVRKPDVFLFDEPL

>F6C151_F6C158_7_698936
-LVIDDHPLYCDALAATMETFNTRIRTATSLSEALQQLRMRFPDLIMLDLNLPDASGLSGFLKIKEKMPD
IPVIVISAFTSKDVVQSVIAAGAAGFIPKDIDRHNFQEAM-SNLDLEIRDGEFMCLLGPSGCGKTTTLRM
IAGLENLSGGEIRIGECVVDCVPPEKREMGLVFQSYALWPHLTIERNTDFGKLPKAEREERVERIMQALD
IAKYRDRYP----SQLSGGQQQRVALARMLAINPGVLLLDEPL

>F6C0J4_F6C0N4_40_698936
VHIVDDDQSFRTAVGRLLAASGFRVALYESGDQFLAQFADGEPGCVLLDLGLPGLNGLELQDRLAEKAPL
LPIVFLTGRGDIRATVQAMKAGAEDFLEKPTPKEVLLETI-ENLVLGIGQGEFVSLLGPSGSGKTTLLMM
LAGFEQPTSGNILLDGTAINDVPTHKRDMGVVFQSYALFPHMSVGENVAFPGLGKAEIVERVARALDMVQ
LSAFADRRP----SQLSGGQQQRVALSRALVFEPRVVLMDEPL

>F6C4B1_F6C4F6_45_698936
ILLVDDEEELRRSSAQALELAGFRVDTFASAEYALERIAFSFHGVVISDIRMPGMDGMTFLQRIREIDAE
LPVILVTGHGDVQLAVRAMREGAYDFVEKPFTAQMLAG---KSIELEVGNGEFVVFVGPSGCGKSTLLRM
IAGLDETTAGDIVIDGKRVNDLPPVRRGIAMVFQSYALYPHMSVFENIAFPLRVEKMPEEKLKAKVEHAA
RILHLDQRLEQKPGMLSGGQRQRVAIGRAIVREPKIFLFDEPL

>F6BYP0_F6BYS2_32_698936
VHIVDDEEPVRKSLAFMLTMNGFAVKMHQSAEAFLAFAPDVRNGVLVTDLRMPDMSGVELLRNLGDLKIN
IPSIVITGHGDVPMAVEAMKAGAVDFIEKPFEDTVIIEAIE-DVTLDILSGELIALLGPSGSGKTTLLRL
IAGLESPTEGMIFFGDEDASKRTVQERNIGFVFQHYALFRHMTVLDNVTFGRPPAAEIRRRALDLIDLVQ
LSGLEKRYP----AQLSGGQRQRVALARAMAVEPSVLLLDEPF

>F6BUR8_F6BUL8_60_698936
ILVIDDDPVQRRLLTNMIERLGHVAHLADNGRSGLELLQRKGINVILLDLLMPEMNGHGLLEALAERGID
IPVIVQTGQGGIETVVQAMQAGAFDFLVKPVSPERLSI----DINLTVPKGAFVALLGPSGCGKTTCLRM
IGGFEQPSEGMVYIGGQPMNGVPAYRRPVNMVFQQYALFPHLDVEQNVAYGRIPAAEITRRAQEALEMVR
LGGFGKRRI----HEMSGGQQQRVALARAIVNKPKVLLLDEPL

>F6BM14_F6BMM5_149_698936
ILIVEDDTNLNRQLADALKEAGYVVDQAYDGEEGHYLGDAEPYDAVILDIGLPEMDGITVLEKWRADGKT
MPVLILTARDRWSDKVAGIDAGADDYVAKPFHVEEVLARI-KGVTLKAEAGEVLCLLGPSGSGKTTLLRI
AAGIEKQTGGRLLLNGQEISGVPPEQRGVGLMFQDFALFPHMTIRENVCFGELPKKKALLQADAALERVG
LLHYAERYP----HVLSGGEQQRVALARALAPRPAVLLMDEPF

>F6C2C1_F6C2E8_27_698936
ILIVDDDREIRELVSAYLKKNGLRVTAVADGRQMRTFLEANTVDLIILDLMMPGDDGLVLSRELRVGRKA
TPIVMLTARSDEMDRIIGLEMGADDYIAKPFSARELLARIKRSIDLEIEDGEFVVFVGPSGCGKSTLLRL
IAGLVPVSGGDVFIGGDQVTDVPASKRGLAFVFQSYALYPHMNVARNIGFARLGKDEIRRRVARVADMLK
IGHLLERRP----RQLSGGQRQRVAIGRALVGQPEAFLFDEPL

>F6C3H7_F6C3N9_62_698936
VVVVDDDAAVREGLSELILSAGFQPVSFASTQELLNAVDILDPGCLILDVHMPGESGLDLQHHLAERGIG
KPIIFLTGRGDIPMTVQAMKDGAVDFLTKPVSDRTLLDAV-RGIDLEIADGEFVCLLGPSGCGKSTLLRS
IAGLENLDGGSIRLGDRDITDLPSARRDIAMVFQNYALYPHMNVRKNLSFGGMKRNEIDRRVNNAAEILR
ITELLDRKP----RQLSGGQRQRVAIGRAIVREPKLFLLDEPL

>F6BQQ9_F6BQX8_69_698936
IIIADDHPLFRGAMRQALSMAGAAIVEAGDFAAARRAADNPDADLMLLDLTMPGVSGLSGLIALRAEFPS
LPVMIVSAHDDPATIHRALDLGAAGFLSKSAGIEEIREG--SDVSLALRKQGFLALLGPSGCGKTTVLRM
IAGFEQPTDGSIELGERRLSDLPPEKRNMAMVFQSYALWPHMTVAENVGYPGISGEAWRKRVGDALSLVK
LTDFADRRP----AVLSGGQRQRVALARCLVTEPDVVLLDEPL

>F6BZH8_F6BZF1_27_698936
VFVIDDDKRVRDGLSELLESRGIGVTTFASAREYLKAPKPENPSCLVLDVRLPDIDGFELQARLANEP-H
PPIVFITGHGDIPMTVRAMKLGAVDFLAKPFRDHELLAAIQRGIDLSVEEGEFIVMVGPSGCGKSTLLKT
IAGLETISSGQILISGRNVTKEEPGDRGIAMVFQSYALYPHMTVAENMGFGLRMAKRPKEEIDAAVARAA
KILRITDQLDKRPKQLSGGQRQRVAIGRAITRSPDVFLFDEPL

>F6BPV2_F6BPH5_137_698936
IAVVEDEEALSVLLRYNLEAEGFEVDTILRGDEAEIRLQERLPDLLILDWMLPGVSGIELCRRLRQRPER
LPIIMLTARGEESERVRGLATGADDYVVKPFSTPELMARVKHDVDLKISDGEFVVLVGPSGCGKSTLLRM
IAGLESVTGGEIRIAGRRVNELAPKDRDIAMVFQSYALYPHMSVARNMSYSLRLRKTAKDRVAGAAAKLG
LDPLLDRRP----KALSGGQRQRVAMGRAIVRQPKAFLFDEPL

>F6BS50_F6BST6_114_698936
IVVVDDRALVKDGYASLFGREGISTGDPREFGEWVSSAADSDIDAVEAFLIGQGESTLTLPRAIRDRS-R
APVIAMSDTPSLENTLALFDCGVDDVVRKPVHPREILARV-DDLSLNIYTREFFALLGASGCGKSTLLRM
LAGFEQPTSGEIILDGQSLAGIPPYRRPVNMMFQSYALFPHMTVENNVAFGGMPKADIAERVAQMLKLVK
LEKFAKRK----PHQLSGGQRQRVALARSLAKRPKVLLLDEPL

>F6C3Y2_F6C302_20_698936
VLIVDDDTRLSAMLSDYLSGNGYTVHTAATATAGIAELGRRTPDVVILDVMLPDFDGFETCRRIRAVS-D
VPVLMLTAKGEETDRIVGLELGADDYLPKPFNPRELLARL--DLSLTIEPGTLVTLLGPSGCGKTTTLRM
LAGLEHPTSGRILIGGKDVTMLPANERDVSMVFQSYALFPHMNALDNVAYGGMRRKEARERAEEGLALVG
LPGMGQRLP----AELSGGQQQRVAVARALVLEPQVLLLDEPL

>F6BU09_F6BU55_46_698936
ILLVDDDDDLRETLIEQLSYEEFDLLQESTAGKGIQMARGRQVDLLIMDVGLPDMDGREAVKLLRKGGFK
APIIMLTGHDTDSDTILGLEAGANDYVTKPFRFAVLLARIRKGIDLDVKDGEFVIFVGPSGCGKSTLLRT
IAGLEDATSGSVQIDGVEVGHVAPAKRGIAMVFQSYALYPHLTVKDNMGLGGVPKAEIEEKVAKAAGMLS
LEPYLARRP----AELSGGQRQRVAIGRAIVREPKLFLFDEPL

>K5H5I8_K5H4Q1_287_1005462
ILIVEDELVTRNTLKSIFEAEGYDVFEATDGAEMHQILSEYDINLVIMDINLPGKNGLLLARELREQA-N
VALMFLTGRDNEVDKILGLEIGADDYITKPFNPRELTIR--HKISLTIEEGEFITLLGPSGCGKTTLLNL
MAGFAEADGGEIFIDGELVTEIPPYQREIGIVFQSYALFPHMTVEKNVGYGGVPKAEIVERVEQALALVK
LAGYGHRKP----RELSGGQQQRVALARALVIRPKVLLLDEPF

>K5H682_K5H7F5_73_1005462
VLVVEDNALLRHHLKVQIQDAGHQVDDAEDAKEADYYLNEHIPDIAIVDLGLPDEDGLSLIRRWRSNDVS
LPILVLTARESWQDKVEVLSAGADDYVTKPFHIEEVMARM-DDVSLTIYKGEIFALLGASGCGKSTLLRM
LAGFEQPSAGQIMLDGVDLSQVPPYLRPINMMFQSYALFPHMTVEQNIAFGKQDKLPKAEIASRVNEMLG
LVH-MQEFAKRKPHQLSGGQRQRVALARSLAKRPKLLLLDEPM

>K5GZ01_K5G1L0_569_1005462
-LIVEDEKKTGEYLTKGLTEAGFVVDLADNGLNGYHLAMTGDYDLIILDIMLPDVNGWDIVRMLRSANKG
MPILLLTALGTIEHRVKGLELGADDYLVKPFAFAELLARVRKDFNLEIADKEFIVFVGPSGCGKSTTLRM
IAGLEEISGGDLLIDGKRMNDVPAKARNIAMVFQNYALYPHMTVYDNMAFGKIAKEVIDERVNWAAQILG
LREYLKRKP----EALSGGQRQRVALGRAIVREAGVFLMDEPL

>K5GF84_K5GFY5_99_1005462
VWLVEDEQGIADTLVYMLQQEGFAVEVFERGLPVLDKARQQVPDVMILDVGLPDISGFELCRQLLALHPA
LPVLFLTARSEEVDRLLGLEIGADDYVAKPFSPREVCARV-KDINLDIHEGEFVVFVGPSGCGKSTLLRM
IAGLETITSGDLFIGEKRMNDTPPAERGVGMVFQSYALYPHLSVAENMSFGLKLAGAKKEVINQRVNQVA
EVLQLAHLLDRKPKALSGGQRQRVAIGRTLVAEPSVFLLDEPL

>K5GWC2_K5GVF5_327_1005462
-IIIDDHPLAIAAIRNLLIKNDIILAELTEGGSAVQRVETLKPDIVIIDVDIPGVNGIQVLETLRKRQYS
GIIIIVSAKNDHFYGKHCADAGANGFVSKKEGMNNIIAAIENDISLDIPSGQMVALLGPSGSGKTTLLRI
IAGLEHQTSGHIRFHGTDVSRLHARDRKVGFVFQHYALFRHMTVFDNIAFGRPNAAAIKAKVTKLLEMVQ
LAHLADRYP----AQLSGGQKQRVALARALAVEPQILLLDEPF

>K5GYX0_K5GX47_283_1005462
ILIVEDEPKLGQLLIDYLRAASYAPTLISHGDQILPYVRQTPPDLILLDLMLPGTDGLTLCREIRRFS-D
IPIVMVTAKIEEIDRLLGLEIGADDYICKPYSPREVVARV---INETLPANGITAIFGVSGAGKTSLINA
ISGLTRPQKGRIVLNGRVLNDLTPEKRRVGYVFQDARLFPHYKVRGNLRY--GMSKSMVDQFDKLVALLG
IEPLLDRLP----GSLSGGEKQRVAIGRALLTAPELLLLDEPL

>H0QWA5_H0QVU6_159_1077974
ILVVDDDRAVRESLRRSLAFNGYSVETASDGLEALEKVVADRPDLLILDVMMPRLDGLEVCRRLRSAGDD
LPILVLTARDSVSERVSGLDAGADDYLPKPFALEELLARL--GVNLSIADGEFVILVGPSGCGKSTTLNM
IAGLEDISGGELRIGGERVNERAPRDRDIAMVFQSYALYPHMTVRQNIAFPKLPKAEI---AQKVDEAAR
ILD-LEKHLDRKPANLSGGQRQRVAMGRAIVRSPKAFLMDEPL

>H0R0Y0_H0R029_49_1077974
VLVVDDEDNIRELLSVSLKFQGYEVRTADNGPSALDICRTYRPDLLVLDVMMPGMDGFGLLRRLRADGIE
APALFLSAKDSVEDKVNGLTIGGDDYVTKPFSLEEVVTRL-----HTFAGGRTTAVVGPNGAGKTTLLRA
LAGLLRADVASVAVG-DDILSVPPHRRNVALLSQDARLFPHLSVADNVAFARLSKTQVNDLIASWLHACE
VADLADRKP----SQLSGGQAQRVAIARALAAQPRILLLDEPF

>H0QUL1_H0QUJ6_15_1077974
ILVVDDDAALAEMLTIVLRGEGFEPFVVGDGTQALTAVREIRPDLVLLDLMLPGMNGIDVCRVLRADS-G
VPIVMLTAKSDTVDVVLGLESGADDYMVKPFKPKELVARVR-DFNLRIAIGETVALLGPGGAGKSTAIKT
LAGLIRPSHGRILLGDRDITDVPPAKRGNGIFVHSFALFPHIKVADNVAAGGYRRSELATRVAETLDMVG
MRAYA----RRLPRELSGLQQHRVAMARALVVKPDVLLLDEPL

>J9ZP61_J9ZPV9_102_1134782
VLIVEDEQAIRRFLRTALEGDGMRVYEAETLQRGLLEAATRKPDLIILDLGLPDGDGIEFIRDLRQWS-A
VPVIVLSARSEESDKIAALDAGADDYLSKPFGIGELQARL---INETLPANGITAIFGVSGAGKTSLINA
ISGLTRPQKGRIVLNGRVLNDLTPEKRRVGYVFQDARLFPHYKVRGNLRY--GMAKSMVDQFDKLVALLG
IEPLLDRLP----GSLSGGEKQRVAIGRALLTAPELLLLDEPL

>J9ZT39_J9ZT16_23_1134782
ILVVDDDISHCTILQALLRGWGYNVALANSGRQALEQVRERVFDLVLCDVRMAEMDGIATLKEIKALNPA
IPVLIMTAYSSVETAVEALKTGALDYLIKPLDFDTLQATL-KDINLDIHEGEFVVFVGPSGCGKSTLLRM
IAGLETITSGDLFIGEKRMNDTPPAERGVGMVFQSYALYPHLSVAENMSFGLKLAGAKKEVINQRVNQVA
EVLQLAHLLDRKPKALSGGQRQRVAIGRTLVAEPSVFLLDEPL

>J9ZQG6_J9ZQR7_111_1134782
-LIVEDEKKTGEYLTKGLTEAGFVVDLADNGLNGYHLAMTGDYDLIILDIMLPDVNGWDIVRMLRSANKG
MPILLLTALGTIEHRVKGLELGADDYLVKPFAFAELLARVRDDVSLTIYKGEIFALLGASGCGKSTLLRM
LAGFEQPSAGQIMLDGVDLSQVPPYLRPINMMFQSYALFPHMTVEQNIAFGKQDKLPKAEIASRVHEMLG
LVH-MQEFAKRKPHQLSGGQRQRVALARSLAKRPKLLLLDEPM

>J9ZN11_J9ZN27_16_1134782
ILLIDDHPMLRTGVKQLISAPDIVVGEASNGEQGIELAESLDPDLILLDLNMPGMNGLETLDKLREKSLS
GRIVVFSVSNHEEDVVTALKRGADGYLLKDMEPEDLLKAL--QLDLTINNGEFLTLLGPSGCGKTTVLRL
IAGLETVDSGRIMLDNEDITHVPAENRYVNTVFQSYALFPHMTVFENVAFGKTPAAEI---TPRVMEALR
MVQ-LETFAQRKPHQLSGGQQQRVAIARAVVNKPRLLLLDES-

>J9ZM10_J9ZML6_154_1134782
ILLIEDNQRTQEWVTQGLSEAGYVIDAVSDGRDGLYLALKDDYALIILDIMLPGMDGWQILQTLRTAK-Q
TPVICLTARDSVDDRVRGLDSGANDYLVKPFSFSELLARVRKDFNLEIADKEFIVFVGPSGCGKSTTLRM
IAGLEEISGGDLLIDGKRMNDVPAKARNIAMVFQNYALYPHMTVYDNMAFGKIAKEVIDERVNWAAQILG
LREYLKRKP----GALSGGQRQRVALGRAIVREAGVFLMDEPL

>J9ZGC6_J9ZG02_236_1134782
ILIVEDEQKTGRYLQQGLVEEGYQADLFNNGRDGLGAASKGQYDLIILDVMLPFLDGWQIISALRESGHE
EPVLFLTAKDNVRDKVKGLELGADDYLIKPFDFTELVARVRKPLTLDVADGEFIVMVGPSGCGKSTLLRM
VAGLERVTEGDIWINDQRVTEMEPKDRGIAMVFQNYALYPHMSVEENMAWGGMGKQQIAERVKEAARILE
LDGLLKRRP----RELSGGQRQRVAMGRAIVRDPAVFLFDEPL

>J9ZKA7_J9ZJP1_216_1134782
VMIVDDHPLMRRGVRQLLEDPGFVVAEAGDGASAIDLANRLDIDVILLDLNMKGMSGLDTLNALRRDGVT
AQIIILTVSDASSDVFALIDAGADGYLLKDSDPEVLLEAIRNDISLDIPSGQMVALLGPSGSGKTTLLRI
IAGLEHQTSGHIRFHGTDVSRLHARDRKVGFVFQHYALFRHMTVFDNIAFGRPNAAAIKAKVTKLLEMVQ
LAHLADRYP----AQLSGGQKQRVALARALAVEPQILLLDEPF

>I4SRX5_I4SRS8_47_752783
ILVVDDDMRLRALLERYLTEQGFQVRSVANAEQMDRLLTRESFHLMVLDLMLPGEDGLSICRRLRSQSNP
MPIIMVTAKGEEVDRIVGLEIGADDYIPKPFNPRELLARIRKPLTLDVADGEFIVMVGPSGCGKSTLLRM
VAGLERVTTGDIWIDRKRVTEMEPKDRGIAMVFQNYALYPHMSVEENMAWGGMGKQQIAERVKEAARILE
LDGLLKRRP----RELSGGQRQRVAMGRAIVREPAVFLFDEPL

>I4SMZ8_I4SM33_35_752783
ILIVEDDTLLLQGLILAAQTEGYACDGVSTARMAEQSLEAGHYSLVVLDLGLPDEDGLHFLARIRQKKYT
LPVLILTARDTLTDKIAGLDVGADDYLVKPFALEELHARIRKDINLDIHEGEFVVFVGPSGCGKSTLLRM
IAGLETITSGDLFIGEKRMNDTPPAERGVGMVFQSYALYPHLSVAENMSFGLKLAGAKKEVINQRVNQVA
EVLQLAHLLDRKPKALSGGQRQRVAIGRTLVAEPSVFLLDEPL

>I4SBF6_I4SAL8_298_752783
-IIIDDHPLAIAAIRNLLIKNDIILAELTEGGSAVQRVETLKPDIVIIDVDIPGVNGIQVLETLRKRQYS
GIIIIVSAKNDHFYGKHCADAGANGFVSKKEGMNNIIAAIENDISLDIPSGQMVALLGPSGSGKTTLLRI
IAGLEHQTSGHIRFHGTDVSRLHARDRKVGFVFQHYALFRHMTVFDNIAFGRPNAAAIKAKVTKLLEMVQ
LAHLADRYP----AQLSGGQKQRVALARALAVEPQILLLDEPF

>I4SUX3_I4SVB7_144_752783
IVIVEDEPVTQARLQSYFTQEGYTVSVTASGAGLREIMQNQPVDLILLDINLPDENGLMLTRALRERS-T
VGIILVTGRSDRIDRIVGLEMGADDYVTKPLELRELVVRV-DDVSLTIYKGEIFALLGASGCGKSTLLRM
LAGFEQPSAGQIMLDGVDLSQVPPYLRPINMMFQSYALFPHMTVEQNIAFGKQDKLPKAEIASRVNEMLG
LVH-MQEFAKRKPHQLSGGQRQRVALARSLAKRPKLLLLDEPM

>I4S6H9_I4S6I3_4_752783
VLVVEDNALLRHHLKVQIQDAGHQVDDAEDAKEADYYLNEHLPDIAIVDLGLPDEDGLSLIRRWRSNDVS
LPILVLTARESWQDKVEVLSAGADDYVTKPFHIEEVMARM--QLDLTINNGEFLTLLGPSGCGKTTVLRL
IAGLETVDSGRIMLDNEDITHVPAENRYVNTVFQSYALFPHMTVFENVAFGKTPAAEI---TPRVMEALR
MVQ-LETFAQRKPHQLSGGQQQRVAIARAVVNKPRLLLLDES-

>I4S8J5_I4S8Z4_159_752783
ILLIDDHPMLRTGVKQLISAPDIVVGEASNGEQGIELAESLDPDLILLDLNMPGMNGLETLDKLREKSLS
GRIVVFSVSNHEEDVVTALKRGADGYLLKDMEPEDLLKAL-KDFNLEIADKEFIVFVGPSGCGKSTTLRM
IAGLEEISGGDLLIDGKRMNDVPAKARNIAMVFQNYALYPHMTVYDNMAFGKIAREVIDERVNWAAQILG
LREYLKRKP----DALSGGQRQRVALGRAIVREAGVFLMDEPL

>Q0TJZ1_Q0TJT5_56_362663
VLIVEDEQAIRRFLRTALEGDGMRVFEAETLQRGLLEAATRKPDLIILDLGLPDGDGIEFIRDLRQWS-A
VPVIVLSARSEESDKIAALDAGADDYLSKPFGIGELQARL---INETLPANGITAIFGVSGAGKTSLINA
ISGLTRPQKGRIVLNGRVLNDLSPEKRRVGYVFQDARLFPHYKVRGNLRY--GMAKSMVNQFDKLVALLG
IEPLLDRLP----GSLSGGEKQRVAIGRALLTAPELLLLDEPL

>Q0TC62_Q0TC10_52_362663
ILVVDDDMRLRALLERYLTEQGFQVRSVANAEQMDRLLTRESFHLMVLDLMLPGEDGLSICRRLRSQSNP
MPIIMVTAKGEEVDRIVGLEIGADDYIPKPFNPRELLARIRKPLTLDVADGEFIVMVGPSGCGKSTLLRM
VAGLERVTTGDIWIDRKRVTEMEPKDRGIAMVFQNYALYPHMSVEENMAWGGMGKQQIAERVKEAARILE
LDGLLKRRP----RELSGGQRQRVAMGRAIVREPAVFLFDEPL

>Q0TA00_Q0TA26_26_362663
IVYIEDSDDVRFACEQTLTLAGYRVISCCDAEHSISLIQSQANIIILTDVRLPGISGLELLSYINEMDSK
IPVILITGHGDVEMAVDAMRNGAFDFIEKPSSSDKLLSII-KDINLDIHEGEFVVFVGPSGCGKSTLLRM
IAGLETITSGDLFIGEKRMNDTPPAERGVGMVFQSYALYPHLSVAENMSFGLKLAGAKKEVINQQVNQVA
EVLQLAHLLDRKPKALSGGQRQRVAIGRTLVAEPSVFLLDEPL

>Q0TIU3_Q0TIU8_5_362663
VLVVEDNALLRHHLKVQIQDAGHQVDDAEDAKEADYYLNEHLPDIAIVDLGLPDEDGLSLIRRWRSNDVS
LPILVLTARESWQDKVEVLSAGADDYVTKPFHIEEVMARM--QLDLTINNGEFLTLLGPSGCGKTTVLRL
IAGLETVDSGRIMLDNEDITHVPAENRYVNTVFQSYALFPHMTVFENVAFGKTPAAEI---TPRVMEALR
MVQ-LETFAQRKPHQLSGGQQQRVAIARAVVNKPRLLLLDES-

>Q0TF92_Q0TF45_47_362663
-IIIDDHPLAIAAIRNLLIKNDIILAELTEGGSAVQRVETLKPDIVIIDVDIPGVNGIQVLETLRKRQYS
GIIIIVSAKNDHFYGKHCADAGANGFVSKKEGMNNIIAAIENDISLDIPSGQMVALLGPSGSGKTTLLRI
IAGLEHQTSGHIRFHGTDVSRLHARDRKVGFVFQHYALFRHMTVFDNIAFGRPNAAAIKAKVTKLLEMVQ
LAHLADRYT----AQLSGGQKQRVALARALAVEPQILLLDEPF

>Q0THM0_Q0THX9_119_362663
IVFVEDDAEVGALIAAYLAKHDMQVTVEPRGDRAEETILRENPDLVLLDIMLPGKDGMTICRDLRAKW-S
GPIVLLTSLDSDMNHILALEMGACDYILKTTPPAVLLARL-DGVSIAIKDGEFFSMLGPSGSGKTTCLRL
IAGFEQLSGGAISIFGTPASNLPPWERDVNTVFQDYALFPHMSILDNVAYGGVNKKQ---RAQEALEKVA
LGFVQQRKP----SQLSGGQRQRVAIARALVNEPRVLLLDEPL

>H3TDI5_H3TDP9_74_1131758
VLLVEDDQKLARLIASFLSQHGFEVRQVHRGDAAFAAFLDFKPQVVVLDLMLPGQNGLQVCREIRRVA-N
LPILILTAQEDDLDHILGLESGADDYVIKPIEPPVLLARL---IDLALPGRGVTALFGHSGSGKSTCLRC
IAGLEKAAEGEVTINGETWQDVAPHRRALGYVFQDANLFRHLTVRRNLAFGRIAAAERRVELEQACALLG
IEHLLERMP----ERLSGGEQQRVGIARALLTSPRLLLMDEPL

>H3TBX8_H3TBX6_2_1131758
VLVAEDHTIVREGIKQLIGAKDLVVGEATNGEQLLETLRGTPCEVVLLDISMPGVNGLEAIPRIRALNEP
PAILVLSMHDEAQMAARALKIGAAGYATKDSDPALLLTAIRKDLNLDIRKGEFLTLLGPSGSGKTTSLMM
LAGFETPTAGEILLAGRSINNVPPHKRDIGMVFQNYALFPHMTVAENLAFPGMSKTDVKERVKRALSMVQ
LDAFAGRYP----AQLSGGQQQRVALARALVFEPQLVLMDEPL

>H3T8J8_H3T8K1_3_1131758
ILIADDHPLFRSALHQALTGLGPDVREAASIAELEARLNEKAWDLVLLDLNMPGAYGFSGLVLLRGQYPQ
VPVVMISAQEEAAVVQRSREFGASGFIPKSSPLETLQQAVRDNVSLTINTGEFFTLLGPSGCGKTTLLRM
LAGFDQPDSGEIRLNGQDLAGVEPEKRPVHTVFQSYALFPHMSVAQNIAFPGVAKSEIDARVEQALKDVR
LADKGGRMP----TQLSGGQRQRVAIARALVNRPRLLLLDEPL

>H3TKJ6_H3TKE3_53_1131758
VLLTEDDDLIASGIVAGLNAQGLTVDRVASAADTQALLQVARFDVLVLDLGLPDEDGLRLLQRLRQQGVD
LPVLVLTARDAVTDRVAGLQAGADDYLLKPFDLRELGARL-DDINLDIQSGELVALLGPSGCGKTTLLRI
IAGLETPDAGNIVFHGEDVSQHDVRDRNVGFVFQHYALFRHMTVFDNVAFGRPGESAIKAKVHELLNMVQ
LDWLADRYP----EQLSGGQRQRIALARALAVEPKILLLDEPF

>H3TL87_H3TL68_19_1131758
ILLIDDEPQIRKFLRISLNAQGYRVLEAGTGEEGLAQAALNRPDLVVLDLGLPDRDGQDILRDLREWS-Q
VPVLVLSVRASEGEKVLALDGGANDYVTKPFGIQEFLARV-KGIDLDVRDREFVVFVGPSGCGKSTLLRL
IAGLEEASGGSIALDGTDITDTPPAKRDLAMVFQTYALYPHMTVRRNLSFAGVDKREVAAKVDAAARILE
LQALLERK----PRQLSGGQRQRVAIGRAIVRNPKIFLFDEPL

>H3TIF7_H3TIG2_5_1131758
ILLVDDDQEIRELLETYLSRAGFQVRSVSRGADFRQALCEEEASLAILDVMLPDEDGFSLCRWIRSHQAC
MPIIMLTASSDEADRVIGLELGADDYLGKPFSPRELLARIKRDIRLKIDSGEFLILVGPSGCGKSTLMNC
IAGLESITGGAILVDGQDISGMSPKDRDIAMVFQSYALYPTMSVRENIAFGKMPQAAIDEEVARVARLLQ
IEHLLERKP----SQLSGGQQQRVAMGRALARRPKVYLFDEPL

>H3TDZ4_H3TD10_16_1131758
ILIVDDEAPIREMIAVALEMAGYECLEAENTQQAHAVIVDRKPDLILLDWMLPGTSGIELARRLKRDEVD
IPIIMLTAKGEEDNKIQGLEVGADDYITKPFSPRELVARL-DDVSLDIHANEFFTLLGPSGCGKTTLLRL
IAGFEQPSSGSIRLYGEHMEGLPPFRRPVNTVFQSYALFPHMSVADNIGFGGRPRSEIDATVSRMLDLVK
LPEVGKRRA----DQLSGGQQQRIALARALASRPKVLLLDES-

>H3T8W3_H3T812_49_1131758
ILVVEDNRDILANLADYLSLKGYTVDCAQDGLSGLHLAATEHYDLIVLDVMLPGIDGYALCRRLREDARD
TPVIMLTARDQLDDRLQGFRSGADDYLVKPFALSELSARI-KRVDLDIRDNEFFTLLGPSGCGKTTLLRM
IAGFEFPTEGEILLYGENIAARPPFERPVNTVFQHYALFPHMSIAENLAFGSLGKAEIAERVREMLALVQ
MERFADRRP----GQLSGGQQQRVALARALAPQPRVLLLDEPL

>H3TIV9_H3TI94_135_1131758
IIVADDHPLFREGMLSILQLPEARIEEAGDLAGVLRLADEGEPDSLILDLRFPGLTRIEMLADLRRRFPR
TTLIVVSMVDDPQLIGEVMNAGADGFLGKSIAPEELGQAI-RDIDFAAARGEFVTLLGPSGCGKSTLLRC
IAGLTEVDSGRILIDGEDVVPLPPQKRGIAMVFQSYALFPNMTVQQNVAFGKVPAAELKQRVAEAIELVE
LGEYAARYP----HQLSGGQCQRVALARSLVTRPRLLLLDEPL

>C0MBC5_C0MA64_61_553482
IYIVEDDAAILTPLKEHLS-QNYQVLTVSNFRDIKQEVIDYKPDIILMDITLPFFNGFYWTTEIRKTS-T
VPIVFISSSNDEMDTVMALNMGGDDFISKPFSLTILDAKI-KNINFELEEGKFYTLLGASGSGKSTILNI
MAGLLDATSGDIYLDGERINDLPTNKRDIHTVFQNYALFPHMTVFENVAFAKVDKQEIARRVKETLKMVQ
LEGYEKRSI----QKLSGGQRQRVAIARAIINQPRLVLLDEPL

>C0M9D3_C0M9F3_20_553482
ILIVDDEKPISDIIKFNLTKEGYDTVTAFDGKEAVAVFEEEKPDLIILDLMLPELDGLEVAKEIRKTS-H
IPIIMLSAKDSEFDKVIGLEIGADDYVTKPFSNRELLARVKEDFDLDIKDKEFIVFVGPSGCGKSTTLRM
IAGLEDISEGELKIDGEVVNDKSPKDRDIAMVFQNYALYPHMTVYDNMAFGKYKKDDIDRRVKEAAEILG
LTEFLERKP----ADLSGGQRQRVAMGRAIVRDAKVFLMDEPL

>F0KXL4_F0KXU5_91_994476
IYLIDDDEGVRAALSALLTTMGWEVNAFSNGQIFLDTFAITQPSCVLLDIRMPGKSGMTILEAIQERNSA
LPVIIMTGHGNVELCRRAFKGGALEFLTKPIDADVLIETV-KQIDLDVADGEFIVMVGPSGCGKSTLLRM
VAGLERTTSGDIYIDNLRVTEMEPKDRGIAMVFQNYALYPHMSVFDNMAYGGFGKEQIRQRVDDAARILE
LEPLLKRKP----RELSGGQRQRVAMGRAIVREPAVFLFDEPL

>F0KS66_F0KS61_5_994476
VALIDDHIVVRSGFAQLLSEKDIIIGEYGSAAEAWANLPNTDVHVAVMDISMPDESGLSLLKRLRQKMPQ
FRAIILSIYDTTAFVQSAMDAGASGYLTKRCGPDELVQAL-DDLNLAIPKGEMVTLLGPSGCGKTTVLRL
VAGLEKPTGGQIFIDGEDVTDRSIQQRDICMVFQSYALFPHMSLGENIGYGGRPKDEIRERVKEALALVD
LDGFADRFV----DQISGGQQQRVALARALILKPKVLLFDEPL

>F0KQT9_F0KQC0_179_994476
VLLVDDHELVRAGIRRILEIKGIVADEMQCGEDAVKWCRNHIVDIVLMDMNMPGIGGLEATRKILRFSPD
TKVIMLTIHTENPLPAKVMQAGASGYLSKGAAPQDVVTAIR-QVSTNLPAQGITAIFGLSGAGKTSLINV
IGGLTRPQQGKVVLNGRVLVDLPPEKRRVGYVFQDARLFPHYRVMGNLQY--GMNPSMRGQFDTIVGLLG
IEALLGRFP----LTLSGGEKQRVAIGRALLTAPELLLMDEPL

>F0KT58_F0KTU4_114_994476
-LLVDDDPSLLKLLGMRLTSEGFNVTTAESGQEALRLLMREKIDLVISDLRMDEMDGMALFAEIQKHQPG
MPVIILTAHGSIPDAVAATQQGVFSFLTKPVDRDALYKAI-HGIDLKIHDGEFMVIVGPSGCAKSTTLRM
LAGLETISDGEVRIGDRVVNNLAPKSRGIAMVFQNYALYPHMTVKENLAFGKLPKDQIETQVAEAAKILE
LEDLLDRLP----RQLSGGQAQRVAVGRAIVKKPDVFLFDEPL

>F0KZ60_F0KZ95_35_994476
-LIVEDDELLQRGIAMALTSGGYACDCAGTAAQAHSLLLSSQYSMVILDLGLPDQDGAVLLRQWRRQHIT
LPVLILTARDALEDRVDGLDAGADDYLIKPFALAELLARVRRDVSLEIPDGEFCVLVGPSGCGKSTLLRM
IAGLEEISGGTVGINDRDVTDVEPKMRDIAMVFQSYALYPQMTVRENMGFAKMSKADINQKVESTAELLG
LQALLERLP----KDLSGGQRQRVAMGRAIVRNPQVFLFDEPL

>F0KS93_F0KTC2_29_994476
VMIVDDHPAIRVAIRALLSSNEFTIYESVDGSEALETLKNNTVDLVIIDIELPNFDGFSLLKKLQQRGFS
GKSLFLSAKNEQVFAVRALQAGANGFISKNKDISEIL----KNINLEIDDGEFVVFVGPSGCGKSTLLRM
IAGLEDITSGELLIGGKRMNEVPPSERGIGMVFQSYALYPHLSVAENMSFGGAKKAEINQRVNQVAEVLQ
LAHLLERRP----KALSGGQRQRVAIGRTLVAEPDVFLLDEPL

>F0KRE6_F0KRF0_4_994476
ILLVDDDVELGSMLREYLSGEGFTAELVLTGKEGIDGALSGNYTALILDIMLPDMSGIDVLRQVRKKS-R
LPIIMLTAKGDNIDRVIGLEMGADDYMPKPCYPRELVARL-NDITLDIPSGQMVALLGPSGSGKTTLLRI
IAGLENQNAGRLSFHGTDVSRLHARDRRVGFVFQHYALFRHMTVFDNIAFGRPNAAAIKQKVAQLLEMVQ
LGHLANRYP----SQLSGGQKQRVALARALAVEPQILLLDEPF

>F0KVB5_F0KU63_52_994476
VIIADDHPIVLFGIRKSLEIEWVIVGEFEDSTALINNLSKLDANVLITDLSMPGGDGITLIKYIKRHYPD
LAIIVLTMNNNPAILSSVLDLDIDGIVLKQGAPADLPKAL-DDVNLTIYKGEIFALLGASGCGKSTLLRM
LAGFEQPTQGQIVLDGQDLSHVPPYQRPINMMFQSYALFPHMTVEQNIAFGKLPANEIKSRVAEMLTLVH
MQEFAKRKP----HQLSGGQRQRVALARSLAKRPKLLLLDEPM

>F0KWM7_F0KWV5_88_994476
VVFIDDHDIVRSGFAQLLAEDDIVVGEFSSAKQARAGLPGLQANICICDISMPDESGLDLLKDLPS---G
MGVIMLSMHDSPALVEMALERGARGFLSKRCKPEDLVNAVREGIDLQVTAGSRTAIVGPSGSGKTTLLRI
IAGFETPDSGRVILQGNPLFDVPAHKRGIGFVPQDGALFPHFTVAGNIAY--GLKGSKQDKARRIDELME
MVALDRRLAQLWPHEISGGQQQRVALARALAQSPVLMLLDEPF

>H5XWN0_H5XV94_136_768710
ILIVEDDLSLSEGIVLAFKDSNFAFVQTRNLAEARQAARSTPFQLVILDLNLPDGNGLDFLKELRQTS-A
LPVIILTANDLETDVVRGLELGADDYITKPFSLMILRARV-KGIDLNIRKGEFISLLGPSGCGKTTLIKT
IAGLLPIDYGEIFIRGQNAQPLAPEKRGTVIVFQDLRLFPNLNVVENVEFGGISKSLRRQKAMSLLERVE
MIGFEKRRV----NALSGGQKQRVALARAIAAEPSILLLDEPF

>H5Y3K6_H5Y3L6_10_768710
ILIVDDEQAIADLVEVYLNNENYHIFKFYNGQDALRCIENEKLDLAILDVMLPDVDGFSICRQIREKH-N
FPVIMLTAKEEEIDKITGLTLGADDYITKPFRPLELIARVKRDFSLEIRDQEFLILVGPSGCGKTTVLRM
IAGLEEISAGELYIDDRLVNGMAAKDRDIAMVFQNYALYPHLSVYDNMAFGKLPKAEIRQNVQEAARILG
LEDLLKRKP----KELSGGQRQRVALGRAIVRKAKVFLMDEPL

>H5XU40_H5XU46_6_768710
ILVVEDDARLQDMVCKFLRKEGWLVDACSDGDSALERFYVQKYDLIILDIMLPGINGQELLRELRKNY-D
TPVLMMTALSDDDNQLRAFEGQTDDYVTKPFSMPILVKR--RDFNLAIQDKEFVVFVGPSGCGKSTTLRM
IAGLEGISAGELYIGGEKMNDVPSAERDIAMVFQSYALYPHMTVYNNIAFGKVPKGEIRKKVLEVSRILE
LEELLERKP----KALSGGQKQRVAMGRAIVREPKVFLMDEPL

>B5CLD6_B5CLH3_37_471875
ILVVEDDHDLNQAICYSLKKSGYGTYGAESAESGRTEFLRNRIDLVLLDVNLPDGEGFSFCRWIKSRK-E
TPVIYLTARDMEEDVLTGYESGAEDYITKPFSMKILSRKI-KDFNLEIADKEFIIFVGPSGCGKSTTLRM
IAGLEDISDGTFKIDGKVMNNVEAKDRDIAMVFQNYALYPHMTVYDNMAFGKVPKAEIDKKVREAARILD
LEKLLDRKP----KALSGGQRQRVAMGRAIVRNPKVFLMDEPL

>B5CNA5_B5CM60_45_471875
ILIVEDDKELSQLFQKVLEKNGYQVKSASDGAQALEVLDKEYIDLIISDIMMPVMDGYELVSELRSAGYQ
IPVLMITAKGSFDDMRQGFLSGSDDYMVKPVNVNEMVLRV-DQLNLYIRENEFLTLLGPSGCGKTTLLRI
LGGFETPDSGDIIFDGKNINNLPPNRRQLNTVFQKYALFSHMSIAENIAFGGKSKGYIRDKIHYALKLVN
LEGYGDRTP----DSLSGGQQQRIAIARAIVNEPKVLLLDEPL

>D0WV58_D0WWM7_169_674977
IALIEDDDIVRQATSQWLQLAGFDVTAFSLGEEGKAAILSQEFDAIVSDVRLPDTDGLSILESLIANHIP
TPVILITGHGDVDMAVGALQNGAFDFIEKPFQPERLSQRV-KNVDLTINEGEFVVFVGPSGCGKSTLLRC
IAGLEDITSGDLYIGDQRMNDVEPSKRGVGMVFQSYALYPHLNLYDNMSFGKADKAEIDKRVEQAAEILQ
LGHLLERQP----KALSGGQRQRVAIGRTLVSQPNVFLLDEPL

>D0WVC7_D0WVG2_35_674977
VFFIDDEADLRIAIEQTFELADIDAKFFVDAESALIAMQQGEAGVVVTDICLPGISGMDMLTTLTQRDAN
LPVIMITGHGDISMAVQALHQGAYDFIEKPFAPEHLVETV-KKISLAIEKGEFVCFLGPSGCGKTTLLRA
IAGLDLPTSGAIFQNGQETTFLPPEKRDFGIVFQSYALFPNLTVQENIAVGGMSTKEALEKVDYWLETIG
LPTSGE----KFPNQLSGGQQQRVALARALALSPGLLLLDEPL

>D0X3L5_D0X3W6_111_674977
VLVVDDELGMQAILKKALGKLFSHVDTASSIEEAEQLRNSRHYDLILLDINLPGRSGIEWEEAFEDDDKR
ADVIFMTGYADLEIAIRALQLGASDFILKPFNLEQMLKAV-KDFNLDIAPGEFVTMLGPSGSGKTTCLMM
LAGFETATGGDIYIDGVPVNHLAPHKRDIGMVFQNYALFPHMTIAENLAFPKLDSDTIQSKVQSVLEMVE
LEHVATRYP----KQLSGGQQQRVALARALVFEPKLVLMDEPL

>D0X1E5_D0X1D6_9_674977
-LLVEDDKNLADGLLVSLEQAGYECLHVERIADVEPQWKKA--DLVILDRQLPDGDSVQCLPEWKQIK-D
VPVILLTALVTVKDKVAGLDSGANDYLTKPFAEAELFARIR-DIKLKLPCNGISALFGRSGAGKTTLINI
ISGLVTPRQGYVAVGEHVLFDLPTHKRGIGYVFQDSRLFPHYSVQGNLLY--GVKEKDDEYFDAVTELLS
IKPLLKRFP----VSLSGGEKQRVAIARALLSKPNLLLMDEPL

>D0WZM7_D0WZW6_99_674977
VLIIEDESAIAENLIHVLEMDGYHAEWFATAGEGLAFLQHNSAALLVLDVGLPDGNGFELCKTIREFS-D
IPIIFLTARSDEIDRVVGLEIGADDYVTKPFSPREMLARIKEDIHFNIEQGEFITLLGPSGCGKSTLLRS
LAGLNPVDGGEIWVNGEDITHQVPQERGIGMVFQSYALFPNMTVEGNIAFGKLANDDIRREVAKVIKLVD
LAGKEKHY----PHQLSGGQRQRVALARALVVKPRILLLDEPL

>B3ZRF0_B3ZRU1_151_451709
ILVVDDESSIRNLIRMQLEMEGYEVLTAADGREALERWNEG-PDVLILDVMLPDTDGYELLRLFREKDRD
IPVLMLTAKSQMNDKLLGLQLGADDYVTKPFNYAELILRV-TDFNLHIQDKEFIVFVGPSGCGKSTTLRM
VAGLEDISKGEFSIDGKLMNDVPPKDRDIAMVFQNYALYPHMSVYDNMAFGKIPKEEIDRRVKDAAKILG
LEQYLDRKP----KALSGGQRQRVALGRAIVRDAKVFLMDEPL

>B3ZTI2_B3ZTG9_13_451709
VLVVDDESDMRQLVGMYLDNFGYEWGEAENGKEALKKLETDHYDFVVLDIMMPEMDGLSVCKEIRKTS-D
VPIIFLTAKGEEWNRVNGLRMGADDYIVKPFSPGELIARM---LSLDIKEGEFLTILGPSGCGKTTLLRM
IAGFETPTKGNLLLDDEKINDLPPYKRHMNLVFQHYALFPHMNVEKNICFGKVPAAEQKERAEEAMRLTQ
LLEFRNRKP----AKLSGGQQQRVAIARAIVNNPRVLLLDEPL

>B3ZPN7_B3ZPT6_59_451709
ILIADDNSFIREGMKIILNYEEFVVDTVNDGKEAVEYCKKNDVDIALLDVRMPNMNGVEATKLICEET-E
TKPLILTTFDDDEYILDAVKNGAKGYLLKNNDPERIRDAIKKPLQIVMKQGEFTTLLGPSGCGKTTLLRM
IAGLEEPDKGEIYFGDTCMYSTSPHERNIGMVFQDFALWPHMTVFENVAFGTKQTNQLREKVEEAIKRVR
LQGMEKRYP----HELSGGQQQRVAFARAIVTKPHFILFDEPL

>H5TQW2_H5TQG5_157_1108044
-VVVDDHPFFRDGISRGLTQSGVVVGEAGDGTTGLELIRDEQPDVAVVDYQMPGLTGVDVAHAVTRDGLP
TRVLLLSAVTDAPIVFAALEKGAAGYLSKESGRDEIVGAV-RDFTLRVPRGETVALLGPSGSGKSTALKA
LAGFVRPTSGRVRLSGNDITDLPPARRGIGVVVQSYALFPHMRVRDNVAFGRVPKREIGQRVDEALSMVS
MSDYASRLP----RELSGGQQQRVAIARALAIRPDVLLLDEPL

>H5TLZ9_H5TL13_14_1108044
VFLVDDHAVFRSGVRAELAEAGLVVGEAGTVSDAVTAITRLRPDVVLLDVHMPAGGGVSVLRGVTESLDD
APVLALSVSDAAEDVIATIRAGARGYVTKTIDGRELADAV--DVDLEVTAGNTCAVLGPNGAGKSTALGI
LAGLRRTSNTTITYDDRPLQGVPAHRRSVVLLAQKPRLFPHMTVERNVGFGGVGRREVAARTQRWLSAVG
VAEFADRMP----KQLSGGQAQRVAIARALATEPDVLLLDEPF

>H5TM45_H5TMZ2_53_1108044
VLVVDDEPQLLRALRINLSARGFAVTTASTGAAALTAAAKVNPQVVVLDLGLPDIDGFTVLEGLRGWT-N
VPVIVLSARGESVDKVAALDAGADDYVTKPFGMDEFLARL-DSLDLGIEDGEFIVLVGPSGSGKSTALRM
LAGLEEIDSGAIHIGGKSMVGVAPKDRDIAMVFQNYALYPNKTVGENMGFAGVPTAERKAKVAEAAKLLD
LTDFLDRKP----AKLSGGQRQRVAMGRAIVREPQVFCMDEPL

>H5TME7_H5TMA2_45_1108044
ILVVDDDAALAEMLTIVLRGEGFEPFVVSDGTQALTAVREVRPDLVLLDLMLPGMNGIDVCRVLRADS-G
VPIVMLTAKSDTVDVVLGLESGADDYMVKPFKPKELVARVR---------GLVTALLGPSGCGKSTLIRA
IAGLEDVERGSIRLDGADLGRVPPHRRDFGVVFQDGQLFGGRSVGANVGYGRMSRTSVARRVAEMLELVQ
LPGFEKRSV----DELSGGQAQRVALARALAPHPRLLLLDEPL

>H5TPY7_H5TP47_60_1108044
VLIVEDEESLADPLAFLLRKEGFEATVVNDGSAALGTFDRVSPDIVLLDLMLPGMSGTEICKSLRTRS-S
VPVIMVTARDSEIDKVVGLELGADDYVTKPYSARELIARIRTNIDLDVAAGEFVSLLGPSGCGKTTLLRM
LAGFERPTEGDITLDGTSIIDVPPERRPVNTVFQSYALFPHMSVAQNVGFGKVAKKEIGQRVAEALELVQ
MTRFADRKP----AMLSGGQQQRVALARALANRPDVLLLDEPM

>H5TKY3_H5TKS1_62_1108044
VYLVDDHELVRRGLRDLLSADDIVVGEAASVGEGRVGILAAKPDVAVLDVRLPDGNGVELCRDVRAAEPE
VRCLMLTSYADDDALLAAVLAGASGFVLKQILGHNLIAAV-HDFTLTIADGEFIILVGPSGCGKSTTLNM
IAGLEDISSGDLYIGGERVNDKSPRDRDIAMVFQSYALYPHMTVRQNIAFPKLPKDEITKKVDEAAKILD
LTQYLDRK----PSNLSGGQRQRVAMGRAIVRSPKAFLMDEPL

>H3MEY9_H3MEM3_126_883120
ILIVEDEIKTGEYLSKGLTEAGFVVDHADNGLTGYHLAMTAEYDLVILDIMLPDVNGWDIIRMLRTAGKG
MPVLLLTALGTIEHRVKGLELGADDYLVKPFAFAELLARVRSALSLDIREGEFVVLVGPSGCGKSTLLRL
LAGLEPVSKGEIWLHDENITEMSPRERNFAMIFQNYALFPHLSVRDNITFGMKVRKEEKASWQPRVDKVA
QMLQLDTLLDRKPAKLSGGQRQRVAMARAIVRNPRLFLMDEPL

>H3MCU1_H3MCS8_13_883120
IALIDDHLIVRSGFAQLLGEADFVVAEFGSGREALAGLPGRGVQVCICDISMPDISGLELLSQLPK---G
MAIVMLSVHDSPALVEQALNAGARGFLSKRCSPDELIAAVRKPLTLTIEPGEVLALIGPSGSGKTTVLRA
IAGFVQPAGGRILLGDTDITHLPPYQRGLGMVVQNYALFPHMKVEDNVAFGKQPKTEIAARVKDALKIVG
MADYASRYP----HQLSGGQQQRVAIARAIAVRPRVLLLDEPL

>H3M1Z9_H3M119_20_883120
VLIIEDENAIRRFLRTALEADGMRVFEAETLQRGLIEAATRKPDLAILDLGLPDGDGNAFIREVRQWS-Q
MPIIVLSARTEEQDKIAALDAGADDYLSKPFGIGELQARL-HQVNLDIEDGEFAVFVGPSGCGKSTLLRM
IAGLEEVSEGEVLIGDEVMNDVVPAHRGVAMVFQSYALYPHMTVAENMGYGKVPKDEIRRQVEMVAKTLQ
LSHLLDRKP----KQLSGGQRQRVAIGRAIVRNPRVFMFDEPL

>H3M0M4_H3M0L9_5_883120
VVLVDDHVVVRSGFAQLLSEEDLVVGQFSSAAEAWPALLRDDVNVAVMDIAMPDENGLSLLKRLRAQKPQ
FRAIILSIYDTPAFVQSALDAGASGYLTKRCGPEELVQAVRDNINLTIPQGQMVTLLGPSGCGKTTILRL
VAGLEKPSEGQIFIDGEDVTHRSIQQRDICMVFQSYALFPHMSLGDNVGYGGVSRSDVKARVKEALAMVD
LEGFEDRYV----DQISGGQQQRVALARALILKPKVLLFDEPL

>H3MDU1_H3MDY5_44_883120
ILVVDDDISHCTILQALLRGWGYRVALAYNGVQALEQVREQVFDLVLCDIRMAEMDGIETLKEIKTLNPS
IPVLIMTAYSSVDTAVEALKSGALDYLIKPLDFDKLQL---KDINLEIQDGEFVVFVGPSGCGKSTLLRM
IAGLETVTSGDLLIGDTRMNDVPPAERGIGMVFQSYALYPHLSVAENMSFGGAKKELINQRVTQVAEVLQ
LAHLLERKP----KALSGGQRQRVAIGRTLVAEPRVFLLDEPL

>H3M4W0_H3M4M9_91_883120
ILVFADKALLRHHLKVQLTQQGHIVDDAQNVKEANYYIVEYPPDIAIIDLDATSEAGLALIRDWRGQGVS
IPILVMSAGECWQDCVNALNAGADNHIRKPFHIDIMVARINDGVSIAIRDGEFFSMLGPSGSGKTTCLRL
IAGFEQLSGGTIRIFGQPASALPPWQRDVNTVFQDYALFPHMSVLDNVAYGGIGKKERHARAQEALEKVA
LAFVHARKP----SQLSGGQRQRVAIARALVNQPRVLLLDEPL

>H3M2K7_H3M2H8_29_883120
ILVIEDDALLLQGLILAMQSEGYVCDGVSTAHEAALSLASNHYSLVVLDLGLPDEDGLHFLARMRREKFS
QPVLILTARDTVDERISGLDTGADDYLVKPFALEELNARIR----ETLPASGITAVFGVSGAGKTSLINA
ISGLTRPQQGRIVLNGRVLNDLAPEKRRIGYVFQDARLFPHYKVRGNLQY--GMAKNMAGQFDKLVDLLG
IAPLLDRLP----GGLSGGEKQRVAIGRALLTAPELLLLDEPL

>H3M2C1_H3M2B6_5_883120
ILLVEDDEDIAALLRLNLLDEGYQIVHVADGAQALRQLEKDLWDAVILDLMLPGVDGLEICRRIRQQTRY
LPVIIISARASETQRVQGLEMGADDYLAKPFSILELTARV-DDVNLTIYKGEIFALLGASGCGKSTLLRM
LAGFEQPTAGQIVLDGVDLARVPPYQRPINMMFQSYALFPHMTVEQNIAFGKLPKAEITSRVQEMLALVH
MQEFAKRKP----HQLSGGQRQRVALARSLAKRPKLLLLDEPM

>H3M767_H3M8F3_86_883120
VLLVDDHELVRAGIRRILEIKGIVAGEACCGEDAVKWCRANPVDVVLMDMNMPGIGGLEATRKIARSVAD
AKVIMLTVHTENPLPAKVMQAGAAGYLSKGAAPQEVVNAIRNDISLDIPSGQMVALLGPSGSGKTTLLRI
IAGLENQSSGHIRFHGTDVSRVHARDRKVGFVFQHYALFRHMTVFDNIAFGRPNAAGIKAKVTKLLEMVQ
LAHLADRYP----AQLSGGQKQRVALARALAVEPQILLLDEPF

>H3M3N9_H3M3N5_4_883120
VLVVEDNALLRHHLKVQLQELGHQVDAAEDAKEADYYLGEHVPDIAIVDLGLPDEDGLSLIRRWRSHDVS
VPVLVLTAREGWQDKVEVLSAGADDYVTKPFHIEEVAARM--GLNLTINNGEFLTLLGPSGCGKTTVLRL
IAGLETVDSGRIHLEDQDITHIPAENRHVNTVFQSYALFPHMTVFENVAFGKTPAAEIAPRVHDALRMVQ
LEEFAQRKP----HQLSGGQQQRVAIARAVVNKPRLLLLDES-

>H3MAZ9_H3MA32_33_883120
ILLVEDDKLIGDGLKAGLTKMGFSVDWFTRGEEGKAALYNAPYDAIILDLTLPGIDGLDILREWRDKGRH
EPVLILTARDALSQRVEGLRLGADDYLCKPFALIEVAARL-HGIDLKIADGEFMVIVGPSGCAKSTTLRM
LAGLETISGGEVRIGEKIVNNLAPKARGIAMVFQNYALYPHMTVRENLAFGKLPKDQIEAQVNEAAKILE
LEELLDRLP----RQLSGGQAQRVAVGRAIVKKPDVFLFDEPL

>H3M6N3_H3M6X2_99_883120
ILLIDDHPMLRTGVKQLISAPDIVIGEASNGEQGIAMAESLDPDLILLDLNMPGMNGLETLDKLREKSLS
GRVVVFSVSNHEEDVVTALKRGADGYLLKDMEPEDLLKAL-KDVSLTIPDGEFCVLVGPSGCGKSTLLRM
IAGLEEISGGEVHINERNVTEVEPKLRDIAMVFQSYALYPQMTVRENMGFARLPKAEINQKVNEAAALLG
LEPLLERLP----KDLSGGQRQRVAMGRAIVRKPQVFLFDEPL

>L0MKH1_L0MKE7_24_1249634
ILVVEDDTSTGDYLKKGLGEAGYGVDLARNGTDGLFRALEHGYDAIVLDVMLPGIDGWQIIEVLRKKS-D
VPILFLTARDGVQDRIHGLELGADDYLVKPFSFTELVLRL-RDVNLTIDDGEFVVFVGPSGCGKSTLLRM
IAGLEDITSGDLLIGERRMNEVPPSERGIGMVFQSYALYPHLSVADNMSFGGANKGQIGQRVNQVAEVLQ
LAHLLDRRP----KALSGGQRQRVAIGRTLVAEPEVFLLDEPL

>L0MH11_L0MHT3_78_1249634
VLLVDDHELVRAGIRRILEIKGIVVGEVQCGEDAVKWCRNNVVEIVLMDMNMPGIGGLEATRKIVRYAPD
IKVIMLTIHTENPLPAKVMQAGAAGYLSKGAAPQEVVNAIRNDISLDIPSGEMVALLGPSGSGKTTLLRI
IAGLEAQSGGTLGFHGTDVSRMHARDRRVGFVFQHYALFRHMTVFDNIAFGRPNAQAIKQKVERLLEMVQ
LAHLANRYP----SQLSGGQKQRVALARALAVEPQILLLDEPF

>L0MGE7_L0MGV6_169_1249634
ILLIDDHPMLRNGVKQLISDSRLVIAEASNGAQGVELAEQFDPDLILLDLNMPGMNGLETLDQLRLTALS
GRVVVFSVSNHEDDVVSALKRGADGYLLKDMEPEALLKAL-KSLDLQINSGEFVVIVGPSGCGKSTLLRM
IAGLEAISGGGMYIDGNYVNDDSPAERGIGMVFQSYALYPHMTVYQNMAFAKVGKSEIDRRVRDSARVLQ
LDHLLDRKP----KDLSGGQRQRVAIGRAIVREPKLFLFDEPL

>L0MFM0_L0MFR7_57_1249634
VLIVEDEKEIRRFVRSALETEGLRVFESDTLQRGLIEAGTRKPDLIILDLGLPDGDGLSFIRDLRQWS-S
IPIIVLSARLAEEDKIAALDAGADDYLSKPFGIGELLARVR-DLELTINNGEFVTILGPSGCGKTTVLRL
IAGLEDADSGQIVLDGLDITDIPAEHRHVNTVFQSYALFPHMTVFDNVAFGKTPAAEIPPRVEEALRMVQ
LDAFAQRRP----SQLSGGQQQRVAIARAVVNKPKILLLDES-

>A3DFU7_A3DFT4_13_203119
IYCVEDDRSIRELIIYALKSNGYEAVGFDKAEPFYKELENKLPDLVLLDIMLPGEDGIEILKKLKASPRN
IPVIMLTAKSAEYDKVLGLDSGADDYITKPFGIMEFLSRV-NGLSLEIKPGEFFTLLGPSGCGKTTLLRM
IIGFNSIEGGQIKIDGKVINNIPTNKRNMGMVFQNYAIFPHMSVKDNIAFGKVPKAEIEKRVDEILKIVK
IDHLKDRMP----HKMSGGQQQRIALARAIVIHPEVLLMDEPL

>A3DH90_A3DIF7_67_203119
IVIVEDEVFMREELNDMLCKAGYKVDMVNSFENVTEQLLSLSPDLILLDLNLPCVSGFQICREIKQKS-A
IPVLVLTSRDQMKDELHALKLGADEYLTKPCRKERLLARV-SNINLHINTGELVALLGPSGSGKTTLLRI
IAGLETADEGSIIFDGEDNTKKSAQDRKVGFVFQHYALFKHMTVFENIAFGRPNKEAIKNKVYELLKLVK
MEELANRYP----SQLSGGQRQRIALARALAVEPKVLLLDEPF

>A3DGI9_A3DGK4_15_203119
ILVVDDEKKIVEVVKSYLEHSGYEVYEAFTGKEALYVFEKVPLSLIVLDLMLPDLSGEEICKIIRKKS-R
VPIIMLTAKAEEEDILKGLNIGADDYITKPFSPKQLVARV-NDFNLDIEDKEFIILVGPSGCGKTTTLRM
VAGLEEITEGELYIGDKLVNDVAPKDRDIAMVFQNYALYPHMSVFDNMAFGKVPKDEIKRRVLEAAKILD
IEHLLERKP----KALSGGQRQRVALGRAIVRNPKVFLMDEPL

>A3DDK5_A3DDF6_49_203119
ILLVEDEVRLSEALVHTLKKNNYIVDVAFDGITGQQMAETNMYNVIILDRMLPKKDGLDVLRDLRKQGVT
TPVLILTAKDSVKNRVEGLDSGADDYLTKPFSKSELLARIRKNLTLDVRKNEFLTLLGPSGCGKTTTLRL
IGGFEKPDEGIILHHGNDISNLPPYKRNVNTVFQKYALFPHLNVYENIAFGKMNKSLIKEKVEKALRQVN
LVGYENRRI----DQLSGGQQQRVAIARAIVNEPEILLLDEPL

>B2DMJ6_B2DMM9_33_453363
ILLVEDDQVIRQQVGKMLSEWGFEVVLVEDFMEVLSLFVQSEPHLVLMDIGLPLFNGYHWCQEIRKIS-K
VPIMFLSSRDQAMDIVMAINMGADDFVTKPFDQQVLLAKV-EDFNLNIKDKEFIVFVGPSGCGKSTTLRM
IAGLEDITEGTASIDGVVVNDVAPKDRDIAMVFQNYALYPHMTVYDNMAFGKYSKEDINKRVQEAAEILG
LKEFLERKP----ADLSGGQRQRVAMGRAIVRDAKVFLMDEPL

>B2DQC1_B2DQI6_65_453363
ILLVEDDLGLSNSVFDFLD--DFDVMQVFDGEEGLYEAESGVYDLILLDLMLPEKNGFQVLKELREKGIT
TPVLIMTAKESLDDKGHGFELGADDYLTKPFYLEELKMRI-DNLNLDIHEGEFFTFLGPSGCGKSTTLRA
LVGFLDPSSGSIEVNGTDVTHLEPEKRGIGIVFQSYALFPTMTVFDNIAFGKVAPDVIKAKVSAVAAKIK
ISD---QQLQRNVSELSGGQQQRVALARALVLEPKILCLDEPL

>B2DQT2_B2DQZ4_62_453363
VLVAEDQSMLRDAMCQLLMQPDVSVFQAKNGQEAIQLLEKESVDIAILDVEMPVKTGLEVLEWIRAEKLE
TKVVVVTTFKRPGYFERAVKAGVDAYVLKERNIADLMQTL-DNLNLTINEGEFFTFLGPSGCGKSTTLRA
LVGFLEPSQGQILVDNQDITNLDPEKREIGIVFQSYALFPTMTVFDNIAFGKVSPEIIKAKVHEIAKKIN
ISD---EQLNRNISELSGGQQQRVALARALVLEPKILCLDEPL

>B2DPI2_B2DPP7_75_453363
ILLVDDEVEITDIHQRYLIQAGYQVLVAHDGLEALELFKKKPIDLIITDVMMPRMDGYDLISEVQYLSPE
QPFLFITAKTSEQDKIYGLSLGADDFIAKPFSPRELVLRV-KDINFELEEGKFYTLLGASGSGKSTILNI
IAGLLDATTGDIMLDGVRINDIPTNKRDVHTVFQSYALFPHMNVFENVAFPKIDKKEIEQRVAEVLKMVQ
LEGYEKRSI----RKLSGGQRQRVAIARAIINQPRVVLLDEPL

>F5WR88_F5WR76_12_650150
ILIVDDDKEIRDLMKRYLEIDGYEVVVASDGHDAMRALDES-IKLVILDVMMPEITGFEVSEAIRKQY-N
VPILFVSAKATEQDKFVGFSVGGDDYLSKPFSFSELSLRV--DFNLEIQDQEFIVFVGPSGCGKSTTLRM
IAGLEDITSGELWIGDRLVNDVEPKDRDIAMVFQNYALYPHMTVYDNMAFGLKIRKTPKDEIDKAVKNAA
EILGLDTYLDRKPAALSGGERQRVALGRAIVRDAEVFLMDEPL

>F5WUW5_F5WUW9_4_650150
-LLVEDDRAISRSLKYILEKEGYLVDAVFSVQEAERFLGLNHYNIHILDVRLPDGTGFDICTFIRQQS-E
APILFLSVENEEDSIVEGLTRGGDDYIIKPFKSKELIVRL-KGINLDIFENEFVTLLGPSGCGKTTLLRI
LGGFLEQSSGEVYFEGIEISKLAPYKREINTVFQRYALFPHMDVYDNIAFGKTNEDIIKQKVEKMLNLVG
LNGFEHRPV----TLLSGGQQQRVAIARALVNEPMVLLLDEPL

>F5WT44_F5WT50_6_650150
ILVIEDDQITREGIVAFLTHHQYHVLSAVDGHSARNTFDQHDFDLVILDIMIPHEDGLQLLQYFKNTK-D
VAVMMVTALGDDKTQTTSYDYLADDYVIKPFSLMILEKKV-QDLDLEIREGELLSLLGPSGCGKSTTLRT
IAGFNTIRSGTFYVEDKKMNDVKINDRDFGMVFQSYALFPHLSIRENIAFGKVSREAMNGQVESMAKTCG
LTELLDRYP----NQLSGGQQQRVALARALVIKPKLLLLDEPL

>F5WRI8_F5WRT9_111_650150
ILVVDDDFEIRELLELLLTNDGFQVQTYSNGYDALEALDDG-FDLAILDVMMPEIDGIKLCRKIRDAH-Q
IPILFLTAKEKEEDVVRGFSAGADDYVMKPFSYLELSVRV-KQVTFSIEKGDLVCLLGPSGCGKTTILNL
IAGLLDPTDGTIHNEGVSMVDKHPKDRDIGFVFQNYALYPHMTVLENVMFPVGDKKMPKEEAEKIARKYM
ALTDIEELANKKPGTMSGGQQQRVAITRALVQNPSILLLDEPL

>H1TJS5_H1TJH7_108_904754
ILIIEDDHAITHLLDVALTLDYYNVTTADNATQAHFKIQIDKPDVILLDLGLPDKDGLCLISEIRQHT-D
IPIIVISARQEEQTIIQALDNGANDYMTKPFNVDELRARIRDDIDIDIESGYFYTLLGPSGCGKTTILKL
IAGFEYPDSGEVIYQNKPIGNLPPNKRKVNTVFQDYALFPHLNVYDNIAFGKLSKTEIDQKVTEALKLVK
LSGYEKRNI----NEMSGGQKQRVAIARAIVNEPEILLLDES-

>H1TKM5_H1TKE3_82_904754
VVVVDDEKPIADILEFNLKKEGYDVYCAYDGNDAVDLIYEEEPDIVLLDIMLPGRDGMEVCREVRKKY-E
MPIIMLTAKDSEIDKVLGLELGADDYVTKPFSTRELIARVKKDFNLHITDKEFIVFVGPSGCGKSTTLRM
VAGLESITSGDFYIDGERMNDVEPKNRDIAMVFQNYALYPHMTVFENMAFGKVNKKEIEQKVNEAAEILG
LTEYLGRKP----KALSGGQRQRVALGRAIVRDAKVFLMDEPL

>E2YY01_E2YY13_12_749509
IMIVEDETTIRELISEELQKWQFTI-GTTDFNDVLDDFQEENPQLVLMDINLPVYDGYYWCQKIREVS-K
VPIIFISSRSTNMDMIMAMNMGADDFVTKPFQIDVLIAKINTDFNLEITDREFIVFVGPSGCGKSTTLRM
IAGLEDITEGELSIGDKVMNDVAPKDRDIAMVFQNYALYPHMTVFDNMAFGKYDKAEIKKRVENAADILG
LTEYLQRK----PAALSGGQRQRVALGRAIVRDAKVFLMDEPL

>E2YTM6_E2YTN0_4_749509
-MLVDDHEMVRLGVSSYLSQEDIVVGEAENGKIGYEKALELRPDVILMDLVMEEMDGIDSTKAILKDWPE
AKIIIVTSFIDDEKVYPAIEAGAAGYLLKTSTAHEIADAI-KSVNFTIEQGDLVCLLGPSGCGKSTILNL
IAGLLHPSDGDIQFRQQSVVKTAPKDRNIGFVFQNYALYPHMTVLENVMFPKVPKAEAQAIAEEYMKLTN
IEELSHKKP----GTLSGGQQQRVAITRALVQKPDVLLLDEPL

>E2YWI6_E2YWJ7_11_749509
-LIIEDDPMVAYIHQKYLEIHQPTIFTVATIAEGLQLTKEKQPALVLLDVHLKDGNGLTYLATIRDEKID
TEVILITAANELENVKRSLHLGVLDYLVKPFSFERFQQSI-KDLNISMEKGELVSLLGPSGCGKTTTLRV
IAGLIKPNDGQFFVDQEELTKVPVHKRNFGMVFQSYALFPHLTIAENVAFGKESKQTMDQKVTEMLKVCG
LESLGDRYP----KQLSGGQRQRVALARALIIEPKLLLLDEPL

>J0WLK5_J0WKP8_307_914143
VLVAEDQSMLRDAMCQLLTQPDVSVLQAKNGQEAIQLLEKESVDITILDVEMPVKTGLEVLEWIRSERLE
TKVVVVTTFKRAGYFERAVKAGVDAYVLKERSIADLMQTL-KDINFELEEGKFYTLLGASGSGKSTILNI
IAGLLDATTGDIMLDGVRINDIPTNKRDVHTVFQSYALFPHMNVFENVAFPKIDKKEIEQRVAEVLKMVQ
LEGYEKRSI----RKLSGGQRQRVAIARAIINQPRVVLLDEPL

>J1QD66_J1QEM9_163_914143
ILLVEDDLGLSNSVFDFLD--DFDVMQVFDGEEGLYEAESGVYDLILLDLMLPEKNGFQVLKELREKGIT
TPVLIMTAKESLDDKGHGFELGADDYLTKPFYLEELKMRI-EDFNLNIKDKEFIVFVGPSGCGKSTTLRM
IAGLEDITEGTASIDGVVVNDVAPKDRDIAMVFQNYALYPHMTVYDNMAFGKYSKEDINKRVQEAAEILG
LKEFLERKP----ADLSGGQRQRVAMGRAIVRDAKVFLMDEPL

>F8H2U7_F8H2S2_25_96563
-LVAEDEPKTGAYLQQGLTEAGFTVDRVMTGTDALQYALSETYDLLILDVMMPGLDGWEVLRMVRAAGKD
MPVLFLTARDGVEDRVKGLELGADDYLIKPFAFSELLARVR-DVDLELPGRGVTALFGHSGSGKTTLLRC
VAGLERSGRGQLSVNGEHWQDVPPHQRAIGYVFQDANLFAHLSVRRNLEFGRVAANARRVALEQAVELLG
IAHLLERMP----DRLSGGERQRVGIARALLTSPRLLLMDEPL

>F8H1E3_F8H1D7_6_96563
ILLVDDDQEIRELLQTYLSRSGFQVRGVPDGAQFRSALCAEPADLVILDVMLPDEDGFSLCRWIRQHEAS
MPIIMLTASSDEADRVVGLELGADDYLGKPFSPRELLARIKKDIALKIDAGEFLILVGPSGCGKSTLMNC
IAGLENITGGEILVDGEDISQASPKDRDIAMVFQSYALYPTMSVRGNIAFGKVPAAKIEEEVARVAKLLQ
IEPLLERKP----SQLSGGQQQRVAMGRALARRPKIYLFDEPL

>F8H3F3_F8H3E3_10_96563
VVLIDDDPHLRQALSQTLDLAGLKVASLGDARDLAARLPADWQGVVVSDIRMPGIDGLELLQQLRARDSE
LPVILITGHGDIQLAVQAMRAGAYDFLEKPFPSEALLDSV-DDVSLSIHQGEIFALLGGSGSGKSTLLRM
LAGFERPTEGRIFLDGQDITDMPPYERPINMMFQSYALFPHMTVEQNIAFGGLPKTEIEERVKEMLGLVQ
MTQYAKRKP----HQLSGGQRQRVALARSLAKRPKLLLLDEPM

>F8HA50_F8HAW0_90_96563
-LVVDDHDLVRTGISRMLAISGLVIGQADSGEDAIRKARELKPDVVLMDVKMPGIGGLEATRKLLRSYPD
LKVIAVTICEEDPFPTRLLQAGAAGYLTKGAALEEMVQAIRKGIDLDIRDREFVVFVGPSGCGKSTLLRL
IAGLEEVSSGRIELDGRDITDVSPAKRDLAMVFQTYALYPHMTVRKNMSFAGADKQEVARKIEAAARTLE
LEPLLERKP----RQLSGGQRQRVAIGRAIVRNPKVFLFDEPL

>F8H985_F8H986_1_96563
-MVAEDHTIVREGIKQLIGARDMVVGEAANGQQLLDQLRQVSCDVVLLDLSMPGVNGLEAIPRIRALSQP
PAVLVLSMHDEAQMAARALKIGAAGYATNDSEPALLLTAL-RDLNLDIRRGEFLTLLGPSGSGKTTSLMM
LAGFETPTAGEILLNGRAINNVPPHKRDMGMVFQNYALFPHMTVSENLAFPGMAKPDIKERVKRALAMVQ
LEGFRNRYP----AQLSGGQQQRVALARALVFEPQLVLMDEPL

>F8H6Z6_F8H604_8_96563
VWIVDDDRSIRWVLEKALQQEGMATQSFDSADSVLARLARQQPDVIISDIRMPGLSGLDMLSQIREQYPR
LPVIIMTAHSDLDSAVASYQGGAFEYLPKPFDVDDAVSL--QAIDLHIQSGELVALLGPSGCGKTSLLRI
IAGLETPDSGSIVFHGEDVSSRDVRDRNVGFVFQHYALFRHMTVFDNVAFGKKLRPSEAVIAAKVHELLN
LVQ-LDWLADRYPEQLSGGQRQRIALARALAVEPKVLLLDEPF

>C0VH29_C0VIL2_183_525244
ILMIEDDFMIAESTITLLQFHQFDVEWVNNGVDGLALLGKQAFDLVLLDLGLPLMDGMQILKQIRQRT-A
MPVLIISARDQLQNRVDGLNQGADDYLIKPYEFDELLARI-KNISLDFPEGELVALLGPSGCGKTTLLRI
IAGLESADGGQVLLEGEDATDIHVRERQVGFVFQHYALFRHMTVFDNIAFGRPSEAEIKKRVTRLLDLVQ
LGFLADRYP----AQLSGGQRQRIALARALAVEPRVLLLDEPF

>C0VHF4_C0VGN7_277_525244
VLLVDDEEDLCLLMQMTLARMGIKTHLAYRVEQAKKFFTEFQYDACLTDLNLPDGNGLDLVQHVTQNYPN
TPIAVLTAYGNMDIAIAALKAGAFDFVSKPVNQVHLDQLI-NQATWSATRGQIICLLGHSGCGKTTMLRL
IAGLETPSSGSIQLEQDILWNVPAEERNIGLVFQDYALFPHLSVLENVMFGLRKLPKQQRQAEQALKHVS
MHH----HLHSYPYTLSGGEQQRVALARALAPKPQVLLMDEPF

>K5A9G9_K5A768_461_1182168
ILLVDDDRELTSLLKELLEMEGFNVLVAHDGEQALELLDDS-IDLLLLDVMMPKKNGIDTLKALRQTH-Q
TPVIMLTARGSELDRVLGLELGADDYLPKPFNDRELVARIRQPLTLDVADGEFIVMVGPSGCGKSTLLRM
VAGLERVTSGDIWIDRKRVTEMEPKDRGIAMVFQNYALYPHMSVEENMAWGGMSKAHIEERVREAARILE
LDGLLKRRP----RELSGGQRQRVAMGRAIVREPAVFLFDEPL

>K4ZKK2_K4ZML0_728_1182168
ILIVEDEPKLGQLLIDYLRAASYAPTLINHGDKVLPYVRQTPPDLILLDLMLPGTDGLTLCREIRRFS-D
IPIVMVTAKIEEIDRLLGLEIGADDYICKPYSPREVVARV-KPLSLTIEPGEVLALIGPSGSGKTTVLRA
VAGFVQPAGGRILIGDTDVTHLPPYKRGLAMVVQNYALFPHLKVEDNVAFGKQPKALINERVTQALKTVG
MSDYAARYP----HQLSGGQQQRVAIARAIAVRPRVLLLDEPL

>K5AI16_K5AI13_3_1182168
VLVVEDNALLRHHLKVQLQDSGHQVDAAEDAREADYYLNEHLPDIAIVDLGLPDEDGLSLIRRWRSSDVS
LPVLVLTAREGWQDKVEVLSSGADDYVTKPFHIEEVMARM-SQLDLTINNGEFLTLLGPSGCGKTTVLRL
IAGLETVDAGHIMLDNQDITHVPAENRYVNTVFQSYALFPHMTVFENVAFGKTPAAEIAPRVTDALRMVQ
LEEFAQRKP----HQLSGGQQQRVAIARAVVNKPRLLLLDES-

>K5AZA5_K5ATU4_1961_1182168
VALIDDHLIVRSGFAQLLGEPDLVVAEFGSGREALAGLPGRGVQVCICDISMPDISGLELLSQLPK---G
MATIVLSVHDSPALVEQALNAGARGFLSKRCSPDELIAAV----NETLPASGITAIFGVSGAGKTSLINA
ISGLTRPQKGRIALNGRVLHDLTPEKRRIGYVFQDARLFPHYKVRGNLRY--GMAKSMTGQFDKLVSLLG
IEALLDRLP----GSLSGGEKQRVAIGRALLTAPELLLLDEPL

>K4ZUE6_K4ZUU5_159_1182168
VLIVEDEQAIRRFLRAALEGDGLRVYEAETLQRGLLEAATRKPDLIILDLGLPDGDGIDFIRDLRQWS-A
IPVIVLSARSEESDKIAALDAGADDYLSKPFGIGELQARL-NDISLDIPSGQMVALLGPSGSGKTTLLRI
IAGLEHQSSGHIRFHGTDVSRLHARERKVGFVFQHYALFRHMTVFDNIAFGRPTAAAIKTKVTQLLEMVQ
LAHLADRFP----AQLSGGQKQRVALARALAVEPQILLLDEPF

>K5A5K5_K5A6M4_379_1182168
-LLAEDNRELAHWLEKALVQNGFAVDCVFDGLAADHLLHSEMYALAVLDINMPGMDGLEVVQRLRKRGQT
LPVLLLTARSAVADRVKGLNVGADDYLPKPFELEELDARL-DDVSLTIYKGEIFALLGASGCGKSTLLRM
LAGFEPPSSGQIMLDGVDLAHVPPYQRPINMMFQSYALFPHMTVEQNIAFGKLPKVEITSRVNEMLGLVH
MQEFAKRKP----HQLSGGQRQRVALARSLAKRPKLLLLDEPM

>F3JM22_F3JMY7_35_629270
ILAIEDDAITAKEIVTELSSHGLEVDWVDNGRDGLARAVSGDYDLITLDRMLPEMDGLTIVTHLRAQGIS
TPILMISALSDVDERVRGLRAGGDDYLPKPFASDEMAARV-DDISLDIQDGEFLTFLGSSGSGKSTTLSM
LAGFETPSSGEILVGGKSLVNVPPHKRDIGMVFQRYSLFPHLSVRDNIAFPKLPAAEREKKVDAMLKLVQ
LEAFAHRRP----SQLSGGQQQRVAIARALVYEPRILLMDEPL

>F3JCB6_F3JDC8_372_629270
---VDDQPLIVEELCEFLESSGYECVRCHSSLEAIEHFSADSIGIVLCDLEMPGMNGIEMVEAMKMAGHL
FEAIMLTGQAEKKDVIKALRAGIADYYQKPVDLEELLEAVQHGLDLVFKAGELNVILGPSGCGKSTLLRM
VAGLEEVSQGQILMGGRDVTRLPPKERGCAMVFQNYALYPHMSVADNIGYARVARKEREQRIRECAASLG
LEELLQRKP----GELSGGQRQRVAIGRALIRKPPVLLFDEPL

>F3JQY7_F3JQS0_67_629270
ILIVEDDADSASILEAYLRRDGFNVGLAENGQRGIDMHRQWKPDLILLDVMLPLVSGTDVLSAVRRCS-D
TPVIMVTAMGDEPEKLGALRYGADDYVVKPYNPREVVARV-SDINCSIAKGEFVTLLGPSGCGKSTLLRC
IAGLTPVNSGRILLDGSNLVPLTPQKRNIGMVFQSYALFPNMTVEQNVAFGKVSADESTRRVAEILRMVE
LHDFATRYP----HQLSGGQCQRVALARSLVTRPRLLLLDEPL

>F3JH20_F3JHQ0_120_629270
------------------------------------------HDIVVLDIMMPRISGIEVLRRIRAQS-Q
VPVILLTARGDNIDRISGLELGADDYVPKPSSPGELVARL-KGIDLEVKDREFVVFVGPSGCGKSTLLRL
IAGLEEVTSGTIELDGRDITQVTPAKRDLAMVFQTYALYPHMTVGKNLSFAGGDKAEIKKKVDEAARILE
LGPLLERKP----KQLSGGQRQRVAIGRAIVRNPKIFLFDEPL

>F3JRH1_F3JR48_237_629270
VLIVEDDQRLAELTSDYLQNHGLRVSIEGDGALAAARIIAEQPDLVILDLMLPGEDGFSICRSVRDRY-D
GPILMLTARTDDTDHIEGLDTGADDFVCKPVHPRVLLARIK---NLAVDKGEFVSLLGPSGCGKTTTLQM
IAGFVEVSDGRIVLDGRDITHAKPSSRGLGVVFQSYALFPHMTVTDNVAFGKVPAAELHPRVKRVLELVR
LGQHAERYP----RELSGGQRQRVALARALVIEPPVLLLDEPL

>F3JMU1_F3JMS9_12_629270
VLIVDDHPVIRLAVRMLMERHGYVIAETDNGVDALQLAREHLPDIVILDIGIPKLDGLEVIARLSAMTLP
FKVLILTSQAPGHFSMRCMQAGAAGYVCKQQDLTELLSAIKQDLNLHLNAGDIGCLLGSSGCGKTTTLRA
IAGFEPIHAGEITLAGEVISRLPPEKRHIGMVFQDYALFPHLSVAENIAFGIRNHPRLDQVIAELLELVN
LGALGKRYP----HELSGGQQQRVALARALAPEPQLLLLDEPF

>F3JE48_F3JE68_20_629270
ILIVEDEPKLASLMRDYLIAAGYSTHCLSNGLDVVPAVRANAPQLILLDIMLPGRDGMDICKELRSFS-D
VPIVMITARVEEIDRLLGLDPGADDYICKPFSPREMVARVK---DLSLPGSGITALFGPSGSGKTTCLRC
IAGLEKADQGFIRVHDEVWQGLAPHKRAIGYVFQEASLFAHLSVRDNLEFGRIPRQQRRIQLPQASELLG
IDHLLQRNP----DKLSGGERQRVGIARALLTSPRLMLLDEPL

>F3JK53_F3JLE1_88_629270
ILIVDDDPGLSSLLERFFTSKGYRARAVANVEQMDRLLAREVFNLVVLDLMLPGEDGLSACRRLRAANNQ
VPIIMLTAKGDELSRIKGLELGADDYLAKPFNPDELMARVK---SHVWEQGGAYALLGPSGCGKSTLLNI
ISGLLSPSQGQVLFDSKIVNELPPERRNIAQVFQFPVIYDTMTVFDNLAFPLRNQGMDEARVNEIADVLD
LQPLLKKKA----RNLSADEKQKVSMGRGLVRDDSAILFDEPL

>F3JGC6_F3JGC5_1_629270
VLVAEDHTIVREGIKQLIGARDLVVGEASNGEQLLETLRHVACEVVLLDISMPGVNGLEAIPRILALTNP
PAILVLSMHNEAQMAARALKVGAAGYATKDSDPALLLTAIRKDLNLDIRKGEFLTLLGPSGSGKTTSLMM
LAGFETPTAGEILLGGRAINNVPPHKRDIGMVFQNYALFPHMTVAENLAFPSVRGMSKTDVGEKVKKALG
MVQ-LDTFAHRYPAQLSGDQQQRVALARALVFEPQLVLMDEPL

>F5K8W6_F5K8P6_70_983918
ILIVDDEAPIREMIAVALEMAGYECLEAENTQQAHAVIVDRKPDLILLDWMLPGTSGIELARRLKRDEVD
IPIIMLTAKGEEDNKIQGLEVGADDYITKPFSPRELVARL-DNINLDIQSGELVALLGPSGCGKTTLLRI
IAGLETPDAGNIVFHGEDVSQHDVRDRNVGFVFQHYALFRHMTVFDNVAFGRPGESAIKAKVHELLNMVQ
LDWLADRYP----EQLSGGQRQRIALARALAVEPKILLLDEPF

>F5K756_F5K8A7_51_983918
VLLTEDDDLIASGIVAGLNAQGLTVDRVASAADTQALLQVARFDVLVLDLGLPDEDGLRLLQRLRQQGVD
LPVLVLTARDAVTDRVAGLQAGADDYLLKPFDLRELGARL-QDLDLHLNAGDIGCLLGPSGCGKTTTLRA
IAGFEPVLAGQIELGGEVISRLAPEKRRIGMVFQDYALFPHLSVADNVGFGIRKHPQRERLVRELLELVK
LDHLAARHP----HELSGGQQQRVALARALAPEPLLLLLDEPF

>F5KA03_F5KA38_35_983918
-LLVDDHPMMRKGVAQLLEEDDLVVGEAGSGEEALRLAAELDPDMILLDLNMKGMNGLDTLRALREAGVD
ARIVVFTVSDDKGDVVNVLRAGADGYLLKDMEPERLLEHIRKGIDLDVRDREFVVFVGPSGCGKSTLLRL
IAGLEEASGGSIALDGTDITDTPPAKRDLAMVFQTYALYPHMTVRRNLSFAGVDKREVAAKVDAAARILE
LQALLERK----PRQLSGGQRQRVAIGRAIVRTPKIFLFDEPL

>F5JWZ5_F5JWY9_6_983918
ILLVDDDQEIRELLETYLSRAGFQVRSVSRGADFRQALCEEEASLAILDVMLPDEDGFSLCRWIRSHQAC
MPIIMLTASSDEADRVIGLELGADDYLGKPFSPRELLARIKRDIRLKIDSGEFLILVGPSGCGKSTLMNC
IAGLESITGGAILVDGQDISGMSPKDRDIAMVFQSYALYPTMSVRENIAFGKMPQAAIDEEVARVARLLQ
IEHLLERKP----SQLSGGQQQRVAMGRALARRPKVYLFDEPL

>F5K096_F5K094_2_983918
VLVAEDHTIVREGIKQLIGAKDLVVGEATNGEQLLETLRGTPCEVVLLDISMPGVNGLEAIPRIRALNEP
PAILVLSMHDEAQMAARALKIGAAGYATKDSDPALLLTAIRKDLNLDIRKGEFLTLLGPSGSGKTTSLMM
LAGFETPTAGEILLAGRSINNVPPHKRDIGMVFQNYALFPHMTVAENLAFPGMSKTDVKERVKRALSMVQ
LDAFAGRYP----AQLSGGQQQRVALARALVFEPQLVLMDEPL

>F5JYJ0_F5JYJ3_3_983918
ILIADDHPLFRSALHQALTGLGPDVREAASIAELEARLNEKAWDLVLLDLNMPGAYGFSGLVLLRGQYPQ
VPVVMISAQEEAAVVQRSREFGASGFIPKSSPLETLQQAVRDNVSLTINTGEFFTLLGPSGCGKTTLLRM
LAGFDQPDSGEIRLNGQDLAGVEPEKRPVHTVFQSYALFPHMSVAQNIAFPGVAKSEIDARVEQALKDVR
LADKGGRMP----TQLSGGQRQRVAIARALVNRPRLLLLDEPL

>F5JX08_F5JXY5_23_983918
-LLIDDDRELCELLGTWLVQEGFSVRASHDGAQARRALAEQTPDAVVLDVMLPDGSGLELLKQLRGDHPD
LPVLMLSARGEPLDRILGLELGADDYLAKPCDPRELTARL---IDLALPGRGVTALFGHSGSGKSTCLRC
IAGLEKAAEGEVTINGETWQDVAPHRRALGYVFQDANLFRHLTVRRNLAFGRIAAAERRVELEQACALLG
IEHLLERMP----ERLSGGEQQRVGIARALLTSPRLLLMDEPL

>K5V329_K5V317_12_992011
---VDDDARLRALLERYLSEQGFQVRSVANGEQMDRLLTRENFHLMVLDLMLPGEDGLSICRRLRHANNM
LPILMLTAKGDEVDRIVGLEVGADDYLPKPFNPRELLARIKESLSLEVEQGQIVCLLGASGCGKTTLLKA
IAGLLPLSSGQMSLNCLTIDDLPPEQRNIGMIFQDYALFPHLTVAENIAFG-LKNETAQQKLLKVEEMLG
LVHLKGFG-ERYPHQLSGGQQQRVAIARSLAYKPDLLLLDEPF

>K5UBT1_K5UAZ4_297_992011
----------------------------------------KKADLVILDRQLPDGDSVQSLPEWKKIK-D
VPVILLTALVTVKDKVAGLDSGANDYLTKPFAEAELFARIRKHFDFTVQDGEFVVFLGPSGCGKSTTLRM
LAGLESITGGEIYVGDKLMNKIDAKDRDLAMVFQSYALYPHMTVYENIAFAGMPKDQIDVEVRKAAKMLE
LDALLDRKP----KELSGGQRQRVAMGRAMVRTPKVFLFDEPL

>K5V531_K5V584_53_992011
VVIVDDHQVVLDGFMARLEEPDIVIGTASNGLEAIEVSKLLNPDVILMDISMPIMNGIEATGVIKEERPE
SKILMLTMHDNREYIMKVMQAGAVGYMLKEISAEKMVQAIKKDFNLDIAPGEFVTMLGPSGSGKTTCLMM
LAGFETATGGEIYIDGVPVNNLAPHKRDIGMVFQNYALFPHMTIAENLAFPKLDSETIESKVQSALDMVE
LGHVASRYP----KQLSGGQQQRVALARALVFEPKLVLMDEPL

>K5U0V4_K5U170_476_992011
-------QVTRNTLKSIFEAEGYAVFEASDGEEMHQVLSENSINLVIMDINLPGKNGLLLARELREQA-N
IALMFLTGRDNEVDKILGLEIGADDYITKPFNPRELTIR--KNVDLEINEGEFVVFVGPSGCGKSTLLRC
IAGLEDITSGDLYIGDQRMNDVEPSKRGVGMVFQSYALYPHLNLYDNMSFGKADKAEIDKRVEHAAEILQ
LGH----LLERQPKALSGGQRQRVAIGRTLVSQPDVFLLDEPL

>K5V7M2_K5V7U4_82_992011
ILVVEDEAPIREMLCFVLEQKGYQAVEAEDYDSAVTKLAEPFPDLVLLDWMLPGGSGINFIKHMKREERN
IPVVMLTARGEEEDKVRGLEVGADDYITKPFSPKELVARL-KKISLAIEKGEFVCFLGPSGCGKTTLLRA
IAGLDLPTSGAIFQNGQETTFLPPEKRDFGIVFQSYALFPNLTVQENIAVGGMSTKEALEKVDYWLETIG
LPTSGE----KFPNQLSGGQQQRVALARALALSPGLLLLDEPL

>K5VAB5_K5U9E3_332_992011
ILLVEDDPDLNLQLTELLKEQGYSVSSMYSGDDGVSAFHQQTFDLVILDVNLPNLDGFEVLNVIRSQS-Q
TPVVMLTAYGAEEYRIQGLKCGADDYITKPCNFTEVSLR--QKLNLNICDGEMVVLVGPSGCGKSTLLRM
IAGLEEISSGELKIDTTTVNDLEPGERDIAMVFQNYALYPHMTVYNNMAYGRTPKAEIERLVHEAAKMLE
LDH----LLDRKPGQLSGGQRQRVAMGRAIVREPKVFLFDEPL

>J6QEQ8_J6QBX6_1012_1134835
ILIIEDEKNLARFVELELKHEGYNAEVHYNGRTGLDAALNNEWDAILLDLMLPELNGLEVCRRVRQVK-N
TPIIMMTARDSVIDRVSGLDHGADDYIVKPFAIEELLARL-TDFNLSIKDREFIVFVGPSGCGKSTTLRM
IAGLEDISEGELNIGGKVMNDVAPKDRDIAMVFQNYALYPHMTVFDNMAFGKYDKADIKKRVDNAAEILG
LTEYLKRKP----AALSGGQRQRVALGRAIVRDAKVFLMDEPL

>J5XUQ9_J5XYG7_1338_1134835
ILVVDDEPSIVTLLTFNLEKEGYKVTSATDGGEGLELALEQSFDFIILDVMLPTMDGMEITQRLRQEKNE
TPILMLTAKDDQVDRIIGLEIGADDYLTKPFSPREVLARM-KKVSFEIEQGKFYTLLGPSGCGKTTILRI
IAGFTEATEGDIYFEGKRLNDLPANKRQVNTVFQDYALFPHMNVFDNVAFGKMSKSDIEKKVKDALRMVQ
LPGYEKREI----SEMSGGQRQRVAIARAIVNEPKVLLLDEPL

>J8TFH9_J8TGT9_480_1218173
-LLIDDEERMLDLLSLYLSPLGYTCVKKSSARTGIEYAIHQNIDLILLDVMMPEMSGWDVCTEIKKEK-D
IPIIMLTARTDKQDILTGLTMGADDYITKPFDEEILVARIENEVNLAIEQGEIITLLGPSGCGKTTMLRM
IAGFEIPSHGAILINGQYVYNIPPEKRGIGMVFQDYALFPHLTIEKNVAFGKWKIFEKKQRVKEVLELVG
LLEYAKRYP----SELSGGQQQRVALARALAPKPHVVLMDEPF

>J8TIV4_J8TIU7_7_1218173
VYLVEDEENLSEVLKAYLEKENWEVRVFDNGQDAADAVEDK-PHLWILDIMLPGMDGYQLLKTIKQNE-D
TPVIFISARDQDLDRVLGLEMGSDDYLAKPFLPQELIIR--TDFNLDIQDKEFVVFVGPSGCGKSTTLRM
IAGLEDISKGDLMIGDKRMNDVAPKDRDIAMVFQNYALYPHMNVYDNMAFGKFKKDEIDRRVKEAAKILG
LEEMLDRKP----KAMSGGQRQRVALGRAIVRDPKVFLMDEPL

>J8TTU5_J8TT19_74_1218173
ILIIDDEWTMRNLLKIYLSDNEFNIFEASNGVEALEQIKLLSCDLVILDLMMPIMDGFEFCQKIRMTS-A
IPILMLSARKDLHDKVMGLNLGADDYLVKPFEPEELVARVQKDVNVEIQEGEFFILVGPSGCGKSTLLRM
IAGLEEISVGTLLFDGNEANQLQPSKRGLSMVFQNYALYPHLSVEENILFGKVKKEERKKRCLEAAELLG
LTDYL----HRKPRELSGGQRQRVALARTVVSQMPICLMDEPL

>J8TRB0_J8TQ96_14_1218173
ILIVEDDHKIRQLIKIYLEKEGYDVWEAGDGKQGIDMFERYDPCFTIIDLMLPEVSGEEVCKWIRTEKSD
SPIIMVTAKVEEKDRINGLRMGADDYITKPFSPNELVARVETDVDLNIESGELVALLGPSGSGKTSLLRI
IAGLEQPDQGNIYFGEQNMTDVEAIKRQVGFVFQHYALFSHMSVAENISYGRPSKKEIKDKVKELLELVK
LDGLENRYP----SQLSGGQRQRVALARALAVQPKVLLLDEPF

>J5UQY3_J5UM18_1405_1134840
----------TKSLQTILETKEIVLGIGHCAKDALVLYETHRPDVLLTDIRMPKQTGIDAAKEILAKFPK
AILLLLTTFKDEEYIREAFSIGVKGYLIKQ-NLQA----------IQIEKGELVTLLGPSGCGKSTLLRC
ITGLEQPKSGEIVLDNENIADKPTKDRNIGFVFQQYALFPTMTVFENVAFGKLSPEVI---QEKVFEMLS
LVD-MTEQADKNVQFLSGGQRQRVALARSLVTEPKVLLLDEPL

>J6X907_J6X608_1079_1134840
ILTVEDDNMIREGISEYLSEFGYTVIQAKDGREALSKFNSD-INLVILDIQIPFINGLEVLKEIRKKS-N
LPILILTAFSDEEYKIDAFTNLVDGYVEKPFSLPVLKARI-TDFNLSIKDREFIVFVGPSGCGKSTTLRM
IAGLEDISEGELNIGGKVMNDVAPKDRDIAMVFQNYALYPHMTVFDNMAFGKYDKADIKKRVDNAAEILG
LTEYLKRKP----AALSGGQRQRVALGRAIVRDAKVFLMDEPL

>J6XGU5_J6XFS2_383_1134840
IMVVEDEEIIRQLIMEELEKWQFETFGTTDFNQVFSDFEREEPQLVLLDINLPVLDGYYWCQKIREVS-K
VPIIFISSRNTNMDMIMAMNMGADDFVTKHFQIDVLIAKINKKVSFEIEQGKFYTLLGPSGCGKTTILRI
IAGFTEATEGDIYFEGKRLNDLPANKRQVNTVFQDYALFPHMNVFDNVAFGKMSKSDIEKKVKDALRMVQ
LPGYEKREI----SEMSGGQRQRVAIARAIVNEPKVLLLDEPL

>F4N6S1_F4N6Y7_66_913028
VVFIDDHDIVRSGFAQLLAEDDIVVGEFSSAKQARAGLPGLQANICICDISMPDESGLDLLKDLPS---G
MGVIMLSMHDSPALVEMALERGARGFLSKRCKPEDLVNAVREGIDLQVTAGSRTAIVGPSGSGKTTLLRI
IAGFETPDSGRVILQGNPLFDVPAHKRGIGFVPQDGALFPHFTVAGNIAY--GLKGSKQDKARRIDELME
MVALDRRLAQLWPHEISGGQQQRVALARALAQSPVLMLLDEPF

>F4N299_F4N214_85_913028
-LIVEDDELLQRGIAMALTSGGYACDCAGTAAQAHSLLLSSQYSMVILDLGLPDQDGAVLLRQWRRQHIT
LPVLILTARDALEDRVDGLDAGADDYLIKPFALAELLARVRKNINLEIDDGEFVVFVGPSGCGKSTLLRM
IAGLEDITSGELLIGGKRMNEVPPSERGIGMVFQSYALYPHLSVAENMSFGGAKKAEINQRVNQVAEVLQ
LAHLLERRP----KALSGGQRQRVAIGRTLVAEPDVFLLDEPL

>F4MX40_F4MXY9_51_913028
VLVVEDNALLRHHLTVQMREMGHQVDAAEDAKEADYFLQEHAPDIAIIDLGLPGEDGLSLIRRWRSHQTN
LPILVLTARESWQDKVAVLEAGADDYVTKPFHLEEVIARIQ----------------------------M
LAGFEQPTQGQIVLDGQDLSHVPPYQRPINMMFQSYALFPHMTVEQNIAFGKLPANEIKSRVAEMLTLVH
MQEFAKRKP----HQLSGGQRQRVALARSLAKRPKLLLLDEPM

>F4N0L2_F4N0S4_72_913028
IVFVEDDPEVGKLIAAYLGKHDIDVFVEPRGDTAQAVIEHQQPDLVLLDIMLPGKDGMTLCRDLRPNY-D
GPIVLLTSLDSDMNHILSLEMGANDYILKTTPPAVLLARL-DDLNLAIPKGEMVTLLGPSGCGKTTVLRL
VAGLEKPTGGQIFIDGEDVTDRSIQQRDICMVFQSYALFPHMSLGENIGYGGRPKDEIRERVKEALALVD
LDGFADRFV----DQISGGQQQRVALARALILKPKVLLFDEPL

>F4N1H5_F4N094_81_913028
IYLIDDDEGVRAALSALLTTMGWEVNAFSNGQIFLDTFAITQPSCVLLDIRMPGKSGMTILEAIQERNSA
LPVIIMTGHGNVELCRRAFKGGALEFLTKPIDADVLIETV-NDITLDIPSGQMVALLGPSGSGKTTLLRI
IAGLENQNAGRLSFHGTDVSRLHARDRRVGFVFQHYALFRHMTVFDNIAFGRPNAAAIKQKVAQLLEMVQ
LGHLANRYP----SQLSGGQKQRVALARALAVEPQILLLDEPF

>H5T3Z4_H5T3I4_170_1090974
ILIIEDEKNLARFVELELEHEGYTAEVHYNGRTGLEAALNNNWNAILLDLMLPELNGLEVCRRIRQVK-N
TPIIMMTARDSVIDRVSGLDHGADDYIVKPFAIEELLARL-KKISFEIEEGKFYTLLGPSGCGKTTILRI
LAGFTDVTSGDVYFDGKKINHIPSNKRQVNTVFQDYALFPHMNVFDNVAFGKLPKQQIKNKVKEALRLIQ
LPGYENREI----SEMSGGQRQRVAIARAIVNEPKVLLLDEPL

>H5T5J4_H5T5I8_6_1090974
IMIVEDETTIRELIAEELKKWQFTVFSTINFQNVLENFEEEKPQLLLLDINLPVFDGYYWCQKIRKQS-N
IPIIFISSRNTNMDMIMAMNMGADDFVTKPFQMDVLIAKINTDFNLTIADREFIVFVGPSGCGKSTTLRM
IAGLEDITKGELSIGDKVVNDVAPKDRDIAMVFQNYALYPHMTVFDNMAFGKYDKTEIKKRVENAADILG
LTEYLKRKP----AALSGGQRQRVALGRAIVRDAKVFLMDEPL

>F0CFR4_F0CFE9_125_745017
ILLIEDNQKTIQWVRQGLTEAGYVVDYACDGRDGLHLALQEHYSLIILDIMLPGLDGWQVLRALRTAH-Q
SPVICLTARDSVEDRVKGLEAGANDYLVKPFSFAELLARVRDDVSLTIYKGEIFALLGASGCGKSTLLRM
LAGFEPPSSGQIMLDGVDLAHVPPYQRPINMMFQSYALFPHMTVEQNIAFGKLPKAEITSRVNEMLGLVH
MQEFAKRK----PHQLSGGQRQRVALARSLAKRPKLLLLDEPM

>E7VQ96_E7VQ72_24_745017
ILLIDDHPMLRTGVKQLVSAPDIVVGEASNGEQGIDLAESLDPDLILLDLNMPGMNGLETLDKLREKALS
GRIVVFSVSNHEEDVVTALKRGADGYLLKDMEPEDLLKAL-KDINLDIHDGEFVVFVGPSGCGKSTLLRM
IAGLETITSGDLFIGETRMNDIPPAERGVGMVFQSYALYPHLSVAENMSFGGAKKEVMNQRVNQVAEVLQ
LAHLLERKP----KALSGGQRQRVAIGRTLVAEPRVFLLDEPL

>E7VNU1_E7VNW9_28_745017
ILVVEDEAPIREMVCFVLEQNGFQPVEAEDYDSAVNKLNEPWPDLILLDWMLPGGSGLQFIKHLKREARD
IPVVMLTARGEEEDRVRGLETGADDYITKPFSPKELVARIKKPLSLTIEPGEVLALIGPSGSGKTTVLRA
VAGFVQPAGGRILIGDTDVTHLPPYKRGLAMVVQNYALFPHLKVEDNVAFGKQPKALINERVTQALKTVG
MSDYATRYP----HQLSGGQQQRVAIARAIAVRPRVLLLDEPL

>E7VMX0_E7VM02_32_745017
VWVVDDDSSIRWVLERALAGAGLTCTTFENGNEVLAALASKTPDVLLSDIRMPGMDGLALLKQIKQRHPM
LPVIIMTAHSDLDAAVSAYQQGAFDYLPKPFDIDEAVALV-SQLDLTINNGEFLTLLGPSGCGKTTVLRL
IAGLETVDAGHIMLDNQDITHVPAENRYVNTVFQSYALFPHMTVFENVAFGKTPATEIAPRVTDALRMVQ
LEEFAQRKP----HQLSGGQQQRVAIARAVVNKPRLLLLDES-

>E7VNA4_E7VM80_24_745017
IVIVEDEPVTQARLQAYFEQEGYRVSVTDSGAGLRDIMEHEHVSLILLDINLPDENGLMLTRALRERS-T
VGIILVTGRCDQIDRIVGLEMGADDYVTKPLELRELVVRV-NDISLDIPSGQMVALLGPSGSGKTTLLRI
IAGLEHQSSGHIRFHGTDVSRLHARERKVGFVFQHYALFRHMTVFDNIAFGRPTAAAIKTKVTQLLEMVQ
LAHLADRFP----AQLSGGQKQRVALARALAVEPQILLLDEPF

>E7VJ92_E7VKH6_84_745017
VWLVEDEQGIADTLIYTLQQEGFTVELFARGLPALEKARQQRPDAVILDVGLPDISGFELCRQLLERHPA
LPILFLTARSDEVDRLLGLEIGADDYVAKPFSPREVSARV----NETLPASGITAIFGVSGAGKTSLINA
ISGLTRPQKGRIALNGRVLHDLTPEKRRIGYVFQDARLFPHYKVRGNLRY--GMAKSMTGQFDKLVSLLG
IEALLDRLP----GSLSGGEKQRVAIGRALLTAPELLLLDEPL

>I9GB52_I9GDN0_538_796736
-LLVDDDPGLLKLLGMRLTSEGYSVVTAESGQEGLRVLHREKVDLVISDLRMDEMDGMQLFTEIQKVQPG
MPVIILTAHGSIPDAVAATQKGVFSFLTKPIDRDALYKAI-DDVSLTIYKGEIFALLGASGCGKSTLLRM
LAGFEPPSSGQIMLDGVDLAHVPPYQRPINMMFQSYALFPHMTVEQNIAFGKLPKAEITSRVNEMLGLVH
MQEFAKRK----PHQLSGGQRQRVALARSLAKRPKLLLLDEPM

>J0AGJ8_J0AGX6_138_796736
ILLVDDHEIIINGIMNALLWPHFIVEHVKNGLEVYNACCAYEPDILILDLSLPGINGLDIIPQLHQRWPA
MNILVYTAYQQEYMTIKTLAAGANGYVLKSSSQQVLLAAL----NETLPASGITAIFGVSGAGKTSLINA
ISGLTRPQKGRIALNGRVLHDLTPEKRRIGYVFQDARLFPHYKVRGNLRY--GMAKSMTGQFDKLVSLLG
IEALLDRLP----GSLSGGEKQRVAIGRALLTAPELLLLDEPL

>I9FBI5_I9FBH8_7_796736
VLVVEDNALLRHHLKVQLQDSGHQVDAAEDAREADYYLNEHLPDIAIVDLGLPDEDGLSLIRRWRSSDVS
LPVLVLTAREGWQDKVEVLSSGADDYVTKPFHIEEVMARM-SQLDLTINNGEFLTLLGPSGCGKTTVLRL
IAGLETVDAGHIMLDNQDITHVPAENRYVNTVFQSYALFPHMTVFENVAFGKTPAAEIAPRVTDALRMVQ
LEEFAQRKP----HQLSGGQQQRVAIARAVVNKPRLLLLDES-

>J0A2B5_J0A3V3_558_796736
-LLAEDNRELAHWLEKALVQNGFAVDCVFDGLAADHLLHSEMYALAVLDINMPGMDGLEVVQRLRKRGQT
LPVLLLTARSAVADRVKGLNVGADDYLPKPFELEELDARL-NDISLDIPSGQMVALLGPSGSGKTTLLRI
IAGLEHQSSGHIRFHGTDVSRLHARERKVGFVFQHYALFRHMTVFDNIAFGRPTAAAIKTKVTQLLEMVQ
LAHLADRFP----AQLSGGQKQRVALARALAVEPQILLLDEPF

>I9PT40_I9P8A4_5104_796736
VALIDDHLIVRSGFAQLLGEPDLVVAEFGSGREALAGLPGRGVQVCICDISMPDISGLELLSQLPK---G
MATIMLSVHDSPALVEQALNAGARGFLSKRCSPDELIAAV-QPLTLDVADGEFIVMVGPSGCGKSTLLRM
VAGLERVTSGDIWIDRKRVTEMEPKDRGIAMVFQNYALYPHMSVEENMAWGGMSKAHIEERVREAARILE
LDGLLKRRP----RELSGGQRQRVAMGRAIVREPAVFLFDEPL

>I9FUX2_I9FVE7_175_796736
VWVVDDDSSIRWVLERALAGAGLTCTTFENGNEVLAALASKTPDVLLSDIRMPGMDGLALLKQIKQRHPM
LPVIIMTAHSDLDAAVSAYQQGAFDYLPKPFDIDEAVALV-KPLSLTIEPGEVLALIGPSGSGKTTVLRA
VAGFVQPAGGRILIGDTDVTHLPPYKRGLAMVVQNYALFPHLKVEDNVAFGKQPKALINERVTQALKTVG
MSDYAARYP----HQLSGGQQQRVAIARAIAVRPRVLLLDEPL

>I9FIG4_I9FHZ2_172_796736
VIIADDHPIVLFGIRKSLEIEWVVVGEFEDSTALINNLPKLDAHVLITDLSMPGGDGITLIKYIKRHFPS
LSIIVLTMNNNPAILSAVLDLDIEGIVLKQGAPTDLPKAL-KDINLDIHDGEFVVFVGPSGCGKSTLLRM
IAGLETITSGDLFIGETRMNDIPPAERGVGMVFQSYALYPHLSVAENMSFGGAKKEVMNQRVNQVAEVLQ
LAHLLERKP----KALSGGQRQRVAIGRTLVAEPRVFLLDEPL

>E8U0Y2_E8U0V9_23_596153
IHVVDDDENFLRSLLFMIEGLGFAVG--YPSAEAFAQAPAPQGGCLLLDIRMPRMSGLELQRRLQR--PD
LPIVFMTGHGDVDQAVQALRGGALDFLQKPFREQALLDAL-HGVNAEIKDGEFIVLVGPSGCGKSTLLRM
IAGLEEITGGELFIGDRLVNGLEPARRNIAMVFQNYALYPHMTNFENMAYGKVPKDEIRRRVDKAAKILE
LSHLLERKP----RELSGGQRQRVAMGRAIVREPQVFLFDEPL

>E8TRH3_E8TRK0_27_596153
VLVVDDDARIRDLLRRYLTQEGFEVMVAEDGKALNRILLRETVDLIVLDLMMPGEDGLSICRRLRAASDR
TPIIMLTAKGEDVDRIVGLEVGADDYLGKPFNPRELLARI---VDLRLPGTGVTALFGPSGCGKTTCLRA
VAGLER-TEGRVQVNGETWQDLPTHRRALGYVFQEASLFPHLDVRRNMEYGRQPPARRHVSLEQAVELLG
LGALLSRMP----HTLSGGERQRVAIARALAASPRVLLMDEPL

>E8TQH9_E8TQI3_4_596153
-LLVEDDTMIGEAVRDLLRAEHYAVDWATDGDMADAALATQQYDLVLLDLGLPRRDGLAVLRSLRARKDR
TPVLIATARDGVAQRVEGLDAGADDYVLKPYDAGELLARIRQGVTLGLAAGEIGVLIGPSGCGKTTLLRA
VAGLEDVAGGSIRLGGEVVGAVLPEQRRIGMVFQDYALFPHLTVGRNVAFGDLPRGEQAQRVREALDLVG
LAGSEARF----PHELSGGQQQRVALARALAPRPRLMLLDEPF

>E8TQY3_E8TQU5_38_596153
VLVVEDEAAIAELIAVNLRHNGFTPIWAEDAEAAQRELDAVLPDVILLDWMLPGMSGLQLARKWRSAAKG
VPILMLTARGDEPDKVAGLDAGADDYITKPFSTQELLARIRRDVSLDIQSGELIALLGPSGCGKTTLLRI
IAGLETPDTGSIHFSGENQTDVHVRERGVGFVFQHYALFRHMTVLDNVAFGPRRERPSEAQRQKVMDLLK
LVQ-LDWIADRYPSQLSGGQRQRIALARALAVEPKVLLLDEPF

>E8TT43_E8TT94_51_596153
-LIVEDEAKLADYLRKGLSEEGYVIDVAVNGIDGLHMASDGHYDLIVLDTMLPGIDGFGLLAALRQNK-Q
TPVIMLTARHRIEDRVRGLKTGADDYLVKPFAFSELVARIERDIDLRIEPGEFFALLGPSGSGKSTLLRL
IAGFNQHQSGELLVDGQDISGVPPHLRNIGMVFQNYALWPHMTVWDNVAFGRESRDAMRRKVGAVLDLVG
LAQYARRRP----AQLSGGQQQRVALARTIVIEPRLLLLDEPL

>E8TX12_E8TX15_3_596153
ILIAEDDQVLADGLLRTLRGSGAVVDHVASGSEADAALTNNEFDLLILDLGLPRLHGLEVLKRLRGRGSA
LPVLILTAADGIEERVKGLDLGADDYMAKPFALSELEARV-RDIDLTVRQGEMLCFLGPSGCGKTTLLRI
IAGLETQTSGSIVQSGRDISWLPASERDYGIVFQSYALFPNLTIAENVAYGKMRKAEIQARVAELLAMAG
LPTAGGKY----PSQLSGGQQQRVALARALATNPGLLLLDEPL

>Q73AB7_Q73AG8_51_222523
ILIADDNSFIREGMKIILNYEEFVVDTVNDGKEAVEYCKKNDVDIALLDVRMPNMNGVEATKFICEET-K
TKPLILTTFDDDEYILDAVKNGAKGYLLKNNDPERIRDAIKKPLQIVMKQGEFTTLLGPSGCGKTTLLRM
IAGLEEPDKGEIYFGDTCMYSTAPHERNIGMVFQDFALWPHMTVFENVAFGTKQTNQLREKVEEAIKRVR
LQGMEKRYP----HELSGGQQQRVAFARAIVTKPHFILFDEPL

>Q733N8_Q731U8_650_222523
VLLVEDERRLREIVSDYFRNEGFEVIEAEDGKKALELFAEHEIDLIMLDIMLPEIDGWSVCRRIRKES-A
VPIIMLTARSDEDDTLLGFELGADEYVTKPFSPKVLVARA-TDFNLHIQDKEFIVFVGPSGCGKSTTLRM
VAGLEDISKGEFSIDGKLMNDVPPKDRDIAMVFQNYALYPHMSVYDNMAFGKIPKDEIDRRVKDAAKILG
LEQYLDRKP----KALSGGQRQRVALGRAIVRDAKVFLMDEPL

>Q73A30_Q73A85_55_222523
ILIVDDDQDIVRFMNVNLMQEGFKVFSAHNGEEALEIINKNNIQLAILDIMMPQMDGIELCRRIREKH-S
LPIMFLSAKSSDVDKVIGFSTGADDYIVKPFSTIEFIARV-SDFNLHIQDKEFIVFVGPSGCGKSTTLRM
IAGLEDISDGSFYIDGKLMNDVAPKDRDIAMVFQNYALYPHMSVYDNMAFGKLPKDEINRRVTEAAKILG
LEDYLKRKP----KALSGGQRQRVALGRAIVRDAKVFLMDEPL

>Q73BK5_Q73BM0_15_222523
VLVVDDESDMRQLVGMYLDNFGYEWGEAENGKEALKKLETNHYDFVVLDIMMPEMDGLSVCKEIRKTS-D
VPIIFLTAKGEEWNRVNGLRMGADDYIVKPFSPGELIARM---LSLDIKEGEFLTILGPSGCGKTTLLRM
IAGFETPTKGNLLLDDEKINDLPPYKRHMNLVFQHYALFPHMNVEKNICFGKVPAAEQKERAEEAMRLTQ
LLEFRNRKP----AKLSGGQQQRVAIARAIVNNPRVLLLDEPL

>Q73DS7_Q73DT2_5_222523
-LVVEDNASLLESIVQILH-DEFEVDTALNGEDGLFLASQNIYDAILLDVMMPEMDGFEVIQKIRDEKIE
TPVLFLTARDSLEDRVKGLDFGGDDYIVKPFQAPELKARIRKGVSVHIKKGEFFVLVGPSGCGKSTLLRM
IAGLEEISSGDLIINERVANDLEPKDRNLSMVFQNYALYPHLSVEENILFGKVRKVQKEERQKRLMEAIE
MVG-LKEYVKMKPGQLSGGQRQRVALARAIVSQAPICLMDEPL

>Q89FC6_Q89E91_35_224911
VLVIDDEPPIRKLLRMGLTTQGYEILEASNGKIALEKLTEE-PALIILDLGLPDIQGHELLRTIRARNEA
VPIVVLSSRGDEAGKVQALDLGADDYLTKPFGMDELLARL-DDVSLSVGKGEFISFLGPSGCGKTTTLQM
IAGFLDPTRGAIRLEGKDLTAIHPARRGLGIVFQSYALFPHMTAAENVAFGKVPRAERAERVRAALAMVG
LAGYEDRHP----RRMSGGQQQRVALARALVIKPSVLLLDEPL

>Q89PC3_Q89PB2_11_224911
ILIAEDEPQICEILDAYLTREGFRTVRAGDGRAALDLHLALKPDLILLDVTMPRLDGWEVLAEIRRRG-D
TPVIMITALDQDIDRLQGLRIGADDYVVKPFNPVEVVAR--QGSNFTIDDGTFFAMLGPSGCGKTTTLRM
IAGLELPTEGKVLLDGEDVTFRRAAARDIAFVFQLFALYPHMNVADNIGFPGMGRRAVRERVQETARLLR
IEHLLSSKT----SKLSGGDRQRVALGRAMVRRPKAFLMDEPL

>Q89LQ3_Q89LI7_76_224911
ILIVDDEADIRDLVAGILEDEGFVTRTARDSDSALAEIANRRPHLVFLDIWLQGLDGLQLLEQVKKDNAD
LPVVMISGHGNIETAVAAIKRGAYDFIEKPFKADRLIL---RGIDLDIADHEFIVLVGPSGCGKSTTLRM
IAGLEDISDGDIMIGGDVVNDVPPKDRDIAMVFQNYALYPHMTVAENMSFGHYPKAEIKARVTEAARLLD
ITDLIDRKP----KQLSGGQRQRVAMGRAIVRNPKVFLFDEPL

>H7C6F1_H7C6D5_16_224911
VLIVDDHPVVLSGCRTLFASDHSRIDEAMDAKSGHRAYISKRPDVTVIDISLPDVSGFELMRRIRKDDPD
AKIIMFSMNDDPAFVVRAVELGAQGYVSKGDDPRILLKAV-SNIDLTIDHGEFVIFVGPSGSGKSTLLRM
IGGLEPISGGRLLIDNELVNDIDAADRNLGMVFQSYALYPHMTVKENLAFPKAGKAAIAAKIAKTASLLQ
IDHLLERKP----RQLSGGQRQRVAIGRAIMREPKVFLFDEPL

>Q89QJ7_Q89QA6_91_224911
-LIIEDDRESADYLVKAFREVGHIADHAPDGEEGLAMAENGDYDVLVVDRMLPKRDGLSLIGALRDKGNT
APVLILSALGQVDDRIKGLRAGGDDYLPKPYSFAELLARV-KGADLDIADGSFVVFVGPSGCGKTTLLRL
IAGLEDVSGGKILIDGKNVVDTPPAKRGLSMVFQSYALYPHMSVRGNIGFGGLPKDEINRKVEAAAATLN
LTPYLDRKP----RELSGGQRQRVAIGRAIVREPKAFLFDEPL

>Q89KU8_Q89KQ9_39_224911
ILLVEDEAEMAGALASALKRYDMVVDHAPTLADAEEAISADVHVAVLLDRQLPDGDGLALIPKLRARADG
VPIIVLTARGELADRIAGLDSGADDYLAKPFAVEELLARL-KGIDLDIESGEFTVLVGPSGCGKSTLLNI
VAGLDRPSAGTIEIGGRVVNDVPPKDRDIAMVFQSYALYPSMTVRQNITFGMECRHVPKAEQEKALANVA
RLLQIEPLLGRKPSQLSGGQRQRVAMGRALVRDPLLFLFDEPL

>Q89IF1_Q89IR1_120_224911
VLLVDDHPIVRQGYRRVLEQGDLVVAEADNAADAYGAFKAHDPDVVVLDISMPGASGLEAIRNIRARSPR
ARILVFTMHNEAVLVKAAFSAGASGFVTKSSEPSAVVNAI-DDVNLKIPAGTYCCLLGPSGCGKTSTLRM
IAGHEAVSEGDIILGAQNVTDLEPAKRGTAMMFQSYALFPHLTVLDNVAFAGIDRATRHKRAGELLELVA
MTPYAARLP----AQLSGGQQQRVALARALITEPQILLLDEPL

>Q89V62_Q89WG0_98_224911
-VIADDHPLFRDALRQAVAVLTSRIDEAGSFEDLTKLLEQTSVDLILLDLSMPGISGFSGLIYLRAQYPA
IPVVIVSASDDSATIRRSLDFGASGFIPKRFGVETLRDAI-KGVNVDVADGQFCVLVGPSGCGKSTLLRM
VAGLETVTGGEIDIGGRVVNQIEPADRDIAMVFQNYALYPHMSVYNNMAYGGMAEAEIKTRVEEAARVLE
LTSMLERKP----RQLSGGQRQRVAMGRAIVRQPKVFLFDEPL

>Q89SL4_Q89SG3_51_224911
-IVVEDDPVTRTMLVGYFGENNFDVVGAGSCAECRQALRGR-ADLIFLDVQLPDGDGFELAKEIQATS-N
AGIIFVTRRDTDVDRILGLEIAGDHYVTKPINLRDLLARA-RDVSLTLESGTLNVLLGPTLSGKTSIMRL
LAGLDKPTTGKVLVNGKDVTGVDVRQRSVAMVYQQFINYPSFTVYENIASPGKPREEIEARVAEAAKLLR
LEPFLKRTP----LQLSGGQQQRTAMARALVKGADLVLLDEPL

>Q89NT7_Q89NC5_172_224911
-LIVEDNAELSRLVAAGLSAAGYESDIVSSAAEAREAVGSVSYAAMILDLGLPDGDGLSVLRELRRQMEP
LPVLVLTARGGLQDRVNGLRSGADDYLAKPFAMEELVARL-HGVSIPIEDGQFVVLVGPSGCGKSTLLRM
LAGLENITSGTISIGDRVVNNVQPKERDIAMVFQNYALYPHMTVGENMGFSLKLRNASSDEINKRVKRAA
EILALSPLLERYPRQLSGGQRQRVAMGRAIVRDPQVFLFDEPL

>Q89EF5_Q89EI0_25_224911
ILIADDDAVARRLIENMVQKCGYETVVVDSGDAAIAALTAPDIDGVILDLVMPGLDGMGVLAKIREAGLS
VPVIVQTAHGGIDNVISAMRAGAADFVVKPVGMERLQVS--DGVSLDIKAGEFFALLGPSGCGKTTLLRM
LAGFEAPDEGRILLGGKDIAQALPHERPINMMFQNYALFPHLSVRDNIAFGGLARADIATRVAEMLALVK
LEGLEKRKP----DQLSGGQRQRVALARALARRPQLLLLDEPL

>Q89RR8_Q89Q89_189_224911
IVVVDDDPTLRQMVIRYLEEHNVPTRAASNRSELYHYLEAGQPSLIILDLRLGQEDGLDLLREIRSHS-D
VPVIITTGHRPEIDRIVGLELGADDYIIKPFSLRELLARVRDAVAMDIRQGEFFSLLGPSGCGKTTTLRM
IAGFETPSAGAIRVDGADITHVPAHKRDMGMVFQNYALFPHRTVAENVAFGGLDKASIAAKVKAALAMVE
LSGLEDRRP----AQLSGGQQQRVALARAIVIAPRVLLCDEPL

>Q89FP8_Q89FQ5_7_224911
ILVVEDDRETRTLIAKYLRNNACNVTAVSDGREMSRAMADHRVDLIILDVMLPGEDGLSLCRKVRSEA-Q
TPIIMLTARGEDVDRIVGLEMGADDYLTKPFNPRELLARINKNLDLDIRKGEFITLLGPSGSGKTTTLMM
LAGFEVPTHGEIYLADRPIKNMPPHKRDIGMVFQNYALFPHLTIAENIAFPKINKAEAQERVRAALRMIK
METLAH----RRPGQLSGGQQQRVALARALVFNPQLVLMDEPL

>Q89GQ5_Q89GJ3_72_224911
VVIADRHPVVLEGLSKVLGVADFIVASCNDAASCIEAIRRLAPDMAIVDPAMPGLAAAKILSTVNSENRS
THLVFFVASEDCELVFSATP----------------------DLNLEVADHEFVVFVGPSGCGKSTLLRI
IAGLEPISSGDLYIGDKRVNGVQAAHRDIAMVFQDYALYPHMSVYDNMSFAGTPKAEIDSRVKRAAALLH
IEPYLNRKP----KELSGGQRQRVAMGRAIVRNPKAFLFDEPL

>Q89T50_Q89UD2_82_224911
VLLIEDDSAVAQSIELMLKSESFNVYTTDLGEEGVDLGKLYDYDIILLDLNLPDMSGYDVLKQLRVSKIK
TPILILSGLAGIEDKVKGLGVGADDYMTKPFHKDELVARI-DGVNLKVDNGELLALLGPSGSGKTTLLRI
IAGLDWPDSGEVSFNGEDALAQGARERHVGFVFQHYALFRHMTVFENVAFGRKEEARIRARVKELLDLVQ
LDWLA----DRYPSQLSGGQRQRIALARALAIEPRILLLDEPF

>J6CK26_J6CK66_40_1077143
ILIVEDEAITRNTLKSIFEAEGYEVFEAADGAQMHRILSNKVINLVIMDINLPGKNGLMLARELRETT-N
TALMFLTGRDNEVDKILGLEIGADDYITKPFNPRELTIR--ENFNLTINNGEFLTILGPSGCGKTTVLRL
LAGLEELDSGNIILDGEDITHVPAEQRHVNTVFQSYALFPHMTIFENVAFGKVPNEEI---KPRVLEALR
MVQ-LEEYAYSKPAQLSGGQQQRIAIARAVVNKPKVLLLDES-

>J6CD20_J6CCT1_449_1077143
-LVIDDDVQVCELLTDIFEEHGYTVMTAQTGQQALALLQSTPFSLIFLDLILPDVNGLILLQRLKSLT-T
APVIMLSGLDSESDIVVGLEMGADDYISKPFYPRVVVAR--KDLSLVVKDGECFTLLGPSGCGKTVLLRL
LAGFDVPDSGRILIDEHVVSDIPPDQRSLGVVFQDYAVWPHMTVFDNIAYPDLDKALIQQQVMEVVNLVN
LTGLEKRLP----SQLSGGQQQRVALARALVAKPSLMLLDEPL

>J5MFP6_J5MDN2_744_1077143
VLIIDDHPLMRRGIKQLMEAPNFVVADAGNGSEGISLALQTQPDLIILDLNMKGLSGLDTLKALRAEGID
ARILILTVSDLKSDIFTLIDAGADGYLLKDTEPDALLSQI-KSISFTAEEGEFVTLLGPSGCGKTSLLKL
IAGFYQADEGEVLIGGKNVNFVPPEKRNTAMCFQSYALFPHLNVSHNICYGQQKKIEKAEQISRLNTALK
QMDLEIHKL-KMPNQLSGGQQQRVALARAMVTRPDVILFDEPL

>E7SAZ8_E7SA97_99_888833
ILAIDDDEKILRLIGNALKANNFHVE-TRKYIEEINICDFTGFDLILLDVMMP-ISGLEICLSIRSQI-A
TPILFLTAKDFEEDLLKGIQAGADDYITKPFSIKELIARIQKDINFELEEGKFYTLLGASGSGKSTILNI
IAGLLDASTGDVLLDGVRINDVPTNKRDVHTVFQSYALFPHMNVFENVAFPKVDKADIEKRVTEVLKMVQ
LGGFEKRSI----QKLSGGQRQRVAIARAIINEPRVVLLDEPL

>E7S9K4_E7S9D0_74_888833
VLLIEDNNDIQEILYSLLS-EDHEVLQAFSGTEGLRLFQQESIDLVLLDIMLPGKNGDQVLEEIRLQS-Q
VPVIMMTALGDKHLISQYLLAGANDYIVKPFNLDEVAARV-EDFNLDIKDKEFIVFVGPSGCGKSTTLRM
IAGLEDITEGECSIDGTVVNNVAPKDRDIAMVFQNYALYPHMTVYDNMAFGKYSKEDIDKRVQEAAEILG
LKEFLDRKP----ADLSGGQRQRVAMGRAIVRDAKVFLMDEPL

>Q392X6_Q393T5_319_269483
VLIVEDESDIRRFVRMALEQEGLDTCEASTAREARMYASSSKPDLVIVDLGLPDDDGKTFIRELREWS-T
VPVIVLSARQQEVEKVAALDAGADDYLPKPFGVPELLARA-KSLDLDIHRGEFLTLLGPSGSGKTTCLMM
LAGFEFPTGGEIRLDGELLNNVPPHKRNIGMVFQNYALFPHLTVEQNVAYPKLPAGERAERVAHALKMVQ
MERFA----KRYPAQLSGGQQQRIALARALVFEPKLVLMDEPL

>Q39HW3_Q39HY0_17_269483
ILVVDDDSQIRSLLCDCLADFGMTTAQAGTGAEMHLALGEGGFDLVVLDLMLPDDDGLNLCREIRATS-E
IPLIILTARGEMTDRIVGLELGADDYIVKPFEPRELVARIQEPLDLSIGAGETLVLLGPSGCGKTTTLRL
IAGLDTPAGGTIAFGNDDVTALPIERRQVGMVFQNYALFPNLTVRGNVGYGKTEPRALRERVDELLAMMR
LDAHADKPV----DQLSGGQRQRVALARALAVRPRVLLLDEPL

>Q39LF5_Q39LE0_15_269483
ILIVDDHAILRDGVEMLLRDGDMVVVQASSADDAVRLLDAHALDAIVLDLKLQGMDGLDALAVFATMRPG
LPVIVLSSSEDPGAVRSAFAQGAMGYVPKSASPRTLLSAIRDNVNLTIAKNELFALLGSSGCGKSTLLRM
LAGLETATSGKIFVDGEDLASLPPYRRPVNMMFQSYALFPHMSVESNVAFGGTPKHEIRERVADALALVQ
MSKYAQRKP----HQLSGGQQQRVALARSLVKRPKLLLLDEPM

>Q395I3_Q395H8_5_269483
VLLVEDNPNLAQSLNDALSAARFAVDHMADGEAADHVLRTQDYALVILDLGLPKLDGLEVLRRLRARRNP
VPVLILTAHGSVEDRVKGLDLGADDYLAKPFELTELEARA-KGVSFELKAGEVVCLLGASGSGKTTLLRA
VAGLEQPSDGRIQLDDRVFFDLPVEQRSLGLVFQSYALWPHRTVADNVGYGRVAPAEQKRRVQSALDQLG
LGHLAERFP----HQLSGGQQQRVAIARALVYNPPVILLDEPL

>Q39NA7_Q39NI2_75_269483
VLIVEDDADTRTMLAALARTQQLSCDTAATLEEARTLVATHTPDLVLCDLVLPDGNGMELFDVLPKRS-H
CEMVLTTGHASLETAIDALRRGATDYLVKPLNMQRLNS---KDVSLDIEDGEFMVFVGPSGCGKSTMLRM
LAGLEEITSGDLLIDGRRVNDVPAAKRGLAMVFQNYALYPHMTVFENMAFGGVDAAETRTRVGQAAEALR
LSALLDRKP----KALSGGQRQRVAIGRAIVRKPGVFLFDEPL

>Q39G03_Q39GS9_74_269483
ILLVEDDPMIGEAVHAALKDASYATDWVTDGVRALTAFAAQPYDLVLLDLGLPGRDGLDVLAAIRAKDAS
APLLIVTARDGLDDRLAGLDGGADDYIVKPFEMAELLARIRDNVSLDFPPGELVALLGPSGCGKTTLLRV
IAGLEHADAGQVVLQGLDVASVGARDRQVGFVFQHYALFRHMTVFENVAFGRPSESAIRDKVHELLKLVQ
LDWLAQRY----PSELSGGQRQRIALARALAVEPKVLLLDEPF

>Q39DC3_Q39DF0_27_269483
ILLVEDDRMIAEGVRKALRSDGFAVDWVQDGDAALTALGGETYDLLLLDLGLPKRDGIDVLRTLRARGLA
LPVLIVTARDAVADRVKGLDAGADDYLVKPFDLDELGAR--RNVNLDIADGEFVVFVGPSGCGKSTLMRM
IAGLEDISSGDLLIDGAKVNDVPSAKRGIAMVFQSYALYPHMTLYDNMAFGLKLAGAKKPEIDQAVKQAA
KILHIDHLLDRKPKQLSGGQRQRVAIGRAITRKPKVFLFDEPL

>Q390F6_Q390D7_19_269483
VLIAEDEPEIAEILTAYLARGGLRTVHAADGRRALELHLQLKPDLVLLDVQMPHVDGWKVLAEIRHRG-D
TPVIMLTALDQDIDKLTGLRIGADDYVVKPFNPAEVVARA-HPLDLEIADGEFIVLLGPSGCGKSTMLRM
IAGLEAITGGELVIGDAVVNDLPSRERNVAMVFQNYALYPHMTVYDNIAFGKVPADEIDRRVRDVARILS
LDALLDRRP----RAMSGGQQQRAAIARAMIKTPAVFLFDEPL

>Q39AT9_Q39AP6_43_269483
VLVVEDDENVRIGVEQAVELAGFAVDAFASAADALHHVAPGAPVVIVSDVRMPGIDGLQLLDRVMAIDAQ
IPVVLISGHADISTAVGAMQVGAYDFIEKPFSSDVIAGR--EDLSLSIGAGEFLTVLGKSGCGKTTLLRF
IAGFVKALTGTLTVAGRDLTYAPPHKRNLGLLFQNYALFPHLTVFENVAFGGMASSEVTRRVADALKLVQ
LGDAGHHL----PAQLSGGMQQRVALARALVIEPDVLLLDEPL

>Q391I7_Q391E2_45_269483
ILIVEDEPKMASYLRKGLMEASYTVDVAENGKDGLFLALHEDFDLVVLDVMLPEMDGFEVLKRLRAQK-Q
TPVLLLTAREAIEDKVAGLELGADDYLLKPFAYAEFLARI-DNVNLTIAKNELFALLGSSGCGKSTLLRM
LAGLETATSGKIFVDGEDLASLPPYRRPVNMMFQSYALFPHMTVESNVAFGGTPKNEIKERVADALALVQ
MSKYAQRKP----HQLSGGQQQRVALARSLVKRPKLLLLDEPM

>Q39GE5_Q39GH5_30_269483
ILLVEDDVMLADAVCAGLRQNGWRADWSADVPAARLALVGHGYDAVLLDLQLPGASGFTLLAAMRANYDP
TPVLIVTARDQLSDRIRGLDAGADDYLVKPFQLDELYARL-NGLDLEIRRGEFIALLGPSGCGKSTALNC
IAGLQPLTRGGIWLDDTRIDVLPPERRGFGMVFQNYALFPHMSVLDNVGFGGVPKQETRRRAQQALELVQ
LVGHEGKLP----GQLSGGQQQRVAIARAIVIEPPLVLMDEPL

>Q39PH4_Q39P51_237_269483
------DPVARGFAKEALVRVGHVCQTFSSGNEIIRQLRRETYDLLILDWLVTDISGEEVMLWAKNLPGR
VPVIFLSKRGRDEDLVRILAAGADGYLVKPISGDVLAAYV-DHVDLSVPDGKLVCFLGPSGCGKTTLMRI
IAGLETPTSGTLTFAGRDLTRVPANQRDFGMVFQSLALFPHMTVAQNIAYPKTDKAAQARRVAELLELIQ
LPHMADRLV----TQLSGGQRQRVAIARAIASSPRLLLLDEPL

>Q39BL8_Q39BS7_69_269483
-LLVDDHPLVRDGLRMRLEAADLVVGEAGNADEALALAASLEPDLALMDVGMNGMNGITLAGVFHERFPG
IRVLMLSMHDNVEYVTQAVRAGASGYLLKDSPASEIVRAI-TDINLSVMKGEMICFLGPSGCGKTTLLRI
IAGLETQNAGHIMQDGRDISRLPPQLRDYGIVFQSYALFPNLTVYDNVAYGKMKRDAIHERVHTLLALVG
LPD---SH-RKHPGQLSGGQQQRIALARALATSPGLLLLDEPL

>H0E6G1_H0E5Z4_167_1097667
VLIVDDQGLVRAGFRMILDEDDLVVGEAADGLEAVASAARLRPDVVLMDVRMPELDGIEATRRILAAADP
PRVLVLTTFDLNEHVYDALRAGASGFLLKDAPPERLAD---DDLSLQIDAGAFYALLGPSGCGKTTTLRM
IGGFELPSAGRIFLGGQEVSGLPPHKRKVNTVFQSYALFPHLTIAKNVAFGKVPKHEIRTRVAEALETVQ
LSHLAERKP----AQISGGQAQRVALARALVNRPRALLLDEPL

>H0E3K5_H0E316_171_1097667
VLVVEDDVKMSGLLKRGLTADGLAVDLAATGEDALWMAAATDYDAIVLDVMLPGHDGFEVCRRLRADDVW
SPVLMLTARDSVDDRVRGLDTGADDYLTKPFSFVELAARL-HGVSLDIAPGEFLTLLGPSGSGKTTTLNV
IAGLVPTSGGHVRFDQQPVEKRPPHDRDIGLVFQSYALFPHMTVGENVAFPKVDKAKRRAVAEQMLELVQ
LPGTADRPV----RSLSGGQQQRIALARALAPSPSVLLLDEPM

>H0EAG2_H0DZR5_3847_1097667
VLIAEDQVLLRSGIARLLEDAGLVVAEAGDADELLRKARAHRPDVAIVDVQMPPDDGLRAAVRIRRELPE
TAVLVLSQFLEERYATDLIDAHGVGYLLKD-----------DGVDLEIAEGTLTAILGPSGCGKTTLLRI
VAGFLRADAGSVRIASALVASVRPEQRRVGYVPQEGALFPHQTVAANVAFGPRRERR--ARRARVAELLE
LVGLPATFADRRPDELSGGQQQRVALARALAPKPSLVLLDEPF

>H0E2Z3_H0E2W1_32_1097667
VVLVDDHALFRAGVRAELED-GTVLGEAGDVDVAVRLILDREPDVVLLDVHMPGGGGAEVLRRVHETRPG
QRFLALSVSDEPEDVISLIRAGARGYVTKTISGEELVAAI--DVALSVAPGECLALAGPSGAGKSTVLRI
VAGLLRPDAGRVRCGDDLWLDLPPEQRACGYVFQHYALFPHLSAARNVAYGGGSRAQRRTTAIAALERFG
IGQLADARP----RALSGGERQRVALARAVVRRPRALLLDEPL

>H0E9D7_H0E880_57_1097667
VLIVEDEPYMAEAIRDGLRLEAIAADIAGDGDTALRLLSVNAYDIAILDRDVPGPSGDEIAERIVASGSG
MPILMLTAADRLDDKTSGFGLGADDYLTKPFELQELVLRL--GLDLEVRDGEFLILVGPSGCGKSTVLRM
IAGLEQISDGELRIDGDRVNDRAPKDRNIAMVFQNYALYPHMTVRQNMAFAKVPKREIAERVEEAARALD
LDA----HLERKPAQLSGGQRQRVAMGRAIVRSPKAFLMDEPL

>H0E030_H0E0L2_178_1097667
-MIVDDHDLVRHGIRSVLADSRVVVAEASTGGLALRQAAAAQLDLALVDLRLPDMRGEDVVRGILEVRPQ
AAIVVVSAYLSEDTVRGALQAGAIGYVTKTAGLTELRTVI-DQISLEIADGEFLVLVGPSGCGKSTLLRM
IAGIEDVSSGQILIDDADATNAPPKERDIAMVFQSYALYPQMTVAENLHFAKVPKAERIERVDEVMRMLR
LKELESRTP----GQLSGGQRQRVAMGRAMVREPAAFLMDEPL

>E5XJ92_E5XKD3_41_665951
IAIIEDDKITRLELSKLLNSHGYETVLLTDFENLSEESKKYSFDLILLDINLPYENGYEICRKMKKLM-S
VPIIFVTSRDTSADELLSIQAGGIDFITKPYDTLILLEKI--------SQSKRIGILGASGCGKSMTLKS
IAGIETPDSGHIKIDGNILFDLKTQKRKVGYLFQNYALFPTMTVEQNIAAGKGNKQDIHKRVKEMIQKFG
LAGLEKHYP----KQLSGGQQQRTALARIMAYEPEVILLDEPF

>E5XEA9_E5XEW9_220_665951
ILVVEDERILCETIARSLKRLAYSVDCCYDGITAMQMLADDNFDLVVLDLNLPDADGMTVLRTLRKTDRD
TKVLILSARSEVSDKVDGLDAGANDYLAKPFHLEELAARIRDQLNLYIRENEFLTLLGPSGCGKTTLLRI
LGGFETPDSGKIIFDGKNINDIPPNRRQLNTVFQKYALFSHMTIADNIAFGGKSKAYIKDKIRYALKLVN
LEGFEDRSP----DSLSGGQQQRIAIARAIVNEPKVLLLDEPL

>E5XJ23_E5XJ28_5_665951
VLIVEDDKEIREGVQIYLQSQGYVVFQAADGIEGLEILEKEEIHLAIIDIMMPRMDGIRMTMKLREKY-D
FPVIMLSAKSEEVDKITGLNIGADDYVTKPFTPMELMARVNKDFNLEIADKEFIIFVGPSGCGKSTTLRM
IAGLEDISDGVFKIDGKVMNDVEPKDRDIAMVFQNYALYPHMTVYDNMAFGKVPKAEIDKKVREAARILD
----LDKLLDRKPKALSGGQRQRVAMGRAIVRNPKVFLMDEPL

>C4ZVQ6_C4ZVV3_47_595496
-IIIDDHPLAIAAIRNLLIKNDIILAELTEGGSAVQRVETLKPDIVIIDVDIPGVNGIQVLETLRKRQYS
GIIIIVSAKNDHFYGKHCADAGANGFVSKKEGMNNIIAAIENDISLDIPSGQMVALLGPSGSGKTTLLRI
IAGLEHQTSGHIRFHGTDVSRLHARDRKVGFVFQHYALFRHMTVFDNIAFGRPNAAAIKAKVTKLLEMVQ
LAHLADRYP----AQLSGGQKQRVALARALAVEPQILLLDEPF

>C4ZXR1_C4ZXT6_25_595496
VALIDDHLIVRSGFAQLLGEPDLVVAEFGSGREALAGLPGRGVQVCICDISMPDISGLELLSQLPK---G
MATIMLSVHDSPALVEQALNAGARGFLSKRCSPDELIAAV---INETLPANGITAIFGVSGAGKTSLINA
ISGLTRPQKGRIVLNGRVLNDLTPEKRRVGYVFQDARLFPHYKVRGNLRY--GMSKSMVDQFDKLVALLG
IEPLLDRLP----GSLSGGEKQRVAIGRALLTAPELLLLDEPL

>C4ZV15_C4ZVZ9_16_595496
-LIVEDEKKTGEYLTKGLTEAGFVVDLADNGLNGYHLAMTGDYDLIILDIMLPDVNGWDIVRMLRSANKG
MPILLLTALGTIEHRVKGLELGADDYLVKPFAFAELLARVRKPLTLDVADGEFIVMVGPSGCGKSTLLRM
VAGLERVTEGDIWINDQRVTEMEPKDRGIAMVFQNYALYPHMSVEENMAWGGMGKQQIAERVKEAARILE
LDGLLKRRP----RELSGGQRQRVAMGRAIVRDPAVFLFDEPL

>C4ZY71_C4ZY27_44_595496
IVFVEDDAEVGSLIAAYLAKHDMQVTVEPRGDQAEETILRENPDLVLLDIMLPGKDGMTICRDLRAKW-S
GPIVLLTSLDSDMNHILALEMGACDYILKTTPPAVLLARL-DDVSLTIYKGEIFALLGASGCGKSTLLRM
LAGFEQPSAGQIMLDGVDLSQVPPYLRPINMMFQSYALFPHMTVEQNIAFGKQDKLPKAEIASRVNEMLG
LVH-MQEFAKRKPHQLSGGQRQRVALARSLAKRPKLLLLDEPM

>C5A1A5_C5A129_284_595496
ILIVEDDTLLLQGLILAAQTEGYACDSVTTARMAEQSLEAGHYSLVVLDLGLPDEDGLHFLARIRQKKYT
LPVLILTARDTLTDKIAGLDVGADDYLVKPFALEELHARIRKDINLDIHEGEFVVFVGPSGCGKSTLLRM
IAGLETITSGDLFIGEKRMNDTPPAERGVGMVFQSYALYPHLSVAENMSFGLKLAGAKKEVINQRVNQVA
EVLQLAHLLDRKPKALSGGQRQRVAIGRTLVAEPSVFLLDEPL

>C4ZS70_C4ZS66_4_595496
VLVVEDNALLRHHLKVQIQDAGHQVDDAEDAKEADYYLNEHIPDIAIVDLGLPDEDGLSLIRRWRSNDVS
LPILVLTARESWQDKVEVLSAGADDYVTKPFHIEEVMARM--QLDLTINNGEFLTLLGPSGCGKTTVLRL
IAGLETVDSGRIMLDNEDITHVPAENRYVNTVFQSYALFPHMTVFENVAFGKTPAAEI---TPRVMEALR
MVQ-LETFAQRKPHQLSGGQQQRVAIARAVVNKPRLLLLDES-

>F9SPA5_F9SQR7_532_675816
VLLVDDHPLMRRGINQLLSEDEFVVAEASNGTDAVAQNHEHKPDLILLDLNMKGMSGLDTLNALRADECD
ATIVILTVSDSPADIEAIVKAGADGYLLKDTEPDELIDLL--NLNLDVNHGEFLTILGPSGCGKTTVLRM
IAGFETADNGDIILDNQNVTSVPAEQRHVNTVFQSYALFPHMTVFENVAFGKVPSADIEPRVMEALRMVR
LEKMAQRKP----HQLSGGQQQRIAIARAVVNKPKVLLLDES-

>C9QI49_C9QI20_29_675816
ILVVEDDPRLGEQIVETLEKTGWVPELSQDGIDALYRATSEEWDVIVLDLGLPKLDGLTVLKGIRDENIN
TPVVILSARDTLTQRVEGLNAGADDYLTKPFEMVELTARIR-NLNLDVNHGEFLTILGPSGCGKTTVLRM
IAGFETADNGDIILDNQNVTSVPAEQRHVNTVFQSYALFPHMTVFENVAFGKVPSADIEPRVMEALRMVR
LEKMAQRKP----HQLSGGQQQRIAIARAVVNKPKVLLLDES-

>C9QIB4_C9QH23_91_675816
VVIVDDHQVVLDGFIARLQEPDIVIGSASNGVEAVEVVKKLLPDVVLMDVSMPLMNGIDATRIIRESIPD
AKVLMLTMHDNREYIMKVMQAGAVGYMLKEICAQRMVQAIKKHFDFTVNDGEFVVFLGPSGCGKSTTLRM
LAGLESITAGEIFVGDKLMNKIDAKDRDLAMVFQSYALYPHMTVYENIAFAGMAKDQIDSEVRKAAKMLE
LDPLLARKP----KELSGGQRQRVAMGRAMVRTPKVFLFDEPL

>C9QM40_C9QM51_11_675816
---VEDTASVAALYRSYLTPLQIDINIVGTGRDAIDSLNFRTPDLILLDLRLPDMTGMDVLHAVKEKNPD
VPVIFMTAHGSIDTAVEAMRHGAQDFLIKPCEADRLRVTV-EDIQFTIEQGEFITLLGPSGCGKSTLLRS
LAGLNPVDGGEIWVNGEEITHQVPQERGIGMVFQSYALFPNMTVEGNISFGKLDADTIQAEVAKVIQLVD
LKGKEKHYP----HQLSGGQRQRVALARALVVKPRILLLDEPL

>C9QDA7_C9QCN8_229_675816
IIIADDHPLFRNALFQSVHVSGANLLEADSLEALLSLLKKEDPDLLLLDLKMPGANGMSGLIQLRAEYPD
LPIVVVSASEEPAVVTQVKSHGAFGFIPKSSDMRELVSAL-ESLSLEVVQGEIVCLLGASGCGKTTLLKA
IAGLLPLSSGTMSLNCMMIDDLPPEQRNIGMIFQDYALFPHLTVAENVAFGDVSSAEKHAKVAEMLELVH
LSGYAERY----PHQLSGGQQQRVAIARSLAYKPDLLLLDEPF

>C9QFN2_C9QFP2_20_675816
-LLVEDDKNLADGLLVSLEQAGYECFHSETIADVAQYWDKA--DLVILDRQLPDGDSVTHLPEWKNIK-E
VPVILLTALVTVKDKVMGLDAGANDYLTKPFAEAELFARIR-DIDLQLPEKGITAVFGRSGAGKTSLINV
IAGLSQPSSGLIQINNATLYDIPTFKRNVGYVFQDARLFPHYKVKRNLTY--GVKAHDKQHFEQITNLLA
LKPLLERYP----NQLSGGEKQRVAIGRALLSKPDILLMDEPL

>C9QHJ7_C9QHD0_67_675816
ILIIEDDLLLGRTLVSSLERCGYTVDWLTEGSGVKQVLSLETFTLIILDLSLPDGDGITLLKSLRQAKYD
LPIIILSARDSNKDIILGLDSGADEYIGKPFSFEELLARIRKNVDLDIQEGEFVVFVGPSGCGKSTLLRC
IAGLEDITSGDLYIGNERMNDVEPSKRGVGMVFQSYALYPHLNLYDNMSFGKADKKEVDQRVEHAAEILQ
LSHLLERQP----KALSGGQRQRVAIGRTLVSQPNVFLLDEPL

>C9QGW5_C9QGT8_27_675816
-LVIDSQPIMREAIGQIIHDLSVQVYQASSSQFGLQILNNHPIDLVILDVDLQGSDGFEFVRRSRAHGYR
GKILFISASRHPMFSNTAKQIGANGYITKMESTSMLKEAI-KQISLAIEKGEFVCFLGPSGCGKTTLLRA
IAGLDLPTSGAIYQHGQETTFLPPEKRDFGIVFQSYALFPNLTVQENIAVGKNQGMSTKEALDKVDYWLE
MIGLPTSG-EKFPNQLSGGQQQRVALARALALSPGLLLLDEPL

>C9QEV1_C9QEL2_99_675816
ILIVDDHPLVCAALKNVIENFENTIVQAFNAKKAFVYLAENKVDILILDIELGDDDGFDLLHKAKGFGFD
GKVIVVSSKDEKLCSDLAISAGASGYLDKKESVSRVADAI-KDFNLAIEPGEFVTMLGPSGSGKTTCLMM
LAGFETATKGEIYIDGTPVNNLAPHKRDIGMVFQNYALFPHMTIAENLAFPKLSAEEVERKVTSVLEMVE
LAHVANRYP----KQLSGGQQQRVALARALVFEPKLVLMDEPL

>C9QLR5_C9QLR9_4_675816
VIFIDDESDIRLAIEQSFELEEIPARFFASAEEALLAIKTDGPKVVITDICLPGLSGENILSSIQHQDAE
IPVILITGHGDISMAVNALRNGAYDFIEKPFPIDRLIDT--KGIDIDIDSGEFLILVGPSGCGKSTLMNT
IAGLENISSGEIVIDGNDVSNVEPKDRDIAMVFQSYALYPNMTVRGNIEFGKMPKEDIDAEVNRVAQMLQ
IDHLLDRKP----SQLSGGQRQRVAMGRALARRPKLYLFDEPL

>B5SLA9_B5SLK6_97_564066
ILLIEDDRAIASGIHAGLTQAGHRVLAVHDGVFAAEHLARQSHDLVILDLGLPGIDGMTLLSQYRARDRG
TPVLILTARDSLQDKVDGLNTGADDYLLKPFEMLELVARVQDDVSLDFKQGELTALLGPSGCGKTTLLRI
IAGLEHADAGTIRLNGEDASDQHVRERQVGFVFQHYALFKHMTVFENVAFGRPSEAQIRAKVKALLELVQ
LDWLADRYP----PQLSGGQRQRIALARALAVEPRVLLLDEPF

>B5SKF7_B5SKF5_2_564066
ILLVEDNLKLAGTLEEALGQAGFAVDCVHDGHAADLLLTTQDYALLLLDLGLPRLDGLEVLRRLRLRRNP
LPVMILTAHGAVEERVRGLNLGADDYLTKPFDLTEVEAR--KHLDLDIYQGEFLTLLGPSGSGKTTCLMM
LAGFEFPTGGEIRLEGTLLNTVPPHKRNIGMVFQNYALFPHLTVAQNVEYPKLAAAERAERVHNALKMVR
MEGFAKRYP----AQLSGGQQQRIALARALVFEPKLVLMDEPL

>B5SJ17_B5SJ21_4_564066
ILLVEDEEELAAWLSRALAQSSFVVERAADGLAAEAFLASGEFDAVVLDLRLPRKDGFAVLADMRARDDR
TPVLILTAQGALDERVRGLNAGADDFLTKPFAMSELEARL-KGVSMQLQKGEVVSLLGPSGSGKTTLLRA
VAGLEQASRGTVKIGERVMFNVPAEARNLGLVFQSYALWPHKTVAENVAYPKTPPAQIKERVQAVLQQLG
LGHLGERFP----SQLSGGQQQRVAIARALVYNPPVILLDEPL

>B5SJN7_B5SJM1_16_564066
VLLIEDDDRLAQLVSEYLGNYEFTVEVVRRGDTAVAAVREHQPALVILDLMLPHMDGMEVCRRIRAFS-R
VPVLILTARVDTYDQVAGLEIGADDYVLKPVEPRLLVARA---WNMTWRDGGAYALLGPSGCGKSTLLNI
ISGLLTPSEGQVLFDGQDVTHASPRERNIAQVFQFPVIYDTMTVFDNLAFPKVPQAEVRRRVEEVAEILE
LQHALKRRA----SGLAADAKQKISLGRGLVRKDAAILFDEPL

>K0I518_K0I6A4_86_358220
VYIVDDDASVREALAWLLRSRRLPSESFDSAEAFDAMLQKRPPCCLLLDVRMPGMSGLALFDVLAARGAT
MPVIFLTGHADVPTAVDTVKRGAFDFCEKPFSDNALVDRIEDAINLRIANGSYCCLLGPSGCGKSTTLRM
IAGHESVTSGDILLENRNITDLPAAARGTAMMFQSFALFPHLSALDNVAFSGVAKAERQTKARDLLERVA
LGHLAERKP----AELSGGQQQRVALARALITQPRVLLLDEPL

>K0I2T4_K0I2Q5_29_358220
VLVVDDDARIRDLLRRYLTQEGFEVMVAEDGKALNRLLLRETVDIIVLDLMMPGEDGLSICRRLRAANDR
TPIIMLTAKGEDVDRIVGLEVGADDYLGKPFNPRELLARI-KGIDLSIQKGEFIVFVGPSGCGKSTLLRL
IAGLEHIDGGTLMLDGRDITDQPSSKRDLAMVFQSYALYPHMSVYENMSFAKVDKQVIDEKVQNAARILN
----LTQYLQRTPKELSGGQRQRVAIGRAIVRAPKVFLFDEPL

>K0I098_K0I0V3_145_358220
ILLVEDDTLLRAQLRTALQGAGYTVDEADNGRDAQFLGETEAVDAVVLDLGLPVVDGLTVLKRWRAAGRN
MPVLILTARDNWHEKVAGIDAGADDYLTKPFHLEELLARL--SLDLDIQRGEFLSLLGPSGSGKTTTLMM
LAGFESPTAGDILLDGKQITRTPPHKRNFGMVFQNYALFPHLTVGENVAYPKVPKAEQAERVKKALDMVR
LGGMADRLP----ARLSGGQQQRVALARALVFNPQLVLMDEPL

>K0I6K8_K0I6L1_3_358220
ILIVEDDALLLDALTGQLKQLDYSVCTASSVAQAMALLQTQAVDGIILDLGLPGADGMELLTWARAHIAG
LPVLILTARDGVDDRVLGLNAGADDYITKPFNMQELQARL-RKVDIHVAPGEFLILVGPSGCGKSTLLNI
IAGLDEPTEGEIRIGGKNVVGMPPRDRDIAMVFQSYALYPTLSVADNIGFAKMPKAERQKRIDEVATMLQ
ISHLLDRRP----SQLSGGQRQRVAMGRALARQPQLFLFDEPL

>K0I851_K0I8Q1_150_358220
VYIVDDDEGVRQSLAALLLARGYTVHTFGGGESFLAEAALDHPGCVLLDLRMEGLSGLQVFHELGQRHSA
LKTVFLSAHGELSSAVAAVKQGAVDWLEKPCNEATLLAAVEHGVTLSLKAGDIGVLIGPSGCGKTTLLRA
VAGLEPVTGGEIRLTKSVVSSVPPELRRIGMVFQDYALFPHLSVGRNVAFGQLPRAEQAARVAEVLKLVG
LEGSEHRYP----HELSGGQQQRVALARALAPRPQLMLLDEPF

>K0IAB5_K0IAB2_3_358220
-LLVEDDFDLAGALSRSLVARGFEVLCCADGKEALAAARRTAFDVITLDLSLPGLDGLEVLRRLRDGGST
TPVLALTARAAVTDRVAGLEAGADDYLAKPFDLDELVARL--DVDLHLPGSGITVLFGASGSGKTSVLRC
VAGLERARPGLVAVAGEVWQDLPTHQRALGYVFQEASLFEHLNVLGNLRYGRARSAQAAATLQAAIELLG
ISRLLQRRP----GQLSGGERQRVAIARALATSPRLLLLDEPM

>K0I1P3_K0I1W4_71_358220
ILIVEDEADIRRFVRLTLETEGHTVHEAATLQRGLIEAGTRRPDLVVLDLGLPDGDGVDLIRDLRTWS-A
MPIIVLSARSAEASKIAALDAGADDYLVKPFGSGELMARVRRDVSLDIASGELIALLGPSGCGKTTLLRI
IAGLETADVGTIHFSGEDTTDVHVRERNVGFVFQHYALFRHMTVFENVAFGRPSEAQIK---KKVMDLLK
LVQ-LDWLAERYPSQLSGGQRQRIALARALAVEPKVLLLDEPF

>K0HTV8_K0HT11_53_358220
ILLIDDDAQLGAPLATYFQRFELELVHALRPSDGLAQLTAGGFDAAILDVMLPEMDGFELCRTIRKQG-D
LPIVMLTARGEVMDRVVGLELGADDYLPKPFEPRELVARL-DHISFSVPRGTLTTILGPSGCGKTTTLRL
IAGLESPTSGRIFIDGQDVTPLGPAQRNVSLVFQNYALFPHMNVIDNVVYGGLGRQQVRDKARAMLNTVG
LHGLDQRRP----HELSGGQQQRVALARALALEPAVLLFDEPL

>K0HMT4_K0HNJ8_264_358220
VLIGDDHRIVREGLKQVLGVPEIVVAEATQGNEVLELVAALQLDLVLLDIAMPGMDGLEVLQALRKAWPA
LPVLMLSTYPERQYAVRCIQMGAAGYLHKSADPDDMVAAVRKGISFEVPRGTLTTILGPSGCGKTTTLRM
IAGLESPTSGEIFIAGQDVTTLGPAQRNVSMMFQSYALFPHMNVVENVMYGGQPKEQARAKSVEALRGVG
LVGYDDRLP----SELSGGQQQRVALARALVLEPEVLLFDEPL

>K0IEK1_K0IFG4_323_358220
VVLCDDHAVLRRGIRDTLAAPDIVTGEAGGYSELREVLRTAACDVLLLDLNMPGRSGLEVLASLRETHST
IKVLVVSMYPEDQYALRCLKAGAQGYANKAGDPVELIAAVRYDMNLSLQPNAVTVLLGATQAGKTSLMRI
MAGLDVPTHGRVLVDGKDVTGTPVRDRNVAMVYQQFINYPSMKVAANIASPLRGEKNIDARVREIASRLH
IDMFLDRYP----AELSGGQQQRVALARALAKGAPLMLLDEPL

>L3NGN8_L3NFY4_254_1182669
VLVVEDNALLRHHLKVQIQDAGHQVDDAEDAKEADYYLNEHLPDIAIVDLGLPDEDGLSLIRRWRSNDVS
LPILVLTARESWQDKVEVLSAGADDYVTKPFHIEEVMARM-DDVSLTIYKGEIFALLGASGCGKSTLLRM
LAGFEQPSAGQIMLDGVDLSQVPPYLRPINMMFQSYALFPHMTVEQNIAFGKQDKLPKAEIASRVNEMLG
LVH-MQEFAKRKPHQLSGGQRQRVALARSLAKRPKLLLLDEPM

>L3ND11_L3ND73_62_1182669
VIIADDHPIVLFGIRKSLEIEWVVVGEFEDSTALINNLPKLDAHVLITDLSMPGGDGITLIKYIKRHFPS
LSIIVLTMNNNPAILSAVLDLDIEGIVLKQGAPTDLPKAL-KDFNLEIADKEFIVFVGPSGCGKSTTLRM
IAGLEEISGGDLLIDGKRMNDVPAKARNIAMVFQNYALYPHMTVYDNMAFGKIAREVIDERVNWAAQILG
LREYLKRKP----GALSGGQRQRVALGRAIVREAGVFLMDEPL

>L3NBQ0_L3NBL7_43_1182669
ILIVEDEPKLGQLLIDYLRAASYAPTLISHGDQVLPYVRQTPPDLILLDLMLPGTDGLTLCREIRRFS-D
IPIVMVTAKIEEIDRLLGLEIGADDYICKPYSPREVVARV-NGVSIAIKDGEFFSMLGPSGSGKTTCLRL
IAGFEQLSGGAISIFGTPASNLPPWERDVNTVFQDYALFPHMSILDNVAYGGVNKKQ---RAQEALEKVA
LGFVQQRKP----SQLSGGQRQRVAIARALVNEPRVLLLDEPL

>L3NAE3_L3NAI9_46_1182669
-IIIDDHPLAIAAIRNLLIKNDIILAELTEGGSAVQRVETLKPDIVIIDVDIPGVNGIQVLETLRKRQYS
GIIIIVSAKNDHFYGKHCADAGANGFVSKKEGMNNIIAAIENDISLDIPSGQMVALLGPSGSGKTTLLRI
IAGLEHQTSGHIRFHGTDVSRLHARDRKVGFVFQHYALFRHMTVFDNIAFGRPNAAAIKAKVTKLLEMVQ
LAHLADRYP----AQLSGGQKQRVALARALAVEPQILLLDEPF

>L3NMA8_L3NNH2_424_1182669
ILIVEDELVTRNTLKSIFEAEGYDVFEATDGAEMHQILSEYDINLVIMDINLPGKNGLLLARELREQA-N
VALMFLTGRDNEVDKILGLEIGADDYITKPFNPRELTIR--KDINLDIHEGEFVVFVGPSGCGKSTLLRM
IAGLETITSGDLFIGEKRMNDTPPAERGVGMVFQSYALYPHLSVAENMSFGLKLAGAKKEVINQRVNQVA
EVLQLAHLLDRKPKALSGGQRQRVAIGRTLVAEPSVFLLDEPL

>L3NHH4_L3NHL3_39_1182669
IVIVEDEPVTQARLQSYFTQEGYTVSVTASGAGLREIMQNQPVDLILLDINLPDENGLMLTRALRERS-T
VGIILVTGRSDRIDRIVGLEMGADDYVTKPLELRELVVRV--QLDLTINNGEFLTLLGPSGCGKTTVLRL
IAGLETVDSGRIMLDNEDITHVPAENRYVNTVFQSYALFPHMTVFENVAFGKTPAAEI---TPRVMEALR
MVQ-LETFAQRKPHQLSGGQQQRVAIARAVVNKPRLLLLDES-

>L3N6F6_L3N686_290_1182669
ILVVDDDMRLRALLERYLTEQGFQVRSVANAEQMDRLLTRESFHLMVLDLMLPGEDGLSICRRLRSQSNP
MPIIMVTAKGEEVDRIVGLEIGADDYIPKPFNPRELLARIRKPLTLDVADGEFIVMVGPSGCGKSTLLRM
VAGLERVTTGDIWIDRKRVTEMEPKDRGIAMVFQNYALYPHMSVEENMAWGGMGKQQIAERVKEAARILE
LDGLLKRRP----RELSGGQRQRVAMGRAIVREPAVFLFDEPL

>B1EVP5_B1EWD3_238_486623
ILIVEDEDILREILKDYFLSEQYVVFEARDGKEALVVFEEEEVDLVILDIMLPELDGWSVCRRIRKTS-E
VPIIMLTARVDEDDTLLGFELGADDYVTKPYSPPILLAR--TDFNLHIQDKEFIVFVGPSGCGKSTTLRM
VAGLEDISKGEFSIDGKLMNDVPPKDRDIAMVFQNYALYPHMSVYDNMAFGKIPKEEIDRRVKDAAKILG
LEQYLDRKP----KALSGGQRQRVALGRAIVRDAKVFLMDEPL

>B1EXX7_B1EXZ0_13_486623
VLVVDDESDMRQLVGMYLDNFGYEWGEAENGKEALKKLETDHYDFVVLDIMMPEMDGLSVCKEIRKTS-D
VPIIFLTAKGEEWNRVNGLRMGADDYIVKPFSPGELIARM---LSLDIKEGEFLTILGPSGCGKTTLLRM
IAGFETPTKGNLLLDDEKINDLPPYKRHMNLVFQHYALFPHMNVEKNICFGKVPVAEQKERAEEAMRLTQ
LLEFRNRKP----AKLSGGQQQRVAIARAIVNNPRVLLLDEPL

>B1F3A0_B1F3A5_5_486623
-LVVEDNASLLESIVQILC-DEFEVDTALNGEDGLFLALQNIYDAILLDVMMPEMDGFEVIQKIRDEKIE
TPVLFLTARDSLEDRVKGLDFGGDDYIVKPFQAPELKARIRKGVSVHIKKGEFFVLVGPSGCGKSTLLRM
IAGLEEISSGDLIINERVANDLEPKDRNLSMVFQNYALYPHLSVEENILFGKVRKVQKEERQKRLMEAVE
MVG-LKEYVKMKPGQLSGGQRQRVALARAIVSQAPICLMDEPL

>I5RVM6_I5RVN6_10_1005519
VLVVEDNALLRHHLKVQIQDAGHQVDDAEDAKEADYYLNEHLPDIAIVDLGLPDEDGLSLICRWRSNDVS
LPILVLTARESWQDKVEVLSAGADDYVTKPFHIEEVMARM--QLDLTINNGEFLTLLGPSGCGKTTVLRL
IAGLETVDSGRIMLDNEDITHVPAENRYVNTVFQSYALFPHMTVFENVAFGKTPAAEI---TPRVMEALR
MVQ-LETFAQRKPHQLSGGQQQRVAIARAVVNKPRLLLLDES-

>I5R3A3_I5R067_756_1005519
VIIADDHPIVLFGIRKSLEIEWVVVGEFEDSTALINNLPKLDAHVLITDLSMPGGDGITLIKYIKRHFPS
LSIIVLTMNNNPAILSAVLDLDIEGIVLKQGAPTDLPKAL-NDISLDIPSGQMVALLGPSGSGKTTLLRI
IAGLEHQTSGHIRFHGTDVSRLHARDRKVGFVFQHYALFRHMTVFDNIAFGRPNAAAIKAKVTKLLEMVQ
LAHLADRYP----AQLSGGQKQRVALARALAVEPQILLLDEPF

>I5QR50_I5QPL1_919_1005519
ILVVDDDMRLRALLERYLTEQGFQVRSVANAEQMDRLLTRESFHLMVLDLMLPGEDGLSICRRLRSQSNP
MPIIMVTAKGEEVDRIVGLEIGADDYIPKPFNPRELLARIRKPLTLDVADGEFIVMVGPSGCGKSTLLRM
VAGLERVTEGDICINDQRVTEMEPKDRGIAMVFQNYALYPHMSVEENMAWGGMGKQQIAERVKEAARILE
LDGLLKRRP----RELSGGQRQRVAMGRAIVRDPAVFLFDEPL

>I5SDH1_I5SDI7_16_1005519
ILVVEDEAPIREMVCFVLEQNGFQPVEAEDYDSAVNQLNEPWPDLILLDWMLPGGSGIQFIKHLKRESRD
IPVVMLTARGEEEDRVRGLETGADDYITKPFSPKELVARIKDNINLTIPQGQMVTLLGPSGCGKTTILRL
VAGLEKPSEGQIFIDGEDVTHRSIQQRDICMVFQSYALFPHMSLGENVGYGGVSRSEVKQRVKEALAMVD
LEGFEDRYV----DQISGGQQQRVALARALILKPKVLLFDEPL

>I5S2J2_I5S9E1_2469_1005519
IVIVEDEPVTQARLQSYFTQEGYTVSVTASGAGLREIMQNQPVDLILLDINLPDENGLMLTRALRERS-T
VGIILVTGRSDRIDRIVGLEMGADDYVTKPLELRELVVRV-DDVSLTIYKGEIFALLGASGCGKSTLLRM
LAGFEQPSAGQIMLDGVDLSQVPPYLRPINMMFQSYALFPHMTVEQNIAFGKQDKLPKAEIASRVNEMLG
LVH-MQEFAKRKPHQLSGGQRQRVALARSLAKRPKLLLLDEPM

>I5QJ98_I5QJ71_27_1005519
ILVVDDDISHCTILQALLRGWGYNVALANSGRQALEQVRERVFDLVLCDVRMAEMDGIATLKEIKALNPA
IPVLIMTAYSSVETAVEALKTGALDYLIKPLDFDNLQATL-KDINLDIHEGEFVVFVGPSGCGKSTLLRM
IAGLETITSGDLFIGEKRMNDTPPAERGVGMVFQSYALYPHLSVAENMSFGLKLAGAKKEVINQRVNQVA
EVLQLAHLLDRKPKALSGGQRQRVAIGRTLVAEPSVFLLDEPL

>J1T928_J1T9C1_267_1105120
ILIVEDEEMIREGVSDYLTDCGYETIEAADGQEALEQFSSYEVALVLLDIQMPKLNGLEVLAEIRKTS-Q
VPVLMLTAFQDEEYKMSAFASLADGYLEKPFSLSLLKVRV-KDINFELEEGKFYTLLGASGSGKSTILNI
IAGLLDATTGDIMLDGVRINDIPTNKRDVHTVFQSYALFPHMNVFENVAFPKIDKKEIEQRVAEVLKMVQ
LEGYEKRSI----RKLSGGQRQRVAIARAIINQPRVVLLDEPL

>J0ZFF3_J0ZA64_1529_1105120
VLLVDDEEHILKLLDYHLSKEGFSTQLVTNGRKALALAETEPFDFILLDIMLPQLDGMEVCKRLRAKGVK
TPIMMVSAKSDEFDKVLALELGADDYLTKPFSPRELLARVKEDFNLNIKDKEFIVFVGPSGCGKSTTLRM
IAGLEDITEGTASIDGVVVNDVAPKDRDIAMVFQNYALYPHMTVYDNMAFGKYSKEDINKRVQEAAEILG
LKEFLERKP----ADLSGGQRQRVAMGRAIVRDAKVFLMDEPL

>J7N2F4_J7N2F9_5_932919
ILIVEDEKNLARFIELELQHENYETAVANDGRAGLELALNEEWDAILLDLMLPHLNGVEVCRRVRQVK-Q
TPIIMITARDSVIDRVSGLDHGADDYIVKPFAIEELLARL-DNVSFEIEKGKFYTLLGPSGCGKTTILRL
IAGFLEASEGQIYLGDKVINQIPANKRPVNTVFQDYALFPHLNVYENVAFGKLKKDAIDEKVKEALRFVN
LKGYEKREI----SEMSGGQRQRVAIARAIVNEPEVILLDEPL

>J7ML71_J7ML67_4_932919
ILVVDDEKPIADIVKFNLNKEGFDVYCAYDGDEALELVEEVQPDLILLDIMLPGRDGIEVCREVRKKY-D
MPIIMVTAKDSEIDKVIGLELGADDYVTKPFSNRELIARVKSDFNLEIDDKEFIVFVGPSGCGKSTTLRM
IAGLEEISKGELSIDGKVMNNVAPKDRDIAMVFQNYALYPHMTVYDNMAFGKMPKDEIKKRVEHAANILG
LTEYLKRKP----SALSGGQRQRVALGRAIVRDAKVFLMDEPL

>I2IYE3_I2IYD9_4_1095745
VLIIDDHPLMRRGIKQLVEEENFVVADVGSGTEGISIAIQESPDLIILDLNMKGLSGLDTLKGLRAEGVD
ARILILTVSDAKNDIFTLIDAGADGYLLKDTEPDVLLEQI-NNITFTAEEGEFVTLLGPSGCGKTSLLKL
IAGFHVADEGEILIGGKNVNHVPPEKRNTAMCFQSYALFPHLNVSHNICYGKIDIEEQKQRLNLALKQMD
LEFHKLKL----PNELSGGQQQRVALARAMVTRPDVILFDEPL

>I2J9N2_I2J687_865_1095745
ILIVEDEAVTRNTLKGIFEAESYDVLQAQDGAEMYRQLNSETVNLIVLDINLPGKNGLLLGRELREKT-P
IPLIFLTGRDNEVDKILGLEIGADDYLTKPFNPRELTIR-----DLQLPTQGVTAIFGLSGSGKTSLINL
VSGLTHPDQGFIRLNDRTLVDLPVHQRKIGYVFQDARLFPHYNVKGNLRY--GMKNVSREDFDYIIQLLG
IEPLLKRYP----LTLSGGEKQRVAIGRALLRDPDILLMDEPL

>I2J2W3_I2J230_67_1095745
ILLVDDDIELTDLLAEVLRLTGFEVEVANNGQEALDKLNAS-HQLVLLDVMMPVLNGIETLKKIRQIS-N
IPVMMLTARGEEIDRVLGLELGADDYLPKPFNDRELVARIKKDINLNFPENQLTALLGPSGCGKTTLLRI
IAGLEFADNGHIWFGEKEVTQLSAAERGVGFVFQHYALFQNMTVFDNVAFGRPSAEETREKVTALLKLVK
LEWLADRYP----NQLSGGQKQRIALARSLAVQPKVLLLDEPF

>G2KG34_G2KG25_9_393127
ILVVDDEKPIADIVKFNLNKEGFDVYCAYDGDEALELVEEVQPDLILLDIMLPGRDGIEVCREVRKKY-D
MPIIMVTAKDSEIDKVIGLELGADDYVTKPFSNRELIARVKSDFNLEIDDKEFIVFVGPSGCGKSTTLRM
IAGLEEISKGELSIDGKVMNNVAPKDRDIAMVFQNYALYPHMTVYDNMAFGKMPKDDIKKRVEHAANILG
LTEYLKRKP----SALSGGQRQRVALGRAIVRDAKVFLMDEPL

>G2KKH7_G2KJ37_140_393127
ILIAEDDSAILGVITAFLTEAGYQVMTAKNGIEAYHLFQKETFDLIIMDIMMPSMDGYTLTELIRSTS-T
TPILMMTALSEEDDELKGFDLGADDYIQKPFSYLVLLKRV-DNVSFEIEKGKFYTLLGPSGCGKTTILRL
IAGFLEASEGQIYLGDKVINQIPANKRPVNTVFQDYALFPHLNVYENVAFGKLKKEAIDEKVKEALRFVN
LKGYEKREI----SEMSGGQRQRVAIARAIVNEPEVILLDEPL

>J7ISW7_J7ITC4_157_768704
VLVVEDEESIRRFITLNLSAAGYLVEHTASGEEALKMLKIFDPQVVVLDLMLPGISGLEVCQKIRETMQE
TFVIMLTAKGQDTDKILGLELGADDYMVKPFNPLELIARVK---QLTIQEGELLALLGPSGCGKTTLLKV
VAGLLEPDRGEVLLGDQTISKIPTEKRGLGMVFQQALLFPHMRVEENVAFGGIPKGVRLEKARLMLKAVG
LSGFGDRFP----SELSGGQQQRVSLARAMVSCPQVLLLDEPF

>J7IP96_J7IQN0_134_768704
ILVIDDEEHLCWALEKGLRQEGYQVITATRGKEGLELIQKETPSLVLLDLKMPEMDGLEVLVKARELFPK
LLVIMITAHGSIDTAIEAMKLGAIDYISKPFDLNELKIV-----------KNILGLLGASGSGKSMTLRC
IAGIDTPDQGRIVLNGRTLFDLPCRKRKLGYLFQNYALFPNMTVEENIGFG-IGDKNREDRLAIISEKVK
LIQLEGLE-KRYPNQLSGGQQQRVALARALAVEPEALLLDEPF

>J7IX67_J7IX62_5_768704
-LLVDDEPNILQFLEMGLQEEGFEVQTAQDGMAAVTLAKQFQPHIIILDVMMPGMDGFEVCRMLKKTE-N
VAIIMLTAKDEVDDRVKGLTLGADDYMMKPFSFEELLARIQKGIELEIEKGEFVTLLGPSGCGKTTLLRI
VAGLERGDGGKVIVNGREIIEQNKKEQNIGMVFQSYALFPNMTAFENIAFGKLPTQDIRKQVEEIMDILS
ISGKENNYP----HQMSGGQQQRVALARALVVKPDLLLLDEPL

>E6S775_E6S7J8_237_710696
VLIVDDHALYRRGLQTVLAEDGIIVGEAADGNEAVDVAEEVLPDVIVMDVGMPKRGGIEACRVIKQRVPS
ARIIMLTSSDDEENLFEAVRAGANGYLLKDVPPEEVAA---KPLSLSFDSGKTYALVGPSGCGKTTMLNI
ISGLIRPSQGRVSFDGVDVTARPTRHRNIAQVFQFPVIYRSMSVRDNLAFPGWEQPRIDTRVGSVAEALG
LSHRLDRAA----RHLSADEKQLISLGRGLVRDDAAVLMDEPL

>E6SED7_E6SEB3_24_710696
VFLLDDHEIVRRGLRDLVEAPDMVVGESGSAREAARRIPALLPDVAVLDVRLPDGSGIEVCREIRSVDPR
IKALILTSYDDEQALVSSVLAGASGYLLKQLSGEGIVAAI-QPMDLTIPQGSFFALLGPSGCGKTTTLRM
IAGLEAPTAGSIRIGDQDITATKAHQRNVNTVFQSYALFPHMTVLDNVMFGRRGDKDARRKATEALELVQ
LEGLGGRKP----VQLSGGMQQRVALARALVNRPDVLLLDEPL

>E6SAW3_E6SAV0_13_710696
ILIVEDEVSFSDPLSYLLRKEGYDVAVAETGPDGLAEFDKNGADLVLLDLMLPGLSGIDVCRALRQRS-S
VPVIMLTAKDSEIDKVVGLEIGADDYVTKPYSSRELLARVKDKLNIEIADGEFLVLVGPSGCGKSTSLRM
LAGLEEVNGGRILIGDRDVTNLSPKDRDVAMVFQNYALYPHMSVADNMGFAGVDKSEIRKRVEEAAKILD
LSEYLERKP----KALSGGQRQRVAMGRAIVRSPQVFLMDEPL

>H8MJ19_H8MJV2_67_1144275
-LLVDDDRTFSSLAASMLSQEGFRVRVARSLHETRVALAAEAPDLVVLDRRLPDGDGLVFLPELRAQLPT
TVVLMVTAHGDIESAVEAIRAGARDYLSKPVEIDDLVMR------------ASVAVLGRSGSGKTSLLEV
LAGLRRGATGRVVVGGRVLLDVPPDARRMGYVPQDALLFPHLTAGQNVRF--GVRAGRPSRVDEAVHLLE
LEPLLHRYP----VTLSGGEKQRVALARALATGPALLLLDEPL

>H8MWB5_H8MV37_78_1144275
VLVVDDERNIRHTLRVCLEGLGCEVREAATPEAALAALAQGPADLAFVDLRLGNASGLELLPRLLAESPA
LDVILITAYATFDTAVEAVKRGARDYLPKPFTPAQIRHVL-KGVTLDIADGEFVSLVGPSGCGKSTTLNL
IAGLEELSGGELRIDGQLVNDLSPRERDIAMVFQSYALYPHLDVAGNLAFPGMDAKDVEARVREVSGVLG
LEALLARRP----KELSGGQRQRVALGRALVRRPKVFLFDEPL

>H8MF24_H8MG30_366_1144275
-VLADDHALVRQGLRSLLETPDLVVGEASDGEEALRKVAELDPDVVLMDVRMPRMTGLEALRALRRTDAD
RRVVLLTTFDEDTVLIEALRLGVQGFLLKDVSLEELAEAIRRDASLALEPGDAVALMGTSGSGKTALLRL
VAGLEQPTSGTITLAGRVVAGVPPEQRPLRRVLHDAELESGLTVRDVVMGV-QPKGEGLAHARGLLALFQ
LEDLEGRAC----GTLSRGQRQRVLLARALASGTKLLVLDEPF

>H8MP50_H8MPT3_117_1144275
ILIVEDEREMRAMVEKGLQRRGFPVA-VAAADEALQKLAAEDFDTVLTDLRMPGMDGLALCERIVLNRPD
IPVVVVTAFGSLETAVAAIRAGAYDFITKPIDLDALVLV--RGLSLQVGQGELVSLLGPSGCGKTTTLRM
LAGLEHPDAGVIRLGEEVVAGVPPEKRGLGMVFQSYAIWPHRSVEANVAYPKVPRHEMASRVREALRWVR
LEAYAARMP----HELSGGQLQRVALARALVAGPRVLLLDEPL

>F5VI61_F5VIV3_108_930780
ILIVEDEIKTGEYLSKGLTEAGFVVDHADNGLTGYHLAMTAEYDLVILDIMLPDVNGWDIIRMLRTAGKG
MPVLLLTALGTIEHRVKGLELGADDYLVKPFAFAELLARVRHGIDLKIADGEFMVIVGPSGCAKSTTLRM
LAGLETISGGEVRIGEKLVNNLAPKERGIAMVFQNYALYPHMTVRENLAFGKLPKEQINRQVDEAAKILE
LEELLDRLP----RQLSGGQAQRVAVGRAIVKKPDVFLFDEPL

>F5VQX7_F5VQ09_32_930780
ILIVEDEQKTGRYLQQGLVEEGYQADLFNNGRDGLGAASKGQYDLIILDVMLPFLDGWQIISALRESGHE
EPVLFLTAKDNVRDKVKGLELGADDYLIKPFDFTELVARVRQPLTVDVADGEFIVMVGPSGCGKSTLLRM
VAGLERVSSGDIWIDRQRVTEMEPKERGIAMVFQNYALYPHMNVEENMAWGGMGKAHIAERVKEAARILE
LDGLLKRRP----RELSGGQRQRVAMGRAIVRDPAVFLFDEPL

>F5VRD0_F5VRK5_75_930780
ILLVDDDRELTSLLKELLDMEGFNVLVAHDGEQALDLLDDS-IDLLLLDVMMPKKNGIDTLKELRQTH-Q
TPVIMLTARGSELDRVLGLELGADDYLPKPFNDRELVARIRNDISLDIPSGQMVALLGPSGSGKTTLLRI
IAGLEHQTSGQIRFHGTDVSRLHARERKVGFVFQHYALFRHMTVFDNIAFGRPNAAAIKQKVMQLLEMVQ
LAHLADRYP----AQLSGGQKQRVALARALAVEPQILLLDEPF

>F5VPD3_F5VN69_424_930780
ILVVEDEAPIREMVCFVLEQNGFQPVEAEDYDSAVNQLNEPWPDLILLDWMLPGGSGIQFIKHIKREARE
IPVVMLTARGEEEDRVRGLETGADDYITKPFSPKELVARIKSDFSLTINHGEFLTLLGPSGCGKTTVLRL
IAGLENADAGRITLDAQDITDVPAEHRHVNTVFQSYALFPHMTVFENVAFGKTPATEITPRVMDALKMVQ
LEEFAQRKP----HQLSGGQQQRVAIARAVVNKPRLLLLDES-

>F5VKD8_F5VJ31_107_930780
ILIVEDELVTRNTLKSIFEAEGYDVSEATDGAEMHQILSDNDINLVIMDINLPGKNGLLLARELREQA-N
VALMFLTGRDNEVYKILGLEIGADDYITKPFNPRELTIR--DDVSLTIYKGEIFALLGASGCGKSTLLRM
LAGFEIPTAGQIVLDGVDLSHVPPYQRPINMMFQSYALFPHMTVEQNIAFGKLPKAEIAGRVEEMLGLVH
MQEFAKRK----PHQLSGGQRQRVALARSLAKRPKLLLLDEPM

>F5VMR6_F5VMW9_53_930780
VLIVEDEKEIRRFLRTALESEGLRVYDAETLQRGLIEAATRKPDLVILDLGLPDGDGIDFIRDYRQWS-Q
TPVIVLSARSDEQDKIAALDAGADDFLAKPFGIGELQARL-KPLDLQINSGEFVVVVGPSGCGKSTLLRL
VAGLEEITDGDMYIDDLRVNDDSPSERGIGMVFQSYALYPHMTVYQNMAFAKVPEKEIDERVRESARILQ
LEHLLDRRP----KDLSGGQRQRVAIGRAIVREPSLFLFDEPL

>H4EB67_H4ECN8_171_931448
VVVVDDEKPIADILEFNLKKEGYDVYCAYDGNDAVDLIYEEEPDIVLLDIMLPGRDGMEVCREVRKKY-E
MPIIMLTAKDSEIDKVLGLELGADDYVTKPFSTRELIARVKKDFNLHITDKEFIVFVGPSGCGKSTTLRM
VAGLESITSGDFYIDGERMNDVEPKNRDIAMVFQNYALYPHMTVFENMAFGKVNKKEIEQKVNEAAEILG
LTEYLGRKP----KALSGGQRQRVALGRAIVRDAKVFLMDEPL

>H4EHJ2_H4EH45_213_931448
VLFVDDHEMVRIGISSYLSQSDIVVGEGASGKEAIAKAHELKPDLILMDLLMDDMDGVEATTQIKKDLPQ
IKVLMLTSFIEDKEVYRALDAGVDSYILKTTSAKDIADAV-DDIDIDIESGYFYTLLGPSGCGKTTILKL
IAGFEYPDSGEVIYQNKPIGNLPPNKRKVNTVFQDYALFPHLNVYDNIAFGKLSKTEIDQKVTEALKLVK
LSGYEKRNI----NEMSGGQKQRVAIARAIVNEPEILLLDES-

>K3JVH6_K3JZM2_1486_1005567
VLLVDDHELVRAGIRRILEIKGIVVGEASCGEDAVKWCRTNAVDVVLMDMSMPGIGGLEATRKIARSTAD
VKIIMLTVHTENPLPAKVMQAGAAGYLSKGAAPQEVVSAI-DDVSLTIYKGEIFALLGASGCGKSTLLRM
LAGFEQPSAGQIMLDGVDLSQVPPYLRPINMMFQSYALFPHMTVEQNIAFGKQDKLPKAEIASRVNEMLG
LVH-MQEFAKRKPHQLSGGQRQRVALARSLAKRPKLLLLDEPM

>K3KPI0_K3KP12_192_1005567
-IIIDDHPLAIAAIRNLLIKNDIILAELTEGGSAVQRVETLKPDIVIIDVDIPGVNGIQVLETLRKRQYS
GIIIIVSAKNDHFYGKHCADAGANGFVSKKEGMNNIIAAIENDISLDIPSGQMVALLGPSGSGKTTLLRI
IAGLEHQTSGHIRFHGTDVSRLHARDRKVGFVFQHYALFRHMTVFDNIAFGRPNAAAIKAKVTKLLEMVQ
LAHLADRYP----AQLSGGQKQRVALARALAVEPQILLLDEPF

>K3KWV7_K3KWU8_9_1005567
VLVVEDNALLRHHLKVQIQDAGHQVDDAEDAKEADYYLNEHIPDIAIVDLGLPDEDGLSLIRRWRSNDVS
LPILVLTARESWQDKVEVLSAGADDYVTKPFHIEEVMARM--QLDLTINNGEFLTLLGPSGCGKTTVLRL
IAGLETVDSGRIMLDNEDITHVPAENRYVNTVFQSYALFPHMTVFENVAFGKTPAAEI---TPRVMEALR
MVQ-LETFAQRKPHQLSGGQQQRVAIARAVVNKPRLLLLDES-

>K3KUF4_K3KTN4_280_1005567
IVFVEDDAEVGSLIAAYLAKHDMQVTVEPRGDQAEETILRENPDLVLLDIMLPGKDGMTICRDLRAKW-S
GPIVLLTSLDSDMNHILALEMGACDYILKTTPPAVLLARL-KDFNLEIADKEFIVFVGPSGCGKSTTLRM
IAGLEEISGGDLLIDGKRMNDVPAKARNIAMVFQNYALYPHMTVYDNMAFGKIAKEVIDERVNWAAQILG
LREYLKRKP----GALSGGQRQRVALGRAIVREAGVFLMDEPL

>K3KHN1_K3KHB3_118_1005567
ILVVDDDMRLRALLERYLTEQGFQVRSVANAEQMDRLLTRESFHLMVLDLMLPGEDGLSICRRLRSQSNP
MPIIMVTAKGEEVDRIVGLEIGADDYIPKPFNPRELLARIRKPLTLDVADGEFIVMVGPSGCGKSTLLRM
VAGLERVTEGDIWINDQRVTEMEPKDRGIAMVFQNYALYPHMSVEENMAWGGMGKQQIAERVKEAARILE
LDGLLKRRP----RELSGGQRQRVAMGRAIVRDPAVFLFDEPL

>K3LN27_K3LNJ9_188_1005567
ILLIDDHPMLRTGVKQLISAPDIVVGEASNGEQGIELAESLDPDLILLDLNMPGMNGLETLDKLREKSLS
GRIVVFSVSNHEEDVVTALKRGADGYLLKDMEPEDLLKAL-DGVSIAIKDGEFFSMLGPSGSGKTTCLRL
IAGFEQLSGGAISIFGKPASNLPPWERDVNTVFQDYALFPHMSILDNVAYGGVNKKQ---RAQEALEKVA
LGFVQQRKP----SQLSGGQRQRVAIARALVNEPRVLLLDEPL

>K3KX55_K3KXN3_182_1005567
VIIMDTHPIIRMSIEVLLQNSELIVLKTDDYRITIDYLRTRPVDLIIMDIDLPGTDGFTFLKRIKQIQST
VKVLFLSSKSECFYAGRAIQAGANGFVSKCNDQNDIFHAV-DNINLTIPQGQMVTLLGPSGCGKTTILRL
VAGLEKPGEGQIFIDGEDVTHRSIQQRDICMVFQSYALFPHMSLGENVGYGGVSRSEVKQRVKKALAMVD
LEGFEDRYV----DQISGGQQQRVALARALILKPKVLLFDEPL

>L2JDW4_L2JDL0_114_1138890
ILTVEDDNMIREGISEYLSEFGYTVIQAKDGREALSKFNSD-INLVILDIQIPFINGLEVLKEIRKKS-N
LPILILTAFSDEEYKIDAFTNLVDGYVEKPFSLPVLKARI-KKVSFEIEQGKFYTLLGPSGCGKTTILRI
IAGFTEATEGDIYFEGKRLNDLPANKRQVNTVFQDYALFPHMNVFDNVAFGKMSKSDIEKKVKDALRMVQ
LPGYEKREI----SEMSGGQRQRVAIARAIVNEPKVLLLDEPL

>L2JBY9_L2JAW1_388_1138890
ILIVEDDPQLQLLYRSVLERAGFSVITALNGEDALKKLEATRIELIITDIMMPKMDGYDLLDSLRSTRFD
TPVLMITAKADFEDKKRGFKLGADDYMTKPIDVNEMILRV-TDFNLSIKDREFIVFVGPSGCGKSTTLRM
IAGLEDISEGELNIGGKVMNDVAPKDRDIAMVFQNYALYPHMTVFDNMAFGKYDKADIKKRVDNAAEILG
LTEYLKRKP----AALSGGQRQRVALGRAIVRDAKVFLMDEPL

>A8M7V0_A8M7Z4_44_391037
VLVVDDEPALAELLLRTLRVAGFDARSAGSRAEALVVAGELAPELAIVDVMLPDGSGFDLAHDLRRPLPD
LAVVFLTARDSLEDRLTGLNLGGDDYITKPFSVAEVVARVNAGVDLTVPSGLLTAVLGPSGCGKTTLLRC
LAGFERLDDGEIRIDGVPIAGLPAHRRRIAVVPQEGALFPHLSVADNVGYGLGRAARRGDRIEEVLTLVG
LAGFGHRMP----HQLSGGQQQRVAVARALAPRPSVVLLDEPF

>A8M5N3_A8M5K1_32_391037
VLVIEDDDRIRLALLLALEEEGYTARGAATAEEGLRMQRSDPADNVLFDLMLPGIDGFEGIRQLRRDD-D
VPIVVVSARDDTHDIVAALEAGADDYVVKPIAIKELSARL---VPLRVAAGEVVALLGPNGAGKTTALRA
LAGLQRLTAGHITVAGSDLDRVPAERRSVGVVFQDYLLFPHLDALENVAFGRHGADR---RAGDWLARVG
LVEHAHRRP----GQLSGGQAQRVALARALAVQPAVLLLDEPL

>A0Y1M9_A0Y1T6_67_156578
VLIVEDTQSLAMMYQSYLLPTGVNTLVASDGQTAMDIINKVHPDLIVLDVMLPDMNGLDILATLEPDN-S
PQVVVLTGHATKEMAIQAIKLGASDFLEKPIEADRFRI---KPLDLEIKDGEFIVFVGPSGCGKSTLLRM
IAGLEDTTSGNIEIDGQDATHTPPAKRGLAMVFQSYALYPHMSVRNNIAFPKVSATEIETKIANAAKILN
LTDYLDRKP----GQLSGGQRQRVAIGRAIVRQPSAFLFDEPL

>A0Y2V8_A0Y201_43_156578
-LLVEDDHLVAQGLCRSLRQEGYSVEHSATVKHALQCLGSGEIELVILDLGLPDGDGSQILKHIKAQKKV
IPVVILTARSSIEDKVQGLDMGAEDYLAKPFEPAELFARL-SDLNLTLGENEILMLVGPTGCGKSTILQA
LAGLIPISEGEINADKWRATPVPPEKRSVGMVFQDFALFPHLTVEQNIC----FKLKDHSVADHWINLLG
LEEFRAKKP----ATLSGGQKQRVALARTLAHQPDFVLLDEPL

>A0Y5S8_A0Y5Y0_52_156578
ILIVEDEDVTRLNLVSLFEAEGYKVIEAIDGDDMHDKLTNNDVNLVVMDINLPGKNGLILARELRQKR-K
VGLIFLTGRDNDVDRILGLEIGADDYITKPFNPRELTIR---DINLHLESFTIAGIFGPSGSGKSTLLRC
ISGLEG--EQSVYINDKSVHHLPTEQRGVTLQVQSCPLFPHLDVAGNLAFTHCFNRQTDLTEQKVIDALE
LHPLLKRNV----QSLSGGERQRVVFARTLLAGQKLIILDEPF

>Q48FZ0_Q48F04_14_264730
-LLIDDDQELCELLSSWLSQEGFQVRACHDGASARQALADAAPTAVVLDVMLPDGSGLELLKQLRNDHPD
LPVVMLSARGEPLDRILGLELGADDYLAKPCDPRELTARL-QELNLHLNAGDIGCLLGSSGCGKTTTLRA
IAGFEPIHAGEITLAGEVISRLAPEKRRIGMVFQDYALFPHLSVAENIAFGIRNHPRLDQVVAELLELVN
LGALGKRYP----HELSGGQQQRVALARALAPEPQLLLLDEPF

>Q48PW8_Q48QB8_150_264730
ILIVDDDPGLSSLLERFFTSKGYRARAVANVEQMDRLLAREVFNLVVLDLMLPGEDGLSACRRLRAANNQ
VPIIMLTAKGDELSRIKGLELGADDYLAKPFNPDELMARVKNNISLDIQSGELVALLGPSGCGKTTLLRI
IAGLETPDDGSIVFHGEDVSGHDVRDRNVGFVFQHYALFRHMTVFDNVAFGKRERPNETRIAEKVHELLN
MVQ-LDWLADRYPEQLSGGQRQRIALARALAVEPKVLLLDEPF

>Q48EI7_Q48D92_95_264730
ILLVEDNRDILANMADYLGMKGYTVDCAQDGLSGLHLAATEHYDLIVLDIMLPGIDGYTLCKRLREDARD
TPVIMLTARDQLDDRLQGFRSGADDYLLKPFALSELAARIEHGLDLVFKAGELNVILGPSGCGKSTLLRM
VAGLEDVSKGQILMGGRDVTRLPPKERGCAMVFQNYALYPHMSVADNIGYARISRKEREQRIRECASSLG
LEELLQRKP----GELSGGQRQRVAIGRALIRKPPVLLFDEPL

>Q48NS8_Q48NS7_1_264730
VLVAEDHTIVREGIKQLIGARDLVVGEASNGEQLLETLRHVACEVVLLDISMPGVNGLEAIPRIRALASP
PAILVLSMHNEAQMAARALKVGAAGYATKDSDPALLLTAIRKDLNLDIRKGEFLTLLGPSGSGKTTSLMM
LAGFETPTAGEILLGGRAINNVPPHKRDIGMVFQNYALFPHMTVAENLAFPSVRGMSKTDVGEKVKKALG
MVQ-LDTFAHRYPTQLSGGQQQRVALARALVFEPQLVLMDEPL

>Q48CE7_Q48CA9_38_264730
VWIVDDDRSIRWVLEKALQQEGMTTQSFDSADGVMSRLARQQPDVIISDIRMPGASGLDLLARIREQHPR
LPVIIMTAHSDLDSAVASYQGGAFEYLPKPFDVDEAVSL--DDVSLQINKGEIFALLGGSGSGKSTLLRM
LAGFERPTEGRIYLDGVDITDMPPYERPINMMFQSYALFPHMTVADNIAFGKLAKPEIEARVAEMLKLVQ
MTQYAKRKP----HQLSGGQRQRVALARSLAKKPKLLLLDEPM

>Q48MC6_Q48MC1_5_264730
ILLVDDDQEIRELLDTYLSRAGFQVRTVGDGADFRRAFNEEPSDLLILDVMLPDEDGFSLCKWIRQHPPH
VPIIMLTASSDEADRVIGLELGADDYLGKPFSPRELQARIKKNIDLSIKDGEFLILVGPSGCGKSTLMNC
IAGLESISGGEILIDGQDVSSTSPKDRDIAMVFQSYALYPTMSVRENIAFGKMPQADIDAEVARVAKLLQ
IEHLLNRKP----GQMSGGQQQRVAMGRALARRPKIYLFDEPL

>Q48J53_Q48J29_24_264730
ILIVEDEPKLASLMRDYLIAAGYSTHCLSNGLEVVPAVRAQPPQLILLDIMLPGRDGMDICRELRSFS-A
VPIVMITARVEEIDRLLGLDLGADDYICKPFSPREMVARVK---DLTLPGSGITALFGPSGSGKTTCLRC
IAGLEKAGQGFIRVHDEVWQDLAPHKRAIGYVFQEASLFPHLSVRANLEFGRIPRQQRNIQLPQATELLG
IDHLLERSP----DKLSGGERQRVGIARALLTSPRLMLLDEPL

>Q48H36_Q48HW6_70_264730
-LLVEDHVPLADELLAALGRQGYAVDWLADGRDAVYQGATEPYDLIVLDLGLPGMPGLEVLQQWRGKGLA
TPVLILTARGSWSERIEGLKAGADDYLTKPFHPEELQLRI----NLAVDKGEFVSLLGPSGCGKTTTLQM
IAGFVEVSDGRIVLDGRDITHAKPSSRGLGVVFQSYALFPHMTVADNVAFGKVPAAELHPRVKRVLELVR
LGQHAERYP----RELSGGQRQRVALARALVIEPPVLLLDEPL

>Q48BJ7_Q48BH7_20_264730
IFVIDDDLSVRSSLEDLLASVGLRSMLFGSTREFMDTPRPDAPGCLILDIRMPGMSGLDFQEHMARSGIF
LPVIFITGHGDIPMSVRAMKAGAVEFLTKPFRDQDLLDAL-RDVSLEIAAGEFVVFVGPSGCGKSTLLRL
IAGLDSICGGDLLIDGRRVNDLEPRERGVGMVFQSYALYPHMSVYDNISFGKLAKTEKGSLRERVLKTAQ
ILQ-LEKLLQRKPRELSGGQRQRVAMGRAMAREPDILLFDEPL

>Q48LV1_Q48L03_52_264730
VIVADDHPIFLIGLRVVLEQDNLVVAEACNPDELLQVLARHPCDVLVTDFMMPVNDGLRLLQRIHRDFPA
LPVIVVTTLSNAGLFQSMLDLNVRGLLSKASLAGELPVAI----SHVWEQGGAYALLGPSGCGKSTLLNI
ISGLLSPSQGQVLFDSKVVNELPPERRNIAQVFQFPVIYDTMTVFDNLAFPLRNQGLDEARVNEIADVLD
LQPLLEKKA----RNLSADEKQKVSMGRGLVRDDSAILFDEPL

>F5SXP3_F5SXM5_28_1026882
ILIIEDEAQIRQFLRISLEAQSYTVIIATNAAEGLELAGKQPIDLIILDLGLPDRDGQQVIKELRKRS-Q
IPIIVLSVRASEDEKVRALDTGANDYVTKPFGISELMARVRNDISLDFNSGELVALLGPSGCGKTTLLRI
IAGLEQADRGDVILDGENASTAHVRERQVGFVFQHYALFKHMTIFDNVAFGRPSEEQIKDKVHHLLQLVQ
LDWLADRFP----AQLSGGQRQRIALARALAVEPRVLLLDEPF

>F5SWS1_F5SW47_126_1026882
ILLIDDHAILRDGYQHLLNSSGFVIGQASNSEEGYRLYVSHKPDVCIIDISMPGAGGLECIRRITSRDPQ
AKILVCTMHDDSTLAMRAMDMGARGYITKSCPSSVLIEAVK-DIDLTIPDQGVTALFGPSGSGKSTILRC
IAGLEK-AKGKFVFDGNVWQDIPPHQRPIAYVFQESSLFPHLSVMANLNYAFKRRKQ---NLDKAIELLG
IAHLLDRKP----AKLSGGEKQRVAIARSLAVNPKLLLMDEPL

>H1DQ56_H1DQ60_4_550674
VLVVEDNALLRHHLKVQIQDAGHQVDDAEDAKEADYYLNEHLPDIAIVDLGLPDEDGLSLIRRWRSNDVS
LPILVLTARESWQDKVEVLSAGADDYVTKPFHIEEVMARM--QLDLTINNGEFLTLLGPSGCGKTTVLRL
IAGLETVDSGRIMLDNEDITHVPAENRYVNTVFQSYALFPHMTVFENVAFGKTPAAEI---TPRVMEALR
MVQ-LETFAQRKPHQLSGGQQQRVAIARAVVNKPRLLLLDES-

>H1DVZ3_H1DWQ4_271_550674
ILLVDDDRELTSLLKELLEMEGFNVIVAHDGEQALDLLDDS-IDLLLLDVMMPKKNGIDTLKALRQTH-Q
TPVIMLTARGSELDRVLGLELGADDYLPKPFNDRELVARIRNDISLDIPSGQMVALLGPSGSGKTTLLRI
IAGLEHQTSGHIRFHGTDVSRLHARDRKVGFVFQHYALFRHMTVFDNIAFGRPNAAAIKAKVTKLLEMVQ
LAHLADRYP----AQLSGGQKQRVALARALAVEPQILLLDEPF

>H1DSA3_H1DSI8_85_550674
ILLIEDNQRTQEWVTQGLSEAGYVIDAVSDGRDGLYLALKDDYALIILDIMLPGMDGWQILQTLRTAK-Q
TPVICLTARDSVDDRVRGLDSGANDYLVKPFSFSELLARVRKPLTLDVADGEFIVMVGPSGCGKSTLLRM
VAGLERVTEGDIWINDQRVTEMEPKDRGIAMVFQNYALYPHMSVEENMAWGGMGKQQIAERVKEAARILE
LDGLLKRRP----RELSGGQRQRVAMGRAIVRDPAVFLFDEPL

>H1DM64_H1DNB2_48_550674
ILLIEDDMLIGDGIKTGLSKMGFSVDWFTQGRQGKEALYSAPYDAVILDLTLPGMDGRDILREWREKGQR
EPVLILTARDALAERVEGLRLGADDYLCKPFALIEVAARL---INETLPANGITAIFGVSGAGKTSLINA
ISGLTRPQKGRIVLNGRVLNDLTPEKRRVGYVFQDARLFPHYKVRGNLRY--GMAKSMVDQFDKLVALLG
IEPLLDRLP----GSLSGGEKQRVAIGRALLTAPELLLLDEPL

>H1DRT0_H1DRJ9_91_550674
ILIVEDDTLLLQGLILAAQTEGYACDGVTTARMAEQSLEAGHYSLVVLDLGLPDEDGLHFLARIRQKKYT
LPVLILTARDTLTDKIAGLDVGADDYLVKPFALEELHARIRKDINLDIHEGEFVVFVGPSGCGKSTLLRM
IAGLETITSGDLFIGEKRMNDTPPAERGVGMVFQSYALYPHLSVAENMSFGLKLAGAKKEVINQRVNQVA
EVLQLAHLLDRKPKALSGGQRQRVAIGRTLVAEPSVFLLDEPL

>H1DXP5_H1DXW5_70_550674
IVFVEDDAEVGSLIAAYLAKHDMQVTVEPRGDRAEETILRENPDLVLLDIMLPGKDGMTICRDLRAKW-S
GPIVLLTSLDSDMNHILALEMGACDYILKTTPPAVLLARL-KDFNLEIADKEFIVFVGPSGCGKSTTLRM
IAGLEEISGGELLIDGKRMNDVPAKARNIAMVFQNYALYPHMTVYDNMAFGKIAKEVIDERVNWAAQILG
LREYLKRKP----GVLSGGQRQRVALGRAIVREAGVFLMDEPL

>H1DY97_H1DZD0_33_550674
-IIIDDHPLAIAAIRNLLIKNDIILAELTEGGSAVQRVETLKPDIVIIDVDIPGVNGIQVLETLRKRQYS
GIIIIVSAKNDHFYGKHCADAGANGFVSKKEGMNNIIAAIEDGVSIAIKDGEFFSMLGPSGSGKTTCLRL
IAGFEQLSGGAISIFGKPASNLPPWERDVNTVFQDYALFPHMSILDNVAYGGVDKKQ---RAQEALEKVA
LGFVQQRKP----SQLSGGQRQRVAIARALVNEPRVLLLDEPL

>D7VFG3_D7VE58_105_525338
ILVVDDDKEIAQLLEIYIKNEGYEPISAYNGREALTKLNTNPIALMILDIMMPEMDGIEVIKEVRKDS-Q
LPILVLSAKTGDMDKIQGLITGADDYVTKPFNPLEIMARV-NDFDLHIKDKEFIVFVGPSGCGKSTTLRM
IAGLEDITQGTLEIGGKVMNDISPKDRDIAMVFQNYALYPHMTVAGNMAFGKYKKDDIAKRVDQAAEILG
LTEFLDRKP----ADLSGGQRQRVALGRAIVRDAPIFLMDEPL

>D7VED6_D7VEM5_89_525338
ILVVDDEKPISDIMKFNLTKEGYEVHVAADGEEALQKVDEVHPDLILLDLMLPKMDGLEVARQVRKNY-D
MPIIMVTAKDSELDKVLGLELGADDYVTKPFSNRELVARVKNDVNAEIQDGELFVIVGPSGCGKSTLLRM
IAGIIPITSGKLAINGQIMNAVPPKDRKLSMVFQSYALYPFLDVAANVAFGKMPAAEVERRVNAALKMVN
LTAYRDRKP----RELSGGQRQRVALARAIASDAKVCLMDEPL

>D7V860_D7V896_36_525338
ILIVEDEGSLSGYLTKELQFEDFNVLVAADGLAAMETYQAHQLLLILLDWMLPKLDGMEVLRRIRKHD-Q
VPVIIMTARDYVGDKVAGLDNGADDYITKPFEIEELLARIRKNINLDLEAGKFYTLLGPSGCGKTTILRT
IAGFTDATSGQVYFDGQVINTLPANQRQVNTVFQDYALFPHMNVAENVAFGKVPKDEIETRVQKALAMVQ
LADLGEREI----SEISGGQQQRVAIARALVMQPKVLLLDEPL

>K0ZYZ9_K0ZX89_270_1169667
VLLVDDHEMVRLGVSSYLSQEDIVIGEAENGRQGYEKAMALRPDVILMDLVMEEMDGIESTKAILKDWPK
AKIIIVTSFIDDEKVYPAIEAGAAGYLLKTSTAHEIADAI-KKVSFEIEQGKFYTLLGPSGCGKTTILRI
IAGFTEATEGDIYFEGKRLNDLPANKRQVNTVFQDYALFPHMNVFDNVAFGKMSKSDIEKKVKDALRMVQ
LPGYEKREI----SEMSGGQRQRVAIARAIVNEPKVLLLDEPL

>K0ZEB5_K0ZD08_107_1169667
VVIIDDDPFVTKSLQTILETKEIVLGIGHRAKDALVLYETHRPDVLLTDIRMPKQTGIDAAKEILAKFPK
AILLLLTTFKDEEYIREAFSIGVKGYLIKQ-NLQA------TDFNLSIKDREFIVFVGPSGCGKSTTLRM
IAGLEDISEGELNIGGKVMNDVAPKDRDIAMVFQNYALYPHMTVFDNMAFGKYDKADIKKRVDNAAEILG
LTEYLKRKP----AALSGGQRQRVALGRAIVRDAKVFLMDEPL

>F4FVM7_F4FU59_168_511437
ILVVDDEKPIVDIEKFNLTKEGYEVSVAYDGEEALQQVKDVDPDLIILDLMLPKVDGLEVAREVRKTK-D
TPIIMVTAKDSELDKVLGLELGADDYVTKPFSNRELVARVKKNISFKLQEGEFYTLLGPSGCGKTTILQS
IAGFTEVTSGQVLFDGKEINDIPANKRQLNTVFQDYALFPNMNVFDNVAFGNAKKDEIQTRVHDALKMVQ
LEQYATREI----SELSGGQQQRIAIARAIVNRPKVLLLDEPL

>F4FX07_F4FW90_277_511437
VLVVDDEPAIVTLLEYNLKQANFEVQSATNGVDALSMAENGQFDIVLLDLMLPQMSGEQVLKQLRMDRND
TPVILLTAKDTEFDKVFGLEMGADDYIPKPFSPREVIARINKDISVKVETGEFFVIVGPSGCGKSTLLRM
IAGLTPITAGEVSINDKVVNDLPPKARKLTMVFQNYALFPFMNVRDNVAFGKMDQADIKQRVDEALKMVN
LTELANRKP----RELSGGQRQRVALARAVASDAKICLMDEPL

>Q1H3L3_Q1H3Q8_55_265072
ILMVDDDLRMRELLQRYLGEQGFSVKAVSDAGEMDQVLAHEHVDLLVLDLMLPGEDGLAICRRLRANGST
IPVIMLTARGDEIDRIIGLEMGADDYLPKPFNPRELLARINGNVSLDVPSGELVALLGPSGCGKTTLLRI
IAGLETPDSGSIHFHGEEATNRDVRERQVGFVFQHYALFRHMTVFENVAFGRPSDAEIHRRVHQLLSLVQ
LDWLADRYP----PQLSGGQRQRIALARALAVEPKVLLLDEPF

>Q1GYM8_Q1GYS3_55_265072
VIIVEDEQDLREETELGLRSLGIEAAGVADAAAFYRALVSKPYDIAVLDIGLPGEDGLSILKYLRSSS-N
MGIVMLTARGSLNDRVQGLNEGADAYMVKPVDLKELAS---QEIDLDIASGEFIVLVGPSGCGKSTLLRI
LAGLEEADEGQVILDGRSINRLPPRERNMALVFQDYALYPHKTVYDNLAFGGTPKQQIQQKVHAAAELLQ
LTPLLQRKP----AALSGGQRQRVAIGRALVRDAQLFLFDEPL

>Q1H1R2_Q1H1H6_96_265072
ILVVEDDAILAEGTCESLSKAGYAVDLAETGTKANAMMEAGHYDMLLLDIGLPGMDGFEVLRRLRKHNNS
IPVLIISARDDVDFRIYGLDLGADDFMLKPFVLAELHART-----LRCRAGELLALLGPSGCGKSTLLRM
IAGLQHAESGIISLNGSTWFSLKPQQRRIGYVPQHYGLFPHMTALQNVTAA-LHGLPRQEQLTRARAWLD
KVQL-AAFMQRKPAELSGGQQQRVALARALAAQPSILLLDEPF

>L6XZU3_L6XZW5_22_1029984
ILVVEDEAPIREMVCFVLEQNGFQPVEAEDYDSAVNKLNEPWPELILLDWMLPGGSGLQFIKHLKREARD
IPVVMLTARGEEEDRVRGLETGADDYITKPFSPKELVARIKKPLSLTIEPGEVLALIGPSGSGKTTVLRA
VAGFVQPAGGRILIGDTDVTHLPPYKRGLAMVVQNYALFPHLKVEDNVAFGKQPKALINERVTQALKTVG
MSDYAARYP----HQLSGGQQQRVAIARAIAVRPRVLLLDEPL

>L6XK77_L6XKR3_164_1029984
IVIVEDEPVTQARLQAYFEQEGYRVSVTDSGAGLRDIMEHEHVSLILLDINLPDENGLMLTRALRERS-T
VGIILVTGRCDQIDRIVGLEMGADDYVTKPLELRELVVRV----NETLPASGITAIFGVSGAGKTSLINA
ISGLTRPQKGRIALNGRVLHDLTPEKRRIGYVFQDARLFPHYKVRGNLRY--GMAKSMTGQFDKLVSLLG
IEALLDRLP----GSLSGGEKQRVAIGRALLTAPELLLLDEPL

>L6XS67_L6XSH9_248_1029984
IVFVEDDAEVGSLIAAYLAKHDIDVIVEPRGDRAEDLILTTQPDLVLLDIMLPGKDGMTICRDLRHRW-Q
GPIVLLTSLDSDMNHILALEMGACDYILKTTPPAVLLARL-SQLDLTINNGEFLTLLGPSGCGKTTVLRL
IAGLETVDAGHIMLDNQDITHVPAENRYVNTVFQSYALFPHMTVFENVAFGKTPAAEIAPRVTDALRMVQ
LEEFAQRKP----HQLSGGQQQRVAIARAVVNKPRLLLLDES-

>K3AKZ4_K3AKN7_117_1005472
-LIVEDEKKTGEYLTKGLTEAGFVVDLADNGLNGYHLAMTGDYDLIILDIMLPDVNGWDIVRMLRSANKG
MPILLLTALGTIEHRVKGLELGADDYLVKPFAFAELLARVRDGVSIAIKDGEFFSMLGPSGSGKTTCLRL
IAGFEQLSGGAISIFGKPASNLPPWERDVNTVFQDYALFPHMSILDNVAYGGVNKKQ---RAQEALEKVA
LGFVQQRKP----SQLSGGQRQRVAIARALVNEPRVLLLDEPL

>K2ZTN5_K2ZTM9_6_1005472
VVLVDDHVVVRSGFAQLLSEDDLVIGQYSSAAQAWSALIRDDVNVAVIDIAMPDENGLSLLKRLRAQKPQ
FRAIILSIYDAPTFVQSALDAGASGYLTKRCGPEELVQAVRDNINLTIPQGQMVTLLGPSGCGKTTILRL
VAGLEKPSEGQIFIDGEDVTHRSIQQRDICMVFQSYALFPHMSLGENVGYGGVSRSEVKQRVKEALAMVD
LEGFEDRYV----DQISGGQQQRVALARALILKPKVLLFDEPL

>K2ZHR7_K2ZHR9_2_1005472
ILLIEDDMLIGDGIKTGLSKMGFSVDWFTQGRQGKEALYSAPYDAVILDLTLPGMDGRDILREWREKGQR
EPVLILTARDALEERVEGLRLGADDYLCKPFALIEVAARL-NDISLDIPSGQMVALLGPSGSGKTTLLRI
IAGLEHQTSGHIRFHGTDVSRLHARDRKVGFVFQHYALFRHMTVFDNIAFGRPNAAAIKAKVTKLLEMVQ
LAHLADRYP----AQLSGGQKQRVALARALAVEPQILLLDEPF

>K3A2T6_K3A2E3_153_1005472
ILIVEDDTLLLQGLILAAQTEGYACDGVTTARMAEQSLEAGHYSLVVLDLGLPDEDGLHFLARIRQKKYT
LPVLILTARDTLTDKIAGLDVGADDYLVKPFALEELHARIRKDINLDIHEGEFVVFVGPSGCGKSTLLRM
IAGLETITSGDLFIGEKRMNDTPPAERGVGMVFQSYALYPHLSVAENMSFGLKLAGAKKEVINQRVNQVA
EVLQLAHLLDRKPKALSGGQRQRVAIGRTLVAEPSVFLLDEPL

>K3AAQ6_K2Z5H3_1893_1005472
-LLVDDDPGLLKLLGLRLTSEGYSVVTAESGAEGLRVLNREKVDLVISDLRMDEMDGMQLFAEIQKVQPG
MPVIILTAHGSIPDAVAATQQGVFSFLTKPVDKDALYQAI-KDFNLEIADKEFIVFVGPSGCGKSTTLRM
IAGLEEISGGDLLIDGKRMNDVPAKARNIAMVFQNYALYPHMTVYDNMAFGKIAKEVIDERVNWAAQILG
LREYLKRKP----GALSGGQRQRVALGRAIVREAGVFLMDEPL

>K3AS04_K3ARX2_392_1005472
VLVVEDNALLRHHLKVQIQDAGHQVDDAEDAKEADYYLNEHLPDIAIVDLGLPDEDGLSLICRWRSNDVS
LPILVLTARESWQDKVEVLSAGADDYVTKPFHIEEVMARM--QLDLTINNGEFLTLLGPSGCGKTTVLRL
IAGLETVDSGRIMLDNEDITHVPAENRYVNTVFQSYALFPHMTVFENVAFGKTPAAEI---TPRVMEALR
MVQ-LETFAQRKPHQLSGGQQQRVAIARAVVNKPRLLLLDES-

>D8CIY1_D8CIS4_57_749546
ILVVDDDMRLRALLERYLTEQGFQVRSVANAEQMDRLLTRESFHLMVLDLMLPGEDGLSICRRLRSQSNP
MPIIMVTAKGEEVDRIVGLEIGADDYIPKPFNPRELLARIRKPLTLDVADGEFIVMVGPSGCGKSTLLRM
VAGLERVTTGDIWIDRKRVTEMEPKDRGIAMVFQNYALYPHMSVEENMAWGGMGKQQIAERVKEAARILE
LDGLLKRRP----RELSGGQRQRVAMGRAIVREPAVFLFDEPL

>D8CKS2_D8CKS7_5_749546
VLVVEDNALLRHHLKVQIQDAGHQVDDAEDAKEADYYLNEHLPDIAIVDLGLPDEDGLSLIRRWRSNDVS
LPILVLTARESWQDKVEVLSAGADDYVTKPFHIEEVMARM--QLDLTINNGEFLTLLGPSGCGKTTVLRL
IAGLETVDSGRIMLDNEDITHVPAENRYVNTVFQSYALFPHMTVFENVAFGKTPAAEI---TPRVMEALR
MVQ-LETFAQRKPHQLSGGQQQRVAIARAVVNKPRLLLLDES-

>D8C9Y5_D8C9U9_36_749546
IVYIEDSDDVRFACEQTLTLAGYRVISCCDAEHSIPLIQSQANIIILTDVRLPGISGLELLSYINEMDSK
IPVILITGHGDVEMAVDAMRNGAFDFIEKPSSSDKLLSII-KDINLDIHEGEFVVFVGPSGCGKSTLLRM
IAGLETITSGDLFIGEKRMNDTPPAERGVGMVFQSYALYPHLSVAENMSFGLKLAGAKKEVINQRVNQVA
EVLQLAHLLDRKPKALSGGQRQRVAIGRTLVAEPSVFLLDEPL

>D8C7B4_D8C7P7_143_749546
VLIVEDEQAIRRFLRTALEGDGMRVFEAETLQRGLLEAATRKPDLIILDLGLPDGDGIEFIRDLRQWS-A
VPVIVLSARSEESDKIAALDAGADDYLSKPFGIGELQARL-KDFNLEIADKEFIVFVGPSGCGKSTTLRM
IAGLEEISGGDLLIDGKRMNDVPAKARNIAMVFQNYALYPHMTVYDNMAFGKIAREVIDERVNWAAQILG
LREYLKRKP----GALSGGQRQRVALGRAIVREAGVFLMDEPL

>F4XAU0_F4XAV6_16_552398
-LVAEDDPKLLKSLVHILEHNRFSVDGVSNGEDALEYGQTGEYDGLILDIMMPGLDGLQVLQTLRRNGIK
TPALFLTARTEISQRVEGLDAGADDYLPKPFSTAELLARIRDDLDLVIENNSFVTLLGPSGCGKTTTLRM
IAGLETPTSGRITIGDQVVFDVPANKRKVGFLFQNYALWPNMTVYDNIAFGVDFEAKNAARLAEILEN--
-------------------------------------------

>F4XBA0_F4XA30_70_552398
ILIVEDEAELCDTIAEGLELDGYAVDRCYDGKVAHELLAVETYDLAVLDLNLPGMDGMDVLREVRKVNQE
LKVLILSARGSVSDKVQGLDNGANDYLAKPFAFEELEARIRDNINLYINDQEFLTLLGPSGCGKTTTLRI
IGGFQTPTQGDVFFDGVRINDVPPHKRAINTVFQRYALFPHLNVFENIAFGKLPEQEIHDRVMEMLHVVN
LNGFEKRSV----SSLSGGQQQRVAIARALVNRPKVLLLDEPL

>F4XD80_F4XEI8_108_552398
ILVVDDERVLVKGITFNLKNEGYQVETGYDGEEAVELAREGKFDLIILDLMMPKIDGLQACMRIREFS-N
VPIIMLTARSEDTDKIIGFECGADDYITKPFNILELKARV-SDFNLEIADKEFIVLVGPSGCGKSTTLRM
VAGLEEISKGELRIDDRLVNDVEPKDRDIAMVFQSYALYPHMTVRENMEFPKMDKAEIERRVNQAAEILD
IT----QYLDRKPKALSGGQRQRVAIGRAIVREPKVLLMDEPL

>I7ZIB3_I7Z0C9_6496_992133
-LIVDDHELIIHGIKNMLAYPRYIVGQADNGLEVYNLCRQTEPDMVILDLGLPGMDGLDVIIQLLRRWPA
LKILTLTARNEEHYASRTFNSGALGYVLKKSPQQILMAAI-DNVNLEIASREFIVLVGPSGCGKSTLLRM
IAGLEDVNSGEIKIEDKDVTQTNAGARGVSMVFQSYALYPHMTVRENLAFGLKNIKIPKQEIADRIANAS
NILQLDNYLERLPQHLSGGQRQRVAIGRSIVSRSKVFLFDEPL

>I7NMR9_I7NMW0_41_992133
ILIAEDNAHIRNGLMEVLAHEGYRPIAAENGVQALALYRQQQPDFIILDIMMPELDSYKVCREIRKHDWQ
TPIIFLSAKDEEIDRVIGLELGADDYISKPFGIHEMRARIKDRIDLHVPPGSRTAIVGPSGSGKTTLLRI
IAGFETPDAGKVILQGKAMFDVPAHKRGIGFVPQDGALFPHFTVAGNIGYGKGSQRDKERRINELMDMVA
LDRRLSALW---PHEISGGQQQRVALARALAQRPVLMLLDEPF

>I7NZV9_I7NZK9_110_992133
-LLVDDDPSLLKLLGMRLTSEGFNVTTAESGHEALRLLMREKIDIVISDLRMDEMDGMALFAEIQKYQPG
MPVIILTAHGSIPDAVAATQQGVFSFLTKPVDRDALYKAI-KGVSMELKRGEVVSLLGPSGSGKTTLLRA
VAGLEKPSQGHIIIGEKTVYDIPAEERNLGLVFQSYALWPHKTVSENVAYPKISTSEISQRVQAVLEQLG
LGALGNRHP----HQLSGGQQQRVAIGRALVYNPPVILLDEPL

>I7SQ24_I7SSM3_559_992133
VALIDDHIVVRSGFAQLLSEEDIIIGEYGCAAEAWENLPKTDVHVAVIDISMPDESGLSLLKRLRQQIPH
FRAIILSIYDTTAFVQSAMDAGASGYLTKRCDPAALVQAL-HNINLDIEDGEFAVFVGPSGCGKSTLLRM
IAGLEEISDGEVLIDDEVINDVAPSHRGVAMVFQSYALYPHMTVAENMGYGKVPKEQIRHQIEMVAKTLQ
LSHLLDRKP----KQLSGGQRQRVAIGRAIVRNPKVFMFDEPL

>I7P409_I7P528_379_992133
VLVVEDNALLRHHLTVQMREMGHQVDAAEDAKEADYFLQEHAPDIAIIDLGLPGEDGLSLIRRWRSHQEN
LPILVLTARESWQDKVAVLEAGADDYVTKPFHLEEVIARM-DDVNLTIYKGEIFALLGASGCGKSTLLRM
LAGFEQPTQGQIVLDGQDLSHVPPYRRPINMMFQSYALFPHMTVEQNIAFGKLPSNEIKSRVAEMLTLVH
MQEFAKRKP----HQLSGGQRQRVALARSLAKRPKLLLLDEPM

>I7NYP1_I7NX67_184_992133
ILVVDDDMRLRALLERYLTEQGFQVRSVANAEQMDRLLTRESFHLMVLDLMLPGEDGLSICRRLRSQSNP
MPIIMVTAKGEEVDRIVGLEIGADDYIPKPFNPRELLARIRHDINLDIKDGEFMVIVGPSGCAKSTMLRM
IAGLEEISSGELTIADRKCNDVQPKDRGIAMVFQNYALYPHMTVYENMAFGKKTKAEIAQRVNEAAELLE
ITDLLQRKP----KEMSGGQCQRVALGRAMVRKPAVFLFDEPL

>I7YSN9_I7YSX9_100_992133
ILIVDDHPLMRRGIKQLLGDSRFVVAEANNGSDAITEAAKFQPDVILLDLNMKGMSGLDTLKALRHNGSD
ARIIILTVSDARSDVYAMIDAGADGYLLKDCEPEILLENI-NDITLDIPSGQMVALLGPSGSGKTTLLRI
IAGLENQNAGRLSFHGTDVSRLHARDRRVGFVFQHYALFRHMTVFDNIAFGRPNAAAIKQKVGQLLEMVQ
LGHLAERFP----SQLSGGQKQRVALARALAVEPQILLLDEPF

>I7SDU7_I7SGG1_934_992133
VVFIDDHDIVRSGFAQLLSEEDIVVGEFSSAKQARAGLPGLQANICICDISMPDENGLDLLKGLPS---G
MGVIMLSMHDSPALVETALERGARGFLSKRCKPEDLISAVRRDVSLEIPDGEFCVLVGPSGCGKSTLLRM
IAGLEEISGGTVGINDKDVTDVEPKMRDIAMVFQSYALYPQMTVRENMGFAKMSKADINQKVESTAELLG
LQALLERLP----KDLSGGQRQRVAMGRAIVRNPQVFLFDEPL

>L2U8B5_L2U8H3_58_1169324
-LLVDDDPGLLKLLGLRLTSEGYSVVTAESGAEGLRVLNREKVDLVISDLRMDEMDGMQLFAEIQKVQPG
MPVIILTAHGSIPDAVAATQQGVFSFLTKPVDKDALYQAI-NDISLDIPSGQMVALLGPSGSGKTTLLRI
IAGLEHQTSGHIRFHGTDVSRLHARDRKVGFVFQHYALFRHMTVFDNIAFGRPNAAAIKAKVTKLLEMVQ
LAHLADRYP----AQLSGGQKQRVALARALAVEPQILLLDEPF

>L2U2I6_L2U2P8_72_1169324
ILVVDDDMRLRALLERYLTEQGFQVRSVANAEQMDRLLTRESFHLMVLDLMLPGEDGLSICRRLRSQSNP
MPIIMVTAKGEEVDRIVGLEIGADDYIPKPFNPRELLARIRKPLTLDVADGEFIVMVGPSGCGKSTLLRM
VAGLERVTEGDIWINDQRVTEMEPKDRGIAMVFQNYALYPHMSVEENMAWGGMGKQQIAERVKEAARILE
LDGLLKRRP----RELSGGQRQRVAMGRAIVRDPSVFLFDEPL

>L2UBJ6_L2UBG8_28_1169324
VLLVDDHELVRAGIRRILEIKGIVVGEASCGEDAVKWCRANAVDVVLMDMSMPGIGGLEATRKIARSTAD
VKIIMLTVHTENPLPAKVMQAGAAGYLSKGAAPQEVVSAI--QLDLTINNGEFLTLLGPSGCGKTTVLRL
IAGLETVDSGRIMLDNEDITHVPAENRYVNTVFQSYALFPHMTVFENVAFGKTPAAEI---TPRVMEALR
MVQ-LETFAQRKPHQLSGGQQQRVAIARAVVNKPRLLLLDES-

>L2UFC4_L2UER0_214_1169324
IVIVEDEPVTQARLQSYFTQEGYTVSVTASGAGLREIMQNQPVDLILLDINLPDENGLMLTRALRERS-T
VGIILVTGRSDRIDRIVGLEMGADDYVTKPLELRELVVRV---INETLPANGITAIFGVSGAGKTSLINA
ISGLTRPQKGRIVLNGRVLNDLTPEKRRVGYVFQDARLFPHYKVRGNLRY--GMSKSMVDQFDKLVALLG
IEPLLDRLP----GSLSGGEKQRVAIGRALLTAPELLLLDEPL

>L2UDL6_L2UDU3_87_1169324
VLVVEDNALLRHHLKVQIQDAGHQVDDAEDAKEADYYLNEHLPDIAIVDLGLPDEDGLSLIRRWRSNDVS
LPILVLTARESWQDKVEVLSAGADDYVTKPFHIEEVMARM-DDVSLTIYKGEIFALLGASGCGKSTLLRM
LAGFEQPSAGQIMLDGVDLSQVPPYLRPINMMFQSYALFPHMTVEQNIAFGKQDKLPKAEIASRVNEMLG
LVH-MQEFAKRKPHQLSGGQRQRVALARSLAKRPKLLLLDEPM

>L2UPJ2_L2UQ44_572_1169324
ILIVEDDTLLLQGLILAAQTEGYACDGVTTARMAEQSLEAGHYSLVVLDLGLPDEDGLHFLARIRQKKYT
LPVLILTARDTLTDKIAGLDVGADDYLVKPFALEELHARIRKDINLDIHEGEFVVFVGPSGCGKSTLLRM
IAGLETITSGDLFIGEKRMNDTPPAERGVGMVFQSYALYPHLSVAENMSFGLKLAGAKKEVINQRVNQVA
EVLQLAHLLDRKPKALSGGQRQRVAIGRTLVAEPSVFLLDEPL

>D8HG65_D8HHS5_220_685039
ILIVEDDFVIAESLASELKKWNYGVIVVEQFDDILSIFNQHQPQLVLLDINLPTLNGFHWCQEIRKTS-N
VPIIFISSRIDNMDQIMAIQMGGDDFIEKPFNLSLTIAKI-DDIDIDIESGYFYTLLGPSGCGKTTILKL
IAGFEYPDSGEVIYQNKPIGNLPPNKRKVNTVFQDYALFPHLNVYDNIAFGKLSKTEIDQKVTEALKLVK
LSGYEKRNI----NEMSGGQKQRVAIARAIVNEPEILLLDES-

>D8HEP3_D8HE47_154_685039
-LVVDDDPRILNYIASHLQTEHIDAYTQPSGEAALKLLEKQRVDIAVVDIMMDGMDGFQLCNTLKNDY-D
IPVIMLTARDALSDKERAFISGTDDYVTKPFEVKELIFRI-KDFNLHITDKEFIVFVGPSGCGKSTTLRM
VAGLESITSGDFYIDGERMNDVEPKNRDIAMVFQNYALYPHMTVFENMAFGKVNKKEIEQKVNEAAEILG
LTEYLGRKP----KALSGGQRQRVALGRAIVRDAKVFLMDEPL

>J2K372_J2K377_5_1168063
ILLVEDDEDIATLLRLNLQDEGYIVH-EADGGQALARLETQVWDAVILDLMLPGVDGLEICRRIRQMTRY
LPVIIISARTSEMHRVLGLEMGADDYLAKPFSLLELIARV-DDVSLTIYKGEIFALLGASGCGKSTLLRM
LAGFEQPTAGQIMLDGVDLARVPPYQRPINMMFQSYALFPHMTVEQNIAFGRLPKAEITARVQEMLALVH
MQEFAKRKP----HQLSGGQRQRVALARSLAKRPKLLLLDEPM

>J2JWH3_J2JW61_248_1168063
-LLVDDDPGLLKLLGMRLVSEGYSVVTAESGPEALRVLGREKVDLVISDLRMDEMDGLQLFSEIQKGHPG
MPVIILTAHGSIPDAVAATQQGVFSFLTKPVDKDALYKAI-SALSLDIHEGEFVVLVGPSGCGKSTLLRL
LAGLEPVSEGQIWLHDENITATTPRERNFAMIFQNYALFPHLSVRDNITFGVRKEEKSS-WVDKVAQMLQ
LEALLDRKP----AKLSGGQRQRVAMARAIVRNPRLFLMDEPL

>J2VGG2_J2VGE5_17_1168063
IIVAEDDDDIAAILTGYLRKAGMKTLRAEDGEQAINLTRLNKPDLLLLDIHLPVYDGWNVLTTLRKET-N
VPVIMVTALDQDVDKLMGLRLGADDYVIKPFNPSEVIARV-KGVSMTLGRGEVVSLLGPSGSGKTTLLRA
VAGLEKPTSGRIAIGNRTVYDIPAEERNLGLVFQSYALWPHKTVFDNVAYPKVAAGEIKERVQRVLDQLG
LGHLGNRHP----HQLSGGQQQRVAIGRALVYNPPVILLDEPL

>J2VHY0_J2VHC4_216_1168063
ILLVEDDKLIGDGIKAGLSKMGFSIDWFTAGLEGKNALYSAPYDAAILDLTLPGIDGLDILREWRDKGRH
EPVLILTARDALSQRVEGLRLGADDYLCKPFALIEVAARL-DGVSIGIRDGEFFSMLGPSGSGKTTCLRL
IAGFEQLSGGTIHIFGQPASELPPWQRDVNTVFQDYALFPHMSILDNVAYGGMAKKARHARAQEALEKVA
LGFAHHRKP----SQLSGGQRQRVAIARALVNQPRVLLLDEPL

>J2CBQ3_J2CEX5_1152_1168063
ILIVEDEIKTGEYLSKGLTEAGFVVDHADNGLTGYHLAMTAEYDLVILDIMLPDVNGWDIIRMLRSAGKG
MPVLLLTALGTIEHRVKGLELGADDYLVKPFAFAELLARVRDNLNLTINNGEFLTLLGPSGCGKTTVLRL
IAGLENVDSGRIHLEDHDITHVPAENRHVNTVFQSYALFPHMTVFENVAFGKTPAAEITPRVMDALKMVQ
LEAFAQRKP----HQLSGGQQQRVAIARAVVNKPRLLLLDES-

>J2VEE1_J2VEL4_73_1168063
--IVDDDSSIRWVLERALTGAGLSCTTFESGNEVLDALTTKTPDVLLSDIRMPGMDGLALLKQIKQRHPM
LPVIIMTAHSDLDAAVSAYQQGAFDYLPKPFDIDEAVALV-HNIDLAVEQGEMIALLGPSGCGKTTLLNA
LCGFIPVQSGEVAIASRTITHLAPEQRNITMVFQSYALWPHLTVARNIGYGKWRGADIARRVAELLRIVN
LEGLGEVKV----TELSGGQRQRVALARALAIEPQVLVLDEPL

>J2K155_J2K0B2_663_1168063
ILVIEDDALLLQGLILAMQSEGYVCDGVSTAHEAALSLASNHYSLIVLDLGLPDEDGLHFLSRMRREKMT
QPVLILTARDTLEDRISGLDTGADDYLVKPFALEELNARIRQPLTLDVADGEFIVMVGPSGCGKSTLLRM
VAGLERVTSGDIWIDRKRVTEMEPKDRGIAMVFQNYALYPHMSVEENMAWGGMGKGLIAERVQEAARILE
LDGLLKRRP----RELSGGQRQRVAMGRAIVRDPAVFLFDEPL

>J2VEX5_J2VES5_50_1168063
ILVVDDDRAMGELLSDVLGAHAFEVLVSQTGNDALTTVQRADIALVLLDMILPDTHGLQVLQQLQRTRPE
LPVVMLSGLGSESDVVVGLEMGADDYIAKPFSSRVVVARV-KDINLDIHEGEFVVFVGPSGCGKSTLLRM
IAGLETITSGDLFIGDTRMNEIPPAERGVGMVFQSYALYPHLSVAENMSFGGAKKDLINQRVTQVAEVLQ
LAHLLERKP----KALSGGQRQRVAIGRTLVAEPSVFLLDEPL

>J2CJI0_J2CLC5_665_1168063
-IIIDDHPLARIAIRNLLDSNGIVAAELDSGAHAVQTAESMQPDLLIVDVDIPELSGIEVLEQLRKRRYQ
GTIIIISAKNELFYGKRSADCGANGFVSKKEGMNNILAAI-HGIDLKIADGEFMVIVGPSGCAKSTTLRM
LAGLETISGGEVRIGDKIVNNLAPKSRGIAMVFQNYALYPHMTVRENLAFGKLPKAQIDRQVEEAAKILE
LEELLDRLP----RQLSGGQAQRVAVGRAIVKKPDVFLFDEPL

>J2K743_J2K8J2_149_1168063
VLLVDDHELVRAGIRRILEIKGIVAGEACCGEDAVKWCRANSADVVLMDMNMPGIGGLEATRKIARSVAG
TKVIMLTVHTENPLPAKVMQAGAAGYLSKGAAPQEVVNAIRHQVNLDIEDGEFAVFVGPSGCGKSTLLRM
IAGLEEVSEGEVLIGDEVMNDVVPARRGVAMVFQSYALYPHMTVAENMGYGKVPKTEIRRQVEMVAKTLQ
LSHLLDRKP----KQLSGGQRQRVAIGRAIVRNPRVFMFDEPL

>I9AHN8_I9AID2_254_1001736
VLLVDDQELVRTGLRRILRKDGFIVGECADGSEVAAAVSRARPDVVIMDLRMKQMSGIEAIRLLHAAQ-G
PPALALTTFDDDELLSGALRAGAAGFILKDSPAEELVRAV-DNIDFDVPSGSLTALLGPSGSGKSTLLRS
IAGLDNPDSGTITINGRDVTGVPPQRRDIGFVFQHYAAFKHLTVWENVAFGKKPKAEIKKKVDDLLEVVG
LSGFHTRYP----AQLSGGQRQRMALARALAVDPQVLLLDEPF

>I8PIA4_I8PRW8_3464_1001736
-MVVDDHPMWRDGVSRDLQAAGLVVATADGVASSGRIAATVKPDVVLMDMQLTDGDGAQATAAVLSASPH
SHILVLSASAEREDVLEAVKAGATGYLVKSASAAELIDAVR---RFTVAAGETLAIVGANGAGKSTVLAL
VGGLLRPDTGEIRLGDHLLTNVPTHRRRTALLLQQASLFPHLTVARNVEFG-IRGGDVAGVRDRWLEAVG
ARDLAERRP----GELSGGQAQRVAIARALATEPDLVLLDEPL

>I8FXZ1_I8FWG7_544_1001736
-LMVDDDPDVRNSVARGLRHSGFDVRVAVDGRDALTQLAADEPDALVLDVQMPELDGVAVVTALRALGND
IPICVLSARDTVNDRIAGLEAGADDYLTKPFDLGELVARL-RDVSLNIADGEFIILVGPSGCGKSTTLNM
IAGLEDISSGELTIAGERVNEKAPKDRDIAMVFQSYALYPHMTVRQNIAFPKMSKDDINAKVAEAAKILD
----LTDYLDRKPANLSGGQRQRVAMGRAIVRSPKAFLMDEPL

>G9EEK5_G9EEN5_30_1072583
-LVVEDNINLANSIAATLSEAAFSIDVAEDGRKALHMLEQGGYDLLVLDLGLPELDGISLLRQLRHQQNT
IPVLIISARDSLDQRIHGLEVGADDYLCKPFSLEEVTARA----EFVCQPGELLALVGPSGSGKTTLLRT
IAGLYRPQGGRVECAGDVWFDLSPQRRQVGIVFQDYALFPHLTAAQNIQLPHLPQLERREQAEQWLAKVR
LDGLGKRYP----NALSGGQRQRVALARALARDPKVLLLDEPF

>G9EBZ5_G9EBZ0_5_1072583
-IVVDDDPEICELLADYLGRHGYRVFTADGAQALHSLRSEHAPDLLIVDLMLPGDDGFTICRDVRKHS-D
VPIIMLTASADETDRILGLELGADDYLGKPFNPRELLARIKKDVSISIDSGQFLILVGPSGCGKSTLMNA
IAGLEPVTSGNIYIDGEDVTWRTPADRDIAMVFQSYALYPSMTVRQNISFGKVPKAEREAAVERVADLLQ
ITHLLDRKP----AQLSGGQRQRVAMGRALAREPKVYLFDEPL

>G9ED32_G9ED70_38_1072583
VLIADDHHLVRTSIAHLLNERDIIVGEVDDGENAVTQCRHLKPDIVLMDIRMPGIGGLEATRRIHRNMKD
VRVLILTAHMEDSVLRRMLEAGASGFLSKGADATEMTDAIREPINLDIHEGELVGLLGPSGSGKTTLLRI
IAGLENAQPGKILFGDRDVTNVHVRDRRIGFVFQHYALFRHMSVYDNVAFGRPSSGEIRARVFRLLEMVK
LEHLANRYP----AQLSGGQQQRVSLARALAVEPEVLLLDEPF

>G9EAE2_G9EAD0_12_1072583
VVIVDDDRAIRWVLERALAQPDLDVECIERADVALPRLLENPPDVLVTDIRMPGIDGLDLMSRVREAHPD
LPVIVMTAHSDLDSAVASYQGGAFEYLPKPFDVDEALALV-KGIDLQIKDGEFVVLVGPSGCGKSTLLRM
VAGLETITEGTLKIGDRVVNKLEPAERDIAMVFQNYALYPHMTVYNNLAYGGFKKDEIDQRVHVAAKMLE
IEEFLERKP----RKLSGGQRQRVAMGRALVRDPAAFLFDEPL

>G9EGG4_G9EF25_139_1072583
-MIIDDHPLLRRGVIQLLEEDDLLVGETGDPEEGIALALKLEPDLVLLDLNMPGVNGLEALRRLREANYS
GRVVMFTVSDHEDDVVAALRTGADGYLLKDMEPEDMVRQL-KGVDLSVAPGEVVCLLGPSGCGKTTLLRI
AAGLEVLQEGSVSLEDIYIAGVPPEKRNVGLAFQDSALFPHLTVLENVTFGHLASRERRERAALLLEQLG
MAA----YIDVYPHMLSGGQQQRVALARALAPAPRLMLLDEPF

>G9EE86_G9EFM1_135_1072583
-LVVEDDAAILELLEEELQDAGYTTLGVTSAEEAIALLSHTTVSLVITDVRLPGMTGIQLLQQLRQAGSE
LGIIVITAFGTIDQAVEALKLGADDFLTKPLDLDAIRDAV-HGVDIEINDGEFVILVGPSGCGKSTLLRM
IAGLESISDGNVKIGGKVVNDMSPKARDIAMVFQSYALYPHMTVADNMGFSKAPKSEINQKVNAAAEILN
LEPLLKRFP----RELSGGQRQRVAMGRAIVRDPQVFLFDEPL

>G9EG75_G9EG46_29_1072583
-LLIEDDPLLGDGIKTALEREGYTVDWFMLGREAITAVSSETFSVIILDLGLPDMDGMQVLHLLRQQS-A
LPILILTARDAMEDRIGGLDAGADDYVLKPFNLQELLARL--GIDLALEPGSFNVLLGRTLAGKTTLMRL
MAGLEPPTRGKVMMDGKDVTNVSVRKRNVSMVYQQFINYPSLTVYDNIASPKQPKSEIDKRVGEIAEMLH
IEQLLNRYP----QELSGGQQQRTAMGRALVKDADLILFDEPL

>G9E7N2_G9E7R7_45_1072583
-LIADDHPLVRDAMARVIRYADAEVIEVEDFDAALAHAQQDPLDLILLDLNMPGMNGLTGLLQLRNEHPT
IPVVIVSAEENKQIILQAVSCGAAGFIPKSLPRDQMRHAI-DNISLAINEGEFVCFLGPSGCGKTTLLRT
IAGLTQQTSGTLIQRDKDISRLPTQARDFGIVFQSYALFPNLTVFNNIAYGRDDRARIDKRVAELLALVN
LTGSEDKYP----AALSGGQQQRVALARALATEPGLLLLDEPL

>G9E8C3_G9E8R7_154_1072583
VLIIEDNPGIGELVRIHVAELGMNPVLCERGDTGLARFREGGIDLVILDLMLPGMDGLSVCREIRSGPGY
VPVLILTAKSTELDRVLGLEMGADDYLTKPFSVAELSARV-DELSLEINPGEFVALLGPSGCGKTTMLRM
LAGFETVNEGTIQLANRTLASVPPEQRNMAMVFQSYALWPHMSVADNVGYPGLRGTAYQQKVQQALALVE
LDAYADRMP----QALSGGQRQRVALARCLVSDPSVVLLDEPL

>A4CVB4_A4CUL9_255_59931
IWVVDDDPELRQMVGTYLIDQGYDVRSLSDVKQLEARLEFQRPDLVVLDLMMPGDDGLTALRRLRDAGDD
LPVVMLTARGEGVDRIIGLEQGADDYLAKPFLPRELSARI-KDLNFSVRQNECLVVVGPSGCGKSSTLRL
IAGLDRCDHGSIKIDDRDITNLQPSERAIGMVFQSYALLPHLTVYENLELGGMRAEQRARRIQNILDIVQ
LSDRPNHL----PSALSGGQRQRVALARALLRDPKVYLLDEPM

>A4CQD6_A4CQW3_187_59931
ILLIEDDRDMRELVSGHLEHSGFDVQSAEDGIKGQALALQYSPDLILLDLMLPKVDGLTLCQRLRRDESG
IPILMLTALGGTKDKVSGFNSGADDYLTKPFDLEELQVRI-RELSLTIEDGEFLVLVGPSGCGKSTLLRL
MAGLETPSSGEIFIGDHPVSRLRPAQRNVAMVFQSYALYPHLSVRDNLGFGSPREARLEIRVNEVAEALE
LDQLLDRRP----KELSGGQKQRVALGRAMARQPDVFLMDEPL

>A4CTJ6_A4CS74_122_59931
-LVVDDEPAVRRVLVMRLQLAGYRVVCAEDGEEALELFHRESPDLVVLDVMLPKLDGFAVCRRLRAES-C
VPIIFLSALEAISERVAGLDLGADDYLPKPFSPKELEARI-QAIDLKLQSGELVGLLGPSGCGKTTLLRL
IAGFETPTRGVVRLHGSEVATLPPERRGVGMVFQDYALFPHLNAWDNTCFG-LRRGADTSRASWLLELLG
LERLQQRYP----HELSGGQRQRLALARALAPAPSVVLLDEPF

>I5Y9J0_I5Y9Z9_169_1005535
ILLIDDHPMLRTGVKQLISAPDIVVGEASNGEQGIELAESLDPDLILLDLNMPGMNGLETLDKLREKSLS
GRIVVFSVSNHEEDVVTALKRGADGYLLKDMEPEDLLKAL--QLDLTINNGEFLTLLGPSGCGKTTVLRL
IAGLETVDSGRIMLDNEDITHVPAENRYVNTVFQSYALFPHMTVFENVAFGKTPAAEI---TPRVMEALR
MVQ-LETFAQRKPHQLSGGQQQRVAIARAVVNKPRLLLLDES-

>I5XX74_I5XX35_39_1005535
--------------------EGFNVIVAHDGEQALDLLDDS-IDLLLLDVMMPKKNGIDTLKALRQTH-Q
TPVIMLTARGSELDRVLGLELGADDYLPKPFNDRELVARIRKDINLDIHEGEFVVFVGPSGCGKSTLLRM
IAGLETITSGDLFIGEKRMNDTPPAERGVGMVFQSYALYPHLSVAENMSFGLKLAGAKKEVINQRVNQVA
EVLQLAHLLDRKPKALSGGQRQRVAIGRTLVAEPSVFLLDEPL

>I5XZ92_I5XZ94_2_1005535
ILVVDDDMRLRALLERYLTEQGFQVRSVANAEQMDRLLTRESFHLMVLDLMLPGEDGLSICRRLRSQSNP
MPIIMVTAKGEEVDRIVGLEIGADDYIPKPFNPRELLARIRKPLTLDVADGEFIVMVGPSGCGKSTLLRM
VAGLERVTEGDICINDQRVTEMEPKDRGIAMVFQNYALYPHMSVEENMAWGGMGKQQIAERVKEAARILE
LDGLLKRRP----RELSGGQRQRVAMGRAIVRDPAVFLFDEPL

>I5YDN7_I5YDD9_98_1005535
VIIMDTHPIIRMSIEVLLQNSELIVLKTDDYRITIDYLRTRPVDLIIMDIDLPGTDGFTFLKRIKQIQST
VKVLFLSSKSECFYAGRAIQAGANGFVSKCNDQNDIFHAV-DDVSLTIYKGEIFALLGASGCGKSTLLRM
LAGFEQPSAGQIMLDGVDLSQVPPYLRPINMMFQSYALFPHMTVEQNIAFGKQDKLPKAEIASRVNEMLG
LVH-MQEFAKRKPHQLSGGQRQRVALARSLAKRPKLLLLDEPM

>I5Y792_I5Y8H9_87_1005535
VLLVDDHELVRAGIRRILEIKGIVVGEASCGEDAVKWCRANAVDVVLMDMSMPGIGGLEATRKIARSTAD
VKIIMLTVHTENPLPAKVMQAGAAGYLSKGAAPQEVVSAI-KDFNLEIADKEFIVFVGPSGCGKSTTLRM
IAGLEEISGGDLLIDGKRMNDVPAKARNIAMVFQNYALYPHMTVYDNMAFGKIAKEVIDERVNWAAQILG
LREYLKRKP----GALSGGQRQRVALGRAIVREAGVFLMDEPL

>I5Y3S9_I5Y3D3_156_1005535
-IIIDDHPLAIAAIRNLLIKNDIILAELTEGGSAVQRVETLKPDIVIIDVDIPGVNGIQVLETLRKRQYS
GIIIIVSAKNDHFYGKHCADAGANGFVSKKEGMNNIIAAIENDISLDIPSGQMVALLGPSGSGKTTLLRI
IAGLEHQTSGHIRFHGTDVSRLHARDRKVGFVFQHYALFRHMTVFDNIAFGRPNAAAIKAKVTKLLEMVQ
LAHLADRYP----AQLSGGQKQRVALARALAVEPQILLLDEPF

>I5YFD2_I5YE78_54_1005535
ILIVEDELVTRNTLKSIFEAEGYDVFEATDGAEMHQILSEYDINLVIMDINLPGKNGLLLARELREQA-N
VALMFLTGRDNEVDKILGLEIGADDYITKPFNPRELTIR--DNINLTIPQGQMVTLLGPSGCGKTTILRL
VAGLEKPSEGQIFIDGEDVTHRSIQQRDICMVFQSYALFPHMSLGENVGYGGVSRSEVKQRVKEALAMVD
LEGFEDRYV----DQISGGQQQRVALARALILKPKVLLFDEPL

>I5KEQ0_I5KEN7_23_1005501
VLVVEDNALLRHHLKVQIQDAGHQVDDAEDAKEADYYLNEHLPDIAIVDLGLPDEDGLSLICRWRSNDVS
LPILVLTARESWQDKVEVLSAGADDYVTKPFHIEEVMARM--QLDLTINNGEFLTLLGPSGCGKTTVLRL
IAGLETVDSGRIMLDNEDITHVPAENRYVNTVFQSYALFPHMTVFENVAFGKTPAAEI---TPRVMEALR
MVQ-LETFAQRKPHQLSGGQQQRVAIARAVVNKPRLLLLDES-

>I5JV17_I5JWC4_107_1005501
VALIDDHLIVRSGFAQLLGEPDLVVAEFGSGREALAGLPGRGVQVCICDISMPDISGLELLSQLPK---G
MATIMLSVHDSPALVEQALNAGARGFLSKRCSPDELIAAV-KPLTLDVADGEFIVMVGPSGCGKSTLLRM
VAGLERVTEGDICINDQRVTEMEPKDRGIAMVFQNYALYPHMSVEENMAWGGMGKQQIAERVKEAARILE
LDGLLKRRP----RELSGGQRQRVAMGRAIVRDPAVFLFDEPL

>I5KQS3_I5KPX0_313_1005501
VLIVEDEQAIRRFLRTALEGDGMRVYEAETLQRGLLEAATRKPDLIILDLGLPDGDGIEFIRDLRQWS-A
VPVIVLSARSEESDKIAALDAGADDYLSKPFGIGELQARL---INETLPANGITAIFGVSGAGKTSLINA
ISGLTRPQKGRIVLNGRVLNDLTPEKRRVGYVFQDARLFPHYKVRGNLRY--GMAKSMVDQFDKLVALLG
IEPLLDRLP----GSLSGGEKQRVAIGRALLTAPELLLLDEPL

>I5KSU6_I5KSQ5_41_1005501
ILVVEDEAPIREMVCFVLEQNGFQPVEAEDYDSAVNQLNEPWPDLILLDWMLPGGSGIQFIKHLKRESRD
IPVVMLTARGEEEDRVRGLETGADDYITKPFSPKELVARIKDNINLTIPQGQMVTLLGPSGCGKTTILRL
VAGLEKPSEGQIFIDGEDVTHRSIQQRDICMVFQSYALFPHMSLGENVGYGGVSRSEVKQRVKEALAMVD
LEGFEDRYV----DQISGGQQQRVALARALILKPKVLLFDEPL

>I5JS40_I5JSV1_89_1005501
VLVVDDDTAICALLQDVLSEHVFTVSVCHTGQEAILRIEGDPIALVVLDMMLPDTNGLRVLQQIQKLRPT
LPVVMLTGMGSESDVVVGLEMGADDYICKPFTPRVVVARL-KDINLDIHEGEFVVFVGPSGCGKSTLLRM
IAGLETITSGDLFIGEKRMNDTPPAERGVGMVFQSYALYPHLSVAENMSFGLKLAGAKKEVINQRVNQVA
EVLQLAHLLDRKPKALSGGQRQRVAIGRTLVAEPSVFLLDEPL

>I5K0K5_I5K0R8_73_1005501
-IIIDDHPLAIAAIRNLLIKNDIILAELTEGGSAVQRVETLKPDIVIIDVDIPGVNGIQVLETLRKRQYS
GIIIIVSAKNDHFYGKHCADAGANGFVSKKEGMNNIIAAIENDISLDIPSGQMVALLGPSGSGKTTLLRI
IAGLEHQTSGHIRFHGTDVSRLHARDRKVGFVFQHYALFRHMTVFDNIAFGRPNAAAIKAKVTKLLEMVQ
LAHLADRYP----AQLSGGQKQRVALARALAVEPQILLLDEPF

>G9PTE7_G9PUA3_316_457415
IVLADDHPLTREGIKGYLSEPDFIVGEYADGNSTWTGIQTHRPQVALLDIRMPGLDGIALARKVKEAGIP
TASLMLTSYDANQYVMAALRAGARGYVLKTATMDTLSRAI-------FEAGEVLALLGGSGCGKSMTLKC
IAGIVTPDEGQIIVDGVTFFDLKPQQRRTGLLFQNYALFPNMTTRQNIMTVAGRSANKEERYQEIARRFF
ITGLEDHYP----SQLSGGQQQRVALARIMASDPAVIMLDEPL

>G9PYY0_G9PZ23_403_457415
-FIADDHELFREGLKSLLSEKDIIVGSASDGLEAVNAVWQLRPEVILMDVTMPNMNGIQATEKICSEFPD
IAVIVISMHNDRRFIAEALKAGARGYVLKESSPELMLDAI-DKLNLSIEKGECFSFLGPSGCGKTTTLRM
VAGFEDLDEGEIEVGGKLISSVPPEHRGFGMVFQAFAVWPHMTVYDNVAFPNLSRSEIESRTKQALENTN
LTK--QAR--LYPNDLSGGEKQRIALARALSINPGLLLLDEPL

>G9YY70_G9YY52_18_1002368
ILLIDELPIYIKGMNVELKMPDCHIISTSSLVEAEKILLSSPVSVILLDGELEC---LDFMQSLASLHSE
IPVVVMLRKTRDDGFNEYLRQNVKGILLKEQSVEEMSQVL-KDINLDIHEGEFVVFVGPSGCGKSTLLRM
IAGLETITSGDLLIG--DIRMIPPAERGVGMVFQSYALYPHLSVAENMSFGLKLAGAKKEVIAQRVNQVA
EVLQLAHLLERKPKALSGGQRQRVAIGRTLVAEPRVFLLDEPL

>G9Z582_G9Z561_21_1002368
ILVIEDDELLLQGLILAIQSEGYACDGVSTAHEAALSIAGGHYSLIVLDLGLPDEDGLHFLARLRREKFT
QPVLILTARDTISDRIAGLDTGADDYLVKPFALEELNARIR-NINETLPASGITAVFGVSGAGKTSLINA
ISGLTRPQEGRIVLNDRVLNDLSPDKRRIGYVFQDARLFPHYKVRGNLRY--GMAKSMAGQFDKLVELLG
IEALLDRLP----GSLSGGEKQRVAIGRALLTAPELLLLDEPL

>G9Z5J3_G9Z5N4_41_1002368
VLVVEDNALLRHHLKVQLQEMGHQVDAAEDAREADYYLGEHVPDIALVDLGLPDEDGLSLIRRWRSHDIS
LPVLVLTAREGWQDKVEVLSAGADDYVTKPFHIEEVAARM-DGVSMAIRDGEFFSMLGPSGSGKTTCLRM
IAGFEQLSGGSIAIFGKQASELPPWERDVNTVFQDYALFPHMSVLENVAYGGIDKKTRLARAQEALEKVA
LGFVRDRRP----SQLSGGQRQRVAIARALVNQPRVLLLDEPL

>G9Z186_G9Z175_11_1002368
IALIDDHLIVRSGFAQLLGEPDFVVAEFGSGREALAGLPGRGVQVCICDISMPDISGLELLSELPK---G
MATIMLSVHDSPALVEQALNTGARGFLSKRCSPDELISAVRKPLSLTIEPGEVLALIGPSGSGKTTVLRA
IAGFVQPAGGRILIGDTDVTHLPPYQRGLGMVVQNYALFPHMKVEDNVAFGKQPKALIADRVKEALKTVG
MADYASRYP----HQLSGGQQQRVAIARAIAVRPRVLLLDEPL

>G9Z9X7_G9Z9J5_142_1002368
ILIVEDEPKLGQLLIDYLQAGNYAPTLISHGDKVLSYVRQTPPDLILLDLMLPGTDGLTLCREIRRFS-E
VPIVMVTAKIEEIDRLLGLEIGADDYICKPYSPREVVARV-ENLNLTVMPSSRTVIVGPSGSGKTTLLRI
LAGFESPDSGKIILNGRTLFDIPAHQRGIGFVPQEGGLFPHMKVGDNIAY--GLKGTKQENQRRVAELMD
LVSLRHELAGHWPHEISGGQQQRVALARALAQEPALMLLDEPF

>G9Z614_G9Z606_8_1002368
ILLVEDDGDIATLLRLNLQDEGYQIVHEADGVQALVQLEKHVWDAVILDLMLPGVDGLEICRRIRQMTRY
LPVIIISARTSETHRVLGLEMGADDYLPKPFSVLELIARV-DDVSLTIYKGEIFALLGASGCGKSTLLRM
LAGFEPPTAGQIVLDGVDLSHVPPYQRPINMMFQSYALFPHMTVEQNIAFGKLPKAEIDSRVQEMLTLVH
MQEFAKRKP----HQLSGGQRQRVALARSLAKRPKLLLLDEPM

>G9Z0P8_G9Z0T3_35_1002368
ILVVDDDMRLRALLERYLTEQGFQVRSVANAEQMDRLLTRESFHLMVLDLMLPGEDGLSICRRLRSQSNP
MPIIMVTAKGEEVDRIVGLEIGADDYIPKPFNPRELLARIRQPLTVDVADGEFIVMVGPSGCGKSTLLRM
VAGLERVTSGDIWIDRQRVTEMEPKDRGIAMVFQNYALYPHMSVEENMAWGGMGKEHIASRVQEAARILE
LDGLLKRRP----RELSGGQRQRVAMGRAIVRDPAVFLFDEPL

>G9ZAB9_G9ZAQ4_145_1002368
-LLAEDNRELAHWLEKALVQNGFAVDCVSDGLAADHLLHSENYALAVLDISMPGLDGLDVVQRLRKRGQT
LPVLLLTARSAVADRVKGLNAGADDYLPKPFELEELDARL-NDISLDIPSGQMVALLGPSGSGKTTLLRI
IAGLEHQTSGQIRFHGTDVSRLHARDRKVGFVFQHYALFRHMTVFDNIAFGRPSSAEIKAKVTKLLEMVQ
LAHLADRFP----AQLSGGQKQRVALARALAVEPQILLLDEPF

>K8Y1Z1_K8Y1V9_32_1129896
ILVVDDHPIVRGGVELLARDVNLVVGGALTGAAAVELARTLPVDVILLDLRLPDIPAPELIPRLRRVAPH
ARILLFTAFADHGAIDLLMEAGADGCLVKDISGQDFATAI-DQLDLHIEDGEFLVLVGPSGCGKSTSLRM
LAGLEDVDGGQILIGGRDVTHAEPKDRDIAMVFQNYALYPHMTVAENMGFAGTDKTEIRTRVGEAADMLD
LGDYLDRK----PKALSGGQRQRVAMGRAIVRQPQVFLMDEPL

>K8XH01_K8XH39_38_1129896
ILVVDDDTALAEMLTIVLRGEGFDPYVVGDGTQALTAVRETRPDLVLLDLMLPGMNGIDVCRVLRADS-G
VPIVMLTAKTDTVDVVLGLESGADDYIMKPFKPKELVARVR-DFNLRVGRGETVALLGPSGSGKSTALAA
LAGFVRPTSGSVRLGSRDVTDLPPAKRGIGVVVQSYALFPHMRVADNVAFGRVPRAEIGARVAEALDMVG
MAAYGKRLP----RELSGGQQQRIAIARALAIRPAVLLLDEPL

>K8XSF7_K8XRY1_176_1129896
VAVVDDHPVFRLGMVALLSLDGMVAAQASSVAEALDVVDGD-VDVVLMDLELGDGSGVDATRRLVERHPA
LRVLVVTMHEDDESLVASVRAGARGYLVKGAGPGEVERAV-KRLDLTIPDGESVVLLGQSGCGKTSTMRC
IAGLESPTGGRISIGDRTVFDVPVFKRNVGMVFQSYAVWPHKTVLENVSFPGIARADRRRQALEVLEIVG
LAHLAERGA----SMLSGGQMQRVALARSMAMSPSVLLLDEPL

>K8XNN9_K8XNH3_66_1129896
VLLVDDQELMRMGLNMVLDQDDIVVGEASDGAAAVAAVRKLEPDVVLMDVRMPVVDGVSATAQILESGVA
SRVLVMTTFDLDEHAMGALRAGASGFLLKDTPSEDLVSAIRDQLDLDIQDGEFLVLLGPSGCGKTTTLRC
IAGLETPEGGSITFKDNTVFDVPAYKRNIGMVFQSYALWPNMTVRENIRYPRMKSAIAAGQVETAADMVD
CGALLDRY----PSQLSGGQQQRVAVARGLVARPDLVLFDEPL

>K8XJG5_K8XJD8_27_1129896
----------------------------------------EPPDVVIVDARSPHLDADTTVRALKAMRFA
LAIVVIGTFRSGNRRSDLLEAGADDVMEMPVGADELVARL-DTLDLKIEDGEFLVLVGPSGCGKSTSLRM
LAGLEDVHSGRILIGDRDVTTQEPKERDIAMVFQNYALYPHMSVAENMGFAGAAKDDIRKRVEETAKLLD
LEPYLDRK----PKALSGGQRQRVAMGRAIVRQPQVFLMDEPL

>K8XED3_K8XFL8_445_1129896
VLVVDDEPQILRALRINLSVRGYDVVTAASGAAALRAAAERPPDVIVLDLGLPDMDGTEVLAGLRGWC-P
APVIVLSARTDSADKVEALDAGADDYVTKPFGMDEFLARV-DSLDLDIEDGEFIVLVGPSGSGKSTALRM
LAGLEDIDEGTIEIGGKDMVGVPSKDRDIAMVFQNYALYPNKTVGENMGFAGVGVEERKKKVADAAKLLD
LTDYLDRKP----GKLSGGQRQRVAMGRAIVREPQVFCMDEPL

>K8XC97_K8XCH2_285_1129896
IAVVEDDDGVGDALVEALATHGHEAVRMRRGSDLL--LGHRGMDAVILDLGLPDADGLQVLRQLRAVS-D
VPVVILTARDDERSVVRGLRGGADDYLVKPARLAELLARL-DDVTIDIPSGSLTALLGPSGSGKSTLLRS
IAGLESLDSGTVVIGGNDVTDISPQKRDIGFVFQHYAAFKHMTVRDNVAFGRRPKPEIDRKVNELLEIVG
LDGFQHRYP----AQLSGGQRQRMALARALAVDPKVLLLDEPF

>K8XKU9_K8XLU0_351_1129896
----DDHPIFRDGVVRALLSGDIVVGEADDGAAALALIRELAPDVALLDYRMPELDGSQVAAAVRRAELA
TRVLLLSAHDESAIVYHALQEGAAGFLPKESTRAEIVKAV-QEVNLDIADGEFLVLLGPSGCGKSTLLRM
IAGLESLSAGRILLDDRDITAMPPRQRDVAMVFQSYALYPHLTVAKNIGFPLRARGRSREQIRENVAAVA
AALGLDEHLDRRPGALSGGQRQRVALARAMVREPGAFLMDEPL

>K8Y3Z2_K8Y291_261_1129896
VLLVEDETRLAETVRRGLTADGCTVQVEHDGVAGLAAAVSGGFDVVVLDIMLPGKHGYDVVREMRQQQVW
TPVLMLSAKDGEYDLADAFDLGADDYLVKPFSFVVLVARL-DRLDLDIADGEFLVLVGPSGCGKSTSLRM
LAGLEAVEAGRIEIGGTDVTALPPRARDVAMVFQSYALYPNMTVADNMGFAGVGKVERTARVLEAARMLE
LEPLLDRKP----AKLSGGQRQRVAMGRAIVRHPKVFCMDEPL

>K8X6I5_K8X6A8_77_1129896
--LAEDDEAIAAPLSRALGREGYDVTIEQTGPAALEQALDGAYDLLILDLGLPGMDGLEVCRQVRAHSSE
LAVLMLTARTDEVDFVVGLDAGADDYVGKPFRLAELMARVRSDVDITIADGEFIILVGPSGCGKSTTLNM
IAGLEDISSGELRIAGERVNEKAPKDRDIAMVFQSYALYPHMTVRQNIAFPTLAKMSKSDIAAKVDDAAK
ILD-LTQHLDRKPANLSGGQRQRVAMGRAIVRSPKAFLMDEPL

>K8X8W3_K8X8P6_67_1129896
VLVVDDDEDVRTSLERGLRLSGFTVLTAVDGADALRVVSERRPDAMVLDMNMPVIDGTGVVTALRAMNND
IPICVLSARDTVDDRISGLESGADDYLVKPFVLAELIARIR-DVGFDLGEGEVLAVLGPNGAGKSTALSV
VAGLVRPDVGRVELNGRVLTDMPPHRRGVALLAQQALLFPHLTVAANVAFAGRGRREARAIAENWLDAVD
ATQFADRRP----HELSGGQAQRVAVARALAAEPQALLLDEPM

>K8XQ76_K8XQ73_3_1129896
ILVVDDDRAVRESLRRSLSFNGYSVELAVDGIDALEKVANARPDALVLDVMMPRLDGLEVCRRLRSTGDD
LPILVLTARDSVSERVSGLDAGADDYLPKPFALEELLARL---MDTTIAAGELFTLLGPSGCGKSTLLRI
IAGFVPPTSGRVLFGDKDVTTMPPNKRDTGMVFQNYALFPHMSVAENVAYGKIDKTGRGRRITDALAQVG
LAGYEDRRI----EQLSGGQQQRVALARAVVISPSVLLLDEPL

>K3U676_K3U8L5_499_1005486
ILLIDDHPMLRTGVKQLISAPDIVVGEASNGEQGIELAESLDPDLILLDLNMPGMNGLETLDKLREKSLS
GRIVVFSVSNHEEDVVTALKRGADGYLLKDMEPEDLLKAL--QLDLTINNGEFLTLLGPSGCGKTTVLRL
IAGLETVDSGRIMLDNEDITHVPAENRYVNTVFQSYALFPHMTVFENVAFGKTPAAEI---TPRVMEALR
MVQ-LETFAQRKPHQLSGGQQQRVAIARAVVNKPRLLLLDES-

>K3SQ20_K3SPQ3_477_1005486
ILVVDDDISHCTILQALLRGWGYNVALANSGRQALEQVRERVFDLVLCDVRMAEMDGIATLKEIKALNPA
IPVLIMTAYSSVETAVEALKTGALDYLIKPLDFDNLQATL-KDINLDIHEGEFVVFVGPSGCGKSTLLRM
IAGLETITSGDLFIGEKRMNDTPPAERGVGMVFQSYALYPHLSVAENMSFGLKLAGAKKEVINQRVNQVA
EVLQLAHLLDRKPKALSGGQRQRVAIGRTLVAEPSVFLLDEPL

>K3TGQ9_K3TCL5_1494_1005486
VLVVEDNALLRHHLKVQIQDAGHQVDDAEDAKEADYYLNEHLPDIAIVDLGLPDEDGLSLICRWRSNDVS
LPILVLTARESWQDKVEVLSAGADDYVTKPFHIEEVMARM-DGVSIAIKDGEFFSMLGPSGSGKTTCLRL
IAGFEQLSGGAISIFGKPASNLPPWERDVNTVFQDYALFPHMSILDNVAYGGVNKKQ---RAQEALEKVA
LGFVQQRKP----SQLSGGQRQRVAIARALVNEPRVLLLDEPL

>K3TWS1_K3TWR0_11_1005486
ILVVEDEAPIREMVCFVLEQNGFQPVEAEDYDSAVNQLNEPWPDLILLDWMLPGGSGIQFIKHLKRESRD
IPVVMLTARGEEEDRVRGLETGADDYITKPFSPKELVARIKDNINLTIPQGQMVTLLGPSGCGKTTILRL
VAGLEKPSEGQIFIDGEDVTHRSIQQRDICMVFQSYALFPHMSLGENVGYGGVSRSEVKQRVKEALAMVD
LEGFEDRYV----DQISGGQQQRVALARALILKPKVLLFDEPL

>K3TPJ8_K3TQF6_318_1005486
ILVVDDDMRLRALLERYLTEQGFQVRSVANAEQMDRLLTRESFHLMVLDLMLPGEDGLSICRRLRSQSNP
MPIIMVTAKGEEVDRIVGLEIGADDYIPKPFNPRELLARIR--INETLPANGITAIFGVSGAGKTSLINA
ISGLTRPQKGRIVLNGRVLNDLTPEKRRVGYVFQDARLFPHYKVRGNLRY--GMAKSMVDQFDKLVALLG
IEPLLDRLP----GSLSGGEKQRVAIGRALLTAPELLLLDEPL

>K3S4H3_K3S1V3_940_1005486
-VVSDQQPFMIDGIIGFLGPDLYVVGGYKDLKKAIAECNKSAAQIFILGEFAGGMMGAELVKWVKSHKID
AHIITFVAKMPYIDSIKLLEAGAKGCVWKTSHPAKLNRAI-KPLTLDVADGEFIVMVGPSGCGKSTLLRM
VAGLERVTEGDICINDQRVTEMEPKDRGIAMVFQNYALYPHMSVEENMAWGGMGKQQIAERVKEAARILE
LDGLLKRRP----RELSGGQRQRVAMGRAIVRDPAVFLFDEPL

>K3SXF7_K3SZS5_848_1005486
-LIVEDEKKTGEYLTKGLTEAGFVVDLADNGLNGYHLAMTGDYDLIILDIMLPDVNGWDIVRMLRSANKG
MPILLLTALGTIEHRVKGLELGADDYLVKPFAFAELLARVRNDISLDIPSGQMVALLGPSGSGKTTLLRI
IAGLEHQTSGHIRFHGTDVSRLHARDRKVGFVFQHYALFRHMTVFDNIAFGRPNAAAIKAKVTKLLEMVQ
LAHLADRYP----AQLSGGQKQRVALARALAVEPQILLLDEPF

>G4E1Z6_G4E166_70_765914
-LLIEDDALLGARLKQRLQKAGYAVDWRTCGVDGLHEGHYEPYDVIVLDLGLPDISGMEVLARWRNAGVD
TPVLILTARDGWSERVAGLHAGADDYLGKPFKTEELLARL-DHIHLRFPAGRLSALLGPSGSGKTTLLRL
IAGLESPDQGVIRFAGEDVSHLHVSRRQVGFVFQHYALFKHMTVFDNVAYGWRERPS---KRKRVMALLE
LVQ-LAWAAKHLPAQLSGGQRQRIALARALAVEPRVLLLDEPF

>G4E645_G4E6T4_111_765914
ILVVDDEPDIRELLEITLQRMGLHTLSAGTLREAHALLAQQSFNLCLTDMRLPDGDGIELVEHIQRHWPY
LPVAVITAYGSVDTAVQALKAGAFDFISKPVELGMLRDLI--DVDLTIPAQGVTALFGRSGSGKTTILRC
LAGLERIAKAWLTFNGEVWQNLPVHKRPLGYVFQEASLFPHLEVKRNLLYGRIAKEHRRIQLDEVVSLLG
LSELLTRYP----EALSGGQRQRVAIARALLTSPQLLLMDEPM

>G4E3K2_G4E3E1_61_765914
ILIVEDEAVIRRALRRLLEREGYRITEADSLAQARSLTPQAQFALLICDLRLPDGEGVSLIA----DYPN
TPVLIMTSYASVRSAVEAMKQGAADYIAKPFDHEEMLL---DEVSLEIFRGEFFSLLGASGCGKSTLLRI
LAGLERPTQGRVWIDGEDVTDTPPYERPVNMMFQSYALFPHMSVAQNIAFGRLPKAQIKARVAEMLELVH
MQDFARRKP----DQLSGGQRQRVALARSLAKHPKLLLLDEPL

>D0BF23_D0BGA5_82_520488
-LVVDDDTRIRSLLSQYLTNSGFRVTMAGSAAEARRKLEGIDFDLLILDVMMPGETGVSLTRSLREQK-N
VPILMLTALSETDSRIDGLAAGADDYLPKPFDPRELTLRI-KSITLSISKGEFIALLGPSGCGKSTALNC
IAGLLATTGGGIYIDEKRIDTLKPEDRGFGMVFQNYALFPHMSVRENVGFGGTPKSEIRKRVDEAIGMVR
LNGQEEKLP----GQLSGGQQQRVAIARAIVIEPPLVLMDEPL

>D0BI56_D0BI48_8_520488
ILIADDDPIQRRNLEAIVMRMGYRTILADGGVSALGFISQRKIVLVLLDLTMPDMDGLTVLSRMRAAGVA
VPVIVLVHSDDMHRVAQAIRLGAADFMIKPVIFER--------------EGGVTALFGHSGAGKTTLLKM
IAGTLRPENGRIAVGDFTLFDLPPEKRCIGYVFQDARLFAYMSVKRNLTYAWAGHRQATRSFDEVVALLG
IGHLLDRRP----STLSGGERQRVAIGRALLSDPALLLLDEPL

>D0BIJ1_D0BIE9_42_520488
IVVVDDRDMVTEGYSSWFGREGITTGTPTDFDEWVESVPEQ--DIMAIEAFLIGADQHRLPARIRERC-K
APVIAVNDRPSLEHTLELFQSGVDDVVRKPVHVREILARINDGISVEAAEGEFIALVGPSGCGKSTLLRI
LAGLDHADEGSVELAGCNITGAHPADRNIAMVFQSYALYPHLTAAQNIAVPRDKRAAIQKQVRATAASLK
IDHLLDRKP----GQMSGGQRQRVALARALVRQPGAFLMDEPL

>D0BH51_D0BH11_40_520488
ILIVDDDKDIRE----FLKRRGMHVSIACNGDEMLDVLSRTPIDLVILDVMLPGKSGIEICQDVRRTS-R
VPIIMLTAIADAADKILGLEIGADDYIAKPFDPRELLARIRKDINLEVNDGEFIIFVGPSGCGKSTLLRS
IAGLEDVSAGQVLINGEDVTVTPPSRRGIAMVFQSYALYPHLTVKANMGLSGAPKDEIEGRVAKASAMLA
LEPYLARRP----AELSGGQRQRVAIGRALVRNPELFLFDEPL

>D0BEV3_D0BEU4_9_520488
VLLIEDDSAIAQSIELMLKSESFNVYTTDLGEEGIDLGKLYDYDIILLDLNLPDMSGYEVLRTLRLSKVK
TPILILSGMAGIEDKVRGLGFGADDYMTKPFHKDELIARI-DNLSLNVFNREFFALLGASGCGKTTLMRM
LAGFEEPTSGRITLDGQDMRGIPPYKRPVNMMFQSYALFPHMTVEKNIAFGGMAKSEIDARVAEMLKLVK
LEQYGKRKP----HQLSGGQRQRVALARSVAKRPKVLLLDEPL

>D0BD20_D0BDM2_158_520488
VLLVDNHPLVLDGLRAVLEYDDIIAGAASNARVALEMALAVNPDVVLMDINMPLLNGIDAIELFKRQLPN
VRILMLSMHDSREYISTSIMRGASGYILKDVSTNEIVTAI-HNVSLTIQSGELIALLGPSGSGKTTLLRL
IAGLETPTEGMIFFGDEDASQKSVQERNVGFVFQHYALFRHMTVADNIGFGRPSTAEIRRRALELLDLVQ
LSGLEKRYP----AQLSGGQRQRVALARAMAIEPRVLLLDEPF

>C7T8V8_C7T7X9_339_568703
ILVVEDDRNFNDLIATILRQNGYTVQGAENPPAAYDLLQSEQFDLVLSDIMMPQVDGYQFAQELRRTDPS
IPILFITARDDIASKEKGFNSGIDDYMVKPINFNELLLRI-SDISVEIEPGEFFVMVGPSGSGKSTLLRM
IAGLTSVTDGRIYFNERDVTDLPPKDRKLAMVFQNYALLPFMNVAQNVRFGDLTDDEKNKRVDWALDLVH
LTDLRDRKP----KELSGGQQQRVSLARALATKAPVVLMDEPL

>C7TB06_C7TB56_50_568703
ILIVDDEPAILTLLQYNLEAEHYQVETATDGQEALDKVRSEPFDFIILDLMLPSLSGLDVTRKIREEKIQ
TPIMILTAKDNETDKIVGLELGADDYVTKPFSPREIIARIKKDLNFTIPDGTLVSLLGPSGGGKTTTLNL
ISGLLAPTAGQIFFGDTDVTKKDALARKVGMVFQNYSLYPHLSVLDNIAFPKVGKAE---RHAKAKDLAK
LVHV-EDQLDKKPGALSGGQQQRVAIARALAKSPSLLLLDEPL

>C8UTJ5_C8UST4_261_568703
ILIVEDHQDIQALLKDVLT-PTYTVTQAYDGIQALTAFHREQPDLIILDLMLPNVTGESVLTTIRKTS-Q
VPVLVLTAIQEKVKTVALLQQGANDYLTKPFDIDELLARIQKDLNFTIPDGTLVSLLGPSGGGKTTTLNL
ISGLLAPTAGQIFFGDTDVTKKDALARKVGMVFQNYSLYPHLSVLDNIAFPKVGKAE---RHAKAKDLAK
LVHV-EDQLDKKPGALSGGQQQRVAIARALAKSPSLLLLDEPL

>L4E1W2_L4E1H7_145_1182672
IVFVEDDAEVGALIAAYLAKHDMQVTVEPRGDRAEETILRENPDLVLLDIMLPGKDGMTICRDLRAKW-S
GPIVLLTSLDSDMNHILALEMGACDYILKTTPPAVLLARL-NGVSIAIKDGEFFSMLGPSGSGKTTCLRL
IAGFEQLSGGAISIFGTPASNLPPWERDVNTVFQDYALFPHMSILDNVAYGGVNKKQ---RAQEALEKVA
LGFVQQRKP----SQLSGGQRQRVAIARALVNEPRVLLLDEPL

>L4ECM4_L4EBG6_418_1182672
-LIVEDETPLAEMHAEYIRIPGFQILLAGNLAQARMMIERFKPGLILLDNYLPDGRGINLLHELVQAHYP
GDVVFTTAASDMETVSEAVRCGVFDYLIKPIAYERLGQT----INETLPANGITAIFGVSGAGKTSLINA
ISGLTRPQKGRIVLNGRVLNDLSPEKRRVGYVFQDARLFPHYKVRGNLRY--GMAKSMVNQFDKLVALLG
IEPLLDRLP----GSLSGGEKQRVAIGRALLTAPELLLLDEPL

>L4E8C0_L4E8J9_79_1182672
ILLIDDHPMLRTGVKQLISAPDIVVGEASNGEQGIELAESLDPDLILLDLNMPGMNGLETLDKLREKSLS
GRIVVFSVSNHEEDVVTALKRGADGYLLKDMEPEDLLKAL-DDVSLTIYKGEIFALLGASGCGKSTLLRM
LAGFEQPSAGQIMLDGVDLSQVPPYLRPINMMFQSYALFPHMTVEQNIAFGKQDKLPKAEIASRVNEMLG
LVH-MQEFAKRKPHQLSGGQRQRVALARSLAKRPKLLLLDEPM

>L4DSP8_L4DSK3_55_1182672
VWVVDDDSSIRWVLERALAGAGLTCTTFENGAEVLEALASKTPDVLLSDIRMPGMDGLALLKQIKQRHPM
LPVIIMTAHSDLDAAVSAYQQGAFDYLPKPFDIDEAVALV-KDINLDIHEGEFVVFVGPSGCGKSTLLRM
IAGLETITSGDLFIGEKRMNDTPPAERGVGMVFQSYALYPHLSVAENMSFGLKLAGAKKEVINQRVNQVA
EVLQLAHLLDRKPKALSGGQRQRVAIGRTLVAEPSVFLLDEPL

>L4DVB9_L4DVL7_98_1182672
ILVVDDDMRLRALLERYLTEQGFQVRSVANAEQMDRLLTRESFHLMVLDLMLPGEDGLSICRRLRSQSNP
MPIIMVTAKGEEVDRIVGLEIGADDYIPKPFNPRELLARIRNDISLDIPSGQMVALLGPSGSGKTTLLRI
IAGLEHQTSGHIRFHGTDVSRLHARDRKVGFVFQHYALFRHMTVFDNIAFGRPNAAAIKAKVTKLLEMVQ
LAHLADRYP----AQLSGGQKQRVALARALAVEPQILLLDEPF

>L6T7P1_L6T7P6_5_984222
VLVVEDNALLRHHLKVQLQDSGHQVDAAEDAREADYYLNEHLPDIAIVDLGLPDEDGLSLIRRWRSSDVS
LPVLVLTAREGWQDKVKVLSSGADDYVTKPFHIEEVMARM-SQLDLTINNGEFLTLLGPSGCGKTTVLRL
IAGLETVDAGHIMLDNQDITHVPAENRYVNTVFQSYALFPHMTVFENVAFGKTPAAEIAPRVTDALRMVQ
LEEFAQRKP----HQLSGGQQQRVAIARAVVNKPRLLLLDES-

>L6TGH6_L6TG91_275_984222
-LLAEDNRELAHWLEKALVQNGFAVDCVFDGLAADHLLHSEMYALAVLDINMPGMDGLEVVQRLRKRGQT
LPVLLLTARSAVADRVKGLNVGADDYLPKPFELEELDARL-DDVSLTIYKGEIFALLGASGCGKSTLLRM
LAGFEPPSSGQIMLDGIDLAHVPPYQRPINMMFQSYALFPHMTVEQNIAFGKLPKAEITSRVNEMLGLVH
MQEFAKRK----PHQLSGGQRQRVALARSLAKRPKLLLLDEPM

>L6TJE2_L6TK39_617_984222
ILVVEDEAPIREMVCFVLEQNGFQPVEAEDYDSAVNKLNEPWPDLILLDWMLPGGSGLQFIKHLKREARD
IPVVMLTARGEEEDRVRGLETGADDYITKPFSPKELVARIKKPLSLTIELGEVLALIGPSGSGKTTVLRA
VAGFVQPAGGRILIGDTDVTHLPPYKRGLAMVVQNYALFPHLKVEDNVAFGKQPKALINERVTQALKTVG
MSDYAARYP----HQLSGGQQQRVAIARAIAVRPRVLLLDEPL

>L6TC49_L6TDP5_206_984222
-LIVEDETLLAEMHAEYIRIPGFQIWLAGNLAQARMMIDRFKPGLILLDNYLPDGKGITLLHELMQSRYP
GGVVFTTAASDMETVAEAVRSGAFDYLVKPIAYERLGQT-----NETLPASGITAIFGVSGAGKTSLINA
ISGLTRPQKGRIALNGRVLHDLTPEKRRIGYVFQDARLFPHYKVRGNLRY--GMAKSMTGQFDKLVSLLG
IEALLDRLP----GSLSGGEKQRVAIGRALLTAPELLLLDEPL

>L6T2R1_L6T2B6_155_984222
ILLVDDDRELTSLLKELLEMEGFNVLVAHDGEQALELLDDS-IDLLLLDVMMPKKNGIDTLKALRQTH-Q
TPVIMLTARGSELDRVLGLELGADDYLPKPFNDRELVARIRQPLTLDVADGEFIVMVGPSGCGKSTLLRM
VAGLERVTSGDIWIDRKRVTEMEPKDRGIAMVFQNYALYPHMSVEENMAWGGMSKAHIEERVREAARILE
LDGLLKRRP----RELSGGQRQRVAMGRAIVREPAVFLFDEPL

>L6T9N7_L6T9N8_1_984222
ILIVEDELVTRNTLKSIFEAEGYDVFEATDGAEMHQILSEYDINLVIMDINLPGKNGLLLARELREQA-N
VALMFLTGRDNEVDKILGLEIGADDYITKPFNPRELTIR--KDINLDIHDGEFVVFVGPSGCGKSTLLRM
IAGLETITSGDLFIGETRMNDIPPAERGVGMVFQSYALYPHLSVAENMSFGGAKKEVMNQRVNQVAEVLQ
LAHLLERKP----KALSGGQRQRVAIGRTLVAEPRVFLLDEPL

>A9MT74_A9MTX6_98_1016998
ILVVDDDMRLRALLERYLTEQGFQVRSVANAEQMDRLLTRESFHLMVLDLMLPGEDGLSICRRLRSQSNP
MPIIMVTAKGEEVDRIVGLEIGADDYIPKPFNPRELLARIRQPLTLDVADGEFIVMVGPSGCGKSTLLRM
VAGLERVTSGDIWIDRKRVTEMEPKDRGIAMVFQNYALYPHMSVEENMAWGGMSKAHIEERVREAARILE
LDGLLKRRP----RELSGGQRQRVAMGRAIVREPAVFLFDEPL

>A9N1V1_A9N1K7_104_1016998
-LLVDDDPGLLKLLGMRLTSEGYSVVTAESGQEGLRVLHREKVDLVISDLRMDEMDGMQLFTEIQKVQPG
MPVIILTAHGSIPDAVAATQKGVFSFLTKPIDRDALYKAI-KDINLDIHDGEFVVFVGPSGCGKSTLLRM
IAGLETITSGDLFIGETRMNDIPPAERGVGMVFQSYALYPHLSVAENMSFGGAKKEVMNQRVNQVAEVLQ
LAHLLERKP----KALSGGQRQRVAIGRTLVAEPRVFLLDEPL

>A9N4L1_A9N4L7_6_1016998
VLVVEDNALLRHHLKVQLQDSGHQVDAAEDAREADYYLNEHLPDIAIVDLGLPDEDGLSLIRRWRSSDVS
LPVLVLTAREGWQDKVEVLSSGADDYVTKPFHIEEVMARM-SQLDLTINNGEFLTLLGPSGCGKTTVLRL
IAGLETVDAGHIMLDNQDITHVPAENRYVNTVFQSYALFPHMTVFENVAFGKTPAAEIAPRVTDALRMVQ
LEEFAQRKP----HQLSGGQQQRVAIARAVVNKPRLLLLDES-

>A9MX40_A9MX03_37_1016998
ILVVEDEAPIREMVCFVLEQNGFQPVEAEDYDSAVNKLNEPWPDLILLDWMLPGGSGLQFIKHLKREARD
IPVVMLTARGEEEDRVRGLETGADDYITKPFSPKELVARIKKPLSLTIEPGEVLALIGPSGSGKTTVLRA
VAGFVQPAGGRILIGDTDVTHLPPYKRGLAMVVQNYALFPHLKVEDNVAFGKQPKALINERVTQALKTVG
MSDYAARYP----HQLSGGQQQRVAIARAIAVRPRVLLLDEPL

>E9WHB2_E9WHG0_48_656374
-IIIDDHPLAIAAIRNLLIKNDIILAELTEGGSAVQRVETLKPDIVIIDVDIPGVNGIQVLETLRKRQYS
GIIIIVSAKNDHFYGKHCADAGANGFVSKKEGMNNIIAAIENDISLDIPSGQMVALLGPSGSGKTTLLRI
IAGLEHQTSGHIRFHGTDVSRLHARDRKVGFVFQHYALFRHMTVFDNIAFGRPNAAAIKAKVTKLLEMVQ
LAHLADRYP----AQLSGGQKQRVALARALAVEPQILLLDEPF

>E9WEV8_E9WE05_47_656374
IVFVEDDAEVGSLIAAYLAKHDMQVTVEPRGDQAEETILRENPDLVLLDIMLPGKDGMTICRDLRAKW-S
GPIVLLTSLDSDMNHILALEMGACDYILKTTPPAVLLARL-KDFNLEIADKEFIVFVGPSGCGKSTTLRM
IAGLEEISGGDLLIDGKRMNDVPAKARNIAMVFQNYALYPHMTVYDNMAFGKIAKEVIDERVNWAAQILG
LREYLKRKP----GALSGGQRQRVALGRAIVREAGVFLMDEPL

>E9WBB3_E9WAX6_137_656374
ILVVEDEAPIREMVCFVLEQNGFQPVEAEDYDSAVNQLNEPWPDLILLDWMLPGGSGIQFIKHLKRESRD
IPVVMLTARGEEEDRVRGLETGADDYITKPFSPKELVARIKHQVNLDIEDGEFAVFVGPSGCGKSTLLRM
IAGLEEVSEGEVLIGDEVMNDVVPARRGVAMVFQSYALYPHMTVAENMGYGKVPKEEIRRQVEMVAKTLQ
LSHLLDRKP----KQLSGGQRQRVAIGRAIVRNPRVFMFDEPL

>E9WD51_E9WEF9_108_656374
IVIVEDEPVTQARLQSYFTQEGYTVSVTASGAGLREIMQNQSVDLILLDINLPDENGLMLTRALRERS-T
VGIILVTGRSDRIDRIVGLEMGADDYVTKPLELRELVVRV-DGVSIAIKDGEFFSMLGPSGSGKTTCLRL
IAGFEQLSGGAISIFGKPASNLPPWERDVNTVFQDYALFPHMSILDNVAYGGVNKKQ---RAQEALEKVA
LGFVHQRKP----SQLSGGQRQRVAIARALVNEPRVLLLDEPL

>E9WMX6_E9WM96_120_656374
ILLVDDDRELTSLLKELLEMEGFNVIVAHDGEQALDLLDDS-IDLLLLDVMMPKKNGIDTLKALRQTH-Q
TPVIMLTARGSELDRVLGLELGADDYLPKPFNDRELVARIRKPLTLDVADGEFIVMVGPSGCGKSTLLRM
VAGLERVTEGDIWINDQRVTEMEPKDRGIAMVFQNYALYPHMSVEENMAWGGMGKQQIAERVKEAARILE
LDGLLKRRP----RELSGGQRQRVAMGRAIVRDPAVFLFDEPL

>E9WKT2_E9WJU0_352_656374
VWLVEDEQGIADTLVYMLQQEGFAVEVFERGLPVLDKARQQAPDVMILDVGLPDISGFELCRQLLALHPA
LPVLFLTARSEEVDRLLGLEIGADDYVAKPFSPREVCARV-KDINLDIHEGEFVVFVGPSGCGKSTLLRM
IAGLETITSGDLFIGEKRMNDTPPAERGVGMVFQSYALYPHLSVAENMSFGLKLAGAKKEVINQRVNQVA
EVLQLAHLLDRKPKALSGGQRQRVAIGRTLVAEPSVFLLDEPL

>E9WDI1_E9WDH7_4_656374
VLVVEDNALLRHHLKVQIQDAGHQVDDAEDAKEADYYLNEHIPDIAIVDLGLPDEDGLSLIRRWRSNDVS
LPILVLTARESWQDKVEVLSAGADDYVTKPFHIEEVMARM--QLDLTINNGEFLTLLGPSGCGKTTVLRL
IAGLETVDSGRIMLDNEDITHVPAENRYVNTVFQSYALFPHMTVFENVAFGKTPAAEI---TPRVMEALR
MVQ-LETFAQRKPHQLSGGQQQRVAIARAVVNKPRLLLLDES-

>E9WBZ7_E9WCC2_125_656374
-LIVEDETPLAEMHAEYIRIPGFQILLAGNLAQARMMIERFKPGLILLDNYLPDGRGINLLHELVQAHYP
GDVVFTTAASDMETVSEAVRCGVFDYLIKPIAYERLGQT----INETLPANGITAIFGVSGAGKTSLINA
ISGLTRPQKGRIVLNGRVLNDLTPEKRRVGYVFQDARLFPHYKVRGNLRY--GMSKSMVDQFDKLVALLG
IEPLLDRLP----GSLSGGEKQRVAIGRALLTAPELLLLDEPL

>E6L305_E6L3W8_37_888827
ILIVEDEPILAMAMEVKLKKLGFVSGIATSPDNAILHTNNNHPDLAIIDINLNAKTGIEVACYMWKNF-N
IPIIFLTSYYNDKILNQAMEAEPYAYLIKPCKNEELKVAINNKINLSIKEGEIFTILGRSGSGKTTLLRM
ISGLETPDNGEIIIDNKVVFSVEPKNRKIAIVFQNYALLPHLTIASNITF---GSDASKEDLEEILKKTK
LKGQENKFP----HELSGGQQQRVALARALINKAKILLLDEPL

>E6L0U0_E6L0Q0_40_888827
VLLIEDDKDMQKLIVEYLKEYDFDCVAFDQPKDVLEHFKIDNYSIIILDLMLPEMDGFDLFKKLKQIK-D
IPIVISSARGDIGNKIHGFELGADDYLAKPYEPRELVLRI-ENINLDIVDGELLALLGPSGSGKTTLLRM
IAGLETVDSGKILFNGVNVAKKDIGERDIGFVFQHYALFRHMTVFENIAFGRLSNKEIEEKVNKLLKLIQ
LDGFASRFP----WQLSGGQRQRVALARALAVEPKVLLLDEPF

>J4W9M9_J4W982_213_1206771
ILLVEDEEGLADSLKTEFELENFNVLWANDGLIALDMFRQNEIDLIILDWMLPHLDGFSVMRRIRKTS-Q
VPIIMLTARFYIGDKVAGLTGGADDYVTKPFEMEELIARVESDLNFTIANGEFWAIIGPSGCGKSTFLRM
LAGLEPISGGTISVDNKVINKLPPQQRKMAMVFQDYALYPHMNVYGNMAFNKKTKKEIETKIKKAANALG
LNDLLNRKP----AELSGGQRQRVALGRAMVRDPDFFLMDEPL

>J4PD92_J4PBP3_919_1206771
ILVVDDEKPISDVIKFNLQKEGYDVVAAFDGREALEVFASENPDLVLLDQMLPEIEGTEVLRQIRSNS-S
TPVIIVTAKDSEIDKVVGLEMGADDYVTKPFSNRELVARVKKKVDLEIEEGKFYTLLGPSGSGKSTILSL
ISGRLQPTGGDILIEGKNVNSLPSNQRKVNTVFQNYALFPNMNVYDNVAFGGFSKKKIDQLVKSMLKLVK
LDDFSDREI----SEISGGQQQRVAIARALANQPKVLLLDEPL

>J4PJQ3_J4PLG7_624_1206771
ILVVEDDENFNSLVSRYLASNGFEVISCADAQKAYDALYNNLFDLIVTDVMMPGIDGVEFAKTVRQLNEN
IPILFVTARDDIKTKKAGFRVGIDDYLVKPIDLDELKLRI-NDINLTIEDGELVSLLGPSGCGKTTTLRS
IAGLIRSNQGQILVDGKDISRIPVYKRNFGMVFQSYALFPQLTVRENVAFGHIREPDLSSRVNEMLDIVG
LLDYAARFP----SQLSGGQQQRVSLARSLVTHPSLLLLDEPL

>G4PBL6_G4PBG6_50_1052588
IYLVEDEDNLNELLTKYLENEGWNITSFTKGEDARKKMTPS-PHLWILDIMLPDTDGYTLIKEIKAKDPD
VPVIFISARDADIDRVLGLELGSNDYISKPFLPRELIIRV-KDFDLDVKDKELLVLVGPSGCGKSTTLRM
VAGLESISEGNLLIDGERVNDLPPKERDIAMVFQNYALYPHMTVFDNMAFGKMAKQEIAERVHAAARILE
IEHLLKRK----PKALSGGQRQRVALGRSIVREPKVFLMDEPL

>G4P949_G4P938_11_1052588
VALADDQPLVREGFRYVINQPDMVSGEAGDGHDIIALAKQTKPDVILMDVQMPHCSGIEAAKDIMSALPD
TKIVILTTFDTEEYVFEGIRAGAVGYLLKDTLPEELIDAIRDDFNLHIADKEFIVFVGPSGCGKSTTLRM
VAGLEEISKGDFYIEGKRVNDVAPKDRDIAMVFQNYALYPHMTVYDNIAFGKMPKPEIKKRVEEAAKILG
LEEYLHRKP----KALSGGQRQRVALGRAIVRDAKVFLMDEPL

>E7W636_E7W601_35_745019
ILIVEDEQKTGRYLQQGLVEEGYQADLFNNGRDGLGAASKGQYDLIILDVMLPFLDGWQIISALRESGHE
EPVLFLTAKDNVRDKVKGLELGADDYLIKPFDFTELVARVRQPLTLDVADGEFIVMVGPSGCGKSTLLRM
VAGLERVTSGDIWIDRKRVTEMEPKDRGIAMVFQNYALYPHMSVEENMAWGGMSKAHIEERVREAARILE
LDGLLKRRP----RELSGGQRQRVAMGRAIVREPAVFLFDEPL

>E7W7U7_E7W7R9_28_745019
ILVVEDEAPIREMVCFVLEQNGFQPVEAEDYDSAVNKLNEPWPDLILLDWMLPGGSGLQFIKHLKREARD
IPVVMLTARGEEEDRVRGLETGADDYITKPFSPKELVARIKKPLSLTIEPGEVLALIGPSGSGKTTVLRA
VAGFVQPAGGRILIGDTDVTHLPPYKRGLAMVVQNYALFPHLKVEDNVAFGKQPKALINERVTQALKTVG
MSDYATRYP----HQLSGGQQQRVAIARAIAVRPRVLLLDEPL

>E7WDG8_E7WDM9_61_745019
ILIVEDDTLLLQGLILAAQTEGYACDGVSTARAAEHSLESGHYSLMVLDLGLPDEDGLHFLTRIRQKKYT
LPVLILTARDTLNDRISGLDVGADDYLVKPFALEELHARIRKDINLDIHDGEFVVFVGPSGCGKSTLLRM
IAGLETITSGDLFIGETRMNDIPPAERGVGMVFQSYALYPHLSVAENMSFGGAKKEVMNQRVNQVAEVLQ
LAHLLERKP----KALSGGQRQRVAIGRTLVAEPRVFLLDEPL

>E7W7I0_E7W7H5_5_745019
VLVVEDNALLRHHLKVQLQDSGHQVDAAEDAREADYYLNEHLPDIAIVDLGLPDEDGLSLIRRWRSSDVS
LPVLVLTAREGWQDKVEVLSSGADDYVTKPFHIEEVMARM-SQLDLTINNGEFLTLLGPSGCGKTTVLRL
IAGLETVDAGHIMLDNQDITHVPAENRYVNTVFQSYALFPHMTVFENVAFGKTPATEIAPRVTDALRMVQ
LEEFAQRKP----HQLSGGQQQRVAIARAVVNKPRLLLLDES-

>F3TM87_F3TN74_347_904726
ILIIEDDHAITHLLDVALTLDYYNVTTADNATQAHFKIQIDKPDVILLDLGLPDKDGLCLISEIRQHT-D
IPIIVISARQEEQTIIQALDNGANDYMTKPFNVDELRARIRDDIDIDIESGYFYTLLGPSGCGKTTILKL
IAGFEYPDSGEVIYQNKPIGNLPPNKRKVNTVFQDYALFPHLNVYDNIAFGKLSKTEIDQKVTEALKLVK
LSGYEKRNI----NEMSGGQKQRVAIARAIVNEPEILLLDES-

>F3TJD0_F3TI78_52_904726
VLFVDDHEMVRIGISSYLSQSDIVVGEGASGKEAIAKAHELKPDLILMDLLMEDMDGVEATTQIKKDLPQ
IKVLMLTSFIEDKEVYRALDAGVDSYILKTTSAKDIADAV-KDFNLHITDKEFIVFVGPSGCGKSTTLRM
VAGLESITSGDFYIDGERMNDVEPKNRDIAMVFQNYALYPHMTVFENMAFGKVNKKEIEQKVNEAAEILG
LTEYLGRKP----KALSGGQRQRVALGRAIVRDAKVFLMDEPL

>J1TL96_J1TKX7_479_1105117
ILLIEDDQVIRQQIGKMLSEWGFEVVLVEDFMEVLSLFVQSEPHLVLMDIGLPLFNGYHWCQEIRKIS-K
VPIMFLSSRDQAMDIVMAINMGADDFVTKPFDQQVLLAKV-EDFNLNIKDKEFIVFVGPSGCGKSTTLRM
IAGLEDITEGTASIDGVVVNDVAPKDRDIAMVFQNYALYPHMTVYDNMAFGKYSKEDINKRVQEAAEILG
LKEFLERKP----ADLSGGQRQRVAMGRAIVRDAKVFLMDEPL

>J1I4H1_J1I615_924_1105117
VLVAEDQSMLRDAMCQLLTQPDVSVLQAKNGQEAIQLLEKESVDIAILDVEMPVKTGLEVLEWIRSERLE
TKVAVVTTFKRAGYFERAVKAGVDAYVLKERSIADLMQTL-DNLNLDIHEGEFFTFLGPSGCGKSTTLRA
LVGFLDPSSGSIEVNGTDVTHLEPEKRGIGIVFQSYALFPTMTVFDNIAFGKVAPDVIKAKVSAVAAKIK
ISD---QQLQRNVSELSGGQQQRVALARALVLEPKILCLDEPL

>L6X0U4_L6X064_120_997328
ILLVEDDTLIGDGIKAGLSKMGFSVDWFTEGRPGKEALYSAPYDAVILDLTLPGMDGRDILREWREKGKQ
EPVLILTARDALAERVEGLRLGADDYLCKPFALIEVAARL----NETLPASGITAIFGVSGAGKTSLINA
ISGLTRPQKGRIALNGRVLHDLTPEKRRIGYVFQDARLFPHYKVRGNLRY--GMAKSMTGQFDKLVSLLG
IEALLDRLP----GSLSGGEKQRVAIGRALLTAPELLLLDEPL

>L6YMH6_L6YMT6_120_997328
ILVVEDEAPIREMVCFVLEQNGFQPVEAEDYDSAVNKLNEPWPDLILLDWMLPGGSGLQFIKHLKREARD
IPVVMLTARGEEEDRVRGLETGADDYITKPFSPKELVARIKNDISLDIPSGQMVALLGPSGSGKTTLLRI
IAGLEHQSSGHIRFHGTDVSRLHARERKVGFVFQHYALFRHMTVFDNIAFGRPTAAAIKTKVMQLLEMVQ
LAHLADRFP----AQLSGGQKQRVALARALAVEPQILLLDEPF

>L6XPF1_L6XPE0_11_997328
-LIVEDEPMLAEILVDTIKFPQFIVGIADKLESAKKQIRLYQPQLILLDNFLPDGKGIDLIRHTISTNYT
GRIIFITADNHMDTISDALRMGVFDYLIKPVHYQRLQHTL-KDINLDIHDGEFVVFVGPSGCGKSTLLRM
IAGLETITSGDLFIGETRMNDIPPAERGVGMVFQSYALYPHLSVAENMSFGGAKKEVMNQRVNQVAEVLQ
LAHLLERKP----KALSGGQRQRVAIGRTLVAEPRVFLLDEPL

>L6WYY0_L6WZD7_157_997328
VLVVEDNALLRHHLKVQLQDSGHQVDAAEDAREADYYLNEHLPDIAIVDLGLPDEDGLSLIRRWRSSDVS
LPVLVLTAREGWQDKVEVLSSGADDYVTKPFHIEEVMARM-SQLDLTINNGEFLTLLGPSGCGKTTVLRL
IAGLETVDAGHIMLDNQDITHVPAENRYVNTVFQSYALFPHMTVFENVAFGKTPAAEIAPRVTDALRMVQ
LEEFAQRKP----HQLSGGQQQRVAIARAVVNKPRLLLLDES-

>L6Y6C2_L6Y5Z0_132_997328
VALIDDHLIVRSGFAQLLGEPDLVVAEFGSGREALAGLPGRGVQVCICDISMPDISGLELLSQLPK---G
MATIMLSVHDSPALVEQALNAGARGFLSKRCSPDELIAAV-KPLSLTIELGEVLALIGPSGSGKTTVLRA
VAGFVQPAGGRILIGDTDVTHLPPYKRGLAMVVQNYALFPHLKVEDNVAFGKQPKALINERVTQALKTVG
MSDYAARYP----HQLSGGQQQRVAIARAIAVRPRVLLLDEPL

>G0BFQ9_G0BF62_153_768492
VLIVEDEPQLATLHAEFIENFALVVAYAATLAEARAKVNSHQPRLILLDNFLPDGQGIELMEEPAVKKPG
CSVIFITAASDMNTCSQAIRNGAFDYIIKPVSYKRLRNSL-KQIDLDVADGEFIVMVGPSGCGKSTLLRM
VAGLERTTSGDIYIDSQRVTDMEPKDRGIAMVFQNYALYPHMSVYDNMAYGGFGKQHIQQRVEEAARILE
LEPLLQRKP----RELSGGQRQRVAMGRAIVREPAVFLFDEPL

>G0B3M9_G0B3Q5_36_768492
-LIVEDDELLQQGLALALANEGYACDCAATAAQANALLITSQYSMIILDLGLPDQDGASLLRQWRRQQVD
LPVLILTARDALEDRVDGLDAGADDYLVKPFALVELQARV-EDVSLTIYKGEIFALLGPSGCGKSTLLRM
LAGFEQPTEGQIMLDGQDMSHVPPYQRPINMMFQSYALFPHMTVEQNIAFGKMPRAEIAERVAEMLSLVH
MQEFAKRKP----HQLSGGQRQRVALARSLAKRPKLLLLDEPM

>G0BBN2_G0BBS8_56_768492
VLIVDDDGAFRASLAEAVTDLHHHAIEADGTLAGLEQLRAGHVAVAIVDLRMPGDDGLVFLRQARRLAPG
VPCIMLTAHASGGNTIEAMRMGAFDHLTKPIGRAALQEV--HNINLEIKGGEFAVFVGPSGCGKSTLLRM
IAGLEEISDGDILIGEERVNDVAPAHRGVAMVFQSYALYPHMTVAENMGYGGTPKEEIRHQIEMVAKTLQ
LTHLLDRKP----KQLSGGQRQRTAIGRAIVRNPKVFMFDEPL

>G0BC29_G0BC33_4_768492
ILLVDDDLELGTMLSEYLTGEGFNATLVLTGKAGVEGALSGEYTAMILDIMLPDMSGIDVLRDVRKKS-R
MPIIMLTAKGDNIDRVIGLEMGADDYMPKPCYPRELVARL-NDISLDISSGEMVALLGPSGSGKTTLLRI
IAGLESQSGGKLGFHGTDVSHVHARDRRVGFVFQHYALFRHMTVFDNIAFGRPSAAAIKQKVTQLLEMVQ
LGHLANRYP----SQLSGGQKQRVALARALAVEPQILLLDEPF

>G0BA85_G0BAV7_128_768492
VIIADDHPIVLFGIRKSLEIEWVVVGEFEDSTALINNLSKLDANVLITDLSMPGGDGITLIKYIKRHYPQ
LSIIVLTMNNNPAILSAVLDLDIEGIVLKQGAPTDLPKAL-NPLDLIIPDGSFTVLVGPSGCGKSTLLRL
LAGLDTLSDGAILLDKQKINDLDPADRDIAMVFQSYALYPHLTVAENMAFHKVSKSEQQSKVQQAARILA
IDHLLQRYP----KELSGGQRQRVAMGRAMVRNPKVFLFDEPL

>G0BDU7_G0BDR3_34_768492
IMIVEDEPKLGQLLVDYLQAAGYATRWLTNGSEVVPAVHEHSPALILLDLMLPGSDGLTVCRELRRFT-D
VPVVMVTAKIEEIDRLLGLEIGADDYICKPYSPREVVARV-EHVDLQVAQGSRTAIVGPSGSGKTTLLRI
IAGFEIPDSGQVILQGLPMANVPAHLRGIGFVPQDGALFPHFTVAGNIGFGKGSKRDKQRHVDALMDMVA
LDRRLGALW---PHELSGGQQQRVALARALSQQPKLMLLDEPF

>G0BDG0_G0BDH4_14_768492
-LLVDDHPVVHVALEAALMSRPYSLQAVQNDVQALAHLAAADFSLVILDIGLPQVDGLQLLKKIRRHYPQ
QPILIYTAQEEEIYARMAWAAGANGFVHKGSRLEQLVQAIE-NVRADLPAQGITAIFGLSGAGKTSLINA
IGGLTRIQQGRIALNGRTLVDLPPEKRRIGYVFQDARLFPHYRVRGNLQY--GMAAGMRSQFDSIVELLG
IGPLLNRLP----LTLSGGEKQRVAIGRALLTAPELLLMDEPL

>G0B7E6_G0B7I9_43_768492
VLVVEDNGLLRHHLSVQMREMGHQVDAAEDAKEADYFLQEHAPDIAIVDLGLPGEDGLSLIRRWRAHQMK
LPILVLTARESWQDKVAVLEAGADDYVTKPFHLEEVIARM--GLSLTVEPGTLVTLLGPSGCGKTTTLRL
LAGLEHPTTGRILIGGKEVTHLPANERDVAMVFQSYALFPHMNALDNVMYGLASKLSRKEALDRAHEGLK
LVGLENMG-KRLPAELSGGQQQRIAVARALVLEPQVLLLDEPL

>G0B4W6_G0B470_104_768492
ILLIDDHPMLRNGVKQLIADPRLVIAEAGNGEQGVALAEEHDPDLILLDLNMPGINGLETLDRLRMTALS
GRIVVFSVSNHEDDVVSALKRGADGYLLKDMEPEDLLKAM-KGVSMQLKRGEVVSLLGPSGSGKTTLLRA
VAGLEKPTQGCIIIGSNRVYDIPAEERNLGLVFQSYALWPHKTVFENVAYPKVASAEISQRVQGVLDQLG
LGALGKRHP----HQLSGGQQQRVAIGRALVYNPPVILLDEPL

>G0B8F7_G0B8P9_102_768492
ILIVEDETPLAEMHAEFIKHGGGQIWLAGTLGQARMMVERFRPDLILLDNFLPDGQGIELLRELTLSGYT
GGIVFITAASDRDTVAEALRCGVFDYLIKPLAYDRLAAT--KDVNLTIDDGEFVVFVGPSGCGKSTLLRM
IAGLEDITSGDLLIGDKRMNEVPPSERGIGMVFQSYALYPHLSVADNMSFGLKLAGAKKAEISQRVNQVS
EVLQLAHLLDRRPKALSGGQRQRVAIGRTLVAEPDVFLLDEPL

>K0J488_K0J445_43_698758
IVIIDDHVLFREGVKRILDEDCFVVAEGDDGDQALALVEQYQPDVVLMDINMPNVDGVQATKRIFAKYPD
VRVIILSIHDDENYVTHALKSGANGYLLKEMDSEALIEAIKSDFNLEIKDKEFVVFVGPSGCGKSTTLRM
IAGLEEITSGELYINGKLMNDVAPKDRDIAMVFQNYALYPHMNVYDNMAFGKFKKDEIDRRVKNAAEILG
LEAFLDRKP----KALSGGQRQRVALGRAIVRDAQVFLMDEPL

>K0J7F0_K0J841_611_698758
ILIIEDEERIRRLLKMYLERDGFTTVEAETGESGLALAVENDYDLIILDLMLPTLDGISVCQEIRKTK-S
MPILMLTAKGEESDRIQGFEAGADDYVVKPFSPREVVLRV-DNVSFELERGKFYTLLGPSGCGKTTILRL
IAGFIEPTEGDILFYGKKINHLPAHKRQVNTVFQDYALFPHLNVFENVAFGKLKESAIKQKVKEALTFVN
LDGYENREI----NELSGGQKQRVAIARAIVNEPEVILLDEPL

>C9U0A4_C9U0D2_28_520461
ILIADDDPIQRRNLEAIVMRMGYRTILADGGVSALGFISQRKIVLVLLDLTMPDMDGLTVLSRMRAAGVA
VPVIVLVHSDDMHRVAQAIRLGAADFMIKPVIFER------HDFNLAVGKGEFVSFLGPSGCGKTTVLRM
IAGFETPDNGSIEIDGKDVVNLRPNQRNIGMVFQAYALFPNMTVAQNVSFGGKSRSEIDATVKEMLSLIR
LDHLADRYP----YQMSGGQQQRVALARALATKPQVLLLDEPL

>C9U0P0_C9U0W4_74_520461
IILIEDDPILGAAVRDHIAAEGHCVDWVSRLDTAHDYMESARYDLVLLDLMLPDGQGLSFLRDLRTKGCS
TPVIILTALDQISDRIQGLNAGADDYLTKPFDLSELSARL-KGVDMDIRPGEFMVFVGPSGCGKSTLLRL
IAGLEEITSGTLSIDGTVVNSFNPSRRGIAMVFQSYALYPHMTVYENMAFGGKSRQECKARIHAAAEMLQ
LTPYLERLP----RQLSGGQRQRVAIGRAIVRDPKVFLFDEPL

>C9U1A9_C9U1F1_42_520461
ILIVDDDKDIRDLLHEFLKRRGMHVSIACNGDEMLDVLSRTPIDLVILDVMLPGKSGIEICQDVRRTS-R
VPIIMLTAIADAADKILGLEIGADDYIAKPFDPRELLARIRKDINLEVNDGEFIIFVGPSGCGKSTLLRS
IAGLEDVSAGQVLINGEDVTVTPPSRRGIAMVFQSYALYPHLTVKANMGLGGAPKDEIEGRVAKASAMLA
LEPYLARRP----AELSGGQRQRVAIGRALVRNPELFLFDEPL

>C9TTJ4_C9TT61_227_520461
VLLVDNHPLVLDGLRAVLEYDDIIAGAASNARVALEMALAVNPDVVLMDINMPLLNGIDAIELFKRQLPN
VRILMLSMHDSREYISTSIMRGASGYILKDVSTNEIVTAI-HGINLEIADKEFVALVGPSGCGKSTTLRM
IAGLESISGGTLEIGGKVVNDLPPRDRNISMVFQSYALYPHMSVRENMGFSKQPQAEIDRRVNEAAAVLG
LEALMDRRP----AQLSGGQRQRVAMGRAIVRNPEVFLFDEPL

>C9U064_C9U003_61_520461
VFIVDDDHSVRLGLVDLFASIGLKALCFASVNEFLKHAREEVPACLILDVRMPGESGTEFHARMKGLDIR
LPVIFITGHGDIAMGVKAIKDGAIDFLAKPFRNQDLLDAVQDGISIEAAEGEFIALVGPSGCGKSTLLRI
LAGLDHADEGSVELAGCNITGAHPADRNIAMVFQSYALYPHLTAAQNIAVPRDKRAAIQKQVRATAASLK
IDHLLDRKP----GQMSGGQRQRVALARALVRQPGAFLMDEPL

>C9TY51_C9TY62_11_520461
VLLIEDDSAIAQSIELMLKSESFNVYTTDLGEEGIDLGKLYDYDIILLDLNLPDMSGYEVLRTLRLSKVK
TPILILSGMAGIEDKVRGLGFGADDYMTKPFHKDELIARI-DNLSLNVFNREFFALLGASGCGKTTLMRM
LAGFEEPTSGRITLDGQDMRGIPPYKRPVNMMFQSYALFPHMTVEKNIAFGGMAKSEIDARVAEMLKLVK
LEQYGKRKP----HQLSGGQRQRVALARSVAKRPKVLLLDEPL

>C9TZW0_C9TZ28_68_520461
IVVVDDRDMVTEGYSSWFGREGITTGTPTDFDEWVESVPEQ--DIMAIEAFLIGADQHRLPARIRERC-K
APVIAVNDRPSLEHILELFQSGVDDVVRKPVHVREILARINDRIDLEIHSGEFLVLVGPSGCGKSTLLRM
VAGLEPISGGDLVIGGERANELPPQKRNIAMVFQSYALFPHMTARENIGFGGEKAAETAAKVDHAASILN
L----HSYLDRYPRQLSGGQRQRVAMGRAIVREPSVFLFDEPL

>H4ZAX9_H4ZAE2_197_868171
IVIVEDEPVTQARLQSYFTQEGYTVSVTASGAGLREIMQNQPVDLILLDINLPDENGLMLTRALRERS-T
VGIILVTGRSDRIDRIVGLEMGADDYVTKPLELRELVVRV-DDVSLTIYKGEIFALLGASGCGKSTLLRM
LAGFEQPSAGQIMLDGVDLSQVPPYLRPINMMFQSYALFPHMTVEQNIAFGKQDKLPKAEIATRVNEMLG
LVH-MQEFAKRKPHQLSGGQRQRVALARSLAKRPKLLLLDEPM

>H4ZHP1_H4ZH66_175_868171
-LLVDDDPGLLKLLGLRLTSEGYSVVTAESGAEGLRVLNREKVDLVISDLRMDEMDGMQLFAEIQKVQPG
MPVIILTAHGSIPDAVAATQQGVFSFLTKPVDKDALYQAI-NDISLDIPSGQMVALLGPSGSGKTTLLRI
IAGLEHQTSGHIRFHGTDVSRLHARDRKVGFVFQHYALFRHMTVFDNIAFGRPNAAAIKAKVTKLLEMVQ
LAHLADRYP----AQLSGGQKQRVALARALAVEPQILLLDEPF

>H4Z9S0_H4Z9Z1_71_868171
VLIVEDEQAIRRFLRTALEGDGMRVYEAETLQRGLLEAATRKPDLIILDLGLPDGDGIEFIRDLRQWS-A
VPVIVLSARSEESDKIAALDAGADDYLSKPFGIGELQARL---INETLPANGITAIFGVSGAGKTSLINA
ISGLTRPQKGRIVLNGRVLNDLTPEKRRVGYVFQDARLFPHYKVRGNLRY--GMAKSMVDQFDKLVALLG
IEPLLDRLP----GSLSGGEKQRVAIGRALLTAPELLLLDEPL

>H4ZFZ1_H4ZF09_18_868171
ILIVEDEPKLGQLLIDYLRAASYAPTLISHGDQVLPYVRQTPPDLILLDLMLPGTDGLTLCREIRRFS-D
IPIVMVTAKIEEIDRLLGLEIGADDYICKPYSPREVVARV-HGIDLDINDGEFMVFVGPSGCAKSTTLRM
IAGLEDVSGGEIYISDRLVNTLPPKDRSIAMVFQNYALYPHKTVFDNMAFGLKMQKRPKEEIKKIVEEVA
EKLEISDLLYRKPKEMSGGQRQRVAVGRAIVRKPDVFLFDEPL

>H4ZC56_H4ZC32_24_868171
VLVVEDNALLRHHLKVQIQDAGHQVDDAEDAKEADYYLNEHLPDIAIVDLGLPDEDGLSLIRRWRSNDVS
LPILVLTARESWQDKVEVLSAGADDYVTKPFHIEEVMARM--QLDLTINNGEFLTLLGPSGCGKTTVLRL
IAGLETVDSGRIMLDNEDITHVPAENRYVNTVFQSYALFPHMTVFENVAFGKTPAAEI---TPRVMEALR
MVQ-LETFAQRKPHQLSGGQQQRVAIARAVVNKPRLLLLDES-

>H4ZK53_H4ZK88_35_868171
ILVVDDDMRLRALLERYLTEQGFQVRSVANAEQMDRLLTRESFHLMVLDLMLPGEDGLSICRRLRSQSNP
MPIIMVTAKGEEVDRIVGLEIGADDYIPKPFNPRELLARIRKPLTLDVADGEFIVMVGPSGCGKSTLLRM
VAGLERVTEGDIWINDQRVTEMEPKDRGIAMVFQNYALYPHMSVEENMAWGGMGKQQIAERVKEAARILE
LDGLLKRRP----RELSGGQRQRVAMGRAIVRDPAVFLFDEPL

>H4ZDU9_H4ZD36_87_868171
IVFVEDDAEVGSLIAAYLAKHDMQVTVEPRGDQAEETILRESPDLVLLDIMLPGKDGMTICRDLRAKW-S
GPIVLLTSLDSDMNHILALEMGACDYILKTTPPAVLLARL-DGVSIAIKDGEFFSMLGPSGSGKTTCLRL
IAGFEQLSGGAISIFGKPASNLPPWERDVNTVFQDYALFPHMSILDNVAYGGVNKKQ---RAQEALEKVA
LGFVHQRKP----SQLSGGQRQRVAIARALVNEPRVLLLDEPL

>H4ZNE2_H4ZM60_82_868171
VWLVEDEQGIADTLVYMLQQEGFAVEVFERGLPVLDKARQLVPDVMILDVGLPDISGFELCRQLLALHPA
LPVLFLTARSEEVDRLLGLEIGADDYVAKPFSPREVCARV-KDINLDIHEGEFVVFVGPSGCGKSTLLRM
IAGLETITSGDLFIGEKRMNDTPPAERGVGMVFQSYALYPHLSVAENMSFGLKLAGAKKEVINQRVNQVA
EVLQLAHLLDRKPKALSGGQRQRVAIGRTLVAEPSVFLLDEPL

>E0GTF7_E0GTE5_12_749512
IMIVEDETTIRELISEELQKWQFTI-GTTDFNDVLDDFQEENPQLVLMDINLPVYDGYYWCQKIREVS-K
VPIIFISSRSTNMDMIMAMNMGADDFVTKPFQIDVLIAKINTDFNLEITDREFIVFVGPSGCGKSTTLRM
IAGLEDITEGELSIGDKVMNDVAPKDRDIAMVFQNYALYPHMTVFDNMAFGKYDKAEIKKRVENAADILG
LTEYLQRK----PAALSGGQRQRVALGRAIVRDAKVFLMDEPL

>E0GXK8_E0GZI7_699_749512
ILVVDDDAAVRRLIWKALQSTGILIYQSESIEKTKDIVSRVTFDLFILDDNLEHSDGYYLVQMIREKYPL
VPIIFFSSKKEEEDIIAALEMGVDSYITKPFSLNVFKA---KNVSFEIEEGKFYTLLGPSGCGKTTILRI
IAGFNDVTSGDVYFDGKRINDVPANKRQVNTVFQDYALFPHMNVFDNVAFGKLSKAEIEKKVKEALRLVQ
LPGYETREI----SEMSGGQRQRVAIARAIVNEPKVLLLDEPL

>E0GVG0_E0GVH0_10_749512
-LIIEDDPMVAYIHQKYLEIHQPTIFTVATIAEGLQLTKEKQPVLVLLDVHLKDGNGLTYLATIRDEKID
TEVILITAANELENVKRSLHLGVLDYLVKPFSFERFQQSI-KDLNISMEKGELVSLLGPSGCGKTTTLRV
IAGLIKPNDGQFFVDQEELTKVPVHKRNFGMVFQSYALFPHLTIAENVAFGKENKQTMDQKVTEMLKVCG
LESLGDRYP----KQLSGGQRQRVALARALIIEPKLLLLDEPL

>E0GTW7_E0GTW3_4_749512
-MLVDDHEMVRLGVSSYLSQEDIVVGEAENGKIGYEKALELRPDVILMDLVMEEMDGIDSTKAILKDWPE
AKIIIVTSFIDDEKVYPAIEAGAAGYLLKTSTAHEIADAI-KSVNFTIEQGDLVCLLGPSGCGKSTILNL
IAGLLHPSDGDIQFRQQSVVKTAPKDRNIGFVFQNYALYPHMTVLENVMFPKVPKAEAQAIAEEYMKLTN
IEELSHKKP----GTLSGGQQQRVAITRALVQKPDVLLLDEPL

>B7LAU9_B7LAY2_33_585055
ILVVDDDISHCTILQALLRGWGYNVALANSGRQALEQVRERVFDLVLCDVRMAEMDGIATLKEIKALNPA
IPVLIMTAYSSVETAVEALKTGALDYLIKPLDFDTLQATL-KDINLDIHEGEFVVFVGPSGCGKSTLLRM
IAGLETITSGDLFIGEKRMNDTPPAERGVGMVFQSYALYPHLSVAENMSFGLKLAGAKKEVINQRVNQVA
EVLQLAHLLDRKPKALSGGQRQRVAIGRTLVAEPSVFLLDEPL

>B7LEP4_B7LD48_206_585055
VWLVEDEQGIADTLVYMLQQEGFAVEVFERGLPVLDKARQLVPDVMILDVGLPDISGFELCRQLLALHPA
LPVLFLTARSEEVDRLLGLEIGADDYVAKPFSPREVCARV-DDVSLTIYKGEIFALLGASGCGKSTLLRM
LAGFEQPSAGQIMLDGVDLSQVPPYLRPINMMFQSYALFPHMTVEQNIAFGKQDKLPKAEIASRVHEMLG
LVH-MQEFAKRKPHQLSGGQRQRVALARSLAKRPKLLLLDEPM

>B7L553_B7L583_30_585055
ILVVEDEAPIREMVCFVLEQNGFQPVEAEDYDSAVNQLNEPWPDLILLDWMLPGGSGIQFIKHLKRESRD
IPVVMLTARGEEEDRVRGLETGADDYITKPFSPKELVARIKKDFNLEIADKEFIVFVGPSGCGKSTTLRM
IAGLEEISGGDLLIDGKRMNDVPAKARNIAMVFQNYALYPHMTVYDNMAFGKIAKEVIDERVNWAAQILG
LREYLKRKP----GALSGGQRQRVALGRAIVREAGVFLMDEPL

>B7LHG7_B7LG60_107_585055
ILLIDDHPMLRTGVKQLISAPDIVVGEASNGEQGIELAESLDPDLILLDLNMPGMNGLETLDKLREKSLS
GRIVVFSVSNHEEDVVTALKRGADGYLLKDMEPEDLLKAL--QLDLTINNGEFLTLLGPSGCGKTTVLRL
IAGLETVDSGRIMLDNEDITHVPAENRYVNTVFQSYALFPHMTVFENVAFGKTPAAEI---TPRVMEALR
MVQ-LETFAQRKPHQLSGGQQQRVAIARAVVNKPRLLLLDES-

>B7L5U7_B7L5Q3_44_585055
ILIVEDEQKTGRYLQQGLVEEGYQADLFNNGRDGLGAASKGQYDLIILDVMLPFLDGWQIISALRESGHE
EPVLFLTAKDNVRDKVKGLELGADDYLIKPFDFTELVARVRKPLTLDVADGEFIVMVGPSGCGKSTLLRM
VAGLERVTEGDIWINDQRVTEMEPKDRGIAMVFQNYALYPHMSVEENMAWGGMGKQQIAERVKEAARILE
LDGLLKRRP----RELSGGQRQRVAMGRAIVRDPAVFLFDEPL

>B7LB51_B7LB73_22_585055
ILIVEDDTLLLQGLILAAQTEGYACDGVTTARMAEQSLEAGHYSLVVLDLGLPDEDGLHFLARIRQKKYT
LPVLILTARDTLTDKIAGLDVGADDYLVKPFALEELHARIR--INETLPANGITAIFGVSGAGKTSLINA
ISGLTRPQKGRIVLNGRVLNDLTPEKRRVGYVFQDARLFPHYKVRGNLRY--GMAKSMVDQFDKLVALLG
IEPLLDRLP----GSLSGGEKQRVAIGRALLTAPELLLLDEPL

>L6J3R0_L6J255_215_887069
ILLIDDHPMLRTGVKQLVSAPDIVVGEASNGEQGIDLAESLDPDLILLDLNMPGMNGLETLDKLREKALS
GRIVVFSVSNHEEDVVTALKRGADGYLLKDMEPEDLLKAL----NETLPASGITAIFGVSGAGKTSLINA
ISGLTRPQKGRIALNGRVLHDLTPEKRRIGYVFQDARLFPHYKVRGNLRY--GMAKSMTGQFDKLVSLLG
IEALLDRLP----GSLSGGEKQRVAIGRALLTAPELLLLDEPL

>L6JPP2_L6JPI3_69_887069
VLIVDDHPLMRRGIRQLLEDPAFVVAEAGDGASAIDLANRIEPDLILLDLNMKGLSGLDTLNALRRDGVT
AQIIILTVSDSASDIYALIDAGADGYLLKDSDPEVLLEAIRKDINLDIHDGEFVVFVGPSGCGKSTLLRM
IAGLETITSGDLFIGETRMNDIPPAERGVGMVFQSYALYPHLSVAENMSFGGAKKEVMNQRVNQVAEVLQ
LAHLLERKP----KALSGGQRQRVAIGRTLVAEPRVFLLDEPL

>L6JER7_L6JD32_245_887069
VLIVEDEQAIRRFLRAALEGDGLRVYEAETLQRGLLEAATRKPDLIILDLGLPDGDGIDFIRDLRQWS-A
IPVIVLSARSEESDKIAALDAGADDYLSKPFGIGELQARL-QPLTLDVADGEFIVMVGPSGCGKSTLLRM
VAGLERVTSGDIWIDRKRVTEMEPKDRGIAMVFQNYALYPHMSVEENMAWGGMSKAHIEERVREAARILE
LDGLLKRRP----RELSGGQRQRVAMGRAIVREPAVFLFDEPL

>L6JIC7_L6JIC9_2_887069
VLVVEDNALLRHHLKVQLQDSGHQVDAAEDAREADYYLNEHLPDIAIVDLGLPDEDGLSLIRRWRSSDVS
LPVLVLTAREGWQDKVKVLSSGADDYVTKPFHIEEVMARM-SQLDLTINNGEFLTLLGPSGCGKTTVLRL
IAGLETVDAGHIMLDNQDITHVPAENRYVNTVFQSYALFPHMTVFENVAFGKTPAAEIAPRVTDALRMVQ
LEEFAQRKP----HQLSGGQQQRVAIARAVVNKPRLLLLDES-

>L6J1W8_L6J2A9_141_887069
ILLIEDNQKTIEWVRQGLTEAGYVVDYACDGRDGLHLALQEHYSLIILDIMLPGLDGWQVLRALRTAH-Q
SPVICLTARDSVEDRVKGLEAGANDYLVKPFSFAELLARVRDDVSLTIYKGEIFALLGASGCGKSTLLRM
LAGFEPPSSGQIMLDGIDLAHVPPYQRPINMMFQSYALFPHMTVEQNIAFGKLPKAEITSRVNEMLGLVH
MQEFAKRK----PHQLSGGQRQRVALARSLAKRPKLLLLDEPM

>C4IB14_C4IB29_15_632245
VLIADDQELIRESLKIVLSDEKIVTGTVSNGSDVIKSISKDKPNVILMDIRMPQMDGVQCTKVIKESYPD
IKIIVLTTFDDDEYIFDALKYGASGYLLKGVSMKELIEG---------SRNEVLGLLGESGSGKSITLKC
ISGLITPDKGKIILNDKVFFDLSPQMRNTGYLFQNYALFPTMKIKDNIKIGDMPKEK---QMKEYIKKFG
LSGLEDHYP----WQLSGGQMQRAALARALITSPDILLLDEPF

>C4IJ78_C4IJ72_6_632245
IYIADDEDNIRYLVKTFLENTGYEVEDFNNGELLLEKFQIKPCDMVILDVMMPGSDGFEICKKIREES-I
VPIIMLTARDTDIDYITGITLGSDDYFTKPFSPMSLVMRV-RNLNMVVHEGEFLTMLGPSGCGKTTTLRM
IAGFETPTNGDIFVEGQKIQNTEPYDREVNTVFQNYALFPHMTIYENVAFGKINKDEIKERVTKMLELVQ
LSGYENRKP----SQLSGGQKQRVAIARALINRPKVLLLDEPL

>C4IDW4_C4IDD1_193_632245
ILVVEDDKAIRNLITTTLETKDYKFHIAEDGAKAILEAISYKPDVIILDLGLPDIDGVEIISKIRTWS-N
VPIIVVSARSDDSDKIEALDNGADDYLTKPFSVDELLARL-KDFNLEIEDKEFIVFVGPSGCGKSTTLRM
IAGLEEISKGELYIGGKLVNDVEPKERDIAMVFQNYALYPHMTVYDNMAFAKAPKEEIEKKVKDAAKKLD
IEHLLDRKP----KALSGGQRQRVALGRAIVREPKVFLMDEPL

>C4IM06_C4IM26_20_632245
IFFVEDNLSLINGLSFAIKKQGYEIDIARTIFEAEELWLNNKYDLVILDVSLPDGCGYDLCKKIRITS-K
VPIMFLTAADEEMDIIMGLDIGGDDYITKPFKLAVFMSRI--DLNLEIEDKEFVVLVGPSGCGKSTTLRM
IAGLEDISGGEMYIGERLVNEIAPKERDISMVFQNYALYPHMTVYKNLAFGKEDKKVIDQKIRKVAKDLD
IEYLLNRKP----KALSGGQRQRVAVGRSMVRNPSVFLFDEPL

>C4IH78_C4IH55_23_632245
ILIADDNDEIREIVRILLESEGFNVSEAINGEDAVNKVNDN-TDLIILDIMMPIKSGFKACIEIREKT-S
APILFLTAKSQDSDKCMAFSAGSDDFLSKPFSYTELISRV-NNLSLNIKKNEFLTLLGPSGCGKTTTLKI
IAGFESADSGELMFKNEDISSLPPYKRQVNTVFQKYALFPHMNIFDNIAFGKLPKDQIEAEVKKMLHLVA
LDGFEKRKV----ESLSGGQQQRVAIARALVNKPEILLLDEPL

>C4IB76_C4IB52_24_632245
VMIIEDDPMVREINCRFLEVEGFLYKAISNLTDAKKYILHKKPDLILLDVYLPKENGVDLLKWIREENMD
IDVILITADKSTKRVQEAFRYGAIDYLIKPFVFKRFKE---DNLNLTIKEGERLIILGPSGCGKSTILRM
IAGLEDITSGKMYMGGKCVNDVKSGDRNIGMVFQNYALFPHMTVAENITYGKLPKEEIEERLNSAVEMLQ
LNGLEDRKP----KDLSGGQRQRVALARAVVKRGDFFLLDEPL

>C4ICR3_C4IC56_143_632245
ILIVDDDKEIRDLISLYLEADRFYTDKAADGVEALIKLEEKKYSLVILDIMMPKKDGIETIIEIRKKY-K
MPVIFLTAKSQEIDMINGLTLGADDYISKPFSSLELIARV----SVDFTVGKMLGILGPSGSGKSMTLKS
IAGLEKPHSGLIKTNECTLYDLKPQNRNVGYVFQNYALMPHMNIIHNIKLG-IKNNKRKNDCSEYIERFK
LNNLEKKY----PWQLSGGQQQRVALARALITNPRILLLDEPF

>I3X8T9_I3X8C0_179_1185652
VFIVDDDERIREALSELLDSHGMRAIAFGSAGDYVNADKPDLPACLILDIELPDINGLDLQRQIANGD-H
PPIVFVTGHGDIPSSVRAIKHGAVDFLTKPFSDADLMVAI-KGVSLTAEAGEVLCLLGPSGSGKTTLLRI
AAGIEMQTGGRLLLNGQEISGLPPERRGVGLMFQDFALFPHMTIRDNVGFGALPKKEALLQADAALDRVG
LVHYADRYP----HVLSGGEQQRVALARALAPRPAVLLMDEPF

>I3XCU7_I3XC31_84_1185652
VLLIEDDSATAQSIELMLKSESFNVYTTDLGEEGVDLGKLYDYDIILLDLNLPDMSGYEVLRTLRLSKVK
TPILILSGMAGIEDKVRGLGFGADDYMTKPFHKDELVARI---IDLDINDGEFVVFVGPSGCGKSTLLRL
IAGLEDVSDGAIVIDGKNATELPPAKRGLSMVFQSYALYPHMSVRANIAFPGEDKAVIDKKVTDAARVLN
LTDYLD----RKPRQLSGGQRQRVAIGRAIVRQPEAFLFDEPL

>I3WZ69_I3WZ90_21_1185652
-VVVDERELVKNGYASLFGREGISTGDPKEFGEWVNTAADSDIDAVEAFLIGQGESAFSLPRAIRDRS-Q
APVIAMSETPSLENTLALFDCGVDDVVRKPVHPREILARV-HGINLDIKQGEFVVFVGPSGCGKSTLLRM
IAGLEEITGGDMYIDGERVNEVPPSQRGIAMVFQSYALYPHMTVYDNMAFGKESKEEIDRRVRAAAEMLQ
LTKYLDRLP----KALSGGQRQRVAIGRAICRNPKVFLFDEPL

>I3X4U5_I3X4P5_50_1185652
-FLIDDDRDLRKAMQQTLELAGFTVAPFAGASEALAELDPGFEGVVISDIRMPGMDGLALYRKIAELDAD
LPVILVTGHGDIPMAVQAIQDGVYDFIAKPFAADRLVQS--KGVDLEIKSGEFVVFVGPSGCGKSTLLRM
IAGLEEITSGDLTID--DVLMIDPSKRGIAMVFQSYALYPHMTVRENMGFAGVRKAEIEKRVSEAANILE
LGPLLDRKP----KQLSGGQRQRVAIGRAIVRHPKIFLFDEPL

>I3XBE6_I3XA35_111_1185652
-LIVDDDRRIRDLLNRFLIEQGFRVTTAADAGEARRKLIGLDFDLMIVDVMMPGESGISLTQNLRQIK-T
VPIIMLTALAEANSRIEGLEAGADDYLPKPFEPRELVLRI-DKLNLDIDHGEFLVLLGSSGCGKSTLLNC
IAGLLDVSDGQIFIKDRNVTWEEPKDRGIGMVFQSYALYPQMTVEKNLSFGKIPQPEIDKRVKRASEILQ
IQPLLKRKP----SELSGGQRQRVAIGRALVRDVDVFLFDEPL

>I3X2L2_I3X2M5_13_1185652
ILLVEDNQALAEGLSTLLRGSGYAVDVVNDGTSAHAVAAAESFDLVILDLNLPEMDGLDVLRSMRARQNR
AAVLILTARGSPEERIKGLDLGADDYLIKPFDIGEFEARV-HDFNLEIRDKEFLVLLGPSGCGKTTTMRM
VAGLEEATSGDIYIDADRINDVLPKYRDVAMVFQSYALYPHMSVEDNIGYPKVPPEEYARRITEVARRVE
LDTMLKRLP----KELSGGQRQRVALARAIVRTPRVFLMDEPL

>I3X4I1_I3X4I9_8_1185652
VLVAERNPLVIAALRGLFSNARFIVDTARTSAELCEKLAIVAIDCVLLSWQLDDAEAPEVLADLGRLGFD
PRVVLFADTSNPSVVNETIRLGVNGL----------------DLSLTIEPGTLVTLLGPSGCGKTTTLRM
LAGLEHPTSGRILIGGKDVTMLPANERDVSMVFQSYALFPHMTARDNIAYGGMKRREARERAEAGLALVG
LAGMGQRLP----AELSGGQQQRVAVARALVLEPQVLLLDEPL

>I3XEI4_I3XEL7_33_1185652
ILLVDDDNDLRETLIEQLSYEEFDLLQESTAGKGIQTARARQVDLLIMDVGLPDMDGREAVKLLRKGGFK
APIIMLTGHDTDSDTILGLEAGANDYVTKPFRFAVLLARIRKDINIEIEQGGFLVLVGPSGCGKSTLLNT
IAGLEPITSGDIAIDGRSVSGLHPSKRDIAMVFQSYALYPNMTVAGNIAFGGVPKEERDKAIRQVADMLQ
IGHLLERKP----GQLSGGQRQRVAMGRALVRDPKLFLFDEPL

>I3XFH2_I3XFN0_58_1185652
ILLAEDDLNIAGHVRGKLEAEGYAVDTLAHGPDIWERGEDGGYAAIILDLGLPGLDGLSILKRWRLDGVE
TPVVVLTARGSWMERVDGFEAGADDYIPKPFRAEELLARL-KSVSIDIEDGEFIVLVGPSGCGKSTLLRM
VAGLETISKGNVTIGTRLINDVDPAERDIAMVFQNYALYPHMTVYDNLAYSKTAKAEIEARVAEAARMLE
IEPYLDRKP----RALSGGQRQRVAMGRAIVRKPAAFLFDEPL

>I3WYQ8_I3WZB0_202_1185652
IIIADDHPLFRGAMRQALSMASAAVVEAGDFTAARKAADNPDADLMLLDLTMPGVSGLSGLIALRAEFPS
LPVMIVSAHDDPATIHRAIDLGAAGFLSKSAGIEEIRD---DDLSLNIYTREFFALLGASGCGKSTLLRM
LAGFEQPTSGEIILDGQNLAGIPPYRRPVNMMFQSYALFPHMNVETNIAFGGMPKPEIAERVAQMLKLVK
LEKFAQRKP----HQLSGGQRQRVALARSLAKRPKVLLLDEPL

>I3X3X7_I3X339_62_1185652
ILVIEDDQKTSEYILRGLSEAGHVCDVIEDGRDALFQASREPYDVMIVDRMLPGLDGLSLVKAIRAAKVK
TPVLFLTAVGGVDDRVEGLEAGGDDYLTKPFAFSELLARVNHDINLEIKDGEFVVFVGPSGCGKSTLLRT
IAGLEKPTGGELAIDGKVVNTVPAADRGLAMVFQSYALYPHMSVRQNLAFGKMPKDEIAERIAEAARMLE
IEPYLDRRP----GQLSGGQRQRVAIGRAIVRRPVGFLLDEPL

>I3XFX3_I3XF68_95_1185652
------------------------------------------IDIILLDLVLPGEDGLALARDIRASS-D
IPIIMLTGRNDVVDRIVGLELGADDYITKPFHLREVLARL-KGIDLEVQDGEFVIFVGPSGCGKSTLLRT
IAGLEDATSGSVQIDGVEVGHVAPAKRGIAMVFQSYALYPHLTVKDNMGLGGVPKAEIDEKVGKAAGMLS
LQPYLARRP----AELSGGQRQRVAIGRAIVREPKLFLFDEPL

>I3X1H3_I3X1P4_81_1185652
VIVIDDDPAIREALGSLLRSVGFDVKLLASVNDFLKSGRPDGPTCLVLDVRLPGQSGLEFQRELSRENIR
LPIVFITGHGDIPMSVQAMKGGAIEFLTKPFRDQDLLDAV-KDINLAIEEGTFVALVGPSGCGKSTLLRS
LAGLEKISAGEMKIAGALMNNVPPRKRDVAMVFQSYALYPHMTVEENLTYSLRIRGVKKAEARKAAEEVA
ATTGLSHLMKRYPRELSGGQRQRVAMSRAIIRHPKAFLFDEPL

>I3X6Z8_I3X619_21_1185652
-LVIDDHPLYCDALAATMETFNTRIRTACSLGEALQQLRMRFPDLIMLDLNLPDASGLSGFLKIKERTPD
IPVIVISAITSKGVVQSVIAAGAAGFIPKDIGRQHFQEAM-EDSSFTVEDGEFLALLGPSGCGKTTTLRM
IAGLELPTSGRIYLDGKDVTFNRASARDIAFVFQLFALYPHMNVRRNIGFPGVAKPEIRTRVEETAKLLR
IDHILDRSV----SGLAGGDRQRVALGRAIVRRPKCFLMDEPL

>I3XD32_I3XDV4_78_1185652
ILVIDDDPVQRRLLTNMIERLGHVAHHADNGRSGLEMLERRGINVILLDLLMPEMNGHGFLEALAERGID
TPVIVQTGQGGIETVVQAMQAGAFDFLVKPVSPERLSIA--KEVHHEWNDGGAYALLGPSGCGKTTLLNI
ISGLINPSEGRILFDGTDVTHLTTQHRNIAQVFQFPVIYDTMTVYDNLAFPHVPEAEVDRRVKEIIEMTG
LGGWAKKTA----RGLTADQKQKISLGRGLVRSVSAILFDEPL

>I3X6M1_I3X6L6_5_1185652
-LIHTENAELFLLLKHVLETEGFPARICVDPKELLDAIQAENAVAVLLDCSSRGEAAPGLCRQIRAAGDN
VTVAALANSLEADLSRDLHAAGVDTVLFRPLKPIEMLSL--RELSLDIAAGEFVSLLGPSGSGKTTALTM
IAGFEAPNAGRITIGGRDVTFLAPNHRDIGMVFQKYALFPHLTIRQNIAFPRMHKAAIARRVDEMLELVQ
LSGYAERYP----NQLSGGQQQRVAVARALAFEPPVLLMDEPL

>D8H0T0_D8H0S3_7_637380
-LVVEDNASLLESIVQILC-DEFEVDTALNGEDGLFLALQNIYDAILLDVMLPEMDGFEVIQKIRDEKIE
TPVLFLTARDSLEDRVKGLDFGGDDYIVKPFQAPELKARIRKGVSVHIKKGEFFVLVGPSGCGKSTLLRM
IAGLEEISSGDLIINECVAN-LEPKDRNLSMVFQNYALYPHLSVEENILFGKVRKVQKEERQKRLMEAVE
MVG-LKEYVKMKPGQLSGGQRQRVALARAIVSQAPICLMDEPL

>D8H989_D8H900_89_637380
ILIVDDDQDIVRFMNVNLMQEGFKVFSAHNGEEALEIVNYNSIQLAILDIMMPQMDGIELCRRIREKH-S
LPIIFLSAKSSDVDKVVGFSTGADDYIVKPFSTIEFIARV-TDFNLHIQDKEFIVFVGPSGCGKSTTLRM
VAGLEDISKGEFSIDGKLMNDVPPKDRDIAMVFQNYALYPHMSVYDNMAFGKIPKEEIDRRVKDAAKILG
LEQYLDRKP----KALSGGQRQRVALGRAIVRDAKVFLMDEPL

>D8H547_D8H6B2_65_637380
ILVVDDEKPIADILKFNLEKEGFEIVMAHDGDEAIEKATEEQPDMVLLDIMLPGKDGLEVCREIRKSS-E
MPIIMLTAKDSEIDKVLGLELGADDYVTKPFSTRELLARVKKDISFTVKKNEFVCLLGPSGCGKTTLLRI
LAGLEEATTGSIAVNGKDITALPPGKRNFGMVFQSYALFPNLTALENIEYGKAKKYGKAEVKEKALSALE
LVDLLNVK-DKYPAQMSGGQQQRVALARALALSPDILLLDEPL

>D8H688_D8H674_14_637380
VLVVDDESDMRQLVGMYLDNFGYEWGEAENGKEALKKLETDHYDFVVLDIMMPEMDGLSVCKEIRKTS-D
VPIIFLTAKGEEWNRVNGLRMGADDYIVKPFSPGELIARM---LSLDIKEGEFLTILGPSGCGKTTLLRM
IAGFETPTKGNLLLDDEKINDLPPYKRHMNLVFQHYALFPHMNVEKNICFGKVPAAEQKERAEEAMRLTQ
LLEFRNRKP----AKLSGGQQQRVAIARAIVNNPRVLLLDEPL

>D8H8N0_D8H8I1_49_637380
ILIADDNSFIREGMKIILNYEEFVVDTVNDGKEAVEYCKKNDVDIALLDVRMPNMNGVEATKFICEET-E
TKPLILTTFDDDEYILDAVKNGAKGYLLKNNDPERIRDAIKKPLQIVMKQGEFTTLLGPSGCGKTTLLRM
IAGLEEPDKGEIYFGDTCMYSTSPHERNIGMVFQDFALWPHMTVFENVAFGTKQTNQLREKVEEAIKRVR
LQGMEKRYP----HELSGGQQQRVAFARAIVTKPHFILFDEPL

>I4QFL7_I4QGA6_249_1165943
-LLVDDDPGLLKLLGLRLTSEGYSVVTAESGAEGLRVLNREKVDLVISDLRMDEMDGMQLFAEIQKVQPG
MPVIILTAHGSIPDAVAATQQGVFSFLTKPVDKDALYQAI-KDINLDIHEGEFVVFVGPSGCGKSTLLRM
IAGLETITSGDLFIGEKRMNDTPPAERGVGMVFQSYALYPHLSVAENMSFGLKLAGAKKEVINQRVNQVA
EVLQLAHLLDRKPKALSGGQRQRVAIGRTLVAEPSVFLLDEPL

>I4Q2R8_I4Q2J6_82_1165943
IVIVEDEPVTQARLQSYFTQEGYTVSVTASGAGLREIMQNQPVDLILLDINLPDENGLMLTRALRERS-T
VGIILVTGRSDRIDRIVGLEMGADDYVTKPLELRELVVRV---INETLPANGITAIFGVSGAGKTSLINA
ISGLTRPQKGRIVLNGRVLNDLTPEKRRVGYVFQDARLFPHYKVRGNLRY--GMAKSMVDQFDKLVALLG
IEPLLDRLP----GSLSGGEKQRVAIGRALLTAPELLLLDEPL

>I4Q3W6_I4Q3Q9_57_1165943
VLLVDDHELVRAGIRRILEIKGIVVGEVSCGEDAVKWCRTNAVDVVLMDMSMPGIGGLEATRKIARSTAD
VKIIMLTVHTENPLPAKVMQAGAAGYLSKGAAPQEVVSAI-HGIDLDINDGEFMVFVGPSGCAKSTTLRM
IAGLEDVSGGEIYISDRLVNTLPPKDRSIAMVFQNYALYPHKTVFDNMAFGLKMQKRPKEEIKKIVEEVA
EKLEISDLLYRKPKEMSGGQRQRVAVGRAIVRKPDVFLFDEPL

>I4QPC1_I4QPC5_4_1165943
VLVVEDNALLRHHLKVQIQDAGHQVDDAEDAKEADYYLNEHLPDIAIVDLGLPDEDGLSLIRRWRSNDVS
LPILVLTARESWQDKVEVLSAGADDYVTKPFHIEEVMARM--QLDLTINNGEFLTLLGPSGCGKTTVLRL
IAGLETVDSGRIMLDNEDITHVPAENRYVNTVFQSYALFPHMTVFENVAFGKTPAAEI---TPRVMEALR
MVQ-LETFAQRKPHQLSGGQQQRVAIARAVVNKPRLLLLDES-

>I4Q066_I4Q0V5_111_1165943
ILIVEDELVTRNTLKSIFEAEGYDVFEATDGAEMHQILSEYDINLVIMDINLPGKNGLLLARELREQA-N
VALMFLTGRDNEVDKILGLEIGADDYITKPFNPRELTIR--DGVSIAIKDGEFFSMLGPSGSGKTTCLRL
IAGFEQLSGGAISIFGKPASNLPPWERDVNTVFQDYALFPHMSILDNVAYGGVNKKQ---RAQEALEKVA
LGFVHQRKP----SQLSGGQRQRVAIARALVNEPRVLLLDEPL

>I4Q421_I4Q4T4_87_1165943
ILVVDDDISHCTILQALLRGWGYNVALANSGRQALEQVRERVFDLVLCDVRMAEMDGIATLKEIKALNPA
IPVLIMTAYSSVETAVEALKTGALDYLIKPLDFDTLQATL-NDISLDIPSGQMVALLGPSGSGKTTLLRI
IAGLEHQTSGHIRFHGTDVSRLHARDRKVGFVFQHYALFRHMTVFDNIAFGRPNAAAIKAKVTKLLEMVQ
LAHLADRYP----AQLSGGQKQRVALARALAVEPQILLLDEPF

>I4Q7I9_I4Q7N3_44_1165943
ILVVDDDMRLRALLERYLTEQGFQVRSVANAEQMDRLLTRESFHLMVLDLMLPGEDGLSICRRLRSQSNP
MPIIMVTAKGEEVDRIVGLEIGADDYIPKPFNPRELLARIRKPLTLDVADGEFIVMVGPSGCGKSTLLRM
VAGLERVTEGDIWINDQRVTEMEPKDRGIAMVFQNYALYPHMSVEENMAWGGMGKQQIAERVKEAARILE
LDGLLKRRP----RELSGGQRQRVAMGRAIVRDPAVFLFDEPL

>Q4C333_Q4C271_322_165597
ILIVEDDPLMQLGLEQALGHPNFIVGQAEDGYIGVQKALELKPDLVVMDIGLPRLDGIAATKQIKEQLPD
IHVVMLTSHTLQTEVVAALSSGADAYCIKGASLERLLAAIEDEVSFQLAPGEILGLLGPSGCGKTTLLRM
IAGFEQPTTGTITLGGDMVASLPPEKRNTGMVFQDYALFPHLNIAKNIAFGRLNKKQIKQRIDEVLTLIG
LEGLEKRYP----HQLSGGQQQRVALARALAPQPALILLDEPL

>Q4BXH7_Q4BWC5_412_165597
ILIVDDDPAVRQLISRFFSYNNYEIEAAADAKNARQIFQKFNPDLAILDVNLPDESGFNLCKEIRQTG--
TLVLMLTCMADTNYVLEGFEQGADDYLTKPFNLEILKTKI-NNLNLDIKNGEFLVFVGPSGCGKSTSLRL
LAGLESITEGTISIGDRPVNGLSPKDRDIAMVFQSYALYPHMSVFDNMAFSGKSRTDIKQRVHSAAQQLG
IEKLLHRKP----KELSGGQRQRVTVGRAIVRQPAVFLMDEPL

>Q4C7A8_Q4C672_36_165597
ILLVEDEAKLAQFIELELKYEGYNVTVVNDGLSGLSNARESDPDLILLDWMLPGMSGVDICKRLRQTGNN
VPIILLTAKDDIGDRVAGLDAGADDYIVKPFNLEELLARVRHHIDLEITDGEFMVLVGPSGCGKSTLLRM
IAGLETATSGNIFVGEENVTHLPPKQRDIAMVFQNYALYPHLNVYDNIAFGSAIETRINQKVYQVAQLLQ
LESLLNRLP----KDLSGGQKQRVALGRAIARNPQVFLMDEPM

>F5HXX6_F5HXN4_102_525243
ILIVEDDERLARLTQEYLIRNGLEVGVETDGNRAIRRIISEQPDLVVLDVMLPGADGLTVCREVRPHY-H
QPILMLTARTEDMDQVLGLEMGADDYVAKPVQPRVLLARIRAHINLDLKAGEFVSFLGPSGCGKTTLLRI
IAGLEKPDYGKVIKKGADITLLSAEKRHCGIVFQNYALFPNLNVEENITFGKWDKAQRSQRVQQLLELIE
LPDIA----KKYPNQLSGGQQQRVALARAIAPKPDILLLDEPL

>F5HV72_F5HVM7_205_525243
ILLVEDEQKTGDYLKQGLSEAGYITDWVTDGLSGKHQALSEEYDLIILDVMLPKLDGWNIINDIRKSGKT
MPILFLSARDQIEDRVKGLELGADDYLVKPFAFAELLARIKKNISLDFPEGELVALLGPSGCGKTTLLRI
IAGLESADGGQVLLEGEDATNVHVRERQVGFVFQHYALFRHMTVFDNIAFGRPSEAEIKKRVTRLLDLVQ
LGFLADRYP----AQLSGGQRQRIALARALAVEPRVLLLDEPF

>I5G0G2_I5G0A9_53_1005488
ILVVDDDISHCTILQALLRGWGYNVALANSGRQALEQVRERVFDLVLCDVRMAEMDGIATLKEIKALNPA
IPVLIMTAYSSVETAVEALKTGALDYLIKPLDFDNLQATL-KDINLDIHEGEFVVFVGPSGCGKSTLLRM
IAGLETITSGDLFIGEKRMNDTPPAERGVGMVFQSYALYPHLSVAENMSFGLKLAGAKKEVINQRVNQVA
EVLQLAHLLDRKPKALSGGQRQRVAIGRTLVAEPSVFLLDEPL

>I5H549_I5H544_5_1005488
VVLVDDHVVVRSGFAQLLSEDDLVIGQYSSAAQAWSALIRDDVNVAVIDIAMPDENGLSLLKRLRAQKPQ
FRAIILSIYDAPIFVQSALDAGASGYLTKRCGPEELVQAVRDNINLTIPQGQMVTLLGPSGCGKTTILRL
VAGLEKPSEGQIFIDGEDVTHRSIQQRDICMVFQSYALFPHMSLGENVGYGGVSRSEVKQRVKEALAMVD
LEGFEDRYV----DQISGGQQQRVALARALILKPKVLLFDEPL

>I5G9C5_I5G8Z1_134_1005488
-LLVDDDPGLLKLLGLRLTSEGYSVVTAESGAEGLRVLNREKVDLVISDLRMDEMDGMQLFAEIQKVQPG
MPVIILTAHGSIPDAVAATQQGVFSFLTKPVDKDALYQAI-NDISLDIPSGQMVALLGPSGSGKTTLLRI
IAGLEHQTSGHIRFHGTDVSRLHARDRKVGFVFQHYALFRHMTVFDNIAFGRPNAAAIKAKVTKLLEMVQ
LAHLADRYP----AQLSGGQKQRVALARALAVEPQILLLDEPF

>I5H4E0_I5H3S9_211_1005488
-LIVEDETPLAEMHAEYIRIPGFQILLAGNLAQARMMIERFKPGLILLDNYLPDGRGINLLHELVQAHYP
GDVVFTTAASDMETVSEAVRCGVFDYLIKPIAYERLGQT----INETLPANGITAIFGVSGAGKTSLINA
ISGLTRPQKGRIVLNGRVLNDLTPEKRRVGYVFQDARLFPHYKVRGNLRY--GMAKSMVDQFDKLVALLG
IEPLLDRLP----GSLSGGEKQRVAIGRALLTAPELLLLDEPL

>I5GYW4_I5GZD3_169_1005488
VLVVEDNALLRHHLKVQIQDAGHQVDDAEDAKEADYYLNEHLPDIAIVDLGLPDEDGLSLICRWRSNDVS
LPILVLTARESWQDKVEVLSAGADDYVTKPFHIEEVMARM--QLDLTINNGEFLTLLGPSGCGKTTVLRL
IAGLETVDSGRIMLDNEDITHVPAENRYVNTVFQSYALFPHMTVFENVAFGKTPAAEI---TPRVMEALR
MVQ-LETFAQRKPHQLSGGQQQRVAIARAVVNKPRLLLLDES-

>I5G426_I5G477_51_1005488
ILVVDDDMRLRALLERYLTEQGFQVRSVANAEQMDRLLTRESFHLMVLDLMLPGEDGLSICRRLRSQSNP
MPIIMVTAKGEEVDRIVGLEIGADDYIPKPFNPRELLARIRKPLTLDVADGEFIVMVGPSGCGKSTLLRM
VAGLERVTEGDICINDQRVTEMEPKDRGIAMVFQNYALYPHMSVEENMAWGGMGKQQIAERVKEAARILE
LDGLLKRRP----RELSGGQRQRVAMGRAIVRDPAVFLFDEPL

>J8GD80_J8GD84_4_1053221
-LVVEDNASLLESIVQILR-DEFEVDTALNGEEGLFLALQNIYDAILLDVMMPEMDGFEVIQRIRDEKIE
TPILFLTARDSLEDRVKGLDFGGDDYIVKPFQAPELKARIRKGVSVHIKKGEFFVLVGPSGCGKSTLLRM
IAGLEEISSGDLIINERVANDLEPKDRNLSMVFQNYALYPHLSVEENILFGKVRKVQKEERQKRLMEAIE
MVG-LKEYVKMKPGQLSGGQRQRVALARAIVSQAPICLMDEPL

>J8GGS3_J8GG66_143_1053221
ILIADDNSFIREGMKIILNYEEFVVDTVNDGKEAVEYCKKNDVDIALLDVRMPNMNGVEATKFICEET-K
TKPLILTTFDDDEYILDAVKNGAKGYLLKNNDPERIRDAIKSDFNLHIKDKEFIVFVGPSGCGKSTTLRM
IAGLEDISDGSFYIDGDRMNDVAPKDRNIAMVFQNYALYPHMTVYDNMAFGKLPKDEINRRVTEAAKILG
LEDYLQRKP----KALSGGQRQRVALGRAIVRDAKVFLMDEPL

>J8GH16_J8GIH1_155_1053221
VLLVEDERRLREIVSDYFRNEGFEVIEAEDGKKALELFAEHEIDLIMLDIMLPEIDGWSVCRRIRKES-A
VPIIMLTARSDEDDTLLGFELGADEYVTKPFSPKVLVARA---LSLDIKEGEFLTILGPSGCGKTTLLRM
IAGFETPTKGNLLLDDEKINDLPPYKRHMNLVFQHYALFPHMNVEKNICFGKVPAAEQKERAEEAMRLTQ
LLEFRNRKP----AKLSGGQQQRVAIARAIVNNPRVLLLDEPL

>J8D3Z2_J8D2A1_611_1053221
ILIVDDEDRIRRLLKMYLEREQYTIEEADNGDTALEMALQNDYDLILLDLMMPGKDGIEVCKGVREKK-A
TPIIMLTAKGEEVNRVQGFEVGTDDYIVKPFSPREVVLRV-KDISFTVKKNEFVCLLGPSGCGKTTLLRI
LAGLEEATTGSIAVNGKDITALPPGKRNFGMVFQSYALFPNLTALENIEYGKTKKYGKAEVKEKALSALE
LVDLLNVK-DKYPAQMSGGQQQRVALARALALSPDILLLDEPL

>G3IZZ2_G3IZ10_18_697282
VLVVEDDLSLCEALCDTLEISGYRVISARNGTEALIKLELGHFKLVVSDVQMPVMDGFQLLKNMQHKYSE
TPVLLMTAFGTIPKAVEAMQAGASDYLIKPFDAQALVSKV--DVDLKLPGTGITVLFGHSGSGKTTLLRC
IAGLQQAPLGFLEINGHIWQDLPTYKRPLGYVFQEANLFPHLTVRENLHYGRIKHNSGTVKLEQTLELLG
ISHLLERMP----GHLSGGERQRVAIARALALNPEVLLMDEPL

>G3IXU7_G3IX03_56_697282
-LLVEDDEILGEGLVEGLKMEGYAVDWLTNGKLADEALKINSYELIVLDLNLPDMEGLDILKALRTRKDE
TPVMVLTAKDTVPDRVLGLDSGADDFVIKPFELDEVCARL-DHINLEIPEGELVALLGPSGCGKTTLLRI
IAGLESADQGRVLISGQDRTDHDVSQRGIGFVFQHYALFRHMTVFENVAFGRPSNDVITKKVHALLELVQ
LDWLHDRY----PDQLSGGQRQRIALARALAVEPAVLLLDEPF

>F9BBF6_F9BBI6_30_991989
VLLVDDEVGMQLVLKKALS-KWFRVDLASSIEEAEVLRGEHHYDLLILDINLPGRSGIEWEEAFTDPDHR
ADVIFMTGFADLETAISALKLGASDFILKPFNLEQMLQAVQKGVDLSIHQGEFIVLVGPSGCGKSSILRS
IAGLESITSGEIHLAGRRVDNEKPANRDIAMVFQNYALYPHMSVYDNLAYGGVDKQTIAAKIAKVAKTLK
IEEYLDRKP----AKLSGGQRQRVAMGRAIVRDPQLFLFDEPL

>F9BAS6_F9BAS1_5_991989
IALVDDHTIVRSGFAQLLNEQDIVQGEYESAKAAFYALTQAEVDVAIIDISMPDENGLSLLERLRQHNPR
FKAIILSIYDSASFVKKALDAGAQGYLSKRCGPSELVSAIR-NLDLEIKKGSLVTLLGPSGCGKTTVLRL
VAGLEKPTSGQIFIDGEDVTERSIQQRDICMVFQSYALFPHMSLYENVAYGKLPSEEVRQRVDEALKIVD
LEGMGERYV----DQISGGQQQRVALARALVLKPKVLLFDEPL

>F9BGM8_F9BFT9_289_991989
IALIEDDDIVRQATGQWLQLAGFDVAMFADGASALAAIEQQSFAAVVSDVRLPDTDGLSLLVALKNVQSL
MPVILITGHGDVDMAVKALHQGAFDFIEKPFQPERLANTV-KNVDLEIQEGEFVVFVGPSGCGKSTLLRC
IAGLEDITSGDLYIGEQRMNDVEPSKRGVGMVFQSYALYPHLNLYDNMSFGKADKSEIKKRVDHAAEILQ
LSHLLDRQ----PKALSGGQRQRVAIGRTLVSQPNVFLLDEPL

>F9BB43_F9BB06_37_991989
ILIIEDEAPIQRFLTVLISGYEYQVKVASTAEQGLHLVANWNPHLILLDLGLPDQDGISLTRELRAWT-Q
TPIMVISAREKEADKVQALDAGANDYLTKPFGSEELMARIRKEISLSIEKGEFVCFLGPSGCGKTTLLRA
IAGLDLPTSGTIHQNQQAITFLPPEQRDFGIVFQSYALFPNLTVEENIAIGRNQGMSVRDALEKVEQWLE
MIGLA-TSAQKYPSQLSGGQQQRVALARALALSPGLLLLDEPL

>F9B8N3_F9B835_162_991989
VLIVEDETSIADVHSFYLKTARFPVGVAQSINEARNMVRILKPKLIFLDNYLPDGRGIEFLKELTHQPQA
PDVIFITAASDMETVREAVRCGVFDYLLKPIAYDRVQNS--KSLSLQVNPGEIVCLLGASGCGKTTLLKA
IAGLLPLASGQLSLNCVTLDDLPPEQRNIGMIFQDYALFPHLTVAQNVGFGAMPAKQKEAKIAEMLALVH
LDAFAERYP----HQLSGGQQQRVAIARALAYKPDLLLLDEPF

>C4F304_C4F338_34_521004
ILIVEDECAIREMIALFLSQKYYDVIEASDFKTAINKIKEN-PKLILLDWMLPGRSGIQFIQYIKKQEAA
IPIIMLTAKSTEEDCIACLNAGADDYITKPFSPQILLARI-NDFNLTINNGEFVTILGPSGCGKTTVLRL
LAGLEELDSGSIILDGEDITNVPAEKRHINTVFQSYALFPHMTIFENVAFGKVPNEEIKPRVLEALRMVQ
LEEMSDRKP----TQLSGGQQQRIAIARAVVNKPKVLLLDES-

>C4F628_C4F611_17_521004
ILLIEDDNLIGNGLQIGLTKLGFAVDWFTDGKTGMVALTSAPYDAVVLDLTLPKLDGLDVLQQWRSNHQD
VPVLILTARDTLDERVKGLQSGADDYLCKPFALAEVAARL----NIQVPDQGVTAIFGLSGSGKTSLINL
VSGLIQPDEGFIRLNDRTLVDLPTHLRKIGYVFQDARLFPHYTVKGNLRY--GMKHVSQDDFNYIVDLLG
ITHLLKRYP----LTLSGGEKQRVAIGRALLTDPDILLMDEPL

>I3GVE5_I3GVT3_148_1116220
-LVVEDDEAILHLIDVALTMNYYKVVTAKTGKEADFRLRTEQPDIILLDLGLPDIDGLSLIQQFRDFV-D
TPIIVISARTEEQTIVEVLDRGANDYMTKPFNIDELRARIRKDFNLHITDKEFIVFVGPSGCGKSTTLRM
VAGLESITSGDFYIDGERMNDVEPKNRDIAMVFQNYALYPHMTVFENMAFGKVNKKEIEQKVNEAAEILG
LTEYLGRKP----KALSGGQRQRVALGRAIVRDAKVFLMDEPL

>I3GM08_I3GNY3_335_1116220
-IIAEDQNMLRQAMVQLIKHGDFILADTDNGLDAMKLIEEYNPNVVILDIEMPGMTGLEVLAEIRKKHLN
IKVIIVTTFKRPGYFEKAVVNDVDAYVLKERSIEELVETINDDIDIDIESGYFYTLLGPSGCGKTTILKL
IAGFEYPDSGEVIYQNKPIGNLPPNKRKVNTVFQDYALFPHLNVYDNIAFGKLSKTEIDQKVTEALKLVK
LSGYEKRNI----NEMSGGQKQRVAIARAIVNEPEILLLDES-

>G7ALD6_G7AKV1_185_991955
ILVVEDEAPIREMLCFVLEQKGYQAVEAEDYDSAMSKLAEPFPDLVLLDWMLPGGSGINLIKHMKREERN
IPVVMLTARGEEEDKVRGLEVGADDYITKPFSPKELVARL-KSLSLQVNPGEIVCLLGASGCGKTTLLKA
IAGLLPLASGQLSLNCVTLDDLPPEQRNIGMIFQDYALFPHLTVAQNVGFGAMPAKQKEAKIAEMLALVH
LDAFAERYP----HQLSGGQQQRVAIARALAYKPDLLLLDEPF

>G7AP01_G7AP41_40_991955
ILIIEDEAPIQRFLTVLISGYEYQVKVASTAEQGLHLVANWNPHLILLDLGLPDQDGISLTRELRAWT-Q
TPIMVISAREKEADKVQALDAGANDYLTKPFGSEELMARIRKEISLSIEKGEFVCFLGPSGCGKTTLLRA
IAGLDLPTSGTIHQNQQAITFLPPEQRDFGIVFQSYALFPNLTVEENIAIGRNQGMSVRDALEKVEQWLE
MIGLA-TSAQKYPSQLSGGQQQRVALARALALSPGLLLLDEPL

>G7AJ33_G7AKP3_220_991955
--------------QVALSRQGYTVDWLERGGGVVTALKTEQFTALILDLTLPDMDGLEVLRQIRRAGYT
LPVMILTARDDISDRVKGLDGGADEYIGKPFALEELLARL-APLSLKIEDGEMIGLLGPSGSGKTTLLRI
IAGLEGADSGTIHFRNRDVTNVHVRDRRVGFVFQNYALFRHMTVADNVAFGRPNPAEIQKRVKQLLEIVQ
LGHLAHRYP----EQLSGGQKQRIALARALATQPEVLLLDEPF

>G7ANQ1_G7ANP6_5_991955
IALVDDHTIVRSGFAQLLNEQDIVQGEYESAKAAFYALTQAEVDVAIIDISMPDENGLSLLERLRQHNPR
FKAIILSIYDSASFVKKALDAGAQGYLSKRCGPSELVSAIR-NLDLEIKKGSLVTLLGPSGCGKTTVLRL
VAGLEKPTSGQIFIDGEDVTERSIQQRDICMVFQSYALFPHMSLYENVAYGKLPSEEVRQRVDEALKIVD
LEGMGERYV----DQISGGQQQRVALARALVLKPKVLLFDEPL

>G7APC2_G7APF3_31_991955
VLLVDDEVGMQLVLKKALS-KWFRVDLASSIEEAEVLRGEHHYDLLILDINLPGRSGIEWEEAFTDPDHR
ADVIFMTGFADLETAISALKLGASDFILKPFNLEQMLQAVQKGVDLSIHQGEFIVLVGPSGCGKSSILRS
IAGLESITSGEIHLAGRRVDNEKPANRDIAMVFQNYALYPHMSVYDNLAYGGVDKQTIAAKIAKVAKTLK
IEEYLDRKP----AKLSGGQRQRVAMGRAIVRDPQLFLFDEPL

>G7AHT0_G7AIN1_301_991955
ILLIEDDTLLGQGLRDYLHDHGYACEWVTQSQQVEKHWFS--TDLVILDRQLHDGDSLKHLPHWLMLK-A
LPVIVLTAKIEVEQRIEGLKAGAKDYVLKPFSHQELLARIEKNVDLEIQEGEFVVFVGPSGCGKSTLLRC
IAGLEDITSGDLYIGEQRMNDVEPSKRGVGMVFQSYALYPHLNLYDNMSFGKADKSEIKKRVDHAAEILQ
LSHLLDRQ----PKALSGGQRQRVAIGRTLVSQPNVFLLDEPL

>G7AM78_G7ANB6_38_991955
---VEDTASVAALYRSYLTPLDIDINIVGTGRDAIESIGRREPDLILLDLRLPDMTGMDVLYAVKEKSPD
VPIVFMTAHGSIDTAVEAMRHGAQDFLIKPCEADRLRVTV--NLNLDVNHGEFLTILGPSGCGKTTVLRM
IAGFETADQGQILLDDQDVTQVPAEQRHVNTVFQSYALFPHMTVFENVAFGKVPQSEIEPRVMEALRMVR
LAEMAQRKP----HQLSGGQQQRIAIARAVVNKPKVLLLDES-

>A3J9V5_A3J9V2_3_270374
ILIVEDDERLASLTRDYLQNNGLTVSIESHGGAAVERIRNEKPDLVVLDLMLPGEDGLSICRRVRPRY-S
GPILMLTARTDDMDQILGLEMGADDYIGKPVQPRVLLARIRKNVSFALHQGDIGCLLGPSGCGKSTILRA
LAGFLPLSDGKISLQGQAISLLPPEKRRIGMVFQDYALFPHLSIADNVGFGRLSKAERQRKVTELLELVQ
LQDLANCYP----HELSGGQQQRVALARALAPEPTLILLDEPF

>A3JDU9_A3JDR1_38_270374
ILIVEDEDIIRSAVRKMLTHAGYDVTDAGSVEEAEE-HDLGSFDLIISDLRLPGAPGTEMI---RR-APA
TPVLIMTSYASLRSAVDSMKLGAVEYIAKPFDHDEMLASV-NNVSLDIPEGKLTALLGPSGSGKTTLLRI
IAGLESADSGQISFSGRDVTGLHVRDRNIGFVFQHYALFRHMTVAQNIAFGRPAKAGIQKRVSELLEMIQ
LPHLAQRYP----AQLSGGQKQRVALARSIATQPKILLLDEPF

>A3J8K5_A3J8P6_51_270374
ILIVDDESAICEMVTVALEMAGYVCLQAADAKAAHTLIVDKRPDLILLDWMLPGTSGIELARRLKKDDAA
IPIIMLTAKVEEDNKILGLESGADDYITKPFSPRELLARL--NVNLNLPGSGLTALFGHSGCGKTTLLRC
IAGL-QPASGELVVNGDTWHNRPVHQRPLAYVFQETSLFPHLSVERNLDYGRVPVSQRRIQFNQAVEWLG
LAHLLERMP----QKLSGGERQRVAIARALLTSPQLLLMDEPL

>A3JAC6_A3JAE1_15_270374
VLIIEDNPAIAELVSMQVSDLGMAPVLANRGDDGLARFRQGGIDLVVLDLMLPGLDGLAVCREIRTAPDY
VPVLMLTAKSTELDRVLGLEMGADDYLTKPFSVAELGARI-DSLTLDIFDGEFITLLGPSGCGKTTLLRM
MAGFELPDNGTVTLAGVDITDQPPEQRPLNTVFQSYALFPHMSVYDNVAYGKRPTAEIRERVAEVLAMVQ
LEDFVKRKP----HQLSGGQQQRVAIARAVVKRPKMLLLDEPL

>A3JKI3_A3JK51_228_270374
-LLVEDDRLLAEGLASQLEKAGFSVDVTGTAKEAMLLGVQEDYRAAVLDLGLPDGNGLDVLRKWRQDNAN
FAVLILTARGDWQDKVSGLKAGADDYLGKPFQAEELIARLNNNVSLEIYKGEIFCLLGGSGCGKSTLLRM
LSGFEDLTSGQIIIDGQDQAGIPPYKRPTNMMFQSYALFPHMTVEKNIAYGGLPRAEIATRVTDMLSLVQ
MGAFAARKP----HQLSGGQRQRVALARALVKKPKLLLLDEPL

>A3JHP3_A3JHL6_37_270374
VYVVDDDAGMLESTQWLLESVGLAVEAYSDGRKFLDSMTAQSNGCVVLDIRMPGLGGLNVQEELQKRGLA
LPIIFVSGHADVPIVVRAFKSGAFDFIEKPFNEQLLLDSV-DDVSLNINKGEIFALLGGSGSGKSTLLRM
LAGFETPDSGRIVLDGQDITGLPPYLRPTNMMFQSYALFPHMTVEQNIAMGKLPKAEIAARVAAMLKLVK
MEAYAKRMP----QQLSGGQQQRVALARSLAKRPKLLLLDEPM

>A3JJ41_A3JJT9_102_270374
-LIIEDQVDLAENLFEFLGEDRYSLDFASDGLTALHLLATQSYDVIVLDLMLPGVNGYDICRRIRQDLCQ
TPVILMTALSAMADKEKGFNCGADDYLVKPFELRELQLRI-DGVSFSIPRGSFFSILGPSGCGKTTLLRM
LAGFQQPDSGDILIKGQSVLNTPPNKRPVNMVFQHLALFPTMSVAENIAYGGVPKREHATLIDEVLAKVH
LPGYGDKRI----DQLSGGQKQRVAIARCLVLNPAVLLLDEPL

>G4ERD9_G4ERI9_50_1089443
IYLVEDEDNLNELLTKYLENEGWNITSFTKGEDARKKMTPS-PHLWILDIMLPDTDGYTLIKEIKAKDPD
VPVIFISARDADIDRVLGLELGSNDYISKPFLPRELIIRV-KDFDLDVKDKELLVLVGPSGCGKSTTLRM
VAGLESISEGNLLIDGERVNDLPPKERDIAMVFQNYALYPHMTVFDNMAFGKMAKQEIAERVHAAARILE
IEHLLKRK----PKALSGGQRQRVALGRSIVREPKVFLMDEPL

>G4EPL9_G4EPM9_10_1089443
VALADDQPLVREGFRYIINQPDMVSGEAGDGHDIIALAKQTKPDVILMDVQMPHCSGIEAAKDIMSALPD
TKIVILTTFDTEEYVFEGIRAGAVGYLLKDTLPEELIDAIRDDFNLHIADKEFIVFVGPSGCGKSTTLRM
VAGLEEISKGDFYIEGKRVNDVAPKDRDIAMVFQNYALYPHMTVYDNIAFGKMPKPEIKKRVEEAAKILG
LEEYLHRKP----KALSGGQRQRVALGRAIVRDAKVFLMDEPL

>I8QBM3_I8QBK1_22_1001710
VLLVDDQELVRTGLRRILRKDGFIVGECADGSEVAAAVSRARPDVVIMDLRMKQMSGIEAIRLLHAAQ-G
PPALALTTFDDDELLSGALRAGAAGFILKDSPAEELVRAV-RNFNLRIARGETVALLGPSGSGKSTALKA
LAGFVRPVFGTVRLDGQDVTDLPPAKRGIGVVVQSYALFPHMRVRDNVAFGLRARRTKSARVDDALAMVS
MSAYADRYP----RELSGGQQQRVAIARALAIRPRVLLLDEPL

>I8ZBZ6_I8ZBM5_131_1001710
VFLVDDHEIVRCGVADLIDEHDLVVGQASSASEAMRRIPAVNPDIAVLDVRLPDGNGIELCRDLRSRCPD
LNCLMLTSFTDEQAMLDAIMAGAGGYVIKDIKGMDLVSAIR---RFTVAAGETLAIVGANGAGKSTVLAL
VAGLLRPDTGEIRLGDRLLTNVPTYRRRTALLLQQALLFPHLTVARNVEFG-IRGDDV--ARDRWLEAVG
ARDLAERRP----GELSGGQAQRVAIARALATEPELVLLDEPL

>I9K1H9_I9K1A6_73_1001710
-LMVDDDPDVRNSVARGLRHSGFDVRVAVDGRDALTQLAADEPDALVLDVQMPELDGVAVVTALRALGND
IPICVLSARDTVNDRIAGLEAGADDYLTKPFDLGELVARL-DNIDFDVPSGSLTALLGPSGSGKSTLLRS
IAGLDNPDSGTITINGRDVTGVPPQRRDIGFVFQHYAAFKHLTVWENVAFGKKPKAEIKKKVDDLLEVVG
LSGFHTRYP----AQLSGGQRQRMALARALAVDPQVLLLDEPF

>K5SJP3_K5SJP7_4_991941
IALVDDHTIVRSGFAQLLNEQDIVQGEYESAKAAFHALTQSEVDVAIIDISMPDENGLSLLERLRQHNPR
FKAIILSIYDSASFVKKALDAGAQGYLSKRCGPSELVSAIR-NLDLEIKKGSLVTLLGPSGCGKTTVLRL
VAGLEKPTSGQIFIDGEDVTERSIQQRDICMVFQSYALFPHMSLYENVAYGKLPSEEVRQRVDEALKIVD
LEGMGERYV----DQISGGQQQRVALARALVLKPKVLLFDEPL

>K5SF90_K5SGL7_127_991941
IIIADDHPLFRNALFQSVHISGANLLEADSLDALLTLLNKESPDLLLLDLKMPGANGMSGLIHLRSEYPD
LPIVVISASEEPSVVSQVKSHGAFGFIPKSSDMRSLIAALNKGVDLSIHQGEFIVLVGPSGCGKSSILRS
IAGLESITSGEIHLAGRRVDNEKPANRDIAMVFQNYALYPHMSVYDNLAYGGVDKQTIAAKIAKVAKTLK
IEEYLDRKP----AKLSGGQRQRVAMGRAIVRDPQLFLFDEPL

>K5SLH6_K5SLW7_151_991941
ILLIEDDTLLGQGLRDYLHDHGYACEWVTQSQQVEKHWFS--TDLVILDRQLHDGDSLKHLPHWLMLK-A
LPVIVLTAKIEVEQRIEGLKAGAKDYVLKPFSHQELLARIE-NLNLDVNHGEFLTILGPSGCGKTTVLRM
IAGFETADQGQILLDDQDVTQVPAEQRHVNTVFQSYALFPHMTVFENVAFGKVPQSDIEPRVMEALRMVR
LAEMAQRKP----HQLSGGQQQRIAIARAVVNKPKVLLLDES-

>K5SNM3_K5SNZ3_130_991941
ILVVEDEAPIREMLCFVLEQKGYQAVEAEDYDSAMSKLAEPFPDLVLLDWMLPGGSGINLIKHMKREERN
IPVVMLTARGEEEDKVRGLEVGADDYITKPFSPKELVARL-KSLSLQVNPGEIVCLLGASGCGKTTLLKA
IAGLLPLASGQLSLNCVTLDDLPPEQRNIGMIFQDYALFPHLTVAQNVGFGAMPAKQKQAKIAEMLTLVH
LDAFAERYP----HQLSGGQQQRVAIARALAYKPDLLLLDEPF

>K5T8V5_K5T9D3_178_991941
-LLVEDDTLLGESMQVALSRQGYTVDWLERGGGVVTALKTEQFTALILDLTLPDMDGLEVLRQIRRAGYT
LPVMILTARDDISDRVKGLDGGADEYIGKPFALEELLARL-NDIDLEMEAGGFTVLLGPSGCGKSTLLRL
IAGLEDVTSGQVVIGGKDVTLADPKDRDIAMVFQSYALFPHMTVSENIGFGKKPADQIAQRVKEVADMLQ
IGHLLDRTP----AQLSGGQRQRVAIGRALMRQPKVFLFDEPL

>K5RHJ7_K5RI79_602_991941
---VEDTASVAALYRSYLTPLDIDINIVGTGRDAIESIGRREPDLILLDLRLPDMTGMDVLYAVKEKSPD
VPIVFMTAHGSIDTAVEAMRHGAQDFLIKPCEADRLRVTV-APLSLKIEDGEMIGLLGPSGSGKTTLLRI
IAGLEGADSGTIHFRDRDVTNVHVRDRRVGFVFQNYALFRHMTVADNVAFGRPNPAEIQKRVKQLLEIVQ
LGHLAHRYP----EQLSGGQKQRIALARALATQPEVLLLDEPF

>K5SHL0_K5SIG5_315_991941
VFLIDDESDIRIALAQSFELADLNAQFFASVEEALLAIKAQGPLVIVSDICLPGLSGQNLLSSVLHQDSE
LPVILITGHGDISMAVKAMHDGAYDFIEKPFAPERLIDTV--DVDLRLPAVGICAIFGRSGAGKTSLINL
ISGLTTPDVGEIHLAGRTLFSLPIEQRKIGYVFQDARLFPHYTVRGNLNY--GVTHADPEYFASVTRLLA
LEPLLARYP----RDLSGGEKQRVAIGRALLSKPDLLLMDEPL

>G4M4Q6_G4M3U3_323_1055526
ILVVDDDPRLRDLLRRYLGEQGFNVYVAENAPATNKLWVRERFDLLVLDLMLPGEDGLSICRRLRGSNDR
TPIIMLTAKGEDVDRIVGLEIGADDYLPKPFNPCELVARI-HNINLDIDDGEFVVFVGPSDCGKSTLMRM
IAGLEDISGGDLMIDNARVNELAPAKRGIAMVFQSYALYPHMTLCDNMAF--GLKLAIDAAVKNAAKILH
IDHLLDRKP----------------------------------

>G4MG56_G4MK25_1409_1055526
-LLIEDNPTLSLWLARTLEQESFALEAAQDGESADQLLRTNQYDVVLLDLNLPRLSGKNVLRRMRQRGDA
TPVMILTASGSIDEKVELLSAGADDYLVKPFEVRELVARVKDNVTLDFPAGELVALLGPSGCGKTTLLRV
IAGLEFADAGQVVLHGEDVAAVGARERQVGFVFQHYALFRHMTVFENVAFGRPSESVIREKVHELLKLVQ
LDWLAERFP----SELSGGQRQRIALARALAVEPKVLLLDEPF

>G4M8Y7_G4M7K2_505_1055526
ILVVEDEPAISELISVNLQHTGHPI-RAYNAEQAQNLISDVLPDLVLLDWMLPGKSGIAFARELRNNEKH
IPIIMLTARGDEQDKVLGLEIGADDYVTKPFSPKELMARIKRGVSLSVKKSELFALLGSLGCGKSTLLRM
LAGLESVTEGQILIDGEDLAKMPPHNRPVNMMFQSYALFPHMSVEANVAFGGVKGGELKDRVRNVLELVQ
MAQYAKRKP----HQLSGGQQQRVALARSLVKRPKLLLLDEPM

>G4M2E7_G4M2G5_18_1055526
ILVVDDDAELRDLLRDYLVRQGIEVSVLHDAGGLERRIERERPDLIVLDLMVPGVDGLTALKQLRASGDD
IPVIMLTARADDVDRIVGLELGADDYLGKPFNPRELLARVQKGVNIDIEDGQFLILVGGSGCGKSTLLNM
IAGLETVTRGDIMIDGKTVNDLSPKDRDIAMVFQSYALYPSMSVRDNISFGKVPKDEQKKIVDRVSETLQ
IGHLLDRKP----GQLSGGQRQRVAMGRALARDPVMFLFDEPL

>A8LB88_A8LB31_57_298653
VMVVEDEPELAGALCEALTRESFAVDVAYDGDEALEKCAAHDYDVVVLDRDLPVVHGDDVCRAIVATQRS
TRVLMLTAASAIRARVEGLAIGADDYLVKPFALAELSARV-SRVDLSIEQGEFFSLLGPSGCGKTTTLRM
IAGFEEPTRGRILLHGRDVTAVPPNRRDVNLVFQSYALFPHLDVASNVAFGGVRGQELRRRVGEILELVE
LSGLADRRP----RALSGGQQQRVALARALVNRPRALLLDEPL

>A8L209_A8L236_27_298653
VLVVDDDAAVRESLERSLRFEGYEVRTAPDGVAALEVVARDQPDIVVLDVMMPRMDGLETCRRLRARGDD
VPVLMLTARDGLADRVSGLDVGADDYLVKPFALEELFARL-AGVDLDVPDGTVTAVLGQSGCGKTTLLRL
VAGFGDPDGGTIEFGGERVFGVPAQRRRVGYVPQEGALFPHVDVAANIGF--GLPRAERRSARRAAELLD
LVGLDASLARRFPHQLSGGQQQRVALARALAPRPSIVLLDEPF

>A8L1H1_A8L1H5_4_298653
VLVVDDDALVRSALAMMFDADGAIVGEATDGDEVAAAVDALRPDVVLMDIRMARVDGLRATELLLARDQP
PQVVVLTTFDADDQVLRALRAGASGFLLKDTPPAEIVRAV----ALTVAPGRTLAVLGPNGAGKTTLLRA
LAGLVPLRHGQITLDGTVLDEVPPERRDAGYVFQDYLLFPHLSAVDNVAFGRTRRGPARAAALEWLARLG
LAEFAHLRP----AALSGGQAQRVALARALAPGPGMLLLDEPL

>A8L4Q1_A8L4J8_63_298653
VLVVDDHELFLQGLQTVLEEEDIVVGRAADGQEALTLASGTTPDIVLMDVRMPGRDGIAAAGAIKRAVPR
TRIVMLTVSDEESDLFEAIKAGAVGYLLKSIPPHEVADAV-DNLSLVIGDGEFLVLVGPSGSGKTTALRI
VAGLLAPTAGQVLVGGRDVTRVAPADRDLAMVFQSYALYPHMTVRRNMEFGGVDRRERDSRVAAAAETLG
LTELLDRRP----RALSGGQRQRVAMGRALVRQPRAFLMDEPL

>A8LF77_A8LGN6_159_298653
---------NDELL-PALRGRGVEVSVVTDGAQALVEIGRLDPSAVLISARLPVVDGVTVIRTVRSVADT
TPILFAVGPGDREQAAAALEAGASACVGKPYRLHEVLAMV----RLQVPHRSFTVLVGPSGCGKSTGLRV
VAGLETPDTGRVVIGGVDVTDVAPGRRGVSMVFQDFALYPHLTVEQNISFSGPSRADIARRVTEACAMLG
LEKLRGRRP----AQLSGGERQRVGLARAVVRRPSVLLLDEPL

>A8LDI1_A8LDI8_7_298653
-LVVEDEESFSDALSFMLEREGFEVAVVGDGPSALAEFDRHGADLILLDLMLPGLSGTEVCRTLRARS-T
VPVIMLTARDSEIDKVVGLELGADDYVTKPFSARELVARIRAGVDLAIEAGEIVALLGPSGSGKSTLLRI
LAGLDAPTSGDLRFDGDSQLGVPPHRRDVSMVFQHFALYPHLSATDNLVLAGMSKAAARERAAETLRMLG
IADLARRRP----AQMSGGQRQRVAIGRALATRARVVLLDEPM

>K1IUF1_K1IUD5_16_1073384
ILVVDDHSEIRDLLKRFLEQHGLRVSCARDGKEMKRLLEEREFDLLVLDLMMPGEDGLTLCRELRVKS-N
LPIIMLTAMGEETDRIIGLEMGADDYLAKPFNPRELLARIKEGIEFGIRKGELVTLLGPSGCGKSTLLRA
LAGLTPVDGGQVRVAGEEITWQAPQKRGIGMVFQSYALFPNMTVWDNVAFGPQPGRELAASVQEALALVE
LTGFERRYP----AELSGGQRQRVALARALVVQPRILLLDEPL

>K1IHS5_K1IHA2_183_1073384
-LVIEDDDRIGAILSELVATPGFLLGRAGTLAQADAMMAGVVPQLLLVDVSLPDGSGLEWVSRLRSHNRE
AYVIMVTASRDVETIQQALNLGVHDYVIKPLRLFRIQQS--KGISLTIEPGEFICFLGPSGCGKTTLLRA
IAGLDLPDSGEIWQGGRNISRLPPQERDFGIVFQSYALFPNLTVAQNIAFGENQGLARDLIKERVDHWLG
LVDLTAQS-HKYPSQISGGQQQRVALARALALSPGLLLLDEPL

>K1I7V0_K1I6A5_565_1073384
ILFVEDDPEIGQLISSWLGRHDMEVILEPRGDMALARIEAEQPDLVLLDIMLPGQDGMSLCRDLRPRF-D
GPIVMLTSLDSDMNQILSLELGANDYILKTTPPPVLLARL-DDISFQIPSGEFFTLLGPSGSGKTTCLRM
IAGFEYPSDGEISLFGEPCSTVPPYDRNLNTVFQDYALFPNMDVRDNIGYGGVAKAQRYRKVDEMLELVR
LPGVGKRRP----SQLSGGQRQRIAIARALINQPRILLLDEPL

>K1IJ53_K1IK22_329_1073384
-LLAEDNHELAHWLSRALTSAGFAVDWVADGAQADHLLRHEQYALAVLDIEMPKLDGLAVLGRLRSRGQG
VPVLLLTARGAVEERICGLNAGADDYLAKPFDLGELDARL-SDLDLEIYDGEFLTLLGPSGCGKTTLLRL
LAGLESVDGGTIHLAGDEITHIPAEHRHINTVFQSYALFPHMTVFENVAFGKVPASEIRQRVEETLAMVQ
LTELANRRP----DQLSGGQQQRVAIARAVVNKPRLLLLDES-

>K1I368_K1I4Q9_201_1073384
ILVIDDEAAIRRFLRISLIAEGHQVSEAVGVNEGLEQYRHLNPDLVILDLGLPDGDGIQVLQAIREHH-P
NPVLVLSARDSEQEKVRLLDAGANDYMSKPFGIGEMMARIRRNINLSIKEGEFIVFVGPSGCGKSTLLRM
IAGLEDITSGELTIGGRYMNDVPPVERNVGMVFQSYALYPHMNIYENMAFGKMDKENIHKRVMRAAEILG
LEPLLDRKP----KALSGGQRQRVAIGRSIVQQPQVFLFDEPL

>K1HXV3_K1HYF5_202_1073384
IWLVEDEASIADTLIYALQTDGFEVEWFMLGQQLLTRLEQTRPDFLILDVGLPDISGFELCKQVRALT-D
IPLMFLTARSEEIDRLIGLEIGADDYVAKPFSPREVCARV-DNVSLNIHKGEIFALLGGSGSGKSTLLRM
LAGFERPTEGRLFLDGVDITDMPPYERPINMMFQSYALFPHMTVAQNIAFGGLPKAEIDARVEEMLKLVQ
MTQYARRKP----HQLSGGQRQRVALARSLAKRPKLLLLDEPM

>F9AYR0_F9AZV7_407_991947
ILLIEDDERIARFIERGLKAEGHQIHHLKDGQYGLETVKSSEPDLLILDRMLPHVDGLTLCQQIRATGNQ
VLILMLSALGEVEERIQGLRTGADDYLAKPFHFEELLARIEAPLSLKIEDGEMIGLLGPSGSGKTTLLRI
IAGLEGADSGTIHFRDRDVTNVHVRDRRVGFVFQNYALFRHMTVADNVAFGRPHPAEIQKRVKQLLEIVQ
LGHLAHRYP----EQLSGGQKQRIALARALATQPEVLLLDEPF

>F9AW66_F9AWK5_221_991947
ILLIDDHPMLRNGIKQLLNRKHLVVAEASNGLQGVDYAIDYEPDLILLDINMPELDGLKTLKLLRDKHIS
SKIIIFTVSNYDEDVSKAIKLGADGYLLKDMEPEELLASI-KNVDLEIQEGEFVVFVGPSGCGKSTLLRC
IAGLEDITSGDLYIGEQRMNDVEPSKRGVGMVFQSYALYPHLNLYDNMSFGKANKSEIKKRVDHAAEILQ
LSHLLDRQP----KALSGGQRQRVAIGRTLVSQPNVFLLDEPL

>F9B275_F9B270_5_991947
IALVDDHTIVRSGFAQLLNEQDIVQGEYESAKAAFHALTQAEVDVTIIDISMPDENGLSLLERLRQHNPR
FKAIILSIYDSASFVKKALDAGAQGYLSKRCGPSELVSAIR-NLDLEIKKGSLVTLLGPSGCGKTTVLRL
VAGLEKPTSGQIFIDGEDVTERSIQQRDICMVFQSYALFPHMSLYENVAYGKLPSEEVRQRVDEALKIVD
LEGMGERYV----DQISGGQQQRVALARALVLKPKVLLFDEPL

>F9B2Z8_F9B236_38_991947
VLIVEDDEGLREALIDTLALAGYEWLEADCAEDALLKLKSHSVDIVVSDVQMAGMGGLALLRSIKQHWPN
LPVLLMTAYANIQDAVSAMKDGAIDYMAKPFAPEVLLNMV--DVDLRLPAVGICAIFGRSGAGKTSLINL
ISGLTTPDVGEIHLAGRTLFSLPIEQRKIGYVFQDARLFPHYTVRGNLNY--GVTHADPEYFASVTRLLA
LEPLLARYP----RDLSGGEKQRVAIGRALLSKPDLLLMDEPL

>F9B3U0_F9B3S2_18_991947
ILIVEDEQVTRNTLKSIFEAEGYAVFEASNGEEMHQVLSDYPINLVIMDINLPGKNGLLLARELREQA-D
VALMFLTGRDNEVDKILGLEIGADDYITKPFNPRELTIR--KGVDLSIHQGEFIVLVGPSGCGKSSILRS
IAGLESITSGEIHLAGRRVDNEKPANRDIAMVFQNYALYPHMSVYDNLAYGGVDKQTIATKIAKVAKTLK
IEEYLDRKP----AKLSGGQRQRVAMGRAIVRDPQLFLFDEPL

>F9B2J7_F9B2G0_37_991947
-LLVEDDKNLADGLLVSLEQAGYDCLHAETIADVKQHWDKA--DLVILDRQLPDGDSVQHLMDWKKIK-D
IPVILLTALVTVKDKVTGLDAGANDYLTKPFAEAELFARIRKEISLSIEKGEFVCFLGPSGCGKTTLLRA
IAGLDLPTSGSIHQNQQAITFLPPEQRDFGIVFQSYALFPNLTVEENIAIGRNQGMSVRDALEKVEQWLE
MIGLA-TSAQKYPSQLSGGQQQRVALARALALSPGLLLPDEPL

>A8UA80_A8UA39_41_333990
ILVVDDEKPISDIVKFNLTKEGYEVFTAYDGEEALEKVEEVLPDLIILDLMLPKKDGLEVCREVRKNH-D
MPIIMVTAKDSEIDKVLGLELGADDYVTKPFSNRELAARV-KNINFEIERGKFYTLLGPSGCGKTTILNL
IAGFTETSEGTITLDGKKVNDIPANKRKVNTVFQDYALFPHMNVFENVAFGKLDKKIIKEKVENILKMVQ
LSGYEDRAI----SEMSGGQRQRVAIARALVNEPEVLLLDEPL

>A8UB91_A8UB84_7_333990
ILVVDDDKEIVELLSIYIQNEGYEVEKAYNGKEALTKIKTIKIDLMVLDVMMPNMDGIQVVKEVRKEL-Q
LPILMLSAKTTDIDKIKGLVTGADDYVAKPFNPLEVMARI-TDFNLTIKDKEFIVFVGPSGCGKSTTLRM
VAGLEDISEGELYIGDKLVNDVAPKDRDIAMVFQNYALYPHMTVYDNMAFGKYKKEEIKQRVEEAAEILG
LTDFLKRKP----AALSGGQRQRVALGRAIVRDAKVFLMDEPL

>K3DL41_K3DK67_334_1005489
ILLIEDDMLIGDGIKTGLSKMGFSVDWFTQGRQGKEALYSAPYDAVILDLTLPGMDGRDILREWREKGQR
EPVLILTARDALEERVEGLRLGADDYLCKPFALIEVAARL-KPLTLDVADGEFIVMVGPSGCGKSTLLRM
VAGLERVTEGDICINDQRVTEMEPKDRGIAMVFQNYALYPHMSVEENMAWGGMGKQQIAERVKEAARILE
LDGLLKRRP----RELSGGQRQRVAMGRAIVRDPAVFLFDEPL

>K3E3Q4_K3E297_167_1005489
-LIVEDEKKTGEYLTKGLTEAGFVVDLADNGLNGYHLAMTGDYDLIILDIMLPDVNGWDIVRMLRSANKG
MPILLLTALGTIEHRVKGLELGADDYLVKPFAFAELLARVRKDFNLEIADKEFIVFVGPSGCGKSTTLRM
IAGLEEISGGDLLIDGKRMNDVPAKARNIAMVFQNYALYPHMTVYDNMAFGKIAKEVIDERVNWAAQILG
LREYLKRKP----GALSGGQRQRVALGRAIVREAGVFLMDEPL

>K3CRL2_K3CQ63_149_1005489
VALIDDHLIVRSGFAQLLGEPDLVVAEFGSGREALAGLPGRGVQVCICDISMPDISGLELLSQLPK---G
MATIMLSVHDSPALVEQALNAGARGFLSKRCSPDELIAAV-KDINLDIHEGEFVVFVGPSGCGKSTLLRM
IAGLETITSGDLFIGEKRMNDTPPAERGVGMVFQSYALYPHLSVAENMSFGLKLAGAKKEVINQRVNQVA
EVLQLAHLLDRKPKALSGGQRQRVAIGRTLVAEPSVFLLDEPL

>K3DFB0_K3DGU4_554_1005489
ILLIDDHPMLRTGVKQLISAPDIVVGEASNGEQGIELAESLDPDLILLDLNMPGMNGLETLDKLREKSLS
GRIVVFSVSNHEEDVVTALKRGADGYLLKDMEPEDLLKAL--QLDLTINNGEFLTLLGPSGCGKTTVLRL
IAGLETVDSGRIMLDNEDITHVPAENRYVNTVFQSYALFPHMTVFENVAFGKTPAAEI---TPRVMEALR
MVQ-LETFAQRKPHQLSGGQQQRVAIARAVVNKPRLLLLDES-

>K3E4H8_K3E4L2_34_1005489
ILIVEDELVTRNTLKSIFEAEGYDVFEATDGAEMHQILSEYDINLVIMDINLPGKNGLLLARELREQA-N
VALMFLTGRDNEVDKILGLEIGADDYITKPFNPRELTIR--DNINLTIPQGQMVTLLGPSGCGKTTILRL
VAGLEKPSEGQIFIDGEDVTHRSIQQRDICMVFQSYALFPHMSLGENVGYGGVSRSEVKQRVKEALAMVD
LEGFEDRYV----DQISGGQQQRVALARALILKPKVLLFDEPL

>K3C4P6_K3C4T0_34_1005489
-LLVDDDPGLLKLLGLRLTSEGYSVVTAESGAEGLRVLNREKVDLVISDLRMDEMDGMQLFAEIQKVQPG
MPVIILTAHGSIPDAVAATQQGVFSFLTKPVDKDALYQAI-NDISLDIPSGQMVALLGPSGSGKTTLLRI
IAGLEHQTSGHIRFHGTDVSRLHARDRKVGFVFQHYALFRHMTVFDNIAFGRPNAAAIKAKVTKLLEMVQ
LAHLADRYP----AQLSGGQKQRVALARALAVEPQILLLDEPF

>K3E1V6_K3E1C4_192_1005489
VIIMDTHPIIRMSIEVLLQNSELIVLKTDDYRITIDYLRTRPVDLIIMDIDLPGTDGFTFLKRIKQIQST
VKVLFLSSKSECFYAGRAIQAGANGFVSKCNDQNDIFHAV-DDVSLTIYKGEIFALLGASGCGKSTLLRM
LAGFEQPSAGQIMLDGVDLSQVPPYLRPINMMFQSYALFPHMTVEQNIAFGKQDKLPKAEIASRVNEMLG
LVH-MQEFAKRKPHQLSGGQRQRVALARSLAKRPKLLLLDEPM

>I0DQ83_I0DQ44_39_1157951
-LLVDDDPSLLKLLGMRLSSEGFKVTTAESGPEALKLLQKEKIELVISDLRMDEMDGMALFDEIQKQHPN
LPVIILTAHGSIPDAVAATQRGVFSFLTKPVDKDALYKAI-KDISLDIASGEMVALLGPSGSGKTTLLRI
IAGLEQHSHGLLRFHGQDVSRIHAKDRHVGFVFQHYALFRHMTVFDNVAFGRPSSQAIKQKVMQLLDMVQ
LAHLASRY----PSQLSGGQKQRVALARALAVEPQILLLDEPF

>I0DV81_I0DVP9_182_1157951
ILLIEDDRLIGDGLKVGLSQLGFTIDWFADGKQGQVALFDAPYDAVILDLSLPSVDGMEILKFWRKEGRD
EPVLILTARDALDQRVQGLQQGADDYLCKPFALAEVAARL--ELDLTIQNGEFLTILGPSGCGKTTVLRL
IAGLEDVDEGKIILDGQDITDIPAEQRFVNTVFQSYALFPHMTVFENVAFGKTPADEIQKRVDQALRMVQ
LEDFAQRRP----NQLSGGQQQRVAIARAVVNRPKVLLLDES-

>I0DX85_I0DXC8_317_1157951
ILIIEDEKEIRRFVRLALEGEGWKVFEAENRHRGLIEAGTRQPDLLILDLGLPDGDGLDLIRDLRQWS-S
IPIIVLSAREEESQKVAALDAGADDYLTKPFGVSELLARVR--VNTSLPTESITAIFGLSGAGKTSLINV
IGGLTKPNRGRIVLNGRTLVDLPPEKRHIGYVFQDARLFPHYRVKNNLRY--GMAPEMKGRFDEIVTLLG
IEKLLNRFP----ITLSGGEKQRVAIGRALLTAPEILLMDEPL

>I0DTN4_I0DTA4_130_1157951
VLVVDDDMRLRALLERYLTEQGFQVRSAANAEQMDRILTRESIHLIVLDLMLPGEDGLSICRRLRSQNNP
IPIIMVTAKGEEVDRIVGLEIGADDYIPKPFNPRELLARIRSNIQFTIEKGEFITLLGPSGCGKSTLLRC
IAGLEQPDNGDLYINRQNITHQAAQQRGVGMVFQSYALFPNMTVEDNIAFGKVNSTERNKAVADVIEMVE
LQGKEQQFP----HQLSGGQRQRVALARALVMKPQILLLDEPL

>I0DPC2_I0DNM8_614_1157951
ILIVEDNALLRHHLTVQLKELGHQVDAAEDAKEADYFLRESCPDIAMVDLGLPDEDGLSMIKRWRSTQIN
IPVLVLTARESWQEKVQALNSGADDYVTKPFHLEELVARM-RDISLTAEEGEFVTLLGPSGCGKTTLLKM
ISGFHQPDSGEIILNGKPITNLPPEKRNTAMCFQSYALFPHLNVSHNICFGKVSISNQQERLEESLKQVG
LVEQRLKM----PSQLSGGQQQRVALARAMITRPDLVLFDEPL

>Q47WA0_Q47V84_16_167879
ILIVDDDPSLLRLLGIRLSAAGYDVESAANAKIALGRLQNFIPQVVISDLRMEGMDGMALFEQIRIQHPN
IPVVIMTAHGTIPDAINATKQGVFSFLTKPFESQELLDTV---INLPLPLKGITGIFGHSASGKSTLLRA
IAGLEKTLTGDITLASANVADLKPEARQIGLVFQNSRLFEHLSVLGNLEFSVKRCKNRQLDLNEVIELTE
LTTLLEHQV----NQLSGGQQQRVALARAILAEPKLLLLDEPL

>Q47V24_Q47V56_32_167879
ILIVDDDEDILTAGKLLLK-RHFQVSTCNVPEHIPRFINDQHFDAIILDMNFGPGQGFYWLQRILEIKPE
SVIIMITAHGGVNVAVEAMKLGATDFIAKPWQNEKVIATV-DNVSLDIYENELFCLLGGSGSGKSTLLRI
LAGFEDLTSGQVLIDGVDMANIEPWNRPINMMFQSYALFPHMTVAKNIAFGNVPKKEIAERVTEMLTMMQ
IEAFADRKP----DQLSGGQRQRVALARSLIKRPKLLLLDEPL

>Q483K5_Q483J9_6_167879
-VIVDDHPLFRQGIRLLLESGNVVIGDASNAIEGERLIMGKLPDVAVLDIGLVGESGLQLAEKLRARGYK
NAIVMVTMHTEVSIFKRAAIAKVEGYVLKLDAAEDLENAV-KDISFDIQDNEFFTLLGPSGCGKTTLLRM
IAGFEIPSGGVIKLHGTDIQSLPAHQRRVNTVFQNYALFPHMTLAQNIGFGKWSKEKIAARVDEMLELVH
MRSFASRM----PSALSGGQQQRIALARALAPKPEVLLLDEPL

>D9XSU1_D9XSV1_10_467200
VLVVEDEESFSDALSYMLRKEGFEVAVATTGPDGLDEFERNGADLVLLDLMLPGLPGTEVCRQLRGRS-N
VPVIMVTAKDSEIDKVVGLEIGADDYVTKPFSSRELVARIRDALDIEIADGEFLVLVGPSGCGKSTSLRM
LAGLEDVNGGAIRIGDRDVTHLPPKDRDIAMVFQNYALYPHMTVADNMGFAGVNKAEIRQKVEEAAKILD
LTEYLDRKP----KALSGGQRQRVAMGRAIVREPQVFLMDEPL

>D9XXE9_D9XXG9_20_467200
VLVVDDDPTVAEIVTGYLDRAGYVVDRAGDGPGALARAAAHWPDLVVLDLMLPGMDGLEVCRRMRGRG-P
VPVIMLTARGDEDDRILGLEVGADDYVTKPFSPRELVLRV-DAVGLGVAEHEIVCVLGPSGSGKSTLLRA
VAGLQPLDSGRIRLDGRDQSGVPAHRRGVGLMFQDHQLFPQRDVGGNVAFGGASRGEQSDRVRELLELVG
LPGAAGRAV----SALSGGEQQRVALARALAPRPRLLMLDEPL

>D9XWA2_D9XWB9_17_467200
ILIADDHPVVRAGLRAVLEEPDFIVAEAATAEEAVELAAAGGSDVVLMDLQFGRMNGSQATAAITARPGA
PRVLVVTTYDTDADTLPAIEAGATGYLLKDAPPEELAAAVRHPLDLTVPQGSFFALLGASGCGKTTTLRM
IAGLEEPTAGTVHLGDQDVTALPPYKRPVNTVFQSYALFPHLDIFENVAFGRRGIRSVKKQVEEMLELVQ
LGEQARKKP----HQLSGGQQQRVAVARALINHPRVLLLDEPL

>D9XZU3_D9XZJ3_110_467200
VVVADDQELVRAGFGMILDQDDIVVAEAGDGEEAVAAVRRHTPDVLLLDIRMPVMDGLEAARLVCAES-G
CKVVMLTTFDLDEYVYEALYAGASGFLLKDVRRDDLVHAVRRDVDLDIADGEFVILVGPSGCGKSTTLNM
IAGLEDITDGTLRIDGRVVNDLAPKERDVAMVFQSYALYPHMSVRENMGFPKVDRATIESKVEEAARVLD
LSEYLDRKP----ANLSGGQRQRVAMGRAIVRDPKAFLMDEPL

>D9XR47_D9XSA6_59_467200
ILLADDHALVRRGVRLILDEPDLVVAEAADGAEALEQAREHRPDLAILDIAMPRQTGLQAARELSRTLPE
TRILILTMYDNEQFFFEALAAGASGYVLKSVADRDLVEA--DQLSLDIAPGEFLVLLGPSGCGKSTVLRM
IAGLEDIDEGLLFLDGEYGNDLPPSDRDMAMVFQNFALYPSMTSRDNIGFPESPGADPAPRVDATARMLG
IEDLLDRFP----AQLSGGERQRVAMGRAIARHPSAFLMDEPL

>A2PA59_A2PAJ3_226_412966
ILVVEDEAPIREMLCFVLEQKGYQAVEAEDYDSAMSKLAEPFPDLVLLDWMLPGGSGINLIKHMKREERN
IPVVMLTARGEEEDKVRGLEVGADDYITKPFSPKELVARL-KSLSLQVNPGEIVCLLGASGCGKTTLLKA
IAGLLPLASGQLSLNCVTLDDLPPEQRNIGMIFQDYALFPHLTVAQNVGFGAMPAKQKQAKIAEMLALVH
LDAFAERYP----HQLSGGQQQRVAIARALAYKPDLLLLDEPF

>A2PCA9_A2PBY6_123_412966
ILIVEDEQVTRNTLKSIFEAEGYAVFEASNGEEMHQVLSDYPINLVIMDINLPGKNGLLLARELREQA-D
VALMFLTGRDNEVDKILGLEIGADDYITKPFNPRELTIR---NLNLDVNHGEFLTILGPSGCGKTTVLRM
IAGFETADQGQILLDDQDVTQVPAEQRHVNTVFQSYALFPHMTVFENVAFGKVPQSEIEPRVMEALRMVR
LAEMAQRKP----HQLSGGQQQRIAIARAVVNKPKVLLLDES-

>A2PBM2_A2PBW7_105_412966
VFLIDDESDIRIALAQSFELADLNAQFFASVEEALLAIKAQGPLVIVSDICLPGLSGQNLLSSVLHQDSE
LPVILITGHGDISMAVKAMHDGAYDFIEKPFAPERLIDTV-KNVDLEIQEGEFVVFVGPSGCGKSTLLRC
IAGLEDITSGDLYIGEQRMNDVEPSKRGVGMVFQSYALYPHLNLYDNMSFGKANKSEIKKRVDHAAEILQ
LSHLLDRQP----KALSGGQRQRVAIGRTLVSQPNVFLLDEPL

>A2P5J1_A2P5S4_93_412966
VLIVEDDEGLREALIDTLALAGYEWLEADCAEDALLKLKSHSVDIVVSDVQMAGMGGLALLRSIKQHWPN
LPVLLMTAYANIQDAVSAMKDGAIDYMAKPFAPEVLLNMV-KGVDLSIHQGEFIVLVGPSGCGKSSILRS
IAGLESITSGEIHLAGRRVDNEKPANRDIAMVFQNYALYPHMSVYDNLAYGGVDKQTIATKIAKVAKTLK
IEEYLDRKP----AKLSGGQRQRVAMGRAIVRDPQLFLFDEPL

>A2P8S9_A2P8I3_106_412966
VLMVEDTASVAALYRSYLTPLDIDINIVGTGRDAIESIGRREPDLILLDLRLPDMTGMDVLYAVKEKSPD
VPIVFMTAHGSIDTAVEAMRHGAQDFLIKPCEADRLRVTV-APLSLKIEDGEMIGLLGPSGSGKTTLLRI
IAGLEGADSGTIHFRNRDVTNVHVRDRRVGFVFQNYALFRHMTVADNVAFGRPHPAEIQKRVKQLLEIVQ
LGHLAHRYP----EQLSGGQKQRIALARALATQPEVLLLDEPF

>A2P2W4_A2P2V8_6_412966
IALVDDHTIVRSGFAQLLNEQDIVQGEYESAKAAFHALTQAEVDVAIIDISMPDENGLSLLERLRQHNPR
FKAIILSIYDSASFVKKALDAGAQGYLSKRCGPSELVSAIR-NLDLEIKKGSLVTLLGPSGCGKTTVLRL
VAGLEKPTSGQIFIDGEDVTERSIQQRDICMVFQSYALFPHMSLYENVAYGKLPSEEVRQRVDEALKIVD
LEGMGERYV----DQISGGQQQRVALARALVLKPKVLLFDEPL

>J7T1I7_J7T1E4_43_471871
ILIVEDEPSIRGFVKVNLKMNNFDVIEAETGEEGVEKAREHKPEVVILDIMLPGMDGLEVCKILRQEFTN
MGIIMLTAKSQDTDKVLGLEYGADDYIIKPFNPLELTLRI-DNINLELEKGKLLCLLGPSGCGKTTTLKM
IGGFLKQDKGSIIIENEDISKVSPEVRPVSTVFQSYALFPHMNVMENIIYGGYSKKEALKKGEEYLKIIG
LSEFKNKKI----SQLSGGQQQRVALARSLILNPKVLLLDEPL

>J7SGY9_J7SGU3_46_471871
ILVVEDNNDINKLLCDMLRQSEYITKSAYSGTEALIYLKEYDWDMVLLDLMLPGMDGKELLSNIRKSK-P
MPVIIISAKEEKDIKIETLRMGADDYITKPFDIDEVSARI-DKVSLDINKGEFLTILGPSGCGKTTTLRM
IAGFEDQSDGLIFIDGEEVSKMPAYKRCVNTVFQSYALFPHMNIFENVAFGNVPESQIKERVTEMLKMVQ
LEGYENRMP----SELSGGQKQRVAIARAVINNPKVLLLDEPL

>J7TC78_J7TC14_64_471871
IYIIEDDLSISLLLKDYITKYGFHVKVAENFENIMEDFNEFNPDVVLLDVNLPKYDGFYWCRKIRQKS-K
IPIIFISARDSGMDQVMALENGADDYIIKPFYCDVIMAKI-DSISFSVEKGELMCLLGPSGCGKSTTLNI
IAGLLQEDGGEILISGKNIKNTPVEKREIVIVFQEYMLFPHLNVYNNIAFGKENKNRIKEKVNKILEMLS
LQGLEHKYP----KELSGGQKQRVAIGRALAIEPKVLLLDEPF

>J7SVA6_J7SVD6_30_471871
ILAIDDEEDILILIKNVLSKDNHLVTTVKEAKD-IPLNDFVKFDLILLDVMMPDIDGFTLCKEIRGMV-D
CPILFLTAKTMESDIMFGLGIGGDDYITKPFGVGELKARVNKNLNLDIEEGTIVTLLGPSGCGKSTTLYT
IAGLYKPTKGNIYFNDRIIDNLEPEKRNIGMVFQNYALYPHMTVYKNIEFPKIKSKEAKEKVESIAKLVK
IEDLLERKP----SQLSGGQQQRVAIARALVKEPEILLLDEPL

>B5Q4T1_B5Q4M1_70_465517
ILVVDDDVSHCTILQALLRGWGYNVALAYSGHDALAQVREKVFDLVLCDVRMAEMDGIATLKEIKALNPV
IPILIMTAFSSVETAVEALKAGALDYLIKPLDFDRLQETL-KDINLDIHDGEFVVFVGPSGCGKSTLLRM
IAGLETITSGDLFIGETRMNDIPPAERGVGMVFQSYALYPHLSVAENMSFGGAKKEVMNQRVNQVAEVLQ
LAHLLERKP----KALSGGQRQRVAIGRTLVAEPRVFLLDEPL

>B5QDV1_B5QDV6_5_465517
VLVVEDNALLRHHLKVQLQDSGHQVDAAEDAREADYYLNEHLPDIAIVDLGLPDEDGLSLIRRWRSSDVS
LPVLVLTAREGWQDKVEVLSSGADDYVTKPFHIEEVMARM-SQLDLTINNGEFLTLLGPSGCGKTTVLRL
IAGLETVDAGHIMLDNQDITHVPAENRYVNTVFQSYALFPHMTVFENVAFGKTPAAEIAPRVTDALRMVQ
LEEFAQRKP----HQLSGGQQQRVAIARAVVNKPRLLLLDES-

>B5Q7Y6_B5Q7T9_47_465517
ILVVDDDMRLRALLERYLTEQGFQVRSVANAEQMDRLLTRESFHLMVLDLMLPGEDGLSICRRLRSQSNP
MPIIMVTAKGEEVDRIVGLEIGADDYIPKPFNPRELLARIRQPLTLDVADGEFIVMVGPSGCGKSTLLRM
VAGLERVTSGDIWIDRKRVTEMEPKDRGIAMVFQNYALYPHMSVEENMAWGGMSKAHIEERVREAARILE
LDGLLKRRP----RELSGGQRQRVAMGRAIVREPAVFLFDEPL

>B5QDP8_B5QDL4_44_465517
ILVVEDEAPIREMVCFVLEQNGFQPVEAEDYDSAVNKLNEPWPDLILLDWMLPGGSGLQFIKHLKREARD
IPVVMLTARGEEEDRVRGLETGADDYITKPFSPKELVARIKKPLSLTIEPGEVLALIGPSGSGKTTVLRA
VAGFVQPAGGRILIGDTDVTHLPPYKRGLAMVVQNYALFPHLKVEDNVAFGKQPKALINERVTQALKTVG
MSDYAARYP----HQLSGGQQQRVAIARAIAVRPRVLLLDEPL

>B5QCH1_B5QBH6_355_465517
ILLVDDHEIIINGIMNALLWPHFIVEHVKNGLEVYNACCAYEPDILILDLSLPGINGLDIIPQLHQRWPA
MNILVYTAYQQEYMTIKTLAAGANGYVLKSSSQQVLLAAL----NETLPASGITAIFGVSGAGKTSLINA
ISGLTRPQKGRIALNGRVLHDLTPEKRRIGYVFQDARLFPHYKVRGNLRY--GMAKSMTGQFDKLVSLLG
IEALLDRLP----GSLSGGEKQRVAIGRALLTAPELLLLDEPL

>B5Q2I7_B5Q1T5_252_465517
-LIVEDEPMLAEILVDTIKFPQFIVGIADKLESAKKQIRLYQPQLILLDNFLPDGKGIDLIRHTISTNYT
GRIIFITADNHMDTISDALRMGVFDYLIKPVHYQRLQHTL-NDISLDIPSGQMVALLGPSGSGKTTLLRI
IAGLEHQSSGHIRFHGTDVSRLHARERKVGFVFQHYALFRHMTVFDNIAFGRPTAAAIKTKVTQLLEMVQ
LAHLADRFP----AQLSGGQKQRVALARALAVEPQILLLDEPF

>B5QAD3_B5QAK6_73_465517
ILLIDDHPMLRTGVKQLVSAPDIVVGEASNGEQGIDLAESLDPDLILLDLNMPGMNGLETLDKLREKALS
GRIVVFSVSNHEEDVVTALKRGADGYLLKDMEPEDLLKAL-DDVSLTIYKGEIFALLGASGCGKSTLLRM
LAGFEPPSSGKIMLDGVDLAHVPPYQRPINMMFQSYALFPHMTVEQNIAFGKLPKAEITSRVNEMLGLVH
MQEFAKRK----PHQLSGGQRQRVALARSLAKRPKLLLLDEPM

>J8ISI1_J8IQ54_487_1053225
ILLIEDEVSIAELQRDYLEINDFQVDVEHSGEIGLQTALQEDYDLIILDIMLPKMNGFEICKQIRAVK-D
IPILLVSAKKEDIDKIRGLGLGADDYITKPFSPSELVARVKTDFNLHIQDKEFIVFVGPSGCGKSTTLRM
VAGLEDISKGEFSIDGKLMNDVPPKDRDIAMVFQNYALYPHMSVYDNMAFGKIPKDEIDRRVKDAAKILG
LEQYLDRKP----KALSGGQRQRVALGRAIVRDAKVFLMDEPL

>J8HLA5_J8HLX8_233_1053225
ILIVDDDPHIRELVSVFLEREGFQTYEAIDGVDALQKMDDVKVDMVILDIMMPNMDGFDVCFELRKYY-D
IPVLMLTAKGETSQKVKGFHLGTDDYLVKPFDPIELVVRV-KPLQIVMKQGEFTTLLGPSGCGKTTLLRM
IAGLEEPDKGEIYFGDQCMYSTSPHERNIGMVFQDFALWPHMTVFENVAFGTKQTNHLREKVEDAIKRVR
LQGMEKRYP----HELSGGQQQRVAFARAIVTKPHFILFDEPL

>J8I0V8_J8I097_139_1053225
ILVVDDEKPIADILKFNLEKEGFEIVMAHDGDEAIEKANEEQPDMVLLDIMLPGKDGLEVCREIRKSS-E
MPIIMLTAKDSEIDKVLGLELGADDYVTKPFSTRELLARVK--LSLDIKEGEFLTILGPSGCGKTTLLRM
IAGFETPTKGNLLLDDERINDLPPYKRHMNLVFQHYALFPHMTVEKNICFGKVSAAEQKERAEEAMRLTQ
LLEFRNRKP----AKLSGGQQQRVAIARAIVNNPRVLLLDEPL

>J8HHV3_J8HHU6_7_1053225
-LVVEDNASLLESIVQILR-DEFEVDTAINGEDGLFLALQNIYDAILLDVMMPGMDGFEVIQKIRDEKIE
TPVLFLTARDSLEDRVKGLDFGGDDYIVKPFQAPELKARIRKGISVHIKKGEFFVLVGPSGCGKSTLLRM
IAGLEEISSGDLIINERVANDLEPKDRNLSMVFQNYALYPHLSVEENILFGKVRKVQKEERQKRLMEAIE
MVG-LKEYVKMKPGQLSGGQRQRVALARAIVSQAPICLMDEPL

>J8I618_J8I6X4_44_1053225
ILLVDDETAILQLLTTILEKEGFHITTATSAEMALSLTKQNNYDLIILDVMLPGQSGFDICPIIRQQT-D
CPIFFLSAKASDLDKISGFSYGADDYITKPFNPLEVVARM-KDISFTVNKNEFVCLLGPSGCGKTTLLRI
LAGLEEPTTGSIAVNGKDITALPPGKRNFGMVFQSYALFPNLTALENIEYGKTKKYGKAEVKEKALDALK
LVDLLNVK-DKYPAQMSGGQQQRVALARALALSPDILLLDEPL

>J8I3E4_J8I3F8_14_1053225
ILIVDDEDRIRRLLKMYLEREQYTIEEADNGDTALEMALQNDYDLILLDLMMPGKDGIEVCKGVREKK-A
TPIIMLTAKGEEVNRVQGFEVGTDDYIVKPFSPREVVLRV-TDIHLDIPKGELVALLGPSGSGKTTLLRI
IAGLEEADGGSVSFDGEDLTDIHVKNRQVGFVFQHYALFKHMNVFENVAFGRPSAEAIEEKVTELLKLVK
MDGFAKRYP----AQLSGGQRQRIALARALAVEPKILLLDEPF

>J1YSI3_J1YRX0_213_991974
-YIIEDDTKLREMLAEYMTNQGFQVTTFATGETAPEQILLNQPDLVLLDLMLPGENGLTICRQIRAQF-L
GKILMLTASDDDFDHVAALEMGADDFVNKPIKPRVLLARIR-NLNLDVNHGEFLTILGPSGCGKTTVLRM
IAGFETADQGQILLDDQDVTQVPAEQRHVNTVFQSYALFPHMTVFENVAFGKVPQSEIEPRVMEALRMVR
LAEMAQRKP----HQLSGGQQQRIAIARAVVNKPKVLLLDES-

>J1NJF7_J1NNN1_1514_991974
VLMVEDTASVAALYRSYLTPLDIDINIVGTGRDAIESIGRREPDLILLDLRLPDMTGMDVLYAVKEKSPD
VPIVFMTAHGSIDTAVEAMRHGAQDFLIKPCEADRLRVTV-KSLSLQVNPGEIVCLLGASGCGKTTLLKA
IAGLLPLASGQLSLNCVTLDDLPPEQRNIGMIFQDYALFPHLTVAQNVGFGAMPAKQKEAKIAEMLALVH
LDAFAERYP----HQLSGGQQQRVAIARALAYKPDLLLLDEPF

>J1Z123_J1Z150_27_991974
-LLVEDDKNLADGLLVSLEQAGYDCLHAETIADVKQHWDKA--DLVILDRQLPDGDSVQHLMDWKKIK-D
IPVILLTALVTVKDKVTGLDAGANDYLTKPFAEAELFARIRKEISLSIEKGEFVCFLGPSGCGKTTLLRA
IAGLDLPTSGTIHQNQQAITFLPPEQRDFGIVFQSYALFPNLTVEENIAIGRNQGMSVRDALEKVEQWLE
MIGLA-TSAQKYPSQLSGGQQQRVALARALALSPGLLLLDEPL

>J1FA24_J1FJE6_3002_991974
VLLVDDEVGMQLVLKKALS-KWFRVDLASSIEEAEVLRGEHHYDLLILDINLPGRSGIEWEEAFTDPDHR
ADVIFMTGFADLETAISALKLGASDFILKPFNLEQMLQAVQAPLSLKIEDGEMIGLLGPSGSGKTTLLRI
IAGLEGADSGTIHFRNRDVTNVHVRDRRVGFVFQNYALFRHMTVADNVAFGRPNPAEIQKRVKQLLEIVQ
LGHLAHRYP----EQLSGGQKQRIALARALATQPEVLLLDEPF

>E6FY49_E6FY59_10_749515
-LIIEDDPMVAYIHQKYLEIHQPTIFTVATIAEGLQLTKEKQPALVLLDVHLKDGNGLTYLVTIRDEKID
TEVILITAANELENVKRSLHLGVLDYLVKPFSFERFQQSI-KDLNISMEKGELVSLLGPSGCGKTTTLRV
IAGLIKPNDGQFFVDQEELTKVPVHKRNFGMVFQSYALFPHLTIAENVAFGKENKQTMDQKVTEMLKVCG
LESLGDRYP----KQLSGGQRQRVALARALIIEPKLLLLDEPL

>E6FT45_E6FT41_4_749515
-MLVDDHEMVRLGVSSYLSQEDIVVGEAENGKIGYEKALELRPDVILMDLVMEEMDGIDSTKAILKDWPE
AKIIIVTSFIDDEKVYPAIEAGAAGYLLKTSTAHEIADAI-KSVNFTIEQGDLVCLLGPSGCGKSTILNL
IAGLLHPSDGDIQFRQQSVVKTAPKDRNIGFVFQNYALYPHMTVLENVMFPKVPKAEAQAIAEEYMKLTN
IEELSHKKP----GTLSGGQQQRVAITRALVQKPDVLLLDEPL

>E6FSJ5_E6FSK7_12_749515
IMIVEDETTIRELISEELQKWQFTI-GTTDFNDVLDDFQEENPQLVLMDINLPVYDGYYWCQKIREVS-K
VPIIFISSRSTNMDMIMAMNMGADDFVTKPFQIDVLIAKINTDFNLEITDREFIVFVGPSGCGKSTTLRM
IAGLEDITEGELSIGDKVMNDVAPKDRDIAMVFQNYALYPHMTVFDNMAFGKYDKAEIKKRVENAADILG
LTEYLQRK----PAALSGGQRQRVALGRAIVRDAKVFLMDEPL

>E6FWW3_E6FXA1_138_749515
ILVVDDDAAVRRLIWKALQSTGILIYQSESIEKTKDIVSRVTFDLFILDDNLEHSDGYYLVQMIREKYPL
VPIIFFSSKKEEEDIIAALEMGVDSYITKPFSLNVFKA---KNVSFEIEEGKFYTLLGPSGCGKTTILRI
IAGFNDVTSGDVYFDGKRINDVPANKRQVNTVFQDYALFPHMNVFDNVAFGKLSKAEIEKKVKEALRLVQ
LPGYETREI----SEMSGGQRQRVAIARAIVNEPKVLLLDEPL

>E8U849_E8U918_329_709986
VFLVEDHAFTREGLRAAINTPGLVTGEARSGEEALERLPHAHAHVVVLDIGLPGMDGVETAARVKAAFPA
LRIVMLTAHQLREEVFAALASGADAYCLKSGDPALLPLAI-KDFNLHIRDKEFMVFVGPSGCGKSTTLRM
IAGLEEISDGTLRIGDRIVNDMPPKDRDIAMVFQNYALYPHMNVYDNMAFGKTPREEIDRRVRDAAKILQ
IEHLLGRKP----KELSGGQRQRVALGRAIVREPKVFLMDEPL

>E8U6L5_E8U6K3_12_709986
VVLAEDQALVRGALAALLDEPDLVVGQAPDGEAALQLCVELRPDVLVTDIEMPRLSGLDLAARVRDVHPG
TAVVIVTTFARAGYLRRALEVGARGYLLKDAPADDLADAL--DLTVTFPAGQITALLGPSGCGKTTTLRM
INRLIEPTGGSVRVDGQDVRAPEVLRRGIGYVIQRIGLFPHLSVARNIATVGWPRARVRARVDELLDLVG
LEP--GVYRDKRPAELSGGQAQRVGVARALAADPPVLLMDEPF

>E8U662_E8U651_11_709986
ILIVEDEPHLAEILEAYARQEGFRTERAADGNTAMTLFHAARPDLILLDLMLPGRSGLDVLRSVRAEG-R
TGVILVTARAEETDQVVGLELGADDYVVKPFRPREVMARV-NDVSLLVPAGRTLALLGPSGCGKSTALRL
IAGLERPDAGRVRLGERDVTTLPPEARHLGLVFQDYALFPHLSVLGNVAYGGARRAEAERQARDALALVG
LADLAGRRV----TELSGGQQQRVALARALAPRPGVLLLDEPL

>I2YX53_I2YYA8_55_869692
IVFVEDDAEVGALIAAYLAKHDMQVTVEPRGDRAEETILRENPDLVLLDIMLPGKDGMTICRDLRAKW-S
GPIVLLTSLDSDMNHILALEMGACDYILKTTPPAVLLARL-DDVSLTIYKGEIFALLGASGCGKSTLLRM
LAGFEQPSAGQIMLDGVDLSQVPPYLRPINMMFQSYALFPHMTVEQNIAFGKQDKLPKAEIASRVNEMLG
LVH-MQEFAKRKPHQLSGGQRQRVALARSLAKRPKLLLLDEPM

>I2Z449_I2Z5A2_53_869692
ILVVDDDISHCTILQALLRGWGYNVALANSGRQALEQVREQVFDLVLCDVRMAEMDGIATLKEIKALNPA
IPVLIMTAYSSVETAVEALKTGALDYLIKPLDFDNLQATL-KDINLDIHEGEFVVFVGPSGCGKSTLLRM
IAGLETITSGDLFIGEKRMNDTPPAERGVGMVFQSYALYPHLSVAENMSFGLKLAGAKKEVINQRVNQVA
EVLQLAHLLDRKPKALSGGQRQRVAIGRTLVAEPSVFLLDEPL

>I2Z2Q4_I2Z2N9_25_869692
--------------------EGFNVIVAHDGEQALDLLDDS-IDLLLLDVMMPKKNGIDTLKALRQTH-Q
TPVIMLTARGSELDRVLGLELGADDYLPKPFNDRELVARIRNDISLDIPSGQMVALLGPSGSGKTTLLRI
IAGLEHQTSGHIRFHGTDVSRLHARDRKVGFVFQHYALFRHMTVFDNIAFGRPNAAAIKAKVTKLLEMVQ
LAHLADRYP----AQLSGGQKQRVALARALAVEPQILLLDEPF

>I2Z3B6_I2Z3E3_27_869692
ILLIEDDMLIGDGIKTGLSKMGFSVDWFTQGRQGKEALYSAPYDAVILDLTLPGMDGRDILREWREKGQR
EPVLILTARDALAERVEGLRLGADDYLCKPFALIEVAARL-KPLTLDVADGEFIVMVGPSGCGKSTLLRM
VAGLERVTTGDIWIDRKRVTEMEPKDRGIAMVFQNYALYPHMSVEENMAWGGMGKQQIAERVKEAARILE
LDGLLKRRP----RELSGGQRQRVAMGRAIVREPAVFLFDEPL

>I2YVR0_I2YVM8_42_869692
IVIVEDEPVTQARLQSYFTQEGYTVSVTASGAGLREIMQNQPVDLILLDINLPDENGLMLTRALRERS-T
VGIILVTGRSDRIDRIVGLEMGADDYVTKPLELRELVVRV-KDFNLEIADKEFIVFVGPSGCGKSTTLRM
IAGLEEISGGDLLIDGKRMNDVPAKARNIAMVFQNYALYPHMTVYDNMAFGKIAREVIDERVNWAAQILG
LREYLKRKP----GALSGGQRQRVSLGRAIVREAGVFLMDEPL

>I2YUW7_I2YUD4_193_869692
VLIVEDEQAIRRFLRTALEGDGMRVFEAETLQRGLLEAATRKPDLIILDLGLPDGDGIEFIRDLRQWS-A
VPVIVLSARSEESDKIAALDAGADDYLSKPFGIGELQARL---INETLPANGITAIFGVSGAGKTSLINA
ISGLTRPQKGRIVLNGRVLNDLTPEKRRVGYVFQDARLFPHYKVRGNLRY--GMAKSMVNQFDKLVALLG
IEPLLDRLP----GSLSGGEKQRVAIGRALLTAPEMLLLDEPL

>G6X8T5_G6X8R6_19_1087483
VLLVDDQELVRTGLRRILRKDGFIVGECADGSEVAAAVSRARPDVVIMDLRMKQMSGIEAIRLLHAAQ-G
PPALALTTFDDDELLSGALRAGAAGFILKDSPAEELVRAV-RNFNLRIARGETVALLGPSGSGKSTALKA
LAGFVRPVFGTVRLDGQDVTDLPPAKRGIGVVVQSYALFPHMRVRDNVAFGLRARRTKSARVDDALAMVS
MSAYADRYP----RELSGGQQQRVAIARALAIRPRVLLLDEPL

>G6X6K4_G6X637_193_1087483
VLMVDDDPDVRNSVARGLRHSGFDVRVAVDGRDALTQLAADEPDALVLDVQMPELDGVAVVTALRALGND
IPICVLSARDTVNDRIAGLEAGADDYLTKPFDLGELVARL-DNIDFDVPSGSLTALLGPSGSGKSTLLRS
IAGLDNPDSGTITINGRDVTGVPPQRRDIGFVFQHYAAFKHLTVWENVAFGKKPKAEIKKKVDDLLEVVG
LSGFHTRYP----AQLSGGQRQRMALARALAVDPQVLLLDEPF

>A5MQD1_A5MQ11_240_406562
ILVADDEEMIREGIAAFLTEEGYHVIMAKDGQEVLEKFQDLPIHLMVLDLMMPRKSGFEVLKEINQKH-D
IPVIVLSALGDETTQSQVFDLYADDHVTKPFSLVLLVKRIKEDFNLNIKDKEFIVFVGPSGCGKSTTLRM
IAGLEDITEGTASIDGVVVNDVAPKDRDIAMVFQNYALYPHMTVYDNMAFGKYSKEDINKRVQEAAEILG
LKEFLERKP----ADLSGGQRQRVAMGRAIVRDAKVFLMDEPL

>A5MMG0_A5MMM4_64_406562
ILLIEDDQVIRQQIGKMLSEWGFEVVLVEDFMEVLSLFVQSEPHLVLMDIGLPLFNGYHWCQEIRKIS-K
VPIMFLSSRDQAMDIVMAINMGADDFVTKPFDQQVLLAKV-KDINFELEEGKFYTLLGASGSGKSTILNI
IAGLLDATTGDIMLDGVRINDIPTNKRDVHTVFQSYALFPHMNVFENVAFPKIDKKEIEQRVAEVLKMVQ
LEGYEKRSI----RKLSGGQRQRVAIARAIINQPRVVLLDEPL

>A5ML01_A5MLW2_39_406562
ILLVDDEVEITDIHQRYLIQAGYQVLVAHDGLEALELFKKKPIDLIITDVMMPRMDGYDLISEVQYLSPE
QPFLFITAKTSEQDKIYGLSLGADDFIAKPFSPRELVLRV-DNLNLDIHEGEFFTFLGPSGCGKSTTLRA
LVGFLDPSSGSIEVNGTDVTHLEPEKRGIGIVFQSYALFPTMTVFDNIAFGKVAPDVIKAKVSAVAAKIK
ISD---QQLQRNVSELSGGQQQRVALARALVLEPKILCLDEPL

>J5GS42_J5GTI3_141_1161421
ILIVEDEEMIREGISDYLTDRGYETIQAADGEEALEQFSNYEVALVLLDIQMPKLNGLEVLAEIRKTS-Q
VPVLMLTAFQDEEYKMSAFASLADGYLEKPFSLSLLKVRV-KDINFELEEGKFYTLLGASGSGKSTILNI
IAGLLDATTGDILLDGVRINDIPTNKRDVHTVFQSYALFPHMNVFENVAFPKIDKKEIEQRVAEVLKMVQ
LEGYEKRSI----RKLSGGQRQRVAIARAIINQPRLVLLDEPL

>J4TGK4_J4TH28_544_1161421
ILLAEDEAQLNRVITVALEREGYRVDSVFNGQDAVEKATTNHYHLMIFDIMMPIKTGIEALKEIRQAGNT
THVIMLTAMAEVDDRVTGLDAGADDYLTKPFSLKELLARL-EDFNLDIKDKEFIVFVGPSGCGKSTTLRM
IAGLEDITEGTASIDGVVVNDVAPKDRDIAMVFQNYALYPHMTVYDNMAFGKYSKEDIDKRVQEAAAILG
LKEFLDRKP----ADLSGGQRQRVAMGRAIVRDAKVFLMDEPL

>D9NSZ7_D9NSQ8_89_497962
VLLVDDEEHILKLLDYHLSKEGFSTQLVTNGRKALALAETEPFDFILLDIMLPQLDGMEVCKRLRAKGVK
TPIMMVSAKSDEFDKVLALELGADDYLTKPFSPRELLARVKDNLNLDIHEGEFFTFLGPSGCGKSTTLRA
LVGFLDPSSGSIEVNGTDVTHLEPEKRGIGIVFQSYALFPTMTVFDNIAFGKVAPDVIKAKVSAVAAKIK
ISD---QQLQRNVSELSGGQQQRVALARALVLEPKILCLDEPL

>D9NUR3_D9NUL6_57_497962
ILLIEDDQVIRQQIGKMLSEWGFEVVLVEDFMEVLSLFVQSEPHLVLMDIGLPLFNGYHWCQEIRKIS-K
VPIMFLSSRDQAMDIVMAINMGADDFVTKPFDQQVLLAKV-EDFNLNIKDKEFIVFVGPSGCGKSTTLRM
IAGLEDITEGTASIDGVVVNDVAPKDRDIAMVFQNYALYPHMTVYDNMAFGKYSKEDINKRVQEAAEILG
LKEFLERKP----ADLSGGQRQRVAMGRAIVRDAKVFLMDEPL

>D9NR49_D9NRZ0_59_497962
ILIVEDEEMIREGVSDYLTDCGYETIEAADGQEALEQFSSYEVALVLLDIQMPKLNGLEVLAEIRKTS-Q
VPVLMLTAFQDEEYKMSAFASLADGYLEKPFSLSLLKVRV-KDINFELEEGKFYTLLGASGSGKSTILNI
IAGLLDATTGDIMLDGVRINDIPTNKRDVHTVFQSYALFPHMNVFENVAFPKIDKKEIEQRVAEVLKMVQ
LEGYEKRSI----RKLSGGQRQRVAIARAIINQPRVVLLDEPL

>C2JVT4_C2JVX3_39_525361
-LIIEDEPALGKTLQTYFSRDE-EVWLAATLAKATTIVKTEHPALIILDLGMPDGDGLAWLKRWRAYL-T
AKVIVLTANDDESTTIAGLDL-ADDYVVKPVSLKVLKARI-KDLNFTIPDGTLVSLLGPSGGGKTTTLNL
ISGLLAPTAGQIFFGDTDVTKKDALARKVGMVFQNYSLYPHLSVLDNIAFPKVGKAE---RHAKAKDLAK
LVHV-EDQLDKKPGALSGGQQQRVAIARALAKSPSLLLLDEPL

>C2JUC1_C2JUG7_46_525361
ILVVDDEKPISDIVKFNLDKEGYDVVTAYDGEEALKKVESESPDLILLDLMLPKIDGLEVARQIRKEH-D
TPIIMLTAKDSEIDKVLGLELGADDYVTKPFSNRELVARVKSDISVEIEPGEFFVMVGPSGSGKSTLLRM
IAGLTSVTDGRIYFNERDVTDLPPKDRKLAMVFQNYALLPFMNVAQNVRFGDLTDDEKNKRVDWALDLVH
LTDLRERKP----KELSGGQQQRVSLARALATKAPVVLMDEPL

>G5X1D3_G5X1G2_29_1068618
ILVVDDDISHCTILQALLRGWGYNVALANSGRQALEQVRERVFDLVLCDVRMAEMDGIATLKEIKALNPA
IPVLIMTAYSSVETAVEALKTGALDYLIKPLDFDTLQATL-KDINLDIHEGEFVVFVGPSGCGKSTLLRM
IAGLETITSGDLFIGEKRMNDTPPAERGVGMVFQSYALYPHLSVAENMSFGLKLAGAKKEVINQRVNQVA
EVLQLAHLLDRKPKALSGGQRQRVAIGRTLVAEPSVFLLDEPL

>G5X6C8_G5X6C4_4_1068618
VLVVEDNALLRHHLKVQIQDAGHQVDDAEDAKEADYYLNEHLPDIAIVDLGLPDEDGLSLIRRWRSNDVS
LPILVLTARESWQDKVEVLSAGADDYVTKPFHIEEVMARM--QLDLTINNGEFLTLLGPSGCGKTTVLRL
IAGLETVDSGRIMLDNEDITHVPAENRYVNTVFQSYALFPHMTVFENVAFGKTPAAEI---TPRVMEALR
MVQ-LETFAQRKPHQLSGGQQQRVAIARAVVNKPRLLLLDES-

>G5X471_G5X5F4_83_1068618
-LIVEDEKKTGEYLTKGLTEAGFVVDLADNGLNGYHLAMTGDYDLIILDIMLPDVNGWDIVRMLRSANKG
MPILLLTALGTIEHRVKGLELGADDYLVKPFAFAELLARVRDDVSLTIYKGEIFALLGASGCGKSTLLRM
LAGFEQPSAGQIMLDGVDLSQVPPYLRPINMMFQSYALFPHMTVEQNIAFGKQDKLPKAEIASRVHEMLG
LVH-MQEFAKRKPHQLSGGQRQRVALARSLAKRPKLLLLDEPM

>G5X7W1_G5X7D7_184_1068618
IVFVEDDAEVGSLIAAYLAKHDMQVTVEPRGDQAEETILRENPDLVLLDIMLPGKDGMTICRDLRAKW-S
GPIVLLTSLDSDMNHILALEMGACDYILKTTPPAVLLARL-DGVSIAIKDGEFFSMLGPSGSGKTTCLRL
IAGFEQLSGGAISIFGKPASNLPPWERDVNTVFQDYALFPHMSILDNVAYGGVNKKQ---RAQEALEKVA
LGFVQQRKP----SQLSGGQRQRVAIARALVNEPRVLLLDEPL

>G5XAI4_G5XAM9_45_1068618
-IIIDDHPLAIAAIRNLLIKNDIILAELTEGGSAVQRVETLKPDIVIIDVDIPGVNGIQVLETLRKRQYS
GIIIIVSAKNDHFYGKHCADAGANGFVSKKEGMNNIIAAIENDISLDIPSGQMVALLGPSGSGKTTLLRI
IAGLEHQTSGHIRFHGTDVSRLHARDRKVGFVFQHYALFRHMTVFDNIAFGRPNAAAIKAKVTKLLEMVQ
LAHLADRYP----AQLSGGQKQRVALARALAVEPQILLLDEPF

>G5WZ40_G5WZ85_45_1068618
ILVVDDDMRLRALLERYLTEQGFQVRSVANAEQMDRLLTRESFHLMVLDLMLPGEDGLSICRRLRSQSNP
MPIIMVTAKGEEVDRIVGLEIGADDYIPKPFNPRELLARIRKPLTLDVADGEFIVMVGPSGCGKSTLLRM
VAGLERVTEGDIWINDQRVTEMEPKDRGIAMVFQNYALYPHMSVEENMAWGGMGKQQIAERVKEAARILE
LDGLLKRRP----RELSGGQRQRVAMGRAIVRDPAVFLFDEPL

>I0X524_I0X548_24_1095731
VLIADDQALIRESLQIVLSHPDIVVGTVGDGKEVLDKLHYVHPDVILMDIRMPVMDGVLCTKAVKEHYPD
IKIIILTTFDDDDFIFSALKYGASGYILKGVSTEELYQAIQEDFNLDIKDKEFIVFVGPSGCGKSTTLRM
IAGLEDITEGECSIAGRVVNDVAPKDRDIAMVFQNYALYPHMTVHDNMAFGKYSKDDIEKRVNEAAEILG
LKEFLDRKP----ADLSGGQRQRVAMGRAIVRDAKVFLMDEPL

>I0X5C7_I0X441_86_1095731
ILVVDDEKPISDIIKFNMVKEGYEVVTAFDGREALELFEAERPDILILDLMLPEIDGLEVARTIRKTS-N
VPIIVLSAKDSEFDKVIGLEIGADDYMTKPFSNRELQARV-KDINFELEEGKFYTLLGASGSGKSTILNI
IAGLLEASSGDVFLDGVRINDIPTNERDVHTVFQSYALFPHMTVFENIAFPKVEKKEIERRVTEVLKMVR
LDGFGKRSI----RKLSGGQRQRVAIARAIVNEPRVVLLDEPL

>A1S897_A1S8Y7_110_326297
VYLVDDDPDVLASLKWMLEGLGIKARAFASAEDFLSTVDLARPAVAVLDVQMPDMDGMSLLEVLSSRPSP
LVPLMLTGHGNISMAVKAIQQGAMDFIEKPVDGDKLLALL-DDVSLTINKGEIFALLGGSGSGKSTLLRM
LAGFERPTEGRIYLDGQDITDLPPYERPINMMFQSYALFPHMTVEQNIAFGKMSKADISQRVQEMLKLVH
MEQYAKRK----PHQLSGGQRQRVALARSLAKRPKLLLLDEPM

>A1SBI0_A1SBH7_3_326297
ILLVEDDNTTSEYIVKGFSEQGHNIEAAADGHQGLLLATSNQYDLIILDRMLPGLDGLALLAALRANANQ
TPVLILSALSNVDERVKGLRSGGDDYMTKPFAFSELLVR-----DFSCRAGEFLAVVGPSGGGKTTLLRM
IAGLAKPENGSIRCGKRIWFDCSPQNRHIGFVPQHFGLFPKLSALGNIMAAHLPSQERRPRALAALEKVN
LHGLTDRLP----SQLSGGQKQRVALARALAREPRVLLLDEPF

>A1S2X6_A1S3C0_144_326297
VAIADDHPLFRAALTQALKNVNTEVLEAENFQELIRVIESHPIELVFLDLHMPGNEGFTGLTLLQNHFPD
IVVIMVSSDDQPDIIRKAINLGASAFIPKSANLNQIADAI-RGLNLTLTQGEITALLGPSGCGKTTLLRT
IAGLQDISAGSIAINGKTVSAVAPEKRSIGMIFQDYALFPHLTVADNILFGQLDKQSRSVRLEEMLSLVK
LEGLGKRYP----HELSGGQQQRVSIARALAYEPDLLLLDEPF

>A4MFY7_A4MDZ4_713_425067
ILIVDDDQELRDLLRDYLVRQGIEVSVLHDAASLEKRLERERPDLIVLDLMMPGVDGLTALRQLRAAGDD
IPVIMLTARADDVDRIVGLELGADDYLGKPFNPRELLARA-KGVDIDIEDGQFLILVGGSGCGKSTLLNM
IAGLETVTKGEIRIGDKVVNDLSPKDRDIAMVFQSYALYPSMTVRENISFGKVPKNEQKQIVDRVAAMLQ
IEHLLERKP----GQLSGGQRQRVAMGRALARDPALFLFDEPL

>A4LCL5_A4LC08_153_425067
ILVVDDDPRLRDLLRRYLGEQGFNVYVAENATAMNKLWVRERFDLLVLDLMLPGEDGLSICRRLRGSNDR
TPIIMLTAKGEDVDRIVGLEMGADDYLPKPFNPRELVARI-RNVELSVRKGELFALLGSSGCGKSTLLRM
LAGLETITSGKILIDGEDLAQMPPYKRPVNMMFQSYALFPHMTVEANVAFGGVPKAELKERVRDALELVQ
MARYAGRKP----HQLSGGQQQRVALARSLVKRPKLLLLDEPM

>A4LF16_A4LGC5_109_425067
IYLIEDDEIQAQCYQSMLVGHGWQVKLLLDGERAFREIQRMPPDLIILDRRLPDLDGLEVLMWVRKNYSN
IPVLILTNAILESEVVAALEAGADDYVIKPPRKQEFVARV-DNVDLIVPDGKLVCFLGPSGCGKTTLLRI
IAGLETASSGTVSFAGRDLTHVPANRRDFGMVFQSLALFPHMTVAENVAYPKTDKAAQAKRVAELLELIQ
LPHMADRPV----TQLSGGQRQRVAIARAIASSPRLLLLDEPL

>A4LE24_A4LEX8_46_425067
-LIVEDDPNSLSGLTALLGADGFSVDTATSLAEARGALARSIPDVVLVDLNLPDGSGFDLLQNLPQQQGS
LPVIVLTGNATVESAIEGLRHGVWDYLLKPVNIPRLRSL--KALDLDIRRGEFLTLLGPSGSGKTTCLMM
LAGFEFPTGGEIRLDGELLNNVPPHKRNIGMVFQNYALFPHLSVEQNVDYPRMPAAERAARVAAALAMVQ
MERFAKRYP----AQLSGGQQQRIALARALVFEPKLVLMDEPL

>A4LTS5_A4LTZ2_67_425067
ILLVDDHAIVRQGIRQLLIDRGIEVKEAECGGDALVIAEKSEFDVILLDISLPDMNGIEVLKRLKRRLPS
TPVLMFSMYREDQFAVRALKAGAAGYLSKTVNAAQMVSAI-HPLDLEIGDGEFIVLLGPSGCGKSTMLRM
IAGLETITGGTLAIGGAVVNDLAARERNVAMVFQNYALYPHMSVYENIAFGKVPAAEIDRRVREVARVLG
LDALLDRKP----RAMSGGQQQRAAIARAMIKTPDVFLFDEPL

>A4LIP0_A4LIK6_44_425067
ILLVEDDRMIAEGVRKALKADGCAVDWVQDGDAALTALGGEAYDLLLLDLGLPKRDGIDVLRTLRARGLA
LPVLILTARDAVADRVKGLDAGADDYLVKPFDLDELAARM-RNVNLDIADGEFVVFVGPSGCGKSTLMRM
IAGLEEISGGELLIDGAKVNDVPSAKRGIAMVFQSYALYPHMTLYDNMAFGLKLAGAKKQEIDDAVKQAA
RILHIDHLLDRKPRQLSGGQRQRVAIGRAITRKPKVFLFDEPL

>A4LP33_A4LQ38_365_425067
-MLVDDHPLVRDGLKMRLEAPGLVVGEAGNADEALTLAEALAPDLALMDIGMQGMNGIALAGVFHERFPA
IRVLMLSMHDNVEYVTQAVRAGASGYLLKDSPATEIVRAI-DDVSLDFPAGELVALLGPSGCGKTTLLRV
IAGLEHADSGQVVLQGLDVASVGARERQVGFVFQHYALFRHMTVFENVAFGRPSEAAIREKVHELLSLVQ
LDWLAQRY----PSELSGGQRQRIALARALAVEPKVLLLDEPF

>A4LVL4_A4LVB4_100_425067
VLLVEDDPWLGEAVRAQIEKDGHPTDCVASLAHARRHVAVAPYDLILLDLLLPDGRGLDFLRELRAGGST
VPVIILTALDQVANRIAGLNAGADDYLIKPFDLSELSARV-DDLSLEIGAGELLAVLGKSGCGKTTLLRF
IAGFVKALTGTLAVAGRDLTHAPPHKRNLGLLFQNYALFPHLTVFENVAFGRMSSADIARRVADALKLVQ
LGDAGHHL----PAQLSGGMQQRVALARALVIEPDVLLLDEPL

>A4LI17_A4LI01_16_425067
VLLIEDDDRLAQLIREYLDSYEFSVTVVRRGDLAVGAVREHQPALVILDLMLPHLDGMEVCRRIRAFS-N
VPVLILTARSDVYDQVAGLETGADDYVTKPIEPRVLVARA-QGVSFELNAGEVVCLLGASGSGKTTLLRA
VAGLETPSSGRIRLDGRTFFDLPVEARSLGLVFQSYALWPHRTVAENVGYGRVASNEIKRRVQTALEQLG
LGHLAARYP----HQLSGGQQQRVAIARALVYNPPVILLDEPL

>A4LLT6_A4LLB3_183_425067
-IVADDHPALVAGIEHALSSNAIVVGTASNSTELVDLLTCERCDILITDYAMPGGDGLGLLSFLRRHHPD
LKIIVFTAIDNPALIASMARLGARAIVNKMDHIDNLIATV-DAVTLHAQPGELLAVIGRSGSGKSTLLRL
SAGLLDGYAGRIAIGGADMAGVPVWRREVGMVFQQYALFPHLSVADNVAYGRMRGVAAAERRRRALEMLE
RVDLAAHAA-RSTTQLSGGQQQRVALARALVIEPALLLLDEPL

>A4LHK9_A4LHQ4_55_425067
-LMVDRHAVLRDGLRHILEKSGEEIDEAADAASAFELAGRGCAEIALLDQTTLGRECAELIRRLRRAAPS
TRILVLAARASQRHAAAAFQAGASGYLTKQSGCEELLAAL-RQVDLIVRDGEFLVLVGPSGCGKSTLLRA
LAGLESVTRGRILIDGRIVNDLPPKDRDIAMVFQNYALYPHMNVLENLTFAELKPAEIDKRAREAAAILG
LNSLLDRYP----RHLSGGQRQRVAMGRAIVRHPKVFLFDEPL

>A4LBR8_A4LBP8_20_425067
---ADDHPIVLRAVTDYVNLPGFVVASVSSGDALLSAMREQEVNLVVTDFTMHQADGLRLISHLMRAYER
TPIIVFTMLTNSGVISQLCRMGVAGLVGKEEEIAEL-----DHVSLDVRKGEFMTFLGPSGSGKSTTLYI
VAGFQEPTEGCVLLDGRPLLSVAPNKRNTGMVFQRYTLFPHLTVGENVAFPRRPDAQVKAKVEQMLKLVH
LADCRDRMP----AQLSGGQQQRVAIARALAYDPPVLLMDEPL

>D0AGR6_D0AGE3_133_565666
VLVVDDEKPISDIVKFNLAKEGYDVYTAYDGEEALEKVAEVEPDLILLDLMLPKMDGLEVAREVRKTY-D
MPIIMVTAKDSEIDKVLGLELGADDYVTKPFSNRELVARVKTDFNLSIKDREFIVFVGPSGCGKSTTLRM
IAGLEDISEGELNIGGKVMNDVAPKDRDIAMVFQNYALYPHMTVFDNMAFGKYDKADIKKRVDNAAEILG
LTEYLKRKP----AALSGGQRQRVALGRAIVRDAKVFLMDEPL

>D0ABS0_D0ABQ9_11_565666
ILTVEDDNMIREGISEYLSEFGYTVIQAKDGREALSKFNSD-INLVILDIQIPFINGLEVLKEIRKKS-N
LPILILTAFSDEEYKIDAFTNLVDGYVEKPFSLPVLKARI-----IQIEKGELVTLLGPSGCGKSTLLRC
ITGLEQPKSGEIVLDNENIADKPTKDRNIGFVFQQYALFPTMTVFENVAFGKLSPEVI---QEKVFEMLS
LVD-MTEQADKNVQFLSGGQRQRVALARSLVTEPKVLLLDEPL

>D0AHP7_D0AHG3_94_565666
ILIIEDEKNLARFVELELKHEGYNAEVHYNGRTGLDAALNNEWDAILLDLMLPELNGLEVCRRVRQVK-N
TPIIMMTARDSVIDRVSGLDHGADDYIVKPFAIEELLARL-KKVSFEIEQGKFYTLLGPSGCGKTTILRI
IAGFTEATEGDIYFEGKRLNDLPANKRQVNTVFQDYALFPHMNVFDNVAFGKMSKSDIEKKVKDALRMVQ
LPGYEKRDI----SEMSGGQRQRVAIARAIVNEPKVLLLDEPL

>D1FE65_D1FE22_43_520458
IVVVDDRDMVTEGYSSWFGREGITTGTPTDFDEWVESVPEQ--DIMAIEAFLIGADQHRLPARIRERC-K
APVIAVNDRPSLEHILELFQSGVDDVVRKPVHVREILARINDGISIEAAEGEFIALVGPSGCGKSTLLRI
LAGLDHADEGSVELAGCNITGAHPADRNIAMVFQSYALYPHLTAAQNIAVPRDKRAAIQKQVRATAASLK
IDHLLDRKP----GQMSGGQRQRVALARALVRQPGAFLMDEPL

>D1FDE2_D1FC81_61_520458
IILIEDDPILGAAVRDHIAAEGHCVDWVSRLDTAHNYMESARYDLVLLDLMLPDGQGLSFLRDLRTKGCS
TPVIILTALDQISDRIQGLNAGADDYLTKPFDLSELSARL-KGVSLEIADGEFVVLVGPSGCGKSTLLRM
IAGLESITSGTISIGERVVNNVEPAERDIAMVFQNYALYPHMTVRENLAYGKTPKEEIERRIAKAAKALE
IEQFLERKP----RQLSGGQRQRVAMGRAIVREPAAFLFDEPL

>D1FJG6_D1FJH6_10_520458
VLLIEDDSAIAQSIELMLKSESFNVYTTDLGEEGIDLGKLYDYDIILLDLNLPDMSGYEVLRTLRLSKVK
TPILILSGMAGIEDKVRGLGFGADDYMTKPFHKDELIARI-DNLSLNVFNREFFALLGASGCGKTTLMRM
LAGFEEPTSGRITLDGQDMRGIPPYKRPVNMMFQSYALFPHMTVEKNIAFGGMAKSEIDARVAEMLKLVK
LEQYGKRKP----HQLSGGQRQRVALARSVAKRPKVLLLDEPL

>D1FHZ2_D1FHR8_74_520458
-IIADDHPLFRGALRQVLSSENVEIIEAGDFDTVRKLVGEKDTDLLLLDLTMPGGTGLSGLVALKALQPA
LPIIIVSATDDPATIHHALELGASGFISKSASMETIGEAV-HGINLEIADKEFVALVGPSGCGKSTTLRM
IAGLESISGGTLEIGGKVVNDLPPRDRNISMVFQSYALYPHMSVRENMGFSKQPQAEIDRRVNEAAAVLG
LEALMDRRP----AQLSGGQRQRVAMGRAIVRNPEVFLFDEPL

>D1FGZ4_D1FHE2_148_520458
IAVVEDEEALSVLLRYNLEAEGYQVDTMLRGDEAEIALRESVPDLLILDWMLPGISGIELCRRLRQRPER
LPIIMLTARGEESERVRGLSVGADDYVVKPFSTPELLARV-HNVSLTIQSGELIALLGPSGSGKTTLLRL
IAGLETPTEGMIFFGDEDASQKSVQERNVGFVFQHYALFRHMTVADNIGFGRPSTAEIRRRALELLDLVQ
LSGLEKRYP----AQLSGGQRQRVALARAMAIEPRVLLLDEPF

>D1FDS3_D1FDR4_9_520458
ILIADDDPIQRRNLEAIVMRMGYRTILADGGVSALGFISQRKIVLVLLDLTMPDMDGLTVLSRMRAAGVA
VPVIVLVHSDDMHRVAQAIRLGAADFMIKPVIFER--------------EGGVTALFGHSGAGKTTLLKM
IAGTLRPENGRIAVGDFTLFDLPPEKRRIGYVFQDARLFAYMSVKRNLTYAWAGHRQATRSFDEVVALLG
IGHLLDRRP----STLSGGERQRVAIGRALLSDPALLLLDEPL

>D1FCR0_D1FCL8_52_520458
ILIVDDDKDIRDLLHEFLKRRGMHVSIACNGDEMLDVLSRTPIDLVILDVMLPGKSGIEICQDVRRTS-R
VPIIMLTAIADAADKILGLEIGADDYIAKPFDPRELLARIRKDINLEVNDGEFIIFVGPSGCGKSTLLRS
IAGLEDVSAGQVLINGEDVTVTPPSRRGIAMVFQSYALYPHLTVKANMGLGGAPKDEIEGRVAKASAMLA
LEPYLARRP----AELSGGQRQRVAIGRALVRNPELFLFDEPL

>D1FEE8_D1FD71_77_520458
ILIVEDDKDLNRQLSEAMIAAGYVVDSAYDGEEGHYLGDTEPYDAVVLDIGLPQMDGISVVERWRRSGRT
MPVLMLTARDRWSDKVAGIDAGADDYVAKPFHIEEVLARL-KGVDMDIRPGEFMVFVGPSGCGKSTLLRL
IAGLEEITSGTLSIDGTVVNSFNPSRRGIAMVFQSYALYPHMTVYENMAFGGKSRQECKARIHAAAEMLQ
LTPYLERLP----RQLSGGQRQRVAIGRAIVRDPKVFLFDEPL

>D5DD49_D5DD58_9_592022
VLLVDDHEMVRIGVGAYLSQADIVIAEAANGQQAVELGLQLRPDIILMDLVMEEMDGIEATKQLIKQWPE
AKVIIVTSFLDDEKVYPALEAGATSYLLKTSKAGEIAAAI-DNFNLHIQDKEFIVFVGPSGCGKSTTLRM
IAGLESITEGELLINGDRANDLPSKDRDIAMVFQNYALYPHLTVYDNMAFGKVPKQEIDERVREAARILD
LEPYLKRKP----KALSGGQRQRVALGRAIVRNAQIFLMDEPL

>D5DB47_D5DA51_356_592022
VLLIEDDPMVQEVNRQFIEVEGFVIAAASNGLEGVQLIKQHQPDLTIIDMYMPSQDGLTTLQQIRANGYK
TDVIAVTAASDIETVRKVLQYGAVDYIMKPFKFERMKQAL-QDINVTIEPGEFFILVGPSGCGKSTMLRM
IAGLEEVTQGELLIG--DVKALLPSQRDLSMVFQNYALYPHLTVEQNILFGKISKQEQQKRCREAAEMLG
LSEYLKRKP----RQLSGGQRQRVALARAIVTHSPICLMDEPL

>D5D9X0_D5D9W5_5_592022
VLVVEDDASLLHGIVEGLKEEGYEVDCASEGDEGLFLAEQNIYDALILDIMLPGMTGLDILKKLRKQKVL
TKVIFLTAKDSVEDRVKGLDYGADDYLVKPFAMAELFARL-DHVSFEIEKGKFYTLLGPSGCGKTTILRL
IAGFTEASSGTIYFNGKRINDVPANKRQVNTVFQDYALFPHLNVFENVAFGKMKNADITIKVKEALRFVN
LEGYENREM----KEMSGGQRQRVAIARAIVNQPEVILLDEPL

>D5DFC7_D5DFD4_7_592022
ILVADDDQHIRELISLYLENQGFKIIKAADGEEAWAKMEEFRIDLAVVDIMMPFKDGWELTKEIKEYF-D
IPVLMVTARGESHDKLKGFDIGTDDYVVKPFDPQEMVARVKDSINIDIQTGELVALLGPSGSGKTSLLRI
IAGLEHLDQGAILFDGKEITHINPKERNVGFVFQHYALFRHMTVFDNIAYGRPSKTDITKKVTELLQLVK
LEPLANRYP----SQLSGGQRQRVALARALAVEPKVLLLDEPF

>K1ECE6_K1EDY7_561_903912
ILIVEDDERLARLTQEYLIRNGLEVGVETDGNRAIRRIISEQPDLVVLDVMLPGADGLTVCREVRPHY-H
QPILMLTARTEDMDQVLGLEMGADDYVAKPVQPRVLLARIRTHINLDLKAGEFVSFLGPSGCGKTTLLRI
IAGLEKPDYGKVIKKGADITLLSAEKRHCGIVFQNYALFPNLNVEENITFGKWDKAQRSQRVQQLLELIE
LPDIA----KKYPNQLSGGQQQRVALARAIAPNPDILLLDEPL

>K1EWW0_K1EU64_616_903912
ILVVDDDVRLRTLLQRFLEDKGFVVKTAHDASQMDRLLQRELFSLIVLDFMLPVEDGLSICRRLRQSNID
TPIIMLTARGSDSDRIAGLEAGADDYLPKPFNPNELLARIRKNISLDFPEGELVALLGPSGCGKTTLLRI
IAGLESADGGQVLLEGEDATNVHVRERQVGFVFQHYALFRHMTVFDNIAFGRPSEAEIKKRVTRLLDLVQ
LGFLADRYP----AQLSGGQRQRIALARALAVEPRVLLLDEPF

>Q8ELK7_Q8ELR4_67_221109
VLIVEDDPMVAEFNKRYIQIDGFVTAIATNTAEAKATMEQQTVELLLLDVYMPDENGLALLSHIRSVGIE
VDVILITAASDKERIQQALRFGAVDYLIKPFEFERLEQS--DHVSFTIEKGKFYTLLGPSGCGKTTILRL
IAGFTEASSGDIIFEGKRINHIPANKRPINTVFQDYALFPHLNVYENVAFGKLKKSMIDEKVKEALSFVN
LVGYENREI----KDMSGGQRQRVAIARAIVNEPAVILLDEPL

>Q8EMM0_Q8EMW7_107_221109
VLFVDDHEMVRIGVSAYLSQPDIVIAEADDGTQAVELALDLRPDIILMDLVMKEMDGIQATKKIIEAWPA
AKIIIVTSFLDDEKVYPALEAGATSYMLKTSKASEIAKAIRKNINLDIKEGEFFALLGPSGCGKTTTMRC
IAGFENPTSGSIKIGNQEVNRFAPNQRNCGMVFQSYALFPHMNVFDNVAYSVKYTKTIEEKVMGILEYVE
LLDHAHKLT----GELSGGQQQRVALARALIMEPEVLLMDEPL

>Q8CUN8_Q8CUH3_65_221109
VLLVEDQQIVRQGIKILLEDKQIVIGEATNGVEAIEQMMEHTVDVILMDVRMPDMNGIEATRKIKSQWPN
VRILMLTTFNDDEYTLQSLKEGANGFLLKTADGKKLIDAI-NDFNLHIQDKEFIVFVGPSGCGKSTTLRM
IAGLEEITDGEFYIDEKKMNDVAPKDRDIAMVFQNYALYPHMNVFDNMAFGKFKKEEIKERVDNAAKILG
LEAYLDRKP----KALSGGQRQRVALGRAIVRDAKVFLMDEPL

>J8Z2W8_J8Z2Z8_30_1053187
ILLADDDKHIRELLHYHLQKEGFKVFEAEDGKVAQDVLEKENIHLAIVDIMMPFVDGYTLCEEIRKYH-D
IPVILLTAKDQLVDKEKGFISGTDDYIVKPFEPAEVI------LSLDIKEGEFLTILGPSGCGKTTLLRM
IAGFETPTKGNLLLDDEKINDLPPYKRHMNLVFQHYALFPHMNVEKNICFGKVPAAEQKERAEEAMRLTQ
LLEFRNRKP----MKLSGGQQQRVAIARAIVNNPRVLLLDEPL

>J8VTH1_J8VS16_155_1053187
-LIVDDQPFVRESLSTLLDYEDIVVGLAEDGDQAIDLCGRLQPHVVLMDLDMQQMDGVEATKKIKQQWPH
IRVLIFTTFQDTKQALDSLRNGADGFLLKSIETLELANTI-KPLQIVMKQGEFTTLLGPSGCGKTTLLRM
IAGLEEPDKGEIYFGDKCMYSTSPYERNIGMVFQDFALWPHMTVFENVAFGTKQTNHLREKVEDAIKRVR
LQGMEKRYP----HELSGGQQQRVAFARAIVTKPHFILFDEPL

>J8YXT5_J8YXT0_5_1053187
-LVVEDNASLLESIVQILR-DEFEVDTALNGEDGLFLAMQNIYDAILLDVMMPGMDGFEVIQKIRDERIE
TPVLFLTARDSLEDRVKGLDFGGDDYIVKPFQAPELKARIRKDVSVHIKKGEFFVLVGPSGCGKSTLLRM
IAGLEEISSGDLMINERVANNLEPKDRNLSMVFQNYALYPHLTVEENILFGKVRKVQKEERQKRLIEAIE
MVG-LKEYVKMKPGQLSGGQRQRVALARAIVSQAPICLMDEPL

>J8Z087_J8Z0E0_307_1053187
ILVVDDEKEIRKLITIYLKNEGYKVLQAGDGEEGLRMLEENEVHLVVLDIMMPKVDGIHMCMKVREAK-E
MPIIMLSAKTQDMDKILGLTTGADDYVTKPFNPLELIARIKKDLNLEVNDGEFIVLVGPSGCGKSTTLRM
IAGLEEISDGDFYIDGKRVNDITPKDRDIAMVFQNYALYPHMSVYENMAFGKYSKEEIDQRVQRAAKILG
LEQYLSRK----PKALSGGQRQRVALGRAIVRNAKVFLMDEPL

>J8W816_J8W665_671_1053187
ILLVEDDISIQEMVEKYLIKEGFQVTIASDGEKGVNTYLKGSFDLIILDIMMPKLDGLEVVRIIREKS-A
VPILMMSAKDTDVDKAVGLGLGADDYICKPFSMIELAARV-TDFNLHIQDKEFIVFVGPSGCGKSTTLRM
VAGLEDISKGEFSIDGKLMNDVPPKDRDIAMVFQNYALYPHMSVYDNMAFGKIPKDEIDRRVKDAARILG
LEQYLDRKP----KALSGGQRQRVALGRAIVRDAKVFLMDEPL

>B4D9V4_B4D9W9_15_497964
ISIVEDDRITRESLAALIAAENLCLDTYANAEEALHHAPERLPDVLLVDINLPGRSGIECVAALKTAHPR
LNVLMLTTYDDTENIFASLRAGASGYLLKRTPSAEIITAIRHQLDLKIEPGEIFFLLGPSGCGKTTLLRS
IAGFIVPEEGRIFFGTEDVTHQPPHRRNTGMMFQSYALWPHLTVAQNVAFGKLARPEIEKRVAEALALVK
LEGLGGRKI----HQLSGGQQQRVALARALVIRPQCLLLDEPL

>B4CUK8_B4CUC1_87_497964
VLVIDSDPQCVEQITASLAEAGYEVVTADNGPDGLEMARHLRPALIITEVGLDGLSGLELCRVLRGDAEG
IHVIMLTERQSELDRILGFEFGTDDYVAKPFSVRELVLRV-EQVNLRIEKGELVSLLGPSGSGKTTLLRI
IAGLESSDTGRVLLHGQDATEVAVRKRQVGFVFQHYALFRHMNVFDNVAFGRPSKSEIRERVFNLLKLVQ
LEGLEKRYP----TQLSGGQRQRVALARALAIEPKVLLLDEPF

>F4H849_F4H8N5_174_590998
-LVVDDEPTLAELLSTALRYEGWTVEHALSGHAAVRQARATTPDVIVLDVMLPDLTGLEVLRRIRAAHPH
VPVLFLTAKDAVEDRIAGLTAGGDDYVTKPFSLEEVVARL-KGVSLDIADGEFVILVGPSGCGKSTLLRM
IVGLEDITDGELTIGGERMNERAPRDRQLAMVFQNYALYPHLTVFENIAFPQFSDQEIRDKVTFAAKTLE
LQDHLDRKP----ANLSGGQRQRVAMGRAIVRDARAFLFDEPL

>F4GY62_F4GY82_20_590998
ILLVEDEESYREPLTYQLEREGYEVVAAADGLQAIELFEEHGADLVLLDLMLPGLPGTEVCRRLRLTS-D
VPVIMLTAKDDEIDKVVGLELGADDYVTKPYSSRELLARM-DALDLHIEDGEFLVLVGPSGCGKSTSLRM
LAGLEDVNAGRILIGDRDVTDVQPKDRDIAMVFQNYALYPHMTVADNMGFAGTPKADIRARVEEAAKILD
LSQYLDRKP----KALSGGQRQRVAMGRAIVRQPQVFLMDEPL

>F4H6R9_F4H6X2_53_590998
VLLADDHPVVRSGLAGMLGEPDLVVGEAADGEQAVALAAELRPHLVLMDLRMPVLDGAAATARITGTLPG
VRVLVLTTYETDTDILRAVEAGATGYLLKDTPRDQLVAG--DGVTLHVERGEVVALLGPSGCGKSSLLRA
VAGLEPLAGGLVAFDGRSVDGLPVHRRGFGLMFQDGQLFPHRDVAGNVAYGSERGPERTARVDALLELVG
LAGYGPRPV----TTLSGGERQRVALARALAPQPRLLLLDEPL

>F4H484_F4H439_45_590998
VMIVDDHEVVRRGIAEVVETDGMVVAEAGSVADGVRRAGLVRPQVMLVDLQLPDGTGIDLMRAVRETQPD
ARAIVLTSFDDDDALAAALEAGAAAYLLKSVRGAEITDVI----ALAVEPGRVLAVLGPNGAGKSTLLDV
LAGLLAPDDGEVRTGGRVLSRVPPERRSVGLLGQDPLVFPHLSARDNVAFAGLGARAARADADDWLARVG
LDGLGDRRP----ADLSGGQRQRVALARALAARPCALLLDEPF

>C0XX63_C0XYG5_102_595498
VYVIEDDAAVRLGCSQALALEGIGVREFEDAESALAALKRDPPAAIVSDVRLPGMGGLALLDSMKAHPAD
IPVILMTGHGDVAMAVGAMRCGAYDFIEKPFHSDRLVDTV-RDIDLDITEGEFCVFLGASGCGKSTLLRM
IAGLEDVTDGDIYIGSQRMNLIPPARRGVAMVFQSYALFPHMTVYENLSFGGIAKATVREKVLNVAHALQ
IEHLLDRTP----RALSGGQRQRVAIGRAIVREPGVFLFDEPL

>C0YE19_C0YEL6_163_595498
----------------------------RNGVEADTALSMQTFDLLILDLGLPRMSGLEVLRRLRARNSN
LPVLILTAADSVDERVKGLDLGADDYMAKPFALNELEARV-DDLSLEIGAGELLAVLGKSGCGKTTLLRF
IAGFVKALTGTLAVAGRDLTHAPPHKRNLGLLFQNYALFPHLTVFENVAFGRMSSADIARRVADALKLVQ
LGDAGHHL----PAQLSGGMQQRVALARALVIEPDVLLLDEPL

>C0Y1Y0_C0Y103_23_595498
ILLVEDDNRLSTLIAGYLRKHEYLVDTVLNGDDAVDAILTGRPDLVILDVNLPGKDGFEICREAREHY-D
GVIIMVTARDEPFDELLGLEFGADDYVHKPVEPRILLARI-DAVTLHAQPGELLAVIGRSGSGKSTLLRL
SAGLLDGYAGRIAIGGADMAGVPVWRREVGMVFQQYALFPHLSVADNVAYGGVATAERRRRALEMLERVG
LAAHAARS----TTQLSGGQQQRVALARALVIEPALLLLDEPL

>C0YB98_C0YA03_455_595498
IVVVEDDPVQRTLLVTWLKAEGYRVEAFDDGLDARRFLGDSWADLLLLDWDLPGMTGERLLAWVRGRASI
VPVIFQTVHSDEEDIVKILDAGADDFLIKPLERQTLLARV-HPLDLEIGDGEFIVLLGPSGCGKSTMLRM
IAGLETITGGTLAIGGAVVNDLAARERNVAMVFQNYALYPHMSVYENIAFGKVPAAEIDRRVREVARVLG
LDALLDRKP----RAMSGGQQQRAAIARAMIKTPDVFLFDEPL

>C0XZT3_C0XY99_194_595498
ILIVDDDQELRDLLRDYLVRQGIEVSVLHDAASLEKRLERERPDLIVLDLMMPGVDGLTALRQLRAAGDD
IPVIMLTARADDVDRIVGLELGADDYLGKPFNPRELLARA-KGVDIDIEDGQFLILVGGSGCGKSTLLNM
IAGLETVTKGEIRIGDKVVNDLSPKDRDIAMVFQSYALYPSMTVRENISFGKVPKNEQKQIVDRVAAMLQ
IEHLLERKP----GQLSGGQRQRVAMGRALARDPALFLFDEPL

>C0Y7K2_C0Y7M1_19_595498
IYLIEDDEIQAQYYQSMLVEHGWQVKILLDGERAFREIQRMPPDLIILDRRLPDLDGLEVLMWVRKNYSN
IPVLILTNAILESEVVAALEAGADDYVIKPPRKQEFVARV-DHVSLDVRKGEFMTFLGPSGSGKSTTLYI
VAGFQEPTEGCVLLDGRPLLSVAPNKRNTGMVFQRYTLFPHLTVGENVAFPRRPDAQVKAKVEQMLKLVH
LADCRDRMP----AQLSGGQQQRVAIARALAYDPPVLLMDEPL

>C0Y534_C0Y5U1_93_595498
IYLIEDDEVQARCYAAILQHAGYSVRVLPDGERALREIQRAAPDLIVLDRRLPDIDGLEIIAWVRERCAP
LPILVLTNAVLETDLVEALEAGADDYLIKPPREREFVARV-DNVSLSIAKNELFALLGSSGCGKSTLLRM
LAGLETATSGRIFVDGEDLATLPPYRRPVNMMFQSYALFPHMSVESNVAFGGTPKHEIRERVADALNLVQ
MSRYARRK----PHQLSGGQQQRVALARSLVKRPKLLLLDEPM

>C0Y734_C0Y7Z2_42_595498
VLIVEDEPKTGMYLKRGLTEAGFVCDWTQDGISGLHQLQTENYDLAILDVMLPGCDGWTVVRELRRTH-R
TPVLFLTARDHVDDRVKGLELGGDDYLAKPFDFAELLARVRRNVELSVRKGELFALLGSSGCGKSTLLRM
LAGLETITSGKILIDGEDLAQMPPYKRPVNMMFQSYALFPHMTVEANVAFGGVPKAELKERVRDALELVQ
MARYASRKP----HQLSGGQQQRVALARSLVKRPKLLLLDEPM

>C0Y4C0_C0Y399_21_595498
VLVVEDDEPLRRVLCNYLSGHGMAVDGVGTAAAAAESVGRREYEMVLLDLGLPDGDGIDVLLRWRETQ-R
FPLICVTGRSEEADRIMGLEFGADDYVVKPYSLREVLARM-KALDLDIRRGEFLTLLGPSGSGKTTCLMM
LAGFEFPTGGEIRLDGELLNNVPPHKRNIGMVFQNYALFPHLSVEQNVDYPRMPAAERAARVAVALAMVQ
MERFAKRYP----AQLSGGQQQRIALARALVFEPKLVLMDEPL

>C0Y476_C0Y5C7_51_595498
-LLVEDDPWLGEAVRAQIEKDGHPTDCVASLAHARRHVAVAPYDLILLDLLLPDGRGLDFLRELRAGGST
VPVIILTALDQVANRIAGLNAGADDYLIKPFDLSELSARV-DDVSLDFPAGELVALLGPSGCGKTTLLRV
IAGLEHADSGQVVLQGLDVASVGARERQVGFVFQHYALFRHMTVFENVAFGRPSEAAIRAKVHELLSLVQ
LDWLAQRYP----SELSGGQRQRIALARALAVEPKVLLLDEPF

>C0Y1L2_C0Y1L5_3_595498
VLLVEDNPILAQSLADALSSARFAVDHMADGEAADHVLHTQDYALVILDLGLPKLDGLDVLRRLRARRNP
VPVLILTAHGSVEDRVRGLDLGADDYLAKPFELTELEARA-QGVSFELNAGEVVCLLGASGSGKTTLLRA
VAGLETPSSGRIRLDGRTFFDLPVEARSLGLVFQSYALWPHRTVAENVGYGRVASNEIKRRVQTALEQLG
LGHLAARYP----HQLSGGQQQRVAIARALVYNPPVILLDEPL

>D0DPJ5_D0DPK7_12_575607
ILLAEDEKQLNHVLTVAMTRQGYDVDSTFNGQEAVEMAQQKAYDVMIFDIMMPVKDGLTAVKEIRASGDK
TYIVMLTAKSEIDDKVKGLDDGADDYLTKPFSLKELLARL-KNVSFSVKKGDLVCLLGPSGCGKTTILNM
LAGLLNPTSGEILFDGKNVVNVEPKNREIGYVFQNYALYPHMTVLQNVMFPVGKTKRPKEEAEKIAKKYM
ALTQITDLADQKPGNLSGGQQQRVAIARALVGEPKILLMDEPL

>D0DP83_D0DP71_12_575607
VLIADDQELIRSSIQIILENPKFVTATVADGEEVLDAIKKERPDVILMDVRMPKMDGTVCTKYVKSKYPE
IKVIILTTFDDDDFIFSALKYGASGYLLKGVSNDQLYQAIE-DFDLHIKDNEFIVFVGPSGCGKSTTLRM
IAGLEDITKGTLKINDKVVNDVAPKNRDIAMVFQNYALYPHMTVFENMAFGKVDKTTINKKVTDAAKVLG
LEPYLKRKP----ADLSGGQRQRVALGRAIVRDAPIFLMDEPL

>I8BW92_I8BUT3_879_992140
IWLVEDEPSIADTLIYTLESEGFTLRWFDRGEPALAALSSGSPALAIVDVGLPDINGFDLCRRMLAAAPD
LPVIFLTARSEELDRIVGLEIGADDYIAKPFSPREVSARV-HDINLDIKDGEFMVIVGPSGCAKSTMLRM
IAGLEEISSGELTIADRKCNDVQPKDRGIAMVFQNYALYPHMTVYENMAFGKKTKAEIAQRVNEAAELLE
ITDLLQRKP----KEMSGGQCQRVALGRAMVRKPAVFLFDEPL

>I7PGX7_I7PHX6_359_992140
VVFIDDHDIVRSGFAQLLSEEDIVVGEFSSAKQARAGLPGLQANICICDISMPDENGLDLLKGLPS---G
MGVIMLSMHDSPALVETALERGARGFLSKRCKPEDLISAVR-DINLEIDDGEFVVFVGPSGCGKSTLLRM
IAGLEDITSGELLIGGKRMNEVPPSERGIGMVFQSYALYPHLSVAENMSFGLKLAGVKKAEIYQRVNQVA
EVLQLAHLLDRRPKALSGGQRQRVAIGRTLVSEPDVFLLDEPL

>I7PRY9_I7PRX2_17_992140
ILIAEDNAHIRNGLMEVLAHEGYRPIAAENGVQALALYRQQQPDFIILDIMMPELDSYKVCREIRKHDWQ
TPIIFLSAKDEEIDRVIGLELGADDYISKPFGIHEMRARIKNDITLDIPSGQMVALLGPSGSGKTTLLRI
IAGLENQNAGRLSFHGTDVSRLHARDRRVGFVFQHYALFRHMTVFDNIAFGRPNAAAIKQKVGQLLEMVQ
LGHLAERFP----SQLSGGQKQRVALARALAVEPQILLLDEPF

>I7TUJ0_I7TVC7_297_992140
VMIVDDHPAIRVAIHALLSSKEFTISESVDGSEALEKLKNNPVDLVIIDIELPNFDGFSLLKKLQQRGFT
GKSLFLSAKNEQVFAVRALQAGANGFISKNKDISEIL----HGIDLKINDGEFMVIVGPSGCAKSTTLRM
LAGLETISDGEVRIGDRVVNNLAPKSRGIAMVFQNYALYPHMTVKENLAFGKLPKDQIEAQVAEAAKILE
LEDLLDRLP----RQLSGGQAQRVAVGRAIVKKPDVFLFDEPL

>I7PN42_I7PN78_36_992140
ILVVDDDTAICEVLRDVLNEHVFDVLLCHSGNEALQITATQPIALILLDMMLPDINGLLVLQQVQKLRPS
LPVVMLTGMGSESDMVVGLEMGADDYIAKPFNARVVVARV-DNVNLEIASREFIVLVGPSGCGKSTLLRM
IAGLEDVNSGEIKIEDKDVTQTNAGARGVSMVFQSYALYPHMTVRENLAFGLKNIKIPKQEIADRIANAS
NILQLDNYLERLPQHLSGGQRQRVAIGRSIVSRSKVFLFDEPL

>I8BJG4_I8BNJ1_1467_992140
VLLVDDHELVRAGIRRILDIKGIVAGEMQCGEDAVKWCRSHVVDIVLMDMNMPGIGGLEATRKILRFSPD
TKVIMLTIHTENPLPAKVMQAGAGGYLSKGAAPQDVITAIR--VATDLPAQGITAIFGLSGAGKTSLINV
IGGLTRPQQGRVILNGRVLVDLPPEKRRVGYVFQDARLFPHYRVRGNLQY--GMAASMRGQFDAIVGLLG
IEPLLNRFP----FTLSGGEKQRVAIGRALLTAPELLLMDEPL

>I7PKJ5_I7PKY9_154_992140
ILIVDDHPLMRRGIKQLLGDSRFVVAEANNGSDAITEAAKFQPDVILLDLNMKGMSGLDTLKALRHNGSD
ARIIILTVSDARSDVYAMIDAGADGYLLKDCEPEILLENI-DRIDLHVPPGSRTAIVGPSGSGKTTLLRI
IAGFETPDAGKVILQGKAMFDVPAHKRGIGFVPQDGALFPHFTVAGNIGYGKGSQRDKERRINELMDMVA
LDRRLSALW---PHEISGGQQQRVALARALAQRPVLMLLDEPF

>D1GTL8_D1GS85_133_663951
-IIAEDQNMLRQAMVQLIKHGDFILADTDNGLDAMKLIEEYNPNVVILDIEMPGMTGLEVLAEIRKKHLN
IKVIIVTTFKRPGYFEKAVVNDVDAYVLKERSIEELVKTINDDIDIDIESGYFYTLLGPSGCGKTTILKL
IAGFEYPDSGEVIYQNKPIGNLPPNKRKVNTVFQDYALFPHLNVYDNIAFGKLSKTEIDQKVTEALKLVK
LSGYEKRNI----NEMSGGQKQRVAIARAIVNEPEILLLDES-

>D1GNW4_D1GM30_294_663951
VILVDDHYIVRQGLRFLLSIENIVLQDFADGETFLEYLKEHEPDIVLLDLVMPGMNGIEITEYIKAHYPD
IKVLVLTSYVDDEHVISAINKGADGYEMKDVEPQQLIETI-KDFNLHITDKEFIVFVGPSGCGKSTTLRM
VAGLESITSGDFYIDGERMNDVEPKNRDIAMVFQNYALYPHMTVFENMAFGKVNKKEIEQKVNEAAEILG
LTEYLGRKP----KALSGGQRQRVALGRAIVRDAKVFLMDEPL

>E9T110_E9T1Y1_29_525370
VLIVDDEPSLVELLSVSLRFQGFEVETGTNGAEGLDKARAFRPDALILDVMMPGMDGFGMLRRLRADGVD
APVLFLTARDAVEDKVTGLTIGADDYVTKPFSLEEVVTRL-DALDLDLDDGEFLVLVGPSGCGKTTSLRM
LAGLEDVDDGRLLIGGRDVTEVDAKDRDIAMVFQNYALYPHMTVADNMAFAGVSKEERHRRVVEAAKMLD
LEPYL----ERKPRALSGGQRQRVAMGRAIVRSPLVFLMDEPL

>E9T8A3_E9T715_88_525370
VLLVDDHLVVRAGLRALLDQPDIVIGEADTGEDAVAMAADRSPDVVMMDLALGTIDGVEAIRRIRAARPE
QPVLVFTTYDTDADVVRALDAGAIGYLLKDSAPQDIFGAI-DDVTLDIPSGSLTALLGPSGSGKSTLLRS
IAGLEHPDSGTITIAGKDVTGVPPQKRDIGFVFQHYAAFKHMTVRDNVAFGKRPKAEIAKKVDDLLGIVG
LDGFQHRYP----AQLSGGQRQRMALARALAVDPQVLLLDEPF

>E9SXV7_E9SYA0_143_525370
ILIAEDDALLREGLALLLGSVGIVTAAVDDAEKFLESFESDPPDGAVLDVRMPPTEGLKAAIEARRRRPG
FPVLVLSAYVEDRYAGDLLGAGGVGYLLKE------------DFNLRVARGETVALLGPSGSGKSTALKA
LAGFTRPASGTVRLDGRDVTDLPPAKRGIGVVVQSYALFPHMRVAENVAFGRIPRAEIAGRVSDALAMVG
MSAYGRRFP----RELSGGQQQRVAIARALAIRPRVLLLDEPL

>E9SW90_E9SWW5_125_525370
VLLIEDDDNLRDALSLALHRYGHVVTAAASGEAGLAALADGAPDIVVLDVMLPGVDGFEVCRRIRARS-G
VPVIMLTARGEDVDVVSGLETGADDYVVKPVQPRILDARI-KGINLDIKGGEFFSLLGPSGCGKTTTLRM
IAGLEQSDAGRILVDDKEIQGAPPHKRPVHTVFQNYALFPHLTVFENVAFGRERKESK--QMEKVSRFLD
LVELSGKE-DHRPRQLSGGMQQRVALARSLVLGPRVLLLDEPL

>L3MEZ1_L3MDX2_379_1182665
ILLIEDDMLIGDGIKTGLSKMGFSVDWFTQGRQGKEALYSAPYDAVILDLTLPGMDGRDILREWREKGQR
EPVLILTARDALAERVEGLRLGADDYLCKPFALIEVAARL-KPLTLDVADGEFIVMVGPSGCGKSTLLRM
VAGLERVTTGDIWIDRKRVTEMEPKDRGIAMVFQNYALYPHMSVEENMAWGGMGKQQIAERVKEAARILE
LDGLLKRRP----RELSGGQRQRVAMGRAIVREPAVFLFDEPL

>L3MSG1_L3MSQ9_108_1182665
IVIVEDEPVTQARLQSYFTQEGYTVSVTASGAGLREIMQNQPVDLILLDINLPDENGLMLTRALRERS-T
VGIILVTGRSDRIDRIVGLEMGADDYVTKPLELRELVVRV-DDVSLTIYKGEIFALLGASGCGKSTLLRM
LAGFEQPSAGQIMLDGVDLSQVPPYLRPINMMFQSYALFPHMTVEQNIAFGKQDKLPKAEIASRVNEMLG
LVH-MQEFAKRKPHQLSGGQRQRVALARSLAKRPKLLLLDEPM

>L3MJG7_L3MJD0_37_1182665
VLLVDDHELVRAGIRRILEIKGIVVGEASCGEDAVKWCRANAVDVVLMDMSMPGIGGLEATRKIARSTAD
VKIIMLTVHTENPLPAKVMQAGAAGYLSKGAAPQEVVSAI-NGVSIAIKDGEFFSMLGPSGSGKTTCLRL
IAGFEQLSGGAISIFGTPASNLPPWERDVNTVFQDYALFPHMSILDNVAYGGVNKKQ---RAQEALEKVA
LGFVQQRKP----SQLSGGQRQRVAIARALVNEPRVLLLDEPL

>L3MWV0_L3MXS5_335_1182665
ILIVEDDTLLLQGLILAAQTEGYACDGVSTARMAEQSLEAGHYSLVVLDLGLPDEDGLHFLARIRQKKYT
LPVLILTARDTLTDKIAGLDVGADDYLVKPFALEELHARIRKDINLDIHEGEFVVFVGPSGCGKSTLLRM
IAGLETITSGDLFIGEKRMNDTPPAERGVGMVFQSYALYPHLSVAENMSFGLKLAGAKKEVINQRVNQVA
EVLQLAHLLDRKPKALSGGQRQRVAIGRTLVAEPSVFLLDEPL

>L3MM08_L3MM51_43_1182665
-IIIDDHPLAIAAIRNLLIKNDIILAELTEGGSAVQRVETLKPDIVIIDVDIPGVNGIQVLETLRKRQYS
GIIIIVSAKNDHFYGKHCADAGANGFVSKKEGMNNIIAAIENDISLDIPSGQMVALLGPSGSGKTTLLRI
IAGLEHQTSGHIRFHGTDVSRLHARDRKVGFVFQHYALFRHMTVFDNIAFGRPNAAAIKAKVTKLLEMVQ
LAHLADRYP----AQLSGGQKQRVALARALAVEPQILLLDEPF

>H5GEZ6_H5GEV8_38_868186
-LLVDDDPGLLKLLGLRLTSEGYSVVTAESGAEGLRVLNREKVDLVISDLRMDEMDGMQLFAEIQKVQPG
MPVIILTAHGSIPDAVAATQQGVFSFLTKPVDKDALYQAI---INETLPANGITAIFGVSGAGKTSLINA
ISGLTRPQKGRIVLNGRVLNDLTPEKRRVGYVFQDARLFPHYKVRGNLRY--GMAKSMVDQFDKLVALLG
IEPLLDRLP----GSLSGGEKQRVAIGRALLTAPELLLLDEPL

>H5GDH8_H5GDR3_95_868186
ILIVEDEPKLGQLLIDYLRAASYAPTLISHGDQVLPYVRQTPPDLILLDLMLPGTDGLTLCREIRRFS-D
IPIVMVTAKIEEIDRLLGLEIGADDYICKPYSPREVVARV-NDISLDIPSGQMVALLGPSGSGKTTLLRI
IAGLEHQTSGHIRFHGTDVSRLHARDRKVGFVFQHYALFRHMTVFDNIAFGRPNAAAIKAKVTKLLEMVQ
LAHLADRYP----AQLSGGQKQRVALARALAVEPQILLLDEPF

>H5G848_H5G8Z9_49_868186
-LIVEDETPLAEMHAEYIRIPGFQILLAGNLAQARMMIERFKPGLILLDNYLPDGRGINLLHELVQAHYP
GDVVFTTAASDMETVSEAVRCGVFDYLIKPIAYERLGQT--DDVSLTIYKGEIFALLGASGCGKSTLLRM
LAGFEQPSAGQIMLDGVDLSQVPPYLRPINMMFQSYALFPHMTVEQNIAFGKQDKLPKAEIATRVNEMLG
LVH-MQEFAKRKPHQLSGGQRQRVALARSLAKRPKLLLLDEPM

>H5GKX6_H5GKF2_184_868186
ILIVEDDTLLLQGLILAAQTEGYACDGVTTARMAEQSLEAGHYSLVVLDLGLPDEDGLHFLARIRQKKYT
LPVLILTARDTLTDKIAGLDVGADDYLVKPFALEELHARIRKDINLDIHEGEFVVFVGPSGCGKSTLLRM
IAGLETITSGDLFIGEKRMNDTPPAERGVGMVFQSYALYPHLSVAENMSFGLKLAGAKKEVINQRVNQVA
EVLQLAHLLDRKPKALSGGQRQRVAIGRTLVAEPSVFLLDEPL

>H5GCK1_H5GB55_146_868186
IVFVEDDAEVGSLIAAYLAKHDMQVTVEPRGDQAEETILRESPDLVLLDIMLPGKDGMTICRDLRAKW-S
GPIVLLTSLDSDMNHILALEMGACDYILKTTPPAVLLARL-KDFNLEIADKEFIVFVGPSGCGKSTTLRM
IAGLEEISGGDLLIDGKRMNDVPAKARNIAMVFQNYALYPHMTVYDNMAFGKIAKEVIDERVNWAAQILG
LREYLKRKP----GALSGGQRQRVALGRAIVREAGVFLMDEPL

>H5GI19_H5GI66_47_868186
ILVVDDDMRLRALLERYLTEQGFQVRSVANAEQMDRLLTRESFHLMVLDLMLPGEDGLSICRRLRSQSNP
MPIIMVTAKGEEVDRIVGLEIGADDYIPKPFNPRELLARIRKPLTLDVADGEFIVMVGPSGCGKSTLLRM
VAGLERVTEGDIWINDQRVTEMEPKDRGIAMVFQNYALYPHMSVEENMAWGGMGKQQIAERVKEAARILE
LDGLLKCRP----RELSGGQRQRVAMGRAIVRDPAVFLFDEPL

>H5GAX5_H5GAX0_5_868186
VLVVEDNALLRHHLKVQIQDAGHQVDDAEDAKEADYYLNEHLPDIAIVDLGLPDEDGLSLIRRWRSNDVS
LPILVLTARESWQDKVEVLSAGADDYVTKPFHIEEVMARM--QLDLTINNGEFLTLLGPSGCGKTTVLRL
IAGLETVDSGRIMLDNEDITHVPAENRYVNTVFQSYALFPHMTVFENVAFGKTPAAEI---TPRVMEALR
MVQ-LETFAQRKPHQLSGGQQQRVAIARAVVNKPRLLLLDES-

>F9JNC8_F9JM98_30_904728
ILIVDDEDRIRRLLKMYLERESFEIHEASNGQEAYELAMENNYACILLDLMLPEMDGIQVATKLREHK-Q
TPIIMLTAKGEETNRVEGFESGADDYIVKPFSPREVVLRV-KDFNLHITDKEFIVFVGPSGCGKSTTLRM
VAGLESITSGDFYIDGERMNDVEPKNRDIAMVFQNYALYPHMTVFENMAFGKVNKKEIEQKVNEAAEILG
LTEYLGRKP----KALSGGQRQRVALGRAIVRDAKVFLMDEPL

>F9JRB6_F9JRR1_155_904728
VVVVDDEKPIADILEFNLKKEGYDVYCAYDGNDAVDLIYEEEPDIVLLDIMLPGRDGMEVCREVRKKY-E
MPIIMLTAKDSEIDKVLGLELGADDYVTKPFSTRELIARVKDDIDIDIESGYFYTLLGPSGCGKTTILKL
IAGFEYPDSGEVIYQNKPIGNLPPNKRKVNTVFQDYALFPHLNVYDNIAFGKLSKTEIDQKVTEALKLVK
LSGYEKRNI----NEMSGGQKQRVAIARAIVNEPEILLLDES-

>Q5SJK6_Q5SJN3_27_300852
VLLLEDEPRLGQAVARALAAQGYGVRWARSLGEAREAFLELEPDLMVLDVRLPEDGGFRFAKEAREAGYK
GPILFLTARDALEDRVQGLDLGGDDYLVKPFHLEELLARVRKGVDLEVRDQEFLVLLGPSGCGKTTLLRI
VAGLEAPTSGEVYIGERRVTHLPPRLRGIAMVFQNYAIFPHLTVYENVAFGRRPEEEIRRKVGEVAALLH
IEELLDRYP----AQLSGGQRQRVAVARALAVEPEVLLMDEPL

>Q5SHY7_Q5SHV0_37_300852
VLLVEDDPGVREALELGLSLEGHEVRAVDRPEEALGLLS--WAEVVVLDVLLPQGDGFSLLRAIRERS-E
VPVLMLTALDGVEWRVKGLREGADDYLVKPYSLQELLARL-RGVDLALYPGEILALLGPSGCGKTTLLRV
VAGLEVPDAGRVFLEGRDITALPPEKRGIGFVFQDYALFPHLTALGNVAFG-LKGKDRLARARKALERVG
MTLFQDRRP----GELSGGQQQRVALARALAPGPKLVLLDEPF

>Q53VZ6_Q53VZ4_2_300852
-LIVEDDRRVAALHRAFLEEEGLRVGIAGTLREAWAFLEEN-PDLVLLDLYLPDGHGLELLPALEG----
VYTVVITAARDVPTVERALLGGAMDYLVKPFGRSRLREAL-KEVDLAVEPGEIVALLGPSGSGKTTLLRA
VAGLLRPTGGRILLGKEVFFDLPPERRNLGLVFQSYALWPQRTVYENVAYGKVPEKAVRERVLGLLDRLG
LTGLERRYP----GALSGGQQQRVSLARALAYDPKLLLLDEPL

>Q5SI72_Q5SIX4_98_300852
ILIVEDEKDIARFIELELQAEGYRTEVAHDGITGLSKFREVSPNLVILDLMLPVMDGIEVAKRIRKTS-N
VPILILTAKDRVEDKVAGLDAGADDYLVKPFSIEELLARVRDGVDLEVHRGEFFSLLGPSGCGKTTLLRL
LAGFETPDAGRIEIGGRDMARVPPYERPVNTVFQNYALFPHMTVEANIAFGGLPPEAIREKVAWALELVD
LLGLEKRYP----RELSGGQKQRVALARALVLEPQVLLLDEPL

>G7GJF7_G7GJQ5_108_1075090
VLVVDDEVRLARSIRAGLVAEGFAVDVAHTGTDGLWLAQENSYDAIVLDLMLPGLNGYQVTRDLRAAQNW
TPVLMLTAKDGEWDQIEGLDTGADDYLTKPFSFPVLLARI-DDVSIEIPDGSLTSLLGPSGSGKSTLLRA
IAGLDSLDSGTVVIKGNDVSTASPQKRDIGFVFQHYAAFKHLTVRDNVAFGKRPKNEVDAKVDELLEIVG
LAGFQKRYP----AQLSGGQRQRMALARALAVDPQVLLLDEPF

>G7GNH6_G7GNS5_109_1075090
---VDDHRSPIWGIERLLEEPDLLVCAASTVDELLAHSQNEGLDIVILDLRLGDSTPRENVNRLTDAG--
IGTVVYTSGEHPALLRSAAKAGVLGVVLKSASEAEIIGAI-DALDLEIADGEFLVLVGPSGCGKSTSLRM
LAGLEDVSSGRILIGDNDVTGLDPKDRDIAMVFQNYALYPHMSVAENMGFPGVPKPDIQKKVASVAEMLD
LTPYLNRKP----KALSGGQRQRVAMGRSIVREPQVFCMDEPL

>G7GWR9_G7GV91_188_1075090
VFLADDEELIRVAMATMLDDPEIVKAHVGTGEELVALWHQHVPAVAVIDLQLPGIDGIETAADILTVTPD
APIIIVTSHGRPGYLKRALETGIRGFLPKTTPASTLSEV------------PVAALLGPSGCGKSTLLRA
VAGLEPLVAGTIGFDGQDLARVPAHRRDFGVVFQDGQLFDGRSVAANVAYGRWGRREIAARVEEMLELVG
LAGYGGRSV----REISGGQAQRVALARALAPRPRLLLLDEPL

>G7GRK1_G7GRK8_7_1075090
-MLVDDHALLREGIRSLLDEQAIVVGEADSFDAALAEIARCEPDVVVVDLKLSAYEGLRLVTELTSRYPK
VATLVLTTFLDDDLVVRAVKAGARGYVVKDVDTTELVRAIQ--------------MVGPNGAGKTTLLRV
LAGLLPGDEGSRIALGERVFRMPAHRRGVGMLSQDAGLFPHLSVRSNIAFAHLSRAEVANRVDKWMAATE
VAELADRKP----GQLSGGQAQRVAIARALAAQPRILLLDEPF

>L5BBA4_L5BA68_36_1169392
VLVVEDNALLRHHLKVQIQDAGHQVDDAEDAKEADYYLNEHLPDIAIVDLGLPDEDGLSLIRRWRSNDVS
LPILVLTARESWQDKVEVLSAGADDYVTKPFHIEEVMARM-KDFNLEIADKEFIVFVGPSGCGKSTTLRM
IAGLEEISGGDLLIDGKRMNDVPAKARNIAMVFQNYALYPHMTVYDNMAFGKIAKEMIDERVNWAAQILG
LREYLKRKP----GALSGGQRQRVALGRAIVREAGVFLMDEPL

>L5BBK4_L5BBP2_48_1169392
ILLIDDHPMLRTGVKQLISAPDIVVGEASNGEQGIELAESLDPDLILLDLNMPGMNGLETLDKLREKSLS
GRIVVFSVSNHEEDVVTALKRGADGYLLKDMEPEDLLKAL--QLDLTINNGEFLTLLGPSGCGKTTVLRL
IAGLETVDSGRIMLDNEDITHVPAENRYVNTVFQSYALFPHMTVFENVAFGKTPAAEI---TPRVMEALR
MVQ-LETFAQRKPHQLSGGQQQRVAIARAVVNKPRLLLLDES-

>L5AZE4_L5AYY4_160_1169392
ILVVDDDMRLRALLERYLTEQGFQVRSVANAEQMDRLLTRESFHLMVLDLMLPGEDGLSICRRLRSQSNP
MPIIMVTAKGEEVDRIVGLEIGADDYIPKPFNPRELLARIRKPLTLDVADGEFIVMVGPSGCGKSTLLRM
VAGLERVTTGDIWIDRKRVTEMEPKDRGIAMVFQNYALYPHMSVEENMAWGGMGKQQIAERVKEAARILE
LDGLLKRRP----RELSGGQRQRVAMGRAIVCEPAVFLFDEPL

>L5BEQ3_L5BD45_218_1169392
-LIVEDEKKTGEYLTKGLTEAGFVVDLADNGLNGYHLAMTGDYDLIILDIMLPDVNGWDIVRMLRSANKG
MPILLLTALGTIEHRVKGLELGADDYLVKPFAFAELLARVR--INETLPANGITAIFGVSGAGKTSLINA
ISGLTRPQKGRIVLNGRVLNDLTPEKRRVGYVFQDARLFPHYKVRGNLRY--GMAKSMVNQFDKLVALLG
IEPLLDRLP----GSLSGGEKQRVAIGRALLTAPELLLLDEPL

>L5AV66_L5AVF0_276_1169392
ILLVDDDRELTSLLKELLEMEGFNVIVAHDGEQALDLLDDS-IDLLLLDVMMPKKNGIDTLKALRQTH-Q
TPVIMLTARGSELDRVLGLELGADDYLPKPFNDRELVARIRKDINLDIHEGEFVVFVGPSGCGKSTLLRM
IAGLETITSGDLFIGEKRMNDTPPAERGVGMVFQSYALYPHLSVAENMSFGLKLAGAKKEVINQRVNQVA
EVLQLAHLLDRKPKALSGGQRQRVAIGRTLVAEPSVFLLDEPL

>L5B6W6_L5B6Y2_16_1169392
VLLVDDHELVRAGIRRILEIKGIVVGEASCGEDAVKWCRANAVDVVLMDMSMPGIGGLEATRKIARSTAD
VKIIMLTVHTENPLPAKVMQAGAAGYLSKGAAPQEVVSAI-NDISLDIPSGQMVALLGPSGSGKTTLLRI
IAGLEHQTSGHIRFHGTDVSRLHARDRKVGFVFQHYALFRHMTVFDNIAFGRPNAAAIKAKVTKLLEMVQ
LAHLADRYP----AQLSGGQKQRVALARALAVEPQILLLDEPF

>D6HK47_D6HLP4_207_552396
VLIVDDNKEIREVVNVLLSNEGYIVNEADNGAEAITKCEAQ--DLIILDIMMPGMDGFKTCRRIRELT-N
VPILFLTSKTLDQDKEDGFNSGGDDYLIKPFSYSELLSRVNKGINLDIYENEFVTLLGPSGCGKTTLLRI
LGGFLEASEGHVIFDGEDIAQLPPYKRELNTVFQKYALFPHMNVYDNIAFGKMSKDVIEQKVLKMLKLIN
LEGFEKKDV----TLLSGGQQQRIAIARALVNEPKVLLLDEPL

>D6HQJ4_D6HQI0_14_552396
ICVVEDEKAINDLVNQYLKKEGYEVRSYYTYEEASAHVGDDDVHLWILDIMLDDKSGFDLIEEIRLQGKD
IPVIFMSARDKEFDRIIGLEKGSDDYITKPFSPKELVLRV--DFNLEIKDKEFIVFVGPSGCGKSTTLRM
IAGLEDISAGEFYIDGKLMNDVEPKDRDIAMVFQSYALYPHMSVYDNMAFGKVPKEEIDKRVHEAARVLE
IEEYLDRKP----KALSGGQRQRVALGRAIVRNAKVFLMDEPL

>Q1CK06_Q1CK13_7_377628
ILIVDDHPLMRRGIKQLLGDSRFVVAEANNGSDAITEAAKFQPDVILLDLNMKGMSGLDTLKALRHNGSD
ARIIILTVSDARSDVYAMIDAGADGYLLKDCEPEILLENI-KGVSMELKRGEVVSLLGPSGSGKTTLLRA
VAGLEKPSQGHIIIGEKTVYDIPAEERNLGLVFQSYALWPHKTVSENVAYPKISTSEISQRVQAVLEQLG
LGALGNRHP----HQLSGGQQQRVAIGRALVYNPPVILLDEPL

>Q1CJX6_Q1CJX9_3_377628
ILIAEDNAHIRNGLMEVLAHEGYRPIAAENGVQALALYRQQQPDFIILDIMMPELDGYKVCREIRKHDWQ
TPIIFLSAKDEEIDRVIGLELGADDYISKPFGIHEMRARIKNDITLDIPSGQMVALLGPSGSGKTTLLRI
IAGLENQNAGRLSFHGTDVSRLHARDRRVGFVFQHYALFRHMTVFDNIAFGRPNAAAIKQKVGQLLEMVQ
LGHLAERFP----SQLSGGQKQRVALARALAVEPQILLLDEPF

>Q1CK65_Q1CK58_7_377628
VLIVEDEPKLGQLLVDYLQAAGYRTQWLTNGAEVVATVRQTPPAIILLDLMLPGSDGITLCREIRRFS-D
IPIVMVTAKTEEIDRLLGLEIGADDYICKPYSPREVVARV-KNLNLDIHEGDFLTLLGPSGSGKTTSLMM
LAGFETPTQGEITLRDKPLHNLPPHQRGIGMVFQNYALFPHMTVTENLAFPRLNKADIKEKIDRILDMVK
LKNLADRYP----AQMSGGQQQRVALARALVFEPKLVLMDEPL

>Q1CIT3_Q1CIE1_152_377628
IVFVEDDPEVGKLIAAYLGKHDIDVFVEPRGDTAQAVIEQQQPDLVLLDIMLPGKDGMTLCRDLRPHY-D
GPIVLLTSLDSDMNHILSLEMGANDYILKTTPPAVLLARL-HGIDLKINDGEFMVIVGPSGCAKSTTLRM
LAGLETISDGEVRIGDRVVNNLAPKSRGIAMVFQNYALYPHMTVKENLAFGKLPKDQIEAQVAEAAKILE
LEDLLDRLP----RQLSGGQAQRVAVGRAIVKKPDVFLFDEPL

>Q1CMW9_Q1CM30_61_377628
ILIVEDEIVTRNTLKSIFEAEGYVVYEANDGAEMHHILSENDINLVIMDINLPGKNGLLLARELREQA-S
VALMFLTGRDNEVDKILGLEIGADDYITKPFNPRELTIR--RDVSLEIPDGEFCVLVGPSGCGKSTLLRM
IAGLEEISGGTVGINDKDVTDVEPKMRDIAMVFQSYALYPQMTVRENMGFAKMSKADINQKVESTAELLG
LQALLERLP----KDLSGGQRQRVAMGRAIVRNPQVFLFDEPL

>Q1CN48_Q1CNR8_130_377628
VWIVDDDSSIRWVLERALTGAGLNCVAFDSGNQVLDALATRTPDVLLSDIRMPGMDGLALLKQIKQRHPM
LPVIIMTAHSDLDAAVSAYQQGAFDYLPKPFDIDEAVALV--DINLEIDDGEFVVFVGPSGCGKSTLLRM
IAGLEDITSGELLIGGKRMNEVPPSERGIGMVFQSYALYPHLSVAENMSFGLKLAGVKKAEIYQRVNQVA
EVLQLAHLLDRRPKALSGGQRQRVAIGRTLVSEPDVFLLDEPL

>Q1CFS9_Q1CFP9_30_377628
ILVVDDDLSHCTIIQALMKGWGYQTTPAHNGLEAIELAKEIPFDLILTDVRMSEMDGIEALKAIKAYNPA
IPILIMTAYSNVESAVEAIKAGAYDYLTKPLDFDMLQL-----VATDLPAQGITAIFGLSGAGKTSLINV
IGGLTRPQQGRVILNGRVLVDLPPEKRRVGYVFQDARLFPHYRVRGNLQY--GMAASMRGQFDAIVGLLG
IEPLLNRFP----FTLSGGEKQRVAIGRALLTAPELLLMDEPL

>Q1CHE3_Q1CHX7_194_377628
VLLVDDHELVRAGIRRILDIKGIVAGEMQCGEDAVKWCRSHVVDIVLMDMNMPGIGGLEATRKILRFSPD
TKVIMLTIHTENPLPAKVMQAGAGGYLSKGAAPQDVITAIRDNVNLEIASREFIVLVGPSGCGKSTLLRM
IAGLEDVNSGEIKIEDKDVTQTNAGARGVSMVFQSYALYPHMTVRENLAFGLKNIKIPKQEIADRIANAS
NILQLDNYLERLPQHLSGGQRQRVAIGRSIVSRSKVFLFDEPL

>Q1CF08_Q1CF44_36_377628
IWLVEDEPSIADTLIYTLESEGFTLRWFDRGEPALAALSSGSPALAIVDVGLPDINGFDLCRRMLAAAPD
LPVIFLTARSEELDRIVGLEIGADDYIAKPFSPREVSARV-HNINLDIEDGEFAVFVGPSGCGKSTLLRM
IAGLEEISDGEVLIDDEVINDVAPSHRGVAMVFQSYALYPHMTVAENMGYGKVPKEQIRHQIEMVAKTLQ
LSHLLDRKP----KQLSGGQRQRVAIGRAIVRNPKVFMFDEPL

>L1KFH6_L1KFD4_42_1247725
ILLVDDDDDLREALSEQLVTEDFDVFEAASGAEGMEKAKAGLYDLVILDVGLPDTDGRELCRRMRKAGVK
CPVLMLTGHDSDSDTILGLDAGANDYVTKPFKFPVLLARI---TDLALQGGTMNVLLGPTLAGKTSLMRL
MAGLDAPSSGRLLWNGQDVTGQRVQDRRVAMVYQQFINYPSMSVYENIASPLRLQGRSRPEIERAVGEVA
EMLKLTPMLRRKPLELSGGQQQRCALARALVKGAGLVLLDEPL

>L1KCD4_L1KB70_64_1247725
VLALDDEAAILTIVRSTLEQRGFRVVTAKSLAQFRKVDAQEQVDLYLIDTSLPDGNGLSLLRELRKVS-D
RGIILLAPQRDEAEGVLGLELGADDTLLKPFRERELAARV-KDLNLTIGQGEFLTMLGPSGSGKTTCLMM
LAGFETATHGEIRLDGRPINTVPPHKRGIGMVFQNYALFPHMTVGENLSFPGMSKSDRERKIKRALDMVQ
MGAFANRRP----AQLSGGQQQRIALARALVFDPQLVLMDEPL

>L1K7K8_L1K7Q3_55_1247725
VHIIDDDEAIRDALSFLFASRGLRVQGWPSGEAFLEALPLPDCACIMLDVRMGGISGPDTFDRLRAAGCA
APVIFLTGHADVPVAVRALKAGAFDFVEKPFNDNALVDL--RGISATIRAGEFFSLLGPSGCGKTTLLRT
IAGFEEISSGVVLIDGKDTRGVPANKRPTNMVFQSYAIFPHLTVAENVGFGNLSKEETTRRVAEALEMVG
LRGYGARAA----HALSGGQRQRVALARALILKPKVLLLDEPL

>L1KAT2_L1KAQ2_30_1247725
ILLIEDDEVLGNAVADHVAEAGHTVDRAKCLSEADDSLAVATYDLALLDLMLPDGLGIPFLRKRRARGDS
TPVIILTALDQITERIDGLNAGADDYLVKPFDLAELSARI-HGIDLDIPSGSFVVFVGPSGCGKSTLLRT
IAGLEDISSGEFAIDGERMNEVAPSRRGIAMVFQSYALYPHMTVFDNMAFGGLKKDEIARRVTRAAEVLQ
LAPYLDRY----PRALSGGQRQRVAIGRAIVRDPKVFLFDEPL

>L1KF14_L1KFT0_84_1247725
-LIVDDHPLFCDALSMTLKVAGLHIESADRLETALARLDLQPFDVVVLDLNLPDVNGLDGLIRLKASLGA
VPVVVVSSLADNRVIGAALKAGAAGFVPKHSRREVFRAA--TNLTLAIEPGEFLSFLGPSGCGKTTALRM
LAGFEQASEGQVLIDGRDATALPAWQRPVNMVFQQYALFPHLTVAQNVGYGKPARAEVAAAVEEALALVQ
LSGFGARRT----WELSGGQQQRVALARAIVNKPKILLLDEPM

>L1K8I5_L1K8H8_7_1247725
ILIVDDHPLMCDALAMTLTAFGLRVRSAASLAAAEKILREGPPDAIVLDLNLPDVRGIEGVMSLQKLARS
VPLTVISAEVDAEMVTAVMAAGAQGYVSKSLPRPQMVEA----TDLALQGGTMNVLLGPTLAGKTSLMRL
MAGLDAPSEGRILWNGQDVTGQRVQDRRVAMVYQQFINYPSMSVYDNIASPGRPRAEIDRAVRGTAEMLK
LTPLLDRK----PLELSGGQQQRCALARALVKGAGLVLLDEPL

>L1KHC9_L1KHG3_34_1247725
-VLADDHPLFRAGVVRTLQSGSFVVGEAASGREAVELADRLDPDLVVLDLSMPD-GGMMALREIGSRQPA
PLIAMLTVSEDDDRVLEALAAGAAGYLLKGIGSRELISVL-HGVDLEIADGEFVVIVGPSGCGKSTLLRM
VAGLEEITAGEIAIGGRVVNRLEPRERDIAMVFQNYALYPHMTVRENMAYGKLSKAEIEERVARSARMLE
LGQLL----DRKPRQLSGGQRQRVAMGRALVRNPAAFLLDEPL

>L1K605_L1K6W4_41_1247725
VLLVDDEPHALAAMRMALE-DEFDIATAASGEEALRILEDQWVQVIISDQRMPGMTGVQFLTQARERWPE
TVRIILTGYTDASAMVAAIEAGIHQFLTKPWIPDQLAMA--RDFNLSVEQGEFISLLGPSGCGKTTVLRM
VAGFETPDSGAIQIEGRNVVRQRPNARKIGMVFQAYALFPNLTVAQNVGFGGVPRREAEERVAEMLALIG
LPDLGARYP----FQLSGGQQQRVALARALAVRPRVLLLDEPL

>L1K9V3_L1K941_88_1247725
-LVVEDDTRIAQDLSVALGSAGFRVETAADGETAWFLGGTEGYDLIVLDLGLPKLDGLAVLKRWRAEGVE
IPVLVLTARGTWTERVEGIDAGADDYLPKPFRIEELVARA-------WEDGGAYALLGSSGCGKTTLLNI
ISGLRRPSQGRVLFGETDVTDAPTPARNIAQVFQFPVVYDTMTVRENLAFPGMKAAYIRARVDQIAAMIG
MEAMLDRKA----RGLTADAKQKISLGRGMVREVNAILFDEPL

>L1K8Y2_L1K8Y4_2_1247725
ILLIEDTPSLQMVYRSVLASAGHRVAVAGTAAEGLSRFRETLPNVVLLDLMLPDRNGLDLMQDMLRLRPE
TNVIVITANGSINKAVEAMRAGAHEFLVKPFDEQRFLGAV-DDVSVGIRRGEFFTLLGPSGCGKTTLLRL
IAGFEAPTSGAILLDGRDITALPPNRRPINTVFQSYALFPHLTVAENVGFGGKPRAEIETVTARMLALVR
LEALAQRKV----AQLSGGQQQRVALARALAPQPRVLLLDEPL

>L1KH08_L1KHV3_55_1247725
-LVVEDDPVSRQTLAMYLRKENHEVSEARDGEQMRRVFAKGDVDVVMLDINMPGEDGLSILRELRRQS-E
VGIIMVTSRKEDVDRIVALELGADDYVTKPYNMREILP-----VSHLFVGGSYVCLLGPSGCGKSSTLRM
IAGHETVTEGSILLSGKDVTRLPPARRGTAMMFQSYALFPHLSVTDNVAFSKMKGVEAAQRRAKAAEMLD
LVD-MGRYADRLPAQLSGGQQQRVALARALITGPQVLLLDEPL

>L1KAH3_L1KAC4_49_1247725
VLIADDHEMVVEMFSLFLTSSEMTVKTAKSLDEALERIKDHGFDVTLLDLNMPGMNGVAGLVRAIKLSAG
KPVAILTSNPTPRMVDEILAAGASGIVLKTTPVRSLGNAI---LDLDIEDGEFVVFVGPSGCGKSTLLRL
IAGLEDVSDGQIMIDGRDATEMPPAKRGLAMVFQSYALYPHMTVKKNIAFPKMEPQEIERRVANAAKILN
LTNYLDRRP----GQLSGGQRQRVAIGRAIVREPAAFLFDEPL

>L1KEN2_L1KEI7_45_1247725
ILIVDDERDIRELIGDILRDEGFQIRLAANSDECMAAVNAEPPALMILDIWLKDMDGIDILKRTKRDNPD
VPVVIISGHGNIEIAVAAIKQGAYDFIEKPFNIDQLMVVV------VWQDGGAYALLGASGCGKTTLLNI
ISGLLRPSQGRVLFGETDVTDAPTAARNIAQVFQFPVVYDTMTVRENLAFPGRDAAYIAARVEQIAAMIG
MEAMLSSKA----RGLTADAKQKISLGRGMVREVNAILFDEPL

>L1K8V9_L1K8V2_7_1247725
-AFIDDEPRLCAAAADWLEASGFDVETFTDAALALGRIEPARCDCVVTDLRMPGLDGQEVLARLRAADPD
LPVILLSGHGDVPVAVEAMRMGAHDFLEKPYGAEHLVEVL------------VTALFGHSGSGKTTVVNA
VAGLLRPDRGRVLAQGERLLDLPPHRRRVGYVFQDARLLPHLSVRQNLLYGWFSRGPRRTDFDRVVEMLG
LGALLARRP----GGLSGGEKQRVALGRAILSDPRLLLMDEPL

>L1KDX8_L1KDX5_3_1247725
VAIVDDEADMRQSISQWLALSGFDTETYASAEDALKGLNADFPGVVVSDIKMPGMDGMTFLKKLMSMDSG
LPVILITGHGDVPMAVEAMRVGAFDFLEKPFNPDRMTEL--RDIDLTIEKGELIVFVGPSGCGKSTLLRM
IAGLERITGGTLEIDGQVVNDVPPAQRGIAMVFQSYALYPHMTVRQNMEFALKIAGQSKAEIARAVENAA
RILQLTPYLDRLPRALSGGQRQRVAIGRAIVRDPKVYLFDEPL

>H3VC96_H3VDA4_8_904337
ILIVEDEQNLARFIELELTHENYTVDIENDGKVGLDKALSKPYDLYILDLMLPNINGLEICRQIRQKT-T
TPIIIITAKSETYDKVAGLDYGADDYIVKPFDIEELLARIRNEINIDIEPGYFYTLLGPSGCGKTTILKL
IAGFEYPDSGDIIYKDKPIGKMPPNKRKVNTVFQDYALFPHLNVFDNIAYGKLSKSEIKRKVTEALQLVK
LSGYEHRQI----QGMSGGQKQRVAIARAIVNEPEILLLDES-

>H3VCG5_H3VCA3_62_904337
ILIVDDEDRIRRLLKLYLERESFEIHEARDGKEAYELALENNYACILLDLMLPEMDGIEVASKLREHK-D
TPIIMLTAKGEETNRVEGFESGADDYIVKPFSPREVVLRV-KDFNLDIEDNEFVVFVGPSGCGKSTTLRM
IAGLEDVSKGTISINDKVINDLQPKDRKIAMVFQNYALYPHMTVYKNLAFGGIKKKIYDEKIQHAAQILE
IENLLDRKP----KALSGGQRQRVALGRAIVREAQIFLMDEPL

>E0Q0Z5_E0Q0F9_196_864570
ILIVDDEKPISDIIKFNMTKEGYEVVTAFNGREAIELFEAEQPDIIILDLMLPEIDGLEVAKAIRKTS-S
VPIIMLSAKDSEFDKVIGLELGADDYVTKPFSNRELQARV-KDINFELEEGKFYTLLGASGSGKSTILNI
IAGLLDATTGDILLDGVRINDIPTNKRDVHTVFQSYALFPHMNVFENVAFPKVDKKEIEQRVAEVLKMVQ
LEGYEKRSI----RKLSGGQRQRVAIARAIINQPRVVLLDEPL

>E0Q2E3_E0Q2F5_12_864570
ILLVEDDQVIRQQVGKLLSEWGFEVILVEDFMEVLTLFVQSEPHLVLMDIGLPLFNGYHWCQEIRKIS-Q
VPIMFLSSRDQAMDIVMAINMGADDFITKPFDQQVLLAKV-EDFNLDIKDKEFIVFVGPSGCGKSTTLRM
IAGLEDITEGTASIDGVVVNDVAPKDRDIAMVFQNYALYPHMTVYDNMAFGKYSKEDIDKRVQEAAAILG
LKEFLDRKP----ADLSGGQRQRVAMGRAIVRDAKVFLMDEPL

>D2T860_D2T817_43_644651
VIIADDHPIVLFGIRKSLEIEWVVVGEFEDSTALINSLSKLDANVLVTDLSMPGGDGITLIKYIKRHYPD
LSIIVLTMNNNPAILSAVLDLDIEGIVLKQGAPTDLPKAL-RNLNLDVQEGEFLTLLGPSGSGKTTSLMM
LAGFETPTDGEIFLRDKPLHTLPPHQRDIGMVFQNYALFPHMTVAENLAFPKMSKCDIKQRVARILDMIK
LTSLADRYP----AQMSGGQQQRVALARALVFEPKLVLMDEPL

>D2TD76_D2TDV9_117_644651
VFLVDDHELVRAGIRRILEIKGIVVGEANCGEDAVKWCRTHSTDVVLMDMNMPGIGGLEATRKIIRYAPD
CKIIMLTIHTENPLPAKVMQAGASGYLSKGAAPQEVVSAI-DDVNLTIYKGEIFALLGPSGCGKSTLLRM
LAGFETPTQGQIVLDGTDLAHVPPYQRPINMMFQSYALFPHMTVEQNIAFGRLAKGEITARVAEMLALVH
MQEFAKRKP----HQLSGGQRQRVALARSLAKRPKLLLLDEPM

>D2T7B5_D2T7B3_2_644651
ILLVDDDPELGTMLSEYLIAEGFDASLALTGKAGVDGALSGDYNAMILDIMLPDMSGIDVLRQVRQHG-R
LPVIMLTAKGDNIDRVIGLEMGADDYMPKPCYPRELVARL-NDISLEIPSGHMVALLGPSGSGKTTLLRI
IAGLENQNSGRLSFHGKDVSRVHARDRQVGFVFQHYALFRHMTVFDNIAFGRPSSAEIKQKVTRLLEMVQ
LGHLAGRFP----AQLSGGQKQRVALARALAVEPQILLLDEPF

>D2T395_D2T342_53_644651
ILIVEDEKEIRRFLRVALEGEDFRVVDAETLKRGLIEAATRKPQLVILDLGLPDGDGCQFIREIRQWS-T
MPVIVLSARSDERDKITALDAGADDFLTKPFGVGELLARVR--IKASLPASGVTAIFGVSGAGKTSLINA
IAGLSVPQQGSITLNGRVLSDLPVEKRRIGYVFQDARLFPHYRVRGNLQY--GMAKSMREQFADVVQMLG
IEPLLDRFP----WTLSGGEKQRVAIGRALLSAPEILLMDEPL

>E0SB42_E0SB76_34_198628
ILLVDDDAELGHMLCEYLTAEGFSTSQVMTGKEGVDGAMSDQYTAMILDIMLPDMSGIDVLRQVRRNR-S
IPIIMLTAKGDNIDRVIGLEMGADDYVPKPCYPRELVARL-HGIDLHIRQGELVVFVGPSGCGKSTLLRT
IAGLEEQDSGQIMLGDEDISRQPPGQREMAMVFQSYALYPHMTVAENMGFAGERRQAIEEKVAQVAEMLQ
LTPLLHRKP----GALSGGQRQRVAIGRAIVRKPRLFLFDEPL

>E0SN38_E0SNA3_295_198628
VLIVEDEPKLAQLLVDYLQASGYHTHWLTQGEEVEPWVREHPCQLILLDLMLPGRDGLTLCRAIRGFS-N
VPIIMVTARTDEIDRLLGLEIGADDYICKPYSPREVVARV-KGVDLDVKDGEFVVFVGPSGCGKSTLLRL
IAGLEDCTSGTIAIGDHDVTQVSSSDRGIAMVFQSYALYPHMTVAQNLSFGRMSKADIQARVQEAARMLQ
IEPYLTRRP----RALSGGQRQRVAIGRAIVRNPSVFLFDEPL

>E0SDF8_E0SDC8_30_198628
ILVVEDNVLLRHHLNVQLNEMGHQVDAAADAKEADYFLQEHAPDIAIVDLGLPVEDGTSLIRRWRAHQVK
LPILVLTARESWQEKVAVLEAGADDYVTKPFHIEEVVARM-HGIDLTIKDGEFMVIVGPSGCAKSTTLRM
LAGLETISGGEVRIGEKIVNNLAPKDRGIAMVFQNYALYPHMTVRENLAFGKMPKDKIEAQVNEAAKILE
LEELMDRLP----RQLSGGQAQRVAVGRAIVKKPDVFLFDEPL

>E0SE56_E0SE99_43_198628
-MIADDHVIMREGLKQIFADDNLVVAEAGTGSQVLAQLRESQVDLLLLDMSMPGICGEELIIRIVAQYPR
LPILVLSMYSEPQIARRVLKSGALGYITKDKDPEALLSAIRKNLNLDIQEGEFLTMLGPSGSGKTTSLMM
LAGFETPTQGEILLRDTPLHNRPPHQRGIGMVFQNYALFPHMTVAENLAFPRMNRSDIKDKVDRVLDRVK
LTNLADRYP----AQMSGGQQQRVALARALVFEPRLVLMDEPL

>E0SMG6_E0SMU8_142_198628
ILIVDDDAHILASLQMLLSMEGYQVTLASAVEQVPVQLSQHDFDLILMDMNYQRDEGLVLLEEIKRYDEY
LPVVAMTGWGSVDIAVSAMQAGAVDFIQKPWDNERLLNVI-DDVSLTIYKGEIFALLGASGCGKSTLLRM
LAGFEQPTQGQIVLDGQDLSLVPPYQRPINMMFQSYALFPHMTVEKNIAFGKLSRGEIKDRVEEMLTLVH
MQEFAGRKP----HQLSGGQRQRVALARSLAKRPKLLLLDEPM

>E0SFK8_E0SFJ9_9_198628
ILLVDDDRELTSLLRELLEMEGFNVVVAHDGEQALSVLDDS-VDLLLLDIMMPKKNGIDTLKEVRQRY-Q
TPVIMLTARGSELDRVLGLELGADDYLPKPFNDRELVARIRQPIDLDVADGEFVVMVGPSGCGKSTLLRM
VAGLEQTTSGDIYIGDERVTDKEPKDRGIAMVFQNYALYPHMSVYDNMAYGGFGKAQIRQRVEEAARILE
LQPLLHRKP----RELSGGQRQRVAMGRAIVREPAVFLFDEPL

>E0SLS2_E0SLT2_10_198628
-LLVEDQTMAADYISKGLKENDFVVDVAHDGVDGLHYLLTNDYDLAILDVMLPGMSGWKILELARQAGKP
TPVMFLTARDEVEDRVRGLELGAEDYLIKPFSFSELLARVRRSLSLEIADGEFLVLVGPSGCGKSTLLRL
LAGLETVSDGEIWLDGDDITARSPRERNFAMIFQNYALFPHLTVKDNITFGHEPKAS--WQLEKVAQLLQ
LDELLDRKP----GKLSGGQRQRVAMARAIVRNPKLFLMDEPL

>E0SBP5_E0SBM5_30_198628
ILIIEDDTDAAGVLEAYLKRDNFQVLLAGDGVNGLDMAQRLKPDLILLDVMLPGMNGTEVLTALRRKS-D
VPVIMVTAMGDDTDKIGALRYGADDYVTKPYHPGEVVARV-ENVSFSVHEGEMVCLLGASGDGKTTLLKS
IAGLLPQEQGRIAIAGQRTDAVEPPPRVVGMVFQDDVLFPHLTVMENITF--GLRGKSSEESTLAMDAVG
LMQ-LETFTRCYPHELSREQNQRAALARALACQPKLLLLDEPF

>E0SJT3_E0SKB2_179_198628
ILVVDDDMRLRALLERYLTEQGFQVRSVANAEQMDRLLTRESFHLMVLDLMLPGEDGLSICRRLRSQSNP
MPIIMVTAKGEEVDRIVGLEIGADDYIPKPFNPRELLARIRDGIDLQVAPGSRTAIVGPSGSGKTTLLRI
IAGFEAPDSGSVRLQTRVVADVPAHQRGIGFVPQDGALFPHFTVAQNIGFGDGSKQDKQRRIDELMEMVS
LDSRLASLW---PHELSGGQQQRVALARALSQRPTLMLLDEPF

>E0SEC2_E0SEI2_60_198628
VLLIDDHPMLRNGVKQLLSAPDLVVGEASHGEQGVTLAEQLDPDLILLDLNMPGMNGLETLARLRETPLS
GRIVVFTVSNHEEDVISAFKSGADGYLLKDMEPEDLLVAL-QDIQFSADEGEFVTLLGPSGCGKSTLLRC
LAGLTSVDSGQILLQGRDIVPLSPQQRDIGMVFQNYALFPNMTVEGNVAFGKLPAGEIRARVAEVLALVE
LGDYARRYP----HQLSGGQCQRVALARSLVTRPRLLLLDEPL

>I6BWI3_I6BWF0_33_766158
VLVVEDNALLRHHLKVQIQDAGHQVDDAEDAKEADYYLNEHLPDIAIVDLGLPDEDGLSLIRRWRSNDVS
LPILVLTARESWQDKVEVLSAGADDYVTKPFHIEEVMARM--QLDLTINNGEFLTLLGPSGCGKTTVLRL
IAGLETVDSGRIMLDNEDITHVPAENRYVNTVFQSYALFPHMTVFENVAFGKTPAAEI---TPRVMEALR
MVQ-LETFAQRKPHQLSGGQQQRVAIARAVVNKPRLLLLDES-

>I6C1Q7_I6C1I4_83_766158
VLIVEDEQAIRRFLRTALEGDGMRVFEAETLQRGLLEAATRKPDLIILDLGLPDGDGIEFIRDLRQWS-P
VPVIVLSARSEESDKIAALDAGADDYLSKPFGIGELQARL---INETLPANGITAIFGVSGAGKTSLINA
ISGLTRPQKGRIVLNGRVLNDLTPEKRRVGYVFQDARLFPHYKVRGNLRY--GMSKSMVDQFDKLVALLG
IEPLLDRLP----GSLSGGEKQRVAIGRALLTAPELLLLDEPL

>I6BH46_I6BH95_49_766158
-IIIDDHPLAIAAIRNLLIKNDIILAELTEGGSAVQRVETLKPDIVIIDVDIPGVNGIQVLETLRKRQYS
GIIIIVSAKNDHFYGKHCADAGANGFVSKKEGMNNIIAAIENDISLDIPSGQMVALLGPSGSGKTTLLRI
IAGLEHQTSGHIRFHGTDVSRLHARDRKVGFVFQHYALFRHMTVFDNITFGRPNAAAIKAKVTKLLEMVQ
LAHLADRYP----AQLSGGQKQRVALARALAVEPQILLLDEPF

>I6BCY8_I6BCS5_63_766158
VLVVDDDTAICALLQDVLSEHVFTVSVSHTGQEAISRIEGEPIALVVLDMMLPDTNGLRVLQQIQKLRPA
LPVVMLTGMGSESDVVVGLEMGADDYICKPFTPRVVVARL-KDINLDIHEGEFVVFVGPSGCGKSTLLRM
IAGLETITSGDLFIGEKRMNDTPPAERGVGMVFQSYALYPHLSVAENMSFGLKLAGAKKEVINQRVNQVA
EVLQLAHLLDRKPKALSGGQRQRVAIGRTLVAEPSVFLLDEPL

>I6B8R0_I6B7W8_302_766158
VALIDDHLIVRSGFAQLLGEPDLVVAEFGSGREALAGLPGRGVQVCICDISMPDISGLELLSQLPK---G
MATIMLSVHDSPALVEQALNAGARGFLSKRCSPDELIAAV---------DGEFIVMVGPSGCGKSTLLRM
VAGLERVTEGDIWINDQRVTEMEPKDRGIAMVFQNYALYPHMSVEENMAWGGMGKQQIAERVKEAARILE
LDGLLKRRP----RELSGGQRQRVAMGRAIVRDPAVFLFDEPL

>E8KD55_E8KD81_26_888746
VLVAEDQSMLRDAMCQLLSQPDVTVLQAKNGAEAIEVLGKEAVDIAILDVEMPVKTGLEALEWIKQEVPK
TKVVIVTTFKRPGYFERAVKAGVDAYVLKERSIAELMQTL-ENLNVTIPKGSLFTLLGPSGCGKTTLLRM
IAGFNSIEGGEFYFDDTKINNMEPSKRNIGMVFQNYAIFPHLTVRDNVAFGKQKKVPKEELIKQTNKYLE
LMQ-IAQYADRKPDKLSGGQQQRVALARALAVNPSVLLMDEPL

>E8KCD0_E8KCE2_12_888746
ILLVEDDPVIRQQVGKMLSEWGFEVVMVEDFMEVLTLFVQSEPHLVLMDIGLPLFNGYHWCQEIRKIS-K
VPIMFLSSRDQAMDIVMAINMGADDFVTKPFDQQVLLAKV-EDFNLDIKDKEFIVFVGPSGCGKSTTLRM
IAGLEDITEGECSIDGVVVNDVAPKDRDIAMVFQNYALYPHMTVYDNMAFGKYSKEDIDQRVQEAAGILG
LKEFLDRKP----ADLSGGQRQRVAMGRAIVRDAKVFLMDEPL

>I9IV58_I9IWH3_115_1001724
-LMVDDDPDVRNSVARGLRHSGFDVRVAVDGRDALTQLAADEPDALVLDVQMPELDGVAVVTALRALGND
IPICVLSARDTVNDRIAGLEAGADDYLTKPFDLGELVARL-DNIDFDVPSGSLTALLGPSGSGKSTLLRS
IAGLDNPDSGTITINGRDVTGVPPQRRDIGFVFQHYAAFKHLTVWENVAFGKKPKAEIKKKVDDLLEVVG
LSGFHTRYP----AQLSGGQRQRMALARALAVDPQVLLLDEPF

>I8P6K0_I8P6W7_127_1001724
-MVVDDEPTICASISARLRAEGYAVDTEDNGPDAVRHCRENPPDLMVLDVMLPGLDGLEVCRQVQAHA-P
IPVLMLTARGTETDMLVGLGVGADDYLPKPFSMRVLVARV-RDVSLNIADGEFIILVGPSGCGKSTTLNM
IAGLEDISSGELTIAGERVNEKAPKDRDIAMVFQSYALYPHMTVRQNIAFPKMSKDDINAKVAEAAKILD
----LTDYLDRKPANLSGGQRQRVAMGRAIVRSPKAFLMDEPL

>I9IHC0_I9IK55_1375_1001724
-LVVDDESNIVELLSVSLKFQGFDVYTADSGAAALDLARTVRPDAVILDVMMPGMDGFGVLRRLRADGID
APTLFLTARDGLQDKIAGLTLGADDYVTKPFSLEEVVARL----RFTVAAGETLAIVGANGAGKSTVLAL
VGGLLRPDTGEIRLGDHLLTNVPTHRRRTALLLQQASLFPHLTVARNVEFG-IRGGDVAGVRDRWLEAVG
ARDLAERRP----GELSGGQAQRVAIARALATEPDLVLLDEPL

>H4E7F5_H4E697_58_931450
ILIVEDEQNLARFLELELTHENYNVDTEYDGQDGLDKALSHYYDLIILDLMLPSINGLEICRKIRQQQ-S
TPIIIITAKSDTYDKVAGLDYGADDYIVKPFDIEELLARIRDDIDIDIESGYFYTLLGPSGCGKTTILKL
IAGFEYPDSGEVIYQNKPIGNLPPNKRKVNTVFQDYALFPHLNVYDNIAFGKLSKTEIDQKVTEALKLVK
LSGYEKRNI----NEMSGGQKQRVAIARAIVNEPEILLLDES-

>H4E301_H4E4H0_169_931450
IVIADDHAVVRTGFSMILNQNDMVVATAADGVEAYQKVMEYKPDVLLMDLSMPPESGLIATSKIADSFPE
TKILILTMFDDEEYLFHVLRNGAKGYILKNAPDEQLLLAI-KDFNLHITDKEFIVFVGPSGCGKSTTLRM
VAGLESITSGDFYIDGERMNDVEPKNRDIAMVFQNYALYPHMTVFENMAFGKVNKKEIEQKVNEAAEILG
LTEYLGRKP----KALSGGQRQRVALGRAIVRDAKVFLMDEPL

>A3MEJ9_A3MEK2_3_320389
VLLVEDNPILAQSLADALSSARFAVDHMADGEAADHVLHTQDYALVILDLGLPKLDGLDVLRRLRARRNP
VPVLILTAHGSVEDRVRGLDLGADDYLAKPFELTELEARA-KGVSFELNAGEVVCLLGASGSGKTTLLRA
VAGLETPSSGRIRLDGRTFFDLPVEARSLGLVFQSYALWPHRTVAENVGYGRVASNEIKRRVQTALEQLG
LGHLAARYP----HQLSGGQQQRVAIARALVYNPPVILLDEPL

>A3MLB6_A3MK25_91_320389
VFVVDDDEAVRDSLRWLLEANGYRVQCFSSAEQFLDAYQPAQIACLILDVRMSGMSGLELQERLIAENAA
LPIIFVTGHGDVPMAVSTMKKGAMDFIEKPFDEAELRKLV-RNVELSVRKGELFALLGSSGCGKSTLLRM
LAGLETITSGKILIDGEDLAQMPPYKRPVNMMFQSYALFPHMTVEANVAFGGVPKAELKERVRDALELVQ
MARYASRKP----HQLSGGQQQRVALARSLVKRPKLLLLDEPM

>A3MC69_A3MCV9_110_320389
IVVVEDDPVQRTLLVTWLKAEGYRVEAFDDGLDARRFLGDSWADLLLLDWDLPGMTGERLLAWVRGRASI
VPVIFQTVHSDEEDIVKILDAGADDFLIKPLERQTLLARV-DDLSLEIGAGELLAVLGKSGCGKTTLLRF
IAGFVKALTGTLAVAGRDLTHAPPHKRNLGLLFQNYALFPHLTVFENVAFGRMSSADIARRVADVLKLVQ
LGDAGHHL----PAQLSGGMQQRVALARALVIEPDVLLLDEPL

>A3MH95_A3MII0_85_320389
ILLVEDDRMIAEGVRKALKADGCAVDWVQDGDAALTALGGEAYDLLLLDLGLPKRDGIDVLRTLRARGLA
LPVLILTARDAVADRVKGLDAGADDYLVKPFDLDELAARM-EPLDLAIGAGETLVLLGPSGCGKTTTLRL
IAGLDTPAGGAIAFGADDVTALPIEKRGVGMVFQNYALFPNLSVRGNVGYGRTEPRVLRERVDALLAMMR
LTAHADKPI----DALSGDQRQRVALARALAARPRVLLLDEPL

>A3MPN8_A3MPX6_98_320389
-LLVEDNAELAHWIVDLLRGEGFGVDSAPDGESADTVLKAQRYDALLLDMRLPGMSGKELLARLRRRGDN
VPVLMLTAHGSVDDKVDCFSAGADDYVVKPFESRELVARIRHGIDVDIADGEFVVLVGPSGCGKSTLLRM
IAGLETVTEGEIAIGGRIVNALEPKDRDIAMVFQNYALYPHMTVAQNMGYGGVERALIDARVQAAAQILE
LGPLLARRP----RELSGGQRQRVAMGRAIVREPSVFLFDEPL

>A3MI60_A3MJD6_76_320389
VVLIEDEKQIRRFVRSALEEEGIAVFDAETGRQGLIEAATRKPDLAIVDLGLPDGDGLDVIRELRGWS-E
MPVIVLSARTHEEEKVAALDAGADDYLTKPFGVSELLARIRDDVSLDFPAGELVALLGPSGCGKTTLLRV
IAGLEHADSGQVVLQGLDVASVGARERQVGFVFQHYALFRHMTVFENVAFGRPSEAAIRAKVHELLSLVQ
LDWLAQRYP----SELSGGQRQRIALARALAVEPKVLLLDEPF

>A3MM36_A3MMP0_146_320389
-LIVEDDPNSLSGLTALLGADGFSVDTATSLAEARGALARSIPDVVLVDLNLPDGSGFDLLQNLPQQQGS
LPVIVLTGNATVESAIEGLRHGVWDYLLKPVNIPRLRSL--KGVDIDIEDGQFLILVGGSGCGKSTLLNM
IAGLETVTKGEIRIGDKVVNDLSPKDRDIAMVFQSYALYPSMTVRENISFGKVPKNEQKQIVDRVAAMLQ
IEHLLERKP----GQLSGGQRQRVAMGRALARDPALFLFDEPL

>A3MDN0_A3MDT6_66_320389
ILIVEDEPKTGMYLRKGLTEAGFIADWVEDGVTGLHQAETEEYDLIILDVMLPGHDGWTVLERLRRAH-S
TPVLFLTARDDVGDRVKGLELGADDYVVKPFDFVELVARVRHPLDLEIGDGEFIVLLGPSGCGKSTMLRM
IAGLETITGGTLAIGGAVVNDLAARERNVAMVFQNYALYPHMSVYENIAFGKVPAAEIDRRVREVARVLG
LDALLDRKP----RAMSGGQQQRAAIARAMIKTPDVFLFDEPL

>A3MGZ9_A3MG69_70_320389
-LLVDDHPLVRDGLKMRLEAPGLVVGEAGNADEALTLAEALAPDLALMDIGMQGMNGIALAGVFHERFPA
IRVLMLSMHDNVEYVTQAVRAGASGYLLKDSPATEIVRAI-DAVTLHAQPGELLAVIGRSGSGKSTLLRL
SAGLLDGYAGRIAIGGADMAGVPVWRREVGMVFQQYALFPHLSVADNVAYGGVAAVERRRRALEMLERVG
LAAHAARST----TQLSGGQQQRVALARALVIEPALLLLDEPL

>I6EEU7_I6EFB4_167_766163
---VDDDPGLLKLLGLRLTSEGYSVVTAESGAEGLRVLNREKVDLVISDLRMDEMDGMQLFAEIQKVQPG
MPVIILTAHGSIPDAVAATQQGVFSFLTKPVDKDALYQAI-NDISLDIPSGQMVALLGPSGSGKTTLLRI
IAGLEHQTSGHIRFHGTDVSRLHARDRKVGFVFQHYALFRHMTVFDNIAFGRPNAAAIKAKVTKLLEMVQ
LAHLADRYP----AQLSGGQKQRVALARALAVEPQILLLDEPF

>I6E8K0_I6E8R2_72_766163
ILVVDDDMRLRALLERYLTEQGFQVRSVANAEQMDRLLTRESFHLMVLDLMLPGEDGLSICRRLRSQSNP
MPIIMVTAKGEEVDRIVGLEIGADDYIPKPFNPRELLARIRKPLTLDVADGEFIVMVGPSGCGKSTLLRM
VAGLERVTEGDIWINDQRVTEMEPKDRGIAMVFQNYALYPHMSVEENMAWGGMGKQQIAERVKEAARILE
LDGLLKRRP----RELSGGQRQRVAMGRAIVRDPAVFLFDEPL

>I6ERU7_I6ERC9_178_766163
IVIVEDEPVTQARLQSYFTQEGYTVSVTASGAGLREIMQNQPVDLILLDINLPDENGLMLTRALRERS-T
VGIILVTGRSDRIDRIVGLEMGADDYVTKPLELRELVVRV-DDVSLTIYKGEIFALLGASGCGKSTLLRM
LAGFEQPSAGQIMLDGVDLSQVPPYLRPINMMFQSYALFPHMTVEQNIAFGKQDKLPKAEIASRVHEMLG
LVH-MQEFAKRKPHQLSGGQRQRVALARSLAKRPKLLLLDEPM

>I6EJ80_I6EKZ8_278_766163
ILLIDDHPMLRTGVKQLISAPDIVVGEASNGEQGIELAESLDPDLILLDLNMPGMNGLETLDKLREKSLS
GRIVVFSVSNHEEDVVTALKRGADGYLLKDMEPEDLLKAL-DGVSIAIKDGEFFSMLGPSGSGKTTCLRL
IAGFEQLSGGAISIFGKPASNLPPWERDVNTVFQDYALFPHMSILDNVAYGGVNKKQ---RAQEALEKVA
LGFVQQRKP----SQLSGGQRQRVAIARALVNEPRVLLLDEPL

>I6EQR3_I6EQQ9_4_766163
VLVVEDNALLRHHLKVQIQDAGHQVDDAEDAKEADYYLNEHLPDIAIVDLGLPDEDGLSLIRRWRSNDVS
LPILVLTARESWQDKVEVLSAGADDYVTKPFHIEEVMARM--QLDLTINNGEFLTLLGPSGCGKTTVLRL
IAGLETVDSGRIMLDNEDITHVPAENRYVNTVFQSYALFPHMTVFENVAFGKTPAAEI---TPRVMEALR
MVQ-LETFAQRKPHQLSGGQQQRVAIARAVVNKPRLLLLDES-

>I6EVH2_I6EVP9_87_766163
VLIVEDEQAIRRFLRTALEGDGMRVFEAETLQRGLLEAATRKPDLIILDLGLPDGDGIEFIRDLRQWS-P
VPVIVLSARSEESDKIAALDAGADDYLSKPFGIGELQARL-KDINLDIHEGEFVVFVGPSGCGKSTLLRM
IAGLETITSGDLFIGEKRMNDTPPAERGVGMVFQSYALYPHLSVAENMSFGLKLAGAKKEVINQRVNQVA
EVLQLAHLLDRKPKALSGGQRQRVAIGRTLVAEPSVFLLDEPL

>E1TFE3_E1TFE0_3_640512
VLLVEDNPILSRSLTDALTSAKLTVDCMHDGESADHVLRTQDYALVILDIGLPKLDGLEVLRRLRARRNA
VPVLMLTAHGSVEERVRGLDLGADDYLAKPFALTELEARA-KGVSFQLNPGEVVCLLGASGSGKTTLLRA
VAGLEQPSSGRIELDGKVFYDLPVEQRSLGLVFQSYALWPHRTVADNVGYGRVSSAEQKKRVQSALDQLG
LGHLAARYP----YQLSGGQQQRVAIARALVYNPPVILLDEPL

>E1TJU1_E1TJY3_42_640512
VYVVDDDESMRDALRTLLRSVGLNVQTFGSAQEFLSIDMPDVPSCLILDVRLKGQSGLAVQEQITASQLG
LPIVFMTGHGDIAMTVKAMKAGATDFLAKPFRDQDMLDAV-QGLDLNIRRGEFIALLGPSGCGKSTALNC
IAGLQPLSGGGIWLDDKRIDVLPPEKRGFGMVFQNYALFPHMSVLDNVGFGGVGKSDIARRAREALQLVQ
LVG-HERKL---PGQLSGGQQQRVAIARAIVIEPPLILMDEPL

>E1T6M0_E1T6N6_16_640512
-IIADDHPLVLLAIENLMSYPNVVVGRAGDASELFAEVERTGCDLVVMDLYMPGGNGIEAVRQFRQRYPN
VPLVVLTMETEATALQSVISLGVQALISKR-DRIDLI----DNVSLDFPPGELVALLGPSGCGKTTLLRV
IAGLEYADGGQVVLQGQDVATVGAREREVGFVFQHYALFRHMTVFENVAFGRPSEAVI---REKVHELLK
LVQ-LDWLAQRYPSELSGGQRQRIALARALAVEPKVLLLDEPF

>E1TE12_E1TE36_24_640512
-AILQRDPVVRQSIEKVLTAAGHTCASYDDGLTMSKALARSTVDLLVLDWHGTRLSGTEVLRTARAVGDR
MPVIFVSRETSEESMVRAFVNGADDYVALPLRPAEFRERV-RDVDLEIGENEFCVFLGPSGCGKSTLLRM
IAGLEDVTDGDLFIGGNIMNDVPAAQRGVAMVFQSYALFPHMTVFENMAFGKTPKEEIDRKVREAARILQ
LEALLDRKP----RALSGGQRQRVAIGRAIVREPGVFLFDEPL

>E1T888_E1T862_26_640512
ILLVEDDRMIAEGVRKALRGEGFAVDWVEDGEAALSAATSQPYDLVLLDLGLPKRDGLDVLRALRARGHA
LPVLIVTARDAVADRVKGLDAGADDYLVKPFDLDELGAR--RDINLDIADGEFVVFVGPSGCGKSTLMRM
IAGLEDISGGDLSIDGARMNEVPPAKRGIAMVFQSYALYPHMTLYDNMAFGLKLAGTKKPEIDAAVRNAA
KILHIDHLLDRKPKQLSGGQRQRVAIGRAITRKPKVFLFDEPL

>E1T5Y1_E1T5X8_3_640512
VLYIEDDELVRRASVQSLQLAGFDVVGHASAESAAKSISADFCGVIVSDIRLPGASGLELLAQCHERAPD
VPVILVTGHGDISMAVQAMRDGAYDFIEKPFASERLIETV-HHFDMKIERGEFITFLGPSGCGKTTVLRM
IAGFETPTRGAIRLDNKDVTHLRTRQRKVGMVFQSYALFPNMTVAENIGFGHRPQAEINQRVEEMLHLIK
LPQMGGRYP----WQLSGGQQQRVALARALAGKPQVLLLDEPL

>E1TBL7_E1TBG8_49_640512
ILVVDDDVELRDLLRDYLARQGIEVSVLHDAGSLERRLERERPDLIVLDLMMPGVDGLTALRKLRASGDD
IPVIMLTARADDVDRIVGLELGADDYLGKPFNPRELLARVQKGVNIDIEDGQFLILVGGSGCGKSTLLNM
IAGLETVTKGEIQIDGKTVNNLSPKDRDIAMVFQSYALYPSMTVRENISFGKVPKSEQAQIVERVSNTLQ
ITHLLDRKP----GQLSGGQRQRVAMGRALARDPVMFLFDEPL

>E1T5G0_E1T5E6_14_640512
VLVVEDDENVRFGVQQAVELAGMQVSAYAGAAEALAEVAPGAPVVIVSDVRMPGLDGLQLLDKVMAIDAQ
IPVVLISGHADISTAVGAMQVGAYDFIEKPFSSDHIARRV--PTDLAVQAGEFLTLLGPSGSGKTTLLQM
ISGLVAPSAGRIEIDGRDVTHVEPGKRGIGMVFQSYALFPHMSVWDNVAYGRKSRDEVRAAVDSALAMVR
MTDYAKRFP----KELSGGQQQRIALARCFAYRPSVILLDEPL

>E1T936_E1T9X9_57_640512
ILLIEDDLLLGDGIRAGLRQAGFQVDWVRDGNAAEAELRSDVYAAAVLDLGLPRKDGIEVLSSIRRAGIT
LPVLVLTARDTVPDRVRGLDIGADDYVVKPVDLQELAARL-KGVNLSVQKGELFALLGSSGCGKSTLLRM
LAGLETVTSGKILIDGEDLAQLPPYRRPVNMMFQSYALFPHMTVESNVAFGGVPKAELKERVQTALELVQ
MGRFAKRKP----HQLSGGQQQRVALARSLVKRPKLLLLDEPM

>E1TDI7_E1TDK0_13_640512
-LIADDHPLVRGGLKQIIETPDIVVAEAAQGSEVIEKLRTCQVDLLLLDMTMPGISGVDLIRRVRAERPS
LPLLVLSIHNEAQVVSRALRAGATGYVTKDSNPDVLLAAIRADVNLSVEKGEFVSLLGPSGCGKTTTLQM
IAGFLETTRGRITLDGRDITHMKPNRRGLGVVFQSYALFPHMSVADNVGFGNVDKAERKERVREALSLVR
LDQLAHRFP----RELSGGQRQRVAIARAIVIAPPVLLLDEPM

>E1TIF1_E1TIH3_22_640512
VLVVDDHTLLRRGVIALLMDPRFVVAEAGDAGEAYRRAAETQPDIILLDNHLPGVKGVDALAGLKEAAPE
ARVLMLTVSEDANDLAAALRGGARGYLLKTVDSDAMTTAI-QPMSMVWEDGGAYALLGPSGCGKTTLLNI
VSGLVKPSEGKVLFDGRDVTALSARERNIAQVFQFPVIYDTMSVFDNLAFPKMPATEVKKRVHEVAEILD
MTRELPHK----ASNLAADAKQKISLGRGLVRQDAAILFDEPL

>E1T3I2_E1T3E2_40_640512
VFVVDDDEAVRDSLRWLLEANGYRVQCFSSAEQFIDAWQPHQIACLILDVRMSGMSGLELQERLIADNAS
LPIIFVTGHGDVPMAVSTMKKGAMDFIEKPFDEAELRKLV-EPVDLRIEAGETLVLLGPSGCGKTTTLRM
IAGLETPAGGRIAFGDDDVTALPIEKRQVGMVFQSYALFPNLTVRGNIGYGRMPADIARTRVDELLGMMR
LTAHADKPI----DQLSGGQRQRVALARALAVQPRVLLLDEPL

>E1TGS8_E1TGT3_5_640512
ILIIDDHPAFRMIVRLQLMLLSVEVVEADNGQTAVEMARQYKPDLAILDLDIPRISGLDVIPRLKLVHPP
IRVMVLSGHDPATFAPRAMRSGVHGFVGKSQEMKEIMR---KQLDLDIYQGEFLTLLGPSGSGKTTCLMM
LAGFEFPTGGEIWLDGTLLNTVPPHKRNIGMVFQNYALFPHLTVEQNVAYPKVSAEERAHRTNNALKMVR
MESFAKRYP----AQLSGGQQQRIALARALVFEPKLVLMDEPL

>E1TJC7_E1TJE8_21_640512
VFVIDDDSAMRQALHSLLDSVGLNVRLFASAQAFLALDLPDVPSCVVLDVRLKGQSGLAVQRHIAHTL-H
IPVILITAHGDIAMSVQAMKAGATDFFAKPFRAQDMIDAI-HPLDMEIRDSEFVVLLGPSGCGKSTMLRM
IAGLEAITGGELAIGDTVVNDLPARERNVAMVFQNYALYPHMTVYDNVAFGKVPAAEIDRRVREVAAMLN
LDALLDRKP----RAMSGGQQQRAAIARAMIKTPEVFLFDEPL

>L2X0C2_L2X0T4_172_1169335
ILIVEDDTLLLQGLILAAQTEGYACDGVSTARMAEQSLEAGHYSLVVLDLGLPDEDGLHFLARIRQKKYT
LPVLILTARDTLTDKIAGLDVGADDYLVKPFALEELHARIRKDINLDIHEGEFVVFVGPSGCGKSTLLRM
IAGLETITSGDLFIGEKRMNDTPPAERGVGMVFQSYALYPHLSVAENMSFGLKLAGAKKEVINQRVNQVA
EVLQLAHLLDRKPKALSGGQRQRVAIGRTLVAEPSVFLLDEPL

>L2WJY4_L2WJS4_60_1169335
ILIVEDEPKLGQLLIDYLRAASYAPTLISHGDQVLPYVRQTPPDLILLDLMLPGTDGLTLCREIRRFS-D
IPIVMVTAKIEEIDRLLGLEIGADDYICKPYSPREVVARV-NDISLDIPSGQMVALLGPSGSGKTTLLRI
IAGLEHQTSGHIRFHGTDVSRLHARDRKVGFVFQHYALFRHMTVFDNIAFGRPNAAAIKAKVTKLLEMVQ
LAHLADRYP----AQLSGGQKQRVALARALAVEPQILLLDEPF

>L2WDP8_L2WDZ0_92_1169335
VALIDDHLIVRSGFAQLLGEPDLVVAEFGSGREALAGLPGRGVQVCICDISMPDISGLELLSQLPK---G
MATIMLSVHDSPALVEQALNAGARGFLSKRCSPDELIAAV-KPLTLDVADGEFIVMVGPSGCGKSTLLRM
VAGLERVTTGDIWIDRKRVTEMEPKDRGIAMVFQNYALYPHMSVEENMAWGGMGKQQIAERVKEAARILE
LDGLLKRRP----RELSGGQRQRVAMGRAIVREPAVFLFDEPL

>L2WRV4_L2WSB9_165_1169335
ILLIDDHPMLRTGVKQLISAPDIVVGEASNGEQGIELAESLDPDLILLDLNMPGMNGLETLDKLREKSLS
GRIVVFSVSNHEEDVVTALKRGADGYLLKDMEPEDLLKAL---INETLPANGITAIFGVSGAGKTSLINA
ISGLTRPQKGRIVLNGRVLNDLTPEKRRVGYVFQDARLFPHYKVRGNLRY--GMAKSMVNQFDKLVALLG
IEPLLDRLP----GSLSGGEKQRVAIGRALLTAPELLLLDEPL

>L2WQN8_L2WPX7_261_1169335
IVFVEDDAEVGALIAAYLAKHDMQVTVEPRGDRAEETILRENPDLVLLDIMLPGKDGMTICRDLRAKW-S
GPIVLLTSLDSDMNHILALEMGACDYILKTTPPAVLLARL-KDFNLEIADKEFIVFVGPSGCGKSTTLRM
IAGLEEISGGDLLIDGKRMNDVPAKARNIAMVFQNYALYPHMTVYDNMAFGKIAKEVIDERVNWAAQILG
LREYLKRKP----GALSGGQRQRVALGRAIVREAGVFLMDEPL

>L2WTT6_L2WTS4_12_1169335
VLIVEDEQAIRRFLRTALEGDGMRVFEAETLQRGLLEAATRKPDLIILDLGLPDGDGIEFIRDLRQWS-A
VPVIVLSARSEESDKIAALDAGADDYLSKPFGIGELQARL--QLDLTINNGEFLTLLGPSGCGKTTVLRL
IAGLETVDSGRIMLDNEDITHVPAENRYVNTVFQSYALFPHMTVFENVAFGKTPAAEI---TPRVMEALR
MVQ-LETFAQRKPHQLSGGQQQRVAIARAVVNKPRLLLLDES-

>G7FCG6_G7FCJ1_25_420915
IAIVEDETAIRENYIEMLSAQGYQVSGYENRPQAEVAFKEALPDLAIVDIGLGHDGGFLLCQTLRSLSKT
LPIIFLTARDSEIDTVCGLRMGADDYLTKDISLAHLAARI-SDLNFTLGESEILMLVGPTGCGKSTILQA
LAGLLPISDGEIKVAKWTATPVAPEKRSVGMVFQDFALFPHLTVEQNVC----FKLKDTSPADHWIKLLG
LDAFRHKKP----ATLSGGQKQRVALARTLAHQPDFVLLDEPL

>G7FFG2_G7FFI2_20_420915
-LMIDDDTGLCELLSEYLSAQGFSIQTAHDGQQGLELALQNDYALILLDVMLPSIDGFEVLKQLRQSK-L
TPVIMLTAKGEDFDRIFGLELGADDYIAKPFNHRELLARVKDDLDLTLGKDEIVCLLGASGCGKTTTLKA
IAGLIEAKQGQVFIDGKLVSDVSPEHRNIGMMFQDYALFPHLTVANNIGFGDMSKADKQARVDEMLKLVH
LVGCADRYP----HQLSGGQQQRVAIARALAYKPSLLLLDEPF

>L5DUY6_L5DVC2_136_1169398
ILLIEDNQRTQEWVTQGLSEAGYVIDAVSDGRDGLYLALKDDYALIILDIMLPGMDGWQILQTLRTAK-Q
TPVICLTARDSVDDRVRGLDSGANDYLVKPFSFSELLARVRDGVSIAIKDGEFFSMLGPSGSGKTTCLRL
IAGFEQLSGGAISIFGTPASNLPPWERDVNTVFQDYALFPHMSILDNVAYGMVKGVNKKQRAQEALEKVA
LGVVQQRKP----SQLSGGQRQRVAIARALVNEPRVLLLDEPL

>L5DLD1_L5DKU2_189_1169398
-IIIDDHPLAIAAIRNLLIKNDIILAELTEGGSAVQRVETLKPDIVIIDVDIPGVNGIQVLETLRKRQYS
GIIIIVSAKNDHFYGKHCADAGANGFVSKKEGMNNIIAAIENDISLDIPSGQMVALLGPSGSGKTTLLRI
IAGLEHQTSGHIRFHGTDVSRLHARDRKVGFVFQHYALFRHMTVFDNIAFGRPNAAAIKAKVTKLLEMVQ
LAHLADRYP----AQLSGGQKQRVALARALAVEPQILLLDEPF

>L5DFS3_L5DFS2_1_1169398
ILLIEDDMLIGDGIKTGLSKMGFRVDWFTQGRQGKEALYSAPYDAVILDLTLPGMDGRDILREWREKGQR
EPVLILTARDALAERVEGLRLGADDYLCKPFALIEVAARL-KPLTLDVADGEFIVMVGPSGCGKSTLLRM
VAGLERVTTGDIWIDRKRVTEMEPKDRGIAMVFQNYALYPHMSVEENMAWGGMGKQQIAERVKEAARILE
LDGLLKRRP----RELSGGQRQRVAMGRAIVREPAVFLFDEPL

>L5D6I1_L5D6U8_127_1169398
VWLVEDEQGIADTLVYMLQQEGFAVEVFERGLPVLDKARQQVPDVMILDVGLPDISGFELCRQLLALHPA
LPVLFLTARSEEVDRLLGLEIGADDYVAKPFSPREVCARV-KDINLDIHEGEFVVFVGPSGCGKSTLLRM
IAGLETITSGDLFIGEKRMNDTPPAERGVGMVFQSYALYPHLSVAENMSFGLKLAGAKKEVINQRVNQVA
EVLQLAHLLDRKPKALSGGQRQRVAIGRTLVAEPSVFLLDEPL

>L5DYQ8_L5DYP1_17_1169398
ILLIDDHPMLRTGVKQLISAPDIVVGEASNGEQGIELAESLDPDLILLDLNMPGMNGLETLDKLREKSLS
GRIVVFSVSNHEEDVVTALKRGADGYLLKDMEPEDLLKAL-KDFNLEIADKEFIVFVGPSGCGKSTTLRM
IAGLEEISGGDLLIDGKRMNDVPAKARNIAMVFQNYALYPHMTVYDNMAFGKIAREVIDERVNWAAQILG
LREYLKRKP----GALSGGQRQRVALGRAIVREAGVFLMDEPL

>L5E123_L5E141_18_1169398
IVIVEDEPVTQARLQSYFTQEGYTVSVTASGAGLREIMQNQPVDLILLDINLPDENGLMLTRALRERS-T
VGIILVTGRSDRIDRIVGLEMGADDYVTKPLELRELVVRV---INETLPANGITAIFGVSGAGKTSLINA
ISGLTRPQKGRIVLNGRVLNDLTPEKRRVGYVFQDARLFPHYKVRGNLRY--GMAKSMVNQFDKLVALLG
IEPLLDRLP----GSLSGGEKQRVAIGRALLTAPELLLLDEPL

>D2USB0_D2UR49_61_585147
ILIVDDEDRIRRLLKMYLERESFEIHEASNGQEAYELAMENNYACILLDLMLPEMDGIQVATKLREHK-Q
TPIIMLTAKGEETNRVEGFESGADDYIVKPFSPREVVLRV-DDIDIDIESGYFYTLLGPSGCGKTTILKL
IAGFEYPDSGEVIYQNKPIGNLPPNKRKVNTVFQDYALFPHLNVYDNIAFGKLSKTEIDQKVTEALKLVK
LSGYEKRNI----NEMSGGQKQRVAIARAIVNEPEILLLDES-

>D2UVU8_D2UW96_508_585147
VVVVDDEKPIADILEFNLKKEGYDVYCAYDGNDAVDLIYEEEPDIVLLDIMLPGRDGMEVCREVRKKY-E
MPIIMLTAKDSEIDKVLGLELGADDYVTKPFSTRELIARVKKDFNLHITDKEFIVFVGPSGCGKSTTLRM
VAGLESITSGDFYIDGERMNDVEPKNRDIAMVFQNYALYPHMTVFENMAFGKVNKKEIEQKVNEAAEILG
LTEYLGRKP----KALSGGQRQRVALGRAIVRDAKVFLMDEPL

>E8IK35_E8IK15_20_926029
VLVVEDNALLRHHLKVQIQDAGHQVDDAEDAKEADYYLNEHLPDIAIVDLGLPDEDGLSLICRWRSNDVS
LPILVLTARESWQDKVEVLSAGADDYVTKPFHIEEVMARM--QLDLTINNGEFLTLLGPSGCGKTTVLRL
IAGLETVDSGRIMLDNEDITHVPAENRYVNTVFQSYALFPHMTVFENVAFGKTPAAEI---TPRVMEALR
MVQ-LETFAQRKPHQLSGGQQQRVAIARAVVNKPRLLLLDES-

>E8IGL2_E8IGP9_47_926029
ILVVDDDISHCTILQALLRGWGYNVALANSGRQALEQVRERVFDLVLCDVRMAEMDGIATLKEIKALNPA
IPVLIMTAYSSVETAVEALKTGALDYLIKPLDFDNLQATL-KDINLDIHEGEFVVFVGPSGCGKSTLLRM
IAGLETITSGDLFIGEKRMNDTPPAERGVGMVFQSYALYPHLSVAENMSFGLKLAGAKKEVINQRVNQVA
EVLQLAHLLDRKPKALSGGQRQRVAIGRTLVAEPSVFLLDEPL

>E8ILQ8_E8IL62_154_926029
IVFVEDDAEVGSLIAAYLAKHDMQVTVEPRGDQAEETILRENPDLVLLDIMLPGKDGMTICRDLRAKW-S
GPIVLLTSLDSDMNHILALEMGACDYILKTTPPAVLLARL-DGVSIAIKDGEFFSMLGPSGSGKTTCLRL
IAGFEQLSGGAISIFGKPASNLPPWERDVNTVFQDYALFPHMSILDNVAYGGVNKKQ---RAQEALEKVA
LGFVQQRKP----SQLSGGQRQRVAIARALVNEPRVLLLDEPL

>E8IA08_E8IAZ8_10_926029
ILIVEDEPKLGQLLIDYLRAASYAPTLISHGDQVLPYVRQTPPDLILLDLMLPGTDGLTLCREIRRFS-D
IPIVMVTAKIEEIDRLLGLEIGADDYICKPYSPREVVARV-NDISLDIPSGQMVALLGPSGSGKTTLLRI
IAGLEHQTSGHIRFHGTDVSRLHARDRKVGFVFQHYALFRHMTVFDNIAFGRPNAAALKAKVTKLLEMVQ
LAHLADRYP----AQLSGGQKQRVALARALAVEPQILLLDEPF

>E8IDX4_E8IDW9_5_926029
VVLVDDHVVVRSGFAQLLSEDDLVIGQYSSAAQAWSALIRDDVNVAVIDIAMPDENGLSLLKRLRAQKPQ
FRAIILSIYDAPTFVQSALDAGASGYLTKRCGPEELVQAVRDNINLTIPQGQMVTLLGPSGCGKTTILRL
VAGLEKPSEGQIFIDGEDVTHRSIQQRDICMVFQSYALFPHMSLGENVGYGGVSRSEVKQRVKEALAMVD
LEGFEDRYV----DQISGGQQQRVALARALILKPKVLLFDEPL

>E8IKB5_E8IJ75_40_926029
ILLIDDHPMLRTGVKQLISAPDIVVGEASNGEQGIELAESLDPDLILLDLNMPGMNGLETLDKLREKSLS
GRIVVFSVSNHEEDVVTALKRGADGYLLKDMEPEDLLKAL-DDVSLTIYKGEIFALLGASGCGKSTLLRM
LAGFEQPSAGQIMLDGVDLSQVPPYLRPINMMFQSYALFPHMTVEQNIAFGKQDKLPKAEIASRVNEMLG
LVH-MQEFAKRKPHQLSGGQRQRVALARSLAKRPKLLLLDEPM

>E8IEK7_E8IEQ3_56_926029
ILVVDDDMRLRALLERYLTEQGFQVRSVANAEQMDRLLTRESFHLMVLDLMLPGEDGLSICRRLRSQSNP
MPIIMVTAKGEEVDRIVGLEIGADDYIPKPFNPRELLARIRKPLTLDVADGEFIVMVGPSGCGKSTLLRM
VAGLERVTEGDIWINDQRVTEMEPKDRGIAMVFQNYALYPHMSVEENMAWGGMGKQQIAERVKEAARILE
LDGLLKRRP----RELSGGQRQRVAMGRAIVRDPAVFLFDEPL

>E8IIJ4_E8IIR8_84_926029
VLIVEDEQAIRRFLRTALEGDGMRVYEAETLQRGLLEAATRKPDLIILDLGLPDGDGIEFIRDLRQWS-A
VPVIVLSARSEESDKIAALDAGADDYLSKPFGIGELQARL---INETLPANGITAIFGVSGAGKTSLINA
ISGLTRPQKGRIVLNGRVLNDLTPEKRRVGYVFQDARLFPHYKVRGNLRY--GMAKSMVDQFDKLVALLG
IEPLLDRLP----GSLSGGEKQRVAIGRALLTAPELLLLDEPL

>H4DF67_H4DFK5_222_931452
-LVVEDDEAILHLIDVALTMNYYKVVTAKTGKEADFRLRTEQPDIILLDLGLPDIDGLSLIQQFRDFV-D
TPIIVISARTEEQTIVEVLDRGANDYMTKPFNIDELRARIRKDFNLHITDKEFIVFVGPSGCGKSTTLRM
VAGLESITSGDFYIDGERMNDVEPKNRDIAMVFQNYALYPHMTVFENMAFGKVNKKEIEQKVNEAAEILG
LTEYLGRKP----KALSGGQRQRVALGRAIVRDAKVFLMDEPL

>H4DJI0_H4DI17_163_931452
VLVVDDEHSIVTLLKYNLETAGYEVVVAFDGDEALEKVENEQPDLIILDVMLPKKDGIDVCKTVRTNKNL
VPILMLTAKNDEFDRVLGLELGADDYMTKPFSPREVVARV-DDIDIDIESGYFYTLLGPSGCGKTTILKL
IAGFEYPDSGEVIYQNKPIGNLPPNKRKVNTVFQDYALFPHLNVYDNIAFGKLSKTEIDQKVTEALKLVK
LSGYEKRNI----NEMSGGQKQRVAIARAIVNEPEILLLDES-

>L5APV0_L5API3_127_1169390
-LIVEDEKKTGEYLTKGLTEAGFVVDLADNGLNGYHLAMTGDYDLIILDIMLPDVNGWDIVRMLRSANKG
MPILLLTALGTIEHRVKGLELGADDYLVKPFAFAELLARVRKDFNLEIADKEFIVFVGPSGCGKSTTLRM
IAGLEEISGGDLLIDGKRMNDVPAKARNIAMVFQNYALYPHMTVYDNMAFGKIAKEVIDERVNWAAQILG
LREYLKRKP----GALSGGQRQRVALGRAIVREAGVFLMDEPL

>L5AQU8_L5AQT2_16_1169390
ILLMEDDYDIAALLRLNLQDEGYQIVHEADGARARLLLDKQTWDAVILDLMLPNVNGLEICRYIRQMTRY
LPVIIISARTSETHRVLGLEMGADDYLPKPFSIPELIARIK-QLDLTINNGEFLTLLGPSGCGKTTVLRL
IAGLETVDSGRIMLDNEDITHVPAENRYVNTVFQSYALFPHMTVFENVAFGKTPAAEI---TPRVMEALR
MVQ-LETFAQRKPHQLSGGQQQRVAIARAVVNKPRLLLLDES-

>L5ANL9_L5ANR3_54_1169390
VLVVEDNALLRHHLKVQIQDAGHQVDDAEDAKEADYYLNEHLPDIAIVDLGLPDEDGLSLIRRWRSNDVS
LPILVLTARESWQDKVEVLSAGADDYVTKPFHIEEVMARM-DGVSIAIKDGEFFSMLGPSGSGKTTCLRL
IAGFEQLSGGAISIFGTPASNLPPWERDVNTVFQDYALFPHMSILDNVAYGGVNKKQ---RAQEALEKVA
LGFVQQRKP----SQLSGGQRQRVAIARALVNEPRVLLLDEPL

>L5ABS5_L5ABW4_39_1169390
ILVVDDDMRLRALLERYLTEQGFQVRSVANAEQMDRLLTRESFHLMVLDLMLPGEDGLSICRRLRSQSNP
MPIIMVTAKGEEVDRIVGLEIGADDYIPKPFNPRELLARIRKPLTLDVADGEFIVMVGPSGCGKSTLLRM
VAGLERVTTGDIWIDRKRVTEMEPKDRGIAMVFQNYALYPHMSVEENMAWGGMGKQQIAERVKEAARILE
LDGLLKRRP----RELSGGQRQRVAMGRAIVREPAVFLFDEPL

>L5A4X7_L5A4A7_230_1169390
ILVVDDDISHCTILQALLRGWGYNVALANSGRQALEQVREQVFDLVLCDVRMAEMDGIATLKEIKTLNPA
IPVLIMTAYSSVETAVEALKTGALDYLIKPLDFDNLQATL-KDINLDIHEGEFVVFVGPSGCGKSTLLRM
IAGLETITSGDLFIGEKRMNDTPPAERGVGMVFQSYALYPHLSVAENMSFGLKLAGAKKEVINQRVNQVA
EVLQLAHLLDRKPKALSGGQRQRVAIGRTLVAEPSVFLLDEPL

>L5ARP8_L5ARX7_79_1169390
ILVVEDEAPIREMVCFVLEQNGFQPVEAEDYDSAVNQLNEPWPDLILLDWMLPGGSGIQFIKHLKRESRD
IPVVMLTARGEEEDRVRGLETGADDYITKPFSPKELVARIK--INETLPANGITAIFGVSGAGKTSLINA
ISGLTRPQKGRIVLNGRVLNDLTPEKRRVGYVFQDARLFPHYKVRGNLRY--GMAKSMVNQFDKLVALLG
IEPLLDRLP----GSLSGGEKQRVAIGRALLTAPELLLLDEPL

>H4JQI5_H4JQ40_215_868137
-LLVDDDPGLLKLLGLRLTSEGYSVVTAESGAEGLRVLNREKVDLVISDLRMDEMDGMQLFAEIQKVQPG
MPVIILTAHGSIPDAVAATQQGVFSFLTKPVDKDALYQAI-NDISLDIPSGQMVALLGPSGSGKTTLLRI
IAGLEHQTSGHIRFHGTDVSRLHARDRKVGFVFQHYALFRHMTVFDNIAFGRPNAAQIKAKATKLLEMVQ
LAHLADRYP----AQLSGGQKQRVALARALAVEPQILLLDEPF

>H4JI32_H4JJS0_248_868137
ILVVEDEAPIREMVCFVLEQNGFQPVEAEDYDSAVNQLNEPWPDLILLDWMLPGGSGIQFIKHLKRESRD
IPVVMLTARGEEEDRVRGLETGADDYITKPFSPKELVARIKDDVSLTIYKGEIFALLGASGCGKSTLLRM
LAGFEQPSAGQIMLDGVDLSQVPPYLRPINMMFQSYALFPHMTVEQNIAFGKQDKLPKAEIASRVNEMLG
LVH-MQEFAKRKPHQLSGGQRQRVALARSLAKRPKLLLLDEPM

>H4JVK6_H4JVD1_75_868137
IVYIEDSDDVRFACEQTLTLAGYRVISCCDAEHSIPLIQSQANIIILTDVRLPRISGLELLSYINEMDSK
IPVILITGHGDVEMAVDAMRNGAFDFIEKPSSSDKLLSII-KDINLDIHEGEFVVFVGPSGCGKSTLLRM
IAGLETITSGDLFIGEKRMNDTPPAERGVGMVFQSYALYPHLSVAENMSFGLKLAGAKKEVINQRVNQVA
EVLQLAHLLDRKPKALSGGQRQRVAIGRTLVAEPSVFLLDEPL

>H4JS59_H4JTA3_44_868137
ILLIEDDMLIGDGIKTGLSQMGFSIDWFTQGRQGKEALYSAPYDAVILDLTLPGMDGRDILREWREKGQR
EPVLILTARDALAERVEGLRLGADDYLCKPFALIEVAARL-KPLTLDVADGEFIVMVGPSGCGKSTLLRM
VAGLERVTTGDIWIDRKRVTEMEPKDRGIAMVFQNYALYPHMSVEENMAWGGMGKQQIAERVKEAARILE
LDGLLKRRP----RELSGGQRQRVAMGRAIVREPAVFLFDEPL

>H4JMT1_H4JL81_210_868137
VLLVDDHELVRAGIRRILEIKGIVVGEASCGEDAVKWCRANAVDVVLMDMSMPGIGGLEATRKIARSTAD
VKIIMLTVHTENPLPAKVMQAGAAGYLSKGAAPQEVVSAI-KDFNLEIADKEFIVFVGPSGCGKSTTLRM
IAGLEEISGGDLLIDGKRMNDVPAKARNIAMVFQNYALYPHMTVYDNMAFGKIAKEVIDERVNWAAQILG
LREYLKRKP----GALSGGQRQRVALGRAIVREAGVFLMDEPL

>H4JKQ0_H4JKP5_5_868137
VLVVEDNALLRHHLKVQIQDAGHQVDDAEDAKEADYYLNEHLPDIAIVDLGLPDEDGLSLIRRWRSNDVS
LPILVLTARESWQDKVEVLSAGADDYVTKPFHIEEVMARM--QLDLTINNGEFLTLLGPSGCGKTTVLRL
IAGLETVDSGRIMLDNEDITHVPAENRYVNTVFQSYALFPHMTVFENVAFGKTPAAEI---TPRVMEALR
MVQ-LETFAQRKPHQLSGGQQQRVAIARAVVNKPRLLLLDES-

>Q21Y82_Q21Y26_56_338969
VYLVDDHQIMREGLRALLEAKGHVVGESADPTEALADLLRMRPEVLLLDLNLGERSGFELLAELQRRHLP
TRCVVLTMSAQPRQVAEALRMGASGYVLKGSAVSDLLSAV-REVSFGLHAGDIGVLIGPSGCGKTTLLRA
VAGLEPVAGGSIKLATRLVSSVAPQARQVGMVFQDYALFPHLNIGRNVDFGHLPPKARAQRVEEVLQLVG
LAGFEARFA----HELSGGQQQRVALARALAPKPRLLLLDEPF

>Q21ZH1_Q21ZG8_3_338969
-LIVEDDELLRDALGAQLTQAGHTVTPASDGERAQALLESNRFDGVILDLGLPKVSGMEVLRWLRKRLPA
LPVLVLTARDGVEDRVQGLNAGADDYLTKPFSMAELQARL-KKIDIDVAPGEFLILVGPSGCGKSTLLNI
IAGLEEPTEGELRIAGKNVIGVAPAQRDIAMVFQSYALYPTMSVADNIGFAKVPKAARLKRIHEVAAMLQ
IEQLLDRRP----AQLSGGQRQRVAMGRALARDPQLFLFDEPL

>Q220B1_Q220B6_5_338969
VLLADDHTLVRAGLRKLLEMPDVVVGEAADGLALLALAAELQPQLVMMDIAMPGLNGLEATARLAKAWPT
IRVLILSMHQNEEYVRQALRNGAAAYLLKDCAPLELELAL--AMNLTVEKGEFVSLLGPSGCGKTTTLQM
VAGFESVSSGSIELDGRDITHAKANTRGLGIVFQTYALFPHMTVADNVSFGKMPKAERSERVKQALALVH
LEALAQRYP----RELSGGQRQRVALARALVIEPPVLLLDEPL

>Q21UI8_Q21UI2_6_338969
ILVVDDDRYTRTLIEQLMRKSA-EVHLAESGELARELFAAIDFNLVLMDQRLPQVKGLDLLREFRLQRPK
LVAILITGHADVRDAVAAVREGLFDYLTKPFEDLEALEA----IDLELAGHGITALFGPSGSGKTTALRV
LAGLEPAAQGRVCVQGDMWQDKPVHQRALGYVFQEASLFDHLNVQENLQYGRTPASERFRNWDHTLDLLG
IAHLLKRWP----HELSGGERQRVAIARALAASPRLLLLDEPM

>Q221H4_Q221F9_15_338969
VLIVEDEPAIAELIAVNLRHNGFRPTWAMDSASAQRELDAVLPDVILLDWMLPGESGLALAKRWRAHPKA
IPIIMLTARGDETDRVAGLDAGADDYIAKPFSTKELLARM-RDLNLDIRAGEFLSLLGPSGSGKTTTLMM
LAGFESPTAGEIFLNGKPITRTPPHKRNFGMVFQNYALFPHMTIADNVAYPTVRNFSKAEREAKVLRALG
MVQMDNLSA-RYPGQLSGGQQQRVALARALVFDPQLVLMDEPL

>Q222P9_Q222E6_113_338969
VLVVDDEPALRQILAAAVIKAGYSVEQANGVKQAATMLSRGDFDVALCDIKMPDGNGIELVRNCRAAGIE
TTFIMVTGFASIETAVEALQAGASDYITKPVRYEEVAHRL-DEVDLSIKQGEIFALLGSSGCGKSTLLRM
LAGFETPTSGRILLSGQDVARLAPYERPFNMMFQSYALFPHLDIWENIAFGGLPKSDIQQRVGEMLDLVQ
LTPYAKRKP----HQLSGGQQQRVALARSLAKKPKVLLLDEPL

>Q21S68_Q21S77_9_338969
-LLIEDDAVLRLGLKRQLEADGYRVDQAGDGADGLFQAREYPLDLAIVDLGLPKVNGLTVVQTLRAEGRT
LPILILTARGSWQDKVQGLEAGADDYLVKPFEYPELAARV--DMSLQPCSGAVTVLLGATQAGKTSLMRI
MAGLDVPSHGNVRVNGESVVGVPVRKRNVAMVYQQFINYPSLKVRDNIASPLSGEKNIDQRVNALAEKLH
IEMFLERYP----AELSGGQQQRVALARALAKGAPLMLLDEPL

>Q21XA8_Q21XL5_107_338969
ILVVDDHTLFRRGLTALLADPQLVIGDAADAGQALRKAQEMQPDLILLDNHLPGVNGVDALPALREAAPN
TVILMLTVSEDENDLAAALRGGAAGYLLKTIEGDALTAAI-RSVNLDIESGELVALLGPSGCGKTTLLRI
IAGLETADQGHIVVNGADTTSKHVRERNVGFVFQHYALFRHMSVFDNVAFGKATRPAEAVIKQKVHELLG
LVQ-LDWLADRYPSQLSGGQRQRIALARALAVEPEVLLLDEPF

>Q21ZY5_Q21ZV3_32_338969
-YVVDDDEALRRSLLLLLFSQGMAVRGFESGEAFLQAVDARQVGCVILDLRMGGMSGLAVLEQLRLRHSP
LVVLFLSGHGTIPMALEAVGQGAFDWVVKP-DTQQLLEKL-NDLSIEIQDKEFAVLVGSSGCGKSTALRM
IAGLETITSGEIYIGDTLVNDMAPKDRDIAMVFQNYALYPHMNVRENMGFGKLSEAEIDARVQEAADILG
LNELLERKP----KELSGGQRQRVAVGRAIVRKPKVFLFDEPL

>C3I480_C3I5G3_83_527019
VLLVEDERRLREIVSDYFRNEGFEVIEAEDGKKALELFAEHEIDLIMLDIMLPEIDGWSVCRRIRKES-A
VPIIMLTARSDEDDTLLGFELGADEYVTKPFSPKVLVARA-TDFNLHIQDKEFIVFVGPSGCGKSTTLRM
VAGLEDISKGEFSIDGKLMNDVPPKDRDIAMVFQNYALYPHMSVYDNMAFGKIPKDEIDRRVKDAAKILG
LEQYLDRKP----KALSGGQRQRVALGRAIVRDAKVFLMDEPL

>C3HVJ7_C3HVJ2_5_527019
-LVVEDNTSLLESIVQILR-DEFEVDTAINGEDGLFLALQNIYDAILLDVMMPGMDGFEVIQKIRDEKIE
TPVLFLTARDSLEDRVKGLDFGGDDYIVKPFQAPELKARIRKGVSVHIKKGEFFVLVGPSGCGKSTLLRM
IAGLEEISSGDLIINERVANDLEPKDRNLSMVFQNYALYPHLSVEENILFGKVRKVQKEERQKRLMEAIE
MVG-LKEYVKMKPGQLSGGQRQRVALARAIVSQAPICLMDEPL

>C3HYY1_C3HYM3_118_527019
--------------KIILNYEEFVVDTVNDGEEAVAYCKKHEVDIALLDVRMPNMNGVEATKFICEET-K
TKPLILTTFDDDEYILDAVKNGAKGYLLKNNDPERIRDAIKKPLQIVMKQGEFTTLLGPSGCGKTTLLRM
IAGLEEPDKGEIYFGDQCMYSTSPHERNIGMVFQDFALWPHMTVFENVAFGTKQTDHLREKVEDAIKRVR
LQGMEKRYP----HELSGGQQQRVAFARAIVTKPHFILFDEPL

>C3HWY6_C3HWX3_13_527019
ILLVDDETAILQLLTTILEKEGFHITTATSAEIALSLTKENNYDLIILDVMLPGQSGFDICPIIRQQT-D
CPIFFLSAKASDLDKISGFSYGADDYITKPFNPLEVVARM-TDIHLDIPKGELVALLGPSGSGKTTLLRI
IAGLEEADGGSVSFDGEDLTDIHVKNRQVGFVFQHYALFKHMNVFENVAFGRPSAEAIEEKVTELLKLVK
MDGFAKRYP----AQLSGGQRQRIALARALAVEPKILLLDEPF

>C3HXI9_C3HXH5_14_527019
-LVVDDESDMRQLVGMYLDNFGYEWGEAEDGKEALKKLETDHYDFVVLDIMMPEMDGLSVCKEIRKTS-D
VPIIFLTAKGEEWNRVNGLRMGADDYIVKPFSPGELVARM---LSLDIKEGEFLTILGPSGCGKTTLLRM
IAGFETPTEGNLLLDDERINDLPPYKRHMNLVFQHYALFPHMTVEKNICFGKVSAAEQKERAEEAMRLTQ
LLEFRNRKP----AKLSGGQQQRVAIARAIVNNPRVLLLDEPL

>Q3DH75_Q3DHQ2_173_342617
IVLVDDHEMVRLGLKSFLNQADVVIGEASNGLEGIKKALELRPDVVVMDLVMPEMDGVEATLALLKDWPE
AAILVLTSYLDNEKIYPVIEAGAKGYMLKTSSAAEILNAIRKDINFELEEGKFYTLLGASGSGKSTILNI
IAGLLEASTGDIYLDGKRINDVPTNKRDVHTVFQNYALFPHMTVFENVAFPKMDKKEIQKRVQETLKMVR
LEGFEKRAI----QKLSGGQRQRVAIARAIINQPKVVLLDEPL

>Q3DCW5_Q3DCW2_3_342617
VLIIEDDPMVEFIHRNYLEKLNYNIYSTASQTQAIAYLNDIKIQLVLLDIHIKEGNGLELLKLLRNQHQN
TEVIVISAANEAHTVKEAFHLGIVDYLIKPFTFERFESSI-EDFDLDIKDKEFIVFVGPSGCGKSTTLRM
IAGLEDISEGELKIDGEVVNDKSPKDRDIAMVFQNYALYPHMTVYDNMAFGKFSKQEIDKRVREAAANIG
LTEFLERKP----ADLSGGQRQRVAMGRAIVRDAKVFLMDEPL

>F0QCB6_F0QCI8_72_643561
ILVVEDDPRVADFLQRGLRAEGYGVQMARTGPEGLELARAGEATLLILDVMLPGMTGLDLCQSLRAEGGQ
VPVLMLTALSSIEDKVAGLKLGADDYLTKPFAFEELLARIEHGVNAEIADGEFIVIVGPSGCGKSTLLRM
VAGLEEISGGEIAIGNRVVNDLEPAQRDIAMVFQNYALYPHMTNFENMAYGKVPKDEIKARVDKAAKILE
LGHLLERKP----RELSGGQRQRVAMGRAIVRQPQVFLFDEPL

>F0Q931_F0Q9W9_62_643561
-LIVDDDADAADMLAALCSAEGYHAATAHTLEAARKKMVLQPPDVVLLDLHLPDGNGLSFMNEQSLRS-N
TQVVLVTGHATLETSIQALRLGAADYLVKPVSLPQLRG---QPTDLAVQPGEVLALLGPSGCGKTTLLRL
IAGLEAPDAGSIAFGGTDVTQLPIEQRGVGMVFQHYALFPQMTVEGNIGYGGTPEAERRRVVGELIDLVR
LNGLEKRRP----AELSGGQRQRVALARAVAVRPRVLLLDEPL

>F0QCA6_F0QB42_64_643561
-LLVEDDPAMQATLQRSLARRGMEVTALGDGRAALAQWASRPPDAVVLDLSLPGLDGLQVLQQARASGLR
TPVLLLTARGTVGDRVLGLNAGADDYLPKPFDLDELEARL-QELSLRIERGEFVVLLGESGCGKSTTLRM
IAGLESVSAGQILIDGRDVTEAPPKARNIAMVFQSYALYPHMDVAENMSFAGTPPEEIARRVGNAARILN
IDHLLQRKP----KELSGGQRQRVAIGRCIVREPDVFLFDEPL

>F0Q9E1_F0Q9I1_40_643561
ILVVDDDPEIRELLCDYLRAAGLRPAAVADGEAMWQWLARHTADLVVLDLMLPGTDGLALCRALRECT-H
IPVVMLTARGALLDRILGLEMGADDYLPKPFDPRELLARIN-GATLGLAAGEIGVLIGPSGCGKTTLLRA
VAGLEPVAAGEIRLQGERVGGVPPEQRRIGMVFQDYALFPHLTVGRNVAFGRLPKAEQAARVEEVLRLVG
LEGSASRYP----HELSGGQQQRVALARALAPRPRLMLLDEPF

>F0Q627_F0Q670_43_643561
VLVVEDEPGIATILSAYLQRDGLRAHQAHDGLEALRLFRQLKPDMVLLDIHLPGMDGLDLLRAIREDG-Q
TPVIMVTALADDVDKLVGLRLGADDYVVKPFSPPEVVARV-RGMDMALQPGAVTVLLGATQAGKTSLMRI
MAGLDAPTEGRVLVDGADVTGMPVRERNVAMVYQQFINYPSMTVADNIASPLRGEKNAMERVRSLAERLH
IDMFLDRLP----AELSGGQQQRVALARALAKGAPLMLLDEPL

>F0Q545_F0Q539_6_643561
-FLVDDHALVRDGLRARLGLPWVIVGEASGADEAEPLIARLAPGIVLMDVGMKDVSGLDLAARLLAGSGA
PRVLMLSMYDNPEYVQRALQVGASGYVLKDAPASELVAAL-HGVDIGIRDGEFVALVGPSGCGKSTLLRM
IAGLESVTGGEIRLGGRLVNDTPPRDRNIAMVFQNYALYPHMTVAENLGFAGQPRDAIRRRVGEVAAILG
LEALLGRTP----RQLSGGQRQRVAMGRAIVRQPDAFLFDEPL

>F0Q3S5_F0Q3Y7_62_643561
ILVVEDEPDIADVVLDYLRHSGFEAEHVADGHAAIARLTGPTPDLTLLDIMLPGMDGLEVLRQARRRT-D
RPIIMLTARVEEVDRLIGLELGADDYICKPFSPREVVARV-DGIDLRIASGSYCCLLGPSGCGKSTTLRM
IAGHESVTSGDVLLDNRNITDLPAAARGTAMMFQSFALFPHLTALDNVAFSCVGRAERHRRAQDLLERVA
MGHLAQRKP----GELSGGQQQRVALARALITEPRVLLLDEPL

>F0Q2E6_F0Q2C3_23_643561
VLIAEDEPEIAEILAAYLARDGLQTVHAPDGQAALAMHQALKPDLVLLDVQMPRVDGWKVLSEIRHRG-D
TPVVMLTAMDQDIDKLMGLRIGADDYVVKPFNAAEVVARV-RDVSLDIQSGELIALLGPSGCGKTTLLRI
IAGLETPDTGSIHFSGEDTTDVHVRDRGVGFVFQHYALFRHMTVFENVAFGRPSEAQI---RQKVMDLLK
LVQ-LDWLADRHPSQLSGGQRQRIALARALAVEPKVLLLDEPF

>F3V030_F3V057_27_888808
ILVVDDDRSILKLVKNVLELDAYDVTTLDWIEE-LDLTHFVGYDLILLDVMMEPVNGFELCSYIRPHL-S
CPIIFLTAKEFETDKVEGLFRGADDYVVKPFGTKELLARVREDFNLDIKDKEFIVFVGPSGCGKSTTLRM
IAGLEDITEGTASIDGTVVNDVAPKDRDIAMVFQNYALYPHMTVYDNMAFGKYSKEDIDKRVNEAAEILG
LKEFLQRKP----ADLSGGQRQRVAMGRAIVRDAKVFLMDEPL

>F3UYW7_F3UY22_55_888808
ILLVEDDPVIRQMIKKMLEQWGFQVVAVEDFMDVLTVFVREEPHLVLMDIGLPLFNGYHWCQEIRKIS-T
VPIMFLSSRDQSMDIVMAINMGADDYVTKPFDNNVFLAKV-KDINFELEEGKFYTLLGSSGSGKSTILNI
IAGLLDATDGDIFLDGVRINDIPTNKRDVHTVFQSYALFPHMNVFENVAFPKVDKKEIQERVAEVLKMVQ
LEGFERRSI----RKLSGGQRQRVAIARAIINQPRVVLLDEPL

>F3UVN8_F3UUI8_410_888808
ILLVENEKNLARFVSLELQKESFLVDLAETGQEGLTLAKDVDYDLLLLNYDLQDMTASDFAQQLSLIKPA
SVIIVLASREEIADQQEAIQHFAVSYVVKPFIISDLVERV-ENFDLDIKDKEFIVFVGPSGCGKSTTLRM
IAGLEDITEGELYIDQNLVNDIAPKDRDIAMVFQNYALYPHMTVYDNMAFGKYDKADIDKRVQEAAEILG
LKELLDRKP----ADLSGGQRQRVAMGRAIVRDAKVFLMDEPL

>I0CX47_I0CX42_5_768494
-LVVEDNASLLESIVQILC-DEFEVDTALNGEDGLFLALQNIYDAILLDVMMPEMDGFEVIQKIRDEKIE
TPVLFLTARDSLEDRVKGLDFGGDDYIVKPFQAPELKARIRKGVSVHIKKGEFFVLVGPSGCGKSTLLRM
IAGLEEISSGDLIINERVANDLEPKDRNLSMVFQNYALYPHLSVEENILFGKVRKVQKEERQKRLMEAVE
MVG-LKEYVKMKPGQLSGGQRQRVALARAIVSQAPICLMDEPL

>I0CZ32_I0CZ17_15_768494
-LVVDDESDMRQLVGMYLDNFGYEWGEAENGKEALKKLETDHYDFVVLDIMMPEMDGLSVCKEIRKTS-D
VPIIFLTAKGEEWNRVNGLRMGADDYIVKPFSPGELIARM---LSLDIKEGEFLTILGPSGCGKTTLLRM
IAGFETPTKGNLLLDDEKINDLPPYKRHMNLVFQHYALFPHMNVEKNICFGKVPVAEQKERAEEAMRLTQ
LLEFRNRKP----AKLSGGQQQRVAIARAIVNNPRVLLLDEPL

>I0D8B4_I0D739_75_768494
ILIVEDDEKIAGILEEHLERYGYQSFRASDLRHIKDEFVKVNPHLVLLDINLPYFDGFYWCRQIRTVS-N
APIIFVSARTGEMDQVMAIENGGDDYITKPFHLDVVMAKV-TDFNLHIQDKEFIVFVGPSGCGKSTTLRM
VAGLEDISKGEFSIDGKLMNDVPPKDRDIAMVFQNYALYPHMSVYDNMAFGKIPKEEIDRRVKDAAKILG
LEQYLDRKP----KALSGGQRQRVALGRAIVRDAKVFLMDEPL

>I0D1K2_I0D095_107_768494
ILIVEDEEKIARVVQLELEFEGYESEIAKTGTEAMEKFGNGNWDLILLDVMLPNISGLEVLRRIRLKNAV
IPIILLTARDSVVDKVSGLDQGASDYITKSFQIEELLARIRKPLQIVMKQGEFTTLLGPSGCGKTTLLRM
IAGLEEPDKGEIYFGDTCMYSTSPHERNIGMVFQDFALWPHMTVFENVAFGTKQTNQLREKVEEAIKRVR
LQGMEKRYP----HELSGGQQQRVAFARAIVTKPHFILFDEPL

>E8ASA7_E8ASG9_62_858316
ILIVEDDTLLLQGLILAAQTEGYACDGVSTARAAEHSLESGHYSLMVLDLGLPDEDGLHFLTRIRQKKYT
LPVLILTARDTLNDRISGLDVGADDYLVKPFALEELHARIRKDINLDIHDGEFVVFVGPSGCGKSTLLRM
IAGLETITSGDLFIGETRMNDIPPAERGVGMVFQSYALYPHLSVAENMSFGGAKKEVMNQRVNQVAEVLQ
LAHLLERKP----KALSGGQRQRVAIGRTLVAEPRVFLLDEPL

>E8AN55_E8AN84_29_858316
ILLIDDHPMLRTGVKQLVSAPDIVVGEASNGEQGIDLAESLDPDLILLDLNMPGMNGLETLDKLREKALS
GRIVVFSVSNHEEDVVTALKRGADGYLLKDMEPEDLLKAL-NDISLDIPSGQMVALLGPSGSGKTTLLRI
IAGLEHQSSGHIRFHGTDVSRLHARERKVGFVFQHYALFRHMTVFDNIAFGRPTAAAIKTKVTQLLEMVQ
LAHLADRFP----AQLSGGQKQRVALARALAVEPQILLLDEPF

>F0CRX8_F0CSI6_208_858316
ILLIEDNQKTIQWVRQGLTEAGYVVDYACDGRDGLHLALQEHYSLIILDIMLPGLDGWQVLRALRTAH-Q
SPVICLTARDSVEDRVKGLEAGANDYLVKPFSFAELLARVR---NETLPASGITAIFGVSGAGKTSLINA
ISGLTRPQKGRIALNGRVLHDLTPEKRRIGYVFQDARLFPHYKVRGNLRY--GMAKSMTGQFDKLVSLLG
IEALLDRLP----GSLSGGEKQRVAIGRALLTAPELLLLDEPL

>E8AQL1_E8AQI3_28_858316
ILVVEDEAPIREMVCFVLEQNGFQPVEAEDYDSAVNKLNEPWPDLILLDWMLPGGSGLQFIKHLKREARD
IPVVMLTARGEEEDRVRGLETGADDYITKPFSPKELVARIKKPLSLTIEPGEVLALIGPSGSGKTTVLRA
VAGFVQPAGGRILIGDTDVTHLPPYKRGLAMVVQNYALFPHLKVEDNVAFGKQPKALINERVTQALKTVG
MSDYATRYP----HQLSGGQQQRVAIARAIAVRPRVLLLDEPL

>E8AJE7_E8AJE2_5_858316
VLVVEDNALLRHHLKVQLQDSGHQVDAAEDAREADYYLNEHLPDIAIVDLGLPDEDGLSLIRRWRSSDVS
LPVLVLTAREGWQDKVEVLSSGADDYVTKPFHIEEVMARM-SQLDLTINNGEFLTLLGPSGCGKTTVLRL
IAGLETVDAGHIMLDNQDITHVPAENRYVNTVFQSYALFPHMTVFENVAFGKTPATEIAPRVTDALRMVQ
LEEFAQRKP----HQLSGGQQQRVAIARAVVNKPRLLLLDES-

>E8ASQ5_E8ASL0_55_858316
ILVVDDDMRLRALLERYLTEQGFQVRSVANAEQMDRLLTRESFHLMVLDLMLPGEDGLSICRRLRSQSNP
MPIIMVTAKGEEVDRIVGLEIGADDYIPKPFNPRELLARIRQPLTLDVADGEFIVMVGPSGCGKSTLLRM
VAGLERVTSGDIWIDRKRVTEMEPKDRGIAMVFQNYALYPHMSVEENMAWGGMSKAHIEERVREAARILE
LDGLLKRRP----RELSGGQRQRVAMGRAIVREPAVFLFDEPL

>K1MGK2_K1MGN8_36_883111
-LLLDDHHLFGQSLKCLLEDQAVDLCYVDGPQAFLDQVGRQNYDILLVDINLKALTGFDLIRQLRDQSIQ
TPIVILTAYDLTNYQSLAFDLGVQAFIHKSVEIGDLMDRL-TDFNLSVADQEFIVFVGPSGCGKSTTLRM
IAGLEEITQGELYIDGQLMNKVAPKDRDIAMVFQNYALYPHMTVYDNMAFGKYDKAKIDQRVKEAAALLG
LTEYLDRKP----AALSGGQRQRVALGRAIVREAKVFLMDEPL

>K1LE28_K1LHA8_800_883111
ILVVDDEKPISDIISFNLKNEGFDVETAFDGEEALEKFTKVGPDLIILDLMLPKIEGLEVCREIRKTS-S
VPIIMLTAKDSEIDKVLGLELGADDYVTKPFSNRELIARVKDDFNVSFDTGELIVILGPSGCGKSTLLRS
IAGLEEIESGEIDMDGVNIANIDPKDRQIAMVFQNYALYPHKTVYGNLEFGKVDKETRQKRIEQVAEMLG
LTPFLQRKP----KALSGGQRQRVALGRALVNSPKLFLMDEPL

>K1LY25_K1LYE1_244_883111
ILIADDDKEILDLLSIYMKNEGYECLLANNGLEAIHLIENHSINLCLLDIMMPEKSGMEVLDYLRKKSLE
YPVILISANQGQTDKISGLLAGADDYVTKPFQPLEVVARV-EDIEMELEKGKFYTLLGPSGCGKTTILRI
IAGFTSSSSGQVLIEGKDVTKIPANRRKVNTVFQDYALFPHMTVFDNIAFGKVDKATIEEKVNQALKQVR
LDGYGDRRI----DEMSGGQRQRVAIARAIVNEPDVLLLDEPL

>D1AL07_D1ALY2_25_526218
ILVVEDDLEIKTLIQFFLEKENFNVITAQNSGKALEMLQNNKPELVILDIMLPGLNGLEIAKLIKKESGT
PFIFMLTAKTETEDVIDGFQAGCDDYLRKPFDPRELILRI-HGINLDIKDGEFMVFVGPSGCAKSTTLRM
VAGLEEITGGEIYIGDKLVNDVAPKDRGIAMVFQNYALYPHMSVYDNMAFGKTPKAEIDKRVRDAAEKLE
ITDLLDRKP----KDMSGGQRQRVALGRAIVREPEVFLFDEPL

>D1AQD9_D1AQJ4_55_526218
ILIFNSNEKSRLVVGQLMKELSFSVSLAEDKNKMMQELKSDTIDIVMLDIKSFKNTFSKELEEIIDNKKN
SYILLSIDKDDRYSKTEALLQGIDDYVYNDYKLDELSAKV-NKIDLDIREGEFLTLLGPSGCGKSTLLKL
IAGLEETNSGSIMYNNENFGKIPTKKRNIGMVFQHYALFPNMTIIKNVAFGGIDKKTAKEKALIWLKKVG
LEYLEDRYP----HELSGGQQQRVALARALVLNPGILLLDEPL

>D1AFW6_D1AFV0_16_526218
ILIVEDEERIRKVVRSFLVKNGYIVREAADGEEGLDLFYEWNPDLVLLDVMMPKKDGYEVCRAIKSEK-T
TPVLMLTAKTQEEDEIRGLEIGADDYIRKPFSLKILEL---KGVNLNIKKGEFFSILGPSGCGKTTILRM
IAGFIKPDEGEILLNNERIDKIDPNKRNVNTVFQNYALFPHMTVFDNVAFPKVSKDEIE---KEVLKYLK
LVHLEEYK-DKFPKSLSGGQKQRVAIARALIGKPDILLLDEPL

>H7PNU7_H7PN52_105_760748
ILVADDEEMIREGIAAFLTEEGYHVIMAKDGQEVLEKFQDLPIHLMVLDLMMPRKSGFEVLKEINQKH-D
IPVIVLSALGDETTQSQVFDLYADDHVTKPFSLVLLVKRIKDNLNLTINEGEFFTFLGPSGCGKSTTLRA
LVGFLEPSQGQILVDNQDITNLDPEKREIGIVFQSYALFPTMTVFDNIAFGKVSPEIIKAKVHEIAKKIN
ISD---EQLNRNISELSGGQQQRVALARALVLEPKILCLDEPL

>H7PNC2_H7PM62_60_760748
VLVAEDQSMLRDAMCQLLTQPDVSVLQAKNGQEAIQLLEKESVDIAILDVEMPVKTGLEVLEWIRAEKLE
TKVVVVTTFKRPGYFERAVKAGVDAYVLKERSIADLMQTL-DNLNLDIHEGEFFTFLGPSGCGKSTTLRA
LVGFLDPSSGSIEVNGTDVTHLEPEKRGIGIVFQSYALFPTMTVFDNIAFGKVAPDVIKAKVSAVAAKIK
ISD---QQLQRNVSELSGGQQQRVALARALVLEPKILCLDEPL

>H7PLK2_H7PLF0_52_760748
ILLIEDDQVIRQQIGKMLSEWGFEVVLVEDFMEVLSLFVQSEPHLVLMDIGLPLFNGYHWCQEIRKIS-K
VPIMFLSSRDQAMDIVMAINMGADDFVTKPFDQQVLLAKV-EDFNLNIKDKEFIVFVGPSGCGKSTTLRM
IAGLEDITEGTASIDGVVVNDVAPKDRDIAMVFQNYALYPHMTVYDNMAFGKYSKEDINKRVQEAAEILG
LKEFLERKP----ADLSGGQRQRVAMGRAIVRDAKVFLMDEPL

>H7PIR8_H7PIF0_128_760748
ILLLEKERNLAHFLSLELQKEQYRVDLVEEGQKALSMALQTDYDLILLNVNLGDMMAQDFAEKLSRTKPA
SVIMILDHWEDLQEELEVVQRFAVSYIYKPVFIENLVARI-ENLNITIPKGSLFTLLGPSGCGKTPLLRM
IAGFNSIKDGEFYFDDTKINNMEPSKRNIGLVFQNYAIFPHLTVRDNVAFGKQKKVPKEELIQQTNKYLE
LMQ-IAQYADRKPDKLSGGQQQRVTLACALAVNLSVLLMDEPL

>J8T3P6_J8T269_187_1175631
VWIVDDDSSIRWVLERALAGAGLTCATFENGNQVLHALATQTPDVLLSDIRMPGMDGLALLQQIKQRHPM
LPVIIMTAHSDLDAAVSAYQQGAFDYLPKPFDIDEAVALV-ENISFAVRDDETICLLGRNNCGKTALLQV
IAGLLPITQGKILLDGEPVSSVLPEQRQVGLIFQDYALFPHLTVEGNIAF--GLYGRPESEVKPICAEML
ALFQLDEVAARYPHELSNEQQQRLAIARALACEPKLLLLDEPF

>J8TEB5_J8TEC0_5_1175631
ILLVDDDVELGDMLCEYLNAEGFSTSRVLTGKEGVDGAMSGDYTAMILDVMLPDMSGIDVLRQIRKTE-Q
LPIIMLTARGDNIDRVIGLEMGADDYMPKPCYPRELVARL-KNLNLDIREGEFLTLLGPSGSGKSTSLMM
LAGFETPTQGEILLRDAPLHHLPPHQRNIGMVFQNYALFPHMTVAENLAFPRLNRADIKEKVDRVLDRVK
LTSLADRYP----AQMSGGQQQRVALARALVFEPKLVLMDEPL

>J8PYQ0_J8PYQ3_3_1175631
VALVDDHIVVRSGFAQLLTENDIVVGQYASAAQAWPHLLKQPIDVAVIDIAMPDESGLSLLNRLRQQRPN
FRAIILSIYDTTAFVQSALDAGAGGYLTKRCGPEELVQAVRDDLNLAIPQGKMVTLLGPSGCGKTTVLRA
VAGLEKPTEGQIFIDGEDVTERSIQQRDICMVFQSYALFPHMSLGENIGYGGRPKAEINQRVKEALALVD
LEGFEDRYV----DQISGGQQQRVALARALILKPKVLLFDEPL

>J8T847_J8T892_45_1175631
ILLVDDDKELTALLKELLEMEGFNVVVAYDGEQALQIVDNT-IDLLLLDVMMPKKNGIDTLKELRQQH-Q
TPVIMLTARGSELDRVLGLELGADDYLPKPFNDRELVARIRQPIDLDVADGEFVVMVGPSGCGKSTLLRM
VAGLERTTSGDIYIDNQRVTDLEPKDRGIAMVFQNYALYPHMNVFDNMAYGGFGKVQIRERVEDAARILE
LMPLLQRKP----RELSGGQRQRVAMGRAIVREPAVFLFDEPL

>J8PW26_J8PWV1_75_1175631
-LLIDDHPMLRNGVKQLISDPELVAGEASHGEQGVELAEQLDPDLILLDLNMPGMNGLETLNRLREKSLS
GRIVVFSVSNHEDDVVNALKNGADGYLLKDMEPEDLLAAL-ASLSLDIADGEFLVLVGPSGCGKSTLLRM
LAGLEDVSDGQILLGDDDITTWSPKQRNFSMIFQNYALFPHLTVEQNITFGGEPKADYPQRVQRVASLLQ
LEPLLKRKP----GKLSGGQRQRVAMARAIVRDPRLFLMDEPL

>J8Q020_J8Q1M0_200_1175631
-LLVDDDPSLLKLLGMRLTSEGFSVMTAESGQEALRLLTRETFDLVISDLRMDEMDGMALFSEIQRYQPG
MPVIILTAHGSIPDAVAATQQGVFSFLTKPVDRDALYKAI--HFNLTINNGEFLTILGPSGCGKTTVLRL
IAGLETVDSGHVMLEKQDITYQPAEQRHVNTVFQSYALFPHLSVFENVAFGKTPAAEITPRVIDALKMVQ
LDELAQRRP----HQLSGGQQQRVAIARAVVNQPKVLLLDES-

>J8TC73_J8TC44_29_1175631
ILVVEDNVLLRHHLTVQMNEMGHQVDAASDAKEADYFLHENMPDIAIVDLGLPDEDGMSMIRRWRANQAK
LPILVLTAREGWQDKVAVLEAGADDYVTKPFHMEEVVARL-HGIDLTIKDGEFMVIVGPSGCAKSTTLRM
LAGLETISGGEVRIGERVVNNLAPKDRGIAMVFQNYALYPHMTVKENLAFGKMPKEQIEAQVAEASKILE
LEDLMDRLP----RQLSGGQAQRVAVGRAIVKKPDVFLFDEPL

>J8SVQ2_J8SVW5_63_1175631
ILIVEDEKEIRRFVRQALEGEGCRVFDAETMQRGLLEAATRKPDLIILDLGLPDGNGIDYIRDLRQWS-S
LPVIVLSARTDEQDKIEALDAGADDYLTKPFGIGELLARL---VQSELPANGITAIFGVSGAGKTSLINA
VVGLTRPDGGRIVLNDHVLVDLPPEKRHIGYVFQDARLFPHYRVRGNLRY--GMAEKMASQFDDIVNLLG
IEHLLNRYP----LTLSGGEKQRVAIGRALLTAPELLLMDEPL

>J8PVG6_J8PV58_252_1175631
ILIVEDELVTRNTLKSIFEAEGYVVHEATDGAEMHHILSENDINLVIMDINLPGKNGLLLARELREQA-T
VALMFLTGRDNEVDKILGLEIGADDYITKPFNPRELTIR--NDIYLEITQGEFVALLGSSGCGKTTLLRT
VAGFSSPRAGAIRVNGQDMTQAPPEKRGMALVFQSYALWPHMTVAQHIAYGRVPRAEIASRVTELETMLG
LTGLSARKP----AELSGGQRQRVALGRALAVRPDILLLDEPL

>Q57LE9_Q57LR6_127_321314
-LLVDDDPGLLKLLGMRLTSEGYSVVTAESGQEGLRVLHREKVDLVISDLRMDEMDGMQLFTEIQKVQPG
MPVIILTAHGSIPDAVAATQKGVFSFLTKPIDRDALYKAI-NDISLDIPSGQMVALLGPSGSGKTTLLRI
IAGLEHQSSGHIRFHGTDVSRLHARERKVGFVFQHYALFRHMTVFDNIAFGRPTAAAIKTKVTQLLEMVQ
LAHLADRFP----AQLSGGQKQRVALARALAVEPQILLLDEPF

>Q57G13_Q57GZ7_16_321314
ILIVEDELVTRNTLKSIFEAEGYDVFEATDGAEMHQILSEYDINLVIMDINLPGKNGLLLARELREQA-N
VALMFLTGRDNEVDKILGLEIGADDYITKPFNPRELTIR--KDINLDIHDGEFVVFVGPSGCGKSTLLRM
IAGLETITSGDLFIGETRMNDIPPAERGVGMVFQSYALYPHLSVAENMSFGGAKKEVMNQRVNQVAEVLQ
LAHLLERKP----KALSGGQRQRVAIGRTLVAEPRVFLLDEPL

>Q57QC3_Q57QC8_5_321314
VLVVEDNALLRHHLKVQLQDSGHQVDATEDAREADYYLNEHLPDIAIVDLGLPDEDGLSLIRRWRSSDIS
LPVLVLTAREGWQDKVEVLSSGADDYVTKPFHIEEVMARM-SQLDLTINNGEFLTLLGPSGCGKTTVLRL
IAGLETVDAGHIMLDNQDITHVPAENRYVNTVFQSYALFPHMTVFENVAFGKTPAAEIAPRVTDALRMVQ
LEEFAQRKP----HQLSGGQQQRVAIARAVVNKPRLLLLDES-

>Q57RN3_Q57RH4_59_321314
VLIVEDEQAIRRFLRAALEGDGLRVYEAETLQRGLLEAATRKPDLIILDLGLPDGDGIDFIRDLRQWS-A
IPVIVLSARSEESDKIAALDAGADDYLSKPFGIGELQARL----NETLPASGITAIFGVSGAGKTSLINA
ISGLTRPQKGRIALNGRVLHDLTPEKRRIGYVFQDARLFPHYKVRGNLRY--GMAKSMTGQFDKLVSLLG
IEALLDRLP----GSLSGGEKQRVAIGRALLTAPELLLLDEPL

>Q57IX2_Q57IS3_49_321314
ILVVDDDMRLRALLERYLTEQGFQVRSVANAEQMDRLLTRESFHLMVLDLMLPGEDGLSICRRLRSQSNP
MPIIMVTAKGEEVDRIVGLEIGADDYIPKPFNPRELLARIRQPLTLDVADGEFIVMVGPSGCGKSTLLRM
VAGLERVTSGDIWIDRKRVTEMEPKDRGIAMVFQNYALYPHMSVEENMAWGGMSKAHIEERVREAARILE
LDGLLKRRP----RELSGGQRQRVAMGRAIVREPAVFLFDEPL

>Q57SG7_Q57SD6_31_321314
ILVVEDEAPIREMVCFVLEQNGFQPVEAEDYDSAVNKLNEPWPDLILLDWMLPGGSGLQFIKHLKREARD
IPVVMLTARGEEEDRVRGLETGADDYITKPFSPKELVARIKKPLSLTIEPGEVLALIGPSGSGKTTVLRA
VAGFVQPAGGRILIGDTDVTHLPPYKRGLAMVVQNYALFPHLKVEDNVAFGKQPKALINERVTQALKTVG
MSDYAARYP----HQLSGGQQQRVAIARAIAVRPRVLLLDEPL

>I4HK78_I4HLV4_236_1160285
ILIVEDEEVIRDMIILALEEEGYEALGVSDGRVALELLQSQEFDLVVLDLMLPQINGLDICRLLRYHGNI
IPILILSAKASETDRVLGLEVGADDYLTKPFSMRELVAR----LSVTFNQNQPLGLLGASGSGKSLILRS
LAGVETPSRGRIVLNGRILFDLPSRQRRIGFVVQNYALFPHLTVAENIAFSNLSKKVIKQQIANQLELVQ
LPGMENRYP----HQLSGGQQQRVAIARALASRPEALLLDEPF

>I4HZR1_I4HXA2_889_1160285
ILIVEDDPLMQLGLEQALSQPDFIVGQASDGLAGVQLALSLRPDLVVMDIGLPRLDGIAATKQIKEGLAN
VHVVMLTSHTLQQEVIAALASGADAYCIKGASLDRLLAAIEDNISLTIPEGKLVALLGPSGSGKSTLLRS
IAGLESPDSGAIIINGQDTTHVDPRRRNIGFVFQHYALFKHLTVRQNIAFGRQKSPLIKKRVEELLELIQ
LQGLGDRYP----AQLSGGQRQRVALARALAIQPNVLLLDEPF

>I4HMT8_I4HNG3_225_1160285
-LLIDDDPNLILLVKDYLEFRGYRVTTAENGPEALEILERGAPDMIICDLIMPEMDGHAFLEKIRQDSSC
IPVIFLSPKGQSQDKITGLITGADVYMVKPFEPEELVARVEDNISFSLTEGEILGLLGPSGCGKTTLLRM
IAGFEKPSQGVIELGGRIVADIPPEKRNTGMVFQDYALFPHLTIADNIAFGKLSSRAINARVAETLDLVG
LQGLEKRYP----HQLSGGQQQRVALARALAPKPSLILLDEPL

>F8LPN6_F8LPX4_98_347253
ILVVDDERPISDIIKFNLTKEGYEVVTAFDGREALEQFEAENPDLVILDLMLPELDGLEVAKEIRKTS-H
TPIIMLSAKDSEFDKVIGLEIGADDYVTKPFSNRELLARIKEDFSIDIKDKEFIVFVGPSGCGKSTTLRM
VAGLEEITEGKLYIDGEVVNDKSPKDRDIAMVFQNYALYPHMTVYENMAFGKYKKDDIDKRVREAAASLG
LTEFLDRKP----ADLSGGQRQRVAMGRAIVRDAKVFLMDEPL

>F8LQ74_F8LRC1_47_347253
ILVVDDQEDIVQLVVKALELQNHKVTGLTSVLDL-DKNSLPRFDLILLDIMMPDVDGLQFCHEIRDQV-D
CPILFITAKTQEADIVQGLTYGADDYICKPFGVKELQARV-KDINFELEEGKFYTLLGASGSGKSTILNI
IAGLLDATSGDVLLDGKRINDIPINKRDVHTVFQSYALFPHMNVFDNVAFAKVPKKEIEERVEEALKMVQ
LNGYQKRSI----QKLSGGQRQRVAIARAIINQPRVVLLDEPL

>H4EK73_H4EKS2_151_931439
ILIVEDDFVIAESLASELKKWNYGVIVVEQFDDILSIFNQHQPQLVLLDINLPTLNGFHWCQEIRKTS-N
VPIIFISSRIDNMDQIMAIQMGGDDFIEKPFNLSLTIAKI-KDFNLHITDKEFIVFVGPSGCGKSTTLRM
VAGLESITSGDFYIDGERMNDVEPKNRDIAMVFQNYALYPHMTVFENMAFGKVNKKEIEQKVNEAAEILG
LTEYLGRKP----KALSGGQRQRVALGRAIVRDAKVFLMDEPL

>H4END0_H4EMQ6_224_931439
-IIAEDQNMLRQAMVQLIKHGDFILADTDNGLDAMKLIEEYNPNVVILDIEMPGMTGLEVLAEIRKKHLN
IKVIIVTTFKRPGYFEKAVVNDVDAYVLKERSIEELVETINDDIDIDIESGYFYTLLGPSGCGKTTILKL
IAGFEYPDSGEVIYQNKPIGNLPPNKRKVNTVFQDYALFPHLNVYDNIAFGKLSKTEIDQKVTEALKLVK
LSGYEKRNI----NEMSGGQKQRVAIARAIVNEPEILLLDES-

>A4VFN6_A4VFM6_10_379731
VVLIDDDPHLRQALSQTLDLAGLKVASLGDARDLAARLPADWQGVVVSDIRMPGIDGLELLQQLRARDSE
LPVILITGHGDIQLAVQAMRAGAYDFLEKPFPSEALLDSV-DDVSLSIHQGEIFALLGGSGSGKSTLLRM
LAGFERPTEGRIFLDGQDITDMPPYERPINMMFQSYALFPHMTVEQNIAFGGLPKAEIEERVKEMLGLVQ
MTQYAKRKP----HQLSGGQRQRVALARSLAKRPKLLLLDEPM

>A4VN08_A4VNU4_64_379731
VLLAEDDALIASGIVAGLNAQGLIVDHAATAAAAEALLRAAHFDVLILDLGLPDEDGLALLRRLRQQGLE
LPVLVLTARDAVSDRVTGLQAGADDYLLKPFDLRELAARL-QHLNLHLNRGDIGCLLGPSGCGKTTTLRA
IAGFEPVHQGEIQLADTVISRLAPEKRRIGMVFQDYALFPHLTVAENIAFGIRKQPDCARIVDEMLELVH
LSALGKRYP----HELSGGQQQRVALARALAPEPALLLLDEPF

>A4VQM0_A4VQ55_195_379731
-LIIDDEPDIRELLEITLGRMKLDTRSARNLKEARELLAREHYDLCLTDMRLPDGSGLELVQHIQQQYPQ
LPVAMITAYGSLDTAIGALKAGAFDFLTKPVDLNRLRELV--HIDLDIEDGEFVVFVGPSGCGKSTLLRL
IAGLEDITSGDLFIDNQRVNDLPPKDRSVGMVFQSYALYPHMTVAENMAFGSVEKREIARRVEAAAAILQ
LDK----LLERKPKDLSGGQRQRVAIGRTMVREPKVFLFDEPL

>A4VM93_A4VM88_5_379731
ILLVDDDQEIRELLQTYLSRSGFQVRGVPDGAQFRSALCAEPADLVILDVMLPDEDGFSLCRWIRQHEAS
MPIIMLTASSDEADRVVGLELGADDYLGKPFSPRELLARIKKDIALKIDAGEFLILVGPSGCGKSTLMNC
IAGLENITGGEILVDGEDISQASPKDRDIAMVFQSYALYPTMSVRDNIAFGKVPAAKIEEEVARVAKLLQ
IEPLLERKP----SQLSGGQQQRVAMGRALARRPKIYLFDEPL

>A4VLT5_A4VLK5_90_379731
ILLVDDHAVVRQGYASLLKLPEVSVSEAESGEQALQQVQESIPNLVVLDLGLPGISGLETCRRLRQRLPL
LPVLVFSMHDELALVRQALDAGASGYLTKRCAPDVLVEAVRKGIDLDIRDREFVVFVGPSGCGKSTLLRL
IAGLEEVSSGRIELDGRDITDVSPAKRDLAMVFQTYALYPHMTVRKNMSFAGADKQEVARKIEAAARTLE
LEPLLERKP----RQLSGGQRQRVAIGRAIVRNPKVFLFDEPL

>A4VHI9_A4VHJ0_1_379731
VMVAEDHTIVREGIKQLIGARDMVVGEAANGQQLLDQLRQVSCDVVLLDLSMPGVNGLEAIPRIRALSQP
PAVLVLSMHDEAQMAARALKIGAAGYATKDSEPALLLTAL-RDLNLDIRRGEFLTLLGPSGSGKTTSLMM
LAGFETPTAGEILLNGRAINNVPPHKRDMGMVFQNYALFPHMTVSENLAFPGMAKPDIKERVKRALAMVQ
LEGFRNRYP----AQLSGGQQQRVALARALVFEPQLVLMDEPL

>A4VG91_A4VG14_77_379731
ILIVDDDARLRRLLERFLDEQGYRVRTVENTEQMDRLLSRELFQLVVLDLMMPGEDGLSACRRLREANNQ
IPIIMLTAKGDEASRIQGLEQGADDYLAKPFNPRELLARIRQAIDLHIQSGELVALLGPSGCGKTSLLRI
IAGLETPDSGSIVFHGEDVSSRDVRDRNVGFVFQHYALFRHMTVFDNVAFGKKLRPSEAVIAAKVHELLN
LVQ-LDWLADRYPEQLSGGQRQRIALARALAVEPKVLLLDEPF

>H0C9Z0_H0C936_46_904727
ILIVEDEQNLARFLELELTHENYNVDTEYDGQDGLDKALSHYYDLIILDLMLPSINGLEICRKIRQQQ-S
TPIIIITAKSDTYDKVAGLDYGADDYIVKPFDIEELLARIRDDIDIDIESGYFYTLLGPSGCGKTTILKL
IAGFEYPDSGEVIYQNKPIGNLPPNKRKVNTVFQDYALFPHLNVYDNIAFGKLSKTEIDQKVTEALKLVK
LSGYEKRNI----NEMSGGQKQRVAIARAIVNEPEILLLDES-

>H0CAH7_H0CAF1_26_904727
IIIAEDQNMLRQAMVQLIKHGDFILADVDNGLDAIKIIEAHHPDVVILDIEMSGMTGLEVLAEIRKKHLN
IKVIIVTTFKRPGYFEKAVANDVDAYVLKERSIEELVETI-KDFNLHITDKEFIVFVGPSGCGKSTTLRM
VAGLESITSGDFYIDGERMNDVEPKNRDIAMVFQNYALYPHMTVFENMAFGKVNKKEIEQKVNEAAEILG
LTEYLGRKP----KALSGGQRQRVALGRAIVRDAKVFLMDEPL

>A7HA46_A7HAX0_76_404589
-MVADDHEVVRRGVRALVEHPGWVCGEASNGREAVRLAQELRPDVVVLDVTMPELNGLEATREIRASVPD
TEIILLTVHDSDQLLGQALDAGARGYVLKEDAARHLVDAI-NDVDLVTRDGEFLVFLGPSGSGKSTLLRM
IAGLEEPTRGEVLIGGNVVTELPPRARGIAMVFQSYALYPHLSVEQNIGFPGVAKEARRERVGWAAELLG
IRHLLARKP----RELSGGERQRVALARALVREPTVFLLDEPL

>A7HBQ8_A7HB02_94_404589
VLIVDDEVNIRRVLAAMLKREGYEVTTAADGEQALGVLHKTPVHVVVTDLVMPKVGGMELLRRVGADFPD
VPVIMITAHGSVDSAVGALKAGAFDYITKPFEQDELKKVI-RDVTLSVADGELLAVVGPSGCGKSTLLSL
VAGLDAPTAGVVRIDGRVVNELSPRERDVAMVFQSYALYPHMSVRRNLAFPGVPRRERAARVEEVAALLG
LGPLLERRP----AALSGGQRQRVALGRALVRRPKVFLLDEPL

>K3DXH8_K3DW79_99_1005514
-IIIDDHPLAIAAIRNLLIKNDIILAELTEGGSAVQRVETLKPDIVIIDVDIPGVNGIQVLETLRKRQYS
GIIIIVSAKNDHFYGKHCADAGANGFVSKKEGMNNIIAAIEDDVSLTIYKGEIFALLGASGCGKSTLLRM
LAGFEQPSAGQIMLDGVDLSQVPPYLRPINMMFQSYALFPHMTVEQNIAFGKQDKLPKAEIASRVNEMLG
LVH-MQEFAKRKPHQLSGGQRQRVALARSLAKRPKLLLLDEPM

>K3F4L4_K3F614_880_1005514
VWLVEDEQGIADTLVYMLQQEGFAVEVFERGLPVLDKARQQVPDVMILDVGLPDISGFELCRQLLALHPA
LPVLFLTARSEEVDRLLGLEIGADDYVAKPFSPREVCARV-KDFNLEIADKEFIVFVGPSGCGKSTTLRM
IAGLEEISGGDLLIDGKRMNDVPAKARNIAMVFQNYALYPHMTVYDNMAFGKIAKEVIDERVNWAAQILG
LREYLKRKP----GALSGGQRQRVALGRAIVREAGVFLMDEPL

>K3EX53_K3EZA1_408_1005514
IVFVEDDAEVGSLIAAYLAKHDIQVTVEPRGDQAEETILRENPDLVLLDIMLPGKDGMTICRDLRAKW-S
GPIVLLTSLDSDMNHILALEMGACDYILKTTPPAVLLARL-DNINLTIPQGQMVTLLGPSGCGKTTILRL
VAGLEKPSEGQIFIDGEDVTHRSIQQRDICMVFQSYALFPHMSLGENVGYGGVSRSEVKQRVKEALAMVD
LEGFEDRYV----DQISGGQQQRVALARALILKPKVLLFDEPL

>K3EEX5_K3ECL2_843_1005514
--------------------EGFNVIVAHDGEQALDLLDDS-IDLLLLDVMMPKKNGIDTLKALRQTH-Q
TPVIMLTARGSELDRVLGLELGADDYLPKPFNDRELVARIRKDINLDIHEGEFVVFVGPSGCGKSTLLRM
IAGLETITSGDLFIGEKRMNDTPPAERGVGMVFQSYALYPHLSVAENMSFGLKLAGAKKEVINQRVNQVA
EVLQLAHLLDRKPKALSGGQRQRVAIGRTLVAEPSVFLLDEPL

>K3DZ71_K3DZE0_291_1005514
VIIADDHPIVLFGIRKSLEIEWVVVGEFEDSTALINNLPKLDAHVLITDLSMPGGDGITLIKYIKRHFPS
LSIIVLTMNNNPAILSAVLDLDIEGIVLKQGAPTDLPKAL-NDISLDIPSGQMVALLGPSGSGKTTLLRI
IAGLEHQTSGHIRFHGTDVSRLHARDRKVGFVFQHYALFRHMTVFDNIAFGRPNAAAIKAKVTKLLEMVQ
LAHLADRYP----AQLSGGQKQRVALARALAVEPQILLLDEPF

>K3DL35_K3DJ97_658_1005514
VLVVDDDTAICALLQDVLSEHVFTVSVCHTGQEAILRIEGDPIALVVLDMMLPDTNGLRVLQQIQKLRPT
LPVVMLTGMGSESDVVVGLEMGADDYICKPFTPRVVVARL-DGVSIAIKDGEFFSMLGPSGSGKTTCLRL
IAGFEQLSGGAISIFGKPASNLPPWERDVNTVFQDYALFPHMSILDNVAYGGVNKKQ---RAQEALEKVA
LGFVQQRKP----SQLSGGQRQRVAIARALVNEPRVLLLDEPL

>K3EWU5_K3EVN7_428_1005514
-LIVEDEKKTGEYLTKGLTEAGFVVDLADNGLNGYHLAMTGDYDLIILDIMLPDVNGWDIVRMLRSANKG
MPILLLTALGTIEHRVKGLELGADDYLVKPFAFAELLARVR--INETLPANGITAIFGVSGAGKTSLINA
ISGLTRPQKGRIVLNGRVLNDLTPEKRRVGYVFQDARLFPHYKVRGNLRY--GMAKSMVDQFDKLVALLG
IEPLLDRLP----GSLSGGEKQRVAIGRALLTAPELLLLDEPL

>I8GFR0_I8GFH2_98_992154
VALIDDHIVVRSGFAQLLSEEDIIIGEYGCAAEAWENLPKTDVHVAVIDISMPDESGLSLLKRLRQQIPH
FRAIILSIYDTTAFVQSAMDAGASGYLTKRCDPAALVQAL-DDVNLTIYKGEIFALLGASGCGKSTLLRM
LAGFEQPTQGQIVLDGQDLSHVPPYRRPINMMFQSYALFPHMTVEQNIAFGKLPSNEIKSRVAEMLTLVH
MQEFAKRKP----HQLSGGQRQRVALARSLAKRPKLLLLDEPM

>I7REX5_I7RDZ7_338_992154
VWIVDDDSSIRWVLERALTGAGLNCVAFDSGNQVLDALATRTPDVLLSDIRMPGMDGLALLKQIKQRHPM
LPVIIMTAHSDLDAAVSAYQQGAFDYLPKPFDIDEAVALV-KQIDLDVADGEFIVMVGPSGCGKSTLLRM
VAGLERTTTGDIYIGDQRVTDLEPKDRGIAMVFQNYVLYPHMNVFDNMAYGGFGKEQIRQRVDEAARILE
LQPLLKRKP----RELSGGQRQRVAMGRAIVREPAVFLFDEPL

>I8G5Y3_I8G646_423_992154
VLIVEDEPKLGQLLVDYLQAAGYRTQWLTNGAEVVATVRQTPPAIILLDLMLPGSDGITLCREIRRFS-D
IPIVMVTAKTEEIDRLLGLEIGADDYICKPYSPREVVARV-DNVNLEIASREFIVLVGPSGCGKSTLLRM
IAGLEDVNSGEIKIEDKDVTQTNAGARGVSMVFQSYALYPHMTVRENLAFGLKNIKIPKQEIADRIANAS
NILQLDNYLERLPQHLSGGQRQRVAIGRSIVSRSKVFLFDEPL

>I7X3X9_I7X3B5_224_992154
VLVVEDNALLRHHLTVQMREMGHQVDAAEDAKEADYFLQEHAPDIAIIDLGLPGEDGLSLIRRWRSHQEN
LPILVLTARESWQDKVAVLEAGADDYVTKPFHLEEVIARM-HGIDLKINDGEFMVIVGPSGCAKSTTLRM
LAGLETISDGEVRIGDRVVNNLAPKSRGIAMVFQNYALYPHMTVKENLAFGKLPKDQIEAQVAEAAKILE
LEDLLDRLP----RQLSGGQAQRVAVGRAIVKKPDVFLFDEPL

>I7RLJ0_I7RLI6_4_992154
ILIVDDHPLMRRGIKQLLGDSRFVVAEANNGSDAITEAAKFQPDVILLDLNMKGMSGLDTLKALRHNGSD
ARIIILTVSDARSDVYAMIDAGADGYLLKDCEPEILLENI-KGVSMELKRGEVVSLLGPSGSGKTTLLRA
VAGLEKPSQGHIIIGEKTVYDIPAEERNLGLVFQSYALWPHKTVSENVAYPKISTSEISQRVQAVLEQLG
LGALGNRHP----HQLSGGQQQRVAIGRALVYNPPVILLDEPL

>I7RW63_I7RZF4_811_992154
VIIADDHPIVLFGIRKSLEIEWVVVGEFEDSTALINNLSKLDANVLITDLSMPGGDGITLIKYIKRHYPD
LAIIVLTMNNNPAILSSVLDLDIDGIVLKQGAPADLPKAL-HDINLDIKDGEFMVIVGPSGCAKSTMLRM
IAGLEEISSGELTIADRKCNDVQPKDRGIAMVFQNYALYPHMTVYENMAFGKKTKAEIAQRVNEAAELLE
ITDLLQRKP----KEMSGGQCQRVALGRAMVRKPAVFLFDEPL

>J1YSZ7_J1YV19_1102_1128946
ILVIEDDALLLQGLILAMQSEGYVCDGVSTAHEAALSLASNHYSLIVLDLGLPDEDGLHFLSRMRREKMT
QPVLILTARDTLEDRISGLDTGADDYLVKPFALEELNARIRDGVSIGIRDGEFFSMLGPSGSGKTTCLRL
IAGFEQLSGGTIHIFGQPASELPPWQRDVNTVFQDYALFPHMSILDNVAYGGMAKKARHARAQEALEKVA
LGFAHHRKP----SQLSGGQRQRVAIARALVNQPRVLLLDEPL

>J1XXV0_J1XXX5_25_1128946
ILVVDDDRAMGELLSDVLGAHAFEVLVSQTGNDALTTVQRADIALVLLDMILPDTHGLQVLQQLQRTRPE
LPVVMLSGLGSESDVVVGLEMGADDYIAKPFSSRVVVARV-HNIDLAVEQGEMIALLGPSGCGKTTLLNA
LCGFIPVQSGEVAIASRTITHLAPEQRNITMVFQSYALWPHLTVARNIGYGKWRGADIARRVAELLRIVN
LEGLGEVKV----TELSGGQRQRVALARALAIEPQVLVLDEPL

>J2G3K9_J2GCU7_9622_1128946
ILLIDDHPMLRTGVKQLISAPDIVIGEASNGAQGIELAESLDPDLILLDLNMPGMNGLETLDKLREKSLS
GRVVVFSVSNHEEDVVTALKRGADGYLLKDMEPEDLLKAL-HQVNLDIEDGEFAVFVGPSGCGKSTLLRM
IAGLEEVSEGEVLIGDEVMNDVVPARRGVAMVFQSYALYPHMTVAENMGYGKVPKTEIRRQVEMVAKTLQ
LSHLLDRKP----KQLSGGQRQRVAIGRAIVRNPRVFMFDEPL

>J1YJ60_J1YJ65_5_1128946
ILLVEDDEDIATLLRLNLQDEGYIVH-EADGGQALARLETQVWDAVILDLMLPGVDGLEICRRIRQMTRY
LPVIIISARTSEMHRVLGLEMGADDYLAKPFSLLELIARV-DDVSLTIYKGEIFALLGASGCGKSTLLRM
LAGFEQPTAGQIMLDGVDLARVPPYQRPINMMFQSYALFPHMTVEQNIAFGRLPKAEITARVQEMLALVH
MQEFAKRKP----HQLSGGQRQRVALARSLAKRPKLLLLDEPM

>J2RB00_J2RDL1_571_1128946
--IVDDDSSIRWVLERALTGAGLSCTTFESGNEVLDALTTKTPDVLLSDIRMPGMDGLALLKQIKQRHPM
LPVIIMTAHSDLDAAVSAYQQGAFDYLPKPFDIDEAVALV-KDINLDIHEGEFVVFVGPSGCGKSTLLRM
IAGLETITSGDLFIGDTRMNEIPPAERGVGMVFQSYALYPHLSVAENMSFGGAKKDLINQRVTQVAEVLQ
LAHLLERKP----KALSGGQRQRVAIGRTLVAEPSVFLLDEPL

>J1XLF1_J1XLH3_22_1128946
IIVAEDDDDIAAILTGYLRKAGMKTLRAEDGEQAINLTRLNKPDLLLLDIHLPVYDGWNVLTTLRKET-N
VPVIMVTALDQDVDKLMGLRLGADDYVIKPFNPSEVIARV-KGVSMTLGRGEVVSLLGPSGSGKTTLLRA
VAGLEKPTSGRIAIGNRTVYDIPAEERNLGLVFQSYALWPHKTVFDNVAYPKVAAGEIKERVQRVLDQLG
LGHLGNRHP----HQLSGGQQQRVAIGRALVYNPPVILLDEPL

>J1Y9G7_J1Y9Z1_184_1128946
VLIIEDEHAIRRFLRTALEADGMRVFEAETLQRGLIEAATRKPDLAILDLGLPDGDGIDFIRDLRQWS-Q
MPIIVLSARSEEHDKIAALDAGADDYLSKPFGIGELQARL-HGIDLKIADGEFMVIVGPSGCAKSTTLRM
LAGLETISGGEVRIGDKIVNNLAPKSRGIAMVFQNYALYPHMTVRENLAFGKLPKAQIDRQVEEAAKILE
LEELLDRLP----RQLSGGQAQRVAVGRAIVKKPDVFLFDEPL

>J2RN75_J2RNS4_151_1128946
VLVVEDNALLRHHLKVQLQELGHQVDAAEDAREADYYLGEHLPDIAIVDLGLPDEDGLSLIRRWRSHDVS
LPVLVLTAREGWQDKVEVLSAGADDYVTKPFHIEEVAARM-NDISLDIPSGQMVALLGPSGSGKTTLLRI
IAGLEHQTSGHIRFHGTDVSRMHARDRKVGFVFQHYALFRHMTVFDNIAFGRPNAAAIKAKVTKLLEMVQ
LAHLADRYP----AQLSGGQKQRVALARALAVEPQILLLDEPF

>B8CSP5_B8CSZ2_97_225849
ILIIEDDKEISRLTAMYLEAEGYSTHIIADGAKAKTTVHHEQPDFIILDLMLPGLDGVSVCKQLRQFY-Q
HPILVLTACSDDISEVSLLKLGADDYLTKPVRPHVLLARIEKGLDLTVEKGEIVALLGPSGCGKTTLLRA
IAGLQSISAGEIRINGKAVVSIASEKRGIGMIFQDYALFPHLTVAENILFGLAGKTNKAAKLDNMLALVK
LDGLGGRYP----HELSGGQQQRVSIARALAYEPEVLLLDEPF

>B8CVD7_B8CVE0_3_225849
ILMVEDDATTVEYVVKGFIEQGHNIETATDGHQGLLLATSMKYDLIILDRMLPQLDGLKLLAALRATGSQ
TPVLILSALSHVDERVKGLRAGGDDYMTKPFAFSELLVR-----EFVCKAGEVLAVVGPSGGGKSTLLRM
IAGLNKPQSGEIRYGDVSWFCLTPQQRHLGYVPQHFGLFPNLTALENVIAAHIPKSERAPRAKDWLERVN
LHGLPDRLP----ANLSGGQRQRVALARALAREPSVLLLDEPF

>B8CT85_B8CT42_43_225849
ILIVEDEAVTRNTLRSIFEAEGYVVSEANDGAEMHKAMQDNKVNLVVMDINLPGKNGLLLARELREIN-N
IGLIFLTGRDNEVDKILGLEIGADDYITKPFNPRELTIR--DDVSLNIKKGEIFALLGGSGSGKSTLLRI
LAGFEKPSEGRIFLDGEDITDMPPHERPINMMFQSYALFPHMSVEQNIAFGKLPKAEIAERVQEMLKLVH
MEAYAKRRP----NQLSGGQRQRVALARSLAKRPKLLLLDEPM

>B8HKU0_B8HKV2_12_395961
-LLVDDEPGLREAVQAYLEDSGFSVAAAPNAQAGWELLQQQTPDLVITDIMMPQVDGYQFLQQLRDDPSR
LPVVFLTARGMTKDRIQGHNAGVDAYLAKPFDPDELVAIV-DQVSLEIKTGSLVALLGPSGSGKSTLLRI
IAGLEKPDAGRIFLTEQDATAIDVKDRQIGFVFQHYALFKHLTVRRNIAFGKWNQKRIQQRVDELLELIQ
LTGLGDRYP----SQLSGGQRQRVALARALALQPKVLLLDEPF

>B8HQB1_B8HP85_26_395961
-LLVDDDPNLVLLVKDYLELQGYQVVTASHGREALRILEQGIPNMIICDVMMPEMDGYTFVKSVRDNPQW
IPVLFLSAKGQIQDRVIGLNTGADVYMVKPFEPDELIAQI--QVSLEIKSGSLVALLGPSGSGKSTLLRL
IAGLELPDTGRIWLTDKDATYASVQDRNIGFVFQHYALFKHMSVRSNIAFGKAPRNRIKQRVEELLELVQ
LKGLGDRYP----SQLSGGQRQRVALARALAVEPQVLLLDEPF

>B8HSY7_B8HS10_23_395961
ILLVEDEELIRETVSLALMEEGYEVITAADGRQALDILNARVLDLMILDLMLPYINGLDLCRLIRREGCT
LPILMLSAKGSEIDRVVGLEVGADDYVTKPFGMRELVAR----------DQETLGLLGGSGSGKSMTLRC
IAGVETPTQGRIVLNGQTLFDVPSHRRKVSLVFQNYALFPHLTVSENIAFGHLPRATRSQRVHQQLAHLQ
LNSLADRYP----HQLSGGQQQRVALARALATEPEALLLDEPF

>J2EEW2_J2EC89_593_910417
VIIMDEHPIVRMSIEVLLGNSNIVVLKTDDSRTAIEYLRTYPVDLVILDIELPGTDGFTLLKRIKSIQEH
TRILFLSSKSEAFYAGRAIRAGANGFVSKRKDLNDIYNAV----NETLPASGITAIFGVSGAGKTSLINA
ISGLTRPQKGRIALNGRVLHDLTPEKRRIGYVFQDARLFPHYKVRGNLRY--GMAKSMTGQFDKLVSLLG
IEALLDRLP----GSLSGGEKQRVAIGRALLTAPELLLLDEPL

>J2ES58_J2EQ48_730_910417
IVIVEDEPVTQARLQAYFEQEGYRVSVTDSGAGLRDIMEHEHVSLILLDINLPDENGLMLTRALRERS-T
VGIILVTGRCDQIDRIVGLEMGADDYVTKPLELRELVVRV-QPLTLDVADGEFIVMVGPSGCGKSTLLRM
VAGLERVTSGDIWIDRKRVTEMEPKDRGIAMVFQNYALYPHMSVEENMAWGGMSKAHIEERVREAARILE
LDGLLKRRP----RELSGGQRQRVAMGRAIVREPAVFLFDEPL

>J1LCS8_J1LC00_72_910417
-LLVDDDPGLLKLLGMRLTSEGYSVVTAESGQEGLRVLHREKVDLVISDLRMDEMDGMQLFTEIQKVQPG
MPVIILTAHGSIPDAVAATQKGVFSFLTKPIDRDALYKAI-NDISLDIPSGQMVALLGPSGSGKTTLLRI
IAGLEHQSSGHIRFHGTDVSRLHARERKVGFVFQHYALFRHMTVFDNIAFGRPTAAAIKTKVMQLLEMVQ
LAHLADRFP----AQLSGGQKQRVALARALAVEPQILLLDEPF

>J2E285_J2E1P3_552_910417
VWLVEDEQGIADTLIYTLQLEGFTVELFARGLPALEKARQQRPDAVILDVGLPDISGFELCRQLLERHPA
LPILFLTARSDEVDRLLGLEIGADDYVAKPFSPREVSARV-KDINLDIHDGEFVVFVGPSGCGKSTLLRM
IAGLETITSGDLFIGETRMNDIPPAERGVGMVFQSYALYPHLSVAENMSFGGAKKEVMNQRVNQVAEVLQ
LAHLLERKP----KALSGGQRQRVAIGRTLVAEPRVFLLDEPL

>J1UGX0_J1UGX4_4_910417
VLVVEDNALLRHHLKVQLQDSGHQVDAAEDAREADYYLNEHLPDIAIVDLGLPDEDGLSLIRRWRSSDVS
LPVLVLTAREGWQDKVEVLSSGADDYVTKPFHIEEVMARM-SQLDLTINNGEFLTLLGPSGCGKTTVLRL
IAGLETVDAGHIMLDNQDITHVPAENRYVNTVFQSYALFPHMTVFENVAFGKTPAAEIAPRVTDALRMVQ
LEEFAQRKP----HQLSGGQQQRVAIARAVVNKPRLLLLDES-

>F2LCC8_F2LCL2_84_999541
IYIVDDDSGMRTSLAWLLDSVGVKSQGFASAAEFLEAFDPGVPACLVLDVRMPERSGFDVQTELNRRGAT
LPIIFVSGHGDIPMSVRAMQSGAIDFVEKPYNSQQMLDRV-DDVSLDFPPGELVALLGPSGCGKTTLLRV
IAGLEHADAGQVVLQGQDVADVGARERQVGFVFQHYALFRHMTVFENVAFGRPSEAVIREKVHELLKLVQ
LDWLA----PRYPSELSGGQRQRIALARALAVEPKVLLLDEPF

>F2L8Z0_F2L8W7_23_999541
ILLVEDDKMIAEGVRKALKADGFAVDWVQDGEAALTAIGGETYDLMLLDLGLPKRDGVDVLRTLRSRGHA
LPVLIITARDAVSDRVKGLDAGADDYLVKPFDLDELGAR--SKVNLDIADGEFVVFVGPSGCGKSTLMRM
IAGLEDISGGDLLIDGVRVNETPSAKRGIAMVFQSYALYPHMTLYDNMAFGLKLAGAKKPEIDAAVRNAA
RILHIDHLLDRKPKQLSGGQRQRVAIGRAITRKPKVFLFDEPL

>F2LIG0_F2LIH8_18_999541
IALLDSHELVRFALRTRIEEPGLVVAAFRLADELLVALAAGAFEIVVMNHVLDTSDGLDLVWTLRAGYPA
MRILICSEYERADTIARLFQLGVHGFIGRTQSLDDHIEAV-SEISLKAAPGELLAVIGQSGSGKSTLLRL
TAGLLTGYDGRIAIGGQDVAAQPVWKRGVGMVFQQYALFPHLDVADNVAYGGLGAAERRRQALAMLERVG
LASHAGRRP----AQLSGGQQQRVALARALVIEPRVLLLDEPL

>F2LKV1_F2LKL5_96_999541
VLLVEDDGMIGDEMAGALRDASYAVDWVRDGAAAIASVRAQRYDVVLLDLGLPKRDGFQVLAAIRGADNP
VPVVVVTARDAVEDRVRGLDNGADDYVLKPFEITELLARIRDDVSLDVAPGEFVSLLGPSGSGKTTLLGI
LGGFVQPTSGSVWVGDRDITFVQPHKRNIGIVFQNYALFPHMTVGENVAFAREPKTGWARRVADALAMVE
LGGYEHRRI----ASLSGGQRQRVALARAMVFEPQLILMDEPL

>F2L9H8_F2L9G9_9_999541
-LIVEDDPNSLSGLTALLAADGFTVDTATSLAEARAALARTIPDVVLVDLNLPDGSGFDLLQHLPQPQGG
LPVIVLTGNATVESAIEGLRHGIWDYLLKPVNIPRLRSL--KGVDIDIEDGQFLILVGGSGCGKSTLLNM
IAGLETVTKGEIRIGGKVVNDLSPKDRDIAMVFQSYALYPSMTVKENISFGKVPKNEQKQIVDRVAAMLQ
IEHLLDRKP----GQLSGGQRQRVAMGRALARDPSLFLFDEPL

>F2LJW7_F2LJT1_36_999541
ILIVEDDADIAEVLALHLRDERYEVVHCANGDDGLRRLEQGNWDALILDLMLPGVDGLEICRRARAMERY
TPIIIISARSSEVHRILGLELGADDYLAKPFSMLELVARV-RDVDLEIGAHEFCVFLGPSGCGKSTLLRM
IAGLEDVSGGELSIGGRRVNDVPAAQRGVAMVFQGYALFPHMTVYENIAFGKTPKAEIDRKVREASRILQ
LDA----LLERHPKALSGGQRQRVAIGRAIVREPGVFLFDEPL

>F2LBJ1_F2LBH1_20_999541
----------TKQLESWLRNDGHQPEFFKTGNNFFAALRRNDFELLLVDVVLPDLSGIDLIGWARHHFWH
VPIVAMTARDTCQSAAEALKAGADDYLVRPMREAEVQSRI-RQVNLSVGKGELFALLGSSGCGKSTLLRM
LAGLETVTSGRILIDGEDLAQMPPYKRPVNMMFQSYALFPHMTVEANVAYGGVPRAELKERVRDALELVQ
MSRYASRKP----HQLSGGQQQRVALARSLVKRPKLLLLDEPM

>F2LL60_F2LL08_52_999541
VAILEDVVAQANFVAAWLEKAGHQPLVRHGGDSFVELVSRERVDLLLLDWDVPGKSGIEVMRWVREQFAQ
LPIVMMTQHDGEDDIVHGLDNGADDYLVKPLRERELVARVNERIDFDVREDEFVCLLGPSGCGKTTLLRI
IAGLLDADGGKVMMGERSLLEIPARERGFGIVFQSYSLFPNMTVAQNIGYGGEPRARIEARCQELLELIR
LPHLAGRYP----GQLSGGQQQRVAIARAIAVDPALLLLDEPL

>F2LH38_F2LHX1_67_999541
-LLIEDDRPIARGIQSSLEQAGFTVDMVHDGIFAEQALAQNRHELVILDLGLPGIDGMTLLSRFRQTNRH
TPVIVLTARDELNDRVQGLNSGADDYMLKPFEPAELEARIRHGIDVQIEDGEFIVLVGPSGCGKSTLLRM
IAGLESVSEGEIAIGGRVVNTLEPKDRDIAMVFQNYALYPHMTVAQNMGYGGIERATIEARVASAAKILE
LEPLLGRRP----RELSGGQRQRVAMGRAIVREPAVFLFDEPL

>F2LN88_F2LN74_14_999541
VLIVDDDRGIRELVGQYLEKNSIRVSLAANGREMRATLEYGAPDLIVLDVMMPGDDGLVLCRELRAGKRS
VPVVMLTARDEETDRIVGLEMGADDYLTKPFAVRELYARIR-GINLSVEKGEFVSLLGPSGCGKTTTLQM
IAGFVEATRGSIMLDGRDITRMAPNQRGLGIVFQSYALFPHMSVEQNVGFGGVGKAERARRVGEALSLVR
LDAYAQRFP----RELSGGQRQRVAIARAVVIAPPMLLLDEPM

>F2LNX1_F2LNX4_3_999541
VLLVEDNPSLAQSLTDALAAARFAVDHMADGEAADHLLRTQDYALVILDLGLPKLDGLEVLRRLRARRNA
VPVLILTAHGSVEDRVRGLDLGADDYLAKPFELTELEARA-KGVSFELKAGEVVCLLGASGSGKTTLLRA
VAGLEQPHAGRITLDARAFFDLPVEERSLGLVFQSYALWPHRTVADNVGYGRVSAAETRQRVQAALDQLG
LGHLAGRYP----HQLSGGQQQRVAIARALVYNPPVILLDEPL

>J4J343_J4NLR8_45235_936572
VLLAEDDLRLGKLIQYMLEQNDITVEWVTDGKDIYEYATYTEYDILILDWMMPGETGVDACARLRRNGYD
RAILMLTARDSVEDRVTGLDAGADDYLVKPFEFSELLARL----TEHIRNGEFFTLLGPSGCGKTTLLRM
IAGFNSIEGGDILFNEQRINDIPAHKRNIGMVFQSYAIFPHLTVRQNVEYGDVPKAEMKEKVDRILDVVQ
ITDYQDRLP----ERLSGGQQQRVALARAIVIHPSVLLMDEPL

>J4XSI9_J4XI51_3378_936572
VLVVEDEVRIARFLQMELEHEGFEAETEGNGTRAYERIIQENFDIVLLDVMLPGMDGIEICRRVRTVS-N
VPIIMLTARDAVEDRVEGLDIGADDYITKPFAVPELLARL----------DTTLALLGASGSGKSMTLKC
IAGLERPDCGQIVLNERILFDLPPQARSVGYLFQNYALFPNMTVRENIIFADGTREEKERIFKENVARFS
LEGLENAYP----AGLSGGQQQRVAFARILARGADVLLLDEPL

>E4SVS1_E4SVJ1_90_767455
ILIVEDEKNLARFVELELQHEGYETVVENNGRKALDRALSEDFDAILLDLMLPDLNGLEIARRVRQSK-T
TPIIMMTARDSVIDRVSGLDHGADDYIVKPFAIEELLARL--DFDLHIGDHEFIVFVGPSGCGKSTTLRM
IAGLEDITEGTLEIGGKVMNDVAPRDRHIAMVFQNYALYPHMTVYDNMAFSHYDKADIDKRVKNAAEVLG
LAHLLERRP----ADLSGGQRQRVALGRAIVRDAPIFLMDEPL

>E4SYX6_E4SZJ0_214_767455
ILLAEDEAQLNRVLTVAMQKSGYDVDSVFNGQEAVDAVKKHPYDVIIMDIMMPVKNGLDAVKEIRAAGDK
TYIMMLTAKSEIDDKVTGLDVGADDYLTKPFSLKELLARL-KDVSFSVKKGDLVCLLGPSGCGKTTILNM
LAGLLTPTSGDILFDGKSVVKTAPKDRQIGYVFQNYALYPHMTVLQNIMFPVGKNKRPKAEAEKVARKYM
NLTQIDEFADQKPGLLSGGQQQRVAIARALVQEPKILLMDEPL

>E4SXZ5_E4SXN0_125_767455
ILMVEDDKSVSQMMELFFKKEGWEQVSAYDGEEAVEIFQTHPFDIITLDLNLPKKDGIQVAKEIRRISET
VPIIMVTARDSESDQVLGLGVGADDYVTKPFSPMALIARIKKDINLELESGKFYSLLGPSGSGKTTILRI
IAGFTEASAGKVYFDGQDITNLDASKRHINTVFQNYALFPHLNVYENVAFARRPESEIREKVKDALHTVR
LDGYANREI----SELSGGQQQRVAIARAIINEPKVLLLDECL

>C0MEQ3_C0MEY0_77_553483
ILLVDDELEIIDINERYLQQAGYRVTTASDGSQALELFHKDQYDLIITDVMMPNMDGYDFIGEVLLEKPD
QPFLFITAKTSEPDKIYSLSLGADDFISKPFSPRELVLRV-KNINFELEEGKFYTLLGASGSGKSTILNI
MAGLLDATSGDIYLDGERINDLPTNKRDIHTVFQNYALFPHMTVFENVAFAKVDKQEIARRVKETLKMVQ
LEGYEKRSI----QKLSGGQRQRVAIARAIINQPRLVLLDEPL

>C0MGE2_C0MF94_48_553483
IAIIDDHELVLQGLYDRLKETHFVVGAFTSYQDLLFCLKYKSVDVLIIDLMLKDIHGFDLIAQIQQKYIV
PKMILISGFYEPLLHKRALDLGIKAFLPKECSYDELISTV-EDFDLDIKDKEFIVFVGPSGCGKSTTLRM
IAGLEDISEGELKIDGEVVNDKSPKDRDIAMVFQNYALYPHMTVYDNMAFGKYKKDDIDRRVKEAAEILG
LTEFLERKP----ADLSGGQRQRVAMGRAIVRDAKVFLMDEPL

>I7V542_I7V109_1473_992145
-LIVDDHELIIHGIKNMLAYPRYIVGQADNGLEVYNLCRQTEPDMVILDLGLPGMDGLDVIIQLLRRWPA
LKILTLTARNEEHYASRTFNSGALGYVLKKSPQQILMAAI---VATDLPAQGITAIFGLSGAGKTSLINV
IGGLTRPQQGRVILNGRVLVDLPPEKRRVGYVFQDARLFPHYRVRGNLQY--GMAASMRGQFDAIVGLLG
IEPLLNRFP----FTLSGGEKQRVAIGRALLTAPELLLMDEPL

>I8D5U4_I8D345_619_992145
ILIVDDHPLMRRGIKQLLGDSRFVVAEANNGSDAITEAAKFQPDVILLDLNMKGMSGLDTLKALRHNGSD
ARIIILTVSDARSDVYAMIDAGADGYLLKDCEPEILLENI-DRIDLHVPPGSRTAIVGPSGSGKTTLLRI
IAGFETPDAGKVILQGKAMFDVPAHKRGIGFVPQDGALFPHFTVAGNIGYGKGSQRDKERRINELMDMVA
LDRRLSALW---PHEISGGQQQRVALARALAQRPVLMLLDEPF

>I7USZ5_I7USZ3_2_992145
ILLVDDDLELGTMLKEYLGGEGFTAKHVLTGKAGIDGALSGDYTALILDIMLPDMSGIDVLRQVRKKS-R
LPIIMLTAKGDNIDRVIGLEMGADDYMPKPCYPRELVARL-NDITLDIPSGQMVALLGPSGSGKTTLLRI
IAGLENQNAGRLSFHGTDVSRLHARDRRVGFVFQHYALFRHMTVFDNIAFGRPNAAAIKQKVGQLLEMVQ
LGHLAERFP----SQLSGGQKQRVALARALAVEPQILLLDEPF

>I8D720_I8D9J2_532_992145
VLIVEDEPKLGQLLVDYLQAAGYRTQWLTNGAEVVATVRQTPPAIILLDLMLPGSDGITLCREIRRFS-D
IPIVMVTAKTEEIDRLLGLEIGADDYICKPYSPREVVARV-DNVNLEIASREFIVLVGPSGCGKSTLLRM
IAGLEDVNSGEIKIEDKDVTQTNAGARGVSMVFQSYALYPHMTVRENLAFGLKNIKIPKQEIADRIANAS
NILQLDNYLERLPQHLSGGQRQRVAIGRSIVSRSKVFLFDEPL

>I7QGX8_I7QGY7_9_992145
IWLVEDEPSIADTLIYTLESEGFTLRWFDRGEPALAALSSGSPALAIVDVGLPDINGFDLCRRMLAAAPD
LPVIFLTARSEELDRIVGLEIGADDYIAKPFSPREVSARV-HNINLDIEDGEFAVFVGPSGCGKSTLLRM
IAGLEEISDGEVLIDDEVINDVAPSHRGVAMVFQSYALYPHMTVAENMGYGKVPKEQIRHQIEMVAKTLQ
LSHLLDRKP----KQLSGGQRQRVAIGRAIVRNPKVFMFDEPL

>I8DEX9_I8DEI5_154_992145
VLVVEDNALLRHHLTVQMREMGHQVDAAEDAKEADYFLQEHAPDIAIIDLGLPGEDGLSLIRRWRSHQEN
LPILVLTARESWQDKVAVLEAGADDYVTKPFHLEEVIARM-HGIDLKINDGEFMVIVGPSGCAKSTTLRM
LAGLETISDGEVRIGDRVVNNLAPKSRGIAMVFQNYALYPHMTVKENLAFGKLPKDQIEAQVAEAAKILE
LEDLLDRLP----RQLSGGQAQRVAVGRAIVKKPDVFLFDEPL

>I8DRJ1_I8DNF0_1481_992145
ILVVDDDMRLRALLERYLTEQGFQVRSVANAEQMDRLLTRESFHLMVLDLMLPGEDGLSICRRLRSQSNP
MPIIMVTAKGEEVDRIVGLEIGADDYIPKPFNPRELLARIRHDINLDIKDGEFMVIVGPSGCAKSTMLRM
IAGLEEISSGELTIADRKCNDVQPKDRGIAMVFQNYALYPHMTVYENMAFGKKTKAEIAQRVNEAAELLE
ITDLLQRKP----KEMSGGQCQRVALGRAMVRKPAVFLFDEPL

>I7QDH6_I7QB31_505_992145
-LLVEDEEKTSSYINRALSELGFTVDVAATGIDGLYLALEYDYDTIVLDVMLPGMDGYSVLEGLRASK-Q
TPVLMLSARGSVDERVKGLRHGADDYLPKPFSLIELVARIQKGVSMELKRGEVVSLLGPSGSGKTTLLRA
VAGLEKPSQGHIIIGEKTVYDIPAEERNLGLVFQSYALWPHKTVSENVAYPKISTSEISQRVQAVLEQLG
LGALGNRHP----HQLSGGQQQRVAIGRALVYNPPVILLDEPL

>O32192_O32151_41_224308
IYLVEDEDNLNELLTKYLENEGWNITSFTKGEDARKKMTPS-PHLWILDIMLPDTDGYTLIKEIKAKDPD
VPVIFISARDADIDRVLGLELGSNDYISKPFLPRELIIRV-KDFDLDVKDKELLVLVGPSGCGKSTTLRM
VAGLESISEGNLLIDGERVNDLPPKERDIAMVFQNYALYPHMTVFDNMAFGKMAKQEIAERVHAAARILE
IEHLLKRK----PKALSGGQRQRVALGRSIVREPKVFLMDEPL

>P94413_P94360_313_224308
ILMIEDNVSVCTMTEMFFFKEGFEAEFVHDGLEGYQRFTEENWDLIILDIMLPSMDGVTICRKIRETS-T
VPIIMLTAKDTESDQVIGFEMGADDYVTKPFSPLTLVARIKDDFNLHIADKEFIVFVGPSGCGKSTTLRM
VAGLEEISKGDFYIEGKRVNDVAPKDRDIAMVFQNYALYPHMTVYDNIAFGKMPKPEIKKRVEEAAKILG
LEEYLHRKP----KALSGGQRQRVALGRAIVRDAKVFLMDEPL

>B3BCC3_B3BCG9_46_478008
ILVVDDDMRLRALLERYLTEQGFQVRSVANAEQMDRLLTRESFHLMVLDLMLPGEDGLSICRRLRSQSNP
MPIIMVTAKGEEVDRIVGLEIGADDYIPKPFNPRELLARIRKPLTLDVADGEFIVMVGPSGCGKSTLLRM
VAGLERVTEGDICINDQRVTEMEPKDRGIAMVFQNYALYPHMSVEENMAWGGMGKQQIAERVKEAARILE
LDGLLKRRP----RELSGGQRQRVAMGRAIVRDPAVFLFDEPL

>B3BIF6_B3BID3_23_478008
VLVVEDNALLRHHLKVQIQDAGHQVDDAEDAKEADYYLNEHLPDIAIVDLGLPDEDGLSLICRWRSNDVS
LPILVLTARESWQDKVEVLSAGADDYVTKPFHIEEVMARM--QLDLTINNGEFLTLLGPSGCGKTTVLRL
IAGLETVDSGRIMLDNEDITHVPAENRYVNTVFQSYALFPHMTVFENVAFGKTPAAEI---TPRVMEALR
MVQ-LETFAQRKPHQLSGGQQQRVAIARAVVNKPRLLLLDES-

>B3BH51_B3BH04_47_478008
VIIADDHPIVLFGIRKSLEIEWVVVGEFEDSTALINNLPKLDAHVLITDLSMPGGDGITLIKYIKRHFPS
LSIIVLTMNNNPAILSAVLDLDIEGIVLKQGAPTDLPKAL-DDVSLTIYKGEIFALLGASGCGKSTLLRM
LAGFEQPSAGQIMLDGVDLSQVPPYLRPINMMFQSYALFPHMTVEQNIAFGKQDKLPKAEIASRVNEMLG
LVH-MQEFAKRKPHQLSGGQRQRVALARSLAKRPKLLLLDEPM

>B3BI33_B3BIR5_118_478008
IVIVEDEPVTQARLQSYFTQEGYTVSVTASGAGLREIMQNQPVDLILLDINLPDENGLMLTRALRERS-T
VGIILVTGRSDRIDRIVGLEMGADDYVTKPLELRELVVRV-NDISLDIPSGQMVALLGPSGSGKTTLLRI
IAGLEHQTSGHIRFHGTDVSRLHARDRKVGFVFQHYALFRHMTVFDNIAFGRPNAAAIKAKVTKLLEMVQ
LAHLADRYP----AQLSGGQKQRVALARALAVEPQILLLDEPF

>B3BBQ4_B3BBZ4_90_478008
ILIVEDELVTRNTLKSIFEAEGYDVFEATDGAEMHQILSEYDINLVIMDINLPGKNGLLLARELREQA-N
VALMFLTGRDNEVDKILGLEIGADDYITKPFNPRELTIR--KDINLDIHEGEFVVFVGPSGCGKSTLLRM
IAGLETITSGDLFIGEKRMNDTPPAERGVGMVFQSYALYPHLSVAENMSFGLKLAGAKKEVINQRVNQVA
EVLQLAHLLDRKPKALSGGQRQRVAIGRTLVAEPSVFLLDEPL

>B3BGF7_B3BGM8_71_478008
VLIVEDEQAIRRFLRTALEGDGMRVYEAETLQRGLLEAATRKPDLIILDLGLPDGDGIEFIRDLRQWS-A
VPVIVLSARSEESDKIAALDAGADDYLSKPFGIGELQARL---INETLPANGITAIFGVSGAGKTSLINA
ISGLTRPQKGRIVLNGRVLNDLTPEKRRVGYVFQDARLFPHYKVRGNLRY--GMAKSMVDQFDKLVALLG
IEPLLDRLP----GSLSGGEKQRVAIGRALLTAPELLLLDEPL

>B3BKZ3_B3BKM9_124_478008
ILIVEDEPKLGQLLIDYLRAASYAPTLISHGDQVLSYVRQTPPDLILLDLMLPGTDGLTLCREIRRFS-D
IPIVMVTAKIEEIDRLLGLEIGADDYICKPYSPREVVARV-DGVSIAIKDGEFFSMLGPSGSGKTTCLRL
IAGFEQLSGGAISIFGKPASNLPPWERDVNTVFQDYALFPHMSILDNVAYGGVNKKQ---RAQEALEKVA
LGFVQQRKP----SQLSGGQRQRVAIARALVNEPRVLLLDEPL

>B3BJ46_B3BKA0_54_478008
-LLVDDDPGLLKLLGLRLTSEGYSVVTAESGAEGLRVLNREKVDLVISDLRMDEMDGMQLFAEIQKVQPG
MPVIILTAHGSIPDAVAATQQGVFSFLTKPVDKDALYQAI-KDFNLEIADKEFIVFVGPSGCGKSTTLRM
IAGLEEISGGDLLIDGKRMNDVPAKARNIAMVFQNYALYPHMTVYDNMAFGKIAKEVIDERVNWAAQILG
LREYLKRKP----GALSGGQRQRVALGRAIVREAGVFLMDEPL

>E8MY61_E8MYP9_162_926569
ILLVDDEPSIVSLCRMYLEREGFRVQSAGDGVTALEMLKKSPPDLMILDVMLPELDGFEVCKQLRAQNDP
LPILMLTARDEDYDKILGLELGADDYMTKPFNPRELVARVKQGVSFTLSEGETLALLGPSGSGKSTLLRI
IAGLEESESGQILWNGEDLSGIPAHRREFGLMFQDYALFPHLNVFENVAFGGLPREEIHRRTAEALSLVN
MEAFSRRRV----TDLSGGEQQRVALARALAPRPRLLMLDEPL

>E8N3E6_E8N248_98_926569
ILVVDDERAIRRYLRTSLTALGYEVLEAATGNEALQSAMTEHPDILILDLGLPDIDGVEVVRRIREWS-N
VPILILSVRDREDDKVVALDAGADDYLTKPFGIKELLARIRDDLSLDLPAGQILALVGPSGCGKTTTLRL
IAGLECPDRGKIFINGRLMASVPPERRGVGMVFQDHALFPHLTVFDNVAFGGKPRTQVRQTVHAMLEMVG
LQALAGRYP----HALSGGERQRVALARALAPRPVLVLMDEPF

>E8N394_E8N306_88_926569
VLIVDDHSIVRAGIRTYLEQSDLVVGEAASGKEAVQLAAELVPDVILMDLIMPEMDGVEATQRVRQISPR
TQVIVLTSFHEDTHIFPAIKAGALSYLLKDVSAEELGEAI-EDFNLEIERGELVSFLGPSGCGKTTTLRM
IAGFEYPTTGQIVLDGVEITHLPPNRRQIGMVFQSYALFPNLTVGENIAFGKRPAEEIRQTVEEMLNLIH
LSNYGDRYP----YQLSGGQQQRVALARALAIRPRVLLLDEPL

>E8MXI6_E8MXL7_31_926569
VLLIEDETELARVAQSYLEKAGFQVILASRGDTGLSLFRQHKPDLVLLDLNLPGMDGLDVAREIRRQS-D
VPLIMVTARVEETDRLIGLELGADDYIVKPYSVRELVARVRNDLNIKVEDREFLVLVGPSGCGKTTALRC
LAGLEEVTSGRILIGDQVVNDIPPKDRDIAMVFQSYALYPHMTVFDNMAFGKFPKDEIKRRVEEAAQILG
IETLLKRKP----RELSGGQRQRVAVGRAIVREPKVFLFDEPL

>D1AY33_D1AX85_308_519441
ILIIEDDVKIARIIEVELKFEGFDIQIENDGKEGLLAAKYNHFDLILLDVMLPKMNGFEVCKRIREDS-D
VPIIFLTAKDQITDKVISFDYGADDYITKPFSNEELIARVKENINLKIESKDFCVILGPSGCGKSTLLRM
IAGLNSITTGELLFDDKIMNKVHSKDRNIAMVFQSYALYPHMTVYDNMAFS-LVMRKMDKKHERVLEAAK
ILQI-EKYLYSKPSDISGGQRQRVALGRAIVRKPAVFLMDEPL

>D1AW12_D1AWT9_73_519441
ILLVEDEIDLNNIIKKYLKTSGYIVDSVFDGEEALFNLNEASYDLVILDVMLPKLSGFEVLEKMRKKNNK
AAVLMLTSKDQVEDKIKGLDLGADDYLSKPFDFEELAARIREDVNLEVKEGEFVSLLGPSGCGKTTTLRM
IAGFETPSEGHITINDRDIAYLTPDKRGISMVFQNYALFPHMNVYDNIAYGKRPKEEIKQRVDKILKLMK
MEDFAERIP----SQMSGGQQQRVSLARALIMDSEVLLFDEPL

>J1DGD6_J1DJR3_1217_1155133
VILVDDHYIVRQGLEFLLSVDDLVLKGFKDGATFLSYLKNNEPDIVLLDLVMPEMNGIEITEILKQQYPE
IKVLVLTSYVDDEHVISAIDKGADGYEMKDVEPQKLIETI-KDFNLDIEDNEFVVFVGPSGCGKSTTLRM
IAGLEDVSKGTISINDKVINDLQPKDRKIAMVFQNYALYPHMTVYKNLAFGGIKKKIYDEKIQHAAQILE
IENLLDRKP----KALSGGQRQRVALGRAIVREAQIFLMDEPL

>J1DN89_J1DKG3_1366_1155133
ILLVEDDNTLFQELKKELEQWDFNVVGVEDFSHVMETFETFNPEIVILDVQLPKYDGFYWCRKMRQQS-N
VPILFLSSRDNPMDQVMSMELGADDYMQKPFYTNVLIAKL-NEINIDIEPGYFYTLLGPSGCGKTTILKL
IAGFEYPDSGDIIYKDKPIGKMPPNKRKVNTVFQDYALFPHLNVFDNIAYGKLSKSEIKRKVTEALQLVK
LSGYEHRQI----QGMSGGQKQRVAIARAIVNEPEILLLDES-

>J1QM71_J1QNW7_256_914145
VLLVDDEEHILKLLDYHLSKEGFSTQLVTNGRKALALAETEPFDFILLDIMLPQLDGMEVCKRLRAKGVK
TPIMMVSAKSDEFDKVLALELGADDYLTKPFSPRELLARVKDNLNLTINEGEFFTFLGPSGCGKSTTLRA
LVGFLEPSQGQILVDNQDITNLDPEKREIGIVFQSYALFPTMTVFDNIAFGKVSPEIIKAKVHEIAKKIN
ISD---EQLNRNISELSGGQQQRVALARALVLEPKILCLDEPL

>J1QUS4_J1QQ43_1321_914145
ILLVEDDLGLSNSVFDFLD--DFDVMQVFDGEEGLYEAESGVYDLILLDLMLPEKNGFQVLKELREKGIT
TPVLIMTAKESLDDKGHGFELGADDYLTKPFYLEELKMRI-KDINFELEEGKFYTLLGASGSGKSTILNI
IAGLLDATTGDIMLDGVRINDIPTNKRDVHTVFQSYALFPHMNVFENVAFPKIDKKEIEQRVAEVLKMVQ
LEGYEKRSI----RKLSGGQRQRVAIARAIINQPRVVLLDEPL

>J0WXT7_J0WYC1_184_914145
ILLVEDDQVIRQQVGKMLSEWGFEVVLVEDFMEVLSLFVQSEPHLVLMDIGLPLFNGYHWCQEIRKIS-K
VPIMFLSSRDQAMDIVMAINMGADDFVTKPFDQQVLLAKV-DNLNLDIHEGEFFTFLGPSGCGKSTTLRA
LVGFLDPSSGSIEVNGTDVTHLEPEKRGIGIVFQSYALFPTMTVFDNIAFGKVAPDVIKAKVSAVAAKIK
ISD---QQLQRNVSELSGGQQQRVALARALVLEPKILCLDEPL

>K5JQL2_K5JQK8_4_991924
IALVDDHTIVRSGFAQLLNEQDIVQGEYESAKAAFYALTQAEVDVAIIDISMPDENGLSLLERLRQHNPR
FKAIILSIYDSASFVKKALDAGAQGYLSKRCGPSELVSAIR-NLDLEIKKGSLVTLLGPSGCGKTTVLRL
VAGLEKPTSGQIFIDGEDVTERSIQQRDICMVFQSYALFPHMSLYENVAYGKLPSEEVRQRVDEALKIVD
LEGMGERYV----DQISGGQQQRVALARALVLKPKVLLFDEPL

>K5K185_K5K2A8_23_991924
-LLVEDDTLLGESMQVALSRQGYTVDWLERGGGVVTALKTEQFTALILDLTLPDMDGLEVLRQIRRAGYT
LPVMILTARDDISDRVKGLDGGADEYIGKPFALEELLARL--DVDLRLPAVGICAIFGRSGAGKTSLINL
ISGLTTPDVGEIHLAGRTLFSLPIEQRKIGYVFQDARLFPHYTVRGNLN-----YGVTDADPEYFASVTR
LLALEPLLV-RYPRDLSGGEKQRVAIGRALLSKPDLLLMDEPL

>K5J288_K5J3N9_151_991924
VLIVEDETSIADVHSFYLKTARFPVGVAQSINEARNMVRILKPKLIFLDNYLPDGRGIEFLKELTHQPQA
PDVIFITAASDMETVREAVRCGVFDYLLKPIAYDRVQNS--APLSLKIEDGEMIGLLGPSGSGKTTLLRI
IAGLEGADSGTIHFRNRDVTNVHVRDRRVGFVFQNYALFRHMTVADNVAFGRPNPAEIQKRVKQLLEIVQ
LGHLAHRYP----EQLSGGQKQRIALARALATQPEVLLLDEPF

>K5JNM6_K5JNI3_43_991924
-LIIEDDAAIAQLHHRYLSLEGFVVGIAMSQADARLQMEVLNPDLVLLDVYLPDGTGLELLQWIRGRNVH
CDVILITAAREVETLQQAMRGGVVDYLLKPVMFPRLETAL-KGVDLSIHQGEFIVLVGPSGCGKSSILRS
IAGLESITSGEIHLAGRRVDNEKPANRDIAMVFQNYALYPHMSVYDNLAYGGVDKQTIAAKIAKVAKTLK
IEEYLDRKP----AKLSGGQRQRVAMGRAIVRDPQLFLFDEPL

>K5K3Y2_K5K479_457_991924
ILLIEDDERIARFIERGLKAEGHQIHRLKDGQYGLETVKSSEPDLLILDRMLPHVDGLTLCQQIRATGNQ
VLILMLSALGEVEERIQGLRTGADDYLAKPFHFEELLARIE-NLNLDVNHGEFLTILGPSGCGKTTVLRM
IAGFETADQGQILLDDQDVTQVPAEQRHVNTVFQSYALFPHMTVFENVAFGKVPQSEIEPRVMEALRMVR
LAEMAQRKP----HQLSGGQQQRIAIARAVVNKPKVLLLDES-

>K5KXG7_K5KYG7_360_991924
---VEDTASVAALYRSYLTPLDIDINIVGTGRDAIESIGRREPDLILLDLRLPDMTGMDVLYAVKEKSPD
VPIVFMTAHGSIDTAVEAMRHGAQDFLIKPCEADRLRVTV-KSLSLQVNPGEIVCLLGASGCGKTTLLKA
IAGLLPLASGQLSLNCVTLDDLPPEQRNIGMIFQDYALFPHLTVAQNVGFGAMPAKQKEAKIAEMLALVH
LDAFAERYP----HQLSGGQQQRVAIARALAYKPDLLLLDEPF

>Q2NS96_Q2NS94_2_343509
ILLVDDDRELGKMLSKYLTAEGFDTTLVLTGQEGVDGALSGDYTAMILDIMLPDMSGTDVLHQVRKSS-R
MPIIMLTAKGDNIDRVIGLEMGADDYMPKPCYPRELVARL-NDISLDIASGEMVVLLGPSGSGKTTLLRI
IAGLEHHNSGHLRFGGKDVSRVHARDRHVGFVFQHYALFRHMTVAENIAFGRPSRAAIKQKVASLLDMVQ
LSHLAPRYP----SQLSGGQKQRVALARALAVEPEILLLDEPF

>Q2NUE1_Q2NUH4_33_343509
ILVIEDDKLLREGLQQALEQESFACECASNLGQSWPLLTSTTYSLIILDLGLPDGDGMTLLEKLRRQGNG
VPVLILTARDAIDERVRGLDFGADDYLIKPFALSELLAR--DNVSFTIYKGEMFALLGASGCGKSTLLRM
LAGFEAPTHGAIVLDGQDLSHTPPYQRPINMMFQSYALFPHMTVEQNIAFGKLPRAEIKLRVEEMLAMVH
MQEFAARKP----HQLSGGQRQRVALARSLAKRPKLLLLDEPM

>I3XZ74_I3XZ80_6_760154
ILIIEDEEDLLELLEYNLQKEGYETLGFLNTKNVEKCLQEEPIDLLIVDRNLPGMEGSEFVQTLRQKGFM
QAVIFVTAKDSDANIEEGFLRGCDDYLTKPYNMKELLLRI-KKICLEVKKGELVCFLGPSGCGKTTLLRI
IAGLEECDDGEIIQHGKVITHLPPSKRDYGIVFQSYALFPNLTVAKNIAYGDFEKKEAKKRVKELLALVG
LSGSEEKYP----SELSGGQQQRVAFARAIATNPALLLLDEPL

>I3Y0F8_I3Y0C7_31_760154
IAIIDDQQEIRYSVAKILQRYNHPFQFNGEEFELSLMLEAQGVELLIVDVMLGGFTGIDLIKQFKKAKLN
LPVILMTAYTTPSNMIEASKIGIKDILQKPFDETELLKLV-NEVSFSIQEGEIFTILGRSGSGKTTLLRM
LSGLETPDSGTICIGDKVVFDVPPNQREIAIVFQNYALLPHLNIAQNIAF---GSKADQKELLHVMQKTK
IETLSSKYP----HEISGGQQQRVALARAILDKPKILLLDEPL

>L1LSU2_L1LSU3_1_1005395
VLIIDDEEALVRSLSYALRAEGFNVGAAGSGEEGLALLADSACDIVLLDLGLPGLDGIATLDGLRKLRPT
LPVIMISAHGDTRAAVQAVKGGATDYLTKPFELDDLLATI-KNINFDIARGEFITLLGPSGCGKSTLLRC
IAGLTPVDSGRILLDGTDLVPLSPQKRGIGMVFQSYALFPNMTVAQNVAFGKVASQDSRSRVEEALRMVE
LQDFAARYP----HQLSGGQCQRVALARSLVTRPRLLLLDEPL

>L1LXF3_L1LXK5_52_1005395
-MIVDDHPFIRASVRMLLRQENIIVAEADNGVDALRMIREHEPDIAILDISIPRMDGLEIITRVKAANMS
MKMLVLTSQVPGYFSLRCMRLGASGFVSKNDDLTELRKAV-DNINLDINSGELVALLGPSGCGKTTLLRI
IAGLETPDNGNIVFHGEDVSGHDVRDRNVGFVFQHYALFRHMSVFDNVAFGKGERPSESRIAEKVHELLN
MVQ-LDWLSDRYPEQLSGGQRQRIALARALAVEPKVLLLDEPF

>L1M149_L1M154_5_1005395
VLIVDDDREIRELVGNYLKKNGLRVTLAADGRQMRSYLEAGQVDLIILDIMLPGDDGLVLCRELRAGKRA
TPVLMLTARDDETDRIIGLEMGADDYLVKPFSARELLARINDDVSLSIKSGEFLSLLGSSGSGKTTLLMA
LAGFVRPDAGSIRFGGREMIFEPPHKRDVGMMFQSYALFPHMNVFQNVAYPGYARADIRQRVEQALATVE
LDHLIERNI----TEMSGGQRQRIALARAIVFEPKILLMDEPL

>L1M623_L1M610_13_1005395
VLVVEDEIKTAEYLQQGLSESGYVVDIVHNGVDALHLFNTNVYSLVLLDVNLPDIDGWDLLETIRKTS-R
VRIIMLTARGRINDKLKGLDGGADDYLVKPFEFPELLARIRDDVSLEIRKGEIFALLGGSGSGKSTLLRM
LAGFERPTEGRIFLDGVDITDMPPYERPINMMFQSYALFPHMTVAQNIAFGKMPKAEIEARVAEMLKLVH
MTQYAKRKP----HQLSGGQRQRVALARSLAKRPKLLLLDEPM

>L1M244_L1M246_2_1005395
ILLVDDDQDIRELLDAYLSRCGFQVRAVADGQAFRQALDAEGSDLVILDVMLPDEDGFSLCRWVREHPAR
VPIIMLTASSDEADRVIGLELGADDYLGKPFSPRELQARIKKNIELKIDSGEFLILVGPSGCGKSTLMNC
IAGLEQISGGAILVDEADISGMSPKDRDIAMVFQSYALYPTMNVRDNIAFGKMPAAAIDEEVARVARLLQ
IEHLLARKP----GQLSGGQQQRVAMGRALARRPKIYLFDEPL

>L1LZV0_L1LZV3_3_1005395
-LIIEDEVRTADYLQQGLSENGYVVDCARTGTDGLHLARQQPYDLVILDVNLPELDGWTVLQRLRAQS-A
TRIMMLTAHGRLADRVKGLDLGADDYLLKPFEFPELLARVRQNLNLHLNAGDIGCLLGSSGCGKTTTLRA
IAGFEPVHDGEISLAGEVISRLAPEKRRIGMVFQDYALFPHLTVAQNVAFGIGKHPRQQDVVKEMLELVK
LGGLGGRYP----HELSGGQQQRVALARALAPEPQLLLLDEPF

>L1LYM2_L1LX08_214_1005395
VIVVDDEASIRTAVQQWLGLSGFQVQPFSRAEECLAQLPAHFPGVILSDVRMPGMDGLQLLAALQARDAD
LPVILLTGHGDVPMAVEAMRNGAYDFLEKPFSPESLLG----DVDLDLPGQGVTALFGASGSGKTTCLRC
LAGLERAADARIEVAGTVWQDVPPHQRPIGYVFQEASLFSHLTVRDNLAFGRIDPALRRIHFEQACELLG
IGHLLQRKA----TTLSGGERQRVGIARALLTSPSLLLMDEPL

>L1LVL7_L1LVJ0_27_1005395
VLVAEDHTIVREGIKQLIGAKDMVVGEAGNGEQLLDALRHTPCEVVLLDISMPGVNGLEAIPRIRALNAP
PAILVLSMHDEAQMAARALKVGAAGYATKDSDPALLLTAIRKDLNLDIRKGEFLTLLGPSGSGKTTSLMM
LAGFETPTAGEIKLAGRSINNVPPHKRDIGMVFQNYALFPHMTVAENLAFPNLSKTDISERVKRVLNMVQ
LDAFAQRYP----GQLSGGQQQRVALARALVFEPQLVLMDEPL

>F3ID40_F3ID23_17_629267
ILIVDDDPGLSSLLERFFSSKGYRARAVANVEQMDRLLAREVFNLVVLDLMLPGEDGLSACRRLRAANNQ
VPIIMLTAKGDELSRIKGLELGADDYLAKPFNPDELMARVKNNISLDIQSGELVALLGPSGCGKTTLLRI
IAGLETPDEGSIVFHGEDVSGHDVRDRNVGFVFQHYALFRHMTVFDNVAFGKSERPNETRIAEKVHELLN
MVQ-LDWLADRYPEQLSGGQRQRIALARALAVEPKVLLLDEPF

>F3IPT4_F3IPP5_39_629267
ILIVEDETIIRSALRRLLERNQYEVSEAGSVQEAQERFSIPSFDLIVSDLRLPGAPGTELIKLG----EG
KPVLIMTSYASLRSAVDSMKMGAVDYIAKPFDHDEMLQAV-SDINCRIAKGEFVTLLGPSGCGKSTLLRC
IAGLTPVNSGRILLDGNDLVPLTPQKRNIGMVFQSYALFPNMTVEQNVAFGKVSADDSERRVAEILRMVE
LHDFAKRYP----HQLSGGQCQRVALARSLVTRPRLLLLDEPL

>F3IKL1_F3IKL0_1_629267
VLVAEDHTIVREGIKQLIGARDLVVGEASNGEQLLETLRHVACEVVLLDISMPGVNGLEAIPRIRALTHP
PAILVLSMHNEAQMAARALKVGAAGYATKDSDPALLLTAIRKDLNLDIRKGEFLTLLGPSGSGKTTSLMM
LAGFETPTAGEILLGGRAINNVPPHKRDIGMVFQNYALFPHMTVAENLAFPSVRGMSKTDVGEKVKKALG
MVQ-LDTFAHRYPAQLSGGQQQRVALARALVFEPQLVLMDEPL

>F3IIU6_F3IIY6_40_629267
VLLVEDDRSLREALGETLELAGYGYQAVGSAEEALVAAEAQPFSLVISDVNMPGMDGHQLLSLLRSRHPQ
LPVLLMTAHGAVDRAVDAMRQGAAEYLVKPFEPKALIALV-DDVSLQINKGEIFALLGGSGSGKSTLLRM
LAGFERPTEGRIYLDGVDITDMPPYERPINMMFQSYALFPHMTVADNIAFGKLAKSEIEARVAEMLKLVQ
MTQYAKRKP----HQLSGGQRQRVALARSLAKKPKLLLLDEPM

>F3IMP0_F3IML9_31_629267
VLVVDDHRKIRDPLAVYLRRHLFDVRTAEDAAGMWQLLRQQPFDVVVLDVMLPDGDGFELCSRLHRRE-N
IPVILLTARDTSADRVRGLDIGADDYLTKPFEPRELVARIN---SHIWEQGGAYALLGPSGCGKSTLLNI
ISGLLSPSQGQVLFDSKVVNELPPERRNIAQVFQFPVIYDTMTVFDNLAFPLRNQGMDEARVNEIADVLD
LQPLLKKKA----RNLSADEKQKVSMGRGLVRDDSAILFDEPL

>F3IE08_F3IE03_5_629267
ILLVDDDQEIRELLDTYLSRAGFQVRTVGDGAQFRRAFNEEPSDLLILDVMLPDEDGFSLCKWVRQHPPH
VPIIMLTASSDEADRVIGLELGADDYLGKPFSPRELQARIKKNIELSIKDGEFLILVGPSGCGKSTLMNC
IAGLESISGGAILIDGEDVSGTSPKDRDIAMVFQSYALYPTMTVRENISFGKMPQAAIDEEVARVAKLLQ
IEHLLNRKP----GQMSGGQQQRVAMGRALARRPKIYLFDEPL

>F3INZ1_F3INY0_11_629267
IIVADDHPLFREGMLRTIELPEAVIEQAGNLNEVLMLARSGDVDTLILDLRFPGLNSMQTIAELRNEFRR
TSIIVVSMVDDPETIAQVMSNGADGFIGKNIDPQEITESI-RDVSLEIAAGEFVVFVGPSGCGKSTLLRL
IAGLDSICSGDLLIDGRRVNDLEPRERGVGMVFQSYALYPHMSVYDNISFGKLAKTEKSSLRERVLKTAQ
ILQ-LDKLLQRKPKELSGGQRQRVAMGRAMAREPDILLFDEPL

>B2TMJ5_B2TMI6_9_508765
ILVVEDDKAVRNLITITLETENYKYHVAENGEAAIREAVSYVPDIVILDLGLPDMDGIEIIKRIRTWS-N
VPIIVVSARSEDRDKIEALDCGADDYLTKPFSVEELLARL-NDFNLEIEDKEFIVFVGPSGCGKSTTLRM
IAGLEEISKGELYIGGKLVNDVEPKERDIAMVFQNYALYPHMSVYDNMAFAKVPKEEIDEKVTEAARVLG
IEHLLTRKP----KALSGGQRQRVALGRAIVREPKVFLMDEPL

>B2TJG9_B2TJH3_4_508765
VLIIDDEVEIVELIEVYLVNEGYKVFKAYNGSDGINIINEEKIHVVVLDVMMPGIDGFQVCMKIRKDY-N
IPIIMLSAKSQDVDKIQGLSTGADDYMIKPFNPMELIARVKKDISFEVKEGEYFVILGPTGAGKTIILEI
IAGIYNLDKGSIYINNRNLSNVPPEHRNIGFVYQDYLLFPHLSVRENILFSSMSKSSAEQALFSICEMLN
IKHLLNRNI----SMLSGGEQQRIAFARAIITSPQILLLDEV-

>K7RWH4_K7RVY5_189_1171373
-LLIEDDPNLSAIMASYLR--GYEVIVAADGGSGLTSALESPVDVMVVDRMLPVMEGTEVVRRLRRARVK
TPILMLTALGTVADKVEGLDSGANDYLVKPFDFDELEARL-DAVSLDVVPGQIVALLGASGSGKSSLLRA
VAGLVRPSSGAVRWNGADVGGVPVHRRGFGLMFQDGQLFPHRSVAGNIGYAHLPRARRRARVAELLELVG
LEGYGERAV----SQISGGQAQRVALARSLAAEPRLLLLDEPL

>K7RQY0_K7RQV4_26_1171373
VAVVDDDALVRSGLKLLLETSGIIVGEASDGDEVPAMVADCAPKIVLMDIRMPGTDGIEATRRLLAGDDP
PKVVMLTTFDADDMVLRALAAGAHGFLLKDTEPERMIEMIRSKLNLDIGDGEFMVLVGPSGCGKSTSLRM
LAGLEEVNAGSIWIGDRDVTDLPPKDRDIAMVFQNYALYPHMTVADNMGFANVPKAERQQRVLEAAKLLG
LEDFLNRKP----KALSGGQRQRVAMGRAIVRNPQVFLMDEPL

>K7SHF8_K7SFN9_639_1171373
-AIADDQALVRGALRALLAEPDLVVAECGRGDEVVAMVAEARPDVCLLDIEMPGLDGITVAEQLAESCPG
CRVLVVTTFGRPGYLRRAMDAGVAGFIVKDTPASELADAV---VDLRVDAGEVVAVMGHNGAGKSTLAEV
IAGLLGLEQGEVRIGGELADGLPPRRRGVALLTQQPRIFGHMSVLDNVGYGRAHGAPRARARRIALEELA
AVG-CADLAGRRGDELSGGQAARVGLARALAAAPSVLILDEPT

>B3I4A2_B3I370_32_340185
-LIVEDETPLAEMHAEYIRIPGFQILLAGNLAQARMMIERFKPGLILLDNYLPDGRGINLLHELVQAHYP
GDVVFTTAASDMETVSEAVRCGVFDYLIKPIAYERLGQT--KDINLDIHEGEFVVFVGPSGCGKSTLLRM
IAGLETITSGDLFIGEKRMNDTPPAERGVGMVFQSYALYPHLSVAENMSFGLKLAGAKKEVINQRVNQVA
EVLQLAHLLDRKPKALSGGQRQRVAIGRTLVAEPSVFLLDEPL

>B3I182_B3I2F4_72_340185
VMIVDDHPLMRRGVRQLLEDPGFVVAEAGDGASAIDLANRLDIDVILLDLNMKGMSGLDTLNALRRDGVT
AQIIILTVSDASSDVFALIDAGADGYLLKDSDPEVLLEAIRKDFNLEIADKEFIVFVGPSGCGKSTTLRM
IAGLEEISGGDLLIDGKRMNDVPAKARNIAMVFQNYALYPHMTVYDNMAFGKIAKEVIDERVNWAAQILG
LREYLKRKP----GALSGGQRQRVALGRAIVREAGVFLMDEPL

>B3I045_B3I001_44_340185
ILVVDDDMRLRALLERYLTEQGFQVRSVANAEQMDRLLTRESFHLMVLDLMLPGEDGLSICRRLRSQSNP
MPIIMVTAKGEEVDRIVGLEIGADDYIPKPFNPRELLARIRKPLTLDVADGEFIVMVGPSGCGKSTLLRM
VAGLERVTEGDIWINDQRVTEMEPKDRGIAMVFQNYALYPHMSVEENMAWGGMGKQQIAERVKEAARILE
LDGLLKCRP----RELSGGQRQRVAMGRAIVRDPAVFLFDEPL

>B3ICG0_B3ICG5_5_340185
VLVVEDNALLRHHLKVQIQDAGHQVDDAEDAKEADYYLNEHLPDIAIVDLGLPDEDGLSLIRRWRSNDVS
LPILVLTARESWQDKVEVLSAGADDYVTKPFHIEEVMARM--QLDLTINNGEFLTLLGPSGCGKTTVLRL
IAGLETVDSGRIMLDNEDITHVPAENRYVNTVFQSYALFPHMTVFENVAFGKTPAAEI---TPRVMEALR
MVQ-LETFAQRKPHQLSGGQQQRVAIARAVVNKPRLLLLDES-

>B3I9G6_B3I821_145_340185
ILVVEDEAPIREMVCFVLEQNGFQPVEAEDYDSAVNQLNEPWPDLILLDWMLPGGSGIQFIKHLKRESRD
IPVVMLTARGEEEDRVRGLETGADDYITKPFSPKELVARIKNDISLDIPSGQMVALLGPSGSGKTTLLRI
IAGLEHQTSGHIRFHGTDVSRLHARDRKVGFVFQHYALFRHMTVFDNIAFGRPNAAAIKAKVTKLLEMVQ
LAHLADRYP----AQLSGGQKQRVALARALAVEPQILLLDEPF

>B3IAF7_B3IAI3_26_340185
VLIVEDEQAIRRFLRTALEGDGMRVYEAETLQRGLLEAATRKPDLIILDLGLPDGDGIEFIRDLRQWS-A
VPVIVLSARSEESDKIAALDAGADDYLSKPFGIGELQARL---INETLPANGITAIFGVSGAGKTSLINA
ISGLTRPQKGRIVLNGRVLNDLTPEKRRVGYVFQDARLFPHYKVRGNLRY--GMAKSMVDQFDKLVALLG
IEPLLDRLP----GSLSGGEKQRVAIGRALLTAPELLLLDEPL

>B3I2V5_B3I224_69_340185
ILIVEDEPKLGQLLIDYLRAASYAPTLISHGDQVLPYVRQTPPDLILLDLMLPGTDGLTLCREIRRFS-D
IPIVMVTAKIEEIDRLLGLEIGADDYICKPYSPREVVARV-DGVSIAIKDGEFFSMLGPSGSGKTTCLRL
IAGFEQLSGGAISIFGKPASNLPPWERDVNTVFQDYALFPHMSILDNVAYGGVNKKQ---RAQEALEKVA
LGFVHQRKP----SQLSGGQRQRVAIARALVNEPRVLLLDEPL

>B3I8B6_B3I795_21_340185
ILLIDDHPMLRTGVKQLISAPDIVVGEASNGEQGIELAESLDPDLILLDLNMPGMNGLETLDKLREKSLS
GRIVVFSVSNHEEDVVTALKRGADGYLLKDMEPEDLLKAL-DDVSLTIYKGEIFALLGASGCGKSTLLRM
LAGFEQPSAGQIMLDGVDLSQVPPYLRPINMMFQSYALFPHMTVEQNIAFGKQDKLPKAEIATRVNEMLG
LVH-MQEFAKRKPHQLSGGQRQRVALARSLAKRPKLLLLDEPM

>A9ZXC2_A9ZW98_24_404214
VLVVEDNALLRHHLTVQMREMGHQVDAAEDAKEADYFLQEHAPDIAIIDLGLPGEDGLSLIRRWRSHQEN
LPILVLTARESWQDKVAVLEAGADDYVTKPFHLEEVIARM-HDINLDIKDGEFMVIVGPSGCAKSTMLRM
IAGLEEISSGELTIADRKCNDVQPKDRGIAMVFQNYALYPHMTVYENMAFGKKTKAEIAQRVNEAAELLE
ITDLLQRKP----KEMSGGQCQRVALGRAMVRKPAVFLFDEPL

>B0A4H7_B0A333_144_404214
ILVVDDDMRLRALLERYLTEQGFQVRSVANAEQMDRLLTRESFHLMVLDLMLPGEDGLSICRRLRSQSNP
MPIIMVTAKGEEVDRIVGLEIGADDYIPKPFNPRELLARIRDNVNLEIASREFIVLVGPSGCGKSTLLRM
IAGLEDVNSGEIKIEDKDVTQTNAGARGVSMVFQSYALYPHMTVRENLAFGLKNIKIPKQEIADRIANAS
NILQLDNYLERLPQHLSGGQRQRVAIGRSIVSRSKVFLFDEPL

>B0A132_B0A129_3_404214
ILIAEDNAHIRNGLMEVLAHEGYRPIAAENGVQALALYRQQQPDFIILDIMMPELDSYKVCREIRKHDWQ
TPIIFLSAKDEEIDRVIGLELGADDYISKPFGIHEMRARIKNDITLDIPSGQMVALLGPSGSGKTTLLRI
IAGLENQNAGRLSFHGTDVSRLHARDRRVGFVFQHYALFRHMTVFDNIAFGRPNAAAIKQKVGQLLEMVQ
LGHLAERFP----SQLSGGQKQRVALARALAVEPQILLLDEPF

>B0A1C9_B0A1C2_7_404214
ILIVDDHPLMRRGIKQLLGDSRFVVAEANNGSDAITEAAKFQPDVILLDLNMKGMSGLDTLKALRHNGSD
ARIIILTVSDARSDVYAMIDAGADGYLLKDCEPEILLENI-KGVSMELKRGEVVSLLGPSGSGKTTLLRA
VAGLEKPSQGHIIIGEKTVYDIPAEERNLGLVFQSYALWPHKTVSENVAYPKISTSEISQRVQAVLEQLG
LGALGNRHP----HQLSGGQQQRVAIGRALVYNPPVILLDEPL

>B0A4Y0_B0A473_93_404214
-LIVEDDELLQRGIAMALTSEGYVCDCAATAAEAHSLLQTSQYSMIILDLGLPDQDGTLLLRQWRRQHVT
LPVLILTARDALEDRVDGLDAGADDYLVKPFALAELLARVR-DINLEIDDGEFVVFVGPSGCGKSTLLRM
IAGLEDITSGELLIGGKRMNEVPPSERGIGMVFQSYALYPHLSVAENMSFGLKLAGVKKAEIYQRVNQVA
EVLQLAHLLDRRPKALSGGQRQRVAIGRTLVSEPDVFLLDEPL

>A9ZVY0_A9ZV53_73_404214
IWLVEDEPSIADTLIYTLESEGFTLRWFDRGEPALAALSSGSPALAIVDVGLPDINGFDLCRRMLAAAPD
LPVIFLTARSEELDRIVGLEIGADDYIAKPFSPREVSARV-DDVNLTIYKGEIFALLGASGCGKSTLLRM
LAGFEQPTQGQIVLDGQDLSHVPPYRRPINMMFQSYALFPHMTVEQNIAFGKLPSNEIKSRVAEMLTLVH
MQEFAKRKP----HQLSGGQRQRVALARSLAKRPKLLLLDEPM

>A9ZZZ2_A9ZZK6_146_404214
-LLVEDEEKTSSYINRALSELGFTVDVAATGIDGLYLALEYDYDTIVLDVMLPGMDGYSVLEGLRASK-Q
TPVLMLSARGSVDERVKGLRHGADDYLPKPFSLIELVARIQKQIDLDVADGEFIVMVGPSGCGKSTLLRM
VAGLERTTTGDIYIGDQRVTDLEPKDRGIAMVFQNYVLYPHMNVFDNMAYGGFGKEQIRQRVDEAARILE
LQPLLKRKP----RELSGGQRQRVAMGRAIVREPAVFLFDEPL

>A9ZUC3_A9ZUU8_185_404214
VIIADDHPIVLFGIRKSLEIEWVVVGEFEDSTALINNLSKLDANVLITDLSMPGGDGITLIKYIKRHYPD
LAIIVLTMNNNPAILSSVLDLDIDGIVLKQGAPADLPKAL---VATDLPAQGITAIFGLSGAGKTSLINV
IGGLTRPQQGRVILNGRVLVDLPPEKRRVGYVFQDARLFPHYRVRGNLQY--GMAASMRGQFDAIVGLLG
IEPLLNRFP----FTLSGGEKQRVAIGRALLTAPELLLMDEPL

>A9ZYM6_A9ZYN1_5_404214
VLIVEDEPKLGQLLVDYLQAAGYRTQWLTNGAEVVATVRQTPPAIILLDLMLPGSDGITLCREIRRFS-D
IPIVMVTAKTEEIDRLLGLEIGADDYICKPYSPREVVARV-KNLNLDIHEGDFLTLLGPSGSGKTTSLMM
LAGFETPTQGEITLRDKPLHNLPPHQRGIGMVFQNYALFPHMTVTENLAFPRLNKADIKEKIDRILDMVK
LKNLADRYP----AQMSGGQQQRVALARALVFEPKLVLMDEPL

>A9ZYW9_A9ZY31_62_404214
ILLVDDDRELTSLLKELLEMEGFNVVVAYDGEQALSQLDSS-IDLLLLDIMMPRKNGIETLKELRQHH-Q
TPVIMLTARGSELDRVLGLELGADDYLAKPFNDRELVARIRRDVSLEIPDGEFCVLVGPSGCGKSTLLRM
IAGLEEISGGTVGINDKDVTDVEPKMRDIAMVFQSYALYPQMTVRENMGFAKMSKADINQKVESTAELLG
LQALLERLP----KDLSGGQRQRVAMGRAIVRNPQVFLFDEPL

>L5ESX7_L5ETB3_136_1169402
ILLIEDDMLIGDGIKTGLSKMGFSVDWFTQGRQGKEALYSAPYDAVILDLTLPGMDGRDILREWREKGQR
EPVLILTARDALAERVEGLRLGADDYLCKPFALIEVAARL-KPLTLDVADGEFIVMVGPSGCGKSTLLRM
VAGLERVTEGDIWINDQRVTEMEPKDRGIAMVFQNYALYPHMSVEENMAWGGMGKQQIAERVKEAARILE
LDGLLKRRP----RELSGGQRQRVAMGRAIVRDPSVFLFDEPL

>L5F623_L5F6Y8_35_1169402
VLLVDDHELVRAGIRRILEIKGIVVGEASCGEDAVKWCRANAVDVVLMDMSMPGIGGLEATRKIARSTAD
VKIIMLTVHTENPLPAKVMQAGAAGYLSKGAAPQEVVSAI-DGVSIAIKDGEFFSMLGPSGSGKTTCLRL
IAGFEQLSGGAISIFGKPASNLPPWERDVNTVFQDYALFPHMSILDNVAYGGVNKKQ---RAQEALEKVA
LGFVQQRKP----SQLSGGQRQRVAIARALVNEPRVLLLDEPL

>L5EMF4_L5EKI7_687_1169402
ILVVDDDISHCTILQALLRGWGYNVALANSGRQALEQVREQVFDLVLCDVRMAEMDGIATLKEIKALNPA
IPVLIMTAYSSVETAVEALKTGALDYLIKPLDFDNLQATL-KDINLDIHEGEFVVFVGPSGCGKSTLLRM
IAGLETITSGDLFIGEKRMNDTPPAERGVGMVFQSYALYPHLSVAENMSFGLKLAGAKKEVINQRVNQVA
EVLQLAHLLDRKPKALSGGQRQRVAIGRTLVAEPSVFLLDEPL

>L5EYY7_L5EZX5_348_1169402
-LLVDDDPGLLKLLGLRLTSEGYSVVTAESGAEGLRVLNREKVDLVISDLRMDEMDGMQLFAEIQKVQPG
MPVIILTAHGSIPDAVAATQQGVFSFLTKPVDKDALYQAI-NDISLDIPSGQMVALLGPSGSGKTTLLRI
IAGLEHQTSGHIRFHGTDVSRLHARDRKVGFVFQHYALFRHMTVFDNIAFGRPNAAAIKAKVTKLLEMVQ
LAHLADRYP----AQLSGGQKQRVALARALAVEPQILLLDEPF

>L5FCU3_L5FC48_105_1169402
ILVVEDEAPIREMVCFVLEQNGFQPVEAEDYDSAVNQLNEPWPDLILLDWMLPGGSGIQFIKHLKRESRD
IPVVMLTARGEEEDRVRGLETGADDYITKPFSPKELVARIKDDVSLTIYKGEIFALLGASGCGKSTLLRM
LAGFEQPSAGQIMLDGVDLSQVPPYLRPINMMFQSYALFPHMTVEQNIAFGKQDKLPKAEIASRVNEMLG
LVH-MQEFAKRKPHQLSGGQRQRVALARSLAKRPKLLLLDEPM

>L5F8F5_L5F8D7_18_1169402
VLVVEDNALLRHHLKVQIQDAGHQVDDAEDAKEADYYLNEHLPDIAIVDLGLPDEDGLSLIRRWRSNDVS
LPILVLTARESWQDKVEVLSAGADDYVTKPFHIEEVMARM--QLDLTINNGEFLTLLGPSGCGKTTVLRL
IAGLETVDSGRIMLDNEDITHVPAENRYVNTVFQSYALFPHMTVFENVAFGKTPAAEI---TPRVMEALR
MVQ-LETFAQRKPHQLSGGQQQRVAIARAVVNKPRLLLLDES-

>I7DSA3_I7DUG9_786_391619
-LIVEDHPLFCDALAMTLRTVGITIATAPTLEQAIAEIDTATPDAVVLDLNLPDVHGLDGLIRLRNAT-S
APILVVSSMADNRVISAAIHAGAAGFVPKHSQRE-------KGVSLDIADGEFVSLIGPSGCGKSTLLRI
IAGLEDQSTGDIRIHGKSVAGQRAADRNLSMVFQSYALYPHLSVGENIAVPRAMTGEIGQEVDNAARMLE
IGHLLDRKP----GQLSGGQRQRVALGRALVRDPVAFLLDEPL

>I7EWL1_I7EUS6_645_391619
ILIVDDERDIRELVSDILEDEGYATRKAGSSEECMAALNEAPPALMVLDIWLKDMDGIDILKVVKRDNPE
IPVVIISGHGNIEIAVAAIKQGAYDFIEKPFNIDQLLVVI-HDVDLSIDDGEFCVFVGPSGCGKSTLLRM
IAGLEETSSGNIHIGDRDVTRLDAADRGVAMVFQSYALYPHMTVEDNMGFGLKMNGHPKEKIREKVAEAS
RILKLDDYLKRKPKALSGGQRQRVAIGRAIVRGPEVFLFDEPL

>I7DQH1_I7DP27_144_391619
VLVVEDELAQREVLAYNLEADGFRVLRAEHGEEALLIVEEDMPDIIVLDWMMPNLSGIEVCRRLKTRTRN
IPIIMLSARSEEVDKVRGLETGADDYVVKPYSVIELMARVRDDVSLQIQAGQVTCLLGPSGCGKSTTLRM
IAGVEMQDSGEIYVDGKLICDVPPERREIGLMFQDFALFPHLSVADNVAFGKGSKDEKRARVEELLRKVS
LSQYIDEFP----HQLSGGEQQRVALARALAPRPRIMLMDEPF

>I7EL98_I7EMZ2_254_391619
ILLLEDDPEIGTWTVKGLTAAGHVVDWIENGREALLAATTRDYDVLVFDRMTPDLDGLSALKTLRSARIT
TPLILLTALGAVEDRVEGLEAGADDYLSKPFAMTELLARI-KSLNLDIQKGEFLVLLGASGCGKSTLLNT
IAGLQEATEGQIWINDENVTWREPKDRGLAMVFQSYALYPKMTVRGNLAFGKVPKAEADKLVDEAARVLQ
LEELLDRRP----GELSGGQRQRVAIGRALVRKVDVFLFDEPL

>I7E096_I7EZH8_638_391619
ILLVEDDPTTAKSIELMLTHANLNVYSTDLGEEGIDLAKLYDYDLILLDLNLPDMNGHEVLRQLRMARIE
TPILILSGADDTENKIKGFGFGADDYLTKPFHREELVARI-RDINLDIQDGEFIVLVGPSGCGKSTLLRM
IAGLEPITSGDFEIDGQRMNDVRPRDRDIAMVFQSYALYPHMDVARNMGFSKDPAEERRSRVARAAETLG
LSSLVDRLP----KALSGGQRQRVAMGRAIIRDPRAFLFDEPL

>I7EQ68_I7EQ92_24_391619
ILVIDDEPGMRNFMTKILT-PRCRVEQAASAAEASNILDQAHFDLIILDNIMPGKTGLEWVQEQHKVGLF
ADTVLVTAYADLETAIQALRVGVADFVLKPFRANQILNSV-KDINLTVEDGEFVVFVGPSGCGKSTLLRV
ISGLEDATAGEISIGGQTVTTTPPAKRGIAMVFQSYALYPHLSVRENMALARQPKEEIAARVAEASRMLS
LEDYLDRR----PSELSGGQRQRVAIGRAVVREPKLFLFDEPL

>I7E5D6_I7E5G7_31_391619
-LIVDDDERIRGLLKKFLMRAGFLVTAARDAAHARRVLSGLDFDLIVLDVMMPGEDGISLTRSLRETI-A
TPILLLTAKGETEDRIEGLEAGADDYLSKPFEPKELLLRI-DDLTLGIYEKEFFALLGPSGCGKTTMMRM
LAGFETPTEGKIFLSGQDIAPVPPNKRLVNMMFQSYALFPHLSVWDNIAFGKRENKP---KAERVQEMLR
LTR-LEKFARRKPHQISGGQRQRVALARSLAKAPKLLLLDEPL

>I7DZZ2_I7DZW6_26_391619
IAIVDDEQDMRQSISQWLALSGYDTETFASAEDALKVLGPDYPGIVISDIKMPGMDGMQFLKKLMGSDSA
LPVIMITGHGDVPMAVEAMRVGAFDFLEKPFNPDRMSE-----LDLTIEDGEFTVFVGPSGCGKSTLLRL
IAGLEDITSGTIRIDGEDATNIPPAKRGLAMVFQSYALYPHMSVRKNIAFPGIPADEQKRRIDNAAAALN
LTDYLDRRP----GQLSGGQRQRVAIGRAIVREPAAFLFDEPL

>C3LSH6_C3LSL5_39_579112
VWVVDDDSSIRWVMEKTLSSAHIKCETFADAESVLLALERETPDVLVSDIRMPGMDGIALLNQVHQRTPE
LPVIIMTAHSDLDAAVNAYQQGAFEYLPKPFDVDETLTLV-KSLSLQVNPGEIVCLLGASGCGKTTLLKA
IAGLLPLASGQLSLNCVTLDDLPPEQRNIGMIFQDYALFPHLTVAQNVGFGAMPAKQKEAKIAEMLALVH
LDAFAERYP----HQLSGGQQQRVAIARALAYKPDLLLLDEPF

>C3LVU7_C3LVV2_5_579112
IALVDDHTIVRSGFAQLLNEQDIVQGEYESAKAAFYALTQAEVDVAIIDISMPDENGLSLLERLRQHNPR
FKAIILSIYDSASFVKKALDAGAQGYLSKRCGPSELVSAIR-NLDLEIKKGSLVTLLGPSGCGKTTVLRL
VAGLEKPTSGQIFIDGEDVTERSIQQRDICMVFQSYALFPHMSLYENVAYGKLPSEEVRQRVDEALKIVD
LEGMGERYV----DQISGGQQQRVALARALVLKPKVLLFDEPL

>C3LVI2_C3LVL7_35_579112
-LLVEDDKNLADGLLVSLEQAGYDCLHAETIADVKQHWDKA--DLVILDRQLPDGDSVQHLMDWKKIK-D
IPVILLTALVTVKDKVTGLDAGANDYLTKPFAEAELFARIRKEISLSIEKGEFVCFLGPSGCGKTTLLRA
IAGLDLPTSGTIHQNQQAITFLPPEQRDFGIVFQSYALFPNLTVEENIAIGRNQGMSVRDALEKVEQWLE
MIGLA-TSAQKYPSQLSGGQQQRVALARALALSPGLLLLDEPL

>C3LMK4_C3LMN1_27_579112
VLLVDDEVGMQLVLKKALS-KWFRVDLASSIEEAEVLRGEHHYDLLILDINLPGRSGIEWEEAFTDPDHR
ADVIFMTGFADLETAISALKLGASDFILKPFNLEQMLQAVQKGVDLSIHQGEFIVLVGPSGCGKSSILRS
IAGLESITSGEIHLAGRRVDNEKPANRDIAMVFQNYALYPHMSVYDNLAYGGVDKQTIAAKIAKVAKTLK
IEEYLDRKP----AKLSGGQRQRVAMGRAIVRDPQLFLFDEPL

>C3LSX2_C3LS31_59_579112
ILVVEDEAPIREMLCFVLEQKGYQAVEAEDYDSAMSKLAEPFPDLVLLDWMLPGGSGINLIKHMKREERN
IPVVMLTARGEEEDKVRGLEVGADDYITKPFSPKELVARL-APLSLKIEDGEMIGLLGPSGSGKTTLLRI
IAGLEGADSGTIHFRNRDVTNVHVRDRRVGFVFQNYALFRHMTVADNVAFGRPNPAEIQKRVKQLLEIVQ
LGHLAHRYP----EQLSGGQKQRIALARALATQPEVLLLDEPF

>K2T3R4_K2T3D9_135_1154762
-LVVEDEALLRHHLRTRLTEAGHVVEAVANAEEALYQVAQFNHDLAVIDLGLPGIGGLDLIRQLRTLGKA
FPILILTARGNWQDKVEGLAAGADDYVVKPFQFEELEARL----DLSLPGSGITALFGPSGSGKTTCLRC
IAGLEKADQGFIRVHDEVWQDLAPHKRAIGYVFQEASLFAHLSVRDNLEFGRIPRHQRRIQLPQASELLG
IDHLLLRNP----DKLSGGERQRVGIARALLTSPRLMLLDEPL

>K2SKE4_K2SKE8_4_1154762
ILLVDDDQEIRELLDTYLSRAGFQVRTVGDGADFRRAFNDEPSDLLILDVMLPDEDGFSLCRWIRQHPPH
VPIIMLTASSDEADRVIGLELGADDYLGKPFSPRELQARIKKNIDLSIKDGEFLILVGPSGCGKSTLMNC
IAGLENISGGEILIDGQDVSGTSPKDRDIAMVFQSYALYPTMSVRENIAFGKMPQADIDAEVARVAKLLQ
IEHLLNRKP----GQMSGGQQQRVAMGRALARRPKIYLFDEPL

>K2T4J8_K2T4U1_103_1154762
-LLIDDDQELCELLSSWLSQEGFQVRACHDGTSARQALADAAPAAVVLDVMLPDGSGLELLKQLRADHPD
LPVVMLSARGEPLDRILGLELGADDYLAKPCDPRELTARL-DDISLDIQDGEFLTFLGSSGSGKSTTLSM
LAGFETPSSGEILVGGKSLVNVPPHKRDIGMVFQRYSLFPHLSVRDNIAFPKLPAAEREKKVDAMLKLVQ
LEAFAHRRP----SQLSGGQQQRVAIARALVYEPRILLMDEPL

>K2TMA1_K2TN21_640_1154762
ILVVEDEPKTAEYMHQGLTESGYIVDIAATGLDGLYLAQHQAYDVVILDVNLPEMDGWEVLSRLRKTV-S
TRIMMVTARGRLEEKVKGLEMGADDYLVKPFEFPELLARVRKDLHLTIEPGETLAILGPSGCGKTTTLRL
IAGLERPDVGQVLFDDQDVTRLPIERRDVGMVFQNYALFPNLDVAGNIVYGGLSAAERNKRCDELLELVG
LTGHGNRRV----NELSGGQRQRVALARALAPRPRVLLLDEPL

>K2SZA8_K2SZK2_94_1154762
VLLVDDDRELTEMLSQYLTRESFDVTCTNSAEEGEIEALSGRHDIVVLDIMMPRISGIEVLRRIRAQS-Q
VPVILLTARGDNIDRISGLELGADDYVPKPSSPGELVARL-KDLNLDIRKGEFLTLLGPSGSGKTTSLMM
LAGFETPTAGEILLGGRAINNVPPHKRDIGMVFQNYALFPHMTVAENLAFPSVRGMSKTDIGEKVKKALG
MVQ-LDTFAHRYPAQLSGGQQQRVALARALVFEPQLVLMDEPL

>K2U1G7_K2U6W8_1961_1154762
VIVADDHPIFLIGLRVVLEQDNLVVAEACNPDELLQALERHACDVLVTDFMMPVNDGLRLLQRIRRDFPA
LPVIVVTTLSNAGLFQSMLDLDVRGLLSKASLAGELPAAI-NNISLDIQSGELVALLGPSGCGKTTLLRI
IAGLETPDDGSIVFHGEDVSGHDVRDRNVGFVFQHYALFRHMTVFDNVAFGKRERPNETRIAEKVHELLN
MVQ-LDWLADRYPEQLSGGQRQRIALARALAVEPKVLLLDEPF

>K2T522_K2T532_10_1154762
-LLVEDDRAIGQGIRVALNTEGYTLDWLEDGLSALHALRSEPFDLLLLDLGLPRMDGLDLLRQLRAEALT
LPVLILTARDGTADRIAGLDAGADDYLIKPFDVDELKARVRDDVSLQINKGEIFALLGGSGSGKSTLLRM
LAGFERPTEGRIYLDGVDITDMPPYERPINMMFQSYALFPHMTVADNIAFGKLGKSEIEARVAEMLKLVQ
MTQYAKRKP----HQLSGGQRQRVALARSLAKKPKLLLLDEPM

>K2T6Q2_K2T6U0_38_1154762
-LLVEDHVPLADELLAALGRQGYAVDWLADGRDAVHQGASEPYDLIVLDLGLPGMPGLEVLQQWRSKGLA
TPVLILTARGSWSERIEGLKAGADDYLTKPFHPEELQLRI-SDINCSIAKGEFVTLLGPSGCGKSTLLRC
IAGLTPVNSGRILLDGSDLVPLTPQKRNIGMVFQSYALFPNMTVEQNVAFGKVSADESARRVAEILRMVE
LHDFATRYP----HQLSGGQCQRVALARSLVTRPRLLLLDEPL

>K2TYX6_K2TY90_114_1154762
VFIIDDHPVIRMAVRMLLENENYVVGETDNGVDAMQMVRECMPDLIILDISIPKLDGLEVLARFNTMGLP
SKILVLTSQTPNLFAIRCMQSGASGYVCKQEDLSELLSSV----NLAVDKGEFVSLLGPSGCGKTTTLQM
IAGFVDVSDGRIVLDGRDITHAKPSSRGLGVVFQSYALFPHMTVADNVAFGKVPAAELHPRVKRVLELVR
LGQHAERYP----RELSGGQRQRVALARALVIEPPVLLLDEPL

>K2TSX4_K2TSM4_110_1154762
-LLIEDDVALGEGIQQALSREGYTVDWIKDGSSALHALLSESFDLAILDVGLPTLSGFEVLRRLRHSGST
LPVMILTARDATEDRIIGLDSGADDYLVKPFDVSELKARL-QDLNLHLNAGDIGCLLGSSGCGKTTTLRA
IAGFEPIHAGEISLAGEVISRLAPEKRRIGMVFQDYALFPHLSVAENIAFGIRNHPRLDQVIAELLELVN
LGALGKRHP----HELSGGQQQRVALARALAPEPQLLLLDEPF

>K2SV37_K2SVD7_260_1154762
VLVAEDHTIVREGIKQLIGARDLVVGEASNGEQLLETLRHVACEVVLLDISMPGVNGLEAIPRILALTNP
PAILVLSMHNEAQMAARALKVGAAGYATKDSDPALLLTAIRHGLDLVFKAGELNVILGPSGCGKSTLLRM
VAGLEEASQGQILMGGRDVTRLPPKERGCAMVFQNYALYPHMSVADNIGYARVARKEREQRIRECAASLG
LEDLLQRKP----GELSGGQRQRVAIGRALIRKPPVLLFDEPL

>K8F6T5_K8F6F2_143_1261557
ILIIEDEKNLARFVELELKHEGYTTEVHYNGRTGLEAALNNEWDAILLDLMLPELNGLEVCRRVRQVK-N
TPIIMMTARDSVIDRVSGLDHGADDYIVKPFAIEELLARL-TDFNLEITDREFIVFVGPSGCGKSTTLRM
IAGLEDITEGELSIGDKVMNDVAPKDRDIAMVFQNYALYPHMTVFDNMAFGKYDKAEIKKRVENAADILG
LTEYLQRK----PAALSGGQRQRVALGRAIVRDAKVFLMDEPL

>K8FAU7_K8FAG5_142_1261557
ILLVDDEQEIADLLEVYLTSDGYEVEKFYRGKPALESMANNQFDLAVLDVMLPDIDGFQMVKKAREKY-F
FPIILLTAKIEDIDKITGLTLGADDYITKPFNPLEVVARI-KNVSFEIEEGKFYTLLGPSGCGKTTILRI
IAGFNDVTSGDVYFDGKRINDVPANKRQVNTVFQDYALFPHMNVFDNVAFGKLSKAEIEKKVKEALRLVQ
LPGYETREI----SEMSGGQRQRVAIARAIVNEPKVLLLDEPL

>K8FBZ4_K8FB07_13_1261557
ILVADDDKEIVELLSIYIHNEGYEVVKAYDGKEALSKLHTTPIDLLILDIMMPIMDGMEVVKELRKES-Q
IPIIMLTAKTTDMDKIKGLVAGADDYVTKPFNPLEVMARV-KSVNFTIEQGDLVCLLGPSGCGKSTILNL
IAGLLHPSDGDIQFRQQSVVKTAPKDRNIGFVFQNYALYPHMTVLENVMFPKVPKAEAQAIAEEYMKLTN
IEELSHKKP----GTLSGGQQQRVAITRALVQKPDVLLLDEPL

>K8FGC0_K8FGC4_4_1261557
-LIIEDDPMVAYIHQKYLEIHQPTIFTAATIAEGLQLTKEKQPALVLLDVHLKDGNGLTYLATIRDEKID
TEVILITAANELENVKRSLHLGVLDYLVKPFSFERFQQSI-KDLNISMEKGELVSLLGPSGCGKTTTLRV
IAGLIKPNDGQFFVDQEELTKVPVHKRNFGMVFQSYALFPHLTIAENVAFGKESKQTMDQKVTEMLKVCG
LESLGDRYP----KQLSGGQRQRVALARALIIEPKLLLLDEPL

>I7ZYK3_I7ZWC9_794_992137
ILVVEDEAPIREMVCFVLEQNGYQPLEAEDYDSAVARLSEPFPDLVLLDWMLPGGSGIQFIKHMKREARD
IPVMMLTARGEEEDRVRGLEVGADDYITKPFSPKELVARIKRDVSLEIPDGEFCVLVGPSGCGKSTLLRM
IAGLEEISGGTVGINDKDVTDVEPKMRDIAMVFQSYALYPQMTVRENMGFAKMSKADINQKVESTAELLG
LQALLERLP----KDLSGGQRQRVAMGRAIVRNPQVFLFDEPL

>I7PGD8_I7PIC1_703_992137
VMIVDDHPAIRVAIHALLSSKEFTISESVDGSEALEKLKNNPVDLVIIDIELPNFDGFSLLKKLQQRGFT
GKSLFLSAKNEQVFAVRALQAGANGFISKNKDISEIL------VATDLPAQGITAIFGLSGAGKTSLINV
IGGLTRPQQGRVILNGRVLVDLPPEKRRVGYVFQDARLFPHYRVRGNLQY--GMAASMRGQFDAIVGLLG
IEPLLNRFP----FTLSGGEKQRVAIGRALLTAPELLLMDEPL

>I7T121_I7T0G1_580_992137
-LLVDDDPSLLKLLGMRLTSEGFNVTTAESGHEALRLLMREKIDIVISDLRMDEMDGMALFAEIQKYQPG
MPVIILTAHGSIPDAVAATQQGVFSFLTKPVDRDALYKAI-KGVSMELKRGEVVSLLGPSGSGKTTLLRA
VAGLEKPSQGHIIIGEKTVYDIPAEERNLGLVFQSYALWPHKTVSENVAYPKISTSEISQRVQAVLEQLG
LGALGNRHP----HQLSGGQQQRVAIGRALVYNPPVILLDEPL

>I8A335_I8A1T7_818_992137
ILIVDDHPLMRRGIKQLLGDSRFVVAEANNGSDAITEAAKFQPDVILLDLNMKGMSGLDTLKALRHNGSD
ARIIILTVSDARSDVYAMIDAGADGYLLKDCEPEILLENI-KNLNLDIHEGDFLTLLGPSGSGKTTSLMM
LAGFETPTQGEITLRDKPLHNLPPHQRGIGMVFQNYALFPHMTVTENLAFPRLNKADIKEKIDRILDMVK
LKNLADRYP----AQMSGGQQQRVALARALVFEPKLVLMDEPL

>I7P549_I7P439_370_992137
-LIVEDDELLQRGIAMALTSEGYVCDCAATAAEAHSLLQTSQYSMIILDLGLPDQDGTLLLRQWRRQHVT
LPVLILTARDALEDRVDGLDAGADDYLVKPFALAELLARVR-DINLEIDDGEFVVFVGPSGCGKSTLLRM
IAGLEDITSGELLIGGKRMNEVPPSERGIGMVFQSYALYPHLSVAENMSFGLKLAGVKKAEIYQRVNQVA
EVLQLAHLLDRRPKALSGGQRQRVAIGRTLVSEPDVFLLDEPL

>I7PBD0_I7PAZ3_137_992137
ILVVDDDTAICEVLRDVLNEHVFDVLLCHSGNEALQITATQPIALILLDMMLPDINGLLVLQQVQKLRPS
LPVVMLTGMGSESDMVVGLEMGADDYIAKPFNARVVVARV-HGIDLKINDGEFMVIVGPSGCAKSTTLRM
LAGLETISDGEVRIGDRVVNNLAPKSRGIAMVFQNYALYPHMTVKENLAFGKLPKDQIEAQVAEAAKILE
LEDLLDRLP----RQLSGGQAQRVAVGRAIVKKPDVFLFDEPL

>I8AKC4_I8AH68_776_992137
ILIVEDEIVTRNTLKSIFEAEGYVVYEANDGAEMHHILSENDINLVIMDINLPGKNGLLLARELREQA-S
VALMFLTGRDNEVDKILGLEIGADDYITKPFNPRELTIR--HNINLDIEDGEFAVFVGPSGCGKSTLLRM
IAGLEEISDGEVLIDDEVINDVAPSHRGVAMVFQSYALYPHMTVAENMGYGKVPKEQIRHQIEMVAKTLQ
LSHLLDRKP----KQLSGGQRQRVAIGRAIVRNPKVFMFDEPL

>F7T1B7_F7T1B3_4_1003200
ILLVEDNLDLGDAVESKLRSAGHSVQWVRDGVAALRWGLDETWDALVLDINLPGKDGFSVIRELRAAGLE
APVLVVTARSEIEDKIDMLDLGADDYLVKPFDLRELEARL-KGVSMQLRQGEVVSLLGPSGSGKTTLLRA
VAGLEGPKRGRITIGERTVYDIPAEERNLGLVFQSYALWPHKTVFDNVAYPKVPSNEVRERVQAVLDQLG
LGKLGQRHP----HALSGGQQQRVAIGRALVYSPPVILLDEPL

>F7T7A2_F7T7A6_4_1003200
-LLVEDDPKLSRLIAQFLEQHGFQVAQAYRGDHAVEAFRRHDPAITILDLMLPGRDGLQVCRDLRAFS-S
APILMLTAREDDLDQILGLESGADDYVIKPVEPRVLLARIRHGIDMDVKDGEFIVIVGPSGCGKSTLMRM
VAGLETVTSGEIVIDDKVVNNLEPAERDIAMVFQNYALYPHMTVFENMAYGKFSKDEIKKRVDAAAQILE
LSHLLDRRP----RALSGGQRQRVAMGRAIVREPKVFLFDEPL

>F7T410_F7T437_27_1003200
ILLVEDDTMIGESVLDCLRAEHYAVDWVRDGHAAELALRTDPYDLVLLDLGLPRRDGLSLLRDLRGRKDR
TPVLIATARDAVSDRIAGLDAGADDYIVKPYDVDELLARM-SDVSLDIRAGELVCLLGPSGCGKTTLLRA
IAGLERQDSGTILLSGRDISHAEPQERDYGILFQSYALFPNLTVAQNVAYGRAHRKHVADRVEEMLTLVG
LAGASHKYP----GQISGGQQQRVALARALAPSPSLLLLDEPM

>F7SZH7_F7SZL6_39_1003200
ILLIEDEAELARWLARSLAHAGFVVDWADDGLVAERRLAVEEFDAVILDLGLPGMDGHTLLAKIRARDDR
TPVLVLTARDSLAEKIGTLHEGADDFLPKPFVVEELEARL-SDLNLAVEKGEFVSLLGPSGCGKTTTLQM
IAGFADVTRGSITLDGRDITHAKPNTRGLGIVFQSYALFPHLTVADNVAFGKMRKVERAERQARVREALA
LVK-LDKHADRFPRELSGGQRQRVALARALVIRPPVLLLDEPL

>F7T8G7_F7T718_149_1003200
ILLVDDHTLFRSGMRLLLQQPDFIVAEAGDGVEGLKRAKELKPDVVLLDLNMPGLSGLETLQLLTQDLPS
CAVIILTVSEEADELGQALRDGARGYLLKNIDAEALTTAIRRDLSLHIPDGAFYTLLGPSGCGKTTLLRC
IAGFYAPDGGRLLFDQDDVTHVSAHRRDIGMVFQDYALFPDKTAFDNVAYGGVARAEIKRRVDEALDKVG
LAALADRYP----AQMSGGQRQRVALARALVIRPRVLLMDEPL

>F7T4K0_F7T4L8_18_1003200
ILIVEDELKTADYLRKGLGEQGCAVDVAHNGIDGQHLALEHDYDVIVLDAMLPGMDGFAVLRSLRSVR-Q
TPVIMLTARDGVEDRIRGLHDGADDYLVKPFSFLELLARL-RSVNLSVKRNEIFALLGSSGSGKSTLLRM
LAGFEEATSGQILLDGEDITNVPPYRRPVNMMFQSYALFPHMTVEANVAFGGVDRAEIHDRVFEALDLVQ
MAGYSRR----KPNQLSGGQQQRVALARSLVKRPKLLLLDEPM

>F7SUU4_F7SVA5_161_1003200
ILIVDDDREIRELAGNFLKKNGLNVTLAADGRQMRALLETLTVDLIVLDIMMPGDDGLVLCRELRAGKRR
TPILLLTARDEDMDRVLGLEMGADDYLVKPFVARELLARIKDRIDLAIQQGEFVALLGPSGCGKTTLLKS
IAGFLQPESGRILIDGQDVSRLPAHRRPLNTVFQNYALFPHMTVLENVAYGRRQGASKSDAAERARDALD
MVGLADFGP-RYPREMSGGQQQRVALARAIVNQPKLLLLDEPL

>H5IQ37_H5IQ88_51_868191
ILVVDDDMRLRALLERYLTEQGFQVRSVANAEQMDRLLTRESFHLMVLDLMLPGEDGLSICRRLRSQSNP
MPIIMVTAKGEEVDRIVGLEIGADDYIPKPFNPRELLARIRKPLTLDVADGEFIVMVGPSGCGKSTLLRM
VAGLERVTEGDIWINDQRVTEMEPKDRGIAMVFQNYALYPHMSVEENMAWGGMGKQQIAERVKEAARILE
LDGLLKCRP----RELSGGQRQRVAMGRAIVRDPAVFLFDEPL

>H5IHE4_H5IHE0_4_868191
VLVVEDNALLRHHLKVQIQDAGHQVDDAEDAKEADYYLNEHLPDIAIVDLGLPDEDGLSLIRRWRSNDVS
LPILVLTARESWQDKVEVLSAGADDYVTKPFHIEEVMARM--QLDLTINNGEFLTLLGPSGCGKTTVLRL
IAGLETVDSGRIMLDNEDITHVPAENRYVNTVFQSYALFPHMTVFENVAFGKTPAAEI---TPRVMEALR
MVQ-LETFAQRKPHQLSGGQQQRVAIARAVVNKPRLLLLDES-

>H5IIQ8_H5II95_187_868191
IVFVEDDAEVGSLIAAYLAKHDMQVTVEPRGDQAEETILRESPDLVLLDIMLPGKDGMTICRDLRAKW-S
GPIVLLTSLDSDMNHILALEMGACDYILKTTPPAVLLARL-DGVSIAIKDGEFFSMLGPSGSGKTTCLRL
IAGFEQLSDGAISIFGKPASNLPPWERDVNTVFQDYALFPHMSILDNVAYGGVNKKQ---RAQEALEKVA
LGFVHQRKP----SQLSGGQRQRVAIARALVNEPRVLLLDEPL

>H5ILQ9_H5ILV9_50_868191
-IIIDDHPLAIAAIRNLLIKNDIILAELTEGGSAVQRVETLKPDIVIIDVDIPGVNGIQVLETLRKRQYS
GIIIIVSAKNDHFYGKHCADAGANGFVSKKEGMNNIIAAIENDISLDIPSGQMVALLGPSGSGKTTLLRI
IAGLEHQTSGHIRFHGTDVSRLHARDRKVGFVFQHYALFRHMTVFDNIAFGRPNAAAIKAKVTKLLEMVQ
LAHLADRYP----AQLSGGQKQRVALARALAVEPQILLLDEPF

>H5IS04_H5IS37_33_868191
ILVVDDDISHCTILQALLRGWGYNVALANSGRQALEQVREQVFDLVLCDVRMAEMDGIATLKEIKALNPA
IPVLIMTAYSSVETAVEALKTGALDYLIKPLDFDNLQATL-KDINLDIHEGEFVVFVGPSGCGKSTLLRM
IAGLETITSGDLFIGEKRMNDTPPAERGVGMVFQSYALYPHLSVAENMSFGLKLAGAKKEVINQRVNQVA
EVLQLAHLLDRKPKALSGGQRQRVAIGRTLVAEPSVFLLDEPL

>H5IGV5_H5IG11_56_868191
IVIVEDEPVTQARLQSYFTQEGYTVSVTASGAGLREIMQNQPVDLILLDINLPDENGLMLTRALRERS-T
VGIILVTGRSDRIDRIVGLEMGADDYVTKPLELRELVVRV---INETLPANGITAIFGVSGAGKTSLINA
ISGLTRPQKGRIVLNGRVLNDLTPEKRRVGYVFQDARLFPHYKVRGNLRY--GMAKSMVDQFDKLVALLG
IEPLLDRLP----GSLSGGEKQRVAIGRALLTAPELLLLDEPL

>F7Q6N6_F7Q6M9_7_1033802
-LVVEDEPTLCEQLVEALTEAGYAVDIAGDGEDGAYRGATEPYDAIVLDLGLPRLDGLSVLRGWRAEGVS
VPVLILTARGEWHEKVDGMDAGADDYLAKPFRMEELLARL-----------RVTGLFGPSGAGKSSLLRI
IAGLVRPDRGRIELAGRCVFDVPAHKRRIGYVFQRARLFAHLNVRHNLGYGFAREKPGRARFEQVVDMLD
IGPLLDRRV----TGLSGGEQQRVAIGRALLSNPAVLLLDEPL

>F7Q7A2_F7Q7T9_197_1033802
ILLVDDDPSLRRLLALRLEGAGHKVETADSGMAALRALETYGADCVITDLRMDGMDGMALLDRLSHAHPT
LPVILLTAHGTIPEAVAATQGGALDFLSKPVDKDVLLARV-EDFSLALAADEIVTLVGPTGCGKTSVLRA
VAGLIAPSSGEIRIGAHRIDAVPPEKRGVGLVFQDFALFPHLNVEDNIA----FRLKDRAPAEHWLRTLG
MEKHRHAM----PDTLSGGQKQRVALARALAHAPSVLLLDEPL

>L3B265_L3B3R3_208_1181734
VLVVEDNALLRHHLKVQIQDAGHQVDDAEDAKEADYYLNEHLPDIAIVDLGLPDEDGLSLIRRWRSNDVS
LPILVLTARESWQDKVEVLSAGADDYVTKPFHIEEVMARM---INETLPANGITAIFGVSGAGKTSLINA
ISGLTRPQKGRIVLNGRVLNDLTPEKRRVGYVFQDARLFPHYKVRGNLRY--GMAKSMVNQFDKLVALLG
IEPLLDRLP----GSLSGGEKQRVAIGRALLTAPELLLLDEPL

>L3ANC4_L3AN36_272_1181734
ILVVDDDISHCTILQALLRGWGYNVALANSGRQALEQVREQVFDLVLCDVRMAEMDGIATLKEIKTLNPA
IPVLIMTAYSSVETAVEALKTGALDYLIKPLDFDNLQATL-KDINLDIHEGEFVVFVGPSGCGKSTLLRM
IAGLETITSGDLFIGEKRMNDTPPAERGVGMVFQSYALYPHLSVAENMSFGLKLAGAKKEVINQRVNQVA
EVLQLAHLLDRKPKALSGGQRQRVAIGRTLVAEPSVFLLDEPL

>L3AQL4_L3AQT0_76_1181734
VALIDDHLIVRSGFAQLLGEPDLVVAEFGSGREALAGLPGRGVQVCICDISMPDISGLELLSQLPK---G
MATIMLSVHDSPALVEQALNAGARGFLSKRCSPDELIAAV-KPLTLDVADGEFIVMVGPSGCGKSTLLRM
VAGLERVTTGDIWIDRKRVTEMEPKDRGIAMVFQNYALYPHMSVEENMAWGGMGKQQIAERVKEAARILE
LDGLLKRRP----RELSGGQRQRVAMGRAIVREPAVFLFDEPL

>L3AUU6_L3AUZ8_52_1181734
-IIIDDHPLAIAAIRNLLIKNDIILAELTEGGSAVQRVETLKPDIVIIDVDIPGVNGIQVLETLRKRQYS
GIIIIVSAKNDHFYGKHCADAGANGFVSKKEGMNNIIAAIENDISLDIPSGQMVALLGPSGSGKTTLLRI
IAGLEHQTSGHIRFHGTDVSRLHARDRKVGFVFQHYALFRHMTVFDNIAFGRPNAAAIKAKVTKLLEMVQ
LAHLADRYP----AQLSGGQKQRVALARALAVEPQILLLDEPF

>L3AYY6_L3AYP9_87_1181734
ILLIDDHPMLRTGVKQLISAPDIVVGEASNGEQGIELAESLDPDLILLDLNMPGMNGLETLDKLREKSLS
GRIVVFSVSNHEEDVVTALKRGADGYLLKDMEPEDLLKAL-KDFNLEIADKEFIVFVGPSGCGKSTTLRM
IAGLEEISGGDLLIDGKRMNDVPAKARNIAMVFQNYALYPHMTVYDNMAFGKIAREVIDERVNWAAQILG
LREYLKRKP----GALSGGQRQRVALGRAIVREAGVFLMDEPL

>E3CIR8_E3CIJ8_80_904293
ILLAEDEEQLGRVYRAALEHQGYQVDQAVNGQEAVDLARENAYDLMILDIMMPVKTGLEALSEIRDSGDR
THVIMLTAMSEINDRVTGLDAGADEYLTKPISLKELLARL-KDINFELEAGKFYTLLGASGSGKSTILNI
IAGLLEASSGDIYLDGKRINDIPINKRDVHTVFQNYALFPHMSVFDNVAFPKVAKGEIEKRVGEALKMVR
LDGYGRRSI----QKLSGGQRQRVAIARAIINQPKVVLLDEPL

>E3CHP6_E3CGY2_274_904293
VLVVDDEKPISDIIKFNLIKEGYEVVTAFDGKEALKQFEDENPDLIILDWMLPELEGLEVAKEIRKSS-H
VPIIMLSAKDSEFDKVIGLEIGADDYVTKPFSNRELLARIKEDFNLDIQDQEFIVFVGPSGCGKSTTLRM
IAGLEEITKGELYIDNVLVNDKSPKDRDIAMVFQNYALYPHMTVFENMAFGKYKKDDIRKRVEEAADILG
LKELLNRKP----ADLSGGQRQRVAMGRAIVRDAKVFLMDEPL

>C4H884_C4H877_7_547047
VLIVEDEPKLGQLLVDYLQAAGYRTQWLTNGAEVVATVRQTPPAIILLDLMLPGSDGITLCREIRRFS-D
IPIVMVTAKTEEIDRLLGLEIGADDYICKPYSPREVVARV-KNLNLDIHEGDFLTLLGPSGSGKTTSLMM
LAGFETPTQGEITLRDKPLHNLPPHQRGIGMVFQNYALFPHMTVTENLAFPRLNKADIKEKIDRILDMVK
LKNLADRYP----AQMSGGQQQRVALARALVFEPKLVLMDEPL

>C4H8F6_C4H8K1_45_547047
-LLVDDDPSLLKLLGMRLTSEGFNVTTAESGHEALRLLMREKIDIVISDLRMDEMDGMALFAEIQKYQPG
MPVIILTAHGSIPDAVAATQQGVFSFLTKPVDRDALYKAI-DRIDLHVPPGSRTAIVGPSGSGKTTLLRI
IAGFETPDAGKVILQGKAMFDVPAHKRGIGFVPQDGALFPHFTVAGNIGYGKGSQRDKERRINELMDMVA
LDRRLSALW---PHEISGGQQQRVALARALAQRPVLMLLDEPF

>C4H3A3_C4H3M9_126_547047
VIIADDHPIVLFGIRKSLEIEWVVVGEFEDSTALINNLSKLDANVLITDLSMPGGDGITLIKYIKRHYPD
LAIIVLTMNNNPAILSSVLDLDIDGIVLKQGAPADLPKAL-DDVNLTIYKGEIFALLGASGCGKSTLLRM
LAGFEQPTQGQIVLDGQDLSHVPPYRRPINMMFQSYALFPHMTVEQNIAFGKLPSNEIKSRVAEMLTLVH
MQEFAKRKP----HQLSGGQRQRVALARSLAKRPKLLLLDEPM

>C4H4D0_C4H4M8_98_547047
VLVVEDNALLRHHLTVQMREMGHQVDAAEDAKEADYFLQEHAPDIAIIDLGLPGEDGLSLIRRWRSHQEN
LPILVLTARESWQDKVAVLEAGADDYVTKPFHLEEVIARM-HGIDLKINDGEFMVIVGPSGCAKSTTLRM
LAGLETISDGEVRIGDRVVNNLAPKSRGIAMVFQNYALYPHMTVKENLAFGKLPKDQIEAQVAEAAKILE
LEDLLDRLP----RQLSGGQAQRVAVGRAIVKKPDVFLFDEPL

>C4H8U1_C4H8V0_9_547047
ILIVDDHPLMRRGIKQLLGDSRFVVAEANNGSDAITEAAKFQPDVILLDLNMKGMSGLDTLKALRHNGSD
ARIIILTVSDARSDVYAMIDAGADGYLLKDCEPEILLENI-KGVSMELKRGEVVSLLGPSGSGKTTLLRA
VAGLEKPSQGHIIIGEKTVYDIPAEERNLGLVFQSYALWPHKTVSENVAYPKISTSEISQRVQAVLEQLG
LGALGNRHP----HQLSGGQQQRVAIGRALVYNPPVILLDEPL

>C4H0C9_C4H0H9_50_547047
ILVVDDDMRLRALLERYLTEQGFQVRSVANAEQMDRLLTRESFHLMVLDLMLPGEDGLSICRRLRSQSNP
MPIIMVTAKGEEVDRIVGLEIGADDYIPKPFNPRELLARIRHNINLDIEDGEFAVFVGPSGCGKSTLLRM
IAGLEEISDGEVLIDDEVINDVAPSHRGVAMVFQSYALYPHMTVAENMGYGKVPKEQIRHQIEMVAKTLQ
LSHLLDRKP----KQLSGGQRQRVAIGRAIVRNPKVFMFDEPL

>C4H8Q6_C4H8Q9_3_547047
ILIAEDNAHIRNGLMEVLAHEGYRPIAAENGVQALALYRQQQPDFIILDIMMPELDSYKVCREIRKHDWQ
TPIIFLSAKDEEIDRVIGLELGADDYISKPFGIHEMRARIKNDITLDIPSGQMVALLGPSGSGKTTLLRI
IAGLENQNAGRLSFHGTDVSRLHARDRRVGFVFQHYALFRHMTVFDNIAFGRPNAAAIKQKVGQLLEMVQ
LGHLAERFP----SQLSGGQKQRVALARALAVEPQILLLDEPF

>C4H1K2_C4H2E6_304_547047
ILIVEDEIVTRNTLKSIFEAEGYVVYEANDGAEMHHILSENDINLVIMDINLPGKNGLLLARELREQA-S
VALMFLTGRDNEVDKILGLEIGADDYITKPFNPRELTIR--HDINLDIKDGEFMVIVGPSGCAKSTMLRM
IAGLEEISSGELTIADRKCNDVQPKDRGIAMVFQNYALYPHMTVYENMAFGKKTKAEIAQRVNEAAELLE
ITDLLQRKP----KEMSGGQCQRVALGRAMVRKPAVFLFDEPL

>C4H707_C4H7K6_161_547047
--------------RIALESEGWRVFESETLQRGLIEAGTRKPDLIILDLGLPDGDGLNYIQDLRQWS-A
IPIIVLSARNNEEDKVAALDAGADDYLSKPFGISELLARVRDNVNLEIASREFIVLVGPSGCGKSTLLRM
IAGLEDVNSGEIKIEDKDVTQTNAGARGVSMVFQSYALYPHMTVRENLAFGLKNIKIPKQEIADRIANAS
NILQLDNYLERLPQHLSGGQRQRVAIGRSIVSRSKVFLFDEPL

>C4HAB0_C4HAY6_236_547047
-LIVEDDELLQRGIAMALTSEGYVCDCAATAAEAHSLLQTSQYSMIILDLGLPDQDGTLLLRQWRRQHVT
LPVLILTARDALEDRVDGLDAGADDYLVKPFALAELLARVR-DINLEIDDGEFVVFVGPSGCGKSTLLRM
IAGLEDITSGELLIGGKRMNEVPPSERGIGMVFQSYALYPHLSVAENMSFGLKLAGVKKAEIYQRVNQVA
EVLQLAHLLDRRPKALSGGQRQRVAIGRTLVSEPDVFLLDEPL

>K1JW86_K1JW41_45_742823
VVLVDEYPLFRKAMADLLNTGEFVLGQTGEGDTALGL-SSLGPDIVVMSLEAEEYSALDLLKEIKYRQPA
TRVVMVMSADSSGQLMRAIRLEANGYLLRTITPSDFVEQL-HGISLDIRDGEFIVIVGPSGCGKSTLLRM
VAGLEQITSGELIIGERVVNNLEPKDRDCAMVFQNYALYPHMTVFDNMAYGGVPKDEIERRVNEAAKMLE
LGGLLARRP----RQLSGGQRQRVAMGRAIVREPSVFLFDEPL

>K1JES3_K1JEJ4_89_742823
IRIVDDDKALAGSFGLLLETMGWDTAAYTSGRRFLNNDDLSRPGCIVLDVRMPGLTGPEIQDKLIEMGCR
LPIIFLSAHGSIPTAVSAVQKGAVDFLEKPIEPAELIAKIN-DVSFEIPDKGITVLFGPSGCGKTTVLRC
TAGLER-AGGRVVVADRVWQDVPAWERRLGYVFQEASLFEHLNVEGNLHF---GLRHKDARFSEAVELLG
IGHLLRRRV----QLLSGGERQRVAIARALLMTPDLILMDEPL

>H7N4P9_H7N4D6_123_760846
ILLLEKERNLAHFLSLELQKEQYRVDLVEEGQKALSMALQTDYDLILLNVNLGDMMAQDFAEKLSRTKPA
SVIMILDHWEDLQEELEVVQRFAVSYIYKPVLIENLVARI---MNITIPKGSLFTLLGPSGCGKTTLLRM
IAGFNSIKDGEFYFDDTKINNMEPSKRNIGMVFQNYAIFPHLTVRDNVAFGMQKKVPKEELIQQTNKYLE
LMQ-IAQYADRKPDKLSGGQQQRVTLACALAVNPSVLLMDEPL

>H7N602_H7N6Q0_102_760846
ILLVEDDLGLSNSVFDFLD--DFDVMQVFDGEEGLYEAESGVYDLILLDLMLPEKNGFQVLKELREKGIT
TPVLIMTAKESLDDKGHGFELGADDYLTKPFYLEELKMRI-KDINFELEEGKFYTLLGASGSGKSTILNI
IAGLLDATTGDIMLDGVRINDIPTNKRDVHTVFQSYALFPHMNVFENVAFPKIDKKEIEQRVAEVLKMVQ
LEGYEKRSI----RKLSGGQRQRVAIARAIINQPRVVLLDEPL

>H7N9B3_H7N879_34_760846
VLVAEDQSMLRDAMCQLLTQPDVSVLQAKNGQEAIQLLEKESVDITILDVEMPVKTGLEVLEWIRSERLE
TKVVVVTTFKRAGYFERAVKAGVDAYVLKERSIADLMQTL-EDFNLNIKDKEFIVFVGPSGCGKSTTLRM
IAGLEDITEGTASIDGVVVNDVAPKDRDIAMVFQNYALYPHMTVYDNMAFGKYSKEDINKRVQEAAEILG
LKEFLERKP----ADLSGGQRQRVAMGRAIVRDAKVFLMDEPL

>G6BK96_G6BLB4_18_997828
ILVVDDDREIVDAIEFYLRPDNFNVLKAYDGLEALDILLENDIKLIIMDVMMPNLDGLKTTLKIREKR-N
IPIILLSAKSEDMDKIIGLNMGADDYITKPFNPLELTARV-KDISIDIEKGEFICLLGPSGCGKSTLLRI
IAGLEDKHGGKIIINDKDMTNSPPESRNFGIVFQSYALFPNMNVYKNIAFGNISKSNIDKKVKEVLDVVE
LSGYEKKYP----SQLSGGQQQRVALARAIALEPDFLLLDEPL

>G6BGW7_G6BGR3_54_997828
VLIIDDDKDLCILLKKSISIEQIEANYCHSGRDGLVELSKQDYQLVVLDVMMPGMDGFETMEQIRKYS-S
IPILMLTSKSDNYSKVHGLRAGADDYLTKPFEIAEFTARV----------KGTLGFLGESGSGKSMTLKC
IAGLEKPTRGKIVLNDRVLFDLSTQDRKVGFLFQNYALFPHMTVSQNIELGKLSKSEKKEIVARYLDILK
LNGFEGRYP----WQLSGGQQQRVALARALATSPDILLLDEPF

>G6BJC8_G6BJU7_179_997828
VLIVEDDKPICKFIKVSLETQNYRCVETDNGGTAISLIHSLDPDLIILDLGLPDIDGIEVIGRVRACAKT
NKIIVVSAREHERDKVEALDGGADDYLTKPFSVTELLARVRKNINIDIKDKEFIVLVGPSGCGKSTTLRM
IAGLEEISEGELYIGDKLVNDIEPKDRDIAMVFQNYALYPHLSVYENMAFAKLPKDEIDKKVKEAAKILD
LLPLLNKKP----KTLSGGQRQRVALGRAIVRNPKVFLMDEPL

>G6BIP9_G6BIL3_46_997828
ILLVDDEKDIVDLIEEVLINDGFNIIKAYNGLDAISLCKIACPDVVILDIMLPDIDGIEVCKKIREFS-Y
CSILFLSSKNDDIDKILGLSSGGDDYITKPFSPREIVFRV-ENLNLTIEDGSFTVLVGPSGCGKSTTLRM
IAGLEDITSGKLKIEENDVTKTDASKRDIAMVFQNYALYPHMTVRENIEFGNKKVEK--EKITEVIDVVG
LRE----YLDVKPGNLSGGQRQRVALARAMVKNPKVFLMDEPL

>G6BGJ6_G6BGI4_12_997828
IYIADDEDNIRNLVKTFLKNEGHDVMDFKTGDELLEQFNIKECDLVILDIMMPGSSGFEVCTKLREKS-T
VPIIMLTARDTDIDYITGITLGSDDYFTKPFSPMSLVMRV-DNFNLDIKKNEFLTLLGPSGCGKTTTLKI
IAGFEYADDGKVLFEGKEINNLPPYERQVNTVFQKYALFPHMDVYENVAFGKTPKDVIDAKVKEVLKLVA
LEGFERRQV----ESLSGGQQQRIAIARALVNEPKVLLLDEPL

>G6BEQ7_G6BET2_25_997828
VYIVEDDISISTLLKDYIEKYGFEVIVEENFDDIMITFESFKPHLVLLDVNLPKFDGFYWCRCIRQQS-N
LPIIFISARDGNVDQIRALESGADDYITKPFYYDVVMAKI-NNISLDIEEGEFLCLLGPSGCGKTTLLRI
IAGLEDVNSGAIILQDKDITNLEPSKRGFGIVFQSYALFPNMTAYNNIAFPKVSKEKIDNKVKEVLETVG
LTNEAHKYP----KALSGGQQQRIAIARALALEPKFLLLDEPM

>Q04HH2_Q04HP8_86_203123
ILVVDDEKPISDVIKFNLQKEGYDVVTAFDGREALEVFASENPDLVLLDQMLPEIEGTEVLRQIRSNS-S
TPVIIVTAKDSEIDKVVGLEMGADDYVTKPFSNRELVARVKSDSNFTIANGEFWAIIGPSGCGKSTFLRM
LAGLEPISGGTISVDNKVINKLPPQQRKMAMVFQDYALYPHMNVYGNMAFNKKTKKEIETKIKKAANALG
LNDLLNRKP----AELSGGQRQRVALGRAMVRDPDFFLMDEPL

>Q04D59_Q04DZ7_62_203123
ILVVEDDENFNSLVSRYLASNGFEVISCADAQKAYDALYNNLFDLIVTDVMMPGIDGVEFAKTVRQLNEN
IPILFVTARDDIKTKKAGFRVGIDDYLVKPIDLDELKLRI-NDINLTIEDGELVSLLGPSGCGKTTTLRS
IAGLIRSNQGQILVDGKDISRIPVYKRNFGMVFQSYALFPQLTVRENVAFGHIREPDLSSRVNEMLDIVG
LLDYAARFP----SQLSGGQQQRVSLARSLVTHPSLLLLDEPL

>Q04HD6_Q04G50_86_203123
ILLIEDDKILNDDITAMLS--EIEVKQVFNGADGEYEAVEAPYDLIVSDLMLPEMNGLDIIKEMRDAHIE
TPVLILTAKDSVDDKVKGFEVGADDYLTKPFHREELLARVEKKVDLEIEEGKFYTLLGPSGSGKSTILSL
ISGRLQPTGGDILIEGKNVNSLPSNQRKVNTVFQNYALFPNMNVYDNVAFGGFSKKKIDQLVKSMLKLVK
LDDFSDREI----SEISGGQQQRVAIARALANQPKVLLLDEPL

>H6LKF1_H6LKA0_51_931626
ILLIEDDKKIADIVVENLIKAGYDSTAVTDFSDIFPEFMTFKPDLVLLDIILPFYDGYYWCGQIRLLS-K
VPIIFISSKSTDMDIIIATNMGGDDYLVKPFSIDILLAKL-DAVTIAIQDKEFIVLVGPSGSGKTTILRI
IAGLTDMSSGSLFIDGKDASGVSPRNRGIGMVFQNYALYRQMTVYQNIAFGKGNKSELSEKIQETAVMLG
IESYLNRKP----GELSGGQRQRVAIARAIAREPRILLMDEPL

>H6LGZ6_H6LG41_45_931626
ILICDDEKEIVEALELYLKNEGYEILKAYSGKEAIALVEKEAVQLIIMDVMMPEMDGLRATMKIRETN-N
IPIIFLSAKTEDNDKIMGLTMGGDDYITKPFNPMEVIARV----------EDIIGILGASGSGKSMLLRC
IAGLVKPDEGKIIINGKTFFDLSMRERKVGFLFQNYALFPNMTIEENIAFGKLSKPEKADRVKELLGKYN
LGDIGKRYP----MQISGGQQQRVALARAVAVEPEILLLDEPF

>H6LGD4_H6LF97_37_931626
ILICEDDNHIRRLFRDTLEKEGYSVFEAADGDMALAVLETNHIDLLITDVMMPHLDGHALTRTLREGGFE
LPILMITARDSMDDKKTGFKAGTDDYMVKPVDMDEMLLRV-DAINFHIQPNEFLTILGPSGCGKTTLLRM
IGGFETPDSGDILFEGKSLINVPANKRPINTVFQKYALFPHLNVYDNVAFGLKIQKKA--KVQEMLRTVN
LQNYEQRDV----NSLSGGEQQRVAIARALINHPKLLLLDEPL

>E0PW30_E0PW34_4_864568
VLIIEDDPMVDFIHRNYLEKNLFRIISSDSMKAVQSILTDYAIDLILLDIHITDGNGIQFLEKWRAQHIP
CEVIIISAANDGNIIRDGFHLGIIDYLIKPFTFERFQESI-KNINFDLEEGKFYTLLGASGSGKSTILNI
MAGLLDASSGDIYLDGERINDLPINKRDIHTVFQNYALFPHMTVFENVAFAKVDKKEIAKRVKETLKMVQ
LEGYENRSI----QKLSGGQRQRVAIARAIINQPRVVLLDEPL

>E0PTT9_E0PTX2_33_864568
ILVVEDDDTISQVICEFLKANNYDPDCVFDGQAALDKWQTTSYDLIILDIMLPSLSGLEVLKTIRKTS-D
VPIIMLTALDDEYTQLVSFNHLISDYVTKPFSPLILIKRI-EDFDLDIKDKEFIVFVGPSGCGKSTTLRM
IAGLEDISEGELKIDGEVVNDKSPKDRDIAMVFQNYALYPHMTVYDNMAFGKYKKDDIDRRVKEAAQILG
LTEFLERKP----ADLSGGQRQRVAMGRAIVRDAKVFLMDEPL

>J1H8D7_J1H978_661_1125717
-LVVDDEPQILMIMRFALETAGFEVITAGNGAKAWELFKSGSFDLVVLDLMIPVVSGLTIAERIRAVS-D
VPIMMITALSEETDRVRGLETGADDYVTKPFSPREFT----DHVDLNILPGEFITLLGPSGCGKTTTLRM
IAGFEDATSGEVLLDGENMVSVPPNKRPMSMVFQSYALFPHLSVLENVAYGKMPDAQVDEAVDVALAAMN
LTAMAGRAP----SQLSGGQQQRVALARAMVVRPKVLLFDEPL

>J0NW56_J0N131_1775_1125717
--LADDEPLFAQGLAMILAQQDFAVRQAVHGQDALARARRDPVDVLLMDVQMPVMDGIEATRCLVDEGTA
SRIVILTTFNTDDSVLRGIDAGASGFLLKTTPPPGLIDAV-DQLNLEIKDGEFLVLVGPSGCGKSTSLRM
LAGLEDVNSGRILIGDKDVTDVPPKNRDIAMVFQNYALYPHMSVRENMGFAGTPKEEINKRVEEAARILD
LEPYLDRKP----KALSGGQRQRVAMGRAIVRKPQVFLMDEPL

>J0XCK7_J0XBJ9_368_1125717
VMVVDDQRLTRLGIALMLRDPDALVAEAQDGQEAVDKLDTLSPDVVLMDARMPRLDGIDATRLVTARYPG
IRVLVLTTYDQDDYAFGALAAGASGFLLKDATARQLCDAV---VDISLPAGAVTAVMGHNGAGKSTLAQV
VAGSLALDEGAVRIGERVVDSVGARDRGIAMVSQQPRIFGHMSVLANVAFPRSRGVKRAEAASRALDQLR
RVG-MEGVAGRRGDELSGGQAARVAIARALIFDPSVLVLDEPT

>H5PKE0_H5PKC9_11_868206
IVFVEDDAEVGSLIAAYLAKHDMQVTVEPRGDQAEETILRESPDLVLLDIMLPGKDGMTICRDLRAKW-S
GPIVLLTSLDSDMNHILALEMGACDYILKTTPPAVLLARL-HGIDLDINDGEFMVFVGPSGCAKSTTLRM
IAGLEDVSGGEIYISDRLVNTLPPKDRSIAMVFQNYALYPHKTVFDNMAFGLKMQKRPKEEIKKIVEEVA
EKLEISDLLYRKPKEMSGGQRQRVAVGRAIVRKPDVFLFDEPL

>H5PM98_H5PMU2_156_868206
ILIVEDEPKLGQLLIDYLRAASYAPTLISHGDQVLPYVRQTPPDLILLDLMLPGTDGLTLCREIRRFS-D
IPIVMVTAKIEEIDRLLGLEIGADDYICKPYSPREVVARV-NDISLDIPSGQMVALLGPSGSGKTTLLRI
IAGLEHQTSGHIRFHGTDVSRLHARDRKVGFVFQHYALFRHMTVFDNIAFGRPNAAAIKAKVTKLLEMVQ
LAHLADRYP----AQLSGGQKQRVALARALAVEPQILLLDEPF

>H5PHQ5_H5PHQ0_5_868206
VLVVEDNALLRHHLKVQIQDAGHQVDDAEDAKEADYYLNEHLPDIAIVDLGLPDEDGLSLIRRWRSNDVS
LPILVLTARESWQDKVEVLSAGADDYVTKPFHIEEVMARM--QLDLTINNGEFLTLLGPSGCGKTTVLRL
IAGLETVDSGRIMLDNEDITHVPAENRYVNTVFQSYALFPHMTVFENVAFGKTPAAEI---TPRVMEALR
MVQ-LETFAQRKPHQLSGGQQQRVAIARAVVNKPRLLLLDES-

>H5PQP0_H5PQT7_47_868206
ILVVDDDMRLRALLERYLTEQGFQVRSVANAEQMDRLLTRESFHLMVLDLMLPGEDGLSICRRLRSQSNP
MPIIMVTAKGEEVDRIVGLEIGADDYIPKPFNPRELLARIRKPLTLDVADGEFIVMVGPSGCGKSTLLRM
VAGLERVTEGDIWINDQRVTEMEPKDRGIAMVFQNYALYPHMSVEENMAWGGMGKQQIAERVKEAARILE
LDGLLKRRP----RELSGGQRQRVAMGRAIVRDPAVFLFDEPL

>H5PT89_H5PT06_83_868206
ILIVEDDTLLLQGLILAAQTEGYACDGVTTARMAEQSLEAGHYSLVVLDLGLPDEDGLHFLARIRQKKYT
LPVLILTARDTLTDKIAGLDVGADDYLVKPFALEELHARIRKDINLDIHEGEFVVFVGPSGCGKSTLLRM
IAGLETITSGDLFIGEKRMNDTPPAERGVGMVFQSYALYPHLSVAENMSFGLKLAGAKKEVINQRVNQVA
EVLQLAHLLDRKPKALSGGQRQRVAIGRTLVAEPSVFLLDEPL

>H5PF48_H5PGJ3_145_868206
ILVVEDEAPIREMVCFVLEQNGFQPVEAEDYDSAVNQLNEPWPDLILLDWMLPGGSGIQFIKHLKRESRD
IPVVMLTARGEEEDRVRGLETGADDYITKPFSPKELVARIKDDVSLTIYKGEIFALLGASGCGKSTLLRM
LAGFEQPSAGQIMLDGVDLSQVPPYLRPINMMFQSYALFPHMTVEQNIAFGKQDKLPKAEIVSRVNEMLG
LVH-MQEFAKRKPHQLSGGQRQRVALARSLAKRPKLLLLDEPM

>H5PII7_H5PIR5_88_868206
ILLIDDHPMLRTGVKQLISAPDIVVGEASNGEQGIELAESLDPDLILLDLNMPGMNGLETLDKLREKSLS
GRIVVFSVSNHEEDVVTALKRGADGYLLKDMEPEDLLKAL-KDFNLEIADKEFIVFVGPSGCGKSTTLRM
IAGLEEISGGDLLIDGKRMNDVPAKARNIAMVFQNYALYPHMTVYDNMAFGKIAKEVIDERVNWAAQILG
LREYLKRKP----GALSGGQRQRVALGRAIVREAGVFLMDEPL

>H4WJU4_H4WJH7_127_868164
VWLVEDEQGIADTLVYMLQQEGFAVEVFERGLPVLDKARQQVPDVMILDVGLPDISGFELCRQLLALHPA
LPVLFLTARSEEVDRLLGLEIGADDYVAKPFSPREVCARV-KDINLDIHEGEFVVFVGPSGCGKSTLLRM
IAGLETITSGDLFIGEKRMNDTPPAERGVGMVFQSYALYPHLSVAENMSFGLKLAGAKKEVINQRVNQVA
EVLQLAHLLDRKPKALSGGQRQRVAIGRTLVAEPSVFLLDEPL

>H4W9F5_H4W9P1_96_868164
ILLIDDHPMLRTGVKQLISAPDIVVGEASNGEQGIELAESLDPDLILLDLNMPGMNGLETLDKLREKSLS
GRIVVFSVSNHEEDVVTALKRGADGYLLKDMEPEDLLKAL-DGVSIAIKDGEFFSMLGPSGSGKTTCLRL
IAGFEQLSGGAISIFGKPASNLPPWERDVNTVFQDYALFPHMSILDNVAYGGVNKKQ---RAQEALEKVA
LGFVHQRKP----SQLSGGQRQRVAIARALVNEPRVLLLDEPL

>H4W744_H4W7U6_98_868164
-LIVEDETPLAEMHAEYIRIPGFQILLAGNLAQARMMIERFKPGLILLDNYLPDGRGINLLHELVQAHYP
GDVVFTTAASDMETVSEAVRCGVFDYLIKPIAYERLGQT--DDVSLTIYKGEIFALLGASGCGKSTLLRM
LAGFEQPSAGQIMLDGVDLSQVPPYLRPINMMFQSYALFPHMTVEQNIAFGKQDKLPKAEIASRVNEMLG
LVH-MQEFAKRKPHQLSGGQRQRVALARSLAKRPKLLLLDEPM

>H4WGS7_H4WGX1_44_868164
ILVVDDDMRLRALLERYLTEQGFQVRSVANAEQMDRLLTRESFHLMVLDLMLPGEDGLSICRRLRSQSNP
MPIIMVTAKGEEVDRIVGLEIGADDYIPKPFNPRELLARIRKPLTLDVADGEFIVMVGPSGCGKSTLLRM
VAGLERVTEGDIWINDQRVTEMEPKDRGIAMVFQNYALYPHMSVEENMAWGGMGKQQIAERVKEAARILE
LDGLLKRRP----RELSGGQRQRVAMGRAIVRDPAVFLFDEPL

>H4W7A9_H4W7H7_68_868164
VLIVEDEQAIRRFLRTALEGDGMRVFEAETLQRGLLEAATRKPDLIILDLGLPDGDGIEFIRDLRQWS-A
VPVIVLSARSEESDKIAALDAGADDYLSKPFGIGELQARL---INETLPANGITAIFGVSGAGKTSLINA
ISGLTRPQKGRIVLNGRVLNDLTPEKRRVGYVFQDARLFPHYKVRGNLRY--GMSKSMVDQFDKLVALLG
IEPLLDRLP----GSLSGGEKQRVAIGRALLTAPELLLLDEPL

>H4WBJ6_H4WA89_107_868164
VLLVDDHELVRAGIRRILEIKGIVVGEASCGEDAVKWCRTNAVDVVLMDMSMPGIGGLEATRKIARSTAD
VKIIMLTVHTENPLPAKVMQAGAAGYLSKGAAPQEVVSAI-KDFNLEIADKEFIVFVGPSGCGKSTTLRM
IAGLEEISGGDLLIDGKRMNDVPAKARNIAMVFQNYALYPHMTVYDNMAFGKIAKEVIDERVNWAAQILG
LREYLKRKP----EALSGGQRQRVALGRAIVREAGVFLMDEPL

>H4WDF2_H4WDT5_143_868164
-IIIDDHPLAIAAIRNLLIKNDIILAELTEGGSAVQRVETLKPDIVIIDVDIPGVNGIQVLETLRKRQYS
GIIIIVSAKNDHFYGKHCADAGANGFVSKKEGMNNIIAAIENDISLDIPSGQMVALLGPSGSGKTTLLRI
IAGLEHQTSGHIRFHGTDVSRLHARDRKVGFVFQHYALFRHMTVFDNIAFGRPNAAAIKAKVTKLLEMVQ
LAHLADRYP----AQLSGGQKQRVALARALAVEPQILLLDEPF

>H4W982_H4W978_4_868164
VLVVEDNALLRHHLKVQIQDAGHQVDDAEDAKEADYYLNEHIPDIAIVDLGLPDEDGLSLIRRWRSNDVS
LPILVLTARESWQDKVEVLSAGADDYVTKPFHIEEVMARM--QLDLTINNGEFLTLLGPSGCGKTTVLRL
IAGLETVDSGRIMLDNEDITHVPAENRYVNTVFQSYALFPHMTVFENVAFGKTPAAEI---TPRVMEALR
MVQ-LETFAQRKPHQLSGGQQQRVAIARAVVNKPRLLLLDES-

>K5NDF2_K5ND96_304_991943
ILVVEDEAPIREMLCFVLEQKGYQAVEAEDYDSAMSKLAEPFPDLVLLDWMLPGGSGINLIKHMKREERN
IPVVMLTARGEEEDKVRGLEVGADDYITKPFSPKELVARL-KEISLSIEKGEFVCFLGPSGCGKTTLLRA
IAGLDLPTSGSIHQNQQAITFLPPEQRDFGIVFQSYALFPNLTVEENIAIGRNQGMSVRDALEKVEQWLE
MIGLA-TSAQKYPSQLSGGQQQRVALARALALSPGLLLLDEPL

>K5NXE0_K5NXA1_39_991943
-LIIEDDAAIAQLHHRYLSLEGFVVGIATSQADARLQMEVLNPDLVLLDVYLPDGTGLELLQWIRVRNVH
CDVILITAAREVETLQQAMRGGVVDYLLKPVMFPRLETAL-KGVDLSIHQGEFIVLVGPSGCGKSSILRS
IAGLERITSGEIHLAGRRVDNDKPANRDIAMVFQNYALYPHMSVYDNLAYGGVDKQTIAAKIAKVAKTLK
IEEYLDRKP----AKLSGGQRQRVAMGRAIVRDPQLFLFDEPL

>K5M7A3_K5M7H2_69_991943
---MDDHPLMRRGINQLLSEEEFVVAEAGNGAEAIALAHDLQPDLILLDLNMKGMSGLDTLTALRSDECD
AYVVILTVSDSAADIEALVKAGADGYLLKDTEPDQLVALL-HGIDLDIREGEFMVFVGPSGCAKSTTLRM
IAGLESISGGEIRIGNKVVNDLPPKDRGIAMVFQNYALYPHKTVFDNMAFGKRPKEEIKRRVEEAAEKLE
ITDLLYRKP----KEMSGGQRQRVAVGRAIVRKPDVFLFDEPL

>K5N848_K5N8W8_80_991943
ILLIEDDTLLGQGLRDYLHDHGYACEWVTQSQQVEKHWFS--TDLVILDRQLHDGDSLKHLPHWLMLK-A
LPVIVLTAKIEVEQRIEGLKAGAKDYVLKPFSHQELLARIE-NLNLDVNHGEFLTILGPSGCGKTTVLRM
IAGFETADQGQILLDDQDVTQVPAEQRHVNTVFQSYALFPHMTVFENVAFGKVPQSEIEPRVMEALRMVR
LAEMAQRKP----HQLSGGQQQRIAIARAVVNKPKVLLLDES-

>K5P1S8_K5P1S3_5_991943
IALVDDHTIVRSGFAQLLNEQDIVQGEYESAKAAFHALTQSEVDVAIIDISMPDENGLSLLERLRQHNPR
FKAIILSIYDSASFVKKALDAGAQGYLSKRCGPSELVSAIR-NLDLEIKKGSLVTLLGPSGCGKTTVLRL
VAGLEKPTSGQIFIDGEDVTERSIQQRDICMVFQSYALFPHMSLYENVAYGKLPSEEVRQRVDEALKIVD
LEGMGERYV----DQISGGQQQRVALARALVLKPKVLLFDEPL

>K5NBR4_K5NBX2_58_991943
---VEDTASVAALYRSYLTPLDIDINIVGTGRDAIESIGRREPDLILLDLRLPDMTGMDVLYAVKEKSPD
VPIVFMTAHGSIDTAVEAMRHGAQDFLIKPCEADRLRVTV--DVDLRLPAVGICAIFGRSGAGKTSLINL
ISGLTTPDVGEIHLAGRTLFSLPIEQRKIGYVFQDARLFPHYTVRGNLNY--GVTHADPEYFASVTRLLA
LEPLLARYP----RDLSGGEKQRVAIGRALLSKPDLLLMDEPL

>F3TC36_F3TDB8_82_904723
VVVVDDEKPIADILEFNLKKEGYDVYCAYDGNDAVDLIYEEEPDIVLLDIMLPGRDGMEVCREVRKKY-E
MPIIMLTAKDSEIDKVLGLELGADDYVTKPFSTRELIARVKDDIDIDIESGYFYTLLGPSGCGKTTILKL
IAGFEYPDSGEVIYQNKPIGNLPPNKRKVNTVFQDYALFPHLNVYDNIAFGKLSKTEIDQKVTEALKLVK
LSGYEKRNI----NEMSGGQKQRVAIARAIVNEPEILLLDES-

>F3TDS2_F3TD26_104_904723
VLFVDDHEMVRIGISSYLSQSDIVVGEGASGKEAIAKAHELKPDLILMDLLMEDMDGVEATTQIKKDLPQ
IKVLMLTSFIEDKEVYRALDAGVDSYILKTTSAKDIADAV-KDFNLHITDKEFIVFVGPSGCGKSTTLRM
VAGLESITSGDFYIDGERMNDVEPKNRDIAMVFQNYALYPHMTVFENMAFGKVNKKEIEQKVNEAAEILG
LTEYLGRKP----KALSGGQRQRVALGRAIVRDAKVFLMDEPL

>J8P277_J8P283_6_1053250
-LVVEDNASLLESIVQILR-DEFEVDTAMNGEDGLFLALQNIYDAILLDVMMPEMDGFEVIQKIRDEKIE
TPVLFLTARDSLEDRVKGLDFGGDDYIVKPFQAPELKARIRKDVSVHIKRGEFFVLVGPSGCGKSTLLRM
LAGLEEISSGDLIINEHVANDLEPKDRNLSMVFQNYALYPHLTVEENILFGKVRKVQKEERQKRLMEAIE
MVG-LKEYVKMKPGQLSGGQRQRVALARAIVSQAPICLMDEPL

>J8PM12_J8PM09_3_1053250
IMIVEDDQKISKLLQSHINKYGYEGNITEDFENILANFEKIQPDLVLLDVNLPSFDGFYWCRQIRTVS-T
CPIIFISARSGEMEQVMALEHGADDYITKPFHYEVVMAKI-TDIHLDIPKGELVALLGPSGSGKTTLLRI
IAGLEEADGGSISFDGEDLTDIHVKNRQVGFVFQHYALFKHMNVFENVAFGRPSAEVIKEKVTELLKLVK
MDGFAKRYP----AQLSGGQRQRIALARALAVEPKILLLDEPF

>J8PJZ7_J8PJX8_19_1053250
ILIVEDEENIREVCKRYLEREGYEVYTAMNGMEGWDVFHQYQPDLIILDLMMPKKDGWELCEEIRQQS-N
VPIIMLTAKGEERDRILGLTMGADDYVTKPFSPRELVLRV-EDFNLHIQDKEFIVFVGPSGCGKSTTLRM
IAGLEDISQGDLYIDEKYVNDVPPKDRDIAMVFQNYALYPHMTVYDNMAFGKLPKDEIERRVHDAARILG
LEELLKRKP----NALSGGQRQRVALGRAIVRDAKVFLMDEPL

>J8PHV1_J8PHQ5_46_1053250
ILIVEDELDLQQSIKEGLEIDGYVVDTCDNGEDAYELLYIENYDLVVLDLNLPKMDGLEVLEKIRDEKPE
LKVLILSARNSVNDKVKGLDFGANDYLAKPFDFAELEARIR--LSLDIKEGEFLTILGPSGCGKTTLLRM
IAGFETPTKGNLLLDDEKINDLPPYKRHMNLVFQHYALFPHMNVEKNICFGKVSAAEQKERAEEAMRLTQ
LLEFRNRKP----SKLSGGQQQRVAIARAIVNNPRVLLLDEPL

>J8PRX2_J8PSF5_183_1053250
IMIVEDDMKIAELLSTYVAKYGYQGIIVTDFQNVLDIFLEEQPELVLLDINLPSFDGYYWCRQIRGVS-T
CPILFISAREGTMDQVMALENGGDDFIPKPFHYEVVMAKI-TDFNLHIQDKEFIVFVGPSGCGKSTTLRM
VAGLEDISKGEFSIDGKLMNDVPPKDRDIAMVFQNYALYPHMSVYDNMAFGKIPKDEIDRRVKHAAQILG
LEQYLDRKP----KALSGGQRQRVALGRAIVRDAKVFLMDEPL

>J8L5N0_J8L5S0_50_1053250
ILIADDNSFIREGMKIILNYEEFVLDTVNDGKEAVAYCKKYEVDIALLDVRMPNMNGVEATKLICEET-K
TKPLILTTFDDDEYILDAVKNGAKGYLLKNNDPERIRDAIKKPLQIVMKKGEFTTLLGPSGCGKTTLLRM
IAGLEEPDKGEMYFGDKCMYSTSPHERNIGMVFQDFALWPHMTVFENVAFGTKQTNHLREKVEDAIKRVR
LQGMEKRYP----HELSGGQQQRVAFARAIVTKPHFILFDEPL

>L5SUS1_L5SWY6_785_1095678
IILIDDHTLFRSGIKALLSQHGFVIGEAADGLSGIKMINRLQPDVVLLDLDMPGMNGREALSQIISINPQ
QAVIMLTVSEDNDDLTECMRIGARGYLLKNINADFLLESI-KNINLNVPTGKLVSLLGPSGCGKTTLLRI
IAGLENADGGKILFDGQDVTAKHVRERKVGFVFQHYALFRHMNVFDNVAFGRPSKGQIRAKVEELLKLVQ
LSHLAKSYP----HQLSGGQRQRIALARALAVEPKLLLLDEPF

>L5T0Z9_L5T060_61_1095678
VLLVDDDALLTELLTEYLSAEGLNVRSVPDGEAGVQEILSGQYDVVVLDSMMPKMNGLDVLKNVRARS-T
VPIIMLTAKGDDIDRIIGLEMGADDYVPKPCTPRELLARINDNIDLDIYQHEIFALLGSSGSGKSTLLRM
LAGMESPNQGKIILDGQDITKLAPYDRPINMMFQSYALFPHMTVEQNIAFGKMPKGEIAARVEEMLRLVQ
MTKFAKRKP----HQLSGGQQQRIALARSLAKRPKILLLDEPL

>F5YMG0_F5YMR8_118_545694
VLIVDDERNIRESLKKYLNLEQIDSTAAETGESALRCLEREAFDAVILDLKLPGMSGQEVLAWIQSRGIL
SPVIMISAHGQIADAVTALKSGARDYLVKPFDPAELIIKL--DLSVKIREGEFFTLLGPSGCGKTTLLRM
MIGFNSIEGGRILFGDRVINQVPVNKRNVGMVFQNYAIFPHMSTFQNVAFGNIPRPEIESRVDAILHTVH
IEELRDRMP----NRMSGGQQQRIALARAIVIEPDLLLMDEPL

>F5YQN0_F5YQ32_162_545694
ILVVEDDEKLNRLVCAHLTEHGYTIG-CLRAVEAFDRMIDTVIDLIISDIMMPEINGFKFAAMVREQDKT
IPMFFMSSRDDIASKEQGFRIGIDDYMVKPVDMNELTLRV-RGIGLTVMAGEFITLLGSSGCGKTTTLRI
IAGLEKADAGRVFLSGEDVTDLAPNKRDVNMVFQNYALFPHMNVESNIGYSGRPKDEIRGTVAEALDLVQ
LGGYGKRLP----GELSGGQRQRVAVARALVNRPKVLLLDEPL

>F5YM55_F5YNB0_55_545694
IVIIDGQDSDRSKVEFILSHQDFVVGVGKNGYDALSLPNHCRPDVVLLDINLSDIDGVRAISILKCRSPK
IGIIIFTSIEDDESVFKAICNGASGYLLKNTDPEELVEGI-SEVSFDIPPGQFVTLLGPSGCGKTTLLRI
IAGFLEPDEGEVLFDQTVMNDIPPNKRNTAMCFQSYALFPHKTVYENIRFGKVPQEEHHPRIEEAMAMVN
LTGLEHRKP----YELSGGQQQRVALARSVVVRPEILLFDEPL

>F5YK70_F5YK27_43_545694
VLLVDDHGIVRSGLRLILEEKDMVVGETGLGRDAIGIAKKCRPDLIIMDIALPDISGIETTREIKKRYPD
ICVIALTMYEEEEYLVSFREAGGSAHIGKSSADRELVQVI-NHVNLDLERGKFITFLGPSGCGKTTLLRM
IAGFYHLDSGAILLNGKDIAPLPPQKRNTPMVFQEYALFPHMTVHENIAYGKVPKTEIATRVRSVLELVN
LTGLEKRFP----NQMSGGQQQRVAIARAMVNNSELLLLDEPL

>F5YKR0_F5YKS5_15_545694
VLVVDDEAKILDIVKSYLEKSGYRALTAGTGKEALAALRSNKVSLLLLDLMLPDFSGEELCRKVRSES-D
MPIIMMTAKVDEESIIRGLRIGADDYVTKPFSPRQLMARV-NSVSLEIKKGEFFSLLGPSGCGKTTLLRI
IAGFESPDSGDVTFDGADVLPLPPNQRQANTVFQNYALFPHLSVFENVAFPRAGKSEIDQKVNEYLKLVQ
LESHAEKK----PNQLSGGQKQRVAIARALINEPQVLLLDEPL

>F5YLR6_F5YLJ4_82_545694
-VLIEDHDMMRRGLASYFSQKRWVVGEAATLDEASALFETLVPDIVLLDIDLNGAWGLDLVPKLREWYKK
PPVLVYSVFDDYAHVKAATRAGVAGYVCKSQREAELETAM-ENVNLSIPTGEITALLGPSGSGKTTLLRI
IAGLETPDAGTISLFGEDSTNKQTKDRKVGFVFQHYALFKHMSVFENIAFGRPSKAEIRDKVFKLLSLVQ
LESLANRLP----SELSGGQKQRVALARALAIEPRVLLLDEPF

>Q8FE06_Q8FFB3_107_199310
ILLMEDDYDIAALLRLNLQDEGYQIVHEADGARARLLLDKQTWDAVILDLMLPNVNGLEICRYIRQMTRY
LPVIIISARTSETHRVLGLEMGADDYLPKPFSIPELIARIKNDISLDIPSGQMVALLGPSGSGKTTLLRI
IAGLEHQTSGHIRFHGTDVSRLHARDRKVGFVFQHYALFRHMTVFDNIAFGRPNAAAIKAKVTKLLEMVQ
LAHLADRYP----AQLSGGQKQRVALARALAVEPQILLLDEPF

>P69408_P69875_1507_199310
VIIADDHPIVLFGIRKSLEIEWVVVGEFEDSTALINNLPKLDAHVLITDLSMPGGDGITLIKYIKRHFPS
LSIIVLTMNNNPAILSAVLDLDIEGIVLKQGAPTDLPKAL--QLDLTINNGEFLTLLGPSGCGKTTVLRL
IAGLETVDSGRIMLDNEDITHVPAENRYVNTVFQSYALFPHMTVFENVAFGKTPAAEI---TPRVMEALR
MVQ-LETFAQRKPHQLSGGQQQRVAIARAVVNKPRLLLLDES-

>Q8FBG7_Q8FB37_230_199310
VWVVDDDSSIRWVLERALAGAGLTCTTFENGAEVLEALASKTPDVLLSDIRMPGMDGLALLKQIKQRHPM
LPVIIMTAHSDLDAAVSAYQQGAFDYLPKPFDIDEAVALV-KDINLDIHEGEFVVFVGPSGCGKSTLLRM
IAGLETITSGDLFIGEKRMNDTPPAERGVGMVFQSYALYPHLSVAENMSFGLKLAGAKKEVINQRVNQVA
EVLQLAHLLDRKPKALSGGQRQRVAIGRTLVAEPSVFLLDEPL

>J3E5C4_J3E3Z5_489_1144322
VLLVEDDERLAALIAHFLEQHGYEVRTVHRGDLAVAAFLEFKPKVVVLDLMLPGQSGLHVCREIRSVS-D
TPIVILTAKEDDLDHILGLESGADDYVIKPIKPPVLLARL--DVDLNLPGRGVTALYGHSGSGKTTCLRC
IAGLERAEQGFIRINDEIWQDVPPHKRALGYVFQEASLFPHLSVLANLQFGRIARSQRRVDMAQATELLG
IGHLLERHP----QHLSGGERQRVGIARALLTSPKLLLMDEPL

>J2MJU1_J2MJU6_5_1144322
-LVVEDEAKTANFLAKGLGESGFAVDVALNGLDGRYFIEQQEYDLIILDVMLPGLNGWQLLQLIRQRG-A
TPVLFLTAKDAIEDRVRGLELGADDYLLKPFAFAELLARVRDNISLDIHSGELVALLGPSGCGKTTLLRI
IAGLETPDNGNIVFHGEDVSGHDVRDRNVGFVFQHYALFRHMTVFDNVAFGRPNESQIAVKVHELLNMVQ
LDWLSDRYP----EQLSGGQRQRIALARALAVEPKVLLLDEPF

>J2MJQ1_J2MJN9_22_1144322
VLLVEDHLQLAESVAQALKSTGLTVDVLHDGVAADLALGSEEYAVAILDVGLPRMDGFEVLARLRARGKN
LPVLMLTARSDVKDRVHGLNLGADDYLAKPFELTELEARV-KNIELSIKDGEFLILVGPSGCGKSTLMNC
IAGLETITGGAIMIGDQDVSGMSPKDRDIAMVFQSYALYPTMSVRENIEFGKMPQSAIDEEVARVAKLLQ
IEHLLNRKP----GQLSGGQQQRVAMGRALARRPKIYLFDEPL

>J2V658_J2V6V0_108_1144322
ILLVEDNRDILANLADYLGLKGYTVDCAQDGLSGLHLAATEHYDLIVLDIMLPGIDGYTLCKRLREDARD
TPVIMLTARDQLDDRLQGFKAGADDYLIKPFALSELAARV-QNLNLHLNAGDIGCLLGSSGCGKTTTLRA
IAGFEPVHEGEITLGGETISSLAPEKRRIGMVFQDYALFPHLSVADNIAFGIRKHPNKERVTEELLELVN
LKNLGKRFP----HELSGGQQQRVALARALAPEPQLLLLDEPF

>J3E8A5_J3E7I8_277_1144322
ILIVEDETIIRSALRRLLERNQYQVSEAGSVQEAQERFTIPTFDLIVSDLRLPGAPGTELIKL----GQG
TPVLIMTSYASLRSAVDSMKMGAVDYIAKPFDHDEMLQAV-KDLNLDIRKGEFLTLLGPSGSGKTTSLMM
LAGFETPTAGEILLAGRSINNVPPHKRDIGMVFQNYALFPHMTVAENLAFPGLNKSDVNDKVKKVLSMVQ
LDAFASRYP----AQLSGGQQQRVALARALVFEPQLVLMDEPL

>J2MA85_J2MCI4_459_1144322
ILIVDDEAPIREMIAVALEMAGYDCLEAENSQQAHAIIVDRKPDLILLDWMLPGTSGIELARRLKRDEGD
IPIIMLTAKGEEDNKIQGLEVGADDYITKPFSPRELVARL-DDVSLEIKKGEIFALLGGSGSGKSTLLRM
LAGFERPTEGRIFLDGVDITDMPPYERPINMMFQSYALFPHMTVAQNIAFGKIPAAEVDARVAEMLKLVQ
MSQYAKRKP----HQLSGGQRQRVALARSLAKRPKLLLLDEPM

>J2MT54_J2MTS1_133_1144322
ILTIEDDAVTAREIVAELSSHGLEVDWVDNGREGLDRAVSGNYDLITLDRMLPELDGLAIVTTLRTMGVA
TPILMISALSDVDERVRGLRAGGDDYLTKPFATDEMAARV--------NDKEFVVFVGPSGCGKSTLLRL
IAGLEEVSDGTIELDGRDITEVSPAKRDLAMVFQTYALYPHMTVKKNMSFAGVPKAEVEKKVGEAARILE
LGPMLERKP----KQLSGGQRQRVAIGRAIVRNPKIFLFDEPL

>J2UVY6_J2UWS8_302_1144322
ILLVEDDELLAENIQTYLERKDFEVTVCHSAEDALGQLETFMPDIVLTDNSLPGMSGHDLIQKLRISAPD
LKVIMMTGYGNVEDAVVAMKEGAFHYVTKPVALTELKL---DDVSLEIHQGEIFALLGGSGSGKSTLLRM
LAGFERPTEGRILLDGVDITDMPPYERPINMMFQSYALFPHMTVAQNIAFGRLPASEIDARVDEMLRLVH
MTQYAKRRP----HQLSGGQRQRVALARSLAKRPKLLLLDEPM

>J3E9C2_J3E9J7_75_1144322
ILIADDHPLFRSALHQAVTGPDVRLVEVASIAELESRLEKADWDLVLLDLNMPGAFGFSGLVMLRGQYPQ
IPVVMVSAQEEASVMVKSREFGASGFIPKSSDLSVIQEAV-DRVSIDIEDGEFFSMLGPSGSGKTTCLRL
IAGFEQPSAGSIRIHGAEAAGLPPYQRDVNTVFQDYALFPHMNVLDNVAYGGVGKTERHKRAEEALDMVA
LGGYGARKP----VQLSGGQRQRVALARALVNRPRVLLLDEPL

>J2N2E9_J2N1H1_338_1144322
-------------------IDGLVVGQAESGEESLIKARELKPDVVLMDVKMPGIGGLEATRKLLRSHPD
IKVVAVTVCEEDPFPTRLLQAGAAGYLTKGAGLPEMVQAIRQDVNLHLPEGKLVCFLGPSGCGKTTLLRM
IAGLETLTGGEIRLDGEDIGQTPAHLRNFGMVFQSLALFPHMTVGENIAYPKLRGVSKADRHKRVVELLE
LIQ-LQAMIDRPVAKLSGGQRQRVAIARAIASHPKILLLDEPL

>Q7VZC7_Q7VZE5_18_257313
VFIVDDDEAVRDSLRWLLEANGYRVRAYASGENFLDEYDASQIGVLIADVRMPGMSGLELQEQLIARNAP
LPIVFITGHGDVPMAVSTMKKGAVDFLEKPFNESDLREIV-DEVSLHIETGELVALLGPSGCGKTTLLRI
IAGLESADAGSVLFAGEDATEVDVRQRQVGFVFQHYALFKHMTVFENVAFGRSQRPS-EARRAKVLDLLG
LVQ-LDWLADRYPAQLSGGQRQRIALARALAVEPRVLLLDEPF

>Q7VVU0_Q7VVT6_4_257313
ILIAEDDSILADGLSRSLRHNGYAVDAVRDGLAADSALAVQPFDLLILDLGLPHLPGLEVLRRLRARNSV
LPVLILTAADSIEQRVKGLDLGADDYMAKPFALSELEARV-RGIDLELAQGELLALLGPSGCGKSTTLQM
LAGFDQPTDGQIWIGDRQVSGVPPERRNISLVFQNYAVWPHMTVFENVAYGKVARTELAQRVKRALDTVR
LTALAQRYP----SELSGGQQQRVALARALVVEPDILLLDEPL

>Q7W0H4_Q7W0J4_20_257313
ILVIEDEPKLADYLHKGLSEQSHIVDVARDGVNGRHLALEGDYELVILDVMLPDIDGFAVLAALRAAARN
TPVLMLTARDRVEDRVRGLEGGADDYLVKPFAFSELLARV-SGVSFTAPAGSFTVLLGPSGCGKSTTLRM
IAGLDTPTSGRIRIGDRDVTDLPPAKRRISMVFQSYALFPHLSVRENILFGKEPARDYERRLARVAGLLG
LQALLDRKP----AQLSGGQQQRVALGRAVISEAPVCLMDEPL

>Q7VUF8_Q7VUJ5_37_257313
VLIVEDDLTIAANLYDYLQVRGFVPDAAYDGRSALALLDEHPFDAMVLDVGLPGMDGHAVLHALRVERAA
LPVLMLTARDGLDDKLAGFAHGADDYLTKPFALAEVEAR----VDLRLPGRGVTALFGQSGSGKTTCLRC
MAGLAPVSDGYLDINGEVWLDVPTHKRALGYVFQEASLFEHLDVLANLRYGRVPPALRRVDLEQATGLLG
IGHLLARMP----AGLSGGERQRVGIARALLTSPRLLLMDEPL

>Q7VXS8_Q7VX76_148_257313
IAIVEDDPAFRHAVVAAIAEPGMVLAQAQTCADALAMLQGPPADVLLVDLGLPDGSDIDVIWQARRLWRD
CGIMVNTMFGDDVHVLRSIEAGACGYLLKDSEPAGIV----RGVDFELGAGEFLTLLGPSGSGKTTTLMS
IAGFVAPTSGDILYQGASITGQAPEARGFGMVFQGYALFPHMTVEQNVRFPGVGREQARRRAQQALEQVQ
LGSYGARYP----RQLSGGQQQRVALARALVYDLRILLLDEPL

>I0A649_I0A680_31_1160717
ILVVEDEAPIREMVCFVLEQNGFQPVEAEDYDSAVNKLNEPWPDLILLDWMLPGGSGLQFIKHLKREARD
IPVVMLTARGEEEDRVRGLETGADDYITKPFSPKELVARIKKPLSLTIEPGEVLALIGPSGSGKTTVLRA
VAGFVQPAGGRILIGDTDVTHLPPYKRGLAMVVQNYALFPHLKVEDNVAFGKQPKALINERVTQALKTVG
MSDYAARYP----HQLSGGQQQRVAIARAIAVRPRVLLLDEPL

>I0ABY6_I0ABM3_123_1160717
-LLVDDDPGLLKLLGMRLTSEGYSVVTAESGQEGLRVLHREKVDLVISDLRMDEMDGMQLFTEIQKVQPG
MPVIILTAHGSIPDAVAATQKGVFSFLTKPIDRDALYKAI-NDISLDIPSGQMVALLGPSGSGKTTLLRI
IAGLEHQSSGHIRFHGTDVSRLHARERKVGFVFQHYALFRHMTVFDNIAFGRPTAAAIKTKVTQLLEMVQ
LAHLADRFP----AQLSGGQKQRVALARALAVEPQILLLDEPF

>I0A8B2_I0A8A7_5_1160717
VLVVEDNALLRHHLKVQLQDSGHQVDAAEDAREADYYLNEHLPDIAIVDLGLPDEDGLSLIRRWRSSDVS
LPVLVLTAREGWQDKVEVLSSGADDYVTKPFHIEEVMARM-SQLDLTINNGEFLTLLGPSGCGKTTVLRL
IAGLETVDAGHIMLDNQDITHVPAENRYVNTVFQSYALFPHMTVFENVAFGKTPAAEIAPRVTDALRMVQ
LEEFAQRKP----HQLSGGQQQRVAIARAVVNKPRLLLLDES-

>I0AE93_I0AEE3_310_1160717
ILVVDDDMRLRALLERYLTEQGFQVRSVANAEQMDRLLTRESFHLMVLDLMLPGEDGLSICRRLRSQSNP
MPIIMVTAKGEEVDRIVGLEIGADDYIPKPFNPRELLARIRQPLTLDVADGEFIVMVGPSGCGKSTLLRM
VAGLERVTSGDIWIDRKRVTEMEPKDRGIAMVFQNYALYPHMSVEENMAWGGMSKAHIEERVREAARILE
LDGLLKRRP----RELSGGQRQRVAMGRAIVREPAVFLFDEPL

>I0A3S3_I0A3X6_53_1160717
ILVVDDDVSHCTILQALLRGWGYNVVLAYSGHDALAQVREKVFDLVLCDVRMAEMDGIATLKEIKALNPA
IPILIMTAFSSVETAVEALKAGALDYLIKPLDFDRLQETL-KDINLDIHDGEFVVFVGPSGCGKSTLLRM
IAGLETITSGDLFIGETRMNDIPPAERGVGMVFQSYALYPHLSVAENMSFGGAKKEVMNQRVNQVAEVLQ
LAHLLERKP----KALSGGQRQRVAIGRTLVAEPRVFLLDEPL

>L7D5F9_L7D454_105_904753
ILLVEDDNTLFQELKKELEQWDFNVAGIEDFGKVMDTFESFNPEIVILDVQLPKYDGFYWCRKMREVS-N
VPILFLSSRDNPMDQVMSMELGADDYMQKPFYTNVLIAKL-KDFNLHITDKEFIVFVGPSGCGKSTTLRM
VAGLESITSGDFYIDGERMNDVEPKNRDIAMVFQNYALYPHMTVFENMAFGKVNKKEIEQKVNEAAEILG
LTEYLGRKP----KALSGGQRQRVALGRAIVRDAKVFLMDEPL

>L7DAI9_L7DBT9_470_904753
-IIAEDQNMLRQAMVQLIKHGDFILADTDNGLDAMKLIEEYNPNVVILDIEMPGMTGLEVLAEIRKKHLN
IKVIIVTTFKRPGYFEKAVVNDVDAYVLKERSIEELVETINDDIDIDIESGYFYTLLGPSGCGKTTILKL
IAGFEYPDSGEVIYQNKPIGNLPPNKRKVNTVFQDYALFPHLNVYDNIAFGKLSKTEIDQKVTEALKLVK
LSGYEKRNI----NEMSGGQKQRVAIARAIVNEPEILLLDES-

>G7BQM8_G7BQN3_5_991966
IALVDDHTIVRSGFAQLLNEQDIVQGEYESAKAAFYALTQAEVDVAIIDISMPDENGLSLLERLRQHNPR
FKAIILSIYDSASFVKKALDAGAQGYLSKRCGPSELVSAIR-NLDLEIKKGSLVTLLGPSGCGKTTVLRL
VAGLEKPTSGQIFIDGEDVTERSIQQRDICMVFQSYALFPHMSLYENVAYGKLPSEEVRQRVDEALKIVD
LEGMGERYV----DQISGGQQQRVALARALVLKPKVLLFDEPL

>G7BWF7_G7BWI7_30_991966
VLLVDDEVGMQLVLKKALS-KWFRVDLASSIEEAEVLRGEHHYDLLILDINLPGRSGIEWEEAFTDPDHR
ADVIFMTGFADLETAISALKLGASDFILKPFNLEQMLQAVQKGVDLSIHQGEFIVLVGPSGCGKSSILRS
IAGLESITSGEIHLAGRRVDNEKPANRDIAMVFQNYALYPHMSVYDNLAYGGVDKQTIAAKIAKVAKTLK
IEEYLDRKP----AKLSGGQRQRVAMGRAIVRDPQLFLFDEPL

>G7BVM9_G7BVX7_108_991966
-YIIEDDTKLREMLAEYMTNQGFQVTTFATGETAPEQILLNQPDLVLLDLMLPGENGLTICRQIRAQF-L
GKILMLTASDDDFDHVAALEMGADDFVNKPIKPRVLLARIR-NLNLDVNHGEFLTILGPSGCGKTTVLRM
IAGFETADQGQILLDDQDVTQVPAEQRHVNTVFQSYALFPHMTVFENVAFGKVPQSEIEPRVMEALRMVR
LAEMAQRKP----HQLSGGQQQRIAIARAVVNKPKVLLLDES-

>G7BQ17_G7BRA0_83_991966
ILLIEDDTLLGQGLRDYLHDHGYACEWVTQSQQVEKHWFS--TDLVILDRQLHDGDSLKHLPHWLMLK-A
LPVIVLTAKIEVEQRIEGLKAGAKDYVLKPFSHQELLARIEKNVDLEIQEGEFVVFVGPSGCGKSTLLRC
IAGLEDITSGDLYIGEQRMNDVEPSKRGVGMVFQSYALYPHLNLYDNMSFGKADKSEIKKRVDHAAEILQ
LSHLLDRQ----PKALSGGQRQRVAIGRTLVSQPNVFLLDEPL

>G7BTZ5_G7BTG4_191_991966
ILVVEDEAPIREMLCFVLEQKGYQAVEAEDYDSAMSKLAEPFPDLVLLDWMLPGGSGINLIKHMKREERN
IPVVMLTARGEEEDKVRGLEVGADDYITKPFSPKELVARL-KSLSLQVNPGEIVCLLGASGCGKTTLLKA
IAGLLPLASGQLSLNCVTLDDLPPEQRNIGMIFQDYALFPHLTVAQNVGFGAMPAKQKEAKIAEMLALVH
LDAFAERYP----HQLSGGQQQRVAIARALAYKPDLLLLDEPF

>G7BW59_G7BW24_35_991966
-LLVEDDKNLADGLLVSLEQAGYDCLHAETIADVKQHWDKA--DLVILDRQLPDGDSVQHLMDWKKIK-D
IPVILLTALVTVKDKVTGLDAGANDYLTKPFAEAELFARIRKEISLSIEKGEFVCFLGPSGCGKTTLLRA
IAGLDLPTSGTIHQNQQAITFLPPEQRDFGIVFQSYALFPNLTVEENIAIGRNQGMSVRDALEKVEQWLE
MIGLA-TSAQKYPSQLSGGQQQRVALARALALSPGLLLLDEPL

>L3I3L1_L3I3U2_91_1181778
-LLVDDDPGLLKLLGLRLTSEGYSVVTAESGAEGLRVLNREKVDLVISDLRMDEMDGMQLFAEIQKVQPG
MPVIILTAHGSIPDAVAATQQGVFSFLTKPVDKDALYQAI-NDISLDIPSGQMVALLGPSGSGKTTLLRI
IAGLEHQTSGHIRFHGTDVSRLHARDRKVGFVFQHYALFRHMTVFDNIAFGRPNAAAIKAKVTKLLEMVQ
LAHLADRYP----AQLSGGQKQRVALARALAVEPQILLLDEPF

>L3IKE1_L3IKH1_30_1181778
VWLVEDEQGIADTLVYMLQQEGFAVEVFERGLPVLDKARQQAPDVMILDVGLPDISGFELCRQLLALHPA
LPVLFLTARSEEVDRLLGLEIGADDYVAKPFSPREVCARV-KDINLDIHEGEFVVFVGPSGCGKSTLLRM
IAGLETITSGDLFIGEKRMNDTPPAERGVGMVFQSYALYPHLSVAENMSFGLKLAGAKKEVINQRVNQVA
EVLQLAHLLDRKPKALSGGQRQRVAIGRTLVAEPSVFLLDEPL

>L3IF95_L3IGM9_134_1181778
IVIVEDEPVTQARLQSYFTQEGYTVSVTASGAGLREIMQNQPVDLILLDINLPDENGLMLTRALRERS-T
VGIILVTGRSDRIDRIVGLEMGADDYVTKPLELRELVVRV-DNINLTIPQGQMVTLLGPSGCGKTTILRL
VAGLEKPSEGQIFIDGEDVTHRSIQQRDICMVFQSYALFPHMSLGENVGYGGVPRAELKARVKEALAMVD
LEGFEDRFV----DQISGGQQQRVALARALILKPKVLLFDEPL

>L3I1S6_L3I1V7_31_1181778
ILVVDDDMRLRALLERYLTEQGFQVRSVANAEQMDRLLTRESFHLMVLDLMLPGEDGLSICRRLRSQSNP
MPIIMVTAKGEEVDRIVGLEIGADDYIPKPFNPRELLARIRKPLTLDVADGEFIVMVGPSGCGKSTLLRM
VAGLERVTEGDIWINDQRVTEMEPKDRGIAMVFQNYALYPHMSVEENMAWGGMGKQQIAERVKEAARILE
LDGLLKRRP----RELSGGQRQRVAMGRAIVRDPAVFLFDEPL

>L3IED1_L3ID77_54_1181778
ILVVEDEAPIREMVCFVLEQNGFQPVEAEDYDSAVNQLNEPWPDLILLDWMLPGGSGIQFIKHLKRESRD
IPVVMLTARGEEEDRVRGLETGADDYITKPFSPKELVARIKKDFNLEIADKEFIVFVGPSGCGKSTTLRM
IAGLEEISGGDLLIDGKRMNDVPAKARNIAMVFQNYALYPHMTVYDNMAFGKIAKEVIDERVNWAAQILG
LREYLKRKP----GALSGGQRQRVALGRAIVREAGVFLMDEPL

>L3IB85_L3ICC0_35_1181778
IVFVEDDAEVGSLIAAYLAKHDMQVTVEPRGNQAEETILRENPDLVLLDIMLPGKDGMTICRDLRAKW-S
GPIVLLTSLDSDMNHILALEMGACDYILKTTPPAVLLARL-DDVSLTIYKGEIFALLGASGCGKSTLLRM
[truncated: 1,018,745 more chars]
